# Supplementary material for: Effect of inorganic material surface chemistry on structures and fracture behaviours of epoxy resin
Source: Nat Commun. 2024 Mar 8;15:1898. doi: 10.1038/s41467-024-46138-6 (PMC10923874; doi:10.1038/s41467-024-46138-6)
Supplement: Supplementary file 4 — Supplementary Data 1 [file 41467_2024_46138_MOESM4_ESM.zip]

Archive with 10 entries (10 files):
- DGEBA_PACM_Bulk_cured/DGEBA_PACM_Bulk_cured_ratio0.6.mol2
- DGEBA_PACM_Bulk_cured/DGEBA_PACM_Bulk_cured_ratio0.6.pdb
- DGEBA_PACM_Bulk_cured/DGEBA_PACM_Bulk_cured_ratio0.8.mol2
- DGEBA_PACM_Bulk_cured/DGEBA_PACM_Bulk_cured_ratio0.8.pdb
- DGEBA_PACM_Bulk_cured/DGEBA_PACM_Bulk_cured_ratio1.0.mol2
- DGEBA_PACM_Bulk_cured/DGEBA_PACM_Bulk_cured_ratio1.0.pdb
- DGEBA_PACM_Bulk_cured/DGEBA_PACM_Bulk_cured_ratio1.2.mol2
- DGEBA_PACM_Bulk_cured/DGEBA_PACM_Bulk_cured_ratio1.2.pdb
- DGEBA_PACM_Bulk_cured/DGEBA_PACM_Bulk_cured_ratio1.4.mol2
- DGEBA_PACM_Bulk_cured/DGEBA_PACM_Bulk_cured_ratio1.4.pdb
