# Supplementary material for: Effect of inorganic material surface chemistry on structures and fracture behaviours of epoxy resin
Source: Nat Commun. 2024 Mar 8;15:1898. doi: 10.1038/s41467-024-46138-6 (PMC10923874; doi:10.1038/s41467-024-46138-6)
Supplement: Supplementary file 4 — Supplementary Data 1 [file 41467_2024_46138_MOESM4_ESM.zip › DGEBA_PACM_Bulk_cured/DGEBA_PACM_Bulk_cured_ratio0.6.mol2]

@<TRIPOS>MOLECULE
DGEBA_MCA_SiO2_xlink_100
     25746      27132         93          0          0
SMALL
USER_CHARGES


@<TRIPOS>ATOM
        1 H          76.023081735         71.564099191         86.855495013 H       9 P9     0.109963038
        2 H          76.192175689         69.664476688         86.833213512 H       9 P9     0.111334962
        3 H          78.188051427         69.879607040         88.396688384 H       9 P9     0.102953808
        4 H          77.652605459         72.569616468         88.942092117 H       9 P9     0.116793598
        5 H          78.132277249         72.472976221         87.262857238 H       9 P9     0.138767029
        6 H          80.085623760         73.770881239         90.153932220 H       9 P9     0.129063249
        7 H          81.457415226         75.861355694         89.747487139 H       9 P9     0.153074876
        8 H          82.386648391         74.096366443         85.937533601 H       9 P9     0.119452253
        9 H          81.005267168         72.260318708         86.390659853 H       9 P9     0.155838565
       10 H          77.498041002         81.580821697         91.712100402 H       9 P9     0.109322078
       11 H          77.093842785         83.249235801         91.108675349 H       9 P9     0.098499010
       12 H          77.675354318         82.896348205         88.872911709 H       9 P9     0.121582241
       13 H          77.906747182         80.175625291         88.379148018 H       9 P9     0.157041667
       14 H          78.261822424         80.028665790         90.169052181 H       9 P9     0.133573394
       15 H          84.735177014         75.277820833         88.097703865 H       9 P9     0.127192659
       16 H          84.920452662         77.096451293         88.206724227 H       9 P9     0.123061313
       17 H          83.977554884         76.280994074         89.532504640 H       9 P9     0.130257278
       18 H          82.658741725         76.505010779         85.376296870 H       9 P9     0.120397613
       19 H          83.842691506         77.698959582         85.876100959 H       9 P9     0.112636173
       20 H          84.245560261         76.035641966         85.625208909 H       9 P9     0.123771217
       21 H          81.748150831         80.366979087         90.042194980 H       9 P9     0.151190919
       22 H          83.249526603         78.606582925         89.543545163 H       9 P9     0.126840416
       23 H          80.487142706         77.199145297         86.662191224 H       9 P9     0.145202204
       24 H          79.241745846         79.235063622         86.943362037 H       9 P9     0.141732048
       25 O          76.280873831         70.665278856         88.794125625 O.3     9 P9    -0.524287674
       26 C          76.268135828         70.609381969         87.366878735 C.3     9 P9    -0.092625361
       27 C          77.572848689         70.732995961         88.124363412 C.3     9 P9     0.068055681
       28 C          78.222753083         72.069413857         88.257648770 C.3     9 P9    -0.032156178
       29 O          79.609564598         71.857132235         88.638727034 O.3     9 P9    -0.544790590
       30 C          80.561899151         73.969880253         89.299670191 C.ar    9 P9    -0.162841605
       31 C          81.408314392         75.057112173         89.014274321 C.ar    9 P9    -0.112668026
       32 C          82.062907191         75.209935395         87.783577830 C.ar    9 P9    -0.005360557
       33 C          81.851135104         74.163273918         86.805459390 C.ar    9 P9    -0.115887465
       34 C          81.073742331         73.016019784         87.101646398 C.ar    9 P9    -0.146269187
       35 C          80.369131083         72.932461586         88.327884349 C.ar    9 P9     0.261136932
       36 O          76.289036169         81.677853940         90.020048626 O.3     9 P9    -0.497626501
       37 C          77.239844133         82.240338843         90.963436972 C.3     9 P9    -0.066060032
       38 C          77.612794329         81.977897471         89.514211666 C.3     9 P9     0.039846386
       39 C          78.410549400         80.675054639         89.251907927 C.3     9 P9     0.004781050
       40 O          79.722982057         81.001310542         88.902432208 O.3     9 P9    -0.556893001
       41 C          84.205269158         76.261722675         88.431119597 C.3     9 P9    -0.356879867
       42 C          83.472355125         76.681044796         86.071936620 C.3     9 P9    -0.345461239
       43 C          82.957546244         76.429301814         87.536918395 C.3     9 P9     0.032490889
       44 C          81.595972664         79.721893414         89.233128032 C.ar    9 P9    -0.167391006
       45 C          82.452526159         78.658399337         88.898687185 C.ar    9 P9    -0.119681374
       46 C          82.168915460         77.710175954         87.915852354 C.ar    9 P9    -0.000540298
       47 C          80.899342841         77.957540845         87.257906332 C.ar    9 P9    -0.124203862
       48 C          80.084045244         79.092742868         87.526721047 C.ar    9 P9    -0.164960065
       49 C          80.418753963         79.882554982         88.604208127 C.ar    9 P9     0.271706150
       50 H         128.798944617         92.802021880         88.108524565 H       1 P1     0.132472179
       51 H         130.182059861         91.966604395         87.650531056 H       1 P1     0.151198652
       52 H         129.113404811         91.062579814         85.826414618 H       1 P1     0.118551914
       53 H         127.062704389         89.755016681         86.721389041 H       1 P1     0.168230574
       54 H         127.283149445         90.801434479         88.074247143 H       1 P1     0.137648109
       55 H         127.560915392         87.259361969         88.250313955 H       1 P1     0.142975329
       56 H         127.016516747         86.399982670         90.452847350 H       1 P1     0.132045492
       57 H         129.135835450         89.741945874         92.134588637 H       1 P1     0.112849111
       58 H         129.777384578         90.428295713         90.020220950 H       1 P1     0.127684565
       59 H         128.780402074         81.218442205         97.274696099 H       1 P1     0.134649773
       60 H         129.916266706         79.690387363         97.549092018 H       1 P1     0.130553457
       61 H         131.745897845         80.913778272         96.241691558 H       1 P1     0.144328220
       62 H         131.526375631         83.494655617         96.185489800 H       1 P1     0.155268375
       63 H         129.879058124         83.375294979         96.700602446 H       1 P1     0.117146854
       64 H         127.941884863         89.542894331         94.045344105 H       1 P1     0.107126651
       65 H         127.960308743         88.197789528         95.239717274 H       1 P1     0.110599606
       66 H         129.233193614         88.378084306         94.117912228 H       1 P1     0.112384120
       67 H         125.585900737         86.715780647         92.343151068 H       1 P1     0.152351406
       68 H         125.695058608         87.269086830         94.037798259 H       1 P1     0.156764689
       69 H         125.616872224         88.404348953         92.743964629 H       1 P1     0.144138267
       70 H         131.313183591         84.607383243         93.221407840 H       1 P1     0.152517060
       71 H         130.119301289         86.696959576         92.610191956 H       1 P1     0.130803559
       72 H         126.409009066         85.003770630         93.885271388 H       1 P1     0.133955283
       73 H         127.635160514         83.172746120         94.736321579 H       1 P1     0.140082086
       74 O         127.423091855         92.291531182         85.802512408 O.3     1 P1    -0.660364277
       75 C         129.377610247         92.499833172         87.273997363 C.3     1 P1    -0.141310482
       76 C         128.468226164         91.599748625         86.463372589 C.3     1 P1     0.110446964
       77 C         127.800678818         90.367814557         87.249506085 C.3     1 P1    -0.026783007
       78 O         128.865786987         89.476190521         87.805819120 O.3     1 P1    -0.560014413
       79 C         127.938118696         87.705611918         89.149738615 C.ar    1 P1    -0.165896722
       80 C         127.657346713         87.215439852         90.431051104 C.ar    1 P1    -0.126107973
       81 C         128.019147279         87.984931829         91.658227368 C.ar    1 P1     0.000240066
       82 C         128.809473218         89.183806804         91.408560603 C.ar    1 P1    -0.119256548
       83 C         129.133019422         89.625223638         90.156069081 C.ar    1 P1    -0.173069083
       84 C         128.670510366         88.885135738         89.039437560 C.ar    1 P1     0.254518806
       85 O         130.892003042         81.606286084         98.137936389 O.3     1 P1    -0.465053595
       86 C         129.846015284         80.804691648         97.487540687 C.3     1 P1    -0.066178395
       87 C         130.917088202         81.539912088         96.669284780 C.3     1 P1     0.080824014
       88 C         130.615791499         82.895586308         96.138698740 C.3     1 P1    -0.049880433
       89 O         130.209729557         82.668143149         94.752218435 O.3     1 P1    -0.541974142
       90 C         128.109193384         88.447840114         94.194148798 C.3     1 P1    -0.340298657
       91 C         126.043279423         87.466049293         92.997771445 C.3     1 P1    -0.346688975
       92 C         127.600194818         87.526840352         92.999000520 C.3     1 P1     0.028044558
       93 C         130.361206246         84.793180455         93.479984336 C.ar    1 P1    -0.166823238
       94 C         129.628318696         85.947679710         93.070511008 C.ar    1 P1    -0.123915111
       95 C         128.223397844         86.121930559         93.287121120 C.ar    1 P1    -0.006090505
       96 C         127.431484280         85.048061498         93.839980551 C.ar    1 P1    -0.125415430
       97 C         128.149085657         83.864081782         94.255556828 C.ar    1 P1    -0.191998323
       98 C         129.584462226         83.773672791         94.169789537 C.ar    1 P1     0.252934098
       99 H         132.416761114         75.535616536         97.743326190 H       3 P3     0.133912552
      100 H         132.919577427         75.073665678         99.467773366 H       3 P3     0.153675473
      101 H         132.990464265         77.380097634        100.281122800 H       3 P3     0.109850204
      102 H         132.198585097         79.026709092         98.308228454 H       3 P3     0.131029304
      103 H         132.712431474         77.738663544         97.300112490 H       3 P3     0.123932593
      104 H          68.735220804         78.134925275         95.965241078 H       3 P3     0.129914595
      105 H          70.813888908         77.083296770         95.348392349 H       3 P3     0.132612370
      106 H          71.465016315         76.296142802         99.619241493 H       3 P3     0.115238576
      107 H          69.392925725         77.339890470        100.021823359 H       3 P3     0.140983709
      108 H          73.716699597         68.939108822         90.641982650 H       3 P3     0.139893568
      109 H          74.467150238         68.496466642         92.246513533 H       3 P3     0.101909114
      110 H          72.257750450         68.428456605         93.239455501 H       3 P3     0.132622100
      111 H          73.060776149         71.119611875         92.104319980 H       3 P3     0.118793078
      112 H          73.593082637         70.415635353         93.700635030 H       3 P3     0.107165115
      113 H          73.650158272         77.645356337         97.227230661 H       3 P3     0.134988442
      114 H          74.637298206         76.413215592         96.527111815 H       3 P3     0.137493847
      115 H          73.504533478         77.108781243         95.510223516 H       3 P3     0.136192120
      116 H          73.807055747         75.757768785         98.816759920 H       3 P3     0.143774834
      117 H          72.561720389         74.473153443         98.786934779 H       3 P3     0.136828835
      118 H          74.106349848         74.381901718         97.783785296 H       3 P3     0.137103371
      119 H          70.466658405         71.833863195         95.764470308 H       3 P3     0.149995955
      120 H          70.793747359         73.589941977         97.328785199 H       3 P3     0.128070056
      121 H          73.317062971         75.228842032         94.240825564 H       3 P3     0.130997553
      122 H          72.966317422         73.517811563         92.795265632 H       3 P3     0.114287436
      123 O         131.287499828         76.629786393         99.233051610 O.3     3 P3    -0.498900111
      124 C         132.455633138         75.826087413         98.814568285 C.3     3 P3    -0.088726305
      125 C         132.587222759         77.240203615         99.268367748 C.3     3 P3     0.065516571
      126 C         132.914986641         78.181492939         98.174985188 C.3     3 P3    -0.026701131
      127 O          67.864661904         78.637103776         98.295215514 O.3     3 P3    -0.542386395
      128 C          69.263778230         77.636454786         96.654253488 C.ar    3 P3    -0.184109134
      129 C          70.525729204         77.024672088         96.324716551 C.ar    3 P3    -0.127180005
      130 C          71.377620601         76.442689960         97.375147764 C.ar    3 P3    -0.002842047
      131 C          70.930708575         76.659476220         98.742568030 C.ar    3 P3    -0.129832852
      132 C          69.711902377         77.267342472         99.063368825 C.ar    3 P3    -0.157621720
      133 C          68.892843818         77.782081003         98.015075635 C.ar    3 P3     0.269840336
      134 O          71.313512155         69.243859108         91.444909276 O.3     3 P3    -0.598249351
      135 C          73.558159272         68.366847233         91.572955395 C.3     3 P3    -0.155166091
      136 C          72.464127074         69.016955907         92.352420309 C.3     3 P3     0.069950328
      137 C          72.780104710         70.434215820         92.958370745 C.3     3 P3    -0.023676287
      138 O          71.607782551         71.161779933         93.603840075 O.3     3 P3    -0.537639651
      139 C          73.672442497         76.796707035         96.552499297 C.3     3 P3    -0.356695348
      140 C          73.319940701         75.057025378         98.151236349 C.3     3 P3    -0.340009264
      141 C          72.621893154         75.717487243         96.937458433 C.3     3 P3     0.031805166
      142 C          71.160965410         72.443213580         95.539997443 C.ar    3 P3    -0.164889999
      143 C          71.393718350         73.547969106         96.377298440 C.ar    3 P3    -0.123617585
      144 C          72.345378659         74.573452455         95.980239882 C.ar    3 P3     0.001416037
      145 C          72.863230242         74.476500878         94.677652036 C.ar    3 P3    -0.125198199
      146 C          72.603254621         73.379085876         93.779791159 C.ar    3 P3    -0.176882388
      147 C          71.834518088         72.345515576         94.299911171 C.ar    3 P3     0.245849900
      148 H          69.265268286         88.572204546         98.471738023 H       1 P1     0.146283106
      149 H          67.964039395         87.455374080         97.921313571 H       1 P1     0.134064421
      150 H          69.525550195         85.804190210         99.431710557 H       1 P1     0.151456772
      151 H          70.818980138         84.927689446         97.494642319 H       1 P1     0.140328072
      152 H          70.050570980         86.334586418         96.542356944 H       1 P1     0.118911796
      153 H          69.073743641         82.611414226         97.426263857 H       1 P1     0.160070726
      154 H          68.681626101         80.831621923         95.756126612 H       1 P1     0.130603776
      155 H          68.091722835         83.889681004         92.914699097 H       1 P1     0.129048956
      156 H          68.297914845         85.471758736         94.517331104 H       1 P1     0.141559436
      157 H          76.658512200         78.637305074         92.220155970 H       1 P1     0.116759166
      158 H          75.713685489         77.765587005         93.309101398 H       1 P1     0.126532851
      159 H          74.578188695         76.636484137         91.311421884 H       1 P1     0.125215047
      160 H          73.334853766         78.673769453         90.684257070 H       1 P1     0.120986437
      161 H          74.666423178         79.676512310         91.261349578 H       1 P1     0.125773863
      162 H         132.536172410         80.542758127         93.414079049 H       1 P1     0.150238290
      163 H          67.141006266         79.261851129         92.595835348 H       1 P1     0.135887303
      164 H          67.370157724         79.665351946         94.284150833 H       1 P1     0.126845718
      165 H          68.165572339         80.755522405         90.942905229 H       1 P1     0.172141441
      166 H          67.083594515         81.990088172         91.415388045 H       1 P1     0.142726842
      167 H          68.812183581         82.276014814         91.382889600 H       1 P1     0.142403791
      168 H          73.017068880         81.185822825         93.024995653 H       1 P1     0.121534517
      169 H          70.891493632         82.255402086         92.877854229 H       1 P1     0.115102635
      170 H          69.130139499         78.302706050         93.176963920 H       1 P1     0.145996505
      171 H          71.236543380         77.410019950         93.104668621 H       1 P1     0.131799322
      172 O          71.106885865         87.105422120         98.838485659 O.3     1 P1    -0.682221765
      173 C          68.729881677         87.636542333         98.710901633 C.3     1 P1    -0.136518973
      174 C          69.810935093         86.538229459         98.682676827 C.3     1 P1     0.134288306
      175 C          69.950962174         85.688193443         97.357954296 C.3     1 P1    -0.003315044
      176 O          68.661047524         84.953029640         97.282361091 O.3     1 P1    -0.560771230
      177 C          68.717596865         82.786091520         96.496318090 C.ar    1 P1    -0.154974334
      178 C          68.561798205         81.770508055         95.478242714 C.ar    1 P1    -0.130670021
      179 C          68.363385871         82.105712307         94.090914696 C.ar    1 P1    -0.001091461
      180 C          68.213071742         83.478840452         93.803784261 C.ar    1 P1    -0.121072548
      181 C          68.447625028         84.494294021         94.808986182 C.ar    1 P1    -0.175376050
      182 C          68.643693081         84.155037609         96.172481942 C.ar    1 P1     0.246480023
      183 O          75.805896999         77.581125746         89.947440512 O.3     1 P1    -0.654678314
      184 C          76.168340220         77.681850757         92.386597518 C.3     1 P1    -0.139269451
      185 C          75.123260239         77.583054170         91.242346430 C.3     1 P1     0.096712895
      186 C          74.096925778         78.723456481         91.428701995 C.3     1 P1    -0.037449099
      187 O          73.499199114         78.559546892         92.748373733 O.3     1 P1    -0.566928315
      188 C          67.130244235         80.048445433         93.311415427 C.3     1 P1    -0.345335606
      189 C          68.070798789         81.562542352         91.601729644 C.3     1 P1    -0.343900884
      190 C          68.319192466         81.040973029         93.094620343 C.3     1 P1     0.033513770
      191 C          72.158643602         80.624552893         92.879807381 C.ar    1 P1    -0.187872023
      192 C          70.829048888         81.226791388         92.892885567 C.ar    1 P1    -0.119661010
      193 C          69.655206406         80.378646055         92.992523547 C.ar    1 P1     0.002982736
      194 C          69.870235697         78.954341270         93.041634025 C.ar    1 P1    -0.126065492
      195 C          71.155484310         78.428987416         93.058617696 C.ar    1 P1    -0.150058789
      196 C          72.325407304         79.194253398         92.870084541 C.ar    1 P1     0.255110672
      197 H         132.466460163         79.763292330        117.409692613 H       1 P1     0.133195827
      198 H         131.514292274         81.065383416        116.872533790 H       1 P1     0.112700674
      199 H         130.043270330         79.863279530        115.805997468 H       1 P1     0.103186748
      200 H         130.320242754         77.442426340        115.493819942 H       1 P1     0.124936603
      201 H         131.451361370         77.365664264        116.702568784 H       1 P1     0.119992109
      202 H          67.257465436         76.419854894        115.458601079 H       1 P1     0.133289264
      203 H          68.114164605         74.674565534        113.772189996 H       1 P1     0.117770622
      204 H         131.693997631         76.123201986        110.984150151 H       1 P1     0.121594489
      205 H         131.067808347         78.028303852        112.432350479 H       1 P1     0.149746061
      206 H         130.823837988        131.787163570        114.993198730 H       1 P1     0.164937339
      207 H         131.809415830        131.589246186        113.605266111 H       1 P1     0.145132253
      208 H         130.499160802         67.648185949        114.841393270 H       1 P1     0.135435417
      209 H         131.289604807         68.834858963        112.573497311 H       1 P1     0.135672875
      210 H         132.541265849         67.616834682        112.553185775 H       1 P1     0.127848308
      211 H         132.227045531         74.508686898        109.489675294 H       1 P1     0.112227437
      212 H         132.616953377         72.902120257        109.613394301 H       1 P1     0.150666379
      213 H         131.340574238         73.578017959        110.574989795 H       1 P1     0.133753412
      214 H          69.024167784         74.506168318        111.480476352 H       1 P1     0.147645963
      215 H          68.538949775         73.606494545        110.057618861 H       1 P1     0.151732436
      216 H          68.121940338         75.327964505        110.182318863 H       1 P1     0.124254241
      217 H         131.426065376         71.091992267        114.324432110 H       1 P1     0.129315538
      218 H         131.379578441         73.074030112        113.031221583 H       1 P1     0.123893965
      219 H          68.633010015         71.733643925        111.241416939 H       1 P1     0.132204107
      220 H          68.321180159         69.584208657        112.294255420 H       1 P1     0.144104039
      221 O         129.242801318         78.685618627        117.252733332 O.3     1 P1    -0.667716750
      222 C         131.482141015         80.108461836        117.336601356 C.3     1 P1    -0.151784537
      223 C         130.427017031         79.226554081        116.601445645 C.3     1 P1     0.132230428
      224 C         131.060089470         78.040516673        115.934862066 C.3     1 P1    -0.002469320
      225 O         132.058407127         78.346535890        114.976600141 O.3     1 P1    -0.561994374
      226 C          66.926971956         76.339005457        114.475577210 C.ar    1 P1    -0.173662619
      227 C          67.322490931         75.334287330        113.554732421 C.ar    1 P1    -0.120216269
      228 C         133.043132103         75.217956113        112.355545592 C.ar    1 P1     0.001471012
      229 C         132.158722140         76.204375015        111.948037104 C.ar    1 P1    -0.131860756
      230 C         131.740125587         77.265337076        112.806697762 C.ar    1 P1    -0.163321341
      231 C         132.358365131         77.324208991        114.072703920 C.ar    1 P1     0.262301339
      232 O         129.902988153         66.807498993        113.092010560 O.3     1 P1    -0.684013662
      233 C         131.647972306        132.212095601        114.457961410 C.3     1 P1    -0.140962885
      234 C         131.030132927         67.214378711        113.995776584 C.3     1 P1     0.105234423
      235 C         131.944038414         68.260547343        113.258835294 C.3     1 P1     0.011148584
      236 O         132.860641816         69.033249135        114.054539159 O.3     1 P1    -0.553958352
      237 C         132.290398222         73.707657830        110.168616444 C.3     1 P1    -0.335346769
      238 C          68.207608187         74.366618085        110.737566804 C.3     1 P1    -0.339686652
      239 C          66.893886336         74.011696817        111.368601696 C.3     1 P1     0.030594482
      240 C         132.133803786         71.243923979        113.648470846 C.ar    1 P1    -0.170819303
      241 C         132.183908931         72.435051527        112.926298298 C.ar    1 P1    -0.123839263
      242 C          66.927489503         72.654269597        112.048220118 C.ar    1 P1    -0.008284694
      243 C          67.765075505         71.593417208        111.791399608 C.ar    1 P1    -0.119712177
      244 C          67.696387609         70.408258162        112.518707921 C.ar    1 P1    -0.174441492
      245 C         133.039733812         70.223791346        113.414552448 C.ar    1 P1     0.244402631
      246 H         124.774367095         74.916061958         91.989301287 H       1 P1     0.120659460
      247 H         124.405216397         75.412826283         90.493057649 H       1 P1     0.109683892
      248 H         125.005833417         73.264165093         90.246633687 H       1 P1     0.094581494
      249 H         123.943056854         71.315138650         91.199984090 H       1 P1     0.117832174
      250 H         122.845042928         72.427882822         92.179173687 H       1 P1     0.119866631
      251 H         123.526918263         72.500056418         94.868705581 H       1 P1     0.159377144
      252 H         123.037561752         70.837728249         96.502541641 H       1 P1     0.123164597
      253 H         125.584346919         68.225536878         94.459460872 H       1 P1     0.149723392
      254 H         125.879181836         69.875655785         92.782777356 H       1 P1     0.170917401
      255 H         131.393065063         67.888062248        100.700557461 H       1 P1     0.123721007
      256 H         131.566978386        132.718691165        101.870022851 H       1 P1     0.107908880
      257 H         130.378651891        131.443386981        100.487063017 H       1 P1     0.101404033
      258 H         129.656691336        132.019092912         98.175288881 H       1 P1     0.113216609
      259 H         130.219381555         67.420797274         98.567380354 H       1 P1     0.155243419
      260 H         122.158075603         68.513895801         97.540427440 H       1 P1     0.115603066
      261 H         123.276865997         67.770056768         98.672268500 H       1 P1     0.126738128
      262 H         123.527297697         69.477518802         98.403751761 H       1 P1     0.141587184
      263 H         124.096065916        132.988562583         95.093350437 H       1 P1     0.130480718
      264 H         123.192852691        132.543249361         96.653398669 H       1 P1     0.120814721
      265 H         122.440370977         67.186172170         95.491566456 H       1 P1     0.117201678
      266 H         127.216239960        131.458403623         98.429623539 H       1 P1     0.140863911
      267 H         125.273625178        132.048085187         97.161754938 H       1 P1     0.132664574
      268 H         125.985574183         69.787012539         97.970765541 H       1 P1     0.143981066
      269 H         127.848922210         69.096254156         99.455445794 H       1 P1     0.147655315
      270 O         123.049396759         73.328041541         89.657725181 O.3     1 P1    -0.665265439
      271 C         124.032908498         74.837178792         91.245376118 C.3     1 P1    -0.122699070
      272 C         124.038196638         73.374562292         90.696348946 C.3     1 P1     0.093421240
      273 C         123.851966150         72.266558330         91.732683655 C.3     1 P1    -0.045703799
      274 O         124.884717032         72.237185370         92.728138758 O.3     1 P1    -0.542497556
      275 C         123.840510754         71.573420126         94.770683078 C.ar    1 P1    -0.173170241
      276 C         123.741124761         70.610094744         95.794705605 C.ar    1 P1    -0.126801461
      277 C         124.254276129         69.282123921         95.693564454 C.ar    1 P1    -0.012375550
      278 C         125.095454114         69.138354590         94.577400258 C.ar    1 P1    -0.136897268
      279 C         125.268972310         70.077661001         93.562264976 C.ar    1 P1    -0.161635349
      280 C         124.627789193         71.348087724         93.676114801 C.ar    1 P1     0.251153192
      281 O         132.264515902        132.492505243         99.769259865 O.3     1 P1    -0.502177008
      282 C         131.622062420        133.160961898        100.863866170 C.3     1 P1    -0.043293182
      283 C         130.828961256        132.269118934         99.890412407 C.3     1 P1     0.059308882
      284 C         129.825148520        132.874209963         98.896644073 C.3     1 P1     0.004400979
      285 O         128.645924737        133.073437300         99.684131551 O.3     1 P1    -0.550439927
      286 C         123.232760716         68.539644080         97.915944168 C.3     1 P1    -0.355184577
      287 C         123.413577661         66.934770731         95.941728237 C.3     1 P1    -0.357222355
      288 C         124.108962492         68.152401990         96.704471284 C.3     1 P1     0.041106127
      289 C         126.954822870        132.453256157         98.278801229 C.ar    1 P1    -0.156833764
      290 C         125.816727047        132.804113876         97.538077024 C.ar    1 P1    -0.124878925
      291 C         125.425667724         67.758199445         97.347079416 C.ar    1 P1    -0.001669458
      292 C         126.282674178         68.753181483         97.998405455 C.ar    1 P1    -0.125445458
      293 C         127.293544041         68.392281831         98.877141070 C.ar    1 P1    -0.146025234
      294 C         127.649965194         67.070429996         98.922191069 C.ar    1 P1     0.269470119
      295 H         128.616685206         68.780922051        111.654049638 H       1 P1     0.169195730
      296 H         127.478859893         67.528229540        112.092868556 H       1 P1     0.168730986
      297 H         126.781344413         69.550324183        109.872378236 H       1 P1     0.147446616
      298 H         127.341083876         67.859600422        108.269744004 H       1 P1     0.127122468
      299 H         127.997288944        133.132043681        109.529103460 H       1 P1     0.129856350
      300 H         129.828943502         68.434725255        106.752345821 H       1 P1     0.131645230
      301 H         131.434907900         67.166129465        105.618985958 H       1 P1     0.105381691
      302 H         132.751082741        132.122412591        109.390569583 H       1 P1     0.124566730
      303 H         130.980908678         67.064011962        110.517557106 H       1 P1     0.158963832
      304 H          74.320909908         67.721126723        107.444653553 H       1 P1     0.151367497
      305 H          74.982023367         66.855136776        105.985892081 H       1 P1     0.119580401
      306 H          74.978721948        132.111949931        108.811828687 H       1 P1     0.143159928
      307 H          73.233693805        130.520507507        107.910405044 H       1 P1     0.136023334
      308 H          72.998986949        131.547664671        106.428628292 H       1 P1     0.105468583
      309 H         132.654280944        129.995317817        108.216921076 H       1 P1     0.122176979
      310 H         131.446150339        130.109923010        106.771776046 H       1 P1     0.116683986
      311 H         133.159597281        129.494516323        106.622546204 H       1 P1     0.119227021
      312 H          67.194295409        132.562832788        104.826544167 H       1 P1     0.128030841
      313 H          67.258004443        130.766648962        104.835659868 H       1 P1     0.125113665
      314 H         132.158082322        131.468646625        104.834780288 H       1 P1     0.120149084
      315 H          70.672561766         67.716164772        107.381577103 H       1 P1     0.142224321
      316 H          68.480221280         67.353662320        106.606067266 H       1 P1     0.118200017
      317 H          68.568035861        129.845944530        108.082865300 H       1 P1     0.122401818
      318 H          70.840195617        130.211263650        108.630870955 H       1 P1     0.146596926
      319 O         125.692591818         67.781485601        110.400533055 O.3     1 P1    -0.653405875
      320 C         127.508739561         68.555997965        111.702000506 C.3     1 P1    -0.121681964
      321 C         126.936810004         68.512113244        110.237350906 C.3     1 P1     0.088657849
      322 C         127.855447470         67.843563504        109.204659823 C.3     1 P1    -0.038655621
      323 O         129.194171276         68.557934067        109.165905601 O.3     1 P1    -0.540475920
      324 C         130.474784865         67.908940042        107.307709727 C.ar    1 P1    -0.179357635
      325 C         131.477819937         67.136238529        106.671137213 C.ar    1 P1    -0.133365650
      326 C         132.286704813        132.696996114        107.437774949 C.ar    1 P1     0.002336766
      327 C         132.129441281        132.698532713        108.872740175 C.ar    1 P1    -0.123515863
      328 C         131.111758076         67.093157532        109.507726385 C.ar    1 P1    -0.169667883
      329 C         130.263239598         67.818731836        108.701511493 C.ar    1 P1     0.271218550
      330 O          75.479783350        130.912374646        107.186513568 O.3     1 P1    -0.640919918
      331 C          75.044324603         66.969942231        107.051945289 C.3     1 P1    -0.138025295
      332 C          74.698164275        132.013940351        107.750941738 C.3     1 P1     0.102834161
      333 C          73.233534874        131.491993951        107.537549434 C.3     1 P1    -0.052961574
      334 O          72.311012969        132.296150483        108.244519101 O.3     1 P1    -0.544010310
      335 C         132.513743737        130.242143952        107.102899213 C.3     1 P1    -0.357096477
      336 C         133.118490087        131.620622974        105.182222116 C.3     1 P1    -0.352829906
      337 C          66.810439092        131.609948591        106.797807806 C.3     1 P1     0.029376682
      338 C          70.228754878        133.152845009        107.486928516 C.ar    1 P1    -0.170777429
      339 C          68.942939677        132.929503330        107.056420092 C.ar    1 P1    -0.126325648
      340 C          68.230728926        131.739577423        107.224445742 C.ar    1 P1    -0.001744173
      341 C          69.007798938        130.708279057        107.805657240 C.ar    1 P1    -0.121206639
      342 C          70.317084966        130.908010513        108.246070911 C.ar    1 P1    -0.166961455
      343 C          70.965268786        132.096391155        107.976758090 C.ar    1 P1     0.241261006
      344 H          85.985978613        126.032458471        133.060108355 H       1 P1     0.118257738
      345 H          86.605193413        127.754155412        132.716943449 H       1 P1     0.129863403
      346 H          85.110093486        128.467757500         68.202993739 H       1 P1     0.147488467
      347 H          83.987764786        126.995398281         69.807716852 H       1 P1     0.126477494
      348 H          84.816582583        125.594850634         69.268505514 H       1 P1     0.121379837
      349 H          82.660774700        123.857678128         67.876725505 H       1 P1     0.132527797
      350 H          80.668913640        122.869291960         68.620614705 H       1 P1     0.128283616
      351 H          79.114171941        126.748382145         69.233281153 H       1 P1     0.126310091
      352 H          81.343411857        127.639099905         68.818987557 H       1 P1     0.182239955
      353 H          76.227437241        116.161140351        130.455343978 H       1 P1     0.091749112
      354 H          75.491789349        117.747943238        130.080478615 H       1 P1     0.150997413
      355 H          76.741592510        116.668106397        132.802424291 H       1 P1     0.090597956
      356 H          75.034530720        118.784549830         67.085867482 H       1 P1     0.138696285
      357 H          75.965909784        119.467953067        132.109043324 H       1 P1     0.138574026
      358 H          78.719649928        125.168509528         71.529080081 H       1 P1     0.142686712
      359 H          77.774653259        123.820357905         71.620214321 H       1 P1     0.141881458
      360 H          79.511284442        123.686203782         71.332476764 H       1 P1     0.129637642
      361 H          77.052923666        125.908812241         70.020599671 H       1 P1     0.126832427
      362 H          76.946886826        125.516033300         68.317538628 H       1 P1     0.126032584
      363 H          76.056761020        124.610731849         69.694318616 H       1 P1     0.128325817
      364 H          77.269358840        121.313106581        132.368185721 H       1 P1     0.139868452
      365 H          77.722241418        123.464042623         66.932832692 H       1 P1     0.145849621
      366 H          78.200506555        121.585904586         70.692738137 H       1 P1     0.137294138
      367 H          77.620865795        119.419012596         69.749097424 H       1 P1     0.146488281
      368 O          86.805323496        127.056188950         68.322383197 O.3     1 P1    -0.507035534
      369 C          86.223075512        127.017370129         67.030390417 C.3     1 P1    -0.054791940
      370 C          85.417008171        127.386730918         68.236266926 C.3     1 P1     0.075217283
      371 C          84.362414534        126.434733927         68.887621836 C.3     1 P1    -0.026521593
      372 O          83.367682474        126.260105196         67.912059580 O.3     1 P1    -0.523064907
      373 C          81.943289118        124.431264525         68.215298189 C.ar    1 P1    -0.164497722
      374 C          80.674143350        123.864686838         68.583847071 C.ar    1 P1    -0.129593214
      375 C          79.598869007        124.695938892         68.921577213 C.ar    1 P1    -0.001178027
      376 C          79.851253257        126.100489551         68.948451951 C.ar    1 P1    -0.127014523
      377 C          81.134958799        126.631367764         68.700617518 C.ar    1 P1    -0.176774112
      378 C          82.174307665        125.775956131         68.287855309 C.ar    1 P1     0.259546657
      379 O          74.618764022        116.763897734        132.288939796 O.3     1 P1    -0.693320873
      380 C          76.278377152        117.232165031        130.706871578 C.3     1 P1    -0.143424763
      381 C          75.995937976        117.288966952        132.217366501 C.3     1 P1     0.103767948
      382 C          75.905056764        118.663242389        132.878173345 C.3     1 P1    -0.001780791
      383 O          77.134006958        118.947983984         67.256947061 O.3     1 P1    -0.533423859
      384 C          78.617938076        124.172242464         71.033288533 C.3     1 P1    -0.342152492
      385 C          77.036613912        125.057573709         69.324529096 C.3     1 P1    -0.343474623
      386 C          78.327114270        124.078304427         69.511366394 C.3     1 P1     0.039367353
      387 C          77.450849045        121.364292770         66.986731712 C.ar    1 P1    -0.174868533
      388 C          77.737067271        122.629327189         67.531754477 C.ar    1 P1    -0.114281778
      389 C          78.000919729        122.753095043         68.933136856 C.ar    1 P1    -0.011848494
      390 C          77.965764439        121.526431547         69.686724920 C.ar    1 P1    -0.119019084
      391 C          77.641599179        120.261689145         69.152031672 C.ar    1 P1    -0.158286203
      392 C          77.308881379        120.221785879         67.793951932 C.ar    1 P1     0.250400538
      393 H          93.028811363         81.004585100         97.450062681 H       1 P1     0.143446039
      394 H          93.890893301         81.312855999         95.820235204 H       1 P1     0.150027345
      395 H          92.531786938         83.215011525         95.223091479 H       1 P1     0.120487558
      396 H          90.332403334         83.360842147         96.710183015 H       1 P1     0.131146108
      397 H          91.095419004         82.478804800         98.141138520 H       1 P1     0.153015683
      398 H          87.890754278         82.340349461         96.730440240 H       1 P1     0.144930422
      399 H          86.230080988         81.215590875         97.943530651 H       1 P1     0.119830276
      400 H          89.030913301         78.521688013         99.557430011 H       1 P1     0.122800652
      401 H          90.588075297         79.174148564         97.810924768 H       1 P1     0.134561835
      402 H          91.542014367         79.653705291        107.973806070 H       1 P1     0.137304672
      403 H          91.166432199         78.154314575        107.091393098 H       1 P1     0.178426822
      404 H          89.617626357         80.832118548        106.978080025 H       1 P1     0.135300548
      405 H          89.249698422         78.349313886        105.214413754 H       1 P1     0.133034575
      406 H          89.889274550         79.940738697        104.685215224 H       1 P1     0.120013604
      407 H          84.587231773         79.779321964         98.895708947 H       1 P1     0.133157479
      408 H          84.258240905         79.535642967        100.606769861 H       1 P1     0.127292179
      409 H          85.151887104         80.955568410        100.092870668 H       1 P1     0.146156822
      410 H          85.214626666         77.179854006        100.050225997 H       1 P1     0.121705753
      411 H          85.842144390         77.733427501         98.405498573 H       1 P1     0.119612110
      412 H          86.967223717         77.145875486         99.645624084 H       1 P1     0.114125667
      413 H          86.756546435         77.805006336        104.364969287 H       1 P1     0.132931550
      414 H          86.177165401         77.403980446        102.067807447 H       1 P1     0.105046902
      415 H          87.719438914         81.286178372        101.088259068 H       1 P1     0.121241335
      416 H          88.249820926         81.625372862        103.374330445 H       1 P1     0.161213229
      417 O          93.541812267         83.129719450         97.103802011 O.3     1 P1    -0.497337538
      418 C          93.502723236         81.723936630         96.723218252 C.3     1 P1    -0.053058015
      419 C          92.378383280         82.777118644         96.289165645 C.3     1 P1     0.056722031
      420 C          91.009147153         82.481005833         96.977225587 C.3     1 P1    -0.028868791
      421 O          90.407296707         81.308945138         96.480731452 O.3     1 P1    -0.555919767
      422 C          88.131714859         81.473864829         97.297676037 C.ar    1 P1    -0.188623884
      423 C          87.147075583         80.820648923         98.070926388 C.ar    1 P1    -0.120588540
      424 C          87.391333508         79.796760123         99.022662013 C.ar    1 P1    -0.003096705
      425 C          88.676419755         79.264350934         98.926165864 C.ar    1 P1    -0.134033340
      426 C          89.643681180         79.690737435         97.971381642 C.ar    1 P1    -0.176670935
      427 C          89.396908172         80.853084814         97.278672736 C.ar    1 P1     0.276386197
      428 O          88.966358996         79.020752886        107.924604406 O.3     1 P1    -0.646688619
      429 C          91.249630402         79.241880518        106.998072387 C.3     1 P1    -0.155320419
      430 C          89.780376880         79.735649971        106.859177086 C.3     1 P1     0.136253560
      431 C          89.261775421         79.374709183        105.458380462 C.3     1 P1    -0.052255530
      432 O          87.849561364         79.864432900        105.291224198 O.3     1 P1    -0.501059891
      433 C          84.971537819         79.863870513         99.840603022 C.3     1 P1    -0.328787814
      434 C          86.055086836         77.745137509         99.499519052 C.3     1 P1    -0.337370712
      435 C          86.341176044         79.194506924         99.970064767 C.3     1 P1     0.029868763
      436 C          86.902996876         78.538989254        103.698235217 C.ar    1 P1    -0.170585173
      437 C          86.584293015         78.328883028        102.353596969 C.ar    1 P1    -0.132718487
      438 C          86.762161244         79.309871969        101.390000954 C.ar    1 P1    -0.011022088
      439 C          87.479087398         80.548387505        101.768387892 C.ar    1 P1    -0.116404102
      440 C          87.854820750         80.734797975        103.095515271 C.ar    1 P1    -0.169509637
      441 C          87.500572556         79.740227544        104.052679997 C.ar    1 P1     0.245626463
      442 H          73.797835465         85.281148895        122.940525326 H       1 P1     0.147542326
      443 H          74.170230601         86.702326227        123.819171883 H       1 P1     0.143387813
      444 H          75.510600963         85.219426962        125.441079784 H       1 P1     0.111834601
      445 H          74.534983612         83.011759322        123.737223942 H       1 P1     0.148955403
      446 H          75.309041074         82.753256169        125.384646418 H       1 P1     0.134980136
      447 H          76.482077291         81.942099632        121.913119906 H       1 P1     0.144639476
      448 H          77.095882710         79.657230842        121.543082333 H       1 P1     0.127770031
      449 H          78.889403072         79.710197560        125.511050887 H       1 P1     0.137552005
      450 H          78.253270831         82.030802757        125.592035779 H       1 P1     0.149084567
      451 H          84.014417996         76.889711230        114.987439111 H       1 P1     0.139881368
      452 H          82.734785797         76.112616431        115.946807047 H       1 P1     0.161691452
      453 H          82.980292257         79.121721902        115.887958217 H       1 P1     0.111823057
      454 H          80.549984353         77.512859675        116.859306127 H       1 P1     0.136501148
      455 H          80.966840797         79.207523682        117.022008419 H       1 P1     0.123791274
      456 H          79.360427646         77.231732268        125.150984081 H       1 P1     0.132679916
      457 H          80.281333846         76.698417140        123.763561401 H       1 P1     0.128146452
      458 H          80.511760442         78.353157357        124.340003141 H       1 P1     0.138977658
      459 H          76.728387025         77.306291540        122.485859467 H       1 P1     0.117168837
      460 H          77.757089582         75.945474877        123.029305311 H       1 P1     0.107175808
      461 H          77.020294219         76.991046919        124.158458266 H       1 P1     0.140031271
      462 H          81.932639000         79.670170654        120.028908423 H       1 P1     0.155104644
      463 H          80.575647744         79.812921916        122.146938847 H       1 P1     0.134317994
      464 H          78.822761301         76.148259232        120.997071821 H       1 P1     0.113720844
      465 H          80.281856813         76.040075693        119.027684190 H       1 P1     0.137621340
      466 O          73.601575599         84.504428875        125.555429236 O.3     1 P1    -0.685578269
      467 C          74.544445909         85.729981798        123.593538846 C.3     1 P1    -0.120346801
      468 C          74.792718797         84.732515750        124.795724898 C.3     1 P1     0.119737127
      469 C          75.297152637         83.354946930        124.438114029 C.3     1 P1    -0.014326344
      470 O          76.642587769         83.386627429        123.879244836 O.3     1 P1    -0.556534647
      471 C          77.087500857         81.473428032        122.572460500 C.ar    1 P1    -0.156457037
      472 C          77.379976050         80.092487127        122.449758928 C.ar    1 P1    -0.111001014
      473 C          78.167274511         79.408260361        123.437878783 C.ar    1 P1    -0.006890600
      474 C          78.381937495         80.163783198        124.683900056 C.ar    1 P1    -0.103605069
      475 C          78.019773318         81.493356363        124.710509603 C.ar    1 P1    -0.169153411
      476 C          77.182447293         82.135274917        123.741789486 C.ar    1 P1     0.267243078
      477 O          81.864032262         78.020887083        114.500182702 O.3     1 P1    -0.658797402
      478 C          83.389884980         76.927114353        115.940500013 C.3     1 P1    -0.127428553
      479 C          82.484833943         78.113896129        115.800302166 C.3     1 P1     0.096627336
      480 C          81.382055548         78.177189032        116.969706829 C.3     1 P1    -0.017267194
      481 O          82.011932467         77.927686684        118.266486520 O.3     1 P1    -0.536905744
      482 C          79.765023434         77.539102361        124.217419556 C.3     1 P1    -0.334955397
      483 C          77.487552041         77.003275284        123.159245291 C.3     1 P1    -0.332103592
      484 C          78.737461056         78.021197016        123.158167653 C.3     1 P1     0.037938977
      485 C          81.239961706         79.026780547        120.301747950 C.ar    1 P1    -0.159962719
      486 C          80.489333062         79.048754238        121.502886940 C.ar    1 P1    -0.119130241
      487 C          79.549276760         77.993662784        121.836555974 C.ar    1 P1    -0.004068815
      488 C          79.481004072         76.908112271        120.905578441 C.ar    1 P1    -0.126355232
      489 C          80.290408547         76.869726156        119.706355536 C.ar    1 P1    -0.175976330
      490 C          81.156682229         77.941988333        119.364083003 C.ar    1 P1     0.251998068
      491 H          84.955159430         94.057527965         75.123119295 H       1 P1     0.149859512
      492 H          83.973258885         94.407539463         73.712494745 H       1 P1     0.108978607
      493 H          82.212339444         95.161825426         75.737504228 H       1 P1     0.116051441
      494 H          83.079720378         92.225273732         75.437188444 H       1 P1     0.123408758
      495 H          81.982494936         93.062741182         74.263618237 H       1 P1     0.107365473
      496 H          79.376610571         93.236789044         74.488985511 H       1 P1     0.159215860
      497 H          77.717043881         91.887782097         73.487807095 H       1 P1     0.152287148
      498 H          79.316851115         88.586731542         75.550899391 H       1 P1     0.114443288
      499 H          80.653447999         90.019194705         76.832267864 H       1 P1     0.145344435
      500 H          68.772145664         92.967011059         71.849641946 H       1 P1     0.087099925
      501 H          69.678579016         91.480535104         71.894458443 H       1 P1     0.147683714
      502 H          70.637338625         93.702909393         72.920733249 H       1 P1     0.116010333
      503 H          72.931103765         93.364718366         72.330817257 H       1 P1     0.112988749
      504 H          72.513856447         92.519453372         70.778386100 H       1 P1     0.124548037
      505 H          79.128013827         88.398430005         72.485794010 H       1 P1     0.128981584
      506 H          77.711982621         88.142357982         71.531894861 H       1 P1     0.138828962
      507 H          78.328744885         89.721924903         71.703018749 H       1 P1     0.181929390
      508 H          76.579810850         87.676991868         75.143878001 H       1 P1     0.158815103
      509 H          76.374168878         87.189551166         73.415763872 H       1 P1     0.116138303
      510 H          78.077206786         87.158573349         74.181941182 H       1 P1     0.113236646
      511 H          73.690233238         90.270170464         70.931146828 H       1 P1     0.135289494
      512 H          76.130825548         89.668615592         71.234312470 H       1 P1     0.124838881
      513 H          75.752815641         90.136960400         75.330868000 H       1 P1     0.175777879
      514 H          73.568133441         91.191091632         75.031676436 H       1 P1     0.164862439
      515 O          83.577921402         94.362607264         77.055182125 O.3     1 P1    -0.632301306
      516 C          84.143118323         94.666665132         74.811147979 C.3     1 P1    -0.146717900
      517 C          82.980266159         94.353727001         75.720717508 C.3     1 P1     0.095611277
      518 C          82.286669910         93.008022655         75.302704915 C.3     1 P1    -0.029578598
      519 O          81.179582446         92.717160441         76.227669376 O.3     1 P1    -0.548374869
      520 C          79.273377380         92.306084235         74.851838333 C.ar    1 P1    -0.156125357
      521 C          78.319309686         91.425426338         74.185230801 C.ar    1 P1    -0.098452948
      522 C          78.286443793         90.050529735         74.389133093 C.ar    1 P1     0.003356288
      523 C          79.179474266         89.612074647         75.392562347 C.ar    1 P1    -0.110126100
      524 C          80.038214317         90.433608982         76.068956669 C.ar    1 P1    -0.135742708
      525 C          80.209742417         91.812286311         75.734077252 C.ar    1 P1     0.257550922
      526 O          70.753099464         94.582388085         71.088794842 O.3     1 P1    -0.616843783
      527 C          69.637082398         92.429588287         71.380834955 C.3     1 P1    -0.126932984
      528 C          70.802250786         93.372464591         71.880267874 C.3     1 P1     0.093073299
      529 C          72.186807675         92.644948518         71.825911635 C.3     1 P1    -0.018434497
      530 O          72.201713342         91.418603883         72.702708647 O.3     1 P1    -0.555405253
      531 C          78.142313804         88.831158363         72.262983558 C.3     1 P1    -0.348038712
      532 C          77.074036962         87.729094791         74.128458265 C.3     1 P1    -0.356394068
      533 C          77.399155665         89.098230955         73.612979393 C.3     1 P1     0.031716840
      534 C          74.197817864         90.381544770         71.849246275 C.ar    1 P1    -0.182615561
      535 C          75.501225084         89.936468468         72.024310666 C.ar    1 P1    -0.115503682
      536 C          76.073790184         89.789809388         73.338566201 C.ar    1 P1    -0.001100908
      537 C          75.317806592         90.227412472         74.384495393 C.ar    1 P1    -0.122905454
      538 C          74.045993691         90.791918032         74.219217496 C.ar    1 P1    -0.158601545
      539 C          73.446883237         90.902644848         72.932999507 C.ar    1 P1     0.260842824
      540 H          83.766153341         79.914794260        125.372152102 H      10 P10    0.120905495
      541 H          85.167077627         80.962305695        124.874118577 H      10 P10    0.102118872
      542 H          85.575814240         79.374338990        123.002076057 H      10 P10    0.141453977
      543 H          84.099806746         77.508563714        122.556303903 H      10 P10    0.133805528
      544 H          82.886325164         78.076013531        123.655911290 H      10 P10    0.139804790
      545 H          83.164413321         77.138960696        126.686504554 H      10 P10    0.178953331
      546 H          82.014383584         75.183399299        127.761111830 H      10 P10    0.131734394
      547 H          83.261183893         72.757914798        124.574617413 H      10 P10    0.108708556
      548 H          84.641249718         74.787298974        123.501094335 H      10 P10    0.128047108
      549 H          80.624293539         72.782654385        118.789621684 H      10 P10    0.114820987
      550 H          81.309020426         71.063816957        118.707065292 H      10 P10    0.098592431
      551 H          79.711936523         70.364106306        120.450676433 H      10 P10    0.102969278
      552 H          77.875598473         72.488589929        120.234546430 H      10 P10    0.125779881
      553 H          79.201849061         73.405769224        120.876591013 H      10 P10    0.125930556
      554 H          83.350045064         71.664043980        127.701898846 H      10 P10    0.146976129
      555 H          81.920890238         70.558147185        127.524867327 H      10 P10    0.120427080
      556 H          83.036742252         70.787754852        126.263826358 H      10 P10    0.119228060
      557 H          80.174469337         73.661926388        127.746140907 H      10 P10    0.104541037
      558 H          80.336212669         71.866415879        128.165386099 H      10 P10    0.129076675
      559 H          81.539919658         73.110264755        128.658507192 H      10 P10    0.134254433
      560 H          78.461670108         73.981314110        123.744532536 H      10 P10    0.119613218
      561 H          79.874301542         74.243124187        125.533736150 H      10 P10    0.107247143
      562 H          81.384219106         70.380545475        124.869303590 H      10 P10    0.112545265
      563 H          80.034486602         70.275125217        122.815395288 H      10 P10    0.132631080
      564 O          83.844993089         80.431852659        123.248951921 O.3    10 P10   -0.462027184
      565 C          84.359200968         80.297940899        124.567780881 C.3    10 P10   -0.071683656
      566 C          84.659732833         79.299094967        123.504360467 C.3    10 P10    0.075715325
      567 C          83.958367303         77.906345137        123.570015939 C.3    10 P10   -0.045993067
      568 O          84.509393089         77.190150225        124.709879443 O.3    10 P10   -0.516668141
      569 C          83.161399764         76.223972031        126.254475297 C.ar   10 P10   -0.160257759
      570 C          82.577743020         75.081929270        126.903638554 C.ar   10 P10   -0.117031477
      571 C          82.579607835         73.805562764        126.230126002 C.ar   10 P10    0.000772487
      572 C          83.330745243         73.705725244        125.010931859 C.ar   10 P10   -0.129161206
      573 C          84.014593478         74.792268184        124.377671509 C.ar   10 P10   -0.176226617
      574 C          83.808803104         76.015825919        125.036845494 C.ar   10 P10    0.246226349
      575 O          79.283217635         71.346475268        118.709247077 O.3    10 P10   -0.495995354
      576 C          80.566561710         71.768312584        119.170325017 C.3    10 P10   -0.066484679
      577 C          79.507278618         71.373589988        120.098774173 C.3    10 P10    0.054823192
      578 C          78.754104582         72.451574154        120.829671736 C.3    10 P10   -0.037964950
      579 O          78.220955299         72.054049173        122.103265347 O.3    10 P10   -0.566789814
      580 C          82.548763536         71.323537715        127.044156344 C.3    10 P10   -0.336746721
      581 C          80.837123430         72.817117772        127.878448292 C.3    10 P10   -0.347985882
      582 C          81.731613907         72.592713087        126.628303164 C.3    10 P10    0.040217196
      583 C          79.067821699         73.218148915        123.932967176 C.ar   10 P10   -0.180378772
      584 C          79.892287148         73.380394365        125.011551579 C.ar   10 P10   -0.122739812
      585 C          80.791090424         72.357828528        125.448884573 C.ar   10 P10   -0.000914595
      586 C          80.765200488         71.203625559        124.626335264 C.ar   10 P10   -0.127325547
      587 C          79.963842325         71.062691868        123.494199753 C.ar   10 P10   -0.176875395
      588 C          79.061352742         72.064127628        123.194588811 C.ar   10 P10    0.272470917
      589 H          72.535646313         81.650545536         73.559718972 H       1 P1     0.124709649
      590 H          73.383309914         82.087468975         74.983177958 H       1 P1     0.123735818
      591 H          75.313563143         82.680139222         73.297819717 H       1 P1     0.135229376
      592 H          76.376642766         80.467770017         73.817811306 H       1 P1     0.124822480
      593 H          74.707332005         79.892057552         74.017274297 H       1 P1     0.114509389
      594 H          73.772657481         81.804861399         77.397458556 H       1 P1     0.114942742
      595 H          73.365783144         80.615117219         79.358692705 H       1 P1     0.114155513
      596 H          76.099469234         77.586429434         77.950838382 H       1 P1     0.146611269
      597 H          76.509068405         78.975334940         75.965125568 H       1 P1     0.139539460
      598 H          78.388779920         75.283460000         83.231642038 H       1 P1     0.152922501
      599 H          79.509216494         73.793196447         82.990372939 H       1 P1     0.116983954
      600 H          81.404683221         75.379905739         83.515874550 H       1 P1     0.109767917
      601 H          80.798192247         77.808976523         84.255444497 H       1 P1     0.110856210
      602 H          79.122752968         77.431711591         84.170766185 H       1 P1     0.124409695
      603 H          72.663622003         78.827747872         81.012815769 H       1 P1     0.150441830
      604 H          73.748343827         78.241034159         82.145670995 H       1 P1     0.136949072
      605 H          73.829425856         79.937191144         81.564315316 H       1 P1     0.136337502
      606 H          73.807199405         76.049796369         80.510990907 H       1 P1     0.125016783
      607 H          72.762132668         77.002231499         79.658500990 H       1 P1     0.142404059
      608 H          74.310468845         76.273977108         78.924645303 H       1 P1     0.160778189
      609 H          78.777167751         76.042727019         80.731377410 H       1 P1     0.182177660
      610 H          76.459577128         76.041822792         80.083491533 H       1 P1     0.125460198
      611 H          76.266491811         80.081386020         81.388799370 H       1 P1     0.128476814
      612 H          78.580076102         79.765677453         82.501545826 H       1 P1     0.138352533
      613 O          74.483882487         81.410620792         71.946428442 O.3     1 P1    -0.668782030
      614 C          73.347765769         82.298732374         73.885383793 C.3     1 P1    -0.136021590
      615 C          74.676657259         81.847502875         73.314134685 C.3     1 P1     0.128255980
      616 C          75.345941280         80.715878550         74.183876741 C.3     1 P1    -0.052855893
      617 O          75.509983118         81.316908262         75.475142974 O.3     1 P1    -0.551069747
      618 C          74.337332920         80.958955973         77.528866544 C.ar    1 P1    -0.180204386
      619 C          74.137349124         80.263026999         78.665104844 C.ar    1 P1    -0.123971507
      620 C          74.733823231         78.994918543         78.878709489 C.ar    1 P1    -0.000570170
      621 C          75.589401174         78.509160401         77.866479713 C.ar    1 P1    -0.124637289
      622 C          75.912531512         79.279553503         76.742374172 C.ar    1 P1    -0.173760694
      623 C          75.239993215         80.515945686         76.547103078 C.ar    1 P1     0.246410561
      624 O          79.844979798         75.111588573         84.810716862 O.3     1 P1    -0.495422312
      625 C          79.231882409         74.705219901         83.558519441 C.3     1 P1    -0.050234425
      626 C          80.392416130         75.720106900         83.647350614 C.3     1 P1     0.078421535
      627 C          80.054350985         77.281175168         83.601407745 C.3     1 P1    -0.033918316
      628 O          79.987223531         77.674259714         82.206920963 O.3     1 P1    -0.537453300
      629 C          73.707102810         78.825927629         81.249015064 C.3     1 P1    -0.345222773
      630 C          73.848250387         76.814381242         79.783453309 C.3     1 P1    -0.347192448
      631 C          74.627778757         78.171478103         80.169872394 C.3     1 P1     0.032065366
      632 C          78.191856793         76.809529900         80.980063214 C.ar    1 P1    -0.148753478
      633 C          76.872982375         76.866446588         80.570075100 C.ar    1 P1    -0.125935573
      634 C          76.049156056         78.060824519         80.745891504 C.ar    1 P1     0.000185399
      635 C          76.750405190         79.166332707         81.321525428 C.ar    1 P1    -0.114120943
      636 C          78.017112502         79.013171701         81.980619284 C.ar    1 P1    -0.178483365
      637 C          78.704629672         77.829641981         81.764082672 C.ar    1 P1     0.271600528
      638 H          75.794249272         68.918503401         75.231387076 H       1 P1     0.155084292
      639 H          74.484186103         70.029476802         75.228734398 H       1 P1     0.140936044
      640 H          74.178581593         69.375132258         72.628393611 H       1 P1     0.120485292
      641 H          76.094339358         70.480422984         71.921447310 H       1 P1     0.136905860
      642 H          77.166140234         69.973441579         73.271373038 H       1 P1     0.156936220
      643 H          74.077333166         73.295864339         73.562058948 H       1 P1     0.146200286
      644 H          73.999816699         75.307504353         72.405407167 H       1 P1     0.117492122
      645 H          77.820502525         74.599158633         70.924624286 H       1 P1     0.117830390
      646 H          77.909235903         72.343896796         72.000321602 H       1 P1     0.141257780
      647 H          83.236599046         80.157104377         71.298712615 H       1 P1     0.161839057
      648 H          83.820424175         81.483171756         72.200079724 H       1 P1     0.103509800
      649 H          82.044631653         81.255440150         73.560352046 H       1 P1     0.102658495
      650 H          81.198550767         79.176696686         74.412420408 H       1 P1     0.129974156
      651 H          82.169320326         78.152387056         73.353530302 H       1 P1     0.136693908
      652 H          75.104648537         75.595455386         69.055147772 H       1 P1     0.124146124
      653 H          75.893373381         77.106947509         68.721794733 H       1 P1     0.119191782
      654 H          76.813663498         75.702345708         68.919260905 H       1 P1     0.110807948
      655 H          75.154770919         78.540029374         70.595670381 H       1 P1     0.151542318
      656 H          73.983456461         77.260186520         70.657589045 H       1 P1     0.148632853
      657 H          74.948610384         77.698847714         72.235021447 H       1 P1     0.141000075
      658 H          80.132698164         78.806846976         70.296022159 H       1 P1     0.176168212
      659 H          78.119138997         77.643471232         69.464405173 H       1 P1     0.107067738
      660 H          77.128932662         76.736614320         73.495359223 H       1 P1     0.120735598
      661 H          78.950161694         78.100279552         74.328680329 H       1 P1     0.134013416
      662 O          75.710256946         67.941857686         72.811268706 O.3     1 P1    -0.658519423
      663 C          74.830276612         69.062831157         74.809102421 C.3     1 P1    -0.143968995
      664 C          75.069610177         69.145005572         73.302307835 C.3     1 P1     0.106124131
      665 C          76.106011628         70.244262641         72.959825632 C.3     1 P1    -0.035024285
      666 O          75.888744409         71.494970494         73.647795443 O.3     1 P1    -0.547337670
      667 C          74.893106605         73.494943061         73.006780249 C.ar    1 P1    -0.143431471
      668 C          74.855594756         74.735333955         72.299303952 C.ar    1 P1    -0.131557156
      669 C          75.964507909         75.096776642         71.547480817 C.ar    1 P1    -0.003222094
      670 C          77.076552029         74.218290512         71.504189275 C.ar    1 P1    -0.115446407
      671 C          77.128932840         72.952558679         72.101788867 C.ar    1 P1    -0.187736854
      672 C          75.981556517         72.602597378         72.868222176 C.ar    1 P1     0.248696223
      673 O          83.491082014         80.136343519         74.668868322 O.3     1 P1    -0.663955184
      674 C          83.730035418         80.364075270         72.222054960 C.3     1 P1    -0.151771538
      675 C          82.704496315         80.298832963         73.440552307 C.3     1 P1     0.108531796
      676 C          81.639359763         79.145633501         73.474345875 C.3     1 P1    -0.041833839
      677 O          80.612451984         79.443213233         72.569800358 O.3     1 P1    -0.544706424
      678 C          75.922160202         76.193022146         69.310047495 C.3     1 P1    -0.357318341
      679 C          74.998987864         77.590043663         71.115459996 C.3     1 P1    -0.345014050
      680 C          76.056806270         76.467003494         70.870827293 C.3     1 P1     0.022367982
      681 C          79.409536167         78.370547362         70.939392652 C.ar    1 P1    -0.141382059
      682 C          78.256628536         77.728228324         70.439174175 C.ar    1 P1    -0.140527834
      683 C          77.380732326         77.150459557         71.379320371 C.ar    1 P1    -0.000502185
      684 C          77.694214363         77.285783472         72.806921043 C.ar    1 P1    -0.125944592
      685 C          78.804673436         77.999274259         73.266512628 C.ar    1 P1    -0.184809695
      686 C          79.630159941         78.550233629         72.341163116 C.ar    1 P1     0.259938622
      687 H          75.900424480         85.975189229        128.712711511 H       1 P1     0.116879690
      688 H          77.204703567         86.984691015        129.555370008 H       1 P1     0.130751512
      689 H          78.954879061         85.918602891        128.418811324 H       1 P1     0.103920277
      690 H          78.016692796         84.113031469        126.751806241 H       1 P1     0.129836182
      691 H          76.527422228         83.963998930        127.890949710 H       1 P1     0.132779147
      692 H          77.992529833         84.507488985        130.886664702 H       1 P1     0.137910400
      693 H          77.044732325         83.637105896        132.977313440 H       1 P1     0.121250485
      694 H          76.012590809         80.146537185        130.939313703 H       1 P1     0.106502066
      695 H          77.347473184         80.805966756        129.089378438 H       1 P1     0.132298066
      696 H          73.476199910         78.631760128        130.005757890 H       1 P1     0.113054888
      697 H          73.008895041         78.915308870        128.284197620 H       1 P1     0.161709534
      698 H          71.312339120         77.188168794        130.076188372 H       1 P1     0.155483427
      699 H          69.565099484         78.984562431        129.544862086 H       1 P1     0.150509955
      700 H          70.992962954         79.981006192        129.197581278 H       1 P1     0.138289381
      701 H          77.395549091         80.858958570         67.901236029 H       1 P1     0.155435054
      702 H          76.015068618         80.030382718         68.657954801 H       1 P1     0.126665186
      703 H          76.691631499         79.421720428         67.077624508 H       1 P1     0.116349616
      704 H          74.617725714         82.147732299         68.879294068 H       1 P1     0.161624037
      705 H          76.072146596         82.840015949         68.441001128 H       1 P1     0.138753200
      706 H          74.719017551         83.306924608         67.557397799 H       1 P1     0.143323286
      707 H          72.092837827         78.149039534        132.746475814 H       1 P1     0.145907758
      708 H          74.301932556         78.904585821         67.358189498 H       1 P1     0.129948771
      709 H          73.375159263         82.733510438        131.926907438 H       1 P1     0.124164925
      710 H          71.515211538         81.784344125        130.967498873 H       1 P1     0.153684112
      711 O          77.358165152         86.651201552        127.331650291 O.3     1 P1    -0.521138313
      712 C          76.899548843         86.409712111        128.699980875 C.3     1 P1    -0.078593275
      713 C          78.004497219         85.619644084        128.083164609 C.3     1 P1     0.071749621
      714 C          77.631730130         84.169174126        127.842033876 C.3     1 P1    -0.012145702
      715 O          78.294584851         83.182415304        128.637325498 O.3     1 P1    -0.577525014
      716 C          77.575535469         83.590208923        130.970332749 C.ar    1 P1    -0.186889494
      717 C          77.011039414         83.091488643        132.152359119 C.ar    1 P1    -0.130692625
      718 C          76.300410920         81.857747462        132.138267066 C.ar    1 P1     0.003197934
      719 C          76.405912274         81.119499552        130.959269885 C.ar    1 P1    -0.123106665
      720 C          77.137657397         81.475995094        129.836013400 C.ar    1 P1    -0.171164366
      721 C          77.688301402         82.739836705        129.810489559 C.ar    1 P1     0.286964124
      722 O          70.943016924         77.229222832        128.176710558 O.3     1 P1    -0.649687541
      723 C          73.001077536         78.184885539        129.105239672 C.3     1 P1    -0.147692281
      724 C          71.485674914         77.918748999        129.328574613 C.3     1 P1     0.079645994
      725 C          70.649252302         79.127429909        129.769653470 C.3     1 P1    -0.036638218
      726 O          70.634832294         79.371500021        131.178864904 O.3     1 P1    -0.574689514
      727 C          76.477307364         80.351774123         67.646489068 C.3     1 P1    -0.359670162
      728 C          75.166489816         82.491771582         68.032926032 C.3     1 P1    -0.354562779
      729 C          75.474013457         81.364225523         66.953457286 C.3     1 P1     0.025489896
      730 C          72.478651640         79.121319498        132.580844276 C.ar    1 P1    -0.157442148
      731 C          73.723816117         79.599058290        133.152535465 C.ar    1 P1    -0.118356893
      732 C          74.194979341         80.903971400        132.813719308 C.ar    1 P1     0.001558807
      733 C          73.276559892         81.730378428        132.025145263 C.ar    1 P1    -0.106044484
      734 C          72.135770798         81.201623310        131.475122850 C.ar    1 P1    -0.176977248
      735 C          71.791303113         79.864320780        131.659610074 C.ar    1 P1     0.259326756
      736 H         129.992799758         94.204666675         84.574658569 H       1 P1     0.130292283
      737 H         130.518624326         92.563100289         84.800425989 H       1 P1     0.128840587
      738 H         132.460783655         93.568297019         84.258761919 H       1 P1     0.111503355
      739 H         132.006348301         95.558513682         86.352740289 H       1 P1     0.124742558
      740 H         131.634026018         95.883237080         84.547843667 H       1 P1     0.094801920
      741 H          67.350199810         97.827182484         83.496058279 H       1 P1     0.149122167
      742 H          66.939464388        100.084590041         84.045981115 H       1 P1     0.146900469
      743 H          67.264080220         99.014556264         88.262131530 H       1 P1     0.183633722
      744 H          67.638962382         96.773198355         87.437365135 H       1 P1     0.138085844
      745 H         127.152870834        101.774678114         92.825475934 H       1 P1     0.164656329
      746 H         128.869584700        101.648985758         92.773975618 H       1 P1     0.115326046
      747 H         128.838009996        103.559840407         91.156570074 H       1 P1     0.146067711
      748 H         127.494083928        102.283111037         89.258410595 H       1 P1     0.110926543
      749 H         126.872273803        101.243135381         90.686330246 H       1 P1     0.144413745
      750 H          68.855940007        101.926381100         86.404030423 H       1 P1     0.170684808
      751 H          67.894600071        103.032381364         87.487409587 H       1 P1     0.140178859
      752 H          68.509686333        101.385479982         88.099131140 H       1 P1     0.153773174
      753 H         132.449461650        103.287410690         85.789513552 H       1 P1     0.134285555
      754 H          67.241393779        102.423383410         84.805790554 H       1 P1     0.141223488
      755 H         131.823361197        101.956594534         84.832583725 H       1 P1     0.130196175
      756 H         128.781709042        100.107964422         87.918656137 H       1 P1     0.124123687
      757 H         130.641661984        100.193108678         86.304778350 H       1 P1     0.115033520
      758 H         132.844040911        102.393784301         89.229507693 H       1 P1     0.138639380
      759 H         131.129389445        101.988587241         90.766774533 H       1 P1     0.124008659
      760 O         132.761565051         93.144770228         86.170255533 O.3     1 P1    -0.669233101
      761 C         130.581084497         93.574477625         85.232434692 C.3     1 P1    -0.157396311
      762 C         132.110406835         93.862090092         85.154931961 C.3     1 P1     0.138263252
      763 C         132.244250444         95.398287257         85.275929344 C.3     1 P1    -0.047615057
      764 O          67.262819974         95.876085721         85.065622342 O.3     1 P1    -0.543086919
      765 C          67.306414716         98.133768970         84.451351526 C.ar    1 P1    -0.152590550
      766 C          67.025980435         99.451613421         84.869340250 C.ar    1 P1    -0.107290915
      767 C          67.085464665         99.855533140         86.219131106 C.ar    1 P1    -0.003245573
      768 C          67.313730833         98.889950198         87.228056443 C.ar    1 P1    -0.118584157
      769 C          67.404069836         97.547302067         86.862587307 C.ar    1 P1    -0.162206174
      770 C          67.348798503         97.176911812         85.449569033 C.ar    1 P1     0.240877611
      771 O         126.847803555        103.935543581         91.254774052 O.3     1 P1    -0.665488526
      772 C         128.079009375        102.369516989         92.718975042 C.3     1 P1    -0.131175947
      773 C         127.924741968        102.976401315         91.324166705 C.3     1 P1     0.138283923
      774 C         127.715483221        101.848487052         90.272773236 C.3     1 P1    -0.018819883
      775 O         128.683941957        100.804628931         90.214905517 O.3     1 P1    -0.566168502
      776 C          68.161881521        101.952924961         87.239658142 C.3     1 P1    -0.343532882
      777 C         132.762182353        102.329475198         85.408467380 C.3     1 P1    -0.342824014
      778 C         133.180267866        101.305144259         86.587513998 C.3     1 P1     0.029728554
      779 C         129.682099378        100.547782464         88.115782052 C.ar    1 P1    -0.173297189
      780 C         130.798931045        100.610251896         87.214426113 C.ar    1 P1    -0.132570996
      781 C         132.031140520        101.268952313         87.564266289 C.ar    1 P1     0.000548743
      782 C         132.064535829        101.906079505         88.863731101 C.ar    1 P1    -0.126838873
      783 C         131.025235779        101.703060936         89.744618549 C.ar    1 P1    -0.167601450
      784 C         129.806253425        101.086083974         89.462238979 C.ar    1 P1     0.248752763
      785 H          70.533746675         80.599359028         75.177913336 H       7 P7     0.101781941
      786 H          70.729771333         79.159907329         74.315868794 H       7 P7     0.128033470
      787 H          68.733044264         80.343226842         73.504490026 H       7 P7     0.090372590
      788 H          67.293951037         78.337782408         73.134329671 H       7 P7     0.119540780
      789 H          68.215639442         77.642459714         74.499882779 H       7 P7     0.185432820
      790 H          70.922394036         76.024269848         73.732303155 H       7 P7     0.138653510
      791 H          71.565990989         74.107918068         72.584661561 H       7 P7     0.123773686
      792 H          68.338034375         74.692198627         69.905924749 H       7 P7     0.120778322
      793 H          68.146930357         76.972992382         70.759707029 H       7 P7     0.143870641
      794 H         133.105693255         74.023724192        130.911431376 H       7 P7     0.150089831
      795 H         132.300138435         74.462156651        132.575793089 H       7 P7     0.122535190
      796 H          67.589377805         76.126023881        133.173524805 H       7 P7     0.112367450
      797 H          69.638938476         76.630081174        131.790696561 H       7 P7     0.141473763
      798 H          68.811895169         76.091272121        130.260418173 H       7 P7     0.155766038
      799 H          72.427227346         72.827655481         70.499823423 H       7 P7     0.144707865
      800 H          71.762545605         71.972070859         71.791199755 H       7 P7     0.128536334
      801 H          71.922073411         71.309420485         70.086536424 H       7 P7     0.141784917
      802 H          69.653558839         70.681816878         70.299132435 H       7 P7     0.114012067
      803 H          69.081268277         71.514502276         71.849279997 H       7 P7     0.120702436
      804 H          68.356007797         71.908624140         70.197638893 H       7 P7     0.122353528
      805 H          68.934071126         72.543724605        132.201868769 H       7 P7     0.170093048
      806 H          68.837118691         71.863746898         68.102105769 H       7 P7     0.154652532
      807 H          71.726291176         74.864083285         69.130531335 H       7 P7     0.124985836
      808 H          71.491410525         75.626500099        133.127038835 H       7 P7     0.132101991
      809 O          67.638917554         80.164181471         75.349405129 O.3     7 P7    -0.660608561
      810 C          70.098969637         79.605312463         75.058566029 C.3     7 P7    -0.123337518
      811 C          68.666546682         79.703850554         74.375055898 C.3     7 P7     0.112841189
      812 C          68.303314457         78.330636272         73.675112026 C.3     7 P7     0.005982076
      813 O          69.255191459         77.972964784         72.680920187 O.3     7 P7    -0.555924145
      814 C          70.367735126         75.805336142         72.989831191 C.ar    7 P7    -0.163007556
      815 C          70.704988450         74.573886044         72.274735917 C.ar    7 P7    -0.141517159
      816 C          70.002609444         74.117264312         71.160758146 C.ar    7 P7     0.014436250
      817 C          68.935001444         74.994743008         70.667189404 C.ar    7 P7    -0.121782328
      818 C          68.728541688         76.254985109         71.263748225 C.ar    7 P7    -0.177146207
      819 C          69.387776235         76.653620378         72.422506097 C.ar    7 P7     0.262891539
      820 O         132.975626286         76.121571477        131.458784974 O.3     7 P7    -0.490481272
      821 C         133.031077808         74.729101139        131.779011206 C.3     7 P7    -0.049363486
      822 C          67.716023357         75.688885626        132.187186483 C.3     7 P7     0.033770865
      823 C          69.055665755         75.786239671        131.374111437 C.3     7 P7    -0.013596569
      824 O          69.916347402         74.605807255        131.286516823 O.3     7 P7    -0.529021344
      825 C          71.603141618         72.174608027         70.765978984 C.3     7 P7    -0.346965310
      826 C          69.274393550         71.658403789         70.734033985 C.3     7 P7    -0.343316418
      827 C          70.299120990         72.811965217         70.339811032 C.3     7 P7     0.028960256
      828 C          69.486767562         73.052762903        132.934786390 C.ar    7 P7    -0.153973642
      829 C          69.500230381         72.594416619         67.903739482 C.ar    7 P7    -0.121842962
      830 C          70.317434561         73.210510888         68.873140435 C.ar    7 P7    -0.006018493
      831 C          71.106933199         74.348236060         68.422629312 C.ar    7 P7    -0.117798065
      832 C          71.025303627         74.773505306         67.066820650 C.ar    7 P7    -0.170399613
      833 C          70.174404648         74.154810633        132.545177819 C.ar    7 P7     0.242570150
      834 H          74.226248371         79.349407721        100.477100186 H      11 P11    0.138205815
      835 H          74.790133301         80.954931982        101.238361964 H      11 P11    0.113599537
      836 H          73.444501775         80.725213863        103.221309861 H      11 P11    0.130006280
      837 H          72.337232282         78.039152494        102.259677359 H      11 P11    0.134479027
      838 H          71.469961058         79.554343941        101.666583851 H      11 P11    0.132211372
      839 H          68.996694639         79.373560361        102.344993313 H      11 P11    0.149389128
      840 H          67.082775563         78.072250942        102.602966001 H      11 P11    0.130085669
      841 H          69.032138444         75.759839456        105.690197082 H      11 P11    0.098916966
      842 H          70.808456828         77.044940832        105.388975210 H      11 P11    0.124819588
      843 H         125.941622638         77.886906397         99.407026606 H      11 P11    0.119379640
      844 H         124.560985334         78.666494685        100.411767704 H      11 P11    0.120869770
      845 H         125.960441039         79.957861505        101.822438084 H      11 P11    0.130227887
      846 H         128.250847474         80.293933414        101.347897373 H      11 P11    0.145464373
      847 H         128.519594411         78.856721696        100.343250195 H      11 P11    0.122729858
      848 H          67.995953497         74.178804843        103.823299626 H      11 P11    0.161879265
      849 H         132.680534325         73.818430682        103.413882561 H      11 P11    0.154666904
      850 H          67.136422951         74.780360503        102.335900328 H      11 P11    0.130142742
      851 H         132.325384087         76.144720972        106.367324594 H      11 P11    0.121240123
      852 H         131.669919474         74.672311422        105.544694413 H      11 P11    0.140571712
      853 H          66.987134004         74.679074571        106.086890277 H      11 P11    0.147054059
      854 H         129.233292870         76.467640550        101.478704664 H      11 P11    0.163306644
      855 H         131.230452025         75.348006601        102.063182537 H      11 P11    0.128248128
      856 H         131.678155490         78.190469247        105.188129549 H      11 P11    0.101439332
      857 H         129.805686431         79.336075713        104.401587962 H      11 P11    0.128264265
      858 O          74.726713232         79.199650303        102.551670947 O.3    11 P11   -0.500775808
      859 C          74.311807540         80.005528487        101.427985637 C.3    11 P11   -0.039022093
      860 C          73.394447926         79.865013423        102.601374790 C.3    11 P11    0.081122818
      861 C          72.034630562         79.043543335        102.502749667 C.3    11 P11    0.013286931
      862 O          71.294928043         79.161617007        103.774244203 O.3    11 P11   -0.556381449
      863 C          68.958298123         78.675464156        103.070487409 C.ar   11 P11   -0.189079430
      864 C          67.816450345         77.825589468        103.218815268 C.ar   11 P11   -0.128772005
      865 C          67.747149833         76.828647506        104.148897882 C.ar   11 P11   -0.006744575
      866 C          68.907944458         76.532029560        104.970021100 C.ar   11 P11   -0.143581686
      867 C          70.056196638         77.347209895        104.814499662 C.ar   11 P11   -0.179773442
      868 C          70.122599333         78.390077514        103.858563807 C.ar   11 P11    0.262582568
      869 O         126.082574253         79.991266187         99.804421563 O.3    11 P11   -0.490204476
      870 C         125.565741918         78.710643426         99.992247636 C.3    11 P11   -0.088801620
      871 C         126.422728719         79.331237928        101.066597932 C.3    11 P11    0.075734354
      872 C         127.937254469         79.275183516        101.213369489 C.3    11 P11   -0.020431541
      873 O         128.113347580         78.610909554        102.524478352 O.3    11 P11   -0.560540305
      874 C          67.037064416         74.589516619        103.430716293 C.3    11 P11   -0.335828289
      875 C         132.540902490         75.312438104        105.685838293 C.3    11 P11   -0.355858908
      876 C         132.902960751         75.921390514        104.283447298 C.3    11 P11    0.029485236
      877 C         129.862014928         76.922562739        102.143628372 C.ar   11 P11   -0.165980785
      878 C         130.987306552         76.199553798        102.579639922 C.ar   11 P11   -0.122493968
      879 C         131.664004304         76.602878429        103.757259233 C.ar   11 P11   -0.000812840
      880 C         131.209758295         77.821274701        104.392244871 C.ar   11 P11   -0.123265668
      881 C         130.117984205         78.493777791        103.905813390 C.ar   11 P11   -0.164566078
      882 C         129.411075299         78.091159116        102.753615738 C.ar   11 P11    0.261287376
      883 H         128.464483712        108.982059384        100.868069210 H       1 P1     0.103672509
      884 H         128.989559823        110.214778110         99.769581374 H       1 P1     0.102926156
      885 H         127.701346510        109.341212183         97.855675896 H       1 P1     0.121663966
      886 H         125.787774444        107.564684542         98.668726821 H       1 P1     0.143735777
      887 H         126.806698209        107.222420081        100.051756992 H       1 P1     0.116278842
      888 H         129.752601977        107.701072229         97.263311952 H       1 P1     0.135168547
      889 H         132.016276346        106.819152182         97.602087568 H       1 P1     0.132828651
      890 H         130.607686818        104.336125923        100.763882925 H       1 P1     0.133244715
      891 H         128.398068859        105.040233187        100.257824934 H       1 P1     0.137246833
      892 H          69.975854552        100.951960257         91.742108367 H       1 P1     0.142263322
      893 H          68.793152286        100.038728081         90.890754984 H       1 P1     0.165984111
      894 H          67.054010050        101.441289137         91.892239088 H       1 P1     0.125407689
      895 H          69.135112934        102.619471118         93.756764299 H       1 P1     0.132356137
      896 H          67.999923105        101.267392643         94.150886126 H       1 P1     0.112345120
      897 H          68.574783465        105.480444987        100.045584929 H       1 P1     0.155488958
      898 H          67.646397869        106.729518578         99.283051938 H       1 P1     0.134762594
      899 H          67.229046665        106.244403580        100.922501159 H       1 P1     0.129535013
      900 H          67.533211248        102.928385182        100.230785935 H       1 P1     0.153825069
      901 H         132.974996466        103.720674709        101.291322805 H       1 P1     0.162896807
      902 H         132.246289526        102.814827380        100.020140078 H       1 P1     0.156390065
      903 H          68.524715970        105.068132570         95.029736876 H       1 P1     0.142154362
      904 H          68.641327757        105.354885549         97.432776564 H       1 P1     0.124480162
      905 H         131.566285054        102.986368207         97.802424424 H       1 P1     0.144176721
      906 H         131.848372716        102.158260183         95.436296239 H       1 P1     0.134054815
      907 O         126.807055794        109.992642649         99.772421474 O.3     1 P1    -0.493649414
      908 C         128.210068965        109.559763010         99.984585882 C.3     1 P1    -0.067840728
      909 C         127.368972196        109.018226852         98.863941961 C.3     1 P1     0.046510131
      910 C         126.823284160        107.553471679         99.028812113 C.3     1 P1     0.000147496
      911 O         127.624495510        106.595253713         98.336085923 O.3     1 P1    -0.561601906
      912 C         129.980485926        106.954885523         98.011315593 C.ar    1 P1    -0.179559096
      913 C         131.282254609        106.501818742         98.228923972 C.ar    1 P1    -0.132122330
      914 C         131.550545808        105.519927730         99.230836606 C.ar    1 P1    -0.001093711
      915 C         130.487685855        105.147131298        100.069822958 C.ar    1 P1    -0.134298484
      916 C         129.166378150        105.501180943         99.800432521 C.ar    1 P1    -0.182800429
      917 C         128.902218270        106.365639351         98.723064654 C.ar    1 P1     0.258350085
      918 O          68.555079654        102.661422953         91.084460005 O.3     1 P1    -0.654079940
      919 C          69.019840642        100.504466739         91.773798495 C.3     1 P1    -0.133454775
      920 C          68.096587761        101.703782338         92.096916305 C.3     1 P1     0.097203136
      921 C          68.120519933        102.206217400         93.541560928 C.3     1 P1    -0.054209190
      922 O          67.039143794        103.099968438         93.787434678 O.3     1 P1    -0.546812354
      923 C          67.577815364        105.902319638         99.989143004 C.3     1 P1    -0.358816880
      924 C         133.012057728        103.488097681        100.236656455 C.3     1 P1    -0.325001056
      925 C         132.984597593        104.829682972         99.299938509 C.3     1 P1     0.026459513
      926 C          67.870726331        104.542086160         95.601903039 C.ar    1 P1    -0.171069440
      927 C          67.911955300        104.771823958         97.019632627 C.ar    1 P1    -0.114632781
      928 C          66.881534277        104.304464347         97.842657387 C.ar    1 P1     0.003288323
      929 C         132.368809815        103.370580262         97.256763045 C.ar    1 P1    -0.124429084
      930 C         132.481358827        102.891983612         95.946642452 C.ar    1 P1    -0.176673343
      931 C          67.064277267        103.509301612         95.081991477 C.ar    1 P1     0.264905318
      932 H          70.291623948         74.940990209        101.655961321 H       1 P1     0.138235046
      933 H          71.360563799         74.611322414        103.205192456 H       1 P1     0.121441832
      934 H          71.779975292         72.228890436        102.426657278 H       1 P1     0.115520464
      935 H          71.184484243         73.145325725         99.477893365 H       1 P1     0.136859519
      936 H          69.863999545         72.348862352        100.410110241 H       1 P1     0.094686205
      937 H          72.388268967         70.474940505         97.775883596 H       1 P1     0.157039623
      938 H          71.502228927         68.776227502         96.360333303 H       1 P1     0.164299112
      939 H          68.726798215         67.941621670         99.287430810 H       1 P1     0.132616486
      940 H          69.575768476         69.737413338        100.714072148 H       1 P1     0.144134626
      941 H          71.919299688        125.676607247         99.034209696 H       1 P1     0.135377145
      942 H          71.675950759        126.751368864        100.434774583 H       1 P1     0.133794058
      943 H          69.153497605        126.033855033        100.129321332 H       1 P1     0.125393470
      944 H          68.955582087        127.370478073         97.985146249 H       1 P1     0.123099992
      945 H          70.737839897        127.395733203         97.776093669 H       1 P1     0.114461487
      946 H          66.980207885         67.848397503         97.439043106 H       1 P1     0.134406937
      947 H          67.487717232         68.651550362         96.010877904 H       1 P1     0.133945922
      948 H          66.989059132         67.059443087         95.810455597 H       1 P1     0.123556396
      949 H          69.267062405        132.802542755         94.664824212 H       1 P1     0.122180466
      950 H          69.370815122         68.216189731         94.619510118 H       1 P1     0.153022412
      951 H          70.672845079         67.217977164         95.155358255 H       1 P1     0.130874893
      952 H          71.681699204        130.118818909         98.312740306 H       1 P1     0.140588810
      953 H          71.295265504        132.147178279         97.026035861 H       1 P1     0.143900705
      954 H          67.207777642        131.866561226         97.881792345 H       1 P1     0.128985678
      955 H          67.587632021        129.787503931         98.984819086 H       1 P1     0.143574137
      956 O          72.343029934         74.090990968        101.459978601 O.3     1 P1    -0.494956439
      957 C          71.089505523         74.401428526        102.162995605 C.3     1 P1    -0.109833518
      958 C          71.440656129         73.006160872        101.692294207 C.3     1 P1     0.071924067
      959 C          70.928252773         72.430486999        100.305647939 C.3     1 P1    -0.028014729
      960 O          71.509780365         71.137129962        100.068601913 O.3     1 P1    -0.525688602
      961 C          71.471149216         69.978960754         97.987853770 C.ar    1 P1    -0.149489420
      962 C          70.961528463         69.003815472         97.156090380 C.ar    1 P1    -0.112181442
      963 C          69.778332510         68.305412346         97.585588591 C.ar    1 P1     0.000950505
      964 C          69.376820944         68.537516135         98.902746784 C.ar    1 P1    -0.112000030
      965 C          69.909339943         69.566036934         99.738977369 C.ar    1 P1    -0.177472587
      966 C          70.955343936         70.290198137         99.202608639 C.ar    1 P1     0.247092824
      967 O          69.703001466        125.045596475         98.425217162 O.3     1 P1    -0.657701045
      968 C          71.329815214        125.846000204         99.936446578 C.3     1 P1    -0.139471787
      969 C          69.918645104        126.102707578         99.359598490 C.3     1 P1     0.102762901
      970 C          69.887360988        127.420811739         98.507803266 C.3     1 P1    -0.015126017
      971 O          69.978061071        128.586391092         99.342177020 O.3     1 P1    -0.553814311
      972 C          67.525629307         67.693946865         96.523775725 C.3     1 P1    -0.350272209
      973 C          69.589285121         67.319098216         95.215687429 C.3     1 P1    -0.345530749
      974 C          69.038400379         67.259923587         96.758871253 C.3     1 P1     0.026585439
      975 C          70.706334744        130.459432653         98.161056049 C.ar    1 P1    -0.172036357
      976 C          70.508897922        131.685134052         97.403367556 C.ar    1 P1    -0.128756878
      977 C          69.249772868        132.330023558         97.421424759 C.ar    1 P1     0.005686406
      978 C          68.135798164        131.549621106         97.976592300 C.ar    1 P1    -0.128513405
      979 C          68.358503166        130.274991637         98.529470829 C.ar    1 P1    -0.157015376
      980 C          69.667819478        129.701813223         98.673219779 C.ar    1 P1     0.233829687
      981 H          77.402383664         85.975152546        124.174667808 H       1 P1     0.177131523
      982 H          77.803235191         86.804214560        122.785251534 H       1 P1     0.150971492
      983 H          76.042241350         87.849745336        125.052683821 H       1 P1     0.141935619
      984 H          78.511762674         88.261493223        125.702645532 H       1 P1     0.122297354
      985 H          77.991993747         89.711804146        124.909728502 H       1 P1     0.139360193
      986 H          80.902120750         87.170687683        124.816669270 H       1 P1     0.121159662
      987 H          83.225619280         87.618016738        125.235900922 H       1 P1     0.103535880
      988 H          82.582248562         91.558648652        123.617022002 H       1 P1     0.123098118
      989 H          80.297495980         90.900026724        122.991522003 H       1 P1     0.145817833
      990 H          89.611644791         90.931263778        117.195901683 H       1 P1     0.135069321
      991 H          88.613836121         92.222731737        117.823996145 H       1 P1     0.131280044
      992 H          90.009205707         92.376126252        119.842470262 H       1 P1     0.133712214
      993 H          88.953453349         90.361583759        120.865602045 H       1 P1     0.118100489
      994 H          88.224750882         89.988114254        119.245676259 H       1 P1     0.157024283
      995 H          83.948727932         90.818489245        126.638502877 H       1 P1     0.143171287
      996 H          85.445244821         91.511947479        126.126942914 H       1 P1     0.136923309
      997 H          83.946664217         92.082532159        125.387380519 H       1 P1     0.146345779
      998 H          86.632440397         89.374162446        125.432503051 H       1 P1     0.125693443
      999 H          85.197071752         88.557361279        126.271923289 H       1 P1     0.125375793
     1000 H          85.569320909         88.180661902        124.617559147 H       1 P1     0.119309626
     1001 H          85.612215939         90.176015311        120.014734966 H       1 P1     0.145022732
     1002 H          84.280399114         89.357568532        121.970177928 H       1 P1     0.120967334
     1003 H          86.661768779         92.047816646        124.320464528 H       1 P1     0.127609496
     1004 H          87.557324732         92.879348837        122.477863237 H       1 P1     0.132644742
     1005 O          76.043200600         88.974491649        123.383833410 O.3     1 P1    -0.663676927
     1006 C          76.929581874         86.723948198        123.455424836 C.3     1 P1    -0.139413662
     1007 C          76.752246428         88.050433053        124.226425370 C.3     1 P1     0.106509042
     1008 C          78.147643983         88.662409556        124.725836105 C.3     1 P1    -0.009290701
     1009 O          79.130872823         88.588301439        123.660203135 O.3     1 P1    -0.557160480
     1010 C          81.289820364         88.074799878        124.567920806 C.ar    1 P1    -0.159795298
     1011 C          82.655014992         88.372928092        124.798908303 C.ar    1 P1    -0.136503120
     1012 C          83.185482872         89.636869700        124.366266596 C.ar    1 P1    -0.007673487
     1013 C          82.253225559         90.611327572        123.837434324 C.ar    1 P1    -0.106376128
     1014 C          80.906560192         90.275760231        123.579003396 C.ar    1 P1    -0.169923442
     1015 C          80.395940040         88.999113964        123.983601963 C.ar    1 P1     0.257213875
     1016 O          90.929979517         90.498912068        119.420105218 O.3     1 P1    -0.684175469
     1017 C          89.678650868         91.829231728        117.803334305 C.3     1 P1    -0.120755244
     1018 C          89.871226563         91.427950148        119.299500374 C.3     1 P1     0.097214199
     1019 C          88.616328498         90.773238470        119.936379344 C.3     1 P1    -0.033496880
     1020 O          87.591998777         91.781655974        120.052095264 O.3     1 P1    -0.546330449
     1021 C          84.493802823         91.191567700        125.729604847 C.3     1 P1    -0.340898760
     1022 C          85.567591189         88.949408093        125.309644246 C.3     1 P1    -0.335249291
     1023 C          84.616848072         90.038163640        124.640521436 C.3     1 P1     0.039323849
     1024 C          85.709506123         90.504189025        120.920856622 C.ar    1 P1    -0.173625094
     1025 C          84.962392813         90.114570490        122.051632337 C.ar    1 P1    -0.116124151
     1026 C          85.317675157         90.528663440        123.392667688 C.ar    1 P1    -0.003333404
     1027 C          86.283833714         91.636744306        123.457941212 C.ar    1 P1    -0.128301564
     1028 C          86.984800893         91.992816178        122.350094021 C.ar    1 P1    -0.161508949
     1029 C          86.727075602         91.452477322        121.104869431 C.ar    1 P1     0.259502806
     1030 H          73.761556778         95.341603893         75.257594343 H       1 P1     0.141719845
     1031 H          72.550159920         96.632392018         75.352619175 H       1 P1     0.112816170
     1032 H          71.577195702         95.500782061         77.433891990 H       1 P1     0.147675754
     1033 H          72.093536341         93.388895570         75.186571240 H       1 P1     0.129313353
     1034 H          70.979877309         94.693684195         75.116816129 H       1 P1     0.103368507
     1035 H          71.345853169         91.392209930         76.917395760 H       1 P1     0.150150004
     1036 H          70.602801698         88.984957835         76.265901457 H       1 P1     0.124310531
     1037 H          67.819907089         90.991491694         73.695133056 H       1 P1     0.105043521
     1038 H          68.608220330         92.972442375         74.497491140 H       1 P1     0.119645340
     1039 H          71.068037544         92.940933412         69.146326880 H       1 P1     0.161359789
     1040 H          69.963696412         92.647643956         67.901633655 H       1 P1     0.160780899
     1041 H          71.542856835         90.626641859         69.674212562 H       1 P1     0.137521818
     1042 H          69.828300264         89.783869606         67.227457367 H       1 P1     0.160323058
     1043 H          68.890937098         90.094941028         68.700035189 H       1 P1     0.140118666
     1044 H          69.473019693         86.910000244         75.972932951 H       1 P1     0.121439856
     1045 H          68.938999582         86.077293524         74.487812064 H       1 P1     0.136121063
     1046 H          70.369006851         86.846427462         74.460456936 H       1 P1     0.134172220
     1047 H          67.298880795         87.891306132         75.714471514 H       1 P1     0.131429148
     1048 H         133.113641814         88.968679149         74.465443451 H       1 P1     0.118933937
     1049 H          66.894588634         87.238892591         74.172071088 H       1 P1     0.113585777
     1050 H          71.750892968         88.408209213         70.729411288 H       1 P1     0.150280842
     1051 H          71.283649969         88.641829160         72.908742763 H       1 P1     0.143594958
     1052 H          67.064942164         88.178910132         72.005502235 H       1 P1     0.115374920
     1053 H          67.667962416         88.046484036         69.684290923 H       1 P1     0.137125801
     1054 O          73.161994773         94.192300957         77.550345673 O.3     1 P1    -0.649795548
     1055 C          73.233126323         96.004960779         75.978588701 C.3     1 P1    -0.165711372
     1056 C          72.267214857         94.967422299         76.765694051 C.3     1 P1     0.105987460
     1057 C          71.415611511         94.056057638         75.790152872 C.3     1 P1    -0.015535783
     1058 O          70.291184371         93.453819937         76.467331119 O.3     1 P1    -0.568424470
     1059 C          70.630252529         91.145593950         76.279642775 C.ar    1 P1    -0.161015351
     1060 C          70.157792299         89.825367573         75.922180160 C.ar    1 P1    -0.137171621
     1061 C          69.109239493         89.714311302         74.940082240 C.ar    1 P1     0.010646148
     1062 C          68.562889248         90.920095790         74.434003451 C.ar    1 P1    -0.127195244
     1063 C          69.034654968         92.166803284         74.876884890 C.ar    1 P1    -0.174479504
     1064 C          70.029339126         92.264917919         75.828545518 C.ar    1 P1     0.273470848
     1065 O          72.037876004         90.946961773         67.700053583 O.3     1 P1    -0.669726345
     1066 C          70.279219965         92.214573318         68.846880211 C.3     1 P1    -0.145901564
     1067 C          71.034982088         90.864735698         68.740341899 C.3     1 P1     0.108571816
     1068 C          69.935311156         89.816859556         68.326327052 C.3     1 P1    -0.006039389
     1069 O          70.243281165         88.435767131         68.766182973 O.3     1 P1    -0.510858939
     1070 C          69.382768987         87.027333142         74.841211726 C.3     1 P1    -0.352594651
     1071 C          67.309140316         88.087137375         74.642566246 C.3     1 P1    -0.341489163
     1072 C          68.762407673         88.366977242         74.275399077 C.3     1 P1     0.033680510
     1073 C          70.797763992         88.312265935         71.035777667 C.ar    1 P1    -0.150545216
     1074 C          70.483027026         88.401154535         72.352831654 C.ar    1 P1    -0.105496571
     1075 C          69.119647380         88.300816312         72.770629817 C.ar    1 P1     0.000612649
     1076 C          68.075533149         88.226871991         71.754256170 C.ar    1 P1    -0.132745515
     1077 C          68.427064673         88.191862880         70.385754997 C.ar    1 P1    -0.138567878
     1078 C          69.791078523         88.181167876         70.016619246 C.ar    1 P1     0.255811613
     1079 H          80.487054115         83.230922237         86.727683984 H      12 P12    0.141977592
     1080 H          81.823723521         82.559170585         87.783160361 H      12 P12    0.123395983
     1081 H          83.180587542         81.815946033         85.978429004 H      12 P12    0.156672763
     1082 H          81.145580063         83.274121155         83.999271124 H      12 P12    0.155727827
     1083 H          80.904081052         81.652109556         84.251019636 H      12 P12    0.127970073
     1084 H          80.919067463         80.158577850         82.646821350 H      12 P12    0.142199654
     1085 H          80.090494207         79.537865240         80.364249318 H      12 P12    0.143417121
     1086 H          82.247706533         82.910435807         78.956105043 H      12 P12    0.106934868
     1087 H          83.221421149         83.303776581         81.096710351 H      12 P12    0.146404697
     1088 H          81.367432831         75.813177676         72.300292583 H      12 P12    0.131496763
     1089 H          83.225170664         75.294395624         72.071145592 H      12 P12    0.145457955
     1090 H          83.309017880         74.704010185         74.504486507 H      12 P12    0.174354844
     1091 H          80.876594705         73.915710120         75.253105405 H      12 P12    0.177171834
     1092 H          80.329770288         75.523222966         74.816436970 H      12 P12    0.155552826
     1093 H          78.727012779         82.401285235         78.046608649 H      12 P12    0.127958398
     1094 H          78.454108622         80.921918988         77.066709308 H      12 P12    0.132262768
     1095 H          78.405253092         80.763271911         78.703208406 H      12 P12    0.139358366
     1096 H          80.774779640         82.953208164         76.991714625 H      12 P12    0.109082626
     1097 H          82.114195117         81.807210819         76.868600809 H      12 P12    0.135180430
     1098 H          80.631758485         81.518662414         75.852954034 H      12 P12    0.133635810
     1099 H          79.387505099         76.288365049         77.311488775 H      12 P12    0.171030087
     1100 H          78.787941589         78.694675271         77.794514537 H      12 P12    0.129624943
     1101 H          82.799167825         79.694703456         77.274372612 H      12 P12    0.154308116
     1102 H          83.234635973         77.483884798         76.362938154 H      12 P12    0.165347106
     1103 O          82.420268203         83.832227182         86.240843329 O.3    12 P12   -0.477318348
     1104 C          81.489819487         82.952503155         86.895297606 C.3    12 P12   -0.109391248
     1105 C          82.258117445         82.477389069         85.675713398 C.3    12 P12    0.074342836
     1106 C          81.630501340         82.425935145         84.251738123 C.3    12 P12   -0.023018008
     1107 O          82.633747897         82.112392469         83.244697455 O.3    12 P12   -0.528259659
     1108 C          81.237215323         80.675150396         81.866862103 C.ar   12 P12   -0.166295694
     1109 C          80.684671744         80.405194127         80.605463392 C.ar   12 P12   -0.108707262
     1110 C          80.990920934         81.254229186         79.491676724 C.ar   12 P12    0.006404415
     1111 C          81.938841440         82.345741169         79.714136345 C.ar   12 P12   -0.137487522
     1112 C          82.510103530         82.542697494         80.988647637 C.ar   12 P12   -0.164227121
     1113 C          82.115561080         81.732077513         82.067530947 C.ar   12 P12    0.243919059
     1114 O          81.894814367         73.913037953         73.011113480 O.3    12 P12   -0.506173776
     1115 C          82.228249517         75.226784679         72.638243999 C.3    12 P12   -0.055124006
     1116 C          82.318397475         74.849036113         74.100161531 C.3    12 P12    0.076755689
     1117 C          81.182037672         74.923223584         75.139411011 C.3    12 P12   -0.007407996
     1118 O          81.651258385         75.513581083         76.462560300 O.3    12 P12   -0.519788619
     1119 C          78.892636275         81.313578635         77.955973386 C.3    12 P12   -0.341043002
     1120 C          81.006308865         81.878013249         76.839031902 C.3    12 P12   -0.352235836
     1121 C          80.427095335         80.959108169         78.045227342 C.3    12 P12    0.036764584
     1122 C          80.054139420         77.091559842         77.225709493 C.ar   12 P12   -0.155725476
     1123 C          79.723063904         78.461178113         77.583402451 C.ar   12 P12   -0.129311806
     1124 C          80.744565801         79.481926440         77.645272096 C.ar   12 P12   -0.004441595
     1125 C          82.004274245         79.004608806         77.227793350 C.ar   12 P12   -0.112156325
     1126 C          82.359414366         77.744604630         76.786228166 C.ar   12 P12   -0.150256284
     1127 C          81.353374959         76.796143040         76.802122755 C.ar   12 P12    0.261799608
     1128 H          69.464072313         88.548016719        119.662699793 H       1 P1     0.144832779
     1129 H          68.468776129         89.377075404        120.790926072 H       1 P1     0.131403190
     1130 H          70.318991632         90.842595243        120.281094033 H       1 P1     0.128075576
     1131 H          70.807694321         91.954007767        118.474459183 H       1 P1     0.127602923
     1132 H          69.605332276         90.864325516        117.506731163 H       1 P1     0.157011162
     1133 H          71.255724844         87.842568437        116.757400986 H       1 P1     0.121156210
     1134 H          72.116621506         87.524234444        114.604382185 H       1 P1     0.116416676
     1135 H          74.124961440         91.294129265        114.961207900 H       1 P1     0.136067207
     1136 H          73.049527905         91.604976789        117.156386636 H       1 P1     0.150881339
     1137 H          79.157828174         83.274330260        115.795394872 H       1 P1     0.098693516
     1138 H          80.136013167         84.185639086        117.181583599 H       1 P1     0.106950883
     1139 H          79.988104976         86.441164727        115.857245982 H       1 P1     0.133423607
     1140 H          78.027427734         84.882524955        113.826457066 H       1 P1     0.129365063
     1141 H          79.823078306         85.031856552        113.447383430 H       1 P1     0.105940693
     1142 H          73.299963515         88.942312157        111.056642489 H       1 P1     0.122047643
     1143 H          72.618429663         87.850394622        112.203382326 H       1 P1     0.134392489
     1144 H          71.955179226         89.534881383        112.137807718 H       1 P1     0.114685530
     1145 H          75.272493704         91.131383437        112.992992415 H       1 P1     0.128839132
     1146 H          74.731295699         90.567615911        111.530072358 H       1 P1     0.128604437
     1147 H          73.611813527         91.428276505        112.426730585 H       1 P1     0.114110048
     1148 H          76.986812625         86.300644777        111.618172005 H       1 P1     0.147348127
     1149 H          74.884587146         87.390379062        111.472954624 H       1 P1     0.131074890
     1150 H          75.983558710         89.663470073        114.984148941 H       1 P1     0.136484033
     1151 H          77.899135184         88.349388396        115.070503362 H       1 P1     0.154039526
     1152 O          68.660086282         91.865365355        119.897158961 O.3     1 P1    -0.643306162
     1153 C          68.739882895         89.357641827        119.720175536 C.3     1 P1    -0.148304398
     1154 C          69.504030451         90.725266034        119.617288973 C.3     1 P1     0.128854538
     1155 C          70.359362798         90.950997195        118.381916400 C.3     1 P1    -0.045098091
     1156 O          71.352179192         89.851155123        118.300217240 O.3     1 P1    -0.582708104
     1157 C          71.795371292         88.572498499        116.416786575 C.ar    1 P1    -0.182314069
     1158 C          72.373058868         88.388447899        115.110807743 C.ar    1 P1    -0.129583221
     1159 C          73.176235705         89.416403798        114.535225919 C.ar    1 P1    -0.002087044
     1160 C          73.522407743         90.510158414        115.360382102 C.ar    1 P1    -0.096510314
     1161 C          72.917896552         90.707966786        116.646866273 C.ar    1 P1    -0.172708840
     1162 C          72.013869232         89.778369715        117.129245053 C.ar    1 P1     0.275859906
     1163 O          78.347330233         85.075774763        116.389808765 O.3     1 P1    -0.503044863
     1164 C          79.481933945         84.214851039        116.290387379 C.3     1 P1    -0.077570961
     1165 C          79.394282883         85.546754677        115.449578719 C.3     1 P1     0.067133836
     1166 C          78.967532557         85.448196377        113.959561272 C.3     1 P1    -0.019126867
     1167 O          78.866357742         86.765586590        113.317168765 O.3     1 P1    -0.552773157
     1168 C          72.852328149         88.879908893        112.077651439 C.3     1 P1    -0.354304251
     1169 C          74.376175165         90.686823044        112.493388126 C.3     1 P1    -0.348750708
     1170 C          73.859311612         89.393740513        113.154796496 C.3     1 P1     0.043614194
     1171 C          76.711048932         87.031368478        112.225353097 C.ar    1 P1    -0.149835059
     1172 C          75.451650334         87.582834480        112.301214207 C.ar    1 P1    -0.123244629
     1173 C          75.078578610         88.598639140        113.304608256 C.ar    1 P1    -0.003848520
     1174 C          76.075419099         88.945580870        114.264105233 C.ar    1 P1    -0.117267347
     1175 C          77.303647065         88.219760081        114.313292028 C.ar    1 P1    -0.169880370
     1176 C          77.630953815         87.355870764        113.226439418 C.ar    1 P1     0.271084740
     1177 H          72.632083366        125.752308220        130.457853855 H       1 P1     0.135080353
     1178 H          74.298347025        125.639573936        130.246436878 H       1 P1     0.146532427
     1179 H          72.957885145        125.588563444        132.953115568 H       1 P1     0.111631402
     1180 H          74.213819865        123.577109838         66.872057359 H       1 P1     0.157458463
     1181 H          74.673736171        123.413610499        131.572791201 H       1 P1     0.152170528
     1182 H          70.259614384        123.375060772        131.173023691 H       1 P1     0.134359481
     1183 H          69.347617799        123.241043834        129.065889216 H       1 P1     0.114984886
     1184 H          73.090367518        121.852917188        127.680846398 H       1 P1     0.129631723
     1185 H          73.862579692        121.830449215        129.810117492 H       1 P1     0.180298724
     1186 H         133.014395428        130.487188452        124.119017095 H       1 P1     0.126560791
     1187 H         132.225484806        129.597666609        125.470191244 H       1 P1     0.143482477
     1188 H          67.706090907        130.257248114        127.038956713 H       1 P1     0.122037980
     1189 H          69.612330769        129.092968202        125.845021190 H       1 P1     0.130647361
     1190 H          68.811769588        129.011262128        124.395202810 H       1 P1     0.140131705
     1191 H          71.941412374        121.332663146        125.608028692 H       1 P1     0.145723840
     1192 H          70.921509283        122.284820717        124.589711800 H       1 P1     0.117878837
     1193 H          72.219274712        123.051165126        125.345690664 H       1 P1     0.150688265
     1194 H          69.150261127        121.164610930        125.842390620 H       1 P1     0.127055690
     1195 H          69.807055571        120.451247978        127.268258266 H       1 P1     0.131006951
     1196 H          68.602825490        121.697815149        127.383050585 H       1 P1     0.135440495
     1197 H          70.514476982        127.284315971        126.845639438 H       1 P1     0.145148886
     1198 H          71.538490988        125.184196712        127.267335895 H       1 P1     0.127844007
     1199 H          68.100660883        123.445893118        125.626148692 H       1 P1     0.132200920
     1200 H          67.204830099        125.494811115        125.398143200 H       1 P1     0.143440423
     1201 O          75.057451477        125.562771500        132.747558019 O.3     1 P1    -0.676840033
     1202 C          73.529665419        126.062943763        130.862283759 C.3     1 P1    -0.144445668
     1203 C          73.760982768        125.318416369        132.255446062 C.3     1 P1     0.098447539
     1204 C          73.847094722        123.795865800        132.198706815 C.3     1 P1    -0.030773319
     1205 O          72.551388848        123.109546377        131.957512928 O.3     1 P1    -0.552581211
     1206 C          70.901318033        123.209914471        130.454783394 C.ar    1 P1    -0.176534619
     1207 C          70.375531322        123.065595921        129.183898650 C.ar    1 P1    -0.132924959
     1208 C          71.157450679        122.588368323        128.113565217 C.ar    1 P1    -0.001742899
     1209 C          72.499797185        122.151068504        128.376567208 C.ar    1 P1    -0.131956682
     1210 C          72.953385563        122.234379409        129.666890070 C.ar    1 P1    -0.178173223
     1211 C          72.198331061        122.778116517        130.709232834 C.ar    1 P1     0.245018820
     1212 O          68.779953059        131.390304972        125.569413191 O.3     1 P1    -0.671706024
     1213 C         132.878061566        130.458679138        125.263863248 C.3     1 P1    -0.152166831
     1214 C          67.889112616        130.327993915        125.952650089 C.3     1 P1     0.110133331
     1215 C          68.594459026        129.012601061        125.485759951 C.3     1 P1    -0.011171584
     1216 O          68.016596383        127.817255363        126.102652559 O.3     1 P1    -0.547106126
     1217 C          71.426003035        122.286411212        125.540037923 C.3     1 P1    -0.325731668
     1218 C          69.485700966        121.380405946        126.807324824 C.3     1 P1    -0.348684328
     1219 C          70.489603495        122.607685468        126.800655673 C.3     1 P1     0.022527796
     1220 C          70.106140573        126.448939103        126.510180690 C.ar    1 P1    -0.147693184
     1221 C          70.691362122        125.213664672        126.805717064 C.ar    1 P1    -0.110455547
     1222 C          69.955854535        124.032474322        126.447693626 C.ar    1 P1    -0.002619940
     1223 C          68.686298530        124.178797942        125.797261211 C.ar    1 P1    -0.146604877
     1224 C          68.224252414        125.463998387        125.559398064 C.ar    1 P1    -0.166571489
     1225 C          68.823863361        126.657181011        125.949317942 C.ar    1 P1     0.242383235
     1226 H          78.164961182         92.885369747         67.789012020 H       1 P1     0.137505254
     1227 H          78.521950496         93.828636534         69.175725355 H       1 P1     0.118889462
     1228 H          79.027924124         92.327571584         70.659810999 H       1 P1     0.155079926
     1229 H          80.291032091         91.267706562         68.291702627 H       1 P1     0.137915784
     1230 H          80.882825401         91.092715880         69.777856191 H       1 P1     0.149692488
     1231 H          81.235768954         92.188346362        132.837885478 H       1 P1     0.126270461
     1232 H          80.748664463         93.595329794        130.899768715 H       1 P1     0.111801838
     1233 H          80.211893297         96.953749466         67.119498025 H       1 P1     0.110126256
     1234 H          80.605347488         95.365940972         69.023707593 H       1 P1     0.148521230
     1235 H          88.605402730         93.953894556        127.009884459 H       1 P1     0.150428260
     1236 H          89.487251146         95.192734985        127.461439555 H       1 P1     0.154418633
     1237 H          87.207460996         95.168622415        125.911576483 H       1 P1     0.136632911
     1238 H          85.626258284         96.944560777        127.012188131 H       1 P1     0.159343021
     1239 H          86.532211220         96.793243032        128.515009707 H       1 P1     0.136832072
     1240 H          79.174806748         96.724188248        129.077726463 H       1 P1     0.117536633
     1241 H          79.088432063         95.251714806        129.899600869 H       1 P1     0.125481114
     1242 H          78.451304514         96.776354583        130.620759513 H       1 P1     0.164942766
     1243 H          79.772854655         98.316846827        131.839985126 H       1 P1     0.130002399
     1244 H          81.469137220         98.155423157        131.929161900 H       1 P1     0.129497724
     1245 H          80.601105228         98.590962186        130.449598219 H       1 P1     0.128441986
     1246 H          85.093970789         96.129431437        130.216477706 H       1 P1     0.146916343
     1247 H          83.306688472         96.645836193        131.573881791 H       1 P1     0.134316719
     1248 H          80.866353236         95.642458712        128.231363795 H       1 P1     0.125814557
     1249 H          82.845734615         94.958896810        127.105725636 H       1 P1     0.163325075
     1250 O          78.165509281         90.561398371         69.659105510 O.3     1 P1    -0.644244940
     1251 C          78.025913290         92.900058204         68.886834660 C.3     1 P1    -0.117403649
     1252 C          78.871272877         91.833612374         69.716879404 C.3     1 P1     0.088744000
     1253 C          80.291944655         91.775953309         69.248722558 C.3     1 P1    -0.052844539
     1254 O          81.103635068         92.977246466         69.011261523 O.3     1 P1    -0.521681990
     1255 C          80.974560706         93.218562483        133.003080259 C.ar    1 P1    -0.170642327
     1256 C          80.786730228         94.064152328        131.887007007 C.ar    1 P1    -0.113548686
     1257 C          80.591631820         95.500755774        132.019864484 C.ar    1 P1    -0.006642638
     1258 C          80.362635151         95.986704211         66.971150011 C.ar    1 P1    -0.135560698
     1259 C          80.588031130         95.088066664         68.038486877 C.ar    1 P1    -0.172312509
     1260 C          80.923745528         93.765238282         67.901403101 C.ar    1 P1     0.249313302
     1261 O          88.212949279         97.007904302        126.504709404 O.3     1 P1    -0.678920061
     1262 C          88.512559063         94.867794120        127.550121951 C.3     1 P1    -0.115659758
     1263 C          87.473858375         95.787234163        126.792579228 C.3     1 P1     0.130804336
     1264 C          86.186313886         96.212359049        127.597480929 C.3     1 P1    -0.017422754
     1265 O          85.336359997         95.041499781        127.964585380 O.3     1 P1    -0.545526438
     1266 C          79.245376486         96.330023958        130.086721505 C.3     1 P1    -0.354985079
     1267 C          80.585840537         98.001312845        131.272029187 C.3     1 P1    -0.355274884
     1268 C          80.623278147         96.486609391        130.832223449 C.3     1 P1     0.029609160
     1269 C          84.200875561         95.875052738        129.903607775 C.ar    1 P1    -0.183212612
     1270 C          83.114715569         96.209679125        130.682491600 C.ar    1 P1    -0.117028694
     1271 C          81.853307588         96.100398917        130.059777619 C.ar    1 P1     0.003318132
     1272 C          81.803449584         95.717378607        128.668641574 C.ar    1 P1    -0.139873693
     1273 C          82.924920212         95.338279702        128.008565120 C.ar    1 P1    -0.164406431
     1274 C          84.146352328         95.390751587        128.627351073 C.ar    1 P1     0.270115206
     1275 H          83.368486236        111.639748211         83.428551745 H       1 P1     0.144412996
     1276 H          83.045584424        113.394652954         82.821799982 H       1 P1     0.112425193
     1277 H          81.172614235        112.337478533         81.225845240 H       1 P1     0.131219802
     1278 H          80.228470405        110.137913731         82.476212446 H       1 P1     0.114380955
     1279 H          81.910187788        109.790491896         82.998114584 H       1 P1     0.100769709
     1280 H          83.344563572        107.794854375         81.435507825 H       1 P1     0.129006335
     1281 H          83.193589762        105.492737661         81.152826445 H       1 P1     0.115414318
     1282 H          79.005882358        105.966689023         79.945821693 H       1 P1     0.137451707
     1283 H          79.269489008        108.379899786         80.456527915 H       1 P1     0.150370597
     1284 H          76.850124978         97.801985827         82.090895245 H       1 P1     0.114571013
     1285 H          77.238505254         98.216370786         80.483831370 H       1 P1     0.113460190
     1286 H          76.088614948        100.286016584         82.338257835 H       1 P1     0.181288818
     1287 H          74.831280066        100.395435968         79.769273526 H       1 P1     0.178996491
     1288 H          76.525836390        100.311565111         79.482956706 H       1 P1     0.125676380
     1289 H          82.485380975        104.942961133         78.591931874 H       1 P1     0.158049568
     1290 H          81.747202225        103.450772286         77.999221211 H       1 P1     0.118526375
     1291 H          80.986700424        105.024555777         77.974305136 H       1 P1     0.151603579
     1292 H          82.088753773        103.202869186         81.804956238 H       1 P1     0.122570448
     1293 H          81.683072369        102.093051425         80.577787086 H       1 P1     0.124042718
     1294 H          83.072141397        103.140863696         80.428039369 H       1 P1     0.137996631
     1295 H          77.143662712        102.938526790         82.446227291 H       1 P1     0.158761119
     1296 H          79.726849249        103.460866660         82.330634966 H       1 P1     0.120131824
     1297 H          79.350192647        103.399343797         78.124615033 H       1 P1     0.141379918
     1298 H          77.046926719        102.697240715         78.293949464 H       1 P1     0.141040447
     1299 O          81.277067791        112.202199397         83.364308129 O.3     1 P1    -0.481719171
     1300 C          82.670320510        112.333687935         82.954451939 C.3     1 P1    -0.083263700
     1301 C          81.582876294        111.737748577         82.061473544 C.3     1 P1     0.066398723
     1302 C          81.250420316        110.191431304         82.175964058 C.3     1 P1    -0.021145198
     1303 O          81.485432151        109.640624024         80.904872715 O.3     1 P1    -0.549494038
     1304 C          82.410627436        107.473062356         81.218307845 C.ar    1 P1    -0.173392079
     1305 C          82.312695662        106.115876338         81.008605375 C.ar    1 P1    -0.118249344
     1306 C          81.068447470        105.540959499         80.562881077 C.ar    1 P1    -0.003882071
     1307 C          79.946810149        106.396349167         80.293464674 C.ar    1 P1    -0.123807388
     1308 C          80.029104759        107.756224197         80.592498679 C.ar    1 P1    -0.173193619
     1309 C          81.298950239        108.261410223         80.951827906 C.ar    1 P1     0.260459829
     1310 O          74.757149835         98.845262062         81.527969637 O.3     1 P1    -0.674822791
     1311 C          77.173668570         98.698946209         81.411154500 C.3     1 P1    -0.149022195
     1312 C          75.925327936         99.675877068         81.438383101 C.3     1 P1     0.070880179
     1313 C          75.809830953        100.589253731         80.243825457 C.3     1 P1    -0.008855196
     1314 O          75.846732942        102.019929366         80.440574057 O.3     1 P1    -0.538163038
     1315 C          81.606413437        104.387440787         78.572186091 C.3     1 P1    -0.335020973
     1316 C          82.041450058        103.074455456         80.736387323 C.3     1 P1    -0.355753655
     1317 C          81.056338563        104.099840859         80.026628436 C.3     1 P1     0.042664779
     1318 C          77.661768267        103.063529703         81.589031291 C.ar    1 P1    -0.155213207
     1319 C          79.062554645        103.381381885         81.439911785 C.ar    1 P1    -0.132839427
     1320 C          79.660414202        103.595147863         80.195472576 C.ar    1 P1    -0.004685765
     1321 C          78.940956875        103.301411235         79.052944732 C.ar    1 P1    -0.125762906
     1322 C          77.614746975        102.815236664         79.112701124 C.ar    1 P1    -0.175606015
     1323 C          77.049814179        102.656656642         80.369404310 C.ar    1 P1     0.266889588
     1324 H          94.216688814        102.931450505        130.292294220 H       1 P1     0.110027530
     1325 H          95.658374085        103.079423911        129.349690110 H       1 P1     0.104025559
     1326 H          94.648672343        105.159360249        130.399686024 H       1 P1     0.126358683
     1327 H          95.536346893        105.347358938        132.911201991 H       1 P1     0.138474121
     1328 H          94.976030104        103.661003227        132.933824316 H       1 P1     0.116122427
     1329 H          92.100999156        104.253897478         68.220451027 H       1 P1     0.146480673
     1330 H          89.943177630        103.196597855         68.111522016 H       1 P1     0.130937692
     1331 H          90.361818661        103.417351271        130.222883524 H       1 P1     0.151820640
     1332 H          92.459582764        104.485424193        130.547407236 H       1 P1     0.150899563
     1333 H          84.938337616        108.455148665         69.762870530 H       1 P1     0.142775452
     1334 H          83.896073157        107.695366527         68.638452090 H       1 P1     0.152415782
     1335 H          82.760773660        106.225939321         70.455402695 H       1 P1     0.171655351
     1336 H          84.446561430        104.634270853         70.786071797 H       1 P1     0.132855381
     1337 H          85.740468660        105.976496355         70.351256762 H       1 P1     0.115710810
     1338 H          88.377083585        102.027826382        130.016921594 H       1 P1     0.164694121
     1339 H          86.884644785        102.117078482        130.958434105 H       1 P1     0.141418572
     1340 H          87.786054968        103.572166774        130.485537322 H       1 P1     0.135224312
     1341 H          89.084984545        100.829894194         67.072671270 H       1 P1     0.125104836
     1342 H          87.892272825        100.289067104        132.201510372 H       1 P1     0.125456139
     1343 H          89.454220062        100.608144952        131.733698276 H       1 P1     0.129873856
     1344 H          86.528392578        106.265535809         67.541014106 H       1 P1     0.174209751
     1345 H          88.173233276        105.286891349        132.562183860 H       1 P1     0.127105800
     1346 H          86.592255760        101.431795895         67.494872926 H       1 P1     0.129319811
     1347 H          84.933433660        102.686045191         68.743948595 H       1 P1     0.145217335
     1348 O          96.578536785        105.215650183        130.761757109 O.3     1 P1    -0.631842046
     1349 C          95.281078300        103.055828097        130.388968544 C.3     1 P1    -0.148972445
     1350 C          95.353854828        104.544374052        130.985297923 C.3     1 P1     0.113754051
     1351 C          94.844893176        104.636999603        132.419060937 C.3     1 P1    -0.001125664
     1352 O          93.544120489        105.232563707        132.677249226 O.3     1 P1    -0.554352866
     1353 C          91.751414917        103.939265436         67.332979993 C.ar    1 P1    -0.170042807
     1354 C          90.442907647        103.350587539         67.207682382 C.ar    1 P1    -0.126059092
     1355 C          89.887863174        103.196024013        132.280331319 C.ar    1 P1    -0.009086390
     1356 C          90.661611084        103.576256979        131.182589740 C.ar    1 P1    -0.121570246
     1357 C          91.911574854        104.232600797        131.367930494 C.ar    1 P1    -0.169933901
     1358 C          92.438126814        104.459636537        132.610516516 C.ar    1 P1     0.257141387
     1359 O          84.106262360        107.081921692         71.884921497 O.3     1 P1    -0.658886392
     1360 C          83.904341917        108.025985176         69.739596784 C.3     1 P1    -0.127731100
     1361 C          83.760545220        106.716113399         70.570446787 C.3     1 P1     0.116579465
     1362 C          84.713750132        105.552062712         70.196952377 C.3     1 P1    -0.024241120
     1363 O          84.576434776        105.254856173         68.819349678 O.3     1 P1    -0.568302025
     1364 C          87.886444553        102.569013370        130.799110487 C.3     1 P1    -0.357496297
     1365 C          88.758771905        101.010570104        132.403078028 C.3     1 P1    -0.370443769
     1366 C          88.548869977        102.474186786        132.182292080 C.3     1 P1     0.038723048
     1367 C          86.561766314        105.285536357         67.492937306 C.ar    1 P1    -0.174805709
     1368 C          87.529187727        104.599613329        133.084988990 C.ar    1 P1    -0.116143635
     1369 C          87.582097856        103.153353705        133.092375676 C.ar    1 P1    -0.000999499
     1370 C          86.668199855        102.480277756         67.546290750 C.ar    1 P1    -0.121895166
     1371 C          85.684148695        103.179030405         68.256634222 C.ar    1 P1    -0.169837991
     1372 C          85.600527680        104.584031083         68.202646202 C.ar    1 P1     0.262295164
     1373 H          69.118099112         99.816320349         82.158024389 H      13 P13    0.139506682
     1374 H          71.019692470         99.459307936         82.275004542 H      13 P13    0.135718564
     1375 H          71.256539277        101.767978888         81.251494885 H      13 P13    0.140298752
     1376 H          68.182971147        102.526212269         81.889283252 H      13 P13    0.130504731
     1377 H          68.927138849        101.731790838         80.366002882 H      13 P13    0.131007105
     1378 H          69.708262693        103.449799363         78.081375959 H      13 P13    0.148313854
     1379 H          67.994184002        103.914780941         76.556968453 H      13 P13    0.127763746
     1380 H         132.413990807        106.239904381         79.506252526 H      13 P13    0.133902273
     1381 H          67.730612053        105.551498545         81.056769261 H      13 P13    0.170780985
     1382 H         126.143557884         99.679496174         74.852812598 H      13 P13    0.128264345
     1383 H         125.637858206         99.431974546         73.018436770 H      13 P13    0.116188210
     1384 H         127.915089606        100.308172547         72.301061059 H      13 P13    0.137675763
     1385 H         128.892763926         99.897007396         75.138431511 H      13 P13    0.141166879
     1386 H         128.063384489        101.379237592         74.982754963 H      13 P13    0.113872050
     1387 H         130.388416423        105.298856727         78.210471846 H      13 P13    0.155817361
     1388 H         130.947816159        107.057082999         77.872026713 H      13 P13    0.143409830
     1389 H         129.980702163        106.189462845         76.712197367 H      13 P13    0.157075591
     1390 H         132.916298650        107.472471509         76.599989546 H      13 P13    0.136461222
     1391 H          67.154920591        106.286446604         75.464358722 H      13 P13    0.132364815
     1392 H         132.027460738        106.998390402         75.155586875 H      13 P13    0.152412345
     1393 H         130.859011490        101.004267094         76.334573522 H      13 P13    0.122419063
     1394 H         131.876751595        102.762341341         77.542099334 H      13 P13    0.124230611
     1395 H         131.401665481        105.172023388         74.091365747 H      13 P13    0.147154837
     1396 H         130.446313973        103.433971325         73.019328176 H      13 P13    0.152946813
     1397 O          70.285486351        101.208916996         83.158656314 O.3    13 P13   -0.485856110
     1398 C          70.127036550        100.200732670         82.157792485 C.3    13 P13   -0.081134865
     1399 C          70.305702184        101.658427372         81.800331304 C.3    13 P13    0.077314227
     1400 C          69.125529018        102.377993608         81.225924204 C.3    13 P13   -0.024716619
     1401 O          69.610165387        103.618290812         80.636089370 O.3    13 P13   -0.538648864
     1402 C          68.866951811        103.982700680         78.421444894 C.ar   13 P13   -0.160276890
     1403 C          67.938112941        104.335810033         77.490197582 C.ar   13 P13   -0.140122431
     1404 C         133.139320026        105.107263581         77.832799715 C.ar   13 P13    0.005441567
     1405 C         133.135615684        105.651124275         79.149310585 C.ar   13 P13   -0.123389878
     1406 C          67.707841652        105.154690953         80.114232324 C.ar   13 P13   -0.181532948
     1407 C          68.694354120        104.256555811         79.796551337 C.ar   13 P13    0.255533513
     1408 O         127.568653521         98.735534645         73.641607378 O.3    13 P13   -0.519974202
     1409 C         126.375870440         99.497933806         73.797782923 C.3    13 P13   -0.083337588
     1410 C         127.640349603        100.171694762         73.367629707 C.3    13 P13    0.069489881
     1411 C         128.641873504        100.648883333         74.382223880 C.3    13 P13   -0.035802100
     1412 O         129.851092353        101.175397376         73.796895541 O.3    13 P13   -0.557140296
     1413 C         130.763993928        106.045467094         77.446928475 C.3    13 P13   -0.349586397
     1414 C         132.671530536        106.640682928         75.959252059 C.3    13 P13   -0.328273225
     1415 C         132.060655495        105.450804052         76.812729418 C.3    13 P13    0.035649938
     1416 C         130.995596923        101.855184821         75.876351312 C.ar   13 P13   -0.187940723
     1417 C         131.576663853        102.920333217         76.591752178 C.ar   13 P13   -0.110425899
     1418 C         131.690280504        104.249626774         75.976980292 C.ar   13 P13    0.009804491
     1419 C         131.341208887        104.328172257         74.621483846 C.ar   13 P13   -0.124747019
     1420 C         130.774479914        103.275213864         73.941916708 C.ar   13 P13   -0.152915588
     1421 C         130.582486854        102.070701878         74.581915989 C.ar   13 P13    0.247183262
     1422 H          79.325402406        119.516567975         98.833718877 H       3 P3     0.119251770
     1423 H          77.468587440        119.747766453         99.035390903 H       3 P3     0.107818892
     1424 H          77.691059946        119.180486011        101.421293300 H       3 P3     0.117832130
     1425 H          79.576903664        118.643399341        102.545217551 H       3 P3     0.146900705
     1426 H          80.623609946        119.661684994        101.624248414 H       3 P3     0.131634212
     1427 H          83.061767589        118.646681830        100.935944318 H       3 P3     0.137028944
     1428 H          84.370893079        118.382586098         98.929308497 H       3 P3     0.135940824
     1429 H          81.114450387        116.787479166         96.697584512 H       3 P3     0.131758450
     1430 H          79.748712630        116.911877060         98.734268769 H       3 P3     0.137387787
     1431 H          80.446241473        122.805651930         89.993602416 H       3 P3     0.154929790
     1432 H          79.457188238        123.611810038         91.083924815 H       3 P3     0.139841420
     1433 H          81.293901228        124.628278522         92.394522776 H       3 P3     0.138975683
     1434 H          83.115774316        122.687660517         92.576862990 H       3 P3     0.128778727
     1435 H          82.273457517        121.999863947         91.140321022 H       3 P3     0.114770523
     1436 H          85.705962314        117.545245955         97.176405648 H       3 P3     0.148859684
     1437 H          85.817048722        118.349295738         95.576111757 H       3 P3     0.134429304
     1438 H          85.233517595        119.196827244         97.026824704 H       3 P3     0.163328587
     1439 H          82.836021174        115.917882903         95.405045097 H       3 P3     0.141947520
     1440 H          84.358459628        116.273382952         94.655783801 H       3 P3     0.104777567
     1441 H          84.369805841        115.543082642         96.246608857 H       3 P3     0.119239495
     1442 H          81.905049878        119.505023198         92.375930944 H       3 P3     0.139545338
     1443 H          82.653082776        117.668067440         93.641367158 H       3 P3     0.109069202
     1444 H          83.211710750        120.386433997         96.849846612 H       3 P3     0.125906291
     1445 H          82.089167691        122.146068453         95.506790904 H       3 P3     0.137201094
     1446 O          78.637833368        120.856134518        100.487947419 O.3     3 P3    -0.529544965
     1447 C          78.475124271        119.841693821         99.435706339 C.3     3 P3    -0.080913062
     1448 C          78.605373468        119.469635443        100.910666805 C.3     3 P3     0.054025567
     1449 C          79.954781319        118.917472465        101.563847104 C.3     3 P3    -0.052285343
     1450 O          80.442748267        117.714666413        101.020058061 O.3     3 P3    -0.527662614
     1451 C          82.563966400        118.243956130        100.015895565 C.ar    3 P3    -0.183346721
     1452 C          83.379526725        118.056872469         98.875429978 C.ar    3 P3    -0.125358281
     1453 C          82.865667857        117.589843512         97.615802929 C.ar    3 P3    -0.001670235
     1454 C          81.502968456        117.208771028         97.605289067 C.ar    3 P3    -0.134898314
     1455 C          80.759672848        117.263774780         98.748998257 C.ar    3 P3    -0.148392316
     1456 C          81.250491805        117.873700124         99.925160634 C.ar    3 P3     0.259659160
     1457 O          82.687761459        124.630495434         90.948358479 O.3     3 P3    -0.660943608
     1458 C          80.349015932        123.772110252         90.504616794 C.3     3 P3    -0.126666378
     1459 C          81.501744533        123.928958455         91.540248616 C.3     3 P3     0.105800041
     1460 C          82.112231360        122.591667088         92.045359593 C.3     3 P3    -0.016313021
     1461 O          81.289424773        121.971519743         93.089918027 O.3     3 P3    -0.555371038
     1462 C          85.234553908        118.220348525         96.482818671 C.3     3 P3    -0.337294581
     1463 C          83.795735573        116.278622303         95.625231521 C.3     3 P3    -0.348663943
     1464 C          83.742938207        117.718450353         96.309132259 C.3     3 P3     0.029791761
     1465 C          82.103132533        119.637238824         93.345673975 C.ar    3 P3    -0.177933476
     1466 C          82.605445297        118.570050476         94.138190694 C.ar    3 P3    -0.127371839
     1467 C          83.060693933        118.831854797         95.448419844 C.ar    3 P3    -0.006691237
     1468 C          82.918852633        120.155169907         95.903068652 C.ar    3 P3    -0.124548274
     1469 C          82.326150084        121.203546362         95.173108201 C.ar    3 P3    -0.176471629
     1470 C          81.910408633        120.941607177         93.847554285 C.ar    3 P3     0.254040596
     1471 H         127.664201238        103.960624499        117.022283401 H       1 P1     0.167645172
     1472 H         128.277670566        102.436140239        117.658968641 H       1 P1     0.133738296
     1473 H         129.750802845        102.188584910        115.680155567 H       1 P1     0.123956705
     1474 H         127.696302315        102.095182385        113.942554357 H       1 P1     0.163308064
     1475 H         126.743886618        102.571005390        115.386152361 H       1 P1     0.124049056
     1476 H         125.877425906        100.374175148        113.947490121 H       1 P1     0.144591241
     1477 H         123.811608765         99.041458303        114.507378915 H       1 P1     0.121703308
     1478 H         125.046417924         98.866885348        118.561363606 H       1 P1     0.106312615
     1479 H         127.122520541        100.052958015        117.777822343 H       1 P1     0.131777238
     1480 H         121.403031171         91.384009140        113.412909401 H       1 P1     0.165819481
     1481 H         121.518682552         89.688418961        113.464160110 H       1 P1     0.133854299
     1482 H         123.666564728         89.699708216        114.273395621 H       1 P1     0.123689875
     1483 H         125.223096309         91.790268393        114.220886967 H       1 P1     0.123439298
     1484 H         123.904262436         91.745244460        115.503089070 H       1 P1     0.109429254
     1485 H         122.593535104         98.317096534        118.930257521 H       1 P1     0.110001698
     1486 H         121.793667496         96.830504112        118.277988523 H       1 P1     0.128765056
     1487 H         123.460685274         96.810941365        118.732379813 H       1 P1     0.155816082
     1488 H         120.861771337         98.283158269        116.493237913 H       1 P1     0.125067662
     1489 H         121.732530482         99.733299977        117.088712880 H       1 P1     0.153819334
     1490 H         121.834487218         99.128836746        115.338007769 H       1 P1     0.114996843
     1491 H         121.909297016         94.824276617        113.520088324 H       1 P1     0.141322523
     1492 H         121.505111241         96.730668903        114.725204021 H       1 P1     0.109907873
     1493 H         124.984707844         95.914186290        117.055421169 H       1 P1     0.121965724
     1494 H         125.488691009         94.115929602        115.541508429 H       1 P1     0.135818286
     1495 O         129.313887678        104.127325346        114.787839855 O.3     1 P1    -0.653132490
     1496 C         128.554299947        103.312942750        117.051463030 C.3     1 P1    -0.110204397
     1497 C         128.961547121        102.939918845        115.633863212 C.3     1 P1     0.111409814
     1498 C         127.732934914        102.137696381        115.051163260 C.3     1 P1    -0.017419032
     1499 O         127.816707475        100.779676581        115.496672193 O.3     1 P1    -0.572218966
     1500 C         125.661497488         99.901183054        114.844409496 C.ar    1 P1    -0.165820662
     1501 C         124.506694173         99.161192534        115.212766488 C.ar    1 P1    -0.120132135
     1502 C         124.300801105         98.724150795        116.525131387 C.ar    1 P1     0.002046177
     1503 C         125.226698715         99.089688631        117.503133952 C.ar    1 P1    -0.127371759
     1504 C         126.376991579         99.796122483        117.126654655 C.ar    1 P1    -0.170293835
     1505 C         126.636037144        100.158020485        115.794581046 C.ar    1 P1     0.278867096
     1506 O         123.786969488         90.446619343        112.380422268 O.3     1 P1    -0.658444151
     1507 C         121.865921431         90.633677666        113.968835628 C.3     1 P1    -0.164992190
     1508 C         123.389832348         90.646271396        113.771745346 C.3     1 P1     0.120034823
     1509 C         124.114509354         91.884859983        114.383633432 C.3     1 P1    -0.023852755
     1510 O         123.831781983         93.151275079        113.648172763 O.3     1 P1    -0.547194952
     1511 C         122.690212356         97.403788077        118.313539460 C.3     1 P1    -0.350063174
     1512 C         121.803381447         98.851916816        116.415891761 C.3     1 P1    -0.344359567
     1513 C         123.032372137         97.887790844        116.815025395 C.3     1 P1     0.029156631
     1514 C         122.543840279         95.088718585        114.259108828 C.ar    1 P1    -0.165375915
     1515 C         122.319392728         96.240800887        114.982487709 C.ar    1 P1    -0.143229148
     1516 C         123.236510652         96.598764686        116.029926299 C.ar    1 P1     0.008164866
     1517 C         124.325347046         95.756754524        116.282166022 C.ar    1 P1    -0.120513617
     1518 C         124.561599753         94.658491293        115.486890342 C.ar    1 P1    -0.173584104
     1519 C         123.647309224         94.280732151        114.468127154 C.ar    1 P1     0.240641809
     1520 H          87.692911511        126.942615995        128.836668091 H      14 P14    0.137006175
     1521 H          87.997293203        128.526818432        129.814175740 H      14 P14    0.153680371
     1522 H          85.779527622        129.433642475        128.972889596 H      14 P14    0.130442531
     1523 H          85.506899316        126.596720951        127.542632037 H      14 P14    0.111860365
     1524 H          86.106673807        127.942115330        126.599373656 H      14 P14    0.115674113
     1525 H          83.223135016        129.262873672        129.296566297 H      14 P14    0.160097357
     1526 H          81.361931834        128.456782059        130.443886453 H      14 P14    0.145456471
     1527 H          80.535801203        125.440837665        127.698129833 H      14 P14    0.148435351
     1528 H          82.471884978        126.322106260        126.415331479 H      14 P14    0.155192342
     1529 H          77.811453280        124.494972335        125.522211042 H      14 P14    0.127299488
     1530 H          77.923954159        122.565220864        125.496335519 H      14 P14    0.112305529
     1531 H          75.471349812        122.369821173        125.408506587 H      14 P14    0.117925489
     1532 H          74.185275843        124.464675015        125.241786161 H      14 P14    0.119817885
     1533 H          75.551928679        125.595221124        125.240537453 H      14 P14    0.160531859
     1534 H          81.342055697        125.466351765        131.318626381 H      14 P14    0.142141653
     1535 H          79.810176036        124.405003590        131.484916116 H      14 P14    0.138079208
     1536 H          80.595434248        124.386070956        130.057865064 H      14 P14    0.147524693
     1537 H          78.276709646        126.621554057        131.776169943 H      14 P14    0.164281548
     1538 H          79.753350762        127.473153991        132.068150604 H      14 P14    0.160217781
     1539 H          78.562771685        128.075222823        130.933501691 H      14 P14    0.146415438
     1540 H          76.177008493        127.103346620        127.005795101 H      14 P14    0.162055968
     1541 H          78.152055501        127.670173467        128.070187060 H      14 P14    0.138859079
     1542 H          78.091618778        123.935033353        130.132709269 H      14 P14    0.133687354
     1543 H          76.103361330        123.404642130        128.900370818 H      14 P14    0.147141324
     1544 O          86.117904339        127.500315967        129.931619107 O.3    14 P14   -0.465929403
     1545 C          87.314387029        127.862526491        129.272614282 C.3    14 P14   -0.077136358
     1546 C          85.997051171        128.334080338        128.770312175 C.3    14 P14    0.056736562
     1547 C          85.418945235        127.682301777        127.434281646 C.3    14 P14   -0.025731982
     1548 O          84.118690181        128.185404413        127.024671847 O.3    14 P14   -0.523572900
     1549 C          82.661397282        128.398747882        128.953148277 C.ar   14 P14   -0.157124334
     1550 C          81.474009291        128.011359049        129.563044601 C.ar   14 P14   -0.121951256
     1551 C          80.654748014        126.924662099        129.191667797 C.ar   14 P14    0.002226102
     1552 C          81.072810482        126.232061697        128.013050344 C.ar   14 P14   -0.114599502
     1553 C          82.261704689        126.678592352        127.337362552 C.ar   14 P14   -0.172650468
     1554 C          83.061386414        127.742118668        127.833950013 C.ar   14 P14    0.258540073
     1555 O          76.575598637        123.539289303        123.897487084 O.3    14 P14   -0.505054688
     1556 C          77.424212498        123.507020231        125.112861676 C.3    14 P14   -0.044778837
     1557 C          75.916203194        123.376100287        125.163459626 C.3    14 P14    0.042274331
     1558 C          75.152633904        124.683796186        125.690532860 C.3    14 P14   -0.011063514
     1559 O          74.988168306        124.768185887        127.087435392 O.3    14 P14   -0.536074210
     1560 C          80.348033615        125.093753506        130.825555569 C.3    14 P14   -0.333043016
     1561 C          79.052915339        127.170797056        131.287524161 C.3    14 P14   -0.348091148
     1562 C          79.570238925        126.316206173        130.117005513 C.3    14 P14    0.035670772
     1563 C          76.673262857        126.465400000        127.676577406 C.ar   14 P14   -0.148060612
     1564 C          77.784026506        126.804841965        128.364720613 C.ar   14 P14   -0.103392557
     1565 C          78.340341489        125.882522977        129.313150036 C.ar   14 P14   -0.000611506
     1566 C          77.729506135        124.626592661        129.532493439 C.ar   14 P14   -0.107872611
     1567 C          76.599661668        124.267231731        128.750947206 C.ar   14 P14   -0.170921474
     1568 C          76.093407026        125.201768319        127.836799131 C.ar   14 P14    0.253185389
     1569 H         132.877909580         94.529914304        130.134819173 H      15 P15    0.106586619
     1570 H          67.093197079         92.836096135        129.905020776 H      15 P15    0.113863535
     1571 H          69.392580677         93.566562564        130.451258595 H      15 P15    0.117969993
     1572 H          69.851909933         95.633681942        131.294054553 H      15 P15    0.131093017
     1573 H          68.204004487         96.145249393        131.200312529 H      15 P15    0.117754654
     1574 H          71.252985402         97.502745157        130.237583951 H      15 P15    0.137136295
     1575 H          71.445749953         99.920676833        130.253568287 H      15 P15    0.109400852
     1576 H          67.642500298        100.267146577        128.574487670 H      15 P15    0.137234887
     1577 H          67.519771203         97.855745547        128.439800692 H      15 P15    0.150078166
     1578 H         132.272342471        107.626329312         68.082676462 H      15 P15    0.123234609
     1579 H         130.496995838        107.875761031         68.014313327 H      15 P15    0.158177747
     1580 H         130.277237706        105.898032231         66.833017652 H      15 P15    0.124511921
     1581 H         133.004849911        104.991860737         68.028458237 H      15 P15    0.157294221
     1582 H         132.868128785        105.789457520        132.954247043 H      15 P15    0.090589606
     1583 H          71.781930342        102.230737159        129.369626005 H      15 P15    0.115447579
     1584 H          70.853116025        103.723550020        129.708633048 H      15 P15    0.112707520
     1585 H          71.087476061        102.386156803        130.928122415 H      15 P15    0.113349353
     1586 H          68.602429897        101.829825284        127.289426432 H      15 P15    0.126779398
     1587 H          69.527460756        103.277866189        127.695761646 H      15 P15    0.105934195
     1588 H          70.376745088        101.867186412        127.330263471 H      15 P15    0.120035636
     1589 H         132.331965466        104.690094869        130.535935349 H      15 P15    0.145793260
     1590 H          67.463966657        103.680546299        128.907925941 H      15 P15    0.112935490
     1591 H          68.959089557        101.339211760        132.088806469 H      15 P15    0.128743212
     1592 H          67.069981924        101.975088260         67.041420420 H      15 P15    0.149517581
     1593 O          67.814414022         93.844157213        131.634846742 O.3    15 P15   -0.495839607
     1594 C          67.099336768         93.727234165        130.404283871 C.3    15 P15   -0.076525258
     1595 C          68.549352961         94.194322589        130.477108498 C.3    15 P15    0.070558901
     1596 C          68.986651398         95.615240496        130.689352144 C.3    15 P15   -0.028240624
     1597 O          69.142959325         96.175266267        129.374048628 O.3    15 P15   -0.538257687
     1598 C          70.561111908         98.124067610        129.758149992 C.ar   15 P15   -0.165132087
     1599 C          70.655760200         99.561302654        129.790673262 C.ar   15 P15   -0.132879592
     1600 C          69.588508806        100.359948377        129.343941124 C.ar   15 P15    0.001534134
     1601 C          68.456478913         99.673023659        128.852967725 C.ar   15 P15   -0.113686850
     1602 C          68.354288193         98.262193350        128.844384597 C.ar   15 P15   -0.163825553
     1603 C          69.383540556         97.496687646        129.392888261 C.ar   15 P15    0.256846986
     1604 O         130.942936317        106.122864832         68.993168566 O.3    15 P15   -0.483108973
     1605 C         131.252712497        107.245987648         68.213877278 C.3    15 P15   -0.064629895
     1606 C         131.101092593        105.935397770         67.590906720 C.3    15 P15    0.058148147
     1607 C         132.327246750        105.120249274         67.201804469 C.3    15 P15   -0.029107417
     1608 O         131.868045520        103.927711788        132.917597608 O.3    15 P15   -0.553791666
     1609 C          70.894451572        102.589024966        129.858316955 C.3    15 P15   -0.359617222
     1610 C          69.508222636        102.216863456        127.868682867 C.3    15 P15   -0.335661157
     1611 C          69.578725365        101.866130399        129.398707095 C.3    15 P15    0.048798978
     1612 C         132.908696949        103.934489134        130.792057780 C.ar   15 P15   -0.166412613
     1613 C          67.481793376        103.392116064        129.876632627 C.ar   15 P15   -0.136531693
     1614 C          68.462892438        102.429266848        130.291410337 C.ar   15 P15   -0.005700506
     1615 C          68.254577733        101.978531523        131.648323541 C.ar   15 P15   -0.123724207
     1616 C          67.145904853        102.349679406        132.482563162 C.ar   15 P15   -0.182458851
     1617 C         132.816523096        103.453953712        132.069742553 C.ar   15 P15    0.270342405
     1618 H         123.239905599        123.597425704         93.036615097 H       1 P1     0.120327702
     1619 H         124.968200011        123.252526817         92.458863147 H       1 P1     0.113633487
     1620 H         125.204569443        125.556455800         91.711953450 H       1 P1     0.128667147
     1621 H         123.349418405        127.089987746         93.149621998 H       1 P1     0.123073206
     1622 H         122.317076267        125.845595587         92.517317267 H       1 P1     0.131249202
     1623 H         121.265547347        125.810211133         89.996722599 H       1 P1     0.125905065
     1624 H         119.352756994        126.761268502         89.091015836 H       1 P1     0.124221611
     1625 H         121.024044059        130.622625378         90.139520895 H       1 P1     0.117347602
     1626 H         122.853769113        129.609546749         90.877197946 H       1 P1     0.143155492
     1627 H         112.860578097        127.217523025         94.098931306 H       1 P1     0.161834358
     1628 H         111.480500306        126.250487042         94.478328583 H       1 P1     0.161248240
     1629 H         111.474115463        126.955670605         92.163790882 H       1 P1     0.107496485
     1630 H         113.405557693        126.093691722         90.527015719 H       1 P1     0.121888749
     1631 H         114.271223958        125.901549688         92.086257222 H       1 P1     0.143701172
     1632 H         119.436221008        131.317804556         88.339513251 H       1 P1     0.109269158
     1633 H         117.716382411        131.413844612         88.492355702 H       1 P1     0.113108383
     1634 H         118.726280464        131.454533693         89.920670142 H       1 P1     0.120132720
     1635 H         119.379112353        129.205309517         86.958613904 H       1 P1     0.131802596
     1636 H         118.303867259        127.703414719         87.389587113 H       1 P1     0.126694631
     1637 H         117.701916755        129.251872804         86.977690927 H       1 P1     0.122229708
     1638 H         115.972668692        127.808283480         92.597844606 H       1 P1     0.172301439
     1639 H         118.185038591        128.503749623         91.382118046 H       1 P1     0.143716665
     1640 H         115.989625929        129.656595523         88.050418085 H       1 P1     0.115947253
     1641 H         113.993121096        128.699098839         89.115877527 H       1 P1     0.137278881
     1642 O         124.829737311        124.865570092         93.689549829 O.3     1 P1    -0.493912468
     1643 C         124.257689302        123.942485972         92.745677118 C.3     1 P1    -0.059411884
     1644 C         124.411402186        125.374418069         92.411737814 C.3     1 P1     0.085474572
     1645 C         123.283903140        126.371794114         92.338684303 C.3     1 P1    -0.042846266
     1646 O         123.340862000        126.993085467         90.990796911 O.3     1 P1    -0.529192464
     1647 C         121.212854134        126.841271978         90.062183257 C.ar    1 P1    -0.153694147
     1648 C         120.033022689        127.403249825         89.493262092 C.ar    1 P1    -0.121842022
     1649 C         119.895617640        128.863487058         89.541530185 C.ar    1 P1    -0.009400323
     1650 C         121.032077526        129.601087120         90.068765393 C.ar    1 P1    -0.127109339
     1651 C         122.145367239        128.989496336         90.678255482 C.ar    1 P1    -0.162847951
     1652 C         122.220254786        127.592473499         90.660743120 C.ar    1 P1     0.246781084
     1653 O         111.413245467        125.051286910         91.975094841 O.3     1 P1    -0.672066813
     1654 C         112.465481908        126.234511995         93.896875758 C.3     1 P1    -0.130265045
     1655 C         112.226526336        126.144210261         92.352866615 C.3     1 P1     0.110859694
     1656 C         113.497422870        126.499229157         91.523844299 C.3     1 P1    -0.014025609
     1657 O         113.688893663        127.899866738         91.520393562 O.3     1 P1    -0.552802529
     1658 C         118.605483707        131.006257782         88.962734137 C.3     1 P1    -0.353015945
     1659 C         118.535140033        128.815186796         87.544534480 C.3     1 P1    -0.350274914
     1660 C         118.611593340        129.484323661         88.978175494 C.3     1 P1     0.037669234
     1661 C         116.046039124        128.196042856         91.584557387 C.ar    1 P1    -0.168299238
     1662 C         117.272011136        128.576086335         90.940534436 C.ar    1 P1    -0.111052292
     1663 C         117.259153206        129.077238414         89.647310567 C.ar    1 P1    -0.002594296
     1664 C         116.038801709        129.256443172         89.001565323 C.ar    1 P1    -0.132448748
     1665 C         114.864481638        128.742425644         89.584400370 C.ar    1 P1    -0.167213014
     1666 C         114.848472636        128.254019636         90.906727694 C.ar    1 P1     0.246671925
     1667 H          77.524147267        114.004141616         94.063107508 H       1 P1     0.136428390
     1668 H          76.939870571        112.617603797         95.306905818 H       1 P1     0.137652033
     1669 H          79.149892940        111.421705314         94.731424222 H       1 P1     0.117912027
     1670 H          80.771612835        113.620480482         93.736767013 H       1 P1     0.103334639
     1671 H          79.359289667        113.568045376         92.611150344 H       1 P1     0.105181110
     1672 H          78.500429283        110.291969936         92.287408813 H       1 P1     0.137692312
     1673 H          77.832039258        109.585361108         90.109146962 H       1 P1     0.113382934
     1674 H          81.176638839        111.647864362         88.413538102 H       1 P1     0.129757081
     1675 H          81.728638277        112.359122165         90.596504115 H       1 P1     0.134987966
     1676 H          71.446997484        113.361646937         86.541705414 H       1 P1     0.149831034
     1677 H          70.462665238        113.330718381         88.043690701 H       1 P1     0.157634547
     1678 H          71.247035753        110.716665441         86.704199880 H       1 P1     0.138822692
     1679 H          72.937069756        110.703719083         88.711357531 H       1 P1     0.123394682
     1680 H          72.839954042        112.495728003         88.524967990 H       1 P1     0.128446386
     1681 H          79.903964390        111.539995006         86.431232896 H       1 P1     0.152264583
     1682 H          80.922491262        110.188713153         86.449858430 H       1 P1     0.157112740
     1683 H          79.439869362        110.187099336         85.452720475 H       1 P1     0.134797968
     1684 H          78.772359813        108.005624553         86.872391062 H       1 P1     0.114563445
     1685 H          80.404220926        108.140094672         87.544281238 H       1 P1     0.131560705
     1686 H          78.930490698        107.953557546         88.499989050 H       1 P1     0.105818347
     1687 H          74.437963894        109.012134981         87.235104609 H       1 P1     0.125129736
     1688 H          76.740982409        108.398567869         87.681806294 H       1 P1     0.102188249
     1689 H          77.897577725        112.414748724         87.318320996 H       1 P1     0.114495180
     1690 H          75.519839080        113.060668968         87.079339024 H       1 P1     0.144331604
     1691 O          78.838041561        113.412935017         95.445831608 O.3     1 P1    -0.523329936
     1692 C          77.713066668        113.110001700         94.636466118 C.3     1 P1    -0.071313381
     1693 C          79.073918239        112.481088506         94.446502226 C.3     1 P1     0.066571578
     1694 C          79.987643256        112.966351779         93.317355887 C.3     1 P1    -0.008612155
     1695 O          80.690884524        111.854204967         92.818509275 O.3     1 P1    -0.570008093
     1696 C          79.129175381        110.519907531         91.474610970 C.ar    1 P1    -0.180019032
     1697 C          78.737435226        110.118518053         90.190983831 C.ar    1 P1    -0.125662519
     1698 C          79.490241664        110.407494252         89.003608267 C.ar    1 P1     0.000179184
     1699 C          80.593960171        111.293355562         89.242298792 C.ar    1 P1    -0.129959026
     1700 C          80.994607163        111.686403010         90.501473773 C.ar    1 P1    -0.167650268
     1701 C          80.267111257        111.373936786         91.637511162 C.ar    1 P1     0.290582142
     1702 O          70.599810066        111.009647763         88.703514173 O.3     1 P1    -0.656374419
     1703 C          70.632967232        112.803547833         87.045363236 C.3     1 P1    -0.140593352
     1704 C          71.265648313        111.443194088         87.501256629 C.3     1 P1     0.107140419
     1705 C          72.712736526        111.536968904         88.007788014 C.3     1 P1    -0.040499547
     1706 O          73.541652979        111.456085884         86.848504403 O.3     1 P1    -0.559485588
     1707 C          79.903918811        110.517733669         86.404990535 C.3     1 P1    -0.340989253
     1708 C          79.334908090        108.456604394         87.703617635 C.3     1 P1    -0.356533090
     1709 C          79.127547960        110.018791748         87.641573147 C.3     1 P1     0.024193673
     1710 C          75.186707628        109.720872893         87.181536010 C.ar    1 P1    -0.163610180
     1711 C          76.502990210        109.384874595         87.489394242 C.ar    1 P1    -0.133408899
     1712 C          77.583361589        110.365653284         87.407269104 C.ar    1 P1     0.000683340
     1713 C          77.162860670        111.705225271         87.332085633 C.ar    1 P1    -0.110206103
     1714 C          75.809887914        112.062067229         87.145368761 C.ar    1 P1    -0.178410010
     1715 C          74.818856089        111.077584092         87.024593666 C.ar    1 P1     0.292490024
     1716 H          69.417823841        101.622247615        109.326044641 H       1 P1     0.134991499
     1717 H          70.128948104        102.039175777        110.730144906 H       1 P1     0.168055609
     1718 H          71.620872459        101.018295435        108.341156291 H       1 P1     0.126307702
     1719 H          73.612493838        101.367455870        109.738718608 H       1 P1     0.153707966
     1720 H          72.692558373        102.801622504        110.558385416 H       1 P1     0.151457760
     1721 H          73.396514470        105.164535778        109.761209870 H       1 P1     0.146262172
     1722 H          75.367707677        106.707977220        109.669848325 H       1 P1     0.141929540
     1723 H          77.083264921        103.824728877        107.107768895 H       1 P1     0.111747891
     1724 H          75.270645425        102.468306156        107.205949708 H       1 P1     0.127456068
     1725 H          77.759928000        112.155601849        102.802233601 H       1 P1     0.145338056
     1726 H          77.577485709        113.532028980        103.703415285 H       1 P1     0.155802320
     1727 H          75.167537700        113.310870230        103.875242382 H       1 P1     0.116712545
     1728 H          75.798827274        110.245517441        103.335983793 H       1 P1     0.145479119
     1729 H          74.952243722        110.918885919        104.641331709 H       1 P1     0.136987311
     1730 H          78.562879079        105.648745456        110.417313983 H       1 P1     0.152946958
     1731 H          78.861531901        107.325160565        109.952943077 H       1 P1     0.120949894
     1732 H          77.377338961        106.992968985        110.469015385 H       1 P1     0.171745160
     1733 H          79.980791534        106.293652517        107.986904284 H       1 P1     0.119003204
     1734 H          79.146290262        104.743357360        107.969436483 H       1 P1     0.130024739
     1735 H          78.938557330        105.804661063        106.608609731 H       1 P1     0.122812682
     1736 H          77.416302119        110.968369207        107.500131452 H       1 P1     0.149196870
     1737 H          77.888383602        109.112010423        109.019808986 H       1 P1     0.117473935
     1738 H          76.714410469        106.580217548        105.899645367 H       1 P1     0.113085451
     1739 H          76.706071758        108.482397869        104.403939862 H       1 P1     0.126406982
     1740 O          71.452289070        100.187599818        110.283250516 O.3     1 P1    -0.693964931
     1741 C          70.271853054        102.152295533        109.681942485 C.3     1 P1    -0.158550682
     1742 C          71.604069961        101.348581812        109.367283191 C.3     1 P1     0.126293312
     1743 C          72.863463789        102.145731804        109.661795729 C.3     1 P1     0.013523809
     1744 O          73.056186600        103.006769962        108.580220207 O.3     1 P1    -0.552139418
     1745 C          74.237768839        104.941130370        109.240499465 C.ar    1 P1    -0.155935991
     1746 C          75.291588078        105.859799771        109.113460484 C.ar    1 P1    -0.110239258
     1747 C          76.453052434        105.422089279        108.360794221 C.ar    1 P1     0.004655095
     1748 C          76.377705696        104.145831620        107.655780790 C.ar    1 P1    -0.132347426
     1749 C          75.268265035        103.310746865        107.785860153 C.ar    1 P1    -0.162882057
     1750 C          74.215281701        103.725923269        108.586442930 C.ar    1 P1     0.251898073
     1751 O          74.834451731        112.269149172        102.150854159 O.3     1 P1    -0.656110759
     1752 C          77.143580989        112.992963272        102.872756312 C.3     1 P1    -0.124004978
     1753 C          75.704635545        112.526570946        103.297631773 C.3     1 P1     0.074032997
     1754 C          75.879831195        111.096722312        104.058309152 C.3     1 P1    -0.034127465
     1755 O          76.942978342        110.981027198        104.929887360 O.3     1 P1    -0.559770611
     1756 C          78.127571137        106.551354824        109.844729352 C.3     1 P1    -0.353925192
     1757 C          79.026877600        105.824813308        107.675384147 C.3     1 P1    -0.337973513
     1758 C          77.679658243        106.300827898        108.387750305 C.3     1 P1     0.030969632
     1759 C          77.294944926        110.025192059        107.144228696 C.ar    1 P1    -0.144313962
     1760 C          77.533147826        108.960698454        108.097024848 C.ar    1 P1    -0.118380065
     1761 C          77.420989092        107.611504233        107.574632269 C.ar    1 P1     0.013581599
     1762 C          76.949733920        107.481270402        106.233342770 C.ar    1 P1    -0.120586068
     1763 C          76.923445253        108.583920083        105.360851011 C.ar    1 P1    -0.169198277
     1764 C          77.064253901        109.891097255        105.817161768 C.ar    1 P1     0.275318125
     1765 H          94.237136111        114.030385784         99.988661649 H      16 P16    0.129011942
     1766 H          94.057052922        112.184002979         99.466048845 H      16 P16    0.116259270
     1767 H          94.107856615        112.799653909         97.110192038 H      16 P16    0.106013282
     1768 H          94.877057473        115.171155578         96.550790934 H      16 P16    0.113076537
     1769 H          94.953637770        115.550118158         98.266563942 H      16 P16    0.148119931
     1770 H          93.213775839        116.568906105         95.018741181 H      16 P16    0.133872202
     1771 H          92.410640373        118.763021644         94.370076732 H      16 P16    0.132614804
     1772 H          91.184613197        119.421766753         98.545166500 H      16 P16    0.138226668
     1773 H          92.157984832        117.173636027         98.966045708 H      16 P16    0.145360029
     1774 H          95.486544100        125.184655058         97.864892636 H      16 P16    0.118448985
     1775 H          94.260860357        125.335930266         96.323393446 H      16 P16    0.114567219
     1776 H          92.442113343        126.297206657         97.820578308 H      16 P16    0.116387678
     1777 H          93.387668172        126.596442815        100.393550654 H      16 P16    0.177589326
     1778 H          94.471763210        125.275495578        100.031208463 H      16 P16    0.143672975
     1779 H          91.773494959        122.520899618         94.866513844 H      16 P16    0.135592710
     1780 H          93.179876669        121.445712429         95.086395555 H      16 P16    0.128347254
     1781 H          91.864631361        120.992537908         93.918707105 H      16 P16    0.133982359
     1782 H          89.373693554        121.390842640         95.574943855 H      16 P16    0.122450964
     1783 H          89.657055360        119.769005181         95.112813926 H      16 P16    0.132056500
     1784 H          89.281167049        120.339882300         96.813680580 H      16 P16    0.150141343
     1785 H          90.432007254        124.538376952         98.854356446 H      16 P16    0.156286375
     1786 H          89.849029711        122.906309245         97.049157868 H      16 P16    0.121453222
     1787 H          93.516651819        121.033937836         97.707456890 H      16 P16    0.108797543
     1788 H          94.205636701        122.843656468         99.198780087 H      16 P16    0.123822136
     1789 O          95.676601208        113.144276848         98.600856741 O.3    16 P16   -0.490247155
     1790 C          94.407502164        113.209888649         99.234859572 C.3    16 P16   -0.073736326
     1791 C          94.498261878        113.564699818         97.804356504 C.3    16 P16    0.050747884
     1792 C          94.428630399        114.999086496         97.432925917 C.3    16 P16   -0.003485750
     1793 O          93.073731889        115.396528872         97.353214345 O.3    16 P16   -0.586482179
     1794 C          92.895041967        117.199864110         95.780459317 C.ar   16 P16   -0.168902239
     1795 C          92.359875518        118.469810257         95.415396728 C.ar   16 P16   -0.141800539
     1796 C          91.904784302        119.375076144         96.419878047 C.ar   16 P16   -0.005316148
     1797 C          91.748151493        118.942799850         97.791968258 C.ar   16 P16   -0.131642544
     1798 C          92.227184860        117.632929730         98.076289208 C.ar   16 P16   -0.163137578
     1799 C          92.760870773        116.745732984         97.086800037 C.ar   16 P16    0.277018090
     1800 O          94.397930440        127.060264586         97.607007466 O.3    16 P16   -0.472395173
     1801 C          94.600711129        125.655629398         97.324116299 C.3    16 P16   -0.076284534
     1802 C          93.476879864        126.094649469         98.235945091 C.3    16 P16    0.045707412
     1803 C          93.479655743        125.713925708         99.748671503 C.3    16 P16   -0.018439245
     1804 O          92.464135169        124.766971426        100.075612809 O.3    16 P16   -0.525514101
     1805 C          92.132375672        121.466553734         94.871089274 C.3    16 P16   -0.351187725
     1806 C          89.807994588        120.564173205         95.862210279 C.3    16 P16   -0.338889989
     1807 C          91.369766146        120.766833188         96.090352155 C.3    16 P16    0.026015431
     1808 C          90.976802363        123.691792480         98.609450694 C.ar   16 P16   -0.161231390
     1809 C          90.683403980        122.745533544         97.650391796 C.ar   16 P16   -0.136585665
     1810 C          91.638431857        121.722824897         97.289707142 C.ar   16 P16    0.001015271
     1811 C          92.918481454        121.821449687         97.907516579 C.ar   16 P16   -0.125517641
     1812 C          93.262103915        122.802988799         98.846551664 C.ar   16 P16   -0.177256772
     1813 C          92.248446985        123.712067864         99.190736307 C.ar   16 P16    0.255833694
     1814 H         131.912784633        101.097124729        107.150157553 H       1 P1     0.139128896
     1815 H         131.933137755        102.799328485        106.759223175 H       1 P1     0.131137349
     1816 H         131.011733841        101.715045864        109.577323665 H       1 P1     0.122733315
     1817 H         132.385456443        104.282188403        108.790267893 H       1 P1     0.148814499
     1818 H         131.986901024        103.732098979        110.500883322 H       1 P1     0.173218171
     1819 H         130.251389012        106.546851464        108.101041178 H       1 P1     0.141101881
     1820 H         129.927183618        108.780134190        109.012436469 H       1 P1     0.111152010
     1821 H         129.906246538        107.099215175        112.888261031 H       1 P1     0.142072594
     1822 H         129.906524148        104.963703813        112.046817998 H       1 P1     0.156859420
     1823 H         121.336763094        112.997005705        110.576220810 H       1 P1     0.154180005
     1824 H         121.766749147        112.193102062        112.026424687 H       1 P1     0.145950267
     1825 H         123.648076669        110.979929301        111.195821979 H       1 P1     0.120759208
     1826 H         124.347956261        112.945669476        109.538319989 H       1 P1     0.127343544
     1827 H         123.144271835        112.363133805        108.396316809 H       1 P1     0.161206929
     1828 H         130.065138793        109.306429784        113.518816395 H       1 P1     0.125730559
     1829 H         128.835476209        110.588226212        113.431719406 H       1 P1     0.124347875
     1830 H         128.353117466        108.790937199        113.437100970 H       1 P1     0.136996903
     1831 H         130.633621527        111.345676072        111.857346625 H       1 P1     0.124044868
     1832 H         131.607793234        109.869622461        111.328953477 H       1 P1     0.125728443
     1833 H         130.629756309        110.850204062        110.330534016 H       1 P1     0.114187112
     1834 H         125.247199647        108.888980665        109.522230205 H       1 P1     0.148178491
     1835 H         127.029300568        108.221327710        111.104458208 H       1 P1     0.143597956
     1836 H         128.634714682        112.121018411        110.575335890 H       1 P1     0.113416942
     1837 H         126.903325490        112.643442468        109.065598070 H       1 P1     0.141235460
     1838 O         133.091088346        101.968786167        109.062754027 O.3     1 P1    -0.672254308
     1839 C         131.413420273        102.065265367        107.336065906 C.3     1 P1    -0.134177640
     1840 C         131.733171919        102.339241460        108.910909042 C.3     1 P1     0.092958363
     1841 C         131.665236300        103.803263248        109.482202194 C.3     1 P1    -0.013267325
     1842 O         130.325264583        104.327316976        109.471809498 O.3     1 P1    -0.524946490
     1843 C         130.169262512        106.664069280        109.089862479 C.ar    1 P1    -0.167077055
     1844 C         129.938130122        107.958691209        109.660052279 C.ar    1 P1    -0.119712722
     1845 C         129.801315547        108.132620615        111.062547976 C.ar    1 P1    -0.000438404
     1846 C         129.849983500        107.024054158        111.874343166 C.ar    1 P1    -0.133572693
     1847 C         129.941935840        105.760702228        111.375392836 C.ar    1 P1    -0.141812571
     1848 C         130.160961394        105.573185138        109.984972893 C.ar    1 P1     0.265604340
     1849 O         121.959983944        110.373737762        110.283777513 O.3     1 P1    -0.665580250
     1850 C         122.155001130        112.593702643        111.203411114 C.3     1 P1    -0.116177714
     1851 C         122.947742555        111.425989207        110.508343285 C.3     1 P1     0.090876557
     1852 C         123.727839036        112.041725330        109.247477788 C.3     1 P1    -0.035685972
     1853 O         124.794211259        111.184438920        108.623591538 O.3     1 P1    -0.570918638
     1854 C         129.145628180        109.563002042        113.094716383 C.3     1 P1    -0.338001001
     1855 C         130.656009508        110.460767011        111.274478093 C.3     1 P1    -0.332413152
     1856 C         129.433749600        109.605135266        111.576945197 C.3     1 P1     0.034965426
     1857 C         125.988409625        109.548272344        109.834394897 C.ar    1 P1    -0.171463214
     1858 C         127.084165827        109.179466239        110.700869086 C.ar    1 P1    -0.124222172
     1859 C         128.183226472        110.055050395        110.891747976 C.ar    1 P1     0.000058815
     1860 C         128.002512576        111.361440381        110.384507565 C.ar    1 P1    -0.127896378
     1861 C         126.966955206        111.716459671        109.516737132 C.ar    1 P1    -0.176916341
     1862 C         125.933871080        110.848030285        109.338267845 C.ar    1 P1     0.272978876
     1863 H          68.998558399        108.750226833        129.061290277 H       1 P1     0.182065012
     1864 H          70.588099208        108.246780003        129.699743534 H       1 P1     0.102365434
     1865 H          71.377986349        107.627395816        127.544349237 H       1 P1     0.076915172
     1866 H          69.921714986        105.991910739        128.698332563 H       1 P1     0.094105950
     1867 H          69.958388015        105.599100589        127.055302474 H       1 P1     0.107301391
     1868 H          67.516633463        104.625429524        126.274677993 H       1 P1     0.121749803
     1869 H         132.290353300        104.911032747        124.444207429 H       1 P1     0.119536370
     1870 H         131.927644330        108.912838717        125.343200170 H       1 P1     0.161296223
     1871 H          67.081268573        108.710165828        127.342626110 H       1 P1     0.181052849
     1872 H         122.085994785        110.373285229        123.987557125 H       1 P1     0.148464064
     1873 H         121.559222684        110.057663384        125.559771984 H       1 P1     0.136889224
     1874 H         123.098717904        108.514225235        124.908026882 H       1 P1     0.133776977
     1875 H         125.325147363        110.319427911        125.404945841 H       1 P1     0.151512339
     1876 H         124.833058085        109.968713910        123.696668038 H       1 P1     0.107203195
     1877 H         131.340589996        109.514712287        123.041500544 H       1 P1     0.132068870
     1878 H         132.665975021        108.426317740        122.465483718 H       1 P1     0.129249814
     1879 H         131.117753170        108.471126293        121.696986737 H       1 P1     0.128722416
     1880 H         131.809538744        106.029950669        121.915883275 H       1 P1     0.135126500
     1881 H         130.669402019        105.027925929        122.975698340 H       1 P1     0.159524895
     1882 H         130.160057868        106.181624839        121.731314519 H       1 P1     0.118902093
     1883 H         127.063203023        107.304768658        126.374140057 H       1 P1     0.160115854
     1884 H         129.584065943        106.898632881        125.863423625 H       1 P1     0.133952673
     1885 H         128.946333924        108.246271295        122.000595733 H       1 P1     0.111834352
     1886 H         126.648432671        108.903536675        122.644429800 H       1 P1     0.164772069
     1887 O          70.037312832        108.456004227        126.427614457 O.3     1 P1    -0.595499466
     1888 C          70.087954540        108.721413674        128.841857332 C.3     1 P1    -0.136804015
     1889 C          70.298994775        107.759751192        127.610979098 C.3     1 P1     0.115960990
     1890 C          69.636130034        106.378469864        127.750611916 C.3     1 P1    -0.017188125
     1891 O          68.221887666        106.333806814        127.935253156 O.3     1 P1    -0.523480377
     1892 C          67.073566358        105.540456308        126.095111817 C.ar    1 P1    -0.173711450
     1893 C         132.590398174        105.760965568        124.982072334 C.ar    1 P1    -0.127848322
     1894 C         131.933797383        106.993362117        124.712231858 C.ar    1 P1     0.000780197
     1895 C         132.327885272        107.985985735        125.603236391 C.ar    1 P1    -0.129270092
     1896 C          66.820344504        107.896939920        126.685349304 C.ar    1 P1    -0.134553537
     1897 C          67.405118254        106.682818180        126.903632365 C.ar    1 P1     0.287975361
     1898 O         123.439942053        109.177751445        126.769936536 O.3     1 P1    -0.640048656
     1899 C         122.407347633        110.456718724        125.084782869 C.3     1 P1    -0.164752167
     1900 C         123.452566544        109.413582024        125.333120724 C.3     1 P1     0.108511902
     1901 C         124.881674480        109.574542369        124.703548570 C.3     1 P1    -0.035058961
     1902 O         125.498095127        108.235785949        124.743634259 O.3     1 P1    -0.528659074
     1903 C         131.607086510        108.483639665        122.673822777 C.3     1 P1    -0.331446711
     1904 C         130.887683143        106.070390353        122.512176231 C.3     1 P1    -0.331622740
     1905 C         130.969331512        107.260464098        123.527503070 C.3     1 P1     0.034554613
     1906 C         127.626934452        107.604740118        125.548169527 C.ar    1 P1    -0.153853374
     1907 C         128.995346726        107.371690795        125.224328148 C.ar    1 P1    -0.105601398
     1908 C         129.580655719        107.575741539        123.950181787 C.ar    1 P1     0.015246696
     1909 C         128.711330569        108.184643583        122.972285081 C.ar    1 P1    -0.123227788
     1910 C         127.351779220        108.478823126        123.261657199 C.ar    1 P1    -0.157232362
     1911 C         126.842108192        108.250465850        124.557043173 C.ar    1 P1     0.258134381
     1912 H          76.136093907         99.248006906        130.445718817 H       1 P1     0.110648430
     1913 H          74.512940388         99.993728917        130.937368518 H       1 P1     0.095483279
     1914 H          73.296573567         98.735681107        129.147115579 H       1 P1     0.114214785
     1915 H          75.151861220         96.686590462        128.361242082 H       1 P1     0.109177026
     1916 H          76.337082580         97.964968740        128.568529759 H       1 P1     0.121743300
     1917 H          74.407857280         96.005149328        125.486617231 H       1 P1     0.151326251
     1918 H          72.211897700         95.552749350        124.659750936 H       1 P1     0.150585688
     1919 H          70.822183136         99.065802715        126.201181110 H       1 P1     0.123898153
     1920 H          73.048104476         99.689505023        126.876276119 H       1 P1     0.147027282
     1921 H          71.265169353         93.218403667        116.132511250 H       1 P1     0.110466351
     1922 H          70.526149190         94.070990524        114.830646205 H       1 P1     0.114966037
     1923 H          69.233415176         94.156354573        116.878338033 H       1 P1     0.129043816
     1924 H          71.129655463         96.096086261        118.096742561 H       1 P1     0.143564259
     1925 H          71.147050349         94.355732166        118.498459977 H       1 P1     0.105836001
     1926 H          69.417875993         96.307438931        126.719615197 H       1 P1     0.150140423
     1927 H          68.360378540         95.535880429        125.524791654 H       1 P1     0.137199038
     1928 H          69.970235009         95.005442035        125.829387756 H       1 P1     0.146636090
     1929 H          67.878478821         97.692623057        124.427039068 H       1 P1     0.137147334
     1930 H          68.788294703         98.452835611        125.766488174 H       1 P1     0.146484964
     1931 H          69.182765584         98.962816882        124.093230377 H       1 P1     0.136689885
     1932 H          70.370805863         97.700529565        120.181743127 H       1 P1     0.126644085
     1933 H          70.757987958         98.307735680        122.362452204 H       1 P1     0.124927757
     1934 H          69.671715641         94.312012591        123.609798992 H       1 P1     0.138802487
     1935 H          69.416259527         93.693917184        121.205412968 H       1 P1     0.171006566
     1936 O          74.596416042         97.990026710        130.637109507 O.3     1 P1    -0.515061233
     1937 C          75.102038263         99.309434193        130.330123670 C.3     1 P1    -0.054322983
     1938 C          74.356076321         98.497623674        129.267924217 C.3     1 P1     0.051781844
     1939 C          75.255652049         97.785750763        128.313073294 C.3     1 P1    -0.022718904
     1940 O          75.061462868         98.223229402        126.961500044 O.3     1 P1    -0.565909066
     1941 C          73.717860959         96.694247874        125.584180513 C.ar    1 P1    -0.165633406
     1942 C          72.386939643         96.486652675        125.156878149 C.ar    1 P1    -0.115409439
     1943 C          71.300103501         97.296822401        125.280279310 C.ar    1 P1     0.002532557
     1944 C          71.595882119         98.457620967        126.011393841 C.ar    1 P1    -0.119702543
     1945 C          72.897865505         98.853524648        126.409747727 C.ar    1 P1    -0.162729196
     1946 C          73.948276131         97.956267001        126.290119128 C.ar    1 P1     0.307978084
     1947 O          69.505315332         96.014237352        116.182559733 O.3     1 P1    -0.644649949
     1948 C          71.053247281         94.276118748        115.769392044 C.3     1 P1    -0.166082816
     1949 C          70.029142290         94.907143402        116.745297915 C.3     1 P1     0.114941843
     1950 C          70.533126338         95.209507846        118.235121919 C.3     1 P1    -0.017076508
     1951 O          69.508737064         95.350380542        119.217610510 O.3     1 P1    -0.538214453
     1952 C          69.368496714         95.920090420        125.696114659 C.3     1 P1    -0.341925906
     1953 C          68.855701549         98.086608245        124.760432461 C.3     1 P1    -0.337068716
     1954 C          69.925682457         96.897655184        124.687625762 C.3     1 P1     0.039969004
     1955 C          70.283169696         96.943421209        120.843173139 C.ar    1 P1    -0.179929551
     1956 C          70.403885217         97.288872322        122.204393665 C.ar    1 P1    -0.113084295
     1957 C          70.104868437         96.368846402        123.235476372 C.ar    1 P1    -0.004307247
     1958 C          69.787923944         95.006308335        122.854074832 C.ar    1 P1    -0.118139462
     1959 C          69.624883545         94.654647549        121.493305291 C.ar    1 P1    -0.166545696
     1960 C          69.872168439         95.661809414        120.469818485 C.ar    1 P1     0.250360818
     1961 H          71.649237700        117.530628601        125.907853359 H       1 P1     0.113453583
     1962 H          71.656083361        118.119753033        124.332992626 H       1 P1     0.150417346
     1963 H          70.743999312        115.285686746        125.036853902 H       1 P1     0.145807730
     1964 H          68.636414453        116.381246945        123.738465860 H       1 P1     0.166356934
     1965 H          69.213416787        117.789708654        124.745637264 H       1 P1     0.115500879
     1966 H          70.040988216        114.591095923        127.217613080 H       1 P1     0.126676461
     1967 H          70.915934170        115.142761999        129.320293630 H       1 P1     0.093307314
     1968 H          68.747379706        118.848951746        128.987596904 H       1 P1     0.128894328
     1969 H          67.856185150        117.975006054        126.933910850 H       1 P1     0.143509899
     1970 H         132.376154579        120.465540185         71.833142978 H       1 P1     0.118389388
     1971 H         131.015619616        121.725765056         71.468230258 H       1 P1     0.106916840
     1972 H         131.590320751        121.652541583         69.104332552 H       1 P1     0.164420892
     1973 H          66.846927260        118.994914097         69.353539500 H       1 P1     0.161947647
     1974 H          67.756124398        120.537600009         69.341629840 H       1 P1     0.121762169
     1975 H          72.159610583        117.154667558        132.288156002 H       1 P1     0.170172348
     1976 H          70.834933398        116.026299012        131.974795004 H       1 P1     0.111802436
     1977 H          72.328883094        116.110349312        130.850483432 H       1 P1     0.133507553
     1978 H          72.348113712        119.121631572        130.916629982 H       1 P1     0.156828229
     1979 H          72.352485464        118.273479836        129.338101158 H       1 P1     0.134427280
     1980 H          71.316896970        119.672502855        129.624309898 H       1 P1     0.140919978
     1981 H          68.960930976        121.310634227        133.159149682 H       1 P1     0.149142319
     1982 H          70.654827160        120.297631881        132.024754479 H       1 P1     0.122713992
     1983 H          68.700232339        116.584705663        132.059505765 H       1 P1     0.115731710
     1984 H          66.961155330        117.830670579         67.096532296 H       1 P1     0.164250098
     1985 O          70.930742372        115.951843098        123.023884479 O.3     1 P1    -0.686557781
     1986 C          71.793775701        117.214474170        124.919595303 C.3     1 P1    -0.155824764
     1987 C          70.732431088        116.198207746        124.464126009 C.3     1 P1     0.120247685
     1988 C          69.256919153        116.682208784        124.625643187 C.3     1 P1    -0.038121490
     1989 O          68.494180491        115.988885080        125.641716740 O.3     1 P1    -0.567837848
     1990 C          69.830881981        115.434107927        127.644385276 C.ar    1 P1    -0.188870897
     1991 C          70.292525059        115.733932629        128.902551144 C.ar    1 P1    -0.138490497
     1992 C          69.960680929        117.055910081        129.456767624 C.ar    1 P1    -0.004457435
     1993 C          69.009200925        117.877468064        128.772619803 C.ar    1 P1    -0.129160668
     1994 C          68.516753555        117.409987911        127.550155636 C.ar    1 P1    -0.194312349
     1995 C          68.895286037        116.248829299        126.956341067 C.ar    1 P1     0.260723231
     1996 O         130.997546124        120.031402847         70.248887471 O.3     1 P1    -0.480352290
     1997 C         131.733898441        120.948958773         71.085686254 C.3     1 P1    -0.061520566
     1998 C         132.000869559        120.840240604         69.598459615 C.3     1 P1     0.057582183
     1999 C          66.813964780        120.071692042         69.017646130 C.3     1 P1    -0.026443646
     2000 O         133.064643837        120.214113844         67.551384703 O.3     1 P1    -0.523052443
     2001 C          71.611522860        116.700696602        131.473368598 C.3     1 P1    -0.330005915
     2002 C          71.725157142        118.745395314        130.082470552 C.3     1 P1    -0.344347544
     2003 C          70.694321118        117.718692650        130.667044874 C.3     1 P1     0.019549356
     2004 C          68.804891396        120.360644627        132.846811719 C.ar    1 P1    -0.159661573
     2005 C          69.819083060        119.740985072        132.140449441 C.ar    1 P1    -0.135569058
     2006 C          69.712651888        118.423456795        131.640049634 C.ar    1 P1     0.003426210
     2007 C          68.638520219        117.634932072        132.179394964 C.ar    1 P1    -0.120384418
     2008 C          67.665176861        118.277509955        132.965843132 C.ar    1 P1    -0.171760678
     2009 C          67.644876867        119.657646081        133.183836670 C.ar    1 P1     0.268471102
     2010 H          68.917515335        110.688985747        127.193145844 H       1 P1     0.160078236
     2011 H          69.958581229        111.941111204        127.415964861 H       1 P1     0.096667890
     2012 H          69.019781899        112.428286523        129.705026654 H       1 P1     0.115805264
     2013 H         132.999439379        111.585765776        127.979728631 H       1 P1     0.147709871
     2014 H          67.799328297        112.897808401        127.479002470 H       1 P1     0.130920466
     2015 H         132.474676145        115.455109736        130.237975363 H       1 P1     0.125603045
     2016 H         131.197463735        117.244214537        129.483008149 H       1 P1     0.108357388
     2017 H         130.347500418        115.106280497        125.923379113 H       1 P1     0.134064167
     2018 H         131.540870997        113.305878202        126.837626114 H       1 P1     0.187454843
     2019 H          67.374640809        121.986255482        123.531198095 H       1 P1     0.124289888
     2020 H          68.611594839        122.312443522        122.184384499 H       1 P1     0.106061918
     2021 H          67.167297153        121.363471166        120.665757599 H       1 P1     0.129776289
     2022 H         131.247477176        120.827526232        121.277836850 H       1 P1     0.140764808
     2023 H         131.288558137        121.421113105        122.772967864 H       1 P1     0.122986772
     2024 H         128.058549552        116.085829194        127.864260658 H       1 P1     0.139844613
     2025 H         127.444875575        117.456769046        126.842635939 H       1 P1     0.135191976
     2026 H         128.105695288        116.037411581        126.212641304 H       1 P1     0.151864932
     2027 H         128.518375517        119.332979753        127.751590250 H       1 P1     0.178560968
     2028 H         129.064053093        118.372815472        129.057116242 H       1 P1     0.119288253
     2029 H         130.232289714        119.417554758        128.133745454 H       1 P1     0.147523575
     2030 H         129.935768494        118.214202867        122.505981943 H       1 P1     0.176377440
     2031 H         128.676512540        117.710872743        124.554684453 H       1 P1     0.134163616
     2032 H         132.072857214        118.456359390        126.794381060 H       1 P1     0.127786186
     2033 H          66.934130162        119.188187279        124.818405441 H       1 P1     0.139568042
     2034 O          67.850086499        110.729683106        129.841111393 O.3     1 P1    -0.645046960
     2035 C          69.485549422        111.121912238        127.968206610 C.3     1 P1    -0.135766582
     2036 C          68.473050963        111.701429053        129.007920447 C.3     1 P1     0.110547177
     2037 C          67.340253736        112.399037913        128.358018446 C.3     1 P1    -0.064202204
     2038 O         133.042513579        113.370379523        129.225357181 O.3     1 P1    -0.509891323
     2039 C         131.961227062        115.376011660        129.375339528 C.ar    1 P1    -0.166792087
     2040 C         131.247490527        116.464805607        128.891162036 C.ar    1 P1    -0.125675654
     2041 C         130.555867713        116.423269601        127.678479181 C.ar    1 P1    -0.004893945
     2042 C         130.732819203        115.203791276        126.916171355 C.ar    1 P1    -0.118582104
     2043 C         131.500523060        114.158422810        127.462346775 C.ar    1 P1    -0.158359146
     2044 C         132.197301063        114.249387223        128.623716471 C.ar    1 P1     0.256901620
     2045 O         133.052561238        123.179236749        121.801335449 O.3     1 P1    -0.514223971
     2046 C          67.575770122        122.319726784        122.520312514 C.3     1 P1    -0.087187184
     2047 C         133.004105532        121.794612713        121.491126291 C.3     1 P1     0.077625940
     2048 C         131.847545007        120.911431508        122.071899880 C.3     1 P1    -0.020283192
     2049 O         132.290080043        119.560676285        122.534712133 O.3     1 P1    -0.551473464
     2050 C         128.166416519        116.733258574        127.029491456 C.3     1 P1    -0.336865478
     2051 C         129.377577471        118.706744891        128.075978587 C.3     1 P1    -0.345327321
     2052 C         129.625948458        117.486025585        127.120322072 C.3     1 P1     0.022178235
     2053 C         130.325300247        118.289330559        123.446007052 C.ar    1 P1    -0.157127111
     2054 C         129.665996443        117.972216803        124.627339155 C.ar    1 P1    -0.112667583
     2055 C         130.294793501        117.998127164        125.866693446 C.ar    1 P1     0.009674363
     2056 C         131.629311736        118.423288453        125.873613038 C.ar    1 P1    -0.110938978
     2057 C         132.320276187        118.851042251        124.731852696 C.ar    1 P1    -0.177292152
     2058 C         131.635962088        118.836792810        123.516082381 C.ar    1 P1     0.257904453
     2059 H          67.413186632        115.042813998         81.461341343 H       1 P1     0.151474992
     2060 H         132.392458990        116.186660596         82.132968170 H       1 P1     0.103926706
     2061 H         130.685030346        114.946754159         81.136096068 H       1 P1     0.111483800
     2062 H         131.101073662        112.850585349         80.034342186 H       1 P1     0.122272009
     2063 H         132.833337061        112.785161987         80.477592937 H       1 P1     0.120506783
     2064 H          68.318734544        114.011990038         77.887494031 H       1 P1     0.144233519
     2065 H          68.897947457        113.055119279         75.612030280 H       1 P1     0.121919295
     2066 H         131.365897798        111.814439328         75.181669694 H       1 P1     0.113270424
     2067 H         130.765215097        112.668282090         77.508615304 H       1 P1     0.173958493
     2068 H          69.821287783        119.588288320         70.335603227 H       1 P1     0.131907919
     2069 H          70.974136100        119.226242476         71.495323694 H       1 P1     0.129128987
     2070 H          68.872563121        117.704532457         71.624505834 H       1 P1     0.128922373
     2071 H          69.699814171        116.171931489         69.400898690 H       1 P1     0.123360336
     2072 H          68.918953923        117.507941084         68.871009816 H       1 P1     0.140052559
     2073 H          68.743613450        110.426522920         74.692382952 H       1 P1     0.133937866
     2074 H          68.934253529        110.357619889         72.856331335 H       1 P1     0.151246914
     2075 H          69.689595614        111.744877744         73.814196340 H       1 P1     0.141154288
     2076 H         133.015195898        110.335475338         72.357204188 H       1 P1     0.179102628
     2077 H         132.503363842        110.202625144         74.084781005 H       1 P1     0.152836813
     2078 H         131.748081624        111.443158389         72.968105384 H       1 P1     0.134863780
     2079 H          66.875607954        116.417703619         72.505620870 H       1 P1     0.174755364
     2080 H          66.822895806        114.537685204         73.992996634 H       1 P1     0.142098564
     2081 H          68.172188013        111.861500252         71.092275512 H       1 P1     0.127843557
     2082 H          68.487217308        113.763783967         69.695771958 H       1 P1     0.145416655
     2083 O         132.145806504        114.043515003         82.375653043 O.3     1 P1    -0.519272459
     2084 C         132.812465632        115.160391707         81.902730169 C.3     1 P1    -0.037563699
     2085 C         131.708167750        114.511504255         81.117013018 C.3     1 P1     0.052462888
     2086 C         132.032375795        113.393981923         80.085244018 C.3     1 P1    -0.004930875
     2087 O         132.366438471        114.184366309         78.917809566 O.3     1 P1    -0.528422515
     2088 C          67.618342366        113.503364392         77.321692364 C.ar    1 P1    -0.180812534
     2089 C          67.974706405        112.988323419         76.029765132 C.ar    1 P1    -0.128273245
     2090 C          67.009287347        112.416536358         75.140813418 C.ar    1 P1     0.000660779
     2091 C         132.080033327        112.219427770         75.760483213 C.ar    1 P1    -0.127064773
     2092 C         131.703114309        112.735720156         77.052768887 C.ar    1 P1    -0.170874281
     2093 C         132.702432873        113.374439803         77.819745274 C.ar    1 P1     0.275355005
     2094 O          70.542784825        116.749575364         71.799306322 O.3     1 P1    -0.690254261
     2095 C          70.502523642        118.836955940         70.599754352 C.3     1 P1    -0.154410046
     2096 C          69.701116761        117.542111513         70.939124866 C.3     1 P1     0.131315736
     2097 C          68.991807746        116.815403870         69.783641554 C.3     1 P1    -0.044642424
     2098 O          67.651554979        116.259216365         70.004798232 O.3     1 P1    -0.551549447
     2099 C          68.806189184        111.010804232         73.772162961 C.3     1 P1    -0.325304497
     2100 C         132.669035183        110.908287015         73.245175721 C.3     1 P1    -0.332807114
     2101 C          67.421760907        111.840546278         73.749764988 C.3     1 P1     0.020156688
     2102 C          67.190723462        115.500684992         72.171400523 C.ar    1 P1    -0.162185184
     2103 C          67.183931300        114.427026177         73.108743163 C.ar    1 P1    -0.119411827
     2104 C          67.551225626        113.010812783         72.720837096 C.ar    1 P1     0.002547769
     2105 C          67.910617797        112.822623483         71.397564272 C.ar    1 P1    -0.106228761
     2106 C          68.027876013        113.879216915         70.545141231 C.ar    1 P1    -0.175187354
     2107 C          67.574266584        115.252801964         70.860073113 C.ar    1 P1     0.279301714
     2108 H         132.065927141        122.783351779         89.818030050 H       1 P1     0.128026479
     2109 H         132.234748107        124.178651869         88.784875369 H       1 P1     0.145966135
     2110 H         129.526040959        123.233307489         89.340763460 H       1 P1     0.125901160
     2111 H         129.390758160        125.109127479         91.024299796 H       1 P1     0.115877821
     2112 H         131.157357192        125.207918424         90.815898932 H       1 P1     0.111302079
     2113 H         132.646553458        123.603626738         93.039615665 H       1 P1     0.142393142
     2114 H         133.049878473        124.135596430         95.409019616 H       1 P1     0.167907101
     2115 H         129.106939514        125.508846037         95.654040365 H       1 P1     0.153467998
     2116 H         128.750052284        124.745262113         93.487381968 H       1 P1     0.145062700
     2117 H         129.734197755        123.154317641        101.371592648 H       1 P1     0.125346838
     2118 H         131.171417887        123.129255195        102.514404066 H       1 P1     0.165356640
     2119 H         129.094268029        120.863056859        102.032675091 H       1 P1     0.107886925
     2120 H         131.310880989        119.414503705        102.367817758 H       1 P1     0.157482401
     2121 H         132.046228248        121.023926795        102.369853024 H       1 P1     0.133606849
     2122 H         132.718614221        127.071443677         96.970265670 H       1 P1     0.109434385
     2123 H         132.930257776        126.296642295         98.542026925 H       1 P1     0.124182221
     2124 H          67.159316690        125.491405388         97.137397370 H       1 P1     0.144051578
     2125 H         130.613367013        126.540856786         98.920340612 H       1 P1     0.122907844
     2126 H         130.202914104        127.049019622         97.216548294 H       1 P1     0.122006135
     2127 H         129.371298100        125.710562838         98.045083081 H       1 P1     0.140023056
     2128 H         129.580908246        121.080437685         98.725252292 H       1 P1     0.154521157
     2129 H         129.685832625        122.893240891         97.212478358 H       1 P1     0.156487506
     2130 H          66.902887794        124.160238236         99.234049544 H       1 P1     0.145922579
     2131 H         133.190584625        122.234956431        100.465496817 H       1 P1     0.173016895
     2132 O         129.950155516        124.984995382         88.434287969 O.3     1 P1    -0.658549810
     2133 C         131.622362791        123.333687326         88.992635481 C.3     1 P1    -0.135261135
     2134 C         130.298555712        123.964273891         89.396328374 C.3     1 P1     0.116371900
     2135 C         130.293764553        124.526686154         90.878676765 C.3     1 P1    -0.051550027
     2136 O         130.436814729        123.468699286         91.928089025 O.3     1 P1    -0.532844081
     2137 C         131.902627575        123.868210318         93.673736590 C.ar    1 P1    -0.157141532
     2138 C         132.166041420        124.211956117         95.014250822 C.ar    1 P1    -0.116725403
     2139 C         131.162738748        124.850494687         95.855289687 C.ar    1 P1    -0.006994287
     2140 C         129.864992698        125.002912092         95.212008926 C.ar    1 P1    -0.107452179
     2141 C         129.596960026        124.551204963         93.918207636 C.ar    1 P1    -0.171234581
     2142 C         130.639597504        124.052751086         93.125207694 C.ar    1 P1     0.256975912
     2143 O         129.650795430        120.883523245        103.958385816 O.3     1 P1    -0.637354756
     2144 C         130.096358094        122.801932256        102.362609102 C.3     1 P1    -0.122176326
     2145 C         129.946516115        121.261114564        102.609566976 C.3     1 P1     0.087152586
     2146 C         131.165247575        120.464196008        102.022297038 C.3     1 P1    -0.035254445
     2147 O         131.187666681        120.377390362        100.551149171 O.3     1 P1    -0.553257854
     2148 C         132.702206658        126.074832065         97.472867713 C.3     1 P1    -0.344786846
     2149 C         130.342332042        126.213266856         97.916519641 C.3     1 P1    -0.341894249
     2150 C         131.400459809        125.159692991         97.317475354 C.3     1 P1     0.040435906
     2151 C         130.329953110        121.770462155         98.815786342 C.ar    1 P1    -0.164074084
     2152 C         130.395890914        122.937282822         98.002865752 C.ar    1 P1    -0.116313503
     2153 C         131.388795075        123.913236786         98.170793096 C.ar    1 P1     0.001080079
     2154 C         132.383476421        123.632322366         99.134399138 C.ar    1 P1    -0.104043514
     2155 C         132.340979681        122.412032290         99.867985215 C.ar    1 P1    -0.168671483
     2156 C         131.272196346        121.541094135         99.818779343 C.ar    1 P1     0.266312958
     2157 H          79.386221939         71.165174222         79.233689879 H       1 P1     0.136558511
     2158 H          79.241323585         71.382024378         81.196545602 H       1 P1     0.136214440
     2159 H          81.334733304         72.775453472         80.919986728 H       1 P1     0.121482561
     2160 H          81.555420297         73.962118528         78.649926275 H       1 P1     0.159413782
     2161 H          80.958681581         72.504418622         77.862668863 H       1 P1     0.178690351
     2162 H          81.965857078         70.473286858         77.008173322 H       1 P1     0.167006212
     2163 H          82.911259635         69.779896586         74.953727321 H       1 P1     0.115729881
     2164 H          86.226819620         72.207884072         75.646678140 H       1 P1     0.119666480
     2165 H          85.214198941         73.145920809         77.494873025 H       1 P1     0.133100149
     2166 H          92.850403208         68.099871526         73.016372929 H       1 P1     0.191474989
     2167 H          94.415325679         68.407901323         73.726664638 H       1 P1     0.117332573
     2168 H          93.227651950         69.821141679         74.981158983 H       1 P1     0.096786420
     2169 H          91.157433714         69.482184426         76.069391918 H       1 P1     0.105041658
     2170 H          90.975246736         67.749346990         75.513272535 H       1 P1     0.123608441
     2171 H          84.524903315         68.699492216         73.210970866 H       1 P1     0.118582337
     2172 H          83.421312307         69.889359227         72.827815296 H       1 P1     0.129870345
     2173 H          84.922793404         69.552008598         71.784277363 H       1 P1     0.149630263
     2174 H          83.867221634         72.178092962         72.677053340 H       1 P1     0.161094987
     2175 H          85.343402300         72.925769661         73.317027828 H       1 P1     0.144792052
     2176 H          85.469465899         72.021715715         71.806656243 H       1 P1     0.157752434
     2177 H          89.844391518         71.281866599         72.843214577 H       1 P1     0.141669782
     2178 H          87.563174011         72.053135678         72.648162000 H       1 P1     0.121302599
     2179 H          86.329478680         68.579045594         74.665293371 H       1 P1     0.109200591
     2180 H          88.690841202         67.841045041         74.820942832 H       1 P1     0.112435514
     2181 O          79.558535126         73.130596963         80.055418824 O.3     1 P1    -0.471292731
     2182 C          79.553819973         71.711263527         80.188351261 C.3     1 P1    -0.071658787
     2183 C          80.813614876         72.539833824         80.027584110 C.3     1 P1     0.078099288
     2184 C          81.565606705         72.898241570         78.715324929 C.3     1 P1    -0.022181366
     2185 O          82.896684676         72.376389767         78.647503078 O.3     1 P1    -0.518621676
     2186 C          82.863121323         70.909067414         76.729756929 C.ar    1 P1    -0.156496242
     2187 C          83.408513311         70.520018942         75.456965952 C.ar    1 P1    -0.118492298
     2188 C          84.662107671         71.066488120         75.021047145 C.ar    1 P1    -0.001311559
     2189 C          85.254623101         72.001520843         75.820796637 C.ar    1 P1    -0.112760029
     2190 C          84.707250772         72.423109995         77.030078604 C.ar    1 P1    -0.146323629
     2191 C          83.473781795         71.907351726         77.504042472 C.ar    1 P1     0.241343489
     2192 O          93.333733588         68.363377118         76.365224340 O.3     1 P1    -0.653656214
     2193 C          93.454922841         67.911539619         73.940312101 C.3     1 P1    -0.126458792
     2194 C          92.859496602         68.777947013         75.089533448 C.3     1 P1     0.114240166
     2195 C          91.332319641         68.747856642         75.203788736 C.3     1 P1    -0.058245935
     2196 O          90.682244793         69.278236879         73.969577436 O.3     1 P1    -0.541446867
     2197 C          84.475722499         69.648052882         72.727860849 C.3     1 P1    -0.361413474
     2198 C          84.964888654         72.064009395         72.814175199 C.3     1 P1    -0.345934556
     2199 C          85.247731471         70.751676186         73.642722071 C.3     1 P1     0.022476245
     2200 C          89.068189735         70.680162132         73.161301232 C.ar    1 P1    -0.163154757
     2201 C          87.723570687         71.166865048         73.081443675 C.ar    1 P1    -0.148936170
     2202 C          86.674505979         70.327847949         73.629651348 C.ar    1 P1     0.003012954
     2203 C          87.004073208         69.134036551         74.292123666 C.ar    1 P1    -0.121973395
     2204 C          88.386174448         68.740719541         74.378172624 C.ar    1 P1    -0.188239365
     2205 C          89.375710058         69.541966183         73.842227939 C.ar    1 P1     0.251884843
     2206 H          71.313922443         75.805954349         81.496249378 H       1 P1     0.143369098
     2207 H          70.022148443         75.202317791         80.370095125 H       1 P1     0.103095061
     2208 H          68.163899686         75.623318003         82.194719871 H       1 P1     0.113174930
     2209 H          69.079683951         76.924802466         84.352975555 H       1 P1     0.111522148
     2210 H          70.579538134         76.521355245         84.039964617 H       1 P1     0.158225917
     2211 H          69.180934965         72.882555337         83.373515705 H       1 P1     0.137719890
     2212 H          67.435456998         71.329350067         83.674037799 H       1 P1     0.117174819
     2213 H         132.072486413         74.143873859         86.239962252 H       1 P1     0.148757218
     2214 H          67.498896480         75.507061536         86.019168478 H       1 P1     0.180499958
     2215 H          68.602595358         71.398579782         91.712418260 H       1 P1     0.131446664
     2216 H          68.718116834         71.859611838         93.286558399 H       1 P1     0.135143743
     2217 H         133.169008858         70.430611746         93.027084378 H       1 P1     0.120257576
     2218 H         132.054470068         72.607428430         91.313573588 H       1 P1     0.124585360
     2219 H         130.882088787         71.575763570         92.173397916 H       1 P1     0.153070581
     2220 H         128.997474049         72.128820609         85.026066777 H       1 P1     0.139599429
     2221 H         129.929783171         73.500466583         85.503721249 H       1 P1     0.145377896
     2222 H         129.844923877         73.013458641         83.919965852 H       1 P1     0.134908357
     2223 H         130.315514917         69.878447129         84.715761377 H       1 P1     0.123397961
     2224 H         130.975092467         70.685946764         83.335699574 H       1 P1     0.121438050
     2225 H         132.064061802         69.889916466         84.274557644 H       1 P1     0.110359854
     2226 H          67.204096333         69.831629211         88.820404833 H       1 P1     0.171534775
     2227 H          66.887633116         70.335932330         86.495299603 H       1 P1     0.120959066
     2228 H         129.588695849         72.248698666         87.457944533 H       1 P1     0.115499475
     2229 H         129.986829772         71.856189025         89.729506696 H       1 P1     0.137228501
     2230 O          69.564996344         77.041689240         81.299532070 O.3     1 P1    -0.493040125
     2231 C          70.262049178         75.763793160         81.249552682 C.3     1 P1    -0.073969068
     2232 C          69.140218789         76.046104999         82.345785565 C.3     1 P1     0.088231364
     2233 C          69.598547645         76.131141178         83.848615575 C.3     1 P1    -0.030568361
     2234 O          69.724840751         74.943351198         84.620122113 O.3     1 P1    -0.541617563
     2235 C          68.427981274         73.058415657         83.942227419 C.ar    1 P1    -0.161167353
     2236 C          67.296830427         72.211335448         84.118406106 C.ar    1 P1    -0.142423399
     2237 C         132.544474717         72.595191195         84.871882467 C.ar    1 P1    -0.005883313
     2238 C         132.680856194         73.849050202         85.514305965 C.ar    1 P1    -0.112244322
     2239 C          67.440463229         74.684533794         85.410159717 C.ar    1 P1    -0.173333716
     2240 C          68.559255174         74.245239221         84.698603693 C.ar    1 P1     0.249505957
     2241 O         132.475816592         72.126996444         94.007019398 O.3     1 P1    -0.628399373
     2242 C          68.123913076         72.018505502         92.443381054 C.3     1 P1    -0.150408944
     2243 C         133.086027826         71.510040407         92.851951690 C.3     1 P1     0.124724934
     2244 C         131.996096991         71.620852839         91.773592363 C.3     1 P1    -0.002798047
     2245 O         132.081546467         70.581215231         90.741452603 O.3     1 P1    -0.552213545
     2246 C         129.946552640         72.615969208         84.883244220 C.3     1 P1    -0.337819792
     2247 C         131.175312017         70.527308659         84.367070213 C.3     1 P1    -0.351051398
     2248 C         131.271613317         71.812290947         85.247778981 C.3     1 P1     0.031960909
     2249 C         132.824885948         70.373973129         88.459722226 C.ar    1 P1    -0.169891929
     2250 C         132.579921206         70.668020524         87.110650629 C.ar    1 P1    -0.133932388
     2251 C         131.416423237         71.395493640         86.701607018 C.ar    1 P1    -0.001820134
     2252 C         130.468355763         71.766341639         87.622853014 C.ar    1 P1    -0.125102503
     2253 C         130.652389462         71.522440260         89.024261096 C.ar    1 P1    -0.181073049
     2254 C         131.868337962         70.796597634         89.401244448 C.ar    1 P1     0.279007470
     2255 H          94.421932317        124.875803015         80.383183450 H       1 P1     0.151084696
     2256 H          95.614786694        124.438934480         81.558975844 H       1 P1     0.147018641
     2257 H          97.228010580        126.079112124         80.141641653 H       1 P1     0.118864816
     2258 H          97.484989005        123.742350414         78.499564047 H       1 P1     0.147607597
     2259 H          96.702846484        123.225589207         79.970551387 H       1 P1     0.122252802
     2260 H          99.387650347        125.841067610         81.862744097 H       1 P1     0.132952799
     2261 H          99.873087565        125.558591357         84.278164365 H       1 P1     0.110791385
     2262 H          98.670724774        121.597884185         84.010082796 H       1 P1     0.142567205
     2263 H          98.003873351        121.850442962         81.738277493 H       1 P1     0.151087794
     2264 H         106.220449610        124.683008553         88.630080007 H       1 P1     0.117183016
     2265 H         106.429535160        123.327163381         89.829984062 H       1 P1     0.098466080
     2266 H         105.240219254        122.701008720         87.813243653 H       1 P1     0.106498356
     2267 H         106.551109267        122.633347504         85.406963864 H       1 P1     0.145342804
     2268 H         107.582401314        123.775516662         86.233884469 H       1 P1     0.177510914
     2269 H          98.067740919        123.676052934         86.584311443 H       1 P1     0.134292462
     2270 H          99.564457584        123.885300110         87.637898554 H       1 P1     0.118208595
     2271 H          99.005242914        125.143030533         86.507267230 H       1 P1     0.126221150
     2272 H         100.164620065        121.768623810         87.309049454 H       1 P1     0.121601561
     2273 H          98.847538799        121.384557080         86.313161806 H       1 P1     0.126801022
     2274 H         100.511215163        120.974991379         85.742103396 H       1 P1     0.133494015
     2275 H         104.374052768        122.795180156         84.045566570 H       1 P1     0.181193269
     2276 H         102.020003414        122.382613175         84.009442747 H       1 P1     0.137143116
     2277 H         101.633832931        124.800674563         87.391491384 H       1 P1     0.094776595
     2278 H         103.810479804        125.576806389         87.123933080 H       1 P1     0.129718209
     2279 O          95.997308865        125.718461633         78.501212731 O.3     1 P1    -0.685675422
     2280 C          95.371256408        125.186517805         80.825837760 C.3     1 P1    -0.127881821
     2281 C          96.549945175        125.300760262         79.771693461 C.3     1 P1     0.111098192
     2282 C          97.350106511        123.964411040         79.573378603 C.3     1 P1    -0.046870765
     2283 O          98.622742696        123.895961494         80.163222205 O.3     1 P1    -0.552819922
     2284 C          99.250330058        124.944233226         82.312877574 C.ar    1 P1    -0.181524472
     2285 C          99.557640451        124.821528200         83.694414906 C.ar    1 P1    -0.117308643
     2286 C          99.504491646        123.524540992         84.334768569 C.ar    1 P1    -0.003521241
     2287 C          98.905678650        122.536308885         83.580896663 C.ar    1 P1    -0.108909053
     2288 C          98.457840990        122.627824325         82.247110607 C.ar    1 P1    -0.163402638
     2289 C          98.729316294        123.818440669         81.600747511 C.ar    1 P1     0.251899008
     2290 O         106.908074424        121.426250584         87.905210175 O.3     1 P1    -0.659288726
     2291 C         106.743821599        123.724240556         88.848395954 C.3     1 P1    -0.162016504
     2292 C         106.299144398        122.733858491         87.692143635 C.3     1 P1     0.122909201
     2293 C         106.590933539        123.390155538         86.275781319 C.3     1 P1    -0.016546619
     2294 O         105.614672547        124.493196922         85.933291918 O.3     1 P1    -0.548280683
     2295 C          99.081162988        124.038229865         86.666063943 C.3     1 P1    -0.367759257
     2296 C          99.921318159        121.770849142         86.294227555 C.3     1 P1    -0.340800481
     2297 C         100.057637519        123.257028991         85.714821109 C.3     1 P1     0.033471231
     2298 C         103.817831974        123.268518925         84.736979826 C.ar    1 P1    -0.167716249
     2299 C         102.444138849        123.037619208         84.692982352 C.ar    1 P1    -0.118339191
     2300 C         101.566141882        123.612495402         85.659883886 C.ar    1 P1     0.001303206
     2301 C         102.162087566        124.494209111         86.617831980 C.ar    1 P1    -0.127805843
     2302 C         103.508423775        124.862024535         86.566413327 C.ar    1 P1    -0.180148039
     2303 C         104.343615032        124.151600693         85.730075981 C.ar    1 P1     0.258171203
     2304 H         121.324841699         70.416184717         99.009373998 H       1 P1     0.162684314
     2305 H         119.577184467         69.788765041         98.503194219 H       1 P1     0.095186757
     2306 H         119.673222510         68.130869549        100.517629081 H       1 P1     0.111889351
     2307 H         121.398949823         68.858186674        102.208634212 H       1 P1     0.109791132
     2308 H         122.313950009         69.827996822        101.045199807 H       1 P1     0.140935481
     2309 H         122.913349016        132.186770616        102.847231737 H       1 P1     0.162460287
     2310 H         125.135521343        131.705434250        103.666553285 H       1 P1     0.156258714
     2311 H         126.639426383         68.796853100        101.759429198 H       1 P1     0.125387012
     2312 H         124.518991848         68.948839705        100.563913172 H       1 P1     0.149436361
     2313 H         130.800151412        124.609337815        104.321744042 H       1 P1     0.164538450
     2314 H         129.280368888        125.445994269        104.374207286 H       1 P1     0.121863097
     2315 H         130.005227110        125.651298025        101.588636296 H       1 P1     0.118281321
     2316 H         130.811604616        127.916645180        101.956191663 H       1 P1     0.111627985
     2317 H         131.232028322        127.443777950        103.595557501 H       1 P1     0.115692191
     2318 H         128.414878864         68.667595896        103.469256732 H       1 P1     0.162295804
     2319 H         129.576683780         67.291281033        103.688913968 H       1 P1     0.138690540
     2320 H         128.723267403         67.522008988        102.125655458 H       1 P1     0.150907105
     2321 H         126.793265288         68.325919368        105.060164017 H       1 P1     0.132620859
     2322 H         126.315593806        133.181543642        105.593794267 H       1 P1     0.145296867
     2323 H         127.868683855         67.113783096        105.724836327 H       1 P1     0.125509774
     2324 H         128.106457082        129.221222904        101.323545809 H       1 P1     0.137646506
     2325 H         127.475569651        131.436244082        101.550636496 H       1 P1     0.139627208
     2326 H         128.652475804        131.367362821        105.606221153 H       1 P1     0.117656241
     2327 H         129.417843014        129.180448545        105.270261752 H       1 P1     0.120261489
     2328 O         119.975885636         70.243280869        100.506934857 O.3     1 P1    -0.454299841
     2329 C         120.385165647         69.877358578         99.204866165 C.3     1 P1    -0.048298685
     2330 C         120.513559462         68.900022745        100.288944936 C.3     1 P1     0.046599366
     2331 C         121.747160593         68.885541467        101.176362435 C.3     1 P1    -0.030603878
     2332 O         122.422656088         67.626195747        100.879659811 O.3     1 P1    -0.534965441
     2333 C         123.669825778        132.810804935        102.603739011 C.ar    1 P1    -0.175362314
     2334 C         125.005462369        132.552336679        103.102610486 C.ar    1 P1    -0.129573889
     2335 C         126.100072561         67.067881900        102.893580302 C.ar    1 P1    -0.000516929
     2336 C         125.895672698         68.103159665        101.996012401 C.ar    1 P1    -0.128691270
     2337 C         124.616346334         68.247531850        101.325678042 C.ar    1 P1    -0.164049974
     2338 C         123.537772516         67.439328607        101.660377384 C.ar    1 P1     0.271919984
     2339 O         131.866426094        125.439793402        102.250068331 O.3     1 P1    -0.676070761
     2340 C         129.955611426        124.830153195        103.732298454 C.3     1 P1    -0.127367949
     2341 C         130.508562911        125.818120977        102.520893004 C.3     1 P1     0.113868684
     2342 C         130.464622784        127.323607199        102.819459089 C.3     1 P1    -0.019427857
     2343 O         129.087125584        127.746026581        103.162371912 O.3     1 P1    -0.582963454
     2344 C         128.630901366         67.600867668        103.165695276 C.3     1 P1    -0.349458683
     2345 C         127.094466460         67.287103577        105.038468878 C.3     1 P1    -0.355800838
     2346 C         127.418688357        133.158211573        103.646952660 C.3     1 P1     0.028570578
     2347 C         128.284899996        129.704757244        102.216342120 C.ar    1 P1    -0.183584961
     2348 C         127.867682437        131.000926551        102.352289616 C.ar    1 P1    -0.103956151
     2349 C         127.871946122        131.651884085        103.595532394 C.ar    1 P1     0.000002463
     2350 C         128.571679053        130.990473666        104.689444533 C.ar    1 P1    -0.124671593
     2351 C         129.037827689        129.685396389        104.519296507 C.ar    1 P1    -0.174484152
     2352 C         128.808384957        129.046977157        103.295016030 C.ar    1 P1     0.263219077
     2353 H         119.385883843         75.943628091        100.275688927 H       1 P1     0.139919695
     2354 H         118.666058002         74.605529182        101.347432842 H       1 P1     0.139190081
     2355 H         120.302551344         72.960485208        100.417183769 H       1 P1     0.169083370
     2356 H         122.067858953         75.372641637         99.322975422 H       1 P1     0.175998201
     2357 H         120.981469507         74.441677264         98.208826390 H       1 P1     0.146400852
     2358 H         122.839116433         74.494498564         96.650086122 H       1 P1     0.156148053
     2359 H         124.745620100         75.010618742         95.490993060 H       1 P1     0.116813953
     2360 H         127.082666766         73.292613302         98.649907328 H       1 P1     0.126251951
     2361 H         125.004771011         72.793191724         99.878008372 H       1 P1     0.147586134
     2362 H         130.343523769         66.953392412         92.768116403 H       1 P1     0.143846270
     2363 H         131.622188617        132.795226862         93.690994898 H       1 P1     0.099083182
     2364 H         130.800480514        133.141539240         95.744522018 H       1 P1     0.114790669
     2365 H         129.955817767         69.228019128         94.142598986 H       1 P1     0.158585738
     2366 H         131.545846358         69.138873404         94.667417946 H       1 P1     0.112261288
     2367 H         126.750926796         75.592429086         94.423369613 H       1 P1     0.118226472
     2368 H         128.131568014         74.708469676         94.073630337 H       1 P1     0.167196351
     2369 H         126.490737428         73.950852073         94.059694209 H       1 P1     0.139081993
     2370 H         127.360304367         76.391817744         96.604018585 H       1 P1     0.134844395
     2371 H         128.195204392         75.428015238         97.845949727 H       1 P1     0.177740867
     2372 H         128.977146290         75.738935411         96.206503079 H       1 P1     0.167290658
     2373 H         131.333939417         71.748627058         96.785187509 H       1 P1     0.179787478
     2374 H         130.100482824         73.830703662         96.644226877 H       1 P1     0.159991391
     2375 H         126.590021228         71.863602153         95.389845369 H       1 P1     0.152019853
     2376 H         127.812840202         69.730339490         95.527360461 H       1 P1     0.163364508
     2377 O         120.750152535         74.888365957        101.505613236 O.3     1 P1    -0.465830322
     2378 C         119.540899500         75.022504947        100.772592232 C.3     1 P1    -0.071818886
     2379 C         120.661690316         74.000828655        100.319201161 C.3     1 P1     0.099839510
     2380 C         121.568313636         74.366764174         99.137996613 C.3     1 P1    -0.046503364
     2381 O         122.500406770         73.271601200         99.017360152 O.3     1 P1    -0.517183579
     2382 C         123.673039228         74.241884513         97.129910766 C.ar    1 P1    -0.156898686
     2383 C         124.861592939         74.490762125         96.368018954 C.ar    1 P1    -0.131577295
     2384 C         126.117832358         74.148643826         96.994498790 C.ar    1 P1     0.006368313
     2385 C         126.124515141         73.532237329         98.249099109 C.ar    1 P1    -0.115398476
     2386 C         124.923158198         73.309926800         98.958022374 C.ar    1 P1    -0.169099734
     2387 C         123.666963296         73.598085224         98.362637601 C.ar    1 P1     0.270187068
     2388 O         128.821639272         67.246667260         95.075682312 O.3     1 P1    -0.600323163
     2389 C         130.583501266        132.835911240         93.676376851 C.3     1 P1    -0.154093332
     2390 C         130.252611994         67.303343713         94.960594737 C.3     1 P1     0.095935085
     2391 C         130.592609316         68.817639016         94.943214460 C.3     1 P1    -0.025573752
     2392 O         130.243072644         69.288465850         96.255479656 O.3     1 P1    -0.513609037
     2393 C         127.141043385         74.642774565         94.606783344 C.3     1 P1    -0.330058634
     2394 C         128.011870590         75.605896606         96.780051444 C.3     1 P1    -0.337719878
     2395 C         127.407465224         74.282233877         96.130236051 C.3     1 P1     0.027182742
     2396 C         130.313340095         71.707036907         96.545345198 C.ar    1 P1    -0.125593288
     2397 C         129.601848926         72.957796168         96.525536884 C.ar    1 P1    -0.097543955
     2398 C         128.199479112         73.018231712         96.175526286 C.ar    1 P1     0.004824233
     2399 C         127.579646672         71.836488996         95.780145965 C.ar    1 P1    -0.115430737
     2400 C         128.271234294         70.576953612         95.844763331 C.ar    1 P1    -0.158309530
     2401 C         129.606076959         70.530270066         96.257553443 C.ar    1 P1     0.245201891
     2402 H          76.081909518         76.940865821        128.667760631 H       1 P1     0.106189993
     2403 H          75.440245423         78.635664081        128.834265769 H       1 P1     0.110899005
     2404 H          75.479353050         76.840337755        126.405941845 H       1 P1     0.135034726
     2405 H          75.374514835         79.235670630        125.222779940 H       1 P1     0.146732699
     2406 H          74.659688203         79.902484834        126.631761014 H       1 P1     0.119005705
     2407 H          73.405118959         75.856835616        125.413783462 H       1 P1     0.170379058
     2408 H          73.434650247         74.595282522        123.265475255 H       1 P1     0.114871925
     2409 H          73.889737243         78.054275793        121.009106714 H       1 P1     0.156362893
     2410 H          74.034582238         79.365712306        123.174730689 H       1 P1     0.147318605
     2411 H          69.496698141         81.204170725        114.190920657 H       1 P1     0.125421546
     2412 H          70.919859167         80.413681120        114.866867763 H       1 P1     0.137007339
     2413 H          68.278549615         79.204739596        115.620826914 H       1 P1     0.139648523
     2414 H          69.301529453         79.353648319        118.047472166 H       1 P1     0.118231972
     2415 H          70.846603586         79.906225879        117.117720473 H       1 P1     0.123731297
     2416 H          75.501620704         74.545304761        121.152169990 H       1 P1     0.117455135
     2417 H          74.997438061         74.446484778        119.462629649 H       1 P1     0.107115578
     2418 H          75.476215221         75.999990489        120.181019468 H       1 P1     0.125395417
     2419 H          72.880506504         73.398157928        119.885902551 H       1 P1     0.115640315
     2420 H          73.323587074         73.383516759        121.639171669 H       1 P1     0.124504818
     2421 H          71.759691816         73.919173402        121.145309240 H       1 P1     0.115024179
     2422 H          69.411341914         77.189232068        119.079922802 H       1 P1     0.119150118
     2423 H          70.636285326         75.979055294        120.663017014 H       1 P1     0.108919148
     2424 H          74.096661903         76.220537491        118.104484197 H       1 P1     0.097213034
     2425 H          72.786011291         77.181748016        116.457919842 H       1 P1     0.132189319
     2426 O          77.007756850         78.134921019        126.649455530 O.3     1 P1    -0.702575260
     2427 C          75.343489713         77.636541328        128.364796720 C.3     1 P1    -0.147237619
     2428 C          75.631482468         77.859795357        126.882062646 C.3     1 P1     0.113303058
     2429 C          74.819687701         78.949602096        126.079103749 C.3     1 P1    -0.002189691
     2430 O          73.568739914         78.478723216        125.576530754 O.3     1 P1    -0.545183635
     2431 C          73.467314552         76.329714335        124.494285803 C.ar    1 P1    -0.166841300
     2432 C          73.340861878         75.618628819        123.253366283 C.ar    1 P1    -0.137939784
     2433 C          73.384290768         76.204748767        121.984888811 C.ar    1 P1     0.002001141
     2434 C          73.734959957         77.596207362        121.910678196 C.ar    1 P1    -0.117918508
     2435 C          73.914035163         78.370019768        123.152681558 C.ar    1 P1    -0.174522998
     2436 C          73.697210842         77.724586382        124.411024393 C.ar    1 P1     0.248379558
     2437 O          68.424363861         81.084480494        116.405749036 O.3     1 P1    -0.685640344
     2438 C          69.870012882         80.280291954        114.530603151 C.3     1 P1    -0.062525817
     2439 C          69.026233744         79.964426538        115.842183498 C.3     1 P1     0.120000831
     2440 C          69.859880997         79.336012780        116.998780341 C.3     1 P1    -0.037507998
     2441 O          70.187504210         77.954871639        116.651402815 O.3     1 P1    -0.548100049
     2442 C          74.884835880         75.084636672        120.396848930 C.3     1 P1    -0.341503832
     2443 C          72.833290520         73.927873941        120.847002039 C.3     1 P1    -0.343048689
     2444 C          73.372165864         75.396255411        120.724566547 C.3     1 P1     0.035924911
     2445 C          70.394736358         76.955785667        118.881268282 C.ar    1 P1    -0.180860259
     2446 C          71.114051497         76.222338943        119.835870335 C.ar    1 P1    -0.131867584
     2447 C          72.517787366         76.106772984        119.648523551 C.ar    1 P1    -0.003704291
     2448 C          73.136618631         76.456016094        118.394990733 C.ar    1 P1    -0.123749026
     2449 C          72.281049038         76.949040798        117.367783244 C.ar    1 P1    -0.157718999
     2450 C          70.963148847         77.363861588        117.609201402 C.ar    1 P1     0.269578150
     2451 H          68.467722973         73.411693056        129.083021741 H       1 P1     0.198953374
     2452 H          69.753478758         74.471294086        128.470376567 H       1 P1     0.166817283
     2453 H          69.610327895         71.445698753        127.945032372 H       1 P1     0.156852516
     2454 H          72.156205389         72.122723892        127.286822650 H       1 P1     0.127160924
     2455 H          71.432044739         73.519905320        126.674201791 H       1 P1     0.105203420
     2456 H          70.278877533         70.221682543        123.816943222 H       1 P1     0.126687413
     2457 H          71.837319364         69.237899265        122.106044036 H       1 P1     0.119103635
     2458 H          74.864447324         71.862248560        123.434136701 H       1 P1     0.109818202
     2459 H          73.483848158         72.534814550        125.268579003 H       1 P1     0.109082335
     2460 H          73.074217918        126.777365182        122.526072854 H       1 P1     0.131412514
     2461 H          72.648501979        126.465448676        124.302977009 H       1 P1     0.133648840
     2462 H          73.270101027        129.030712812        124.981392613 H       1 P1     0.135452696
     2463 H          72.967430213        130.214869856        122.591584327 H       1 P1     0.128830475
     2464 H          74.278728384        128.980710851        122.107443066 H       1 P1     0.124108444
     2465 H          73.642395369         70.958508723        120.134253924 H       1 P1     0.133210555
     2466 H          74.553358366         69.618943391        119.454508755 H       1 P1     0.126459640
     2467 H          72.956672957         69.374569752        120.223239074 H       1 P1     0.141315741
     2468 H          76.515751389         69.569039059        121.104963290 H       1 P1     0.130520585
     2469 H          76.047730523         71.235487766        121.301982737 H       1 P1     0.145927251
     2470 H          76.415519971         70.154977616        122.700140109 H       1 P1     0.130401812
     2471 H          74.123987849        132.728747520        124.856896262 H       1 P1     0.144971378
     2472 H          73.995372237         68.462642503        124.206577473 H       1 P1     0.132679816
     2473 H          75.072616514         67.499501710        120.229211445 H       1 P1     0.123172669
     2474 H          75.355908405        131.595008123        120.948992154 H       1 P1     0.132648644
     2475 O          70.796862668         72.312359446        129.263222768 O.3     1 P1    -0.664574826
     2476 C          69.149377181         73.621061980        128.223188081 C.3     1 P1    -0.118868340
     2477 C          70.127333096         72.412212346        127.998873673 C.3     1 P1     0.113425132
     2478 C          71.215301880         72.430757797        126.901588042 C.3     1 P1    -0.006631680
     2479 O          70.801295329         71.951549568        125.628131016 O.3     1 P1    -0.563402937
     2480 C          71.246839158         70.578383659        123.707217383 C.ar    1 P1    -0.158980062
     2481 C          72.131118971         70.028860493        122.774148367 C.ar    1 P1    -0.128269726
     2482 C          73.496088575         70.435140850        122.654375603 C.ar    1 P1     0.001802870
     2483 C          73.944626150         71.407847695        123.577015033 C.ar    1 P1    -0.128040655
     2484 C          73.113053432         71.879048432        124.620974796 C.ar    1 P1    -0.185384263
     2485 C          71.750430976         71.483447700        124.706638706 C.ar    1 P1     0.248613079
     2486 O          71.967192301        128.331308880        123.537314638 O.3     1 P1    -0.494268023
     2487 C          72.863473323        127.223575725        123.529809611 C.3     1 P1    -0.060222320
     2488 C          73.322672271        128.633053621        123.910842856 C.3     1 P1     0.065545920
     2489 C          73.837876891        129.649233058        122.903896054 C.3     1 P1    -0.003663166
     2490 O          74.909075316        130.560740117        123.319228204 O.3     1 P1    -0.548614762
     2491 C          73.922529902         69.932859362        120.304237784 C.3     1 P1    -0.359048928
     2492 C          75.886100963         70.214455707        121.680927135 C.3     1 P1    -0.329524184
     2493 C          74.473785289         69.693431765        121.755210843 C.3     1 P1     0.028348235
     2494 C          74.312153880        132.880308060        123.819569199 C.ar    1 P1    -0.178471943
     2495 C          74.232207650         67.826569291        123.467321783 C.ar    1 P1    -0.130300005
     2496 C          74.511481678         68.209367955        122.120968264 C.ar    1 P1    -0.000710935
     2497 C          74.896801935         67.225598870        121.219145239 C.ar    1 P1    -0.144843119
     2498 C          75.057908135        132.254750007        121.602856907 C.ar    1 P1    -0.164914851
     2499 C          74.728004924        131.902771908        122.875032869 C.ar    1 P1     0.263732240
     2500 H          88.825394567        127.455459999         87.883844622 H       1 P1     0.129472202
     2501 H          87.161758861        127.359801391         87.315575231 H       1 P1     0.115936179
     2502 H          87.808670589        129.070561516         85.421767532 H       1 P1     0.130336097
     2503 H          90.285019916        129.481001502         84.830842298 H       1 P1     0.120845323
     2504 H          90.806705885        128.485344453         86.355590148 H       1 P1     0.152164365
     2505 H          91.400006203        130.844532817         88.771663977 H       1 P1     0.140221608
     2506 H          93.548658606        132.037770270         89.115255318 H       1 P1     0.108628739
     2507 H          93.354325963         66.840452664         85.084999977 H       1 P1     0.108777634
     2508 H          91.610612785        131.595346404         84.640756523 H       1 P1     0.128230877
     2509 H         102.002790885        129.442704750         88.196159098 H       1 P1     0.122122374
     2510 H         100.332348900        129.508523131         87.680129727 H       1 P1     0.120934398
     2511 H         100.499034352        132.112437790         87.537775601 H       1 P1     0.116566971
     2512 H         100.747784173        132.347638341         90.155788166 H       1 P1     0.141615814
     2513 H         101.286953891        130.681707303         90.093774971 H       1 P1     0.136170831
     2514 H          94.877680213         68.465880780         85.514778706 H       1 P1     0.121260690
     2515 H          96.275296294         68.561798456         86.458624433 H       1 P1     0.129957598
     2516 H          96.006162460         67.117331204         85.467513417 H       1 P1     0.127231250
     2517 H          94.785453409         69.358435641         88.314689108 H       1 P1     0.114124932
     2518 H          93.301491308         68.828049849         87.522080267 H       1 P1     0.115097396
     2519 H          93.585952892         68.214378387         89.012496819 H       1 P1     0.125217841
     2520 H          98.198233836         67.073413240         90.513711781 H       1 P1     0.129020460
     2521 H          96.276746444         68.149023739         89.531871683 H       1 P1     0.107857564
     2522 H          95.918410114        131.183183834         86.821353327 H       1 P1     0.154146986
     2523 H          97.653322565        130.194301296         87.885486832 H       1 P1     0.138267845
     2524 O          88.748443459        127.251796798         85.863177058 O.3     1 P1    -0.511524721
     2525 C          88.163960375        127.732540943         87.125656876 C.3     1 P1    -0.063204932
     2526 C          88.642942612        128.636627507         85.981575056 C.3     1 P1     0.088165191
     2527 C          90.081127716        129.209733469         85.939126723 C.3     1 P1    -0.029659500
     2528 O          90.083511102        130.395377008         86.819240916 O.3     1 P1    -0.532548397
     2529 C          91.937622111        131.239471033         87.979851109 C.ar    1 P1    -0.172692239
     2530 C          93.105484778        131.991942321         88.159812921 C.ar    1 P1    -0.123776703
     2531 C          93.657551906        132.674716264         87.091864078 C.ar    1 P1     0.003429211
     2532 C          92.987113671        132.606926435         85.848887289 C.ar    1 P1    -0.131373803
     2533 C          91.869012989        131.701383771         85.589884923 C.ar    1 P1    -0.173399845
     2534 C          91.266572130        131.088963845         86.737223153 C.ar    1 P1     0.271661817
     2535 O         102.431452356        132.004119608         88.285994085 O.3     1 P1    -0.662030305
     2536 C         101.326869888        130.029431869         87.630147987 C.3     1 P1    -0.137415086
     2537 C         101.141309596        131.464049194         88.197596881 C.3     1 P1     0.108150055
     2538 C         100.579025722        131.342712667         89.637349795 C.3     1 P1    -0.009914233
     2539 O          99.175403830        130.931947740         89.823704009 O.3     1 P1    -0.569245237
     2540 C          95.557712066         67.901723462         86.101871714 C.3     1 P1    -0.356898181
     2541 C          94.127444272         68.503212285         88.105448580 C.3     1 P1    -0.354024114
     2542 C          94.822842817         67.292728182         87.351379215 C.3     1 P1     0.036476859
     2543 C          97.747557803        133.032732875         89.729139986 C.ar    1 P1    -0.159953126
     2544 C          96.654035296         67.267285836         89.126830357 C.ar    1 P1    -0.141448371
     2545 C          95.953665804        133.016237556         88.024348419 C.ar    1 P1     0.002042835
     2546 C          96.371440271        131.720429265         87.591456869 C.ar    1 P1    -0.130618116
     2547 C          97.428982235        131.076517992         88.241195087 C.ar    1 P1    -0.168287676
     2548 C          98.177088175        131.744022496         89.303746481 C.ar    1 P1     0.250452530
     2549 H          71.016484923        131.880692732        121.807069988 H       1 P1     0.109656361
     2550 H          70.358406977         66.965177721        122.815071605 H       1 P1     0.124950873
     2551 H          70.389396733         68.396381272        120.623907201 H       1 P1     0.122947341
     2552 H          70.618211027        132.511757375        118.750467390 H       1 P1     0.152390788
     2553 H          72.183881598        132.905100947        119.422304635 H       1 P1     0.127935553
     2554 H          69.977250648         67.940516538        116.393437005 H       1 P1     0.123547968
     2555 H          70.572414988         67.961435167        114.023150537 H       1 P1     0.126693293
     2556 H          74.652937601         67.245819402        115.081906319 H       1 P1     0.109461012
     2557 H          74.053632500         67.853230896        117.269384433 H       1 P1     0.118609998
     2558 H          72.786897444         74.171831609        107.171779171 H       1 P1     0.127317351
     2559 H          71.859028936         75.351456679        108.032637038 H       1 P1     0.089486013
     2560 H          72.966398259         74.605290815        110.222095396 H       1 P1     0.149404021
     2561 H          71.652933079         72.226685506        108.618436203 H       1 P1     0.141940112
     2562 H          70.734855979         73.547583950        109.229729521 H       1 P1     0.110440682
     2563 H          74.902086866        132.668963078        112.916628168 H       1 P1     0.139343850
     2564 H          74.506761844         66.861267428        111.278036787 H       1 P1     0.125894540
     2565 H          75.245625531         67.952074977        112.466539820 H       1 P1     0.147470400
     2566 H          72.280398562        132.461853713        111.245282176 H       1 P1     0.164218433
     2567 H          72.467781794        131.681566808        112.812565582 H       1 P1     0.167421724
     2568 H          71.175972277        132.748190174        112.390595171 H       1 P1     0.177532584
     2569 H          70.805127815         70.176716757        109.678509673 H       1 P1     0.147503239
     2570 H          71.409997156         67.974828135        110.509289439 H       1 P1     0.146821021
     2571 H          73.896876516         69.915600747        113.439009043 H       1 P1     0.161809089
     2572 H          73.176057216         72.182323774        112.616056646 H       1 P1     0.149850601
     2573 O          69.451180967        132.925825238        120.942989337 O.3     1 P1    -0.512550887
     2574 C          70.627898327        132.913306800        121.806365339 C.3     1 P1    -0.056237300
     2575 C          70.570370778         67.349866540        120.505896073 C.3     1 P1     0.032652132
     2576 C          71.173740075         66.936760938        119.184682584 C.3     1 P1    -0.006450979
     2577 O          71.457504430         68.043102110        118.312350056 O.3     1 P1    -0.554021804
     2578 C          70.955858751         67.841770594        116.054090258 C.ar    1 P1    -0.152731958
     2579 C          71.335407141         67.717061529        114.693531062 C.ar    1 P1    -0.126654089
     2580 C          72.664226649         67.522084127        114.207356559 C.ar    1 P1     0.011473165
     2581 C          73.646508937         67.476788392        115.239833258 C.ar    1 P1    -0.120026753
     2582 C          73.279367451         67.772405728        116.591392084 C.ar    1 P1    -0.166501969
     2583 C          71.952725204         67.875834620        117.031007484 C.ar    1 P1     0.246022775
     2584 O          74.107679266         73.103439257        109.347291115 O.3     1 P1    -0.648301768
     2585 C          72.808510595         74.790577740        108.092969125 C.3     1 P1    -0.162936282
     2586 C          72.928695448         73.866170848        109.357404104 C.3     1 P1     0.120619108
     2587 C          71.680246846         72.963571857        109.399424122 C.3     1 P1     0.007151528
     2588 O          71.340994455         72.439523199        110.714515533 O.3     1 P1    -0.566983599
     2589 C          74.492737132         67.148747556        112.325549023 C.3     1 P1    -0.346425283
     2590 C          72.219045427        132.659091289        112.274146161 C.3     1 P1    -0.358536744
     2591 C          73.012014050         67.462011148        112.763268020 C.3     1 P1     0.033849613
     2592 C          71.423926353         70.083780822        110.527316685 C.ar    1 P1    -0.161252329
     2593 C          71.784332924         68.879828079        111.040354434 C.ar    1 P1    -0.114793147
     2594 C          72.720837407         68.777947786        112.116078080 C.ar    1 P1     0.001050539
     2595 C          73.218106182         70.016759721        112.632748865 C.ar    1 P1    -0.116923209
     2596 C          72.789197992         71.311109086        112.203378579 C.ar    1 P1    -0.182740134
     2597 C          71.925500669         71.278580569        111.063892634 C.ar    1 P1     0.269421935
     2598 H         126.074369052         71.045298027        111.467841843 H       1 P1     0.176398987
     2599 H         126.264891158         71.372988704        113.113486492 H       1 P1     0.141805210
     2600 H         128.672228254         71.552598724        113.251759502 H       1 P1     0.112620048
     2601 H         127.270900580         73.486077543        111.421605586 H       1 P1     0.164434594
     2602 H         128.868078663         73.771828412        112.027378129 H       1 P1     0.117322618
     2603 H         129.530086548         75.208258105        114.019427826 H       1 P1     0.134501378
     2604 H         130.617994556         74.950417399        116.045645752 H       1 P1     0.116140934
     2605 H         127.688744563         72.356882649        117.582474731 H       1 P1     0.128025202
     2606 H         126.673115877         72.279735961        115.311410879 H       1 P1     0.118590973
     2607 H         125.077558475         74.048752826        119.335183797 H       1 P1     0.114133679
     2608 H         124.643258207         72.279512496        120.050104564 H       1 P1     0.117351172
     2609 H         124.045329018         73.101106560        122.124041901 H       1 P1     0.128596708
     2610 H         123.871781995         75.406979996        122.604299564 H       1 P1     0.112907673
     2611 H         124.403636904         76.003931093        121.157423387 H       1 P1     0.119632028
     2612 H         131.336501442         72.210107626        117.916828779 H       1 P1     0.122077248
     2613 H         130.924932489         72.114935845        119.593424661 H       1 P1     0.124992624
     2614 H         129.807771529         71.482315285        118.425144209 H       1 P1     0.175857693
     2615 H         131.206822338         74.795788185        119.787793148 H       1 P1     0.112151900
     2616 H         131.812861272         74.646810202        118.076665483 H       1 P1     0.111531904
     2617 H         130.717585328         75.781159044        118.334510574 H       1 P1     0.119399484
     2618 H         127.060743135         72.999997854        122.257396711 H       1 P1     0.153933885
     2619 H         128.499330996         72.110647955        120.307391305 H       1 P1     0.140697701
     2620 H         128.558366992         76.062274288        118.767829503 H       1 P1     0.140041620
     2621 H         126.975242350         76.787498565        120.738425440 H       1 P1     0.144325904
     2622 O         128.847635685         71.326401751        111.119779832 O.3     1 P1    -0.654366241
     2623 C         126.767430871         70.919276637        112.345993786 C.3     1 P1    -0.127610892
     2624 C         128.122625929         71.762616232        112.304973092 C.3     1 P1     0.095443307
     2625 C         127.940526497         73.292402025        112.214297359 C.3     1 P1    -0.030933034
     2626 O         127.255953219         73.812637581        113.356349716 O.3     1 P1    -0.549637397
     2627 C         129.106352580         74.649262438        114.753520027 C.ar    1 P1    -0.177017252
     2628 C         129.715225411         74.532645732        115.969074464 C.ar    1 P1    -0.135052813
     2629 C         129.255068724         73.759934958        117.053858218 C.ar    1 P1     0.003904567
     2630 C         127.993151132         73.053053377        116.910618423 C.ar    1 P1    -0.129576467
     2631 C         127.469466704         72.961360619        115.604494751 C.ar    1 P1    -0.171298629
     2632 C         127.963740416         73.835859510        114.538376830 C.ar    1 P1     0.264627313
     2633 O         123.177608681         73.868646986        120.292971855 O.3     1 P1    -0.499719356
     2634 C         124.496354393         73.372650805        119.958731313 C.3     1 P1    -0.072168620
     2635 C         124.098801343         73.869064180        121.337373722 C.3     1 P1     0.050933132
     2636 C         124.570357143         75.176400432        121.858014199 C.3     1 P1    -0.015764677
     2637 O         125.923869799         75.256076032        122.419450649 O.3     1 P1    -0.548459245
     2638 C         130.494625392         72.320183170        118.591340199 C.3     1 P1    -0.358516088
     2639 C         130.960127802         74.778771791        118.704041818 C.3     1 P1    -0.349267623
     2640 C         129.832976452         73.726786922        118.433699325 C.3     1 P1     0.042303179
     2641 C         127.438770155         73.602806715        121.534236651 C.ar    1 P1    -0.152082798
     2642 C         128.283496669         73.166797202        120.440875924 C.ar    1 P1    -0.117794970
     2643 C         128.680030091         74.086567039        119.430932986 C.ar    1 P1    -0.000539621
     2644 C         128.119005958         75.433421599        119.452800735 C.ar    1 P1    -0.123023990
     2645 C         127.295845027         75.835441439        120.549598988 C.ar    1 P1    -0.172007795
     2646 C         126.890039275         74.906462814        121.496943992 C.ar    1 P1     0.253782036
     2647 H          90.439013511        124.644315352         85.597506772 H       3 P3     0.150009860
     2648 H          89.028150708        124.396653013         86.699171006 H       3 P3     0.140201171
     2649 H          89.865741706        122.462602745         87.707229566 H       3 P3     0.135120372
     2650 H          92.309230797        121.579636743         86.897739696 H       3 P3     0.145185919
     2651 H          92.284740873        122.913312369         85.843578644 H       3 P3     0.161399714
     2652 H          88.713605208        120.607866277         85.813026180 H       3 P3     0.151126016
     2653 H          86.825712240        121.226886464         84.527160504 H       3 P3     0.171649504
     2654 H          89.276198986        123.097970881         81.728745845 H       3 P3     0.149121913
     2655 H          91.246136519        122.243671624         82.996558640 H       3 P3     0.161324882
     2656 H          82.000543128        123.851391064         88.320545587 H       3 P3     0.157468341
     2657 H          81.641853265        125.446706007         87.772050838 H       3 P3     0.119955426
     2658 H          79.613431695        124.727750726         86.577157811 H       3 P3     0.125984777
     2659 H          80.625884828        123.223325299         84.927442451 H       3 P3     0.162059892
     2660 H          81.843257030        122.629427279         86.110847009 H       3 P3     0.139010780
     2661 H          87.321105185        123.291525781         80.345485442 H       3 P3     0.149694583
     2662 H          85.719008604        123.750908108         80.669546722 H       3 P3     0.130578158
     2663 H          86.997667128        124.553276902         81.516890421 H       3 P3     0.155633093
     2664 H          85.957177707        120.434322642         82.322772840 H       3 P3     0.139979562
     2665 H          85.638858188        121.191940190         80.716815076 H       3 P3     0.131780129
     2666 H          87.223671247        120.649132833         81.207703023 H       3 P3     0.165330220
     2667 H          84.662978107        124.987948290         86.008265596 H       3 P3     0.154405736
     2668 H          86.562449922        123.955892606         84.713262536 H       3 P3     0.139840763
     2669 H          83.931901658        122.624690311         81.712716107 H       3 P3     0.106246397
     2670 H          82.193115538        123.590070741         82.844636030 H       3 P3     0.142957816
     2671 O          90.919136816        124.224220022         87.470076561 O.3     3 P3    -0.485537073
     2672 C          90.009078069        124.115213170         86.384569780 C.3     3 P3    -0.031468591
     2673 C          90.610313699        122.915786761         87.032034528 C.3     3 P3     0.045313355
     2674 C          91.658519703        122.141835456         86.233522590 C.3     3 P3    -0.010671465
     2675 O          91.216817774        121.120573636         85.320039578 O.3     3 P3    -0.519092007
     2676 C          88.863982911        121.174400121         84.921752654 C.ar    3 P3    -0.152518294
     2677 C          87.713230782        121.551783170         84.219831769 C.ar    3 P3    -0.121765121
     2678 C          87.883492775        122.315940378         83.064786392 C.ar    3 P3     0.002361840
     2679 C          89.147038709        122.625767814         82.625505500 C.ar    3 P3    -0.120159294
     2680 C          90.318757082        122.196638973         83.350427622 C.ar    3 P3    -0.146602763
     2681 C          90.164918936        121.462172224         84.525112100 C.ar    3 P3     0.249629632
     2682 O          79.765046522        122.673227312         87.268615709 O.3     3 P3    -0.622603679
     2683 C          81.138678416        124.494885098         88.108086837 C.3     3 P3    -0.120389803
     2684 C          80.385907079        123.962951576         86.904995647 C.3     3 P3     0.088568999
     2685 C          81.267340870        123.540285022         85.728408540 C.3     3 P3    -0.013459428
     2686 O          82.108801489        124.663354153         85.366779993 O.3     3 P3    -0.547252852
     2687 C          86.646470842        123.598453711         81.159452377 C.3     3 P3    -0.340470522
     2688 C          86.303568519        121.158839410         81.596294813 C.3     3 P3    -0.346865594
     2689 C          86.641992416        122.563597881         82.295095761 C.3     3 P3     0.036878586
     2690 C          84.558295121        124.408980397         85.095408924 C.ar    3 P3    -0.161434196
     2691 C          85.649418239        123.813091702         84.411613910 C.ar    3 P3    -0.119853324
     2692 C          85.479182231        123.152141830         83.159139385 C.ar    3 P3     0.001159250
     2693 C          84.163927497        123.083431133         82.648203643 C.ar    3 P3    -0.114863502
     2694 C          83.072295307        123.629772134         83.373469994 C.ar    3 P3    -0.179898423
     2695 C          83.236297257        124.224186840         84.627259665 C.ar    3 P3     0.227284282
     2696 H          68.618500229        132.937244170        114.641216615 H       1 P1     0.155535290
     2697 H          67.737936294        132.265534730        113.277387133 H       1 P1     0.146686728
     2698 H          67.809407290        129.986795824        114.090026119 H       1 P1     0.113260899
     2699 H          70.141466780        129.494706943        114.297703812 H       1 P1     0.157095900
     2700 H          70.510895188        131.283873431        114.345235020 H       1 P1     0.175947540
     2701 H          67.575178683        130.144675363        111.431579752 H       1 P1     0.136958115
     2702 H         133.074005819        127.993411604        110.602645404 H       1 P1     0.101871508
     2703 H          70.601837866        126.399861748        110.774477545 H       1 P1     0.126741240
     2704 H          71.396594936        128.525363799        111.931972588 H       1 P1     0.138170933
     2705 H          71.597574311        125.121022543        102.849646206 H       1 P1     0.126525198
     2706 H          70.101288774        125.786726181        102.205203605 H       1 P1     0.139407139
     2707 H          70.650830860        122.925089405        103.123891746 H       1 P1     0.117328390
     2708 H          68.760384902        123.129173607        104.598301055 H       1 P1     0.164233404
     2709 H          68.336878994        124.704770975        103.930871484 H       1 P1     0.136537537
     2710 H          68.027115377        125.054016307        112.355144665 H       1 P1     0.126009438
     2711 H          67.677609065        123.763047030        111.283194578 H       1 P1     0.122032902
     2712 H          69.433263012        124.382763426        111.491901109 H       1 P1     0.155976581
     2713 H         132.556837260        124.587585022        109.744759101 H       1 P1     0.153881661
     2714 H         132.288739194        125.700883571        111.007562478 H       1 P1     0.103529136
     2715 H         132.528671649        126.284118830        109.304571026 H       1 P1     0.121920807
     2716 H          70.226773709        123.110366209        106.980128852 H       1 P1     0.158414410
     2717 H          69.406409172        123.454606870        109.286285670 H       1 P1     0.115491022
     2718 H          68.024209114        127.279756114        108.096240755 H       1 P1     0.112455454
     2719 H          68.984097970        126.946499653        105.891484799 H       1 P1     0.128261705
     2720 O          68.582104876        130.533371017        116.010797350 O.3     1 P1    -0.640495350
     2721 C          67.885784996        132.184182580        114.367743314 C.3     1 P1    -0.124494819
     2722 C          68.444696393        130.760770965        114.599041015 C.3     1 P1     0.085604388
     2723 C          69.811560371        130.465509767        113.995251593 C.3     1 P1    -0.030102302
     2724 O          69.912809442        130.470674388        112.555613149 O.3     1 P1    -0.552203798
     2725 C          68.142569857        129.312855640        111.438815054 C.ar    1 P1    -0.178205954
     2726 C          67.679015795        128.067051997        110.927150180 C.ar    1 P1    -0.136750245
     2727 C          68.516133709        126.916428639        110.794694726 C.ar    1 P1    -0.009895080
     2728 C          69.899518428        127.131099811        111.122192391 C.ar    1 P1    -0.125704073
     2729 C          70.362401124        128.372094751        111.647292784 C.ar    1 P1    -0.167264187
     2730 C          69.426176377        129.336333968        111.933552804 C.ar    1 P1     0.248357067
     2731 O          68.901282776        123.212753920        102.031539535 O.3     1 P1    -0.654791104
     2732 C          70.771886589        124.914231391        102.182628808 C.3     1 P1    -0.164861922
     2733 C          69.974688766        123.766376054        102.831172359 C.3     1 P1     0.116642126
     2734 C          69.206156707        124.036693425        104.160576628 C.3     1 P1    -0.010051590
     2735 O          70.112157835        124.834497612        105.013967280 O.3     1 P1    -0.565752364
     2736 C          68.337861503        124.620586147        111.452504264 C.3     1 P1    -0.337377697
     2737 C         132.830404549        125.570001957        110.069761256 C.3     1 P1    -0.348861299
     2738 C          68.046612807        125.609447841        110.254167211 C.3     1 P1     0.031350904
     2739 C          69.844974980        124.005266105        107.220640511 C.ar    1 P1    -0.137226851
     2740 C          69.354963348        124.188886159        108.521854938 C.ar    1 P1    -0.114732367
     2741 C          68.673926986        125.349040201        108.867008585 C.ar    1 P1    -0.003308248
     2742 C          68.544394731        126.410309342        107.910199666 C.ar    1 P1    -0.114341261
     2743 C          69.059763702        126.217504309        106.595137600 C.ar    1 P1    -0.181529063
     2744 C          69.629927101        125.015599883        106.268266024 C.ar    1 P1     0.269503694
     2745 H          91.698423508         84.712395625        117.687727367 H       1 P1     0.131814912
     2746 H          91.344955934         85.625856671        119.162608015 H       1 P1     0.137117762
     2747 H          89.508509687         83.751618995        117.489084795 H       1 P1     0.121238436
     2748 H          89.795398547         82.098484945        119.466748025 H       1 P1     0.134642101
     2749 H          91.066728019         83.215886496        120.120305419 H       1 P1     0.119886610
     2750 H          90.795642416         79.530224113        118.742527859 H       1 P1     0.145699414
     2751 H          92.180929065         77.771217281        119.611289659 H       1 P1     0.123783140
     2752 H          95.269394076         80.755568211        120.124738361 H       1 P1     0.141852747
     2753 H          93.936333362         82.334005539        119.153092008 H       1 P1     0.142049775
     2754 H          99.868562149         81.875139534        115.315790671 H       1 P1     0.155278494
     2755 H         100.710157786         80.579106810        114.660494117 H       1 P1     0.187895437
     2756 H          99.114406782         80.349650637        117.275677754 H       1 P1     0.145406876
     2757 H         100.931777403         78.197999420        116.128435863 H       1 P1     0.133596514
     2758 H          99.340062882         77.977184310        115.553294245 H       1 P1     0.141455389
     2759 H          95.444153098         79.464295307        122.043944089 H       1 P1     0.120439181
     2760 H          94.205446993         78.463717338        122.663634131 H       1 P1     0.116364062
     2761 H          95.722497906         77.741220789        122.581298021 H       1 P1     0.108092344
     2762 H          94.892282429         75.978833104        121.233919033 H       1 P1     0.123347845
     2763 H          93.263418680         76.504813771        121.318805183 H       1 P1     0.140525740
     2764 H          94.156999641         76.092382122        119.800011651 H       1 P1     0.124126058
     2765 H          97.317897356         77.037041797        116.798137556 H       1 P1     0.171051861
     2766 H          95.212636953         77.440311253        118.009553020 H       1 P1     0.136420193
     2767 H          97.505655076         78.721847092        121.270803723 H       1 P1     0.105380968
     2768 H          99.402841138         78.559129415        120.000874927 H       1 P1     0.136798141
     2769 O          88.898195926         84.493871692        119.396984399 O.3     1 P1    -0.670339062
     2770 C          90.969080568         85.190550741        118.234800731 C.3     1 P1    -0.121088649
     2771 C          89.963997041         84.023668674        118.501027989 C.3     1 P1     0.121681554
     2772 C          90.550808355         82.801669707        119.209979419 C.3     1 P1    -0.010368220
     2773 O          91.293339568         81.991507237        118.221430830 O.3     1 P1    -0.567179973
     2774 C          91.699864550         79.791658778        119.080174696 C.ar    1 P1    -0.169436577
     2775 C          92.568387864         78.777618756        119.598156904 C.ar    1 P1    -0.123251931
     2776 C          93.859958801         79.047005076        120.056748743 C.ar    1 P1     0.005030342
     2777 C          94.316209574         80.401235204        119.926491200 C.ar    1 P1    -0.124236394
     2778 C          93.525172767         81.344770221        119.281467210 C.ar    1 P1    -0.180211367
     2779 C          92.216702040         81.087485728        118.855954087 C.ar    1 P1     0.277938797
     2780 O         101.063100379         80.620923330        117.147502628 O.3     1 P1    -0.627975250
     2781 C          99.798807797         80.814201809        115.180210545 C.3     1 P1    -0.149554307
     2782 C          99.878911896         80.046969967        116.546326110 C.3     1 P1     0.082897558
     2783 C          99.905287741         78.462607906        116.401875178 C.3     1 P1    -0.015769195
     2784 O          99.762221080         77.727575809        117.681050880 O.3     1 P1    -0.536466453
     2785 C          95.142501971         78.446963330        122.104735732 C.3     1 P1    -0.354486030
     2786 C          94.219682317         76.607470925        120.775852209 C.3     1 P1    -0.350437432
     2787 C          94.817317656         78.003155931        120.670454421 C.3     1 P1     0.030404436
     2788 C          97.298532330         77.312837172        117.769837877 C.ar    1 P1    -0.175192850
     2789 C          96.095583663         77.555977163        118.447617468 C.ar    1 P1    -0.115718824
     2790 C          96.107473893         77.957192649        119.828857585 C.ar    1 P1     0.003021862
     2791 C          97.357112029         78.351745295        120.390333726 C.ar    1 P1    -0.118097269
     2792 C          98.539862104         78.214702018        119.607411776 C.ar    1 P1    -0.161432750
     2793 C          98.515849679         77.780878639        118.286180895 C.ar    1 P1     0.253268645
     2794 H          98.997926480         88.651756549        103.638580442 H       1 P1     0.151735936
     2795 H         100.020634833         88.128051605        102.356347025 H       1 P1     0.105355762
     2796 H          99.159174229         89.631749056        101.271326707 H       1 P1     0.110898120
     2797 H          98.371098160         91.741118866        101.979130550 H       1 P1     0.125669734
     2798 H          98.853376518         91.419746297        103.651193528 H       1 P1     0.120133408
     2799 H          96.003810674         91.488853572        105.233563228 H       1 P1     0.134144037
     2800 H          93.821138980         92.577059175        105.120352300 H       1 P1     0.129475179
     2801 H          93.843642024         92.500880682        101.002718929 H       1 P1     0.135261132
     2802 H          95.783644801         91.075120776        100.989880130 H       1 P1     0.163456358
     2803 H          84.925031501         90.986479041        101.251375729 H       1 P1     0.157657964
     2804 H          84.058708654         89.660317069        102.076841288 H       1 P1     0.103016054
     2805 H          84.509539965         90.612129877        104.113865161 H       1 P1     0.102240833
     2806 H          86.535055871         89.532470746        103.361043606 H       1 P1     0.122664552
     2807 H          86.870379932         90.896343766        104.312305813 H       1 P1     0.142007283
     2808 H          93.237043372         95.433305131        104.346866432 H       1 P1     0.112208433
     2809 H          91.533953247         95.447126502        104.231510861 H       1 P1     0.131688374
     2810 H          92.221596371         94.224956220        105.171336319 H       1 P1     0.147258277
     2811 H          93.627097526         94.937303220        101.619071141 H       1 P1     0.125854006
     2812 H          92.288874686         94.052885326        100.872663354 H       1 P1     0.134046258
     2813 H          91.888286330         95.479920247        101.790890705 H       1 P1     0.107845466
     2814 H          87.835970652         93.536535239        102.197097615 H       1 P1     0.138535827
     2815 H          89.849601291         94.798630566        102.676026573 H       1 P1     0.112293328
     2816 H          91.862155709         91.043904716        103.305908752 H       1 P1     0.156228865
     2817 H          89.607746633         89.844986994        102.903739210 H       1 P1     0.159981837
     2818 O         100.666259043         90.855065162        101.943662155 O.3     1 P1    -0.675515992
     2819 C          99.837719421         88.836030186        103.129065537 C.3     1 P1    -0.157076020
     2820 C          99.511550646         90.052332930        102.232767358 C.3     1 P1     0.116553335
     2821 C          98.393221180         90.974946306        102.823334806 C.3     1 P1    -0.025432816
     2822 O          97.147940640         90.292693214        103.162887805 O.3     1 P1    -0.529594585
     2823 C          95.567757568         91.658400707        104.306943357 C.ar    1 P1    -0.186184797
     2824 C          94.334093183         92.418035917        104.302432550 C.ar    1 P1    -0.105056707
     2825 C          93.778693045         92.858964830        103.126442317 C.ar    1 P1    -0.001889043
     2826 C          94.289296286         92.305287970        101.927403355 C.ar    1 P1    -0.116033063
     2827 C          95.466256274         91.447643263        101.879541259 C.ar    1 P1    -0.164290578
     2828 C          96.120048699         91.159277968        103.129857899 C.ar    1 P1     0.241537355
     2829 O          85.009632935         92.526952534        103.530484363 O.3     1 P1    -0.635215392
     2830 C          84.236163186         90.775410235        102.081025686 C.3     1 P1    -0.130554495
     2831 C          85.067688593         91.115892093        103.295499669 C.3     1 P1     0.109076570
     2832 C          86.528446397         90.648971426        103.294796740 C.3     1 P1    -0.052457050
     2833 O          87.355731139         91.020173007        102.128039148 O.3     1 P1    -0.547768813
     2834 C          92.362762938         94.750828830        104.258644835 C.3     1 P1    -0.338796200
     2835 C          92.537197651         94.596175470        101.803387431 C.3     1 P1    -0.344611335
     2836 C          92.402753201         93.697127872        103.056993269 C.3     1 P1     0.032501654
     2837 C          88.679255897         93.014167115        102.478348011 C.ar    1 P1    -0.169841303
     2838 C          89.869249581         93.728706437        102.809841410 C.ar    1 P1    -0.121795837
     2839 C          91.055210301         92.952040753        103.092846447 C.ar    1 P1    -0.000247130
     2840 C          90.951580866         91.537536574        103.072798468 C.ar    1 P1    -0.123261837
     2841 C          89.702472697         90.875402199        102.840952996 C.ar    1 P1    -0.167456064
     2842 C          88.563208410         91.574955376        102.540644608 C.ar    1 P1     0.267006626
     2843 H          85.953756291         84.099805321         90.372151106 H       1 P1     0.118848724
     2844 H          86.144959034         85.697812551         90.924260756 H       1 P1     0.155460861
     2845 H          87.761414640         83.511486470         92.240935322 H       1 P1     0.124124863
     2846 H          88.801984186         84.514495764         89.568009778 H       1 P1     0.144315488
     2847 H          87.710082461         83.121947407         89.577612181 H       1 P1     0.116605340
     2848 H          88.524697232         80.732168531         89.339543266 H       1 P1     0.141686236
     2849 H          87.981241781         78.664351329         90.703706727 H       1 P1     0.126274185
     2850 H          89.728575937         80.445298485         94.100874157 H       1 P1     0.139204878
     2851 H          90.300892932         82.412156355         92.720340050 H       1 P1     0.157723569
     2852 H          88.982595273         68.854087154         89.627820319 H       1 P1     0.153008056
     2853 H          89.592590191         69.171163592         91.152115542 H       1 P1     0.126800559
     2854 H          89.065408399         71.390983175         89.053198309 H       1 P1     0.125648790
     2855 H          90.525095024         71.834639690         91.725512612 H       1 P1     0.153619017
     2856 H          88.733724306         71.906630133         91.536877120 H       1 P1     0.149223917
     2857 H          88.573928362         78.718087259         95.606395668 H       1 P1     0.136655959
     2858 H          88.775681872         76.926853333         95.138070907 H       1 P1     0.131090101
     2859 H          90.003228036         78.174098622         94.808752646 H       1 P1     0.117772692
     2860 H          86.496743180         79.311624280         93.916964410 H       1 P1     0.138982666
     2861 H          86.194339924         78.325005632         92.550801745 H       1 P1     0.133246938
     2862 H          86.310385711         77.581810732         93.931656931 H       1 P1     0.126008539
     2863 H          91.399902381         75.160454176         91.547014348 H       1 P1     0.169452582
     2864 H          90.855869176         77.150298253         92.803747156 H       1 P1     0.119593134
     2865 H          86.668736763         76.158013883         92.150242405 H       1 P1     0.116847439
     2866 H          87.377523317         74.169109812         90.954289818 H       1 P1     0.156089899
     2867 O          88.522554300         85.396699554         91.865701516 O.3     1 P1    -0.687078233
     2868 C          86.208129253         84.653731704         91.257430008 C.3     1 P1    -0.149886300
     2869 C          87.719590578         84.309527887         91.451390683 C.3     1 P1     0.110142481
     2870 C          88.419590447         83.703487812         90.181158627 C.3     1 P1    -0.055311209
     2871 O          89.669322532         82.917160007         90.380573350 O.3     1 P1    -0.564361070
     2872 C          88.855653107         80.602574241         90.318465234 C.ar    1 P1    -0.159993571
     2873 C          88.572591839         79.448070649         91.103188940 C.ar    1 P1    -0.121129537
     2874 C          88.826979326         79.376744028         92.489576767 C.ar    1 P1    -0.005707084
     2875 C          89.553818840         80.482469716         93.091770358 C.ar    1 P1    -0.101221596
     2876 C          89.896428850         81.587736454         92.258309384 C.ar    1 P1    -0.152801049
     2877 C          89.511607041         81.699451351         90.923511918 C.ar    1 P1     0.266076360
     2878 O          90.951239665         70.629166244         89.534165480 O.3     1 P1    -0.662707216
     2879 C          88.947992312         69.618054327         90.394644044 C.3     1 P1    -0.135972302
     2880 C          89.599854308         70.941468108         89.929613654 C.3     1 P1     0.118486615
     2881 C          89.676028996         71.978038343         91.039228577 C.3     1 P1    -0.002424483
     2882 O          89.768148490         73.336195601         90.446250648 O.3     1 P1    -0.565388546
     2883 C          88.924841272         77.990564062         94.835734701 C.3     1 P1    -0.339628531
     2884 C          86.772056218         78.390470573         93.462896688 C.3     1 P1    -0.346158876
     2885 C          88.310186276         78.189132886         93.317714618 C.3     1 P1     0.031774771
     2886 C          90.450268671         75.300553815         91.736259825 C.ar    1 P1    -0.170910356
     2887 C          90.071071397         76.468472143         92.477172705 C.ar    1 P1    -0.123791600
     2888 C          88.703744573         76.797980437         92.652753343 C.ar    1 P1    -0.000034201
     2889 C          87.707434472         75.974952854         92.066183271 C.ar    1 P1    -0.125965382
     2890 C          88.084778317         74.767570799         91.362843368 C.ar    1 P1    -0.165652962
     2891 C          89.467953369         74.400271740         91.218078122 C.ar    1 P1     0.281738724
     2892 H          85.355049460         85.902803133        110.648829937 H       1 P1     0.108973593
     2893 H          84.876990288         87.489442743        111.657966488 H       1 P1     0.105790606
     2894 H          84.012378203         88.498208716        109.508801238 H       1 P1     0.126284515
     2895 H          83.249276910         86.411591424        107.747069880 H       1 P1     0.125070727
     2896 H          84.858374372         85.763990917        108.256522822 H       1 P1     0.114933326
     2897 H          87.094459373         86.863440227        106.284539668 H       1 P1     0.127396906
     2898 H          87.603626146         86.144418395        104.109194175 H       1 P1     0.125558000
     2899 H          83.549342930         86.265743812        102.988265277 H       1 P1     0.123613043
     2900 H          83.070850219         87.076069545        105.294568919 H       1 P1     0.136458202
     2901 H          79.490607253         79.513828490         99.664872245 H       1 P1     0.177201658
     2902 H          81.105195451         79.240183896        100.021894880 H       1 P1     0.135297773
     2903 H          80.436841334         80.217939475        102.494398436 H       1 P1     0.114505004
     2904 H          80.519665195         82.563701723        101.649884464 H       1 P1     0.133449669
     2905 H          80.401684407         81.897126435         99.992514360 H       1 P1     0.134914369
     2906 H          86.478008662         87.517198806        101.406511380 H       1 P1     0.149767596
     2907 H          86.390786676         86.473000676        100.055619872 H       1 P1     0.115431312
     2908 H          84.838157374         86.938668931        100.873254833 H       1 P1     0.111469673
     2909 H          87.412994974         84.315505896        100.763821972 H       1 P1     0.151120936
     2910 H          88.243164078         85.623000065        101.839963150 H       1 P1     0.142668337
     2911 H          87.535886824         84.099789481        102.491687882 H       1 P1     0.145460229
     2912 H          83.780913074         81.591703535        103.101530070 H       1 P1     0.133493965
     2913 H          85.232153071         83.455020438        103.570056016 H       1 P1     0.133494343
     2914 H          84.413148232         85.014990263         99.616356318 H       1 P1     0.116030145
     2915 H          82.835091697         83.208823973         99.382562592 H       1 P1     0.145773958
     2916 O          83.382804235         86.671004214        110.340376483 O.3     1 P1    -0.491288376
     2917 C          84.717566277         86.772977006        110.781664236 C.3     1 P1    -0.070152610
     2918 C          84.225238092         87.452971458        109.450833415 C.3     1 P1     0.044764230
     2919 C          84.309483667         86.693094352        108.065700250 C.3     1 P1    -0.004133680
     2920 O          84.817901350         87.645982471        107.112274732 O.3     1 P1    -0.558388888
     2921 C          86.325099644         86.626219780        105.644888202 C.ar    1 P1    -0.176616624
     2922 C          86.615278426         86.180528109        104.319879082 C.ar    1 P1    -0.121980440
     2923 C          85.649432485         86.017515072        103.318886757 C.ar    1 P1    -0.008492449
     2924 C          84.310125504         86.271489900        103.748369531 C.ar    1 P1    -0.127841340
     2925 C          84.034441403         86.825839555        105.019385500 C.ar    1 P1    -0.156130670
     2926 C          85.079032506         87.153419456        105.899854851 C.ar    1 P1     0.254652063
     2927 O          78.640582767         80.877529123        101.715179869 O.3     1 P1    -0.672427666
     2928 C          80.136077567         79.277360288        100.469074450 C.3     1 P1    -0.133809958
     2929 C          79.988016026         80.469339606        101.518309342 C.3     1 P1     0.104382644
     2930 C          80.753234955         81.705774607        100.998887923 C.3     1 P1    -0.021359731
     2931 O          82.140580713         81.359069689        101.096034315 O.3     1 P1    -0.551754124
     2932 C          85.908441845         86.675868263        101.008409987 C.3     1 P1    -0.347825195
     2933 C          87.365284265         84.854856088        101.732208852 C.3     1 P1    -0.348529816
     2934 C          85.945040369         85.431476879        101.990122964 C.3     1 P1     0.034289987
     2935 C          83.811254765         82.349728889        102.438720995 C.ar    1 P1    -0.172327166
     2936 C          84.725331183         83.407885971        102.638939863 C.ar    1 P1    -0.120600941
     2937 C          84.943045359         84.394726222        101.673822784 C.ar    1 P1    -0.002894094
     2938 C          84.285194354         84.298570725        100.402308410 C.ar    1 P1    -0.125875693
     2939 C          83.331246695         83.288129536        100.254297784 C.ar    1 P1    -0.175720608
     2940 C          82.991506403         82.381152579        101.321413508 C.ar    1 P1     0.258332941
     2941 H          79.716150032         68.894788936        101.146699771 H       1 P1     0.123847082
     2942 H          78.161067562         68.716802163        101.787317243 H       1 P1     0.163805760
     2943 H          78.577588644         67.177729640         99.273254794 H       1 P1     0.111001452
     2944 H          77.116943364        131.978110384        100.780836029 H       1 P1     0.128455208
     2945 H          76.402927009        133.107431215         99.635074163 H       1 P1     0.116116796
     2946 H          75.530051145        132.083361208        103.339067589 H       1 P1     0.149223715
     2947 H          73.250966432        131.298773057        103.912771731 H       1 P1     0.130655973
     2948 H          71.820446901         67.683765202        100.987615069 H       1 P1     0.149261480
     2949 H          74.042107897         68.124223118        100.236308674 H       1 P1     0.144305600
     2950 H         132.854623580         70.149669209        107.866855574 H       1 P1     0.131242854
     2951 H          68.151830096         70.406425482        108.828964930 H       1 P1     0.117182446
     2952 H          69.233105274         71.376993610        106.866588356 H       1 P1     0.107965730
     2953 H          66.996139743         72.146310894        105.380041480 H       1 P1     0.132691264
     2954 H         132.925276555         70.400173575        105.344656220 H       1 P1     0.099332496
     2955 H          69.385361636        131.184693284        102.020385868 H       1 P1     0.134486173
     2956 H          70.196388610        132.372856082        100.956513718 H       1 P1     0.160901908
     2957 H          70.991571263        130.857187534        101.449611447 H       1 P1     0.154860168
     2958 H          69.607316073        131.511833891        104.466870257 H       1 P1     0.135037287
     2959 H          71.143357221        130.598505045        104.185340417 H       1 P1     0.130253085
     2960 H          71.071336372        132.001398190        105.081867811 H       1 P1     0.137903187
     2961 H          67.131728046         68.855934806        103.111293483 H       1 P1     0.139218557
     2962 H          68.129002043         66.817779908        102.606845796 H       1 P1     0.133780675
     2963 H          71.848844789         68.318617153        104.244448716 H       1 P1     0.132590537
     2964 H          70.708720382         70.391368708        104.732093960 H       1 P1     0.133248570
     2965 O          79.342814254        132.849193123        101.111130448 O.3     1 P1    -0.635128671
     2966 C          78.630527205         68.706236843        100.842433828 C.3     1 P1    -0.124510472
     2967 C          78.425847490         67.238295954        100.348128905 C.3     1 P1     0.106611855
     2968 C          76.974415336        133.038652733        100.603734634 C.3     1 P1    -0.057221970
     2969 O          76.236801296         67.325905941        101.702026301 O.3     1 P1    -0.503234874
     2970 C          74.702798134        132.430008471        102.846442684 C.ar    1 P1    -0.152867591
     2971 C          73.407009558        132.015876377        103.219586975 C.ar    1 P1    -0.116600642
     2972 C          72.282441751        132.676079805        102.570833384 C.ar    1 P1    -0.003675975
     2973 C          72.574865572         67.209123180        101.442711550 C.ar    1 P1    -0.112604494
     2974 C          73.860810861         67.498867963        100.998895059 C.ar    1 P1    -0.175958672
     2975 C          74.951095347         66.944546485        101.774058392 C.ar    1 P1     0.238381422
     2976 O          67.545131255         71.914424191        107.821086170 O.3     1 P1    -0.473592525
     2977 C          67.503658738         70.553534844        108.017194679 C.3     1 P1    -0.068528934
     2978 C          68.180850403         71.074518213        106.786744137 C.3     1 P1     0.045001410
     2979 C          67.452467629         71.146608422        105.423074087 C.3     1 P1    -0.022657475
     2980 O          68.265219551         70.992275073        104.344683703 O.3     1 P1    -0.546689958
     2981 C          70.315819959        131.650080259        101.760264874 C.3     1 P1    -0.337968425
     2982 C          70.665012620        131.558287906        104.251123346 C.3     1 P1    -0.351882392
     2983 C          70.857643742        132.414145542        102.973593045 C.3     1 P1     0.040540437
     2984 C          68.103987244         68.673593183        103.480802979 C.ar    1 P1    -0.172900468
     2985 C          68.769336078         67.479904294        103.126267457 C.ar    1 P1    -0.127397006
     2986 C          70.127442697         67.332704231        103.287381838 C.ar    1 P1    -0.004378165
     2987 C          70.827881298         68.407861949        103.958891465 C.ar    1 P1    -0.128288971
     2988 C          70.180623870         69.626475910        104.254899698 C.ar    1 P1    -0.167840692
     2989 C          68.808787359         69.762535816        104.177893276 C.ar    1 P1     0.257124382
     2990 H          87.452539704         76.276070223        107.170839354 H       1 P1     0.167047353
     2991 H          85.993676850         75.682096993        108.103794385 H       1 P1     0.157626629
     2992 H          88.732433820         76.012163232        109.249660300 H       1 P1     0.100278825
     2993 H          88.166026265         75.075591234        111.304342138 H       1 P1     0.110943055
     2994 H          87.490566139         73.965680416        110.135519962 H       1 P1     0.097372846
     2995 H          84.416621287         77.168133589        112.045032222 H       1 P1     0.151520934
     2996 H          82.253633381         77.356194014        111.585569127 H       1 P1     0.135231604
     2997 H          82.567738132         74.097514646        108.740226608 H       1 P1     0.112159887
     2998 H          84.711638290         73.789946405        109.481903884 H       1 P1     0.120695053
     2999 H          77.849812106         68.204586934        108.726711828 H       1 P1     0.153362550
     3000 H          76.414279730         67.591089355        109.523014839 H       1 P1     0.094108182
     3001 H          75.216978008         69.489087811        109.179612711 H       1 P1     0.104289705
     3002 H          76.757475890         70.450910021        110.657509183 H       1 P1     0.119649223
     3003 H          76.339955304         71.499915710        109.382825674 H       1 P1     0.138602035
     3004 H          79.870416895         76.968756533        111.636562285 H       1 P1     0.135753833
     3005 H          80.122842997         78.010837287        110.386263139 H       1 P1     0.152794775
     3006 H          78.619042358         77.064207251        110.354531095 H       1 P1     0.160956381
     3007 H          81.190839836         77.709581391        108.319834919 H       1 P1     0.179078867
     3008 H          81.323084476         76.187172274        107.440037662 H       1 P1     0.110344257
     3009 H          79.713608835         76.984843207        107.788395250 H       1 P1     0.114051047
     3010 H          78.548197937         72.509529875        107.364181935 H       1 P1     0.155175562
     3011 H          79.193850696         74.760421951        107.378364686 H       1 P1     0.105357939
     3012 H          80.144747691         74.420129125        111.514971807 H       1 P1     0.130070494
     3013 H          79.446150194         72.192160352        111.533646214 H       1 P1     0.139335159
     3014 O          87.035253655         77.299499788        109.703311410 O.3     1 P1    -0.609979192
     3015 C          87.085728383         75.583379338        107.925849621 C.3     1 P1    -0.134610306
     3016 C          87.608058797         76.019774108        109.328370148 C.3     1 P1     0.104408066
     3017 C          87.330712683         74.993586499        110.516898287 C.3     1 P1    -0.033410228
     3018 O          86.107917402         75.317779269        111.200609935 O.3     1 P1    -0.535562050
     3019 C          84.033827816         76.504009465        111.346081633 C.ar    1 P1    -0.155915100
     3020 C          82.687990413         76.604133277        111.076378162 C.ar    1 P1    -0.118327240
     3021 C          82.074926643         75.864692837        110.028205675 C.ar    1 P1     0.008028588
     3022 C          82.911754264         74.843103983        109.385926281 C.ar    1 P1    -0.111127349
     3023 C          84.220879715         74.626830016        109.784857663 C.ar    1 P1    -0.182237063
     3024 C          84.849221640         75.499829027        110.713879462 C.ar    1 P1     0.282040370
     3025 O          75.950177301         70.223519392        107.473972797 O.3     1 P1    -0.598255207
     3026 C          76.834290861         68.218802269        108.648481844 C.3     1 P1    -0.119904797
     3027 C          76.209907138         69.606483507        108.743485066 C.3     1 P1     0.091820588
     3028 C          76.935836815         70.651171610        109.603887974 C.3     1 P1    -0.024866717
     3029 O          78.408992131         70.868641456        109.402378511 O.3     1 P1    -0.524707079
     3030 C          79.730678818         77.076240168        110.544797729 C.3     1 P1    -0.333945076
     3031 C          80.711095469         76.771127729        108.221042444 C.3     1 P1    -0.350853190
     3032 C          80.613151477         76.119230329        109.607697357 C.3     1 P1     0.030137269
     3033 C          78.929058492         72.912010405        108.191146120 C.ar    1 P1    -0.161977229
     3034 C          79.316694317         74.228463289        108.252062132 C.ar    1 P1    -0.152597157
     3035 C          79.861598492         74.808547888        109.432188036 C.ar    1 P1     0.001584093
     3036 C          79.779062229         74.055457659        110.621014292 C.ar    1 P1    -0.120210313
     3037 C          79.445849197         72.676744931        110.578913869 C.ar    1 P1    -0.169173848
     3038 C          78.934328287         72.129988359        109.403930199 C.ar    1 P1     0.267757162
     3039 H          86.468635609         77.615129623        117.142481932 H       1 P1     0.127500246
     3040 H          85.438909855         78.532134144        116.119041404 H       1 P1     0.122912267
     3041 H          84.385772930         79.586544137        118.108271288 H       1 P1     0.138859885
     3042 H          84.770457579         77.795888086        119.660852843 H       1 P1     0.154010318
     3043 H          85.050667608         79.376983081        120.353792935 H       1 P1     0.154237290
     3044 H          87.925739405         80.512561709        120.522585215 H       1 P1     0.149069036
     3045 H          89.180549438         80.905423298        122.453294190 H       1 P1     0.100914433
     3046 H          88.251576049         76.992072047        123.858990363 H       1 P1     0.134574779
     3047 H          87.164813154         76.505247780        121.722314181 H       1 P1     0.145826516
     3048 H          87.602000067         75.208745435        127.363451974 H       1 P1     0.139983784
     3049 H          86.037969916         74.430016688        127.344615757 H       1 P1     0.144209491
     3050 H          87.464935264         75.021434707        130.027296533 H       1 P1     0.138458686
     3051 H          85.407132749         76.464515926        130.282625310 H       1 P1     0.183187657
     3052 H          85.175971581         76.478839381        128.536604106 H       1 P1     0.159705468
     3053 H          91.474548250         78.606449192        123.417166193 H       1 P1     0.134450134
     3054 H          91.771252616         78.701565515        125.178566255 H       1 P1     0.118581768
     3055 H          90.919057232         77.304500090        124.556974325 H       1 P1     0.146036900
     3056 H          90.549296358         80.797788954        125.863761056 H       1 P1     0.135318817
     3057 H          90.777878802         81.073863431        124.182171432 H       1 P1     0.125670890
     3058 H          89.201921975         81.229830709        125.034475877 H       1 P1     0.129560420
     3059 H          85.774259091         78.849746686        127.061681405 H       1 P1     0.149556506
     3060 H          87.195006341         79.532928724        125.220200530 H       1 P1     0.121713286
     3061 H          90.535043303         77.705693320        126.926542518 H       1 P1     0.139157283
     3062 H          89.222259376         77.063413311        128.917206385 H       1 P1     0.185045838
     3063 O          86.255593666         80.213253868        117.899120430 O.3     1 P1    -0.650898062
     3064 C          85.444364268         78.041281337        117.059080659 C.3     1 P1    -0.144234596
     3065 C          85.355729449         79.121306429        118.175675833 C.3     1 P1     0.126877537
     3066 C          85.423837887         78.655146029        119.632095550 C.3     1 P1    -0.019925193
     3067 O          86.705715757         78.102509486        119.807077179 O.3     1 P1    -0.544128893
     3068 C          87.980974693         79.768324809        121.192133331 C.ar    1 P1    -0.166618693
     3069 C          88.742983511         79.969983609        122.370918221 C.ar    1 P1    -0.124659742
     3070 C          88.875004619         78.970697059        123.342671441 C.ar    1 P1     0.000100276
     3071 C          88.226855278         77.697503778        123.075708049 C.ar    1 P1    -0.102580184
     3072 C          87.576376174         77.451121312        121.863833081 C.ar    1 P1    -0.150661316
     3073 C          87.399558514         78.481847949        120.924656427 C.ar    1 P1     0.268296068
     3074 O          85.506300545         74.210194165        129.799088383 O.3     1 P1    -0.650613332
     3075 C          86.983700002         74.474339503        127.863547621 C.3     1 P1    -0.152106424
     3076 C          86.624158697         74.992111580        129.326847974 C.3     1 P1     0.103409590
     3077 C          85.943675362         76.399608795        129.332704081 C.3     1 P1    -0.021747702
     3078 O          86.806687635         77.522613275        129.378748791 O.3     1 P1    -0.541814738
     3079 C          91.048916180         78.392805443        124.392859695 C.3     1 P1    -0.346504466
     3080 C          90.101044438         80.655728177        124.922234809 C.3     1 P1    -0.370179889
     3081 C          89.723608607         79.187221716        124.624197325 C.3     1 P1     0.031184055
     3082 C          86.773412062         78.492113600        127.096847205 C.ar    1 P1    -0.165717909
     3083 C          87.563708873         78.902701336        125.972639008 C.ar    1 P1    -0.110855689
     3084 C          88.959001007         78.611020969        125.787010007 C.ar    1 P1    -0.006311318
     3085 C          89.543691709         77.886356222        126.905868818 C.ar    1 P1    -0.126291424
     3086 C          88.754800482         77.481920417        128.052176186 C.ar    1 P1    -0.154723797
     3087 C          87.393202541         77.809347795        128.175844328 C.ar    1 P1     0.250923247
     3088 H          85.564317878         81.116130267        107.672066126 H       1 P1     0.131677758
     3089 H          85.429212333         79.443465095        106.828856299 H       1 P1     0.126648470
     3090 H          83.887905313         78.858515155        108.871120281 H       1 P1     0.147126558
     3091 H          83.120489115         80.426640595        110.458161645 H       1 P1     0.170177245
     3092 H          83.499033106         81.759560185        109.343131470 H       1 P1     0.137056585
     3093 H          86.068786003         83.361318755        111.507314812 H       1 P1     0.155360458
     3094 H          85.669163772         84.530353560        113.499922803 H       1 P1     0.125184327
     3095 H          83.743167231         81.012290859        114.974025468 H       1 P1     0.125818496
     3096 H          83.599552678         80.153942048        112.724936762 H       1 P1     0.133518624
     3097 H          80.730920913         88.387583499        111.823535319 H       1 P1     0.172756278
     3098 H          79.900487787         89.118707083        113.208058807 H       1 P1     0.143591561
     3099 H          81.357457921         90.964299972        113.282084672 H       1 P1     0.125562763
     3100 H          83.621849505         90.043685785        113.249153309 H       1 P1     0.160500566
     3101 H          83.041081886         88.601497635        112.526296928 H       1 P1     0.140362612
     3102 H          83.166465561         83.752435804        117.531393113 H       1 P1     0.127832786
     3103 H          82.445045687         82.761619789        116.212715272 H       1 P1     0.114051531
     3104 H          83.716736938         82.127276670        117.083613862 H       1 P1     0.130008758
     3105 H          86.559838107         84.165020883        115.994541150 H       1 P1     0.134969580
     3106 H          85.836460853         84.099610512        117.558663496 H       1 P1     0.131434931
     3107 H          86.210578775         82.681120752        116.714943401 H       1 P1     0.155429041
     3108 H          81.584230822         86.555459080        113.452818524 H       1 P1     0.150495735
     3109 H          82.462831143         84.192754109        114.066711425 H       1 P1     0.117750543
     3110 H          85.060359789         86.187740975        116.763409981 H       1 P1     0.125912792
     3111 H          84.134783094         88.297894798        116.234901455 H       1 P1     0.144416563
     3112 O          83.703444722         80.376192967        107.367467509 O.3     1 P1    -0.493430531
     3113 C          85.065015133         80.135938175        107.668833303 C.3     1 P1    -0.071585262
     3114 C          84.011499746         79.889441865        108.697939967 C.3     1 P1     0.099522132
     3115 C          83.858379602         80.913303108        109.857972433 C.3     1 P1    -0.016195552
     3116 O          85.052362186         81.091025095        110.683872029 O.3     1 P1    -0.514893641
     3117 C          85.500582163         82.862928084        112.178508477 C.ar    1 P1    -0.167476299
     3118 C          85.365450623         83.529439376        113.402479203 C.ar    1 P1    -0.126568485
     3119 C          84.695625637         82.885129675        114.469102622 C.ar    1 P1    -0.001695170
     3120 C          84.223357272         81.552692844        114.255577286 C.ar    1 P1    -0.118398787
     3121 C          84.173682722         81.039825570        112.974448642 C.ar    1 P1    -0.171406184
     3122 C          84.881112779         81.665185063        111.939333240 C.ar    1 P1     0.256748486
     3123 O          82.183269103         90.815746701        111.435519283 O.3     1 P1    -0.649579638
     3124 C          80.354990485         89.359907235        112.289802628 C.3     1 P1    -0.123126127
     3125 C          81.639913676         90.164637436        112.601810360 C.3     1 P1     0.121965348
     3126 C          82.740956209         89.294696121        113.226508079 C.3     1 P1    -0.027624108
     3127 O          82.269791003         88.703484077        114.533403399 O.3     1 P1    -0.552794290
     3128 C          83.381061098         83.047543846        116.675143767 C.3     1 P1    -0.344407811
     3129 C          85.825599170         83.657694244        116.563605423 C.3     1 P1    -0.346036136
     3130 C          84.422287500         83.641552342        115.733284204 C.3     1 P1     0.023102808
     3131 C          82.318708283         86.309707391        114.160624858 C.ar    1 P1    -0.171467100
     3132 C          82.842263435         85.088723032        114.455559366 C.ar    1 P1    -0.129100129
     3133 C          83.868082780         84.990372180        115.440433853 C.ar    1 P1    -0.003710563
     3134 C          84.385271404         86.158155633        116.059670568 C.ar    1 P1    -0.122317317
     3135 C          83.820739579         87.416658132        115.764909697 C.ar    1 P1    -0.175302750
     3136 C          82.845387223         87.486253783        114.741631136 C.ar    1 P1     0.254096789
     3137 H         114.284408590         69.592237138        108.640965927 H       1 P1     0.103423786
     3138 H         113.610312703         70.963105062        107.485428335 H       1 P1     0.124552254
     3139 H         112.063244183         69.615144063        106.463515556 H       1 P1     0.157810655
     3140 H         112.098292035         67.620431005        108.696597566 H       1 P1     0.141239796
     3141 H         113.690401269         67.193666606        107.845116223 H       1 P1     0.111580476
     3142 H         111.028154781         68.199110096        104.500822779 H       1 P1     0.186113434
     3143 H         111.811195576         67.703962540        102.240350308 H       1 P1     0.129389724
     3144 H         114.712715427        131.450796852        103.774051302 H       1 P1     0.120453141
     3145 H         113.682847440        131.831395860        106.085508022 H       1 P1     0.113449926
     3146 H         114.707914383        126.747986362         95.273210499 H       1 P1     0.142648365
     3147 H         115.172228791        125.216528008         95.907754115 H       1 P1     0.111835725
     3148 H         113.344429054        125.194951409         97.377436295 H       1 P1     0.108817930
     3149 H         114.517192638        128.063618085         97.538634304 H       1 P1     0.138973900
     3150 H         115.495227046        126.603514537         98.001472897 H       1 P1     0.115321442
     3151 H         111.815268143        132.690886471        100.251717913 H       1 P1     0.110675271
     3152 H         112.863119509         67.696176464        100.259915218 H       1 P1     0.116553227
     3153 H         113.133514240        132.682491396         99.222417694 H       1 P1     0.128362837
     3154 H         115.435356118        133.147309389        100.114643131 H       1 P1     0.135813212
     3155 H         115.166992662         67.791812842        101.544204819 H       1 P1     0.163979835
     3156 H         115.798757367        132.723901021        101.801064517 H       1 P1     0.130071280
     3157 H         116.098694509        128.354174011        100.442966489 H       1 P1     0.142335831
     3158 H         115.985503186        130.715385372        100.990369048 H       1 P1     0.154012929
     3159 H         111.701802289        130.321736442        101.040451019 H       1 P1     0.116764316
     3160 H         112.038083345        128.128099164        100.079420810 H       1 P1     0.136988473
     3161 O         112.201356900         69.941326372        108.574869383 O.3     1 P1    -0.497043796
     3162 C         113.498352536         70.057317252        108.013188411 C.3     1 P1    -0.062814800
     3163 C         112.564272232         69.153330304        107.372312459 C.3     1 P1     0.041533924
     3164 C         112.589992002         67.644192854        107.683395089 C.3     1 P1    -0.011872496
     3165 O         111.811664006         66.895930077        106.752662547 O.3     1 P1    -0.546281743
     3166 C         111.754642849         67.471757124        104.338692007 C.ar    1 P1    -0.147304929
     3167 C         112.145032055         67.182393037        102.986235687 C.ar    1 P1    -0.133636623
     3168 C         113.186174667        132.592453100        102.699101077 C.ar    1 P1    -0.010956362
     3169 C         113.812528570        132.065322819        103.883372873 C.ar    1 P1    -0.124845387
     3170 C         113.339127346        132.278587790        105.183708357 C.ar    1 P1    -0.176985756
     3171 C         112.248267873        133.156821350        105.474550703 C.ar    1 P1     0.267714625
     3172 O         112.432819927        126.927756420         96.641301891 O.3     1 P1    -0.622587787
     3173 C         114.308981059        125.864692700         95.641905712 C.3     1 P1    -0.148298504
     3174 C         113.588811803        126.212612413         96.988542869 C.3     1 P1     0.097677656
     3175 C         114.541883408        127.057584636         97.960493372 C.3     1 P1    -0.043966207
     3176 O         114.121089920        126.964337574         99.341729342 O.3     1 P1    -0.543041534
     3177 C         112.836876391        132.944979332        100.214008444 C.3     1 P1    -0.331968833
     3178 C         115.116019333        133.111788006        101.186792326 C.3     1 P1    -0.331326411
     3179 C         113.734150757        132.327158676        101.336167148 C.3     1 P1     0.042661189
     3180 C         115.243169100        128.841702453        100.480737390 C.ar    1 P1    -0.163210050
     3181 C         115.082086228        130.195138771        100.950714850 C.ar    1 P1    -0.119967177
     3182 C         113.852677925        130.810462414        101.076113021 C.ar    1 P1     0.003560714
     3183 C         112.714305297        130.011459808        100.898473549 C.ar    1 P1    -0.130604225
     3184 C         112.847178278        128.698545206        100.378705863 C.ar    1 P1    -0.166980473
     3185 C         114.070163352        128.146264647        100.079492641 C.ar    1 P1     0.277145309
     3186 H          82.199288141         93.418689995        101.394956810 H       1 P1     0.142955941
     3187 H          83.665469502         92.743907885        100.553573660 H       1 P1     0.163791019
     3188 H          81.128840429         91.278868220        100.044807147 H       1 P1     0.147763629
     3189 H          80.238557683         92.730985701         98.410066223 H       1 P1     0.107996043
     3190 H          81.295559739         94.096547845         99.002644450 H       1 P1     0.124992231
     3191 H          77.709508045         94.272306554         99.043875684 H       1 P1     0.127591534
     3192 H          76.915909688         96.613273622         98.731851312 H       1 P1     0.112350747
     3193 H          79.874512273         97.820671098        101.457304174 H       1 P1     0.146338490
     3194 H          80.449180292         95.560773877        101.945363398 H       1 P1     0.147742517
     3195 H          70.358128827        102.779001255         98.579067339 H       1 P1     0.135689068
     3196 H          68.714328978        101.842844693         98.911234017 H       1 P1     0.107735035
     3197 H          69.874286749        100.147834874        100.428292286 H       1 P1     0.113265687
     3198 H          72.376698658        100.915319897        101.141281291 H       1 P1     0.127474928
     3199 H          72.483239654        101.758233360         99.614920785 H       1 P1     0.120909482
     3200 H          79.543641186         99.991520284        101.040502935 H       1 P1     0.135036514
     3201 H          77.995993696        100.943781267        100.487962843 H       1 P1     0.121398938
     3202 H          77.964272071         99.731945529        101.686006135 H       1 P1     0.131850432
     3203 H          78.736848146        100.143221088         98.069046197 H       1 P1     0.126028419
     3204 H          80.079143249         99.249078662         98.761743661 H       1 P1     0.153361280
     3205 H          78.937093686         98.397331464         97.754364150 H       1 P1     0.131624080
     3206 H          74.150881013        100.454948217         97.565083012 H       1 P1     0.131544896
     3207 H          76.536515623        100.130426317         97.824085539 H       1 P1     0.109233409
     3208 H          76.051051338         97.826608129        101.232765848 H       1 P1     0.117725316
     3209 H          73.600116612         98.365678474        101.188534018 H       1 P1     0.146577960
     3210 O          82.428104996         91.731684153         98.513507374 O.3     1 P1    -0.702387320
     3211 C          82.658456028         92.507561697        100.917756630 C.3     1 P1    -0.109061883
     3212 C          81.757177835         92.191064200         99.769529744 C.3     1 P1     0.098473444
     3213 C          80.660216124         93.214434983         99.284952395 C.3     1 P1    -0.036593874
     3214 O          79.828174531         93.435204851        100.449685653 O.3     1 P1    -0.542440594
     3215 C          78.215139706         95.021906139         99.483649446 C.ar    1 P1    -0.178104342
     3216 C          77.681682134         96.335936629         99.351168749 C.ar    1 P1    -0.117027552
     3217 C          78.402104336         97.415638720         99.967054849 C.ar    1 P1    -0.000793223
     3218 C          79.390052578         97.082183864        100.959792817 C.ar    1 P1    -0.128124530
     3219 C          79.810059441         95.751692501        101.227438300 C.ar    1 P1    -0.143399641
     3220 C          79.266305499         94.728066630        100.408958163 C.ar    1 P1     0.248714269
     3221 O          69.961157058        102.218358503        100.593312738 O.3     1 P1    -0.456744650
     3222 C          69.764685188        102.059009126         99.163497530 C.3     1 P1    -0.067937542
     3223 C          70.474067901        100.998931222        100.082091648 C.3     1 P1     0.053786591
     3224 C          72.019752700        100.896564361        100.097785393 C.3     1 P1    -0.023738194
     3225 O          72.337372628         99.724199126         99.296991392 O.3     1 P1    -0.561016320
     3226 C          78.424685632         99.917796472        100.777315381 C.3     1 P1    -0.341817990
     3227 C          78.988373310         99.188829725         98.518647931 C.3     1 P1    -0.347779033
     3228 C          78.078430384         98.842013798         99.683668259 C.3     1 P1     0.035307221
     3229 C          74.504893110         99.911646129         98.314091503 C.ar    1 P1    -0.189284822
     3230 C          75.904818521         99.731961823         98.495438743 C.ar    1 P1    -0.138757089
     3231 C          76.515660337         99.033707987         99.495908296 C.ar    1 P1    -0.004380285
     3232 C          75.641897645         98.445368016        100.467880383 C.ar    1 P1    -0.126361575
     3233 C          74.259973182         98.715053371        100.409671977 C.ar    1 P1    -0.163414633
     3234 C          73.707047014         99.437446592         99.341199177 C.ar    1 P1     0.269736012
     3235 H          93.299741317         74.224299213         73.692463859 H      17 P17    0.133735989
     3236 H          92.635394546         75.049948470         72.167119983 H      17 P17    0.141997291
     3237 H          94.418501895         76.882606204         72.524569215 H      17 P17    0.109914019
     3238 H          96.063251647         76.655230010         74.360769836 H      17 P17    0.099957997
     3239 H          96.156028626         74.978471142         73.924895119 H      17 P17    0.149227021
     3240 H          95.617868444         77.783367802         76.525169542 H      17 P17    0.127194076
     3241 H          94.145789931         79.634102537         77.392098721 H      17 P17    0.103748642
     3242 H          90.810072038         77.218035526         76.088644571 H      17 P17    0.121637163
     3243 H          92.302402657         75.408243373         75.602993179 H      17 P17    0.154926813
     3244 H          89.947070144         87.020743371         72.520895666 H      17 P17    0.167092911
     3245 H          91.213248589         88.386795671         72.033584831 H      17 P17    0.173344942
     3246 H          92.957141135         86.570147909         72.259211295 H      17 P17    0.169337109
     3247 H          91.602481829         84.050122193         71.592056751 H      17 P17    0.153129372
     3248 H          90.655124101         84.812923505         72.942757389 H      17 P17    0.143083265
     3249 H          89.524704923         78.535727337         77.502865606 H      17 P17    0.117315867
     3250 H          89.221184540         80.187477407         77.057011558 H      17 P17    0.123370368
     3251 H          89.638997709         79.126005165         75.809317068 H      17 P17    0.117589000
     3252 H          90.682075135         80.801017623         78.757270101 H      17 P17    0.132441061
     3253 H          91.274155535         79.239269532         79.169817951 H      17 P17    0.135994006
     3254 H          92.435458903         80.628316377         78.727677678 H      17 P17    0.117566306
     3255 H          92.076898367         81.785798148         72.721962043 H      17 P17    0.140758434
     3256 H          91.509285326         79.929647529         74.242787687 H      17 P17    0.118804283
     3257 H          91.643069643         82.617639219         77.588284187 H      17 P17    0.112295928
     3258 H          92.232923823         84.278289442         75.947802216 H      17 P17    0.162346975
     3259 O          94.661125477         74.903897276         72.089936716 O.3    17 P17   -0.525317415
     3260 C          93.421434457         74.924576104         72.860356261 C.3    17 P17   -0.037029143
     3261 C          94.486008316         75.975603039         73.088453385 C.3    17 P17    0.048938101
     3262 C          95.424525391         75.749101110         74.224518204 C.3    17 P17   -0.025539553
     3263 O          94.744916128         75.420685388         75.475123989 O.3    17 P17   -0.522541845
     3264 C          94.616103405         77.737241023         76.441078133 C.ar   17 P17   -0.165273182
     3265 C          93.737925132         78.775654757         76.849319580 C.ar   17 P17   -0.134346942
     3266 C          92.327779255         78.666314879         76.722518869 C.ar   17 P17   -0.000703888
     3267 C          91.811302932         77.428376930         76.178664793 C.ar   17 P17   -0.124463129
     3268 C          92.646696465         76.355138375         75.895922504 C.ar   17 P17   -0.154879823
     3269 C          94.046621816         76.517785423         76.010301086 C.ar   17 P17    0.264942708
     3270 O          91.383468546         86.627131990         70.826335831 O.3    17 P17   -0.443779390
     3271 C          90.913988757         87.254719348         72.004059523 C.3    17 P17   -0.100275400
     3272 C          91.973621954         86.165298995         72.081569984 C.3    17 P17    0.106857142
     3273 C          91.616273011         84.723133555         72.481534039 C.3    17 P17   -0.049094067
     3274 O          92.589355950         84.261994757         73.387481775 O.3    17 P17   -0.503242172
     3275 C          89.823341455         79.333034300         76.833995543 C.3    17 P17   -0.339871210
     3276 C          91.492234109         80.116021900         78.545413128 C.3    17 P17   -0.363461926
     3277 C          91.377157092         79.811762943         76.980278879 C.3    17 P17    0.037194054
     3278 C          91.892817716         81.919481001         73.764260474 C.ar   17 P17   -0.169580004
     3279 C          91.717948951         80.848213922         74.680277013 C.ar   17 P17   -0.131763270
     3280 C          91.678682894         81.046376353         76.099362606 C.ar   17 P17    0.005345429
     3281 C          91.813138797         82.371386552         76.592191345 C.ar   17 P17   -0.135124867
     3282 C          92.093275316         83.337787324         75.627285287 C.ar   17 P17   -0.144367492
     3283 C          92.196129090         83.180641970         74.209448201 C.ar   17 P17    0.235845845
     3284 H          85.885909909         94.588801147        100.050595793 H      18 P18    0.130685736
     3285 H          86.934439298         95.954127753        100.827884356 H      18 P18    0.113849341
     3286 H          85.212853266         97.550871051         99.790684212 H      18 P18    0.126103513
     3287 H          82.827070527         96.484835892         99.713081720 H      18 P18    0.146013714
     3288 H          83.897845359         95.052037729         99.081110379 H      18 P18    0.135163851
     3289 H          83.580196238         94.353220573         96.693417860 H      18 P18    0.134101029
     3290 H          81.864443090         93.547156188         95.164180760 H      18 P18    0.122623346
     3291 H          79.913758079         97.257814545         95.574406544 H      18 P18    0.109507428
     3292 H          81.588668478         97.997515947         97.056761025 H      18 P18    0.149053853
     3293 H          75.619902275         89.031147629         98.910255692 H      18 P18    0.147375030
     3294 H          74.350023927         88.176816486         98.066440545 H      18 P18    0.127964137
     3295 H          75.650711322         87.687614092         96.062842746 H      18 P18    0.133340710
     3296 H          77.893651569         88.828679373         95.850842749 H      18 P18    0.167205548
     3297 H          77.587433823         89.581574360         97.528776352 H      18 P18    0.135896264
     3298 H          79.056480558         96.846580326         93.309680628 H      18 P18    0.122363141
     3299 H          78.093421687         95.485129399         93.022221817 H      18 P18    0.104354860
     3300 H          78.130367329         96.133267509         94.664584862 H      18 P18    0.108289729
     3301 H          80.084329134         94.434028138         91.960378416 H      18 P18    0.126025651
     3302 H          81.136905112         95.622415233         92.634587762 H      18 P18    0.123316120
     3303 H          81.516860511         93.974035187         92.903330760 H      18 P18    0.131910307
     3304 H          78.457059364         90.401933277         93.904393044 H      18 P18    0.157462195
     3305 H          79.578075738         92.260644011         93.124462390 H      18 P18    0.106413078
     3306 H          78.733545591         94.455480991         96.493194889 H      18 P18    0.119862863
     3307 H          77.064060739         92.625307934         97.139453216 H      18 P18    0.131239046
     3308 O          84.809093250         96.089927909        101.292141915 O.3    18 P18   -0.496229909
     3309 C          85.983659586         95.495933886        100.684980263 C.3    18 P18   -0.054266794
     3310 C          85.042508058         96.505372967         99.890062964 C.3    18 P18    0.063511296
     3311 C          83.746335884         96.142024071         99.152597798 C.3    18 P18   -0.007088586
     3312 O          83.724652645         96.703245375         97.837326492 O.3    18 P18   -0.547058127
     3313 C          82.831363436         94.921696113         96.483999406 C.ar   18 P18   -0.172768852
     3314 C          81.817293064         94.469173843         95.604001350 C.ar   18 P18   -0.126138859
     3315 C          80.777885772         95.363235004         95.135619301 C.ar   18 P18    0.000254588
     3316 C          80.744358817         96.605862302         95.748842987 C.ar   18 P18   -0.119637373
     3317 C          81.691023371         97.031740694         96.679577835 C.ar   18 P18   -0.169527196
     3318 C          82.745982585         96.173169955         97.075257813 C.ar   18 P18    0.246992964
     3319 O          76.243390531         87.213307852         97.692643573 O.3    18 P18   -0.503567082
     3320 C          75.364652046         88.258001319         98.225086596 C.3    18 P18   -0.067397732
     3321 C          76.016175132         88.295496965         96.873406992 C.3    18 P18    0.072887646
     3322 C          77.181545467         89.278799164         96.521725172 C.3    18 P18   -0.021330502
     3323 O          76.623966493         90.363183690         95.818587736 O.3    18 P18   -0.543798150
     3324 C          78.670305729         95.902691950         93.720520153 C.3    18 P18   -0.347274110
     3325 C          80.686273222         94.691325993         92.811432964 C.3    18 P18   -0.331934156
     3326 C          79.823019903         94.915673708         94.137031205 C.3    18 P18    0.035793292
     3327 C          78.327199339         91.319349615         94.437097303 C.ar   18 P18   -0.167266952
     3328 C          79.120633510         92.380289905         94.017232913 C.ar   18 P18   -0.138510944
     3329 C          79.067721917         93.670162037         94.649441065 C.ar   18 P18   -0.016602484
     3330 C          78.483288536         93.649530626         95.945774604 C.ar   18 P18   -0.137827982
     3331 C          77.614044243         92.531202409         96.350623801 C.ar   18 P18   -0.185853665
     3332 C          77.448969999         91.402984888         95.531241571 C.ar   18 P18    0.265575307
     3333 H          84.603866306        106.147265423         96.920943859 H       1 P1     0.128900611
     3334 H          86.217969177        106.754878942         97.137118112 H       1 P1     0.149015736
     3335 H          86.617992602        106.437380244         94.657874721 H       1 P1     0.119047009
     3336 H          86.347014524        104.083172720         94.317179997 H       1 P1     0.127356005
     3337 H          85.223369223        104.088924646         95.597358969 H       1 P1     0.139486503
     3338 H          86.845440731        102.098621483         97.296911778 H       1 P1     0.136073765
     3339 H          88.662240116        100.331772586         97.584700695 H       1 P1     0.099039304
     3340 H          90.855913189        102.642995853         94.714073982 H       1 P1     0.144697951
     3341 H          89.408586610        104.479018552         94.997794213 H       1 P1     0.173347782
     3342 H          91.317439730         96.979159909         86.976185845 H       1 P1     0.157368167
     3343 H          90.407921420         97.112516639         88.418366176 H       1 P1     0.113015668
     3344 H          93.370280590         97.748808903         88.413560682 H       1 P1     0.138343295
     3345 H          93.033052670         97.044886252         90.918536134 H       1 P1     0.134620374
     3346 H          91.401089111         97.032968797         90.597706229 H       1 P1     0.120238501
     3347 H          91.924164395        100.646956444         97.936794617 H       1 P1     0.149125097
     3348 H          93.026978296         99.778046810         96.777021847 H       1 P1     0.131807911
     3349 H          92.692005238        101.516426152         96.502787184 H       1 P1     0.136347247
     3350 H          90.475129531         98.875652721         97.545202098 H       1 P1     0.125447677
     3351 H          89.665459376         98.407171495         96.114447506 H       1 P1     0.116951321
     3352 H          91.229844960         98.043948932         96.228217593 H       1 P1     0.128080554
     3353 H          89.839038404         98.880734325         91.706730297 H       1 P1     0.153651777
     3354 H          89.289813430         99.530424003         93.923635466 H       1 P1     0.124019781
     3355 H          93.389922400        100.372626878         94.557341267 H       1 P1     0.130425496
     3356 H          93.884448834         99.607922284         92.221886608 H       1 P1     0.143489626
     3357 O          84.710691806        106.033658224         94.092936238 O.3     1 P1    -0.691717786
     3358 C          85.373072680        106.755915930         96.422317175 C.3     1 P1    -0.078924105
     3359 C          85.761781241        105.978326398         95.108758335 C.3     1 P1     0.109743721
     3360 C          86.163414307        104.500738770         95.271817613 C.3     1 P1    -0.038603347
     3361 O          87.195392893        104.450061981         96.320277060 O.3     1 P1    -0.562195967
     3362 C          87.760691555        102.182676940         96.830000855 C.ar    1 P1    -0.178931459
     3363 C          88.854055810        101.210575785         96.967833942 C.ar    1 P1    -0.118141342
     3364 C          90.008039113        101.294459025         96.091286509 C.ar    1 P1    -0.005840737
     3365 C          90.048434552        102.511935034         95.273180925 C.ar    1 P1    -0.115792111
     3366 C          89.186301579        103.611100456         95.404770262 C.ar    1 P1    -0.172716626
     3367 C          88.003701783        103.400418262         96.216802161 C.ar    1 P1     0.266567823
     3368 O          92.867061220         95.863549944         88.750116161 O.3     1 P1    -0.683661244
     3369 C          91.263639382         97.532185484         87.922300876 C.3     1 P1    -0.089456002
     3370 C          92.521644168         97.252094093         88.787250914 C.3     1 P1     0.124127046
     3371 C          92.264240667         97.526664407         90.276333895 C.3     1 P1    -0.024915468
     3372 O          92.194478213         98.930448844         90.474597096 O.3     1 P1    -0.565084187
     3373 C          92.230576883        100.587414311         96.843090465 C.3     1 P1    -0.348132014
     3374 C          90.563474491         98.849345400         96.484327489 C.3     1 P1    -0.363158031
     3375 C          91.032116399        100.185906959         95.925529361 C.3     1 P1     0.038688668
     3376 C          90.576339958         99.240830331         92.267234343 C.ar    1 P1    -0.167269001
     3377 C          90.284670902         99.556059201         93.611989462 C.ar    1 P1    -0.118025069
     3378 C          91.314786477        100.038300954         94.476610427 C.ar    1 P1    -0.003927587
     3379 C          92.625065332        100.075086257         93.931942358 C.ar    1 P1    -0.108915308
     3380 C          92.893880501         99.687069406         92.598686529 C.ar    1 P1    -0.153100906
     3381 C          91.848206844         99.325236309         91.716924295 C.ar    1 P1     0.256707555
     3382 H          86.665800814         93.276265351        128.788430270 H       1 P1     0.193028217
     3383 H          86.991422578         93.403470077        130.516937253 H       1 P1     0.143613482
     3384 H          88.658553654         91.743709058        130.278012332 H       1 P1     0.121968611
     3385 H          87.791656343         89.883323322        128.945449226 H       1 P1     0.134777551
     3386 H          86.598525390         91.067004167        128.036145555 H       1 P1     0.119083425
     3387 H          84.813640219         88.631321911        129.305053232 H       1 P1     0.142895573
     3388 H          82.499332732         88.608494183        128.580412912 H       1 P1     0.121386969
     3389 H          82.254820501         92.779985891        129.489275052 H       1 P1     0.133337892
     3390 H          84.578455538         92.693659251        130.167219090 H       1 P1     0.162584641
     3391 H          79.427780863         99.036076572        126.083402492 H       1 P1     0.109235545
     3392 H          80.691971422         98.465340708        127.143139754 H       1 P1     0.097940354
     3393 H          81.007815556         96.312204128        125.856149041 H       1 P1     0.121876932
     3394 H          78.042419458         96.919772777        125.235917542 H       1 P1     0.121577260
     3395 H          78.538763665         96.657964244        126.840389662 H       1 P1     0.083220616
     3396 H          79.146093072         89.461157886        127.605146104 H       1 P1     0.147135419
     3397 H          80.745444220         89.240041638        126.956749710 H       1 P1     0.142103468
     3398 H          80.320867816         88.523390088        128.503628504 H       1 P1     0.130045621
     3399 H          78.927119531         90.497323816        130.048659708 H       1 P1     0.148252302
     3400 H          80.299089971         89.716174324        130.636450320 H       1 P1     0.131199610
     3401 H          80.295627192         91.441451913        130.597874143 H       1 P1     0.126068854
     3402 H          80.765424837         93.488410376        124.949403729 H       1 P1     0.130649460
     3403 H          81.652358429         91.671186539        126.233484641 H       1 P1     0.131392567
     3404 H          78.693312518         92.556160048        129.205392390 H       1 P1     0.110279241
     3405 H          77.885217047         94.321227675        127.813791620 H       1 P1     0.132887177
     3406 O          89.056032442         91.978332252        128.226597322 O.3     1 P1    -0.655692746
     3407 C          87.442861679         93.358231176        129.442810972 C.3     1 P1    -0.130861553
     3408 C          88.159771720         91.972977058        129.305647124 C.3     1 P1     0.098550639
     3409 C          87.119940046         90.826198080        129.024128534 C.3     1 P1    -0.045186504
     3410 O          86.179137271         90.672235387        130.134703692 O.3     1 P1    -0.546135052
     3411 C          84.251192674         89.497076791        129.374039618 C.ar    1 P1    -0.177654755
     3412 C          82.941585173         89.484332518        128.804951179 C.ar    1 P1    -0.135952022
     3413 C          82.150396906         90.698899344        128.861016890 C.ar    1 P1    -0.016299886
     3414 C          82.748032816         91.915832747        129.398913050 C.ar    1 P1    -0.113394965
     3415 C          84.133659829         91.897441495        129.774406022 C.ar    1 P1    -0.160732136
     3416 C          84.848468539         90.688700900        129.776014665 C.ar    1 P1     0.241782453
     3417 O          80.451811698         97.122136051        124.071170793 O.3     1 P1    -0.645029441
     3418 C          80.437563529         98.519775278        126.033737330 C.3     1 P1    -0.138643921
     3419 C          80.256238251         97.005082718        125.426414585 C.3     1 P1     0.091857199
     3420 C          78.836785994         96.420955570        125.818777975 C.3     1 P1    -0.046965490
     3421 O          78.761691723         95.007464446        125.505194300 O.3     1 P1    -0.537521556
     3422 C          80.205943511         89.401408108        127.871405130 C.3     1 P1    -0.355666832
     3423 C          80.032332460         90.562536456        130.058977209 C.3     1 P1    -0.341916605
     3424 C          80.629569145         90.703101438        128.653756182 C.3     1 P1     0.030385224
     3425 C          80.382841972         93.304883902        125.873259627 C.ar    1 P1    -0.168456440
     3426 C          80.885549584         92.221491423        126.591126879 C.ar    1 P1    -0.126884929
     3427 C          80.226962565         91.945320264        127.860327997 C.ar    1 P1    -0.000315911
     3428 C          79.175988886         92.743263601        128.263471820 C.ar    1 P1    -0.144337815
     3429 C          78.686175111         93.844201358        127.511456989 C.ar    1 P1    -0.181263254
     3430 C          79.295601828         94.097373059        126.319144888 C.ar    1 P1     0.251762503
     3431 H          72.156543282         89.708388817        128.003626805 H       1 P1     0.153747486
     3432 H          73.050963046         88.728586063        126.860321267 H       1 P1     0.120230647
     3433 H          70.640739772         89.664117427        125.406904483 H       1 P1     0.156900875
     3434 H          71.089282180         86.925747461        126.279620756 H       1 P1     0.150566545
     3435 H          72.052332577         87.696483271        124.988745273 H       1 P1     0.126256501
     3436 H          69.638880287         85.040695948        125.059377904 H       1 P1     0.149088093
     3437 H          69.659460611         83.379720907        123.370431987 H       1 P1     0.163035904
     3438 H          70.615077583         86.553893103        120.658745348 H       1 P1     0.102269046
     3439 H          70.543548536         88.107237299        122.326098096 H       1 P1     0.155098979
     3440 H          77.432641957         80.535352961        117.562993413 H       1 P1     0.109199011
     3441 H          78.074216924         79.027159074        118.297290162 H       1 P1     0.126534039
     3442 H          76.035342442         78.488174258        119.520247189 H       1 P1     0.122946325
     3443 H          74.336487813         80.313082492        118.346965017 H       1 P1     0.126593535
     3444 H          75.601146308         81.485175172        118.938163065 H       1 P1     0.111300259
     3445 H          68.377687907         82.347499516        119.970641207 H       1 P1     0.119508150
     3446 H          68.461892567         82.553944004        121.717837902 H       1 P1     0.134694003
     3447 H          67.783068342         83.895230933        120.644295146 H       1 P1     0.127665314
     3448 H          70.077639528         83.598755482        118.431995714 H       1 P1     0.121293061
     3449 H          69.400888303         85.142098836        119.064772579 H       1 P1     0.111607423
     3450 H          71.124020309         84.717256092        119.093789703 H       1 P1     0.110958774
     3451 H          72.208447788         79.620725205        119.951033883 H       1 P1     0.160844098
     3452 H          70.145432840         80.965590800        120.180084637 H       1 P1     0.108504974
     3453 H          72.449339663         84.255201658        121.431675457 H       1 P1     0.114250364
     3454 H          74.376436685         82.832563545        121.259734362 H       1 P1     0.132716188
     3455 O          70.050934750         89.394861017        127.317425476 O.3     1 P1    -0.658138989
     3456 C          72.328922698         89.575257909        126.904898971 C.3     1 P1    -0.160518667
     3457 C          71.006905431         89.149456555        126.244948947 C.3     1 P1     0.111022670
     3458 C          71.128747693         87.686241197        125.546798260 C.3     1 P1    -0.008262640
     3459 O          69.885695662         87.399317954        124.915983278 O.3     1 P1    -0.528572273
     3460 C          69.785432902         85.303949585        124.109102803 C.ar    1 P1    -0.149378126
     3461 C          69.846204079         84.349463074        123.084755342 C.ar    1 P1    -0.111618760
     3462 C          69.967436330         84.760244853        121.738667745 C.ar    1 P1    -0.004684539
     3463 C          70.275357670         86.167906223        121.523843921 C.ar    1 P1    -0.134734897
     3464 C          70.264185311         87.141366809        122.561377560 C.ar    1 P1    -0.161600890
     3465 C          69.964574907         86.620537752        123.838219978 C.ar    1 P1     0.254943793
     3466 O          76.063500576         78.993985151        117.496878720 O.3     1 P1    -0.490450529
     3467 C          77.273301136         79.559936349        117.934872353 C.3     1 P1    -0.081404148
     3468 C          76.088867142         79.384244680        118.848111490 C.3     1 P1     0.044159069
     3469 C          75.086541224         80.535993600        119.093139110 C.3     1 P1    -0.009132550
     3470 O          74.619577362         80.463893953        120.456871419 O.3     1 P1    -0.543849990
     3471 C          68.566831613         83.073463387        120.751145245 C.3     1 P1    -0.353113125
     3472 C          70.138106085         84.357330416        119.221096099 C.3     1 P1    -0.351551740
     3473 C          69.966954587         83.725269245        120.652137328 C.3     1 P1     0.035906097
     3474 C          72.183423518         80.594860479        120.293138615 C.ar    1 P1    -0.173245473
     3475 C          71.050141001         81.363912082        120.403662104 C.ar    1 P1    -0.125351221
     3476 C          71.105529191         82.741484909        120.822529683 C.ar    1 P1    -0.001839744
     3477 C          72.368827522         83.320348954        121.047879090 C.ar    1 P1    -0.127332125
     3478 C          73.510381460         82.524901751        120.966137170 C.ar    1 P1    -0.185133837
     3479 C          73.426709109         81.192241915        120.513840406 C.ar    1 P1     0.260508560
     3480 H          90.579564989         92.225041101        125.466245138 H      19 P19    0.119434193
     3481 H          89.611227324         90.607167522        125.380377778 H      19 P19    0.119504901
     3482 H          91.401348411         89.695669366        123.996333391 H      19 P19    0.129118924
     3483 H          93.700433423         90.469572042        124.601572417 H      19 P19    0.152022307
     3484 H          93.219172505         92.101289559        124.984415250 H      19 P19    0.139784036
     3485 H          94.015513414         93.998735564        123.060749370 H      19 P19    0.170250230
     3486 H          92.978262162         96.038006840        122.439279752 H      19 P19    0.165874048
     3487 H          89.266460996         94.192946997        122.520283909 H      19 P19    0.112442213
     3488 H          90.153241681         92.125551653        122.527658554 H      19 P19    0.138187836
     3489 H          88.135237759        101.787862871        125.979222053 H      19 P19    0.115716582
     3490 H          88.169960620        100.784304241        127.483122159 H      19 P19    0.145438255
     3491 H          90.502772076        100.478297486        127.584771292 H      19 P19    0.120069295
     3492 H          91.784618180        102.536927533        126.105047302 H      19 P19    0.099379686
     3493 H          90.509750081        102.128262494        125.095344894 H      19 P19    0.138068013
     3494 H          90.492267793         97.778807260        119.989209021 H      19 P19    0.128243612
     3495 H          91.919553177         97.026883236        120.338090097 H      19 P19    0.156051438
     3496 H          90.663868173         95.985479660        119.689968871 H      19 P19    0.147563840
     3497 H          88.363597571         97.565289177        121.231037202 H      19 P19    0.161670763
     3498 H          88.365172575         95.781748427        121.206524106 H      19 P19    0.120671964
     3499 H          88.269736712         96.701229743        122.711787840 H      19 P19    0.133589939
     3500 H          92.118855376        100.757786047        122.934447948 H      19 P19    0.146760760
     3501 H          91.213882184         99.273518917        121.440922843 H      19 P19    0.125392274
     3502 H          90.250399628         96.629349077        124.609956494 H      19 P19    0.148423376
     3503 H          90.960135937         98.296337065        126.200699389 H      19 P19    0.146541636
     3504 O          91.568863425         90.292505495        126.074384373 O.3    19 P19   -0.472819403
     3505 C          90.538455917         91.149536328        125.503000059 C.3    19 P19   -0.073847055
     3506 C          91.638781320         90.481070936        124.654583889 C.3    19 P19    0.056581385
     3507 C          92.904641394         91.208468543        124.410842274 C.3    19 P19   -0.016578627
     3508 O          92.922635191         91.583586996        123.050848938 O.3    19 P19   -0.559974336
     3509 C          93.000124907         93.980331269        122.853169891 C.ar   19 P19   -0.178902903
     3510 C          92.398553867         95.256984979        122.519204954 C.ar   19 P19   -0.114603178
     3511 C          90.991252501         95.357862041        122.311746205 C.ar   19 P19    0.005758063
     3512 C          90.247387096         94.159933489        122.502965873 C.ar   19 P19   -0.131122030
     3513 C          90.767689018         92.855651683        122.662657680 C.ar   19 P19   -0.180845247
     3514 C          92.199643667         92.789128444        122.885694065 C.ar   19 P19    0.266893846
     3515 O          89.492477714        102.377585264        127.616128048 O.3    19 P19   -0.519696898
     3516 C          88.667329039        101.453060013        126.873680962 C.3    19 P19   -0.067119799
     3517 C          90.196626420        101.257568738        126.951834548 C.3    19 P19    0.101020127
     3518 C          91.179595047        101.757225578        125.813111851 C.3    19 P19   -0.023075002
     3519 O          92.106734671        100.657164224        125.492936089 O.3    19 P19   -0.540798587
     3520 C          90.861944803         96.839390499        120.369258665 C.3    19 P19   -0.328528462
     3521 C          88.761572459         96.673902977        121.750852887 C.3    19 P19   -0.335447428
     3522 C          90.310557520         96.655516682        121.810625027 C.3    19 P19    0.033908477
     3523 C          91.728360969         99.893201229        123.357789636 C.ar   19 P19   -0.151635750
     3524 C          91.227798774         98.951384672        122.427724318 C.ar   19 P19   -0.128946995
     3525 C          90.717933612         97.698789666        122.843366268 C.ar   19 P19    0.018879820
     3526 C          90.526287674         97.532058095        124.243030366 C.ar   19 P19   -0.096402532
     3527 C          90.959023358         98.492189773        125.181650400 C.ar   19 P19   -0.144003018
     3528 C          91.559072456         99.689575588        124.702979040 C.ar   19 P19    0.249121690
     3529 H          95.649543421        102.787125027         76.438523527 H       1 P1     0.156491871
     3530 H          95.039466048        101.304609227         75.627435906 H       1 P1     0.110344968
     3531 H          95.774245981        100.082973409         77.639387850 H       1 P1     0.115024007
     3532 H          98.178115811        101.048574127         78.180039946 H       1 P1     0.153046096
     3533 H          97.661075398        102.441145324         77.175689986 H       1 P1     0.141074716
     3534 H         100.158711119        102.094554952         75.909162882 H       1 P1     0.167061535
     3535 H         100.577308680        103.290470936         73.986143796 H       1 P1     0.143005579
     3536 H          96.934677762        101.671087629         72.190269009 H       1 P1     0.101959068
     3537 H          96.695879662        100.273283072         74.076449954 H       1 P1     0.134905747
     3538 H         106.043295380        100.884114168        132.915471254 H       1 P1     0.105658175
     3539 H         107.369678610        100.291888645         67.645588614 H       1 P1     0.098073095
     3540 H         105.741436921         99.479526254         69.385216859 H       1 P1     0.119586864
     3541 H         103.315813087         99.983639201         68.332225028 H       1 P1     0.117507907
     3542 H         103.956566940        101.343037833         67.422776319 H       1 P1     0.122773717
     3543 H          96.998742736        103.366902026         70.661643998 H       1 P1     0.139747137
     3544 H          98.226462281        103.844732684         69.461778277 H       1 P1     0.112141621
     3545 H          97.974398344        102.236455914         69.972336679 H       1 P1     0.125885042
     3546 H          99.934640975        105.232032862         72.415307219 H       1 P1     0.174265155
     3547 H          98.950963001        105.614842975         70.964473178 H       1 P1     0.123101711
     3548 H          98.223750941        105.248553034         72.604778207 H       1 P1     0.160181494
     3549 H         101.912552732         99.989906159         70.372640676 H       1 P1     0.150925308
     3550 H          99.884069882        100.817312615         71.258152276 H       1 P1     0.133824281
     3551 H         101.315544270        104.838555088         70.513186463 H       1 P1     0.119975928
     3552 H         103.312495803        103.866178550         69.653318170 H       1 P1     0.145846372
     3553 O          95.823277010        101.578694182         79.080051654 O.3     1 P1    -0.661357951
     3554 C          95.128429115        101.808218511         76.619654702 C.3     1 P1    -0.150244287
     3555 C          96.000757370        101.095714529         77.693403201 C.3     1 P1     0.110487070
     3556 C          97.513160205        101.326393475         77.309711775 C.3     1 P1    -0.029522125
     3557 O          98.028955931        100.411680726         76.297380107 O.3     1 P1    -0.537982271
     3558 C          99.422164240        102.079501472         75.146594443 C.ar    1 P1    -0.165720174
     3559 C          99.634402137        102.749700140         73.940941214 C.ar    1 P1    -0.116316098
     3560 C          98.789563626        102.649860656         72.818212373 C.ar    1 P1     0.000709016
     3561 C          97.642655043        101.764647077         72.928477557 C.ar    1 P1    -0.129525608
     3562 C          97.444771795        100.960245324         74.045631471 C.ar    1 P1    -0.174960404
     3563 C          98.305082866        101.199956893         75.170752719 C.ar    1 P1     0.251905973
     3564 O         105.526694571         98.895865665         67.365084413 O.3     1 P1    -0.499593395
     3565 C         106.380839118        100.133287628         67.219909832 C.3     1 P1    -0.090067659
     3566 C         105.415696894         99.968528266         68.365041463 C.3     1 P1     0.081798596
     3567 C         104.080553886        100.699490461         68.282853314 C.3     1 P1    -0.036406714
     3568 O         104.063496122        101.465606651         69.443557386 O.3     1 P1    -0.542718018
     3569 C          98.006179850        103.216297847         70.376740396 C.3     1 P1    -0.343954745
     3570 C          99.011361767        104.981305070         71.864972692 C.3     1 P1    -0.326034389
     3571 C          99.045703804        103.408889767         71.495211355 C.3     1 P1     0.034642099
     3572 C         101.794328236        101.008218828         70.376949706 C.ar    1 P1    -0.169226289
     3573 C         100.575638080        101.486352161         70.898731493 C.ar    1 P1    -0.111646637
     3574 C         100.341704319        102.902125577         70.946787336 C.ar    1 P1    -0.000901140
     3575 C         101.374823438        103.783034192         70.425321766 C.ar    1 P1    -0.119283734
     3576 C         102.589775422        103.280066647         69.955917602 C.ar    1 P1    -0.159626771
     3577 C         102.824463074        101.890960741         69.892344170 C.ar    1 P1     0.244885644
     3578 H          72.751637979         99.513542705         85.109424426 H       1 P1     0.150863773
     3579 H          70.839593141         99.621051073         84.865133799 H       1 P1     0.132258857
     3580 H          70.622836539         99.437334304         87.496113053 H       1 P1     0.133735805
     3581 H          73.536976694        100.213367149         87.840538779 H       1 P1     0.162206351
     3582 H          73.176316404         98.483590681         87.590149875 H       1 P1     0.140956731
     3583 H          74.719246488         97.828829220         90.141021766 H       1 P1     0.145202301
     3584 H          76.532656576         98.550613907         91.588786650 H       1 P1     0.117721541
     3585 H          74.427723465        102.214583009         92.185346958 H       1 P1     0.125037286
     3586 H          72.559924052        101.224010559         90.949180164 H       1 P1     0.140125873
     3587 H          84.152926959         97.853976133         87.347346673 H       1 P1     0.128982660
     3588 H          82.468046303         98.413633860         86.962456269 H       1 P1     0.157441911
     3589 H          83.750297744         98.820712362         89.699385653 H       1 P1     0.131021721
     3590 H          81.265117606         98.653798717         89.705765839 H       1 P1     0.150383248
     3591 H          81.060855617         99.958385635         88.451138808 H       1 P1     0.127346294
     3592 H          76.549907837        103.146768562         92.828380022 H       1 P1     0.149524369
     3593 H          75.803117783        102.458345673         94.246558783 H       1 P1     0.132740536
     3594 H          77.504462608        102.661045001         94.127968475 H       1 P1     0.146576561
     3595 H          77.331525491        100.176930930         95.059314821 H       1 P1     0.116531179
     3596 H          75.631144014         99.872331567         94.542264397 H       1 P1     0.114916367
     3597 H          76.918223482         98.822672762         93.940032868 H       1 P1     0.106150671
     3598 H          79.620749324        101.568193818         89.457217324 H       1 P1     0.118586345
     3599 H          77.523083559        101.693430091         90.556862249 H       1 P1     0.118639815
     3600 H          79.201630024         99.520769773         93.760272764 H       1 P1     0.125374465
     3601 H          81.263576014         99.397998130         92.648083165 H       1 P1     0.142653040
     3602 O          71.726088102        100.890005359         86.338417110 O.3     1 P1    -0.456696426
     3603 C          71.713566187         99.632604233         85.597338450 C.3     1 P1    -0.061088199
     3604 C          71.586483803         99.693981050         87.071952158 C.3     1 P1     0.084431710
     3605 C          72.849309116         99.421488881         88.015619274 C.3     1 P1    -0.026473188
     3606 O          72.640478645         99.186807998         89.468948702 O.3     1 P1    -0.507462112
     3607 C          74.740022593         98.735773634         90.559396949 C.ar    1 P1    -0.172687584
     3608 C          75.773791944         99.227675386         91.424131616 C.ar    1 P1    -0.125137985
     3609 C          75.686323050        100.489335012         92.126200664 C.ar    1 P1    -0.003329442
     3610 C          74.532577259        101.230090911         91.879688672 C.ar    1 P1    -0.128883048
     3611 C          73.462541762        100.731954944         91.088814563 C.ar    1 P1    -0.169767918
     3612 C          73.641330076         99.568175093         90.351667159 C.ar    1 P1     0.246617584
     3613 O          83.830961563        100.203976886         88.192357348 O.3     1 P1    -0.661757161
     3614 C          83.133243187         98.015673174         87.752196066 C.3     1 P1    -0.138246040
     3615 C          83.190817720         99.125993843         88.846716141 C.3     1 P1     0.125659353
     3616 C          81.727016651         99.571850613         89.292274212 C.3     1 P1    -0.049035893
     3617 O          81.860629545        100.523146038         90.404650865 O.3     1 P1    -0.536588304
     3618 C          76.663276253        102.360766526         93.545847887 C.3     1 P1    -0.335000787
     3619 C          76.721462429         99.901601562         94.212031171 C.3     1 P1    -0.344677098
     3620 C          76.885316727        100.843127378         93.032876369 C.3     1 P1     0.031127614
     3621 C          79.583330518        101.225513424         90.422392298 C.ar    1 P1    -0.168678043
     3622 C          78.320920646        101.252287112         91.028179648 C.ar    1 P1    -0.125499264
     3623 C          78.222741852        100.754564718         92.340265300 C.ar    1 P1     0.004946455
     3624 C          79.280942189         99.990436602         92.861766373 C.ar    1 P1    -0.136601041
     3625 C          80.543615520         99.947266542         92.241156206 C.ar    1 P1    -0.171699722
     3626 C          80.713125843        100.630548540         91.041175222 C.ar    1 P1     0.242997494
     3627 H          79.487037825        127.291009650        104.868756939 H       1 P1     0.110705891
     3628 H          81.150869701        127.855132548        104.887639652 H       1 P1     0.149435638
     3629 H          80.843611929        127.765494635        102.328971514 H       1 P1     0.135647704
     3630 H          78.444744196        129.199582951        102.973371508 H       1 P1     0.150803216
     3631 H          78.135599266        127.505718463        102.527681302 H       1 P1     0.103275606
     3632 H          81.114733523        128.768688844         99.828686182 H       1 P1     0.153386971
     3633 H          81.700831124        127.079177975         98.084838876 H       1 P1     0.132767623
     3634 H          77.934665589        125.460851428         98.279747043 H       1 P1     0.105606117
     3635 H          77.300429238        127.126657661        100.050680034 H       1 P1     0.148656941
     3636 H          85.356795695        122.056771052         96.921139602 H       1 P1     0.126778574
     3637 H          87.073314532        122.685948901         96.461844957 H       1 P1     0.104558066
     3638 H          87.498322752        122.673554453         98.924172093 H       1 P1     0.125173896
     3639 H          85.964455842        121.149050967        100.348876805 H       1 P1     0.140872160
     3640 H          84.810736322        121.004457232         98.978158090 H       1 P1     0.130591632
     3641 H          78.736283887        123.406465479         97.589018667 H       1 P1     0.173252378
     3642 H          78.411651163        124.382965976         96.123069592 H       1 P1     0.114591569
     3643 H          79.600314426        123.102763819         95.968643059 H       1 P1     0.128521055
     3644 H          81.474964501        126.278880924         95.954116462 H       1 P1     0.166789255
     3645 H          80.988841289        124.970413305         95.097345801 H       1 P1     0.144254917
     3646 H          79.955512612        126.280247081         95.442234346 H       1 P1     0.147099365
     3647 H          82.103577479        122.409429737        100.588423753 H       1 P1     0.137203344
     3648 H          80.417408309        123.008073253         99.326187650 H       1 P1     0.135595264
     3649 H          83.137516508        125.181775649         96.968332140 H       1 P1     0.149856315
     3650 H          84.856099672        124.449676532         98.174457070 H       1 P1     0.161620546
     3651 O          80.752257411        129.503776627        103.442863630 O.3     1 P1    -0.700074913
     3652 C          80.418697422        127.289091533        104.286826046 C.3     1 P1    -0.143444144
     3653 C          80.212474749        128.236939465        103.087578338 C.3     1 P1     0.105555541
     3654 C          78.865114600        128.395035690        102.434142627 C.3     1 P1    -0.060557650
     3655 O          78.827906776        128.849529108        101.082528920 O.3     1 P1    -0.541521495
     3656 C          80.471840679        127.918344687         99.594360206 C.ar    1 P1    -0.156903466
     3657 C          80.848547632        127.008057827         98.538829575 C.ar    1 P1    -0.122165478
     3658 C          79.932764232        126.024618643         98.093864435 C.ar    1 P1     0.012486936
     3659 C          78.628380858        126.142954338         98.612491682 C.ar    1 P1    -0.123492423
     3660 C          78.218146351        127.028024739         99.628651612 C.ar    1 P1    -0.183359095
     3661 C          79.171138380        127.930128175        100.135192985 C.ar    1 P1     0.258577650
     3662 O          87.036238394        120.928265621         97.856890742 O.3     1 P1    -0.454838594
     3663 C          86.416706638        122.032838948         97.082946657 C.3     1 P1    -0.074074236
     3664 C          86.645343402        122.155312664         98.555511674 C.3     1 P1     0.068998769
     3665 C          85.456491305        121.713359021         99.524094733 C.3     1 P1    -0.028525696
     3666 O          84.748031317        122.754898372        100.123789830 O.3     1 P1    -0.540075462
     3667 C          79.187018485        123.839014690         96.670760479 C.3     1 P1    -0.343434593
     3668 C          80.687732740        125.619713526         95.873758765 C.3     1 P1    -0.351049181
     3669 C          80.293330599        124.891762649         97.150983119 C.3     1 P1     0.027232221
     3670 C          82.370325861        123.020186486         99.842541525 C.ar    1 P1    -0.155414424
     3671 C          81.323058881        123.429828256         99.032075430 C.ar    1 P1    -0.128901751
     3672 C          81.510785703        124.250160987         97.915277003 C.ar    1 P1    -0.005528812
     3673 C          82.880280531        124.623196066         97.653101091 C.ar    1 P1    -0.116400611
     3674 C          83.935276098        124.087432753         98.358449106 C.ar    1 P1    -0.165916047
     3675 C          83.695025290        123.205007411         99.434913971 C.ar    1 P1     0.255275915
     3676 H          78.009835974         99.336546191        105.615152882 H       1 P1     0.117593466
     3677 H          76.970603278         98.950810222        104.364054585 H       1 P1     0.125268359
     3678 H          78.216927930         96.675269962        105.853048381 H       1 P1     0.113728171
     3679 H          78.449424554         95.710783713        103.747368744 H       1 P1     0.123605781
     3680 H          77.361008615         96.921611540        103.048409883 H       1 P1     0.152709474
     3681 H          75.127513053         95.442809414        102.303957839 H       1 P1     0.128975182
     3682 H          74.376536148         93.567988128        101.101608548 H       1 P1     0.109401327
     3683 H          75.851526927         91.208598967        104.244395401 H       1 P1     0.119294814
     3684 H          76.706481518         93.100932325        105.324633409 H       1 P1     0.130663934
     3685 H          81.247632922         88.683279108         99.138386333 H       1 P1     0.144925438
     3686 H          82.868494480         87.811308845         99.405384919 H       1 P1     0.102080817
     3687 H          81.624277189         86.205568336        100.600821514 H       1 P1     0.118167058
     3688 H          79.129073227         86.012279129        100.647758787 H       1 P1     0.142278964
     3689 H          78.946732978         87.108889693         99.281036391 H       1 P1     0.139211361
     3690 H          73.131274844         89.282089558        102.539899833 H       1 P1     0.130926647
     3691 H          73.921645101         89.983693397        103.926963437 H       1 P1     0.127561303
     3692 H          72.764942109         90.822931527        103.095964272 H       1 P1     0.123511139
     3693 H          73.485025634         90.042963572        100.096572583 H       1 P1     0.120958933
     3694 H          72.845527079         91.595825896        100.675119059 H       1 P1     0.115463563
     3695 H          74.318420099         91.650798130         99.781509203 H       1 P1     0.117662757
     3696 H          79.021878290         90.291930768        100.508234030 H       1 P1     0.134073496
     3697 H          76.909624546         91.581765698        100.710198582 H       1 P1     0.151776713
     3698 H          75.084456572         88.323331037        102.482008029 H       1 P1     0.125270245
     3699 H          77.230447691         87.018130082        102.194719262 H       1 P1     0.144535274
     3700 O          79.461155111         97.650577378        104.614345232 O.3     1 P1    -0.665148085
     3701 C          77.315588433         98.541631533        105.287323171 C.3     1 P1    -0.126287664
     3702 C          78.136181353         97.258249867        104.956241527 C.3     1 P1     0.116760116
     3703 C          77.575013109         96.305620244        103.976281408 C.3     1 P1    -0.005035481
     3704 O          76.504594209         95.542661521        104.548518750 O.3     1 P1    -0.541562805
     3705 C          75.340219055         94.611716399        102.658300664 C.ar    1 P1    -0.156855161
     3706 C          74.905688195         93.462691813        101.944541468 C.ar    1 P1    -0.123803856
     3707 C          74.963110195         92.244691351        102.591239860 C.ar    1 P1     0.003322142
     3708 C          75.677322850         92.180614684        103.832367863 C.ar    1 P1    -0.122690271
     3709 C          76.262349916         93.223810440        104.472715581 C.ar    1 P1    -0.177339052
     3710 C          76.042197023         94.466029345        103.879085432 C.ar    1 P1     0.251088481
     3711 O          81.416391386         86.586727491         98.513114174 O.3     1 P1    -0.520630310
     3712 C          81.840640015         87.787390691         99.160292856 C.3     1 P1    -0.061578159
     3713 C          81.054244548         86.734343666         99.903880471 C.3     1 P1     0.089357350
     3714 C          79.563983630         86.909833682        100.169921057 C.3     1 P1    -0.006078356
     3715 O          79.442258886         87.931034823        101.208517750 O.3     1 P1    -0.551130595
     3716 C          73.541479107         90.181473190        102.947522902 C.3     1 P1    -0.352956970
     3717 C          73.707138820         91.052657773        100.495292533 C.3     1 P1    -0.335244540
     3718 C          74.516995317         90.907246357        101.919654435 C.3     1 P1     0.043381289
     3719 C          78.182199698         89.933522570        100.978272941 C.ar    1 P1    -0.173821642
     3720 C          76.956543047         90.618335054        101.070812231 C.ar    1 P1    -0.123681078
     3721 C          75.828702622         90.085744992        101.636985653 C.ar    1 P1    -0.005025992
     3722 C          75.911096441         88.736867117        102.093501882 C.ar    1 P1    -0.134689789
     3723 C          77.142198116         87.990133252        101.978841023 C.ar    1 P1    -0.154718395
     3724 C          78.281907829         88.601388292        101.381412417 C.ar    1 P1     0.248131598
     3725 H          68.561017130         89.873277548         79.022134667 H       1 P1     0.125546443
     3726 H          67.273402720         89.226865333         80.112606732 H       1 P1     0.154081280
     3727 H          70.045422902         89.873921581         80.880950207 H       1 P1     0.151572537
     3728 H          68.016882301         88.360673298         82.752378314 H       1 P1     0.163836858
     3729 H          68.012402931         90.067416567         82.886563145 H       1 P1     0.149087968
     3730 H          72.001227646         90.562907815         82.472238897 H       1 P1     0.162802787
     3731 H          72.930747898         92.622333869         83.176028379 H       1 P1     0.121871673
     3732 H          69.782523630         93.096986613         85.911400295 H       1 P1     0.143838924
     3733 H          68.903876627         90.777380121         85.228973435 H       1 P1     0.155114194
     3734 H          72.948493073         92.182909446         92.282556319 H       1 P1     0.178363623
     3735 H          71.992650764         90.835969942         92.674412332 H       1 P1     0.169724471
     3736 H          70.887289810         93.432555388         93.281955907 H       1 P1     0.140734478
     3737 H          69.694785552         93.427096476         91.079207621 H       1 P1     0.160384449
     3738 H          70.763260073         92.097344370         90.720435024 H       1 P1     0.125380461
     3739 H          73.310037643         95.103037074         83.419173153 H       1 P1     0.115871731
     3740 H          73.586759516         96.016366656         84.859577911 H       1 P1     0.174182212
     3741 H          73.955132546         94.309923139         84.763582368 H       1 P1     0.135649917
     3742 H          70.836124871         95.452042275         83.244374023 H       1 P1     0.122871633
     3743 H          69.908224650         95.540178871         84.714921103 H       1 P1     0.165064283
     3744 H          71.184209359         96.652387785         84.530015979 H       1 P1     0.130604010
     3745 H          73.338042423         92.883307149         89.140182408 H       1 P1     0.144133658
     3746 H          73.098008292         92.873873529         86.652218252 H       1 P1     0.122218137
     3747 H          70.321347035         96.025921293         86.953957779 H       1 P1     0.130639487
     3748 H          70.253024087         95.742019915         89.278182559 H       1 P1     0.146685712
     3749 O          69.385524594         87.997177832         80.595495649 O.3     1 P1    -0.674579550
     3750 C          68.106910600         89.920977169         80.051820140 C.3     1 P1    -0.129288464
     3751 C          69.092176772         89.297664214         81.059779404 C.3     1 P1     0.099012971
     3752 C          68.691105190         89.230042589         82.599199887 C.3     1 P1    -0.044370339
     3753 O          69.887987117         89.231852239         83.489503657 O.3     1 P1    -0.522577445
     3754 C          71.498926994         91.114393642         83.137371460 C.ar    1 P1    -0.166068732
     3755 C          72.016111852         92.328330665         83.523630433 C.ar    1 P1    -0.130379132
     3756 C          71.373116390         93.123084423         84.481241196 C.ar    1 P1    -0.001303790
     3757 C          70.239862413         92.537965369         85.137671237 C.ar    1 P1    -0.121314693
     3758 C          69.711026804         91.262936494         84.787717190 C.ar    1 P1    -0.159273929
     3759 C          70.379192563         90.512697081         83.739563173 C.ar    1 P1     0.260241240
     3760 O          69.690248911         91.746007772         92.875152806 O.3     1 P1    -0.627717616
     3761 C          72.190296271         91.829371043         92.991165024 C.3     1 P1    -0.153133035
     3762 C          70.879154890         92.574685749         92.686245265 C.3     1 P1     0.102595451
     3763 C          70.719406479         93.016667145         91.230008591 C.3     1 P1    -0.007617100
     3764 O          71.619573447         94.035007309         90.829706133 O.3     1 P1    -0.545280612
     3765 C          73.255764865         95.013053434         84.516774764 C.3     1 P1    -0.352855747
     3766 C          70.941602654         95.620629541         84.303536116 C.3     1 P1    -0.342998399
     3767 C          71.809764157         94.528360313         85.044758020 C.3     1 P1     0.024748244
     3768 C          72.676919701         93.454150193         88.653437960 C.ar    1 P1    -0.169755241
     3769 C          72.589350785         93.495736569         87.250588021 C.ar    1 P1    -0.104152701
     3770 C          71.808368199         94.514275182         86.576686524 C.ar    1 P1     0.016240092
     3771 C          70.925607394         95.256813711         87.346260164 C.ar    1 P1    -0.115950179
     3772 C          70.904683032         95.094971371         88.735167028 C.ar    1 P1    -0.163463324
     3773 C          71.705567103         94.172035264         89.424597946 C.ar    1 P1     0.258666332
     3774 H          74.758739891         99.607927391        105.331464148 H       1 P1     0.125181038
     3775 H          74.150460149         98.842967936        106.697573671 H       1 P1     0.145664997
     3776 H          74.671676986         97.586920616        104.102501047 H       1 P1     0.144373250
     3777 H          74.540069096         96.000097690        106.267976893 H       1 P1     0.145649430
     3778 H          73.523632082         95.558501112        104.932886222 H       1 P1     0.118311665
     3779 H          73.585685144         95.052820331        108.239694501 H       1 P1     0.126510456
     3780 H          72.462483411         93.296796246        109.520940634 H       1 P1     0.106758147
     3781 H          69.237795502         93.589188231        106.810251116 H       1 P1     0.122423367
     3782 H          70.344892355         95.352500843        105.626332072 H       1 P1     0.131435651
     3783 H          69.859117647         88.613250614        100.884648518 H       1 P1     0.133811830
     3784 H          69.194050335         87.361446010        101.826095381 H       1 P1     0.163547700
     3785 H          67.164482765         88.882655163        102.361599676 H       1 P1     0.126268283
     3786 H          68.575636646         90.816143727        103.419959524 H       1 P1     0.116232389
     3787 H          69.920340099         90.197108977        102.739583303 H       1 P1     0.120853776
     3788 H          71.671724465         91.146880435        109.708162401 H       1 P1     0.114639544
     3789 H          70.967199222         91.928567451        110.935164235 H       1 P1     0.116056278
     3790 H          70.028727960         90.492395776        110.372569629 H       1 P1     0.108495126
     3791 H          68.069171829         92.098560626        110.075570460 H       1 P1     0.127247899
     3792 H          68.932110009         93.541384352        110.316623127 H       1 P1     0.134158515
     3793 H          67.976548627         93.375419822        108.938343319 H       1 P1     0.142738635
     3794 H          67.274296028         89.679657364        105.968693417 H       1 P1     0.173591407
     3795 H          67.506471508         91.055664796        107.926750078 H       1 P1     0.119102846
     3796 H          71.653678357         91.132750179        107.255281307 H       1 P1     0.123141491
     3797 H          71.356492407         89.973764803        105.176257428 H       1 P1     0.128669720
     3798 O          72.760263184         98.329400827        104.472185099 O.3     1 P1    -0.659864412
     3799 C          74.757982937         98.664528484        105.807904407 C.3     1 P1    -0.133951505
     3800 C          74.000195169         97.688983296        104.905663531 C.3     1 P1     0.117888667
     3801 C          73.696600398         96.332178452        105.666945069 C.3     1 P1    -0.035281281
     3802 O          72.537307564         96.643959206        106.528453143 O.3     1 P1    -0.542986079
     3803 C          72.638547749         94.792206498        108.030575873 C.ar    1 P1    -0.160492042
     3804 C          71.998546173         93.745358034        108.712457023 C.ar    1 P1    -0.129362876
     3805 C          70.716433976         93.314291834        108.286317100 C.ar    1 P1    -0.001194339
     3806 C          70.088327347         93.904285548        107.157982229 C.ar    1 P1    -0.113044883
     3807 C          70.713873573         94.990339424        106.516778343 C.ar    1 P1    -0.164700969
     3808 C          71.987683227         95.473945183        106.935884018 C.ar    1 P1     0.272760843
[truncated: 3,310,790 more chars]
