# Supplementary material for: Effect of inorganic material surface chemistry on structures and fracture behaviours of epoxy resin
Source: Nat Commun. 2024 Mar 8;15:1898. doi: 10.1038/s41467-024-46138-6 (PMC10923874; doi:10.1038/s41467-024-46138-6)
Supplement: Supplementary file 4 — Supplementary Data 1 [file 41467_2024_46138_MOESM4_ESM.zip › DGEBA_PACM_Bulk_cured/DGEBA_PACM_Bulk_cured_ratio0.6.pdb]

REMARK NSTEP=        0
HETATM    1 H    PO01    9      76.023  71.564  86.855
HETATM    2 H    PO01    9      76.192  69.664  86.833
HETATM    3 H    PO01    9      78.188  69.880  88.397
HETATM    4 H    PO01    9      77.653  72.570  88.942
HETATM    5 H    PO01    9      78.132  72.473  87.263
HETATM    6 H    PO01    9      80.086  73.771  90.154
HETATM    7 H    PO01    9      81.457  75.861  89.747
HETATM    8 H    PO01    9      82.387  74.096  85.938
HETATM    9 H    PO01    9      81.005  72.260  86.391
HETATM   10 H    PO01    9      77.498  81.581  91.712
HETATM   11 H    PO01    9      77.094  83.249  91.109
HETATM   12 H    PO01    9      77.675  82.896  88.873
HETATM   13 H    PO01    9      77.907  80.176  88.379
HETATM   14 H    PO01    9      78.262  80.029  90.169
HETATM   15 H    PO01    9      84.735  75.278  88.098
HETATM   16 H    PO01    9      84.920  77.096  88.207
HETATM   17 H    PO01    9      83.978  76.281  89.533
HETATM   18 H    PO01    9      82.659  76.505  85.376
HETATM   19 H    PO01    9      83.843  77.699  85.876
HETATM   20 H    PO01    9      84.246  76.036  85.625
HETATM   21 H    PO01    9      81.748  80.367  90.042
HETATM   22 H    PO01    9      83.250  78.607  89.544
HETATM   23 H    PO01    9      80.487  77.199  86.662
HETATM   24 H    PO01    9      79.242  79.235  86.943
HETATM   25 O3   PO01    9      76.281  70.665  88.794
HETATM   26 C3   PO01    9      76.268  70.609  87.367
HETATM   27 C3   PO01    9      77.573  70.733  88.124
HETATM   28 C3   PO01    9      78.223  72.069  88.258
HETATM   29 O3   PO01    9      79.610  71.857  88.639
HETATM   30 CR   PO01    9      80.562  73.970  89.300
HETATM   31 CR   PO01    9      81.408  75.057  89.014
HETATM   32 CR   PO01    9      82.063  75.210  87.784
HETATM   33 CR   PO01    9      81.851  74.163  86.805
HETATM   34 CR   PO01    9      81.074  73.016  87.102
HETATM   35 CR   PO01    9      80.369  72.932  88.328
HETATM   36 O3   PO01    9      76.289  81.678  90.020
HETATM   37 C3   PO01    9      77.240  82.240  90.963
HETATM   38 C3   PO01    9      77.613  81.978  89.514
HETATM   39 C3   PO01    9      78.411  80.675  89.252
HETATM   40 O3   PO01    9      79.723  81.001  88.902
HETATM   41 C3   PO01    9      84.205  76.262  88.431
HETATM   42 C3   PO01    9      83.472  76.681  86.072
HETATM   43 C3   PO01    9      82.958  76.429  87.537
HETATM   44 CR   PO01    9      81.596  79.722  89.233
HETATM   45 CR   PO01    9      82.453  78.658  88.899
HETATM   46 CR   PO01    9      82.169  77.710  87.916
HETATM   47 CR   PO01    9      80.899  77.958  87.258
HETATM   48 CR   PO01    9      80.084  79.093  87.527
HETATM   49 CR   PO01    9      80.419  79.883  88.604
HETATM   50 H    PO01    1     128.799  92.802  88.109
HETATM   51 H    PO01    1     130.182  91.967  87.651
HETATM   52 H    PO01    1     129.113  91.063  85.826
HETATM   53 H    PO01    1     127.063  89.755  86.721
HETATM   54 H    PO01    1     127.283  90.801  88.074
HETATM   55 H    PO01    1     127.561  87.259  88.250
HETATM   56 H    PO01    1     127.017  86.400  90.453
HETATM   57 H    PO01    1     129.136  89.742  92.135
HETATM   58 H    PO01    1     129.777  90.428  90.020
HETATM   59 H    PO01    1     128.780  81.218  97.275
HETATM   60 H    PO01    1     129.916  79.690  97.549
HETATM   61 H    PO01    1     131.746  80.914  96.242
HETATM   62 H    PO01    1     131.526  83.495  96.185
HETATM   63 H    PO01    1     129.879  83.375  96.701
HETATM   64 H    PO01    1     127.942  89.543  94.045
HETATM   65 H    PO01    1     127.960  88.198  95.240
HETATM   66 H    PO01    1     129.233  88.378  94.118
HETATM   67 H    PO01    1     125.586  86.716  92.343
HETATM   68 H    PO01    1     125.695  87.269  94.038
HETATM   69 H    PO01    1     125.617  88.404  92.744
HETATM   70 H    PO01    1     131.313  84.607  93.221
HETATM   71 H    PO01    1     130.119  86.697  92.610
HETATM   72 H    PO01    1     126.409  85.004  93.885
HETATM   73 H    PO01    1     127.635  83.173  94.736
HETATM   74 O3   PO01    1     127.423  92.292  85.803
HETATM   75 C3   PO01    1     129.378  92.500  87.274
HETATM   76 C3   PO01    1     128.468  91.600  86.463
HETATM   77 C3   PO01    1     127.801  90.368  87.250
HETATM   78 O3   PO01    1     128.866  89.476  87.806
HETATM   79 CR   PO01    1     127.938  87.706  89.150
HETATM   80 CR   PO01    1     127.657  87.215  90.431
HETATM   81 CR   PO01    1     128.019  87.985  91.658
HETATM   82 CR   PO01    1     128.809  89.184  91.409
HETATM   83 CR   PO01    1     129.133  89.625  90.156
HETATM   84 CR   PO01    1     128.671  88.885  89.039
HETATM   85 O3   PO01    1     130.892  81.606  98.138
HETATM   86 C3   PO01    1     129.846  80.805  97.488
HETATM   87 C3   PO01    1     130.917  81.540  96.669
HETATM   88 C3   PO01    1     130.616  82.896  96.139
HETATM   89 O3   PO01    1     130.210  82.668  94.752
HETATM   90 C3   PO01    1     128.109  88.448  94.194
HETATM   91 C3   PO01    1     126.043  87.466  92.998
HETATM   92 C3   PO01    1     127.600  87.527  92.999
HETATM   93 CR   PO01    1     130.361  84.793  93.480
HETATM   94 CR   PO01    1     129.628  85.948  93.071
HETATM   95 CR   PO01    1     128.223  86.122  93.287
HETATM   96 CR   PO01    1     127.431  85.048  93.840
HETATM   97 CR   PO01    1     128.149  83.864  94.256
HETATM   98 CR   PO01    1     129.584  83.774  94.170
HETATM   99 H    PO01    3     132.417  75.536  97.743
HETATM  100 H    PO01    3     132.920  75.074  99.468
HETATM  101 H    PO01    3     132.990  77.380 100.281
HETATM  102 H    PO01    3     132.199  79.027  98.308
HETATM  103 H    PO01    3     132.712  77.739  97.300
HETATM  104 H    PO01    3      68.735  78.135  95.965
HETATM  105 H    PO01    3      70.814  77.083  95.348
HETATM  106 H    PO01    3      71.465  76.296  99.619
HETATM  107 H    PO01    3      69.393  77.340 100.022
HETATM  108 H    PO01    3      73.717  68.939  90.642
HETATM  109 H    PO01    3      74.467  68.496  92.247
HETATM  110 H    PO01    3      72.258  68.428  93.239
HETATM  111 H    PO01    3      73.061  71.120  92.104
HETATM  112 H    PO01    3      73.593  70.416  93.701
HETATM  113 H    PO01    3      73.650  77.645  97.227
HETATM  114 H    PO01    3      74.637  76.413  96.527
HETATM  115 H    PO01    3      73.505  77.109  95.510
HETATM  116 H    PO01    3      73.807  75.758  98.817
HETATM  117 H    PO01    3      72.562  74.473  98.787
HETATM  118 H    PO01    3      74.106  74.382  97.784
HETATM  119 H    PO01    3      70.467  71.834  95.764
HETATM  120 H    PO01    3      70.794  73.590  97.329
HETATM  121 H    PO01    3      73.317  75.229  94.241
HETATM  122 H    PO01    3      72.966  73.518  92.795
HETATM  123 O3   PO01    3     131.287  76.630  99.233
HETATM  124 C3   PO01    3     132.456  75.826  98.815
HETATM  125 C3   PO01    3     132.587  77.240  99.268
HETATM  126 C3   PO01    3     132.915  78.181  98.175
HETATM  127 O3   PO01    3      67.865  78.637  98.295
HETATM  128 CR   PO01    3      69.264  77.636  96.654
HETATM  129 CR   PO01    3      70.526  77.025  96.325
HETATM  130 CR   PO01    3      71.378  76.443  97.375
HETATM  131 CR   PO01    3      70.931  76.659  98.743
HETATM  132 CR   PO01    3      69.712  77.267  99.063
HETATM  133 CR   PO01    3      68.893  77.782  98.015
HETATM  134 O3   PO01    3      71.314  69.244  91.445
HETATM  135 C3   PO01    3      73.558  68.367  91.573
HETATM  136 C3   PO01    3      72.464  69.017  92.352
HETATM  137 C3   PO01    3      72.780  70.434  92.958
HETATM  138 O3   PO01    3      71.608  71.162  93.604
HETATM  139 C3   PO01    3      73.672  76.797  96.552
HETATM  140 C3   PO01    3      73.320  75.057  98.151
HETATM  141 C3   PO01    3      72.622  75.717  96.937
HETATM  142 CR   PO01    3      71.161  72.443  95.540
HETATM  143 CR   PO01    3      71.394  73.548  96.377
HETATM  144 CR   PO01    3      72.345  74.573  95.980
HETATM  145 CR   PO01    3      72.863  74.477  94.678
HETATM  146 CR   PO01    3      72.603  73.379  93.780
HETATM  147 CR   PO01    3      71.835  72.346  94.300
HETATM  148 H    PO01    1      69.265  88.572  98.472
HETATM  149 H    PO01    1      67.964  87.455  97.921
HETATM  150 H    PO01    1      69.526  85.804  99.432
HETATM  151 H    PO01    1      70.819  84.928  97.495
HETATM  152 H    PO01    1      70.051  86.335  96.542
HETATM  153 H    PO01    1      69.074  82.611  97.426
HETATM  154 H    PO01    1      68.682  80.832  95.756
HETATM  155 H    PO01    1      68.092  83.890  92.915
HETATM  156 H    PO01    1      68.298  85.472  94.517
HETATM  157 H    PO01    1      76.659  78.637  92.220
HETATM  158 H    PO01    1      75.714  77.766  93.309
HETATM  159 H    PO01    1      74.578  76.636  91.311
HETATM  160 H    PO01    1      73.335  78.674  90.684
HETATM  161 H    PO01    1      74.666  79.677  91.261
HETATM  162 H    PO01    1     132.536  80.543  93.414
HETATM  163 H    PO01    1      67.141  79.262  92.596
HETATM  164 H    PO01    1      67.370  79.665  94.284
HETATM  165 H    PO01    1      68.166  80.756  90.943
HETATM  166 H    PO01    1      67.084  81.990  91.415
HETATM  167 H    PO01    1      68.812  82.276  91.383
HETATM  168 H    PO01    1      73.017  81.186  93.025
HETATM  169 H    PO01    1      70.891  82.255  92.878
HETATM  170 H    PO01    1      69.130  78.303  93.177
HETATM  171 H    PO01    1      71.237  77.410  93.105
HETATM  172 O3   PO01    1      71.107  87.105  98.838
HETATM  173 C3   PO01    1      68.730  87.637  98.711
HETATM  174 C3   PO01    1      69.811  86.538  98.683
HETATM  175 C3   PO01    1      69.951  85.688  97.358
HETATM  176 O3   PO01    1      68.661  84.953  97.282
HETATM  177 CR   PO01    1      68.718  82.786  96.496
HETATM  178 CR   PO01    1      68.562  81.771  95.478
HETATM  179 CR   PO01    1      68.363  82.106  94.091
HETATM  180 CR   PO01    1      68.213  83.479  93.804
HETATM  181 CR   PO01    1      68.448  84.494  94.809
HETATM  182 CR   PO01    1      68.644  84.155  96.172
HETATM  183 O3   PO01    1      75.806  77.581  89.947
HETATM  184 C3   PO01    1      76.168  77.682  92.387
HETATM  185 C3   PO01    1      75.123  77.583  91.242
HETATM  186 C3   PO01    1      74.097  78.723  91.429
HETATM  187 O3   PO01    1      73.499  78.560  92.748
HETATM  188 C3   PO01    1      67.130  80.048  93.311
HETATM  189 C3   PO01    1      68.071  81.563  91.602
HETATM  190 C3   PO01    1      68.319  81.041  93.095
HETATM  191 CR   PO01    1      72.159  80.625  92.880
HETATM  192 CR   PO01    1      70.829  81.227  92.893
HETATM  193 CR   PO01    1      69.655  80.379  92.993
HETATM  194 CR   PO01    1      69.870  78.954  93.042
HETATM  195 CR   PO01    1      71.155  78.429  93.059
HETATM  196 CR   PO01    1      72.325  79.194  92.870
HETATM  197 H    PO01    1     132.466  79.763 117.410
HETATM  198 H    PO01    1     131.514  81.065 116.873
HETATM  199 H    PO01    1     130.043  79.863 115.806
HETATM  200 H    PO01    1     130.320  77.442 115.494
HETATM  201 H    PO01    1     131.451  77.366 116.703
HETATM  202 H    PO01    1      67.257  76.420 115.459
HETATM  203 H    PO01    1      68.114  74.675 113.772
HETATM  204 H    PO01    1     131.694  76.123 110.984
HETATM  205 H    PO01    1     131.068  78.028 112.432
HETATM  206 H    PO01    1     130.824 131.787 114.993
HETATM  207 H    PO01    1     131.809 131.589 113.605
HETATM  208 H    PO01    1     130.499  67.648 114.841
HETATM  209 H    PO01    1     131.290  68.835 112.573
HETATM  210 H    PO01    1     132.541  67.617 112.553
HETATM  211 H    PO01    1     132.227  74.509 109.490
HETATM  212 H    PO01    1     132.617  72.902 109.613
HETATM  213 H    PO01    1     131.341  73.578 110.575
HETATM  214 H    PO01    1      69.024  74.506 111.480
HETATM  215 H    PO01    1      68.539  73.606 110.058
HETATM  216 H    PO01    1      68.122  75.328 110.182
HETATM  217 H    PO01    1     131.426  71.092 114.324
HETATM  218 H    PO01    1     131.380  73.074 113.031
HETATM  219 H    PO01    1      68.633  71.734 111.241
HETATM  220 H    PO01    1      68.321  69.584 112.294
HETATM  221 O3   PO01    1     129.243  78.686 117.253
HETATM  222 C3   PO01    1     131.482  80.108 117.337
HETATM  223 C3   PO01    1     130.427  79.227 116.601
HETATM  224 C3   PO01    1     131.060  78.041 115.935
HETATM  225 O3   PO01    1     132.058  78.347 114.977
HETATM  226 CR   PO01    1      66.927  76.339 114.476
HETATM  227 CR   PO01    1      67.322  75.334 113.555
HETATM  228 CR   PO01    1     133.043  75.218 112.356
HETATM  229 CR   PO01    1     132.159  76.204 111.948
HETATM  230 CR   PO01    1     131.740  77.265 112.807
HETATM  231 CR   PO01    1     132.358  77.324 114.073
HETATM  232 O3   PO01    1     129.903  66.807 113.092
HETATM  233 C3   PO01    1     131.648 132.212 114.458
HETATM  234 C3   PO01    1     131.030  67.214 113.996
HETATM  235 C3   PO01    1     131.944  68.261 113.259
HETATM  236 O3   PO01    1     132.861  69.033 114.055
HETATM  237 C3   PO01    1     132.290  73.708 110.169
HETATM  238 C3   PO01    1      68.208  74.367 110.738
HETATM  239 C3   PO01    1      66.894  74.012 111.369
HETATM  240 CR   PO01    1     132.134  71.244 113.648
HETATM  241 CR   PO01    1     132.184  72.435 112.926
HETATM  242 CR   PO01    1      66.927  72.654 112.048
HETATM  243 CR   PO01    1      67.765  71.593 111.791
HETATM  244 CR   PO01    1      67.696  70.408 112.519
HETATM  245 CR   PO01    1     133.040  70.224 113.415
HETATM  246 H    PO01    1     124.774  74.916  91.989
HETATM  247 H    PO01    1     124.405  75.413  90.493
HETATM  248 H    PO01    1     125.006  73.264  90.247
HETATM  249 H    PO01    1     123.943  71.315  91.200
HETATM  250 H    PO01    1     122.845  72.428  92.179
HETATM  251 H    PO01    1     123.527  72.500  94.869
HETATM  252 H    PO01    1     123.038  70.838  96.503
HETATM  253 H    PO01    1     125.584  68.226  94.459
HETATM  254 H    PO01    1     125.879  69.876  92.783
HETATM  255 H    PO01    1     131.393  67.888 100.701
HETATM  256 H    PO01    1     131.567 132.719 101.870
HETATM  257 H    PO01    1     130.379 131.443 100.487
HETATM  258 H    PO01    1     129.657 132.019  98.175
HETATM  259 H    PO01    1     130.219  67.421  98.567
HETATM  260 H    PO01    1     122.158  68.514  97.540
HETATM  261 H    PO01    1     123.277  67.770  98.672
HETATM  262 H    PO01    1     123.527  69.478  98.404
HETATM  263 H    PO01    1     124.096 132.989  95.093
HETATM  264 H    PO01    1     123.193 132.543  96.653
HETATM  265 H    PO01    1     122.440  67.186  95.492
HETATM  266 H    PO01    1     127.216 131.458  98.430
HETATM  267 H    PO01    1     125.274 132.048  97.162
HETATM  268 H    PO01    1     125.986  69.787  97.971
HETATM  269 H    PO01    1     127.849  69.096  99.455
HETATM  270 O3   PO01    1     123.049  73.328  89.658
HETATM  271 C3   PO01    1     124.033  74.837  91.245
HETATM  272 C3   PO01    1     124.038  73.375  90.696
HETATM  273 C3   PO01    1     123.852  72.267  91.733
HETATM  274 O3   PO01    1     124.885  72.237  92.728
HETATM  275 CR   PO01    1     123.841  71.573  94.771
HETATM  276 CR   PO01    1     123.741  70.610  95.795
HETATM  277 CR   PO01    1     124.254  69.282  95.694
HETATM  278 CR   PO01    1     125.095  69.138  94.577
HETATM  279 CR   PO01    1     125.269  70.078  93.562
HETATM  280 CR   PO01    1     124.628  71.348  93.676
HETATM  281 O3   PO01    1     132.265 132.493  99.769
HETATM  282 C3   PO01    1     131.622 133.161 100.864
HETATM  283 C3   PO01    1     130.829 132.269  99.890
HETATM  284 C3   PO01    1     129.825 132.874  98.897
HETATM  285 O3   PO01    1     128.646 133.073  99.684
HETATM  286 C3   PO01    1     123.233  68.540  97.916
HETATM  287 C3   PO01    1     123.414  66.935  95.942
HETATM  288 C3   PO01    1     124.109  68.152  96.704
HETATM  289 CR   PO01    1     126.955 132.453  98.279
HETATM  290 CR   PO01    1     125.817 132.804  97.538
HETATM  291 CR   PO01    1     125.426  67.758  97.347
HETATM  292 CR   PO01    1     126.283  68.753  97.998
HETATM  293 CR   PO01    1     127.294  68.392  98.877
HETATM  294 CR   PO01    1     127.650  67.070  98.922
HETATM  295 H    PO01    1     128.617  68.781 111.654
HETATM  296 H    PO01    1     127.479  67.528 112.093
HETATM  297 H    PO01    1     126.781  69.550 109.872
HETATM  298 H    PO01    1     127.341  67.860 108.270
HETATM  299 H    PO01    1     127.997 133.132 109.529
HETATM  300 H    PO01    1     129.829  68.435 106.752
HETATM  301 H    PO01    1     131.435  67.166 105.619
HETATM  302 H    PO01    1     132.751 132.122 109.391
HETATM  303 H    PO01    1     130.981  67.064 110.518
HETATM  304 H    PO01    1      74.321  67.721 107.445
HETATM  305 H    PO01    1      74.982  66.855 105.986
HETATM  306 H    PO01    1      74.979 132.112 108.812
HETATM  307 H    PO01    1      73.234 130.521 107.910
HETATM  308 H    PO01    1      72.999 131.548 106.429
HETATM  309 H    PO01    1     132.654 129.995 108.217
HETATM  310 H    PO01    1     131.446 130.110 106.772
HETATM  311 H    PO01    1     133.160 129.495 106.623
HETATM  312 H    PO01    1      67.194 132.563 104.827
HETATM  313 H    PO01    1      67.258 130.767 104.836
HETATM  314 H    PO01    1     132.158 131.469 104.835
HETATM  315 H    PO01    1      70.673  67.716 107.382
HETATM  316 H    PO01    1      68.480  67.354 106.606
HETATM  317 H    PO01    1      68.568 129.846 108.083
HETATM  318 H    PO01    1      70.840 130.211 108.631
HETATM  319 O3   PO01    1     125.693  67.781 110.401
HETATM  320 C3   PO01    1     127.509  68.556 111.702
HETATM  321 C3   PO01    1     126.937  68.512 110.237
HETATM  322 C3   PO01    1     127.855  67.844 109.205
HETATM  323 O3   PO01    1     129.194  68.558 109.166
HETATM  324 CR   PO01    1     130.475  67.909 107.308
HETATM  325 CR   PO01    1     131.478  67.136 106.671
HETATM  326 CR   PO01    1     132.287 132.697 107.438
HETATM  327 CR   PO01    1     132.129 132.699 108.873
HETATM  328 CR   PO01    1     131.112  67.093 109.508
HETATM  329 CR   PO01    1     130.263  67.819 108.702
HETATM  330 O3   PO01    1      75.480 130.912 107.187
HETATM  331 C3   PO01    1      75.044  66.970 107.052
HETATM  332 C3   PO01    1      74.698 132.014 107.751
HETATM  333 C3   PO01    1      73.234 131.492 107.538
HETATM  334 O3   PO01    1      72.311 132.296 108.245
HETATM  335 C3   PO01    1     132.514 130.242 107.103
HETATM  336 C3   PO01    1     133.118 131.621 105.182
HETATM  337 C3   PO01    1      66.810 131.610 106.798
HETATM  338 CR   PO01    1      70.229 133.153 107.487
HETATM  339 CR   PO01    1      68.943 132.930 107.056
HETATM  340 CR   PO01    1      68.231 131.740 107.224
HETATM  341 CR   PO01    1      69.008 130.708 107.806
HETATM  342 CR   PO01    1      70.317 130.908 108.246
HETATM  343 CR   PO01    1      70.965 132.096 107.977
HETATM  344 H    PO01    1      85.986 126.032 133.060
HETATM  345 H    PO01    1      86.605 127.754 132.717
HETATM  346 H    PO01    1      85.110 128.468  68.203
HETATM  347 H    PO01    1      83.988 126.995  69.808
HETATM  348 H    PO01    1      84.817 125.595  69.269
HETATM  349 H    PO01    1      82.661 123.858  67.877
HETATM  350 H    PO01    1      80.669 122.869  68.621
HETATM  351 H    PO01    1      79.114 126.748  69.233
HETATM  352 H    PO01    1      81.343 127.639  68.819
HETATM  353 H    PO01    1      76.227 116.161 130.455
HETATM  354 H    PO01    1      75.492 117.748 130.080
HETATM  355 H    PO01    1      76.742 116.668 132.802
HETATM  356 H    PO01    1      75.035 118.785  67.086
HETATM  357 H    PO01    1      75.966 119.468 132.109
HETATM  358 H    PO01    1      78.720 125.169  71.529
HETATM  359 H    PO01    1      77.775 123.820  71.620
HETATM  360 H    PO01    1      79.511 123.686  71.332
HETATM  361 H    PO01    1      77.053 125.909  70.021
HETATM  362 H    PO01    1      76.947 125.516  68.318
HETATM  363 H    PO01    1      76.057 124.611  69.694
HETATM  364 H    PO01    1      77.269 121.313 132.368
HETATM  365 H    PO01    1      77.722 123.464  66.933
HETATM  366 H    PO01    1      78.201 121.586  70.693
HETATM  367 H    PO01    1      77.621 119.419  69.749
HETATM  368 O3   PO01    1      86.805 127.056  68.322
HETATM  369 C3   PO01    1      86.223 127.017  67.030
HETATM  370 C3   PO01    1      85.417 127.387  68.236
HETATM  371 C3   PO01    1      84.362 126.435  68.888
HETATM  372 O3   PO01    1      83.368 126.260  67.912
HETATM  373 CR   PO01    1      81.943 124.431  68.215
HETATM  374 CR   PO01    1      80.674 123.865  68.584
HETATM  375 CR   PO01    1      79.599 124.696  68.922
HETATM  376 CR   PO01    1      79.851 126.100  68.948
HETATM  377 CR   PO01    1      81.135 126.631  68.701
HETATM  378 CR   PO01    1      82.174 125.776  68.288
HETATM  379 O3   PO01    1      74.619 116.764 132.289
HETATM  380 C3   PO01    1      76.278 117.232 130.707
HETATM  381 C3   PO01    1      75.996 117.289 132.217
HETATM  382 C3   PO01    1      75.905 118.663 132.878
HETATM  383 O3   PO01    1      77.134 118.948  67.257
HETATM  384 C3   PO01    1      78.618 124.172  71.033
HETATM  385 C3   PO01    1      77.037 125.058  69.325
HETATM  386 C3   PO01    1      78.327 124.078  69.511
HETATM  387 CR   PO01    1      77.451 121.364  66.987
HETATM  388 CR   PO01    1      77.737 122.629  67.532
HETATM  389 CR   PO01    1      78.001 122.753  68.933
HETATM  390 CR   PO01    1      77.966 121.526  69.687
HETATM  391 CR   PO01    1      77.642 120.262  69.152
HETATM  392 CR   PO01    1      77.309 120.222  67.794
HETATM  393 H    PO01    1      93.029  81.005  97.450
HETATM  394 H    PO01    1      93.891  81.313  95.820
HETATM  395 H    PO01    1      92.532  83.215  95.223
HETATM  396 H    PO01    1      90.332  83.361  96.710
HETATM  397 H    PO01    1      91.095  82.479  98.141
HETATM  398 H    PO01    1      87.891  82.340  96.730
HETATM  399 H    PO01    1      86.230  81.216  97.944
HETATM  400 H    PO01    1      89.031  78.522  99.557
HETATM  401 H    PO01    1      90.588  79.174  97.811
HETATM  402 H    PO01    1      91.542  79.654 107.974
HETATM  403 H    PO01    1      91.166  78.154 107.091
HETATM  404 H    PO01    1      89.618  80.832 106.978
HETATM  405 H    PO01    1      89.250  78.349 105.214
HETATM  406 H    PO01    1      89.889  79.941 104.685
HETATM  407 H    PO01    1      84.587  79.779  98.896
HETATM  408 H    PO01    1      84.258  79.536 100.607
HETATM  409 H    PO01    1      85.152  80.956 100.093
HETATM  410 H    PO01    1      85.215  77.180 100.050
HETATM  411 H    PO01    1      85.842  77.733  98.405
HETATM  412 H    PO01    1      86.967  77.146  99.646
HETATM  413 H    PO01    1      86.757  77.805 104.365
HETATM  414 H    PO01    1      86.177  77.404 102.068
HETATM  415 H    PO01    1      87.719  81.286 101.088
HETATM  416 H    PO01    1      88.250  81.625 103.374
HETATM  417 O3   PO01    1      93.542  83.130  97.104
HETATM  418 C3   PO01    1      93.503  81.724  96.723
HETATM  419 C3   PO01    1      92.378  82.777  96.289
HETATM  420 C3   PO01    1      91.009  82.481  96.977
HETATM  421 O3   PO01    1      90.407  81.309  96.481
HETATM  422 CR   PO01    1      88.132  81.474  97.298
HETATM  423 CR   PO01    1      87.147  80.821  98.071
HETATM  424 CR   PO01    1      87.391  79.797  99.023
HETATM  425 CR   PO01    1      88.676  79.264  98.926
HETATM  426 CR   PO01    1      89.644  79.691  97.971
HETATM  427 CR   PO01    1      89.397  80.853  97.279
HETATM  428 O3   PO01    1      88.966  79.021 107.925
HETATM  429 C3   PO01    1      91.250  79.242 106.998
HETATM  430 C3   PO01    1      89.780  79.736 106.859
HETATM  431 C3   PO01    1      89.262  79.375 105.458
HETATM  432 O3   PO01    1      87.850  79.864 105.291
HETATM  433 C3   PO01    1      84.972  79.864  99.841
HETATM  434 C3   PO01    1      86.055  77.745  99.500
HETATM  435 C3   PO01    1      86.341  79.195  99.970
HETATM  436 CR   PO01    1      86.903  78.539 103.698
HETATM  437 CR   PO01    1      86.584  78.329 102.354
HETATM  438 CR   PO01    1      86.762  79.310 101.390
HETATM  439 CR   PO01    1      87.479  80.548 101.768
HETATM  440 CR   PO01    1      87.855  80.735 103.096
HETATM  441 CR   PO01    1      87.501  79.740 104.053
HETATM  442 H    PO01    1      73.798  85.281 122.941
HETATM  443 H    PO01    1      74.170  86.702 123.819
HETATM  444 H    PO01    1      75.511  85.219 125.441
HETATM  445 H    PO01    1      74.535  83.012 123.737
HETATM  446 H    PO01    1      75.309  82.753 125.385
HETATM  447 H    PO01    1      76.482  81.942 121.913
HETATM  448 H    PO01    1      77.096  79.657 121.543
HETATM  449 H    PO01    1      78.889  79.710 125.511
HETATM  450 H    PO01    1      78.253  82.031 125.592
HETATM  451 H    PO01    1      84.014  76.890 114.987
HETATM  452 H    PO01    1      82.735  76.113 115.947
HETATM  453 H    PO01    1      82.980  79.122 115.888
HETATM  454 H    PO01    1      80.550  77.513 116.859
HETATM  455 H    PO01    1      80.967  79.208 117.022
HETATM  456 H    PO01    1      79.360  77.232 125.151
HETATM  457 H    PO01    1      80.281  76.698 123.764
HETATM  458 H    PO01    1      80.512  78.353 124.340
HETATM  459 H    PO01    1      76.728  77.306 122.486
HETATM  460 H    PO01    1      77.757  75.945 123.029
HETATM  461 H    PO01    1      77.020  76.991 124.158
HETATM  462 H    PO01    1      81.933  79.670 120.029
HETATM  463 H    PO01    1      80.576  79.813 122.147
HETATM  464 H    PO01    1      78.823  76.148 120.997
HETATM  465 H    PO01    1      80.282  76.040 119.028
HETATM  466 O3   PO01    1      73.602  84.504 125.555
HETATM  467 C3   PO01    1      74.544  85.730 123.594
HETATM  468 C3   PO01    1      74.793  84.733 124.796
HETATM  469 C3   PO01    1      75.297  83.355 124.438
HETATM  470 O3   PO01    1      76.643  83.387 123.879
HETATM  471 CR   PO01    1      77.088  81.473 122.572
HETATM  472 CR   PO01    1      77.380  80.092 122.450
HETATM  473 CR   PO01    1      78.167  79.408 123.438
HETATM  474 CR   PO01    1      78.382  80.164 124.684
HETATM  475 CR   PO01    1      78.020  81.493 124.711
HETATM  476 CR   PO01    1      77.182  82.135 123.742
HETATM  477 O3   PO01    1      81.864  78.021 114.500
HETATM  478 C3   PO01    1      83.390  76.927 115.941
HETATM  479 C3   PO01    1      82.485  78.114 115.800
HETATM  480 C3   PO01    1      81.382  78.177 116.970
HETATM  481 O3   PO01    1      82.012  77.928 118.266
HETATM  482 C3   PO01    1      79.765  77.539 124.217
HETATM  483 C3   PO01    1      77.488  77.003 123.159
HETATM  484 C3   PO01    1      78.737  78.021 123.158
HETATM  485 CR   PO01    1      81.240  79.027 120.302
HETATM  486 CR   PO01    1      80.489  79.049 121.503
HETATM  487 CR   PO01    1      79.549  77.994 121.837
HETATM  488 CR   PO01    1      79.481  76.908 120.906
HETATM  489 CR   PO01    1      80.290  76.870 119.706
HETATM  490 CR   PO01    1      81.157  77.942 119.364
HETATM  491 H    PO01    1      84.955  94.058  75.123
HETATM  492 H    PO01    1      83.973  94.408  73.712
HETATM  493 H    PO01    1      82.212  95.162  75.738
HETATM  494 H    PO01    1      83.080  92.225  75.437
HETATM  495 H    PO01    1      81.982  93.063  74.264
HETATM  496 H    PO01    1      79.377  93.237  74.489
HETATM  497 H    PO01    1      77.717  91.888  73.488
HETATM  498 H    PO01    1      79.317  88.587  75.551
HETATM  499 H    PO01    1      80.653  90.019  76.832
HETATM  500 H    PO01    1      68.772  92.967  71.850
HETATM  501 H    PO01    1      69.679  91.481  71.894
HETATM  502 H    PO01    1      70.637  93.703  72.921
HETATM  503 H    PO01    1      72.931  93.365  72.331
HETATM  504 H    PO01    1      72.514  92.519  70.778
HETATM  505 H    PO01    1      79.128  88.398  72.486
HETATM  506 H    PO01    1      77.712  88.142  71.532
HETATM  507 H    PO01    1      78.329  89.722  71.703
HETATM  508 H    PO01    1      76.580  87.677  75.144
HETATM  509 H    PO01    1      76.374  87.190  73.416
HETATM  510 H    PO01    1      78.077  87.159  74.182
HETATM  511 H    PO01    1      73.690  90.270  70.931
HETATM  512 H    PO01    1      76.131  89.669  71.234
HETATM  513 H    PO01    1      75.753  90.137  75.331
HETATM  514 H    PO01    1      73.568  91.191  75.032
HETATM  515 O3   PO01    1      83.578  94.363  77.055
HETATM  516 C3   PO01    1      84.143  94.667  74.811
HETATM  517 C3   PO01    1      82.980  94.354  75.721
HETATM  518 C3   PO01    1      82.287  93.008  75.303
HETATM  519 O3   PO01    1      81.180  92.717  76.228
HETATM  520 CR   PO01    1      79.273  92.306  74.852
HETATM  521 CR   PO01    1      78.319  91.425  74.185
HETATM  522 CR   PO01    1      78.286  90.051  74.389
HETATM  523 CR   PO01    1      79.179  89.612  75.393
HETATM  524 CR   PO01    1      80.038  90.434  76.069
HETATM  525 CR   PO01    1      80.210  91.812  75.734
HETATM  526 O3   PO01    1      70.753  94.582  71.089
HETATM  527 C3   PO01    1      69.637  92.430  71.381
HETATM  528 C3   PO01    1      70.802  93.372  71.880
HETATM  529 C3   PO01    1      72.187  92.645  71.826
HETATM  530 O3   PO01    1      72.202  91.419  72.703
HETATM  531 C3   PO01    1      78.142  88.831  72.263
HETATM  532 C3   PO01    1      77.074  87.729  74.128
HETATM  533 C3   PO01    1      77.399  89.098  73.613
HETATM  534 CR   PO01    1      74.198  90.382  71.849
HETATM  535 CR   PO01    1      75.501  89.936  72.024
HETATM  536 CR   PO01    1      76.074  89.790  73.339
HETATM  537 CR   PO01    1      75.318  90.227  74.384
HETATM  538 CR   PO01    1      74.046  90.792  74.219
HETATM  539 CR   PO01    1      73.447  90.903  72.933
HETATM  540 H    PO01   10      83.766  79.915 125.372
HETATM  541 H    PO01   10      85.167  80.962 124.874
HETATM  542 H    PO01   10      85.576  79.374 123.002
HETATM  543 H    PO01   10      84.100  77.509 122.556
HETATM  544 H    PO01   10      82.886  78.076 123.656
HETATM  545 H    PO01   10      83.164  77.139 126.687
HETATM  546 H    PO01   10      82.014  75.183 127.761
HETATM  547 H    PO01   10      83.261  72.758 124.575
HETATM  548 H    PO01   10      84.641  74.787 123.501
HETATM  549 H    PO01   10      80.624  72.783 118.790
HETATM  550 H    PO01   10      81.309  71.064 118.707
HETATM  551 H    PO01   10      79.712  70.364 120.451
HETATM  552 H    PO01   10      77.876  72.489 120.235
HETATM  553 H    PO01   10      79.202  73.406 120.877
HETATM  554 H    PO01   10      83.350  71.664 127.702
HETATM  555 H    PO01   10      81.921  70.558 127.525
HETATM  556 H    PO01   10      83.037  70.788 126.264
HETATM  557 H    PO01   10      80.174  73.662 127.746
HETATM  558 H    PO01   10      80.336  71.866 128.165
HETATM  559 H    PO01   10      81.540  73.110 128.659
HETATM  560 H    PO01   10      78.462  73.981 123.745
HETATM  561 H    PO01   10      79.874  74.243 125.534
HETATM  562 H    PO01   10      81.384  70.381 124.869
HETATM  563 H    PO01   10      80.034  70.275 122.815
HETATM  564 O3   PO01   10      83.845  80.432 123.249
HETATM  565 C3   PO01   10      84.359  80.298 124.568
HETATM  566 C3   PO01   10      84.660  79.299 123.504
HETATM  567 C3   PO01   10      83.958  77.906 123.570
HETATM  568 O3   PO01   10      84.509  77.190 124.710
HETATM  569 CR   PO01   10      83.161  76.224 126.254
HETATM  570 CR   PO01   10      82.578  75.082 126.904
HETATM  571 CR   PO01   10      82.580  73.806 126.230
HETATM  572 CR   PO01   10      83.331  73.706 125.011
HETATM  573 CR   PO01   10      84.015  74.792 124.378
HETATM  574 CR   PO01   10      83.809  76.016 125.037
HETATM  575 O3   PO01   10      79.283  71.346 118.709
HETATM  576 C3   PO01   10      80.567  71.768 119.170
HETATM  577 C3   PO01   10      79.507  71.374 120.099
HETATM  578 C3   PO01   10      78.754  72.452 120.830
HETATM  579 O3   PO01   10      78.221  72.054 122.103
HETATM  580 C3   PO01   10      82.549  71.324 127.044
HETATM  581 C3   PO01   10      80.837  72.817 127.878
HETATM  582 C3   PO01   10      81.732  72.593 126.628
HETATM  583 CR   PO01   10      79.068  73.218 123.933
HETATM  584 CR   PO01   10      79.892  73.380 125.012
HETATM  585 CR   PO01   10      80.791  72.358 125.449
HETATM  586 CR   PO01   10      80.765  71.204 124.626
HETATM  587 CR   PO01   10      79.964  71.063 123.494
HETATM  588 CR   PO01   10      79.061  72.064 123.195
HETATM  589 H    PO01    1      72.536  81.651  73.560
HETATM  590 H    PO01    1      73.383  82.087  74.983
HETATM  591 H    PO01    1      75.314  82.680  73.298
HETATM  592 H    PO01    1      76.377  80.468  73.818
HETATM  593 H    PO01    1      74.707  79.892  74.017
HETATM  594 H    PO01    1      73.773  81.805  77.397
HETATM  595 H    PO01    1      73.366  80.615  79.359
HETATM  596 H    PO01    1      76.099  77.586  77.951
HETATM  597 H    PO01    1      76.509  78.975  75.965
HETATM  598 H    PO01    1      78.389  75.283  83.232
HETATM  599 H    PO01    1      79.509  73.793  82.990
HETATM  600 H    PO01    1      81.405  75.380  83.516
HETATM  601 H    PO01    1      80.798  77.809  84.255
HETATM  602 H    PO01    1      79.123  77.432  84.171
HETATM  603 H    PO01    1      72.664  78.828  81.013
HETATM  604 H    PO01    1      73.748  78.241  82.146
HETATM  605 H    PO01    1      73.829  79.937  81.564
HETATM  606 H    PO01    1      73.807  76.050  80.511
HETATM  607 H    PO01    1      72.762  77.002  79.659
HETATM  608 H    PO01    1      74.310  76.274  78.925
HETATM  609 H    PO01    1      78.777  76.043  80.731
HETATM  610 H    PO01    1      76.460  76.042  80.083
HETATM  611 H    PO01    1      76.266  80.081  81.389
HETATM  612 H    PO01    1      78.580  79.766  82.502
HETATM  613 O3   PO01    1      74.484  81.411  71.946
HETATM  614 C3   PO01    1      73.348  82.299  73.885
HETATM  615 C3   PO01    1      74.677  81.848  73.314
HETATM  616 C3   PO01    1      75.346  80.716  74.184
HETATM  617 O3   PO01    1      75.510  81.317  75.475
HETATM  618 CR   PO01    1      74.337  80.959  77.529
HETATM  619 CR   PO01    1      74.137  80.263  78.665
HETATM  620 CR   PO01    1      74.734  78.995  78.879
HETATM  621 CR   PO01    1      75.589  78.509  77.866
HETATM  622 CR   PO01    1      75.913  79.280  76.742
HETATM  623 CR   PO01    1      75.240  80.516  76.547
HETATM  624 O3   PO01    1      79.845  75.112  84.811
HETATM  625 C3   PO01    1      79.232  74.705  83.559
HETATM  626 C3   PO01    1      80.392  75.720  83.647
HETATM  627 C3   PO01    1      80.054  77.281  83.601
HETATM  628 O3   PO01    1      79.987  77.674  82.207
HETATM  629 C3   PO01    1      73.707  78.826  81.249
HETATM  630 C3   PO01    1      73.848  76.814  79.783
HETATM  631 C3   PO01    1      74.628  78.171  80.170
HETATM  632 CR   PO01    1      78.192  76.810  80.980
HETATM  633 CR   PO01    1      76.873  76.866  80.570
HETATM  634 CR   PO01    1      76.049  78.061  80.746
HETATM  635 CR   PO01    1      76.750  79.166  81.322
HETATM  636 CR   PO01    1      78.017  79.013  81.981
HETATM  637 CR   PO01    1      78.705  77.830  81.764
HETATM  638 H    PO01    1      75.794  68.919  75.231
HETATM  639 H    PO01    1      74.484  70.029  75.229
HETATM  640 H    PO01    1      74.179  69.375  72.628
HETATM  641 H    PO01    1      76.094  70.480  71.921
HETATM  642 H    PO01    1      77.166  69.973  73.271
HETATM  643 H    PO01    1      74.077  73.296  73.562
HETATM  644 H    PO01    1      74.000  75.308  72.405
HETATM  645 H    PO01    1      77.821  74.599  70.925
HETATM  646 H    PO01    1      77.909  72.344  72.000
HETATM  647 H    PO01    1      83.237  80.157  71.299
HETATM  648 H    PO01    1      83.820  81.483  72.200
HETATM  649 H    PO01    1      82.045  81.255  73.560
HETATM  650 H    PO01    1      81.199  79.177  74.412
HETATM  651 H    PO01    1      82.169  78.152  73.354
HETATM  652 H    PO01    1      75.105  75.595  69.055
HETATM  653 H    PO01    1      75.893  77.107  68.722
HETATM  654 H    PO01    1      76.814  75.702  68.919
HETATM  655 H    PO01    1      75.155  78.540  70.596
HETATM  656 H    PO01    1      73.983  77.260  70.658
HETATM  657 H    PO01    1      74.949  77.699  72.235
HETATM  658 H    PO01    1      80.133  78.807  70.296
HETATM  659 H    PO01    1      78.119  77.643  69.464
HETATM  660 H    PO01    1      77.129  76.737  73.495
HETATM  661 H    PO01    1      78.950  78.100  74.329
HETATM  662 O3   PO01    1      75.710  67.942  72.811
HETATM  663 C3   PO01    1      74.830  69.063  74.809
HETATM  664 C3   PO01    1      75.070  69.145  73.302
HETATM  665 C3   PO01    1      76.106  70.244  72.960
HETATM  666 O3   PO01    1      75.889  71.495  73.648
HETATM  667 CR   PO01    1      74.893  73.495  73.007
HETATM  668 CR   PO01    1      74.856  74.735  72.299
HETATM  669 CR   PO01    1      75.965  75.097  71.547
HETATM  670 CR   PO01    1      77.077  74.218  71.504
HETATM  671 CR   PO01    1      77.129  72.953  72.102
HETATM  672 CR   PO01    1      75.982  72.603  72.868
HETATM  673 O3   PO01    1      83.491  80.136  74.669
HETATM  674 C3   PO01    1      83.730  80.364  72.222
HETATM  675 C3   PO01    1      82.704  80.299  73.441
HETATM  676 C3   PO01    1      81.639  79.146  73.474
HETATM  677 O3   PO01    1      80.612  79.443  72.570
HETATM  678 C3   PO01    1      75.922  76.193  69.310
HETATM  679 C3   PO01    1      74.999  77.590  71.115
HETATM  680 C3   PO01    1      76.057  76.467  70.871
HETATM  681 CR   PO01    1      79.410  78.371  70.939
HETATM  682 CR   PO01    1      78.257  77.728  70.439
HETATM  683 CR   PO01    1      77.381  77.150  71.379
HETATM  684 CR   PO01    1      77.694  77.286  72.807
HETATM  685 CR   PO01    1      78.805  77.999  73.267
HETATM  686 CR   PO01    1      79.630  78.550  72.341
HETATM  687 H    PO01    1      75.900  85.975 128.713
HETATM  688 H    PO01    1      77.205  86.985 129.555
HETATM  689 H    PO01    1      78.955  85.919 128.419
HETATM  690 H    PO01    1      78.017  84.113 126.752
HETATM  691 H    PO01    1      76.527  83.964 127.891
HETATM  692 H    PO01    1      77.993  84.507 130.887
HETATM  693 H    PO01    1      77.045  83.637 132.977
HETATM  694 H    PO01    1      76.013  80.147 130.939
HETATM  695 H    PO01    1      77.347  80.806 129.089
HETATM  696 H    PO01    1      73.476  78.632 130.006
HETATM  697 H    PO01    1      73.009  78.915 128.284
HETATM  698 H    PO01    1      71.312  77.188 130.076
HETATM  699 H    PO01    1      69.565  78.985 129.545
HETATM  700 H    PO01    1      70.993  79.981 129.198
HETATM  701 H    PO01    1      77.396  80.859  67.901
HETATM  702 H    PO01    1      76.015  80.030  68.658
HETATM  703 H    PO01    1      76.692  79.422  67.078
HETATM  704 H    PO01    1      74.618  82.148  68.879
HETATM  705 H    PO01    1      76.072  82.840  68.441
HETATM  706 H    PO01    1      74.719  83.307  67.557
HETATM  707 H    PO01    1      72.093  78.149 132.746
HETATM  708 H    PO01    1      74.302  78.905  67.358
HETATM  709 H    PO01    1      73.375  82.734 131.927
HETATM  710 H    PO01    1      71.515  81.784 130.967
HETATM  711 O3   PO01    1      77.358  86.651 127.332
HETATM  712 C3   PO01    1      76.900  86.410 128.700
HETATM  713 C3   PO01    1      78.004  85.620 128.083
HETATM  714 C3   PO01    1      77.632  84.169 127.842
HETATM  715 O3   PO01    1      78.295  83.182 128.637
HETATM  716 CR   PO01    1      77.576  83.590 130.970
HETATM  717 CR   PO01    1      77.011  83.091 132.152
HETATM  718 CR   PO01    1      76.300  81.858 132.138
HETATM  719 CR   PO01    1      76.406  81.119 130.959
HETATM  720 CR   PO01    1      77.138  81.476 129.836
HETATM  721 CR   PO01    1      77.688  82.740 129.810
HETATM  722 O3   PO01    1      70.943  77.229 128.177
HETATM  723 C3   PO01    1      73.001  78.185 129.105
HETATM  724 C3   PO01    1      71.486  77.919 129.329
HETATM  725 C3   PO01    1      70.649  79.127 129.770
HETATM  726 O3   PO01    1      70.635  79.372 131.179
HETATM  727 C3   PO01    1      76.477  80.352  67.646
HETATM  728 C3   PO01    1      75.166  82.492  68.033
HETATM  729 C3   PO01    1      75.474  81.364  66.953
HETATM  730 CR   PO01    1      72.479  79.121 132.581
HETATM  731 CR   PO01    1      73.724  79.599 133.153
HETATM  732 CR   PO01    1      74.195  80.904 132.814
HETATM  733 CR   PO01    1      73.277  81.730 132.025
HETATM  734 CR   PO01    1      72.136  81.202 131.475
HETATM  735 CR   PO01    1      71.791  79.864 131.660
HETATM  736 H    PO01    1     129.993  94.205  84.575
HETATM  737 H    PO01    1     130.519  92.563  84.800
HETATM  738 H    PO01    1     132.461  93.568  84.259
HETATM  739 H    PO01    1     132.006  95.559  86.353
HETATM  740 H    PO01    1     131.634  95.883  84.548
HETATM  741 H    PO01    1      67.350  97.827  83.496
HETATM  742 H    PO01    1      66.939 100.085  84.046
HETATM  743 H    PO01    1      67.264  99.015  88.262
HETATM  744 H    PO01    1      67.639  96.773  87.437
HETATM  745 H    PO01    1     127.153 101.775  92.825
HETATM  746 H    PO01    1     128.870 101.649  92.774
HETATM  747 H    PO01    1     128.838 103.560  91.157
HETATM  748 H    PO01    1     127.494 102.283  89.258
HETATM  749 H    PO01    1     126.872 101.243  90.686
HETATM  750 H    PO01    1      68.856 101.926  86.404
HETATM  751 H    PO01    1      67.895 103.032  87.487
HETATM  752 H    PO01    1      68.510 101.385  88.099
HETATM  753 H    PO01    1     132.449 103.287  85.790
HETATM  754 H    PO01    1      67.241 102.423  84.806
HETATM  755 H    PO01    1     131.823 101.957  84.833
HETATM  756 H    PO01    1     128.782 100.108  87.919
HETATM  757 H    PO01    1     130.642 100.193  86.305
HETATM  758 H    PO01    1     132.844 102.394  89.230
HETATM  759 H    PO01    1     131.129 101.989  90.767
HETATM  760 O3   PO01    1     132.762  93.145  86.170
HETATM  761 C3   PO01    1     130.581  93.574  85.232
HETATM  762 C3   PO01    1     132.110  93.862  85.155
HETATM  763 C3   PO01    1     132.244  95.398  85.276
HETATM  764 O3   PO01    1      67.263  95.876  85.066
HETATM  765 CR   PO01    1      67.306  98.134  84.451
HETATM  766 CR   PO01    1      67.026  99.452  84.869
HETATM  767 CR   PO01    1      67.085  99.856  86.219
HETATM  768 CR   PO01    1      67.314  98.890  87.228
HETATM  769 CR   PO01    1      67.404  97.547  86.863
HETATM  770 CR   PO01    1      67.349  97.177  85.450
HETATM  771 O3   PO01    1     126.848 103.936  91.255
HETATM  772 C3   PO01    1     128.079 102.370  92.719
HETATM  773 C3   PO01    1     127.925 102.976  91.324
HETATM  774 C3   PO01    1     127.715 101.848  90.273
HETATM  775 O3   PO01    1     128.684 100.805  90.215
HETATM  776 C3   PO01    1      68.162 101.953  87.240
HETATM  777 C3   PO01    1     132.762 102.329  85.408
HETATM  778 C3   PO01    1     133.180 101.305  86.588
HETATM  779 CR   PO01    1     129.682 100.548  88.116
HETATM  780 CR   PO01    1     130.799 100.610  87.214
HETATM  781 CR   PO01    1     132.031 101.269  87.564
HETATM  782 CR   PO01    1     132.065 101.906  88.864
HETATM  783 CR   PO01    1     131.025 101.703  89.745
HETATM  784 CR   PO01    1     129.806 101.086  89.462
HETATM  785 H    PO01    7      70.534  80.599  75.178
HETATM  786 H    PO01    7      70.730  79.160  74.316
HETATM  787 H    PO01    7      68.733  80.343  73.504
HETATM  788 H    PO01    7      67.294  78.338  73.134
HETATM  789 H    PO01    7      68.216  77.642  74.500
HETATM  790 H    PO01    7      70.922  76.024  73.732
HETATM  791 H    PO01    7      71.566  74.108  72.585
HETATM  792 H    PO01    7      68.338  74.692  69.906
HETATM  793 H    PO01    7      68.147  76.973  70.760
HETATM  794 H    PO01    7     133.106  74.024 130.911
HETATM  795 H    PO01    7     132.300  74.462 132.576
HETATM  796 H    PO01    7      67.589  76.126 133.174
HETATM  797 H    PO01    7      69.639  76.630 131.791
HETATM  798 H    PO01    7      68.812  76.091 130.260
HETATM  799 H    PO01    7      72.427  72.828  70.500
HETATM  800 H    PO01    7      71.763  71.972  71.791
HETATM  801 H    PO01    7      71.922  71.309  70.087
HETATM  802 H    PO01    7      69.654  70.682  70.299
HETATM  803 H    PO01    7      69.081  71.515  71.849
HETATM  804 H    PO01    7      68.356  71.909  70.198
HETATM  805 H    PO01    7      68.934  72.544 132.202
HETATM  806 H    PO01    7      68.837  71.864  68.102
HETATM  807 H    PO01    7      71.726  74.864  69.131
HETATM  808 H    PO01    7      71.491  75.627 133.127
HETATM  809 O3   PO01    7      67.639  80.164  75.349
HETATM  810 C3   PO01    7      70.099  79.605  75.059
HETATM  811 C3   PO01    7      68.667  79.704  74.375
HETATM  812 C3   PO01    7      68.303  78.331  73.675
HETATM  813 O3   PO01    7      69.255  77.973  72.681
HETATM  814 CR   PO01    7      70.368  75.805  72.990
HETATM  815 CR   PO01    7      70.705  74.574  72.275
HETATM  816 CR   PO01    7      70.003  74.117  71.161
HETATM  817 CR   PO01    7      68.935  74.995  70.667
HETATM  818 CR   PO01    7      68.729  76.255  71.264
HETATM  819 CR   PO01    7      69.388  76.654  72.423
HETATM  820 O3   PO01    7     132.976  76.122 131.459
HETATM  821 C3   PO01    7     133.031  74.729 131.779
HETATM  822 C3   PO01    7      67.716  75.689 132.187
HETATM  823 C3   PO01    7      69.056  75.786 131.374
HETATM  824 O3   PO01    7      69.916  74.606 131.287
HETATM  825 C3   PO01    7      71.603  72.175  70.766
HETATM  826 C3   PO01    7      69.274  71.658  70.734
HETATM  827 C3   PO01    7      70.299  72.812  70.340
HETATM  828 CR   PO01    7      69.487  73.053 132.935
HETATM  829 CR   PO01    7      69.500  72.594  67.904
HETATM  830 CR   PO01    7      70.317  73.211  68.873
HETATM  831 CR   PO01    7      71.107  74.348  68.423
HETATM  832 CR   PO01    7      71.025  74.774  67.067
HETATM  833 CR   PO01    7      70.174  74.155 132.545
HETATM  834 H    PO01   11      74.226  79.349 100.477
HETATM  835 H    PO01   11      74.790  80.955 101.238
HETATM  836 H    PO01   11      73.445  80.725 103.221
HETATM  837 H    PO01   11      72.337  78.039 102.260
HETATM  838 H    PO01   11      71.470  79.554 101.667
HETATM  839 H    PO01   11      68.997  79.374 102.345
HETATM  840 H    PO01   11      67.083  78.072 102.603
HETATM  841 H    PO01   11      69.032  75.760 105.690
HETATM  842 H    PO01   11      70.808  77.045 105.389
HETATM  843 H    PO01   11     125.942  77.887  99.407
HETATM  844 H    PO01   11     124.561  78.666 100.412
HETATM  845 H    PO01   11     125.960  79.958 101.822
HETATM  846 H    PO01   11     128.251  80.294 101.348
HETATM  847 H    PO01   11     128.520  78.857 100.343
HETATM  848 H    PO01   11      67.996  74.179 103.823
HETATM  849 H    PO01   11     132.681  73.818 103.414
HETATM  850 H    PO01   11      67.136  74.780 102.336
HETATM  851 H    PO01   11     132.325  76.145 106.367
HETATM  852 H    PO01   11     131.670  74.672 105.545
HETATM  853 H    PO01   11      66.987  74.679 106.087
HETATM  854 H    PO01   11     129.233  76.468 101.479
HETATM  855 H    PO01   11     131.230  75.348 102.063
HETATM  856 H    PO01   11     131.678  78.190 105.188
HETATM  857 H    PO01   11     129.806  79.336 104.402
HETATM  858 O3   PO01   11      74.727  79.200 102.552
HETATM  859 C3   PO01   11      74.312  80.006 101.428
HETATM  860 C3   PO01   11      73.394  79.865 102.601
HETATM  861 C3   PO01   11      72.035  79.044 102.503
HETATM  862 O3   PO01   11      71.295  79.162 103.774
HETATM  863 CR   PO01   11      68.958  78.675 103.070
HETATM  864 CR   PO01   11      67.816  77.826 103.219
HETATM  865 CR   PO01   11      67.747  76.829 104.149
HETATM  866 CR   PO01   11      68.908  76.532 104.970
HETATM  867 CR   PO01   11      70.056  77.347 104.814
HETATM  868 CR   PO01   11      70.123  78.390 103.859
HETATM  869 O3   PO01   11     126.083  79.991  99.804
HETATM  870 C3   PO01   11     125.566  78.711  99.992
HETATM  871 C3   PO01   11     126.423  79.331 101.067
HETATM  872 C3   PO01   11     127.937  79.275 101.213
HETATM  873 O3   PO01   11     128.113  78.611 102.524
HETATM  874 C3   PO01   11      67.037  74.590 103.431
HETATM  875 C3   PO01   11     132.541  75.312 105.686
HETATM  876 C3   PO01   11     132.903  75.921 104.283
HETATM  877 CR   PO01   11     129.862  76.923 102.144
HETATM  878 CR   PO01   11     130.987  76.200 102.580
HETATM  879 CR   PO01   11     131.664  76.603 103.757
HETATM  880 CR   PO01   11     131.210  77.821 104.392
HETATM  881 CR   PO01   11     130.118  78.494 103.906
HETATM  882 CR   PO01   11     129.411  78.091 102.754
HETATM  883 H    PO01    1     128.464 108.982 100.868
HETATM  884 H    PO01    1     128.990 110.215  99.770
HETATM  885 H    PO01    1     127.701 109.341  97.856
HETATM  886 H    PO01    1     125.788 107.565  98.669
HETATM  887 H    PO01    1     126.807 107.222 100.052
HETATM  888 H    PO01    1     129.753 107.701  97.263
HETATM  889 H    PO01    1     132.016 106.819  97.602
HETATM  890 H    PO01    1     130.608 104.336 100.764
HETATM  891 H    PO01    1     128.398 105.040 100.258
HETATM  892 H    PO01    1      69.976 100.952  91.742
HETATM  893 H    PO01    1      68.793 100.039  90.891
HETATM  894 H    PO01    1      67.054 101.441  91.892
HETATM  895 H    PO01    1      69.135 102.619  93.757
HETATM  896 H    PO01    1      68.000 101.267  94.151
HETATM  897 H    PO01    1      68.575 105.480 100.046
HETATM  898 H    PO01    1      67.646 106.730  99.283
HETATM  899 H    PO01    1      67.229 106.244 100.923
HETATM  900 H    PO01    1      67.533 102.928 100.231
HETATM  901 H    PO01    1     132.975 103.721 101.291
HETATM  902 H    PO01    1     132.246 102.815 100.020
HETATM  903 H    PO01    1      68.525 105.068  95.030
HETATM  904 H    PO01    1      68.641 105.355  97.433
HETATM  905 H    PO01    1     131.566 102.986  97.802
HETATM  906 H    PO01    1     131.848 102.158  95.436
HETATM  907 O3   PO01    1     126.807 109.993  99.772
HETATM  908 C3   PO01    1     128.210 109.560  99.985
HETATM  909 C3   PO01    1     127.369 109.018  98.864
HETATM  910 C3   PO01    1     126.823 107.553  99.029
HETATM  911 O3   PO01    1     127.624 106.595  98.336
HETATM  912 CR   PO01    1     129.980 106.955  98.011
HETATM  913 CR   PO01    1     131.282 106.502  98.229
HETATM  914 CR   PO01    1     131.551 105.520  99.231
HETATM  915 CR   PO01    1     130.488 105.147 100.070
HETATM  916 CR   PO01    1     129.166 105.501  99.800
HETATM  917 CR   PO01    1     128.902 106.366  98.723
HETATM  918 O3   PO01    1      68.555 102.661  91.084
HETATM  919 C3   PO01    1      69.020 100.504  91.774
HETATM  920 C3   PO01    1      68.097 101.704  92.097
HETATM  921 C3   PO01    1      68.121 102.206  93.542
HETATM  922 O3   PO01    1      67.039 103.100  93.787
HETATM  923 C3   PO01    1      67.578 105.902  99.989
HETATM  924 C3   PO01    1     133.012 103.488 100.237
HETATM  925 C3   PO01    1     132.985 104.830  99.300
HETATM  926 CR   PO01    1      67.871 104.542  95.602
HETATM  927 CR   PO01    1      67.912 104.772  97.020
HETATM  928 CR   PO01    1      66.882 104.304  97.843
HETATM  929 CR   PO01    1     132.369 103.371  97.257
HETATM  930 CR   PO01    1     132.481 102.892  95.947
HETATM  931 CR   PO01    1      67.064 103.509  95.082
HETATM  932 H    PO01    1      70.292  74.941 101.656
HETATM  933 H    PO01    1      71.361  74.611 103.205
HETATM  934 H    PO01    1      71.780  72.229 102.427
HETATM  935 H    PO01    1      71.184  73.145  99.478
HETATM  936 H    PO01    1      69.864  72.349 100.410
HETATM  937 H    PO01    1      72.388  70.475  97.776
HETATM  938 H    PO01    1      71.502  68.776  96.360
HETATM  939 H    PO01    1      68.727  67.942  99.287
HETATM  940 H    PO01    1      69.576  69.737 100.714
HETATM  941 H    PO01    1      71.919 125.677  99.034
HETATM  942 H    PO01    1      71.676 126.751 100.435
HETATM  943 H    PO01    1      69.153 126.034 100.129
HETATM  944 H    PO01    1      68.956 127.370  97.985
HETATM  945 H    PO01    1      70.738 127.396  97.776
HETATM  946 H    PO01    1      66.980  67.848  97.439
HETATM  947 H    PO01    1      67.488  68.652  96.011
HETATM  948 H    PO01    1      66.989  67.059  95.810
HETATM  949 H    PO01    1      69.267 132.803  94.665
HETATM  950 H    PO01    1      69.371  68.216  94.620
HETATM  951 H    PO01    1      70.673  67.218  95.155
HETATM  952 H    PO01    1      71.682 130.119  98.313
HETATM  953 H    PO01    1      71.295 132.147  97.026
HETATM  954 H    PO01    1      67.208 131.867  97.882
HETATM  955 H    PO01    1      67.588 129.788  98.985
HETATM  956 O3   PO01    1      72.343  74.091 101.460
HETATM  957 C3   PO01    1      71.090  74.401 102.163
HETATM  958 C3   PO01    1      71.441  73.006 101.692
HETATM  959 C3   PO01    1      70.928  72.430 100.306
HETATM  960 O3   PO01    1      71.510  71.137 100.069
HETATM  961 CR   PO01    1      71.471  69.979  97.988
HETATM  962 CR   PO01    1      70.962  69.004  97.156
HETATM  963 CR   PO01    1      69.778  68.305  97.586
HETATM  964 CR   PO01    1      69.377  68.538  98.903
HETATM  965 CR   PO01    1      69.909  69.566  99.739
HETATM  966 CR   PO01    1      70.955  70.290  99.203
HETATM  967 O3   PO01    1      69.703 125.046  98.425
HETATM  968 C3   PO01    1      71.330 125.846  99.936
HETATM  969 C3   PO01    1      69.919 126.103  99.360
HETATM  970 C3   PO01    1      69.887 127.421  98.508
HETATM  971 O3   PO01    1      69.978 128.586  99.342
HETATM  972 C3   PO01    1      67.526  67.694  96.524
HETATM  973 C3   PO01    1      69.589  67.319  95.216
HETATM  974 C3   PO01    1      69.038  67.260  96.759
HETATM  975 CR   PO01    1      70.706 130.459  98.161
HETATM  976 CR   PO01    1      70.509 131.685  97.403
HETATM  977 CR   PO01    1      69.250 132.330  97.421
HETATM  978 CR   PO01    1      68.136 131.550  97.977
HETATM  979 CR   PO01    1      68.359 130.275  98.529
HETATM  980 CR   PO01    1      69.668 129.702  98.673
HETATM  981 H    PO01    1      77.402  85.975 124.175
HETATM  982 H    PO01    1      77.803  86.804 122.785
HETATM  983 H    PO01    1      76.042  87.850 125.053
HETATM  984 H    PO01    1      78.512  88.261 125.703
HETATM  985 H    PO01    1      77.992  89.712 124.910
HETATM  986 H    PO01    1      80.902  87.171 124.817
HETATM  987 H    PO01    1      83.226  87.618 125.236
HETATM  988 H    PO01    1      82.582  91.559 123.617
HETATM  989 H    PO01    1      80.297  90.900 122.992
HETATM  990 H    PO01    1      89.612  90.931 117.196
HETATM  991 H    PO01    1      88.614  92.223 117.824
HETATM  992 H    PO01    1      90.009  92.376 119.842
HETATM  993 H    PO01    1      88.953  90.362 120.866
HETATM  994 H    PO01    1      88.225  89.988 119.246
HETATM  995 H    PO01    1      83.949  90.818 126.639
HETATM  996 H    PO01    1      85.445  91.512 126.127
HETATM  997 H    PO01    1      83.947  92.083 125.387
HETATM  998 H    PO01    1      86.632  89.374 125.433
HETATM  999 H    PO01    1      85.197  88.557 126.272
HETATM 1000 H    PO01    1      85.569  88.181 124.618
HETATM 1001 H    PO01    1      85.612  90.176 120.015
HETATM 1002 H    PO01    1      84.280  89.358 121.970
HETATM 1003 H    PO01    1      86.662  92.048 124.320
HETATM 1004 H    PO01    1      87.557  92.879 122.478
HETATM 1005 O3   PO01    1      76.043  88.974 123.384
HETATM 1006 C3   PO01    1      76.930  86.724 123.455
HETATM 1007 C3   PO01    1      76.752  88.050 124.226
HETATM 1008 C3   PO01    1      78.148  88.662 124.726
HETATM 1009 O3   PO01    1      79.131  88.588 123.660
HETATM 1010 CR   PO01    1      81.290  88.075 124.568
HETATM 1011 CR   PO01    1      82.655  88.373 124.799
HETATM 1012 CR   PO01    1      83.185  89.637 124.366
HETATM 1013 CR   PO01    1      82.253  90.611 123.837
HETATM 1014 CR   PO01    1      80.907  90.276 123.579
HETATM 1015 CR   PO01    1      80.396  88.999 123.984
HETATM 1016 O3   PO01    1      90.930  90.499 119.420
HETATM 1017 C3   PO01    1      89.679  91.829 117.803
HETATM 1018 C3   PO01    1      89.871  91.428 119.300
HETATM 1019 C3   PO01    1      88.616  90.773 119.936
HETATM 1020 O3   PO01    1      87.592  91.782 120.052
HETATM 1021 C3   PO01    1      84.494  91.192 125.730
HETATM 1022 C3   PO01    1      85.568  88.949 125.310
HETATM 1023 C3   PO01    1      84.617  90.038 124.641
HETATM 1024 CR   PO01    1      85.710  90.504 120.921
HETATM 1025 CR   PO01    1      84.962  90.115 122.052
HETATM 1026 CR   PO01    1      85.318  90.529 123.393
HETATM 1027 CR   PO01    1      86.284  91.637 123.458
HETATM 1028 CR   PO01    1      86.985  91.993 122.350
HETATM 1029 CR   PO01    1      86.727  91.452 121.105
HETATM 1030 H    PO01    1      73.762  95.342  75.258
HETATM 1031 H    PO01    1      72.550  96.632  75.353
HETATM 1032 H    PO01    1      71.577  95.501  77.434
HETATM 1033 H    PO01    1      72.094  93.389  75.187
HETATM 1034 H    PO01    1      70.980  94.694  75.117
HETATM 1035 H    PO01    1      71.346  91.392  76.917
HETATM 1036 H    PO01    1      70.603  88.985  76.266
HETATM 1037 H    PO01    1      67.820  90.991  73.695
HETATM 1038 H    PO01    1      68.608  92.972  74.497
HETATM 1039 H    PO01    1      71.068  92.941  69.146
HETATM 1040 H    PO01    1      69.964  92.648  67.902
HETATM 1041 H    PO01    1      71.543  90.627  69.674
HETATM 1042 H    PO01    1      69.828  89.784  67.227
HETATM 1043 H    PO01    1      68.891  90.095  68.700
HETATM 1044 H    PO01    1      69.473  86.910  75.973
HETATM 1045 H    PO01    1      68.939  86.077  74.488
HETATM 1046 H    PO01    1      70.369  86.846  74.460
HETATM 1047 H    PO01    1      67.299  87.891  75.714
HETATM 1048 H    PO01    1     133.114  88.969  74.465
HETATM 1049 H    PO01    1      66.895  87.239  74.172
HETATM 1050 H    PO01    1      71.751  88.408  70.729
HETATM 1051 H    PO01    1      71.284  88.642  72.909
HETATM 1052 H    PO01    1      67.065  88.179  72.006
HETATM 1053 H    PO01    1      67.668  88.046  69.684
HETATM 1054 O3   PO01    1      73.162  94.192  77.550
HETATM 1055 C3   PO01    1      73.233  96.005  75.979
HETATM 1056 C3   PO01    1      72.267  94.967  76.766
HETATM 1057 C3   PO01    1      71.416  94.056  75.790
HETATM 1058 O3   PO01    1      70.291  93.454  76.467
HETATM 1059 CR   PO01    1      70.630  91.146  76.280
HETATM 1060 CR   PO01    1      70.158  89.825  75.922
HETATM 1061 CR   PO01    1      69.109  89.714  74.940
HETATM 1062 CR   PO01    1      68.563  90.920  74.434
HETATM 1063 CR   PO01    1      69.035  92.167  74.877
HETATM 1064 CR   PO01    1      70.029  92.265  75.829
HETATM 1065 O3   PO01    1      72.038  90.947  67.700
HETATM 1066 C3   PO01    1      70.279  92.215  68.847
HETATM 1067 C3   PO01    1      71.035  90.865  68.740
HETATM 1068 C3   PO01    1      69.935  89.817  68.326
HETATM 1069 O3   PO01    1      70.243  88.436  68.766
HETATM 1070 C3   PO01    1      69.383  87.027  74.841
HETATM 1071 C3   PO01    1      67.309  88.087  74.643
HETATM 1072 C3   PO01    1      68.762  88.367  74.275
HETATM 1073 CR   PO01    1      70.798  88.312  71.036
HETATM 1074 CR   PO01    1      70.483  88.401  72.353
HETATM 1075 CR   PO01    1      69.120  88.301  72.771
HETATM 1076 CR   PO01    1      68.076  88.227  71.754
HETATM 1077 CR   PO01    1      68.427  88.192  70.386
HETATM 1078 CR   PO01    1      69.791  88.181  70.017
HETATM 1079 H    PO01   12      80.487  83.231  86.728
HETATM 1080 H    PO01   12      81.824  82.559  87.783
HETATM 1081 H    PO01   12      83.181  81.816  85.978
HETATM 1082 H    PO01   12      81.146  83.274  83.999
HETATM 1083 H    PO01   12      80.904  81.652  84.251
HETATM 1084 H    PO01   12      80.919  80.159  82.647
HETATM 1085 H    PO01   12      80.090  79.538  80.364
HETATM 1086 H    PO01   12      82.248  82.910  78.956
HETATM 1087 H    PO01   12      83.221  83.304  81.097
HETATM 1088 H    PO01   12      81.367  75.813  72.300
HETATM 1089 H    PO01   12      83.225  75.294  72.071
HETATM 1090 H    PO01   12      83.309  74.704  74.504
HETATM 1091 H    PO01   12      80.877  73.916  75.253
HETATM 1092 H    PO01   12      80.330  75.523  74.816
HETATM 1093 H    PO01   12      78.727  82.401  78.047
HETATM 1094 H    PO01   12      78.454  80.922  77.067
HETATM 1095 H    PO01   12      78.405  80.763  78.703
HETATM 1096 H    PO01   12      80.775  82.953  76.992
HETATM 1097 H    PO01   12      82.114  81.807  76.869
HETATM 1098 H    PO01   12      80.632  81.519  75.853
HETATM 1099 H    PO01   12      79.388  76.288  77.311
HETATM 1100 H    PO01   12      78.788  78.695  77.795
HETATM 1101 H    PO01   12      82.799  79.695  77.274
HETATM 1102 H    PO01   12      83.235  77.484  76.363
HETATM 1103 O3   PO01   12      82.420  83.832  86.241
HETATM 1104 C3   PO01   12      81.490  82.953  86.895
HETATM 1105 C3   PO01   12      82.258  82.477  85.676
HETATM 1106 C3   PO01   12      81.631  82.426  84.252
HETATM 1107 O3   PO01   12      82.634  82.112  83.245
HETATM 1108 CR   PO01   12      81.237  80.675  81.867
HETATM 1109 CR   PO01   12      80.685  80.405  80.605
HETATM 1110 CR   PO01   12      80.991  81.254  79.492
HETATM 1111 CR   PO01   12      81.939  82.346  79.714
HETATM 1112 CR   PO01   12      82.510  82.543  80.989
HETATM 1113 CR   PO01   12      82.116  81.732  82.068
HETATM 1114 O3   PO01   12      81.895  73.913  73.011
HETATM 1115 C3   PO01   12      82.228  75.227  72.638
HETATM 1116 C3   PO01   12      82.318  74.849  74.100
HETATM 1117 C3   PO01   12      81.182  74.923  75.139
HETATM 1118 O3   PO01   12      81.651  75.514  76.463
HETATM 1119 C3   PO01   12      78.893  81.314  77.956
HETATM 1120 C3   PO01   12      81.006  81.878  76.839
HETATM 1121 C3   PO01   12      80.427  80.959  78.045
HETATM 1122 CR   PO01   12      80.054  77.092  77.226
HETATM 1123 CR   PO01   12      79.723  78.461  77.583
HETATM 1124 CR   PO01   12      80.745  79.482  77.645
HETATM 1125 CR   PO01   12      82.004  79.005  77.228
HETATM 1126 CR   PO01   12      82.359  77.745  76.786
HETATM 1127 CR   PO01   12      81.353  76.796  76.802
HETATM 1128 H    PO01    1      69.464  88.548 119.663
HETATM 1129 H    PO01    1      68.469  89.377 120.791
HETATM 1130 H    PO01    1      70.319  90.843 120.281
HETATM 1131 H    PO01    1      70.808  91.954 118.474
HETATM 1132 H    PO01    1      69.605  90.864 117.507
HETATM 1133 H    PO01    1      71.256  87.843 116.757
HETATM 1134 H    PO01    1      72.117  87.524 114.604
HETATM 1135 H    PO01    1      74.125  91.294 114.961
HETATM 1136 H    PO01    1      73.050  91.605 117.156
HETATM 1137 H    PO01    1      79.158  83.274 115.795
HETATM 1138 H    PO01    1      80.136  84.186 117.182
HETATM 1139 H    PO01    1      79.988  86.441 115.857
HETATM 1140 H    PO01    1      78.027  84.883 113.826
HETATM 1141 H    PO01    1      79.823  85.032 113.447
HETATM 1142 H    PO01    1      73.300  88.942 111.057
HETATM 1143 H    PO01    1      72.618  87.850 112.203
HETATM 1144 H    PO01    1      71.955  89.535 112.138
HETATM 1145 H    PO01    1      75.272  91.131 112.993
HETATM 1146 H    PO01    1      74.731  90.568 111.530
HETATM 1147 H    PO01    1      73.612  91.428 112.427
HETATM 1148 H    PO01    1      76.987  86.301 111.618
HETATM 1149 H    PO01    1      74.885  87.390 111.473
HETATM 1150 H    PO01    1      75.984  89.663 114.984
HETATM 1151 H    PO01    1      77.899  88.349 115.071
HETATM 1152 O3   PO01    1      68.660  91.865 119.897
HETATM 1153 C3   PO01    1      68.740  89.358 119.720
HETATM 1154 C3   PO01    1      69.504  90.725 119.617
HETATM 1155 C3   PO01    1      70.359  90.951 118.382
HETATM 1156 O3   PO01    1      71.352  89.851 118.300
HETATM 1157 CR   PO01    1      71.795  88.572 116.417
HETATM 1158 CR   PO01    1      72.373  88.388 115.111
HETATM 1159 CR   PO01    1      73.176  89.416 114.535
HETATM 1160 CR   PO01    1      73.522  90.510 115.360
HETATM 1161 CR   PO01    1      72.918  90.708 116.647
HETATM 1162 CR   PO01    1      72.014  89.778 117.129
HETATM 1163 O3   PO01    1      78.347  85.076 116.390
HETATM 1164 C3   PO01    1      79.482  84.215 116.290
HETATM 1165 C3   PO01    1      79.394  85.547 115.450
HETATM 1166 C3   PO01    1      78.968  85.448 113.960
HETATM 1167 O3   PO01    1      78.866  86.766 113.317
HETATM 1168 C3   PO01    1      72.852  88.880 112.078
HETATM 1169 C3   PO01    1      74.376  90.687 112.493
HETATM 1170 C3   PO01    1      73.859  89.394 113.155
HETATM 1171 CR   PO01    1      76.711  87.031 112.225
HETATM 1172 CR   PO01    1      75.452  87.583 112.301
HETATM 1173 CR   PO01    1      75.079  88.599 113.305
HETATM 1174 CR   PO01    1      76.075  88.946 114.264
HETATM 1175 CR   PO01    1      77.304  88.220 114.313
HETATM 1176 CR   PO01    1      77.631  87.356 113.226
HETATM 1177 H    PO01    1      72.632 125.752 130.458
HETATM 1178 H    PO01    1      74.298 125.640 130.246
HETATM 1179 H    PO01    1      72.958 125.589 132.953
HETATM 1180 H    PO01    1      74.214 123.577  66.872
HETATM 1181 H    PO01    1      74.674 123.414 131.573
HETATM 1182 H    PO01    1      70.260 123.375 131.173
HETATM 1183 H    PO01    1      69.348 123.241 129.066
HETATM 1184 H    PO01    1      73.090 121.853 127.681
HETATM 1185 H    PO01    1      73.863 121.830 129.810
HETATM 1186 H    PO01    1     133.014 130.487 124.119
HETATM 1187 H    PO01    1     132.225 129.598 125.470
HETATM 1188 H    PO01    1      67.706 130.257 127.039
HETATM 1189 H    PO01    1      69.612 129.093 125.845
HETATM 1190 H    PO01    1      68.812 129.011 124.395
HETATM 1191 H    PO01    1      71.941 121.333 125.608
HETATM 1192 H    PO01    1      70.922 122.285 124.590
HETATM 1193 H    PO01    1      72.219 123.051 125.346
HETATM 1194 H    PO01    1      69.150 121.165 125.842
HETATM 1195 H    PO01    1      69.807 120.451 127.268
HETATM 1196 H    PO01    1      68.603 121.698 127.383
HETATM 1197 H    PO01    1      70.514 127.284 126.846
HETATM 1198 H    PO01    1      71.538 125.184 127.267
HETATM 1199 H    PO01    1      68.101 123.446 125.626
HETATM 1200 H    PO01    1      67.205 125.495 125.398
HETATM 1201 O3   PO01    1      75.057 125.563 132.748
HETATM 1202 C3   PO01    1      73.530 126.063 130.862
HETATM 1203 C3   PO01    1      73.761 125.318 132.255
HETATM 1204 C3   PO01    1      73.847 123.796 132.199
HETATM 1205 O3   PO01    1      72.551 123.110 131.958
HETATM 1206 CR   PO01    1      70.901 123.210 130.455
HETATM 1207 CR   PO01    1      70.376 123.066 129.184
HETATM 1208 CR   PO01    1      71.157 122.588 128.114
HETATM 1209 CR   PO01    1      72.500 122.151 128.377
HETATM 1210 CR   PO01    1      72.953 122.234 129.667
HETATM 1211 CR   PO01    1      72.198 122.778 130.709
HETATM 1212 O3   PO01    1      68.780 131.390 125.569
HETATM 1213 C3   PO01    1     132.878 130.459 125.264
HETATM 1214 C3   PO01    1      67.889 130.328 125.953
HETATM 1215 C3   PO01    1      68.594 129.013 125.486
HETATM 1216 O3   PO01    1      68.017 127.817 126.103
HETATM 1217 C3   PO01    1      71.426 122.286 125.540
HETATM 1218 C3   PO01    1      69.486 121.380 126.807
HETATM 1219 C3   PO01    1      70.490 122.608 126.801
HETATM 1220 CR   PO01    1      70.106 126.449 126.510
HETATM 1221 CR   PO01    1      70.691 125.214 126.806
HETATM 1222 CR   PO01    1      69.956 124.032 126.448
HETATM 1223 CR   PO01    1      68.686 124.179 125.797
HETATM 1224 CR   PO01    1      68.224 125.464 125.559
HETATM 1225 CR   PO01    1      68.824 126.657 125.949
HETATM 1226 H    PO01    1      78.165  92.885  67.789
HETATM 1227 H    PO01    1      78.522  93.829  69.176
HETATM 1228 H    PO01    1      79.028  92.328  70.660
HETATM 1229 H    PO01    1      80.291  91.268  68.292
HETATM 1230 H    PO01    1      80.883  91.093  69.778
HETATM 1231 H    PO01    1      81.236  92.188 132.838
HETATM 1232 H    PO01    1      80.749  93.595 130.900
HETATM 1233 H    PO01    1      80.212  96.954  67.119
HETATM 1234 H    PO01    1      80.605  95.366  69.024
HETATM 1235 H    PO01    1      88.605  93.954 127.010
HETATM 1236 H    PO01    1      89.487  95.193 127.461
HETATM 1237 H    PO01    1      87.207  95.169 125.912
HETATM 1238 H    PO01    1      85.626  96.945 127.012
HETATM 1239 H    PO01    1      86.532  96.793 128.515
HETATM 1240 H    PO01    1      79.175  96.724 129.078
HETATM 1241 H    PO01    1      79.088  95.252 129.900
HETATM 1242 H    PO01    1      78.451  96.776 130.621
HETATM 1243 H    PO01    1      79.773  98.317 131.840
HETATM 1244 H    PO01    1      81.469  98.155 131.929
HETATM 1245 H    PO01    1      80.601  98.591 130.450
HETATM 1246 H    PO01    1      85.094  96.129 130.216
HETATM 1247 H    PO01    1      83.307  96.646 131.574
HETATM 1248 H    PO01    1      80.866  95.642 128.231
HETATM 1249 H    PO01    1      82.846  94.959 127.106
HETATM 1250 O3   PO01    1      78.166  90.561  69.659
HETATM 1251 C3   PO01    1      78.026  92.900  68.887
HETATM 1252 C3   PO01    1      78.871  91.834  69.717
HETATM 1253 C3   PO01    1      80.292  91.776  69.249
HETATM 1254 O3   PO01    1      81.104  92.977  69.011
HETATM 1255 CR   PO01    1      80.975  93.219 133.003
HETATM 1256 CR   PO01    1      80.787  94.064 131.887
HETATM 1257 CR   PO01    1      80.592  95.501 132.020
HETATM 1258 CR   PO01    1      80.363  95.987  66.971
HETATM 1259 CR   PO01    1      80.588  95.088  68.038
HETATM 1260 CR   PO01    1      80.924  93.765  67.901
HETATM 1261 O3   PO01    1      88.213  97.008 126.505
HETATM 1262 C3   PO01    1      88.513  94.868 127.550
HETATM 1263 C3   PO01    1      87.474  95.787 126.793
HETATM 1264 C3   PO01    1      86.186  96.212 127.597
HETATM 1265 O3   PO01    1      85.336  95.041 127.965
HETATM 1266 C3   PO01    1      79.245  96.330 130.087
HETATM 1267 C3   PO01    1      80.586  98.001 131.272
HETATM 1268 C3   PO01    1      80.623  96.487 130.832
HETATM 1269 CR   PO01    1      84.201  95.875 129.904
HETATM 1270 CR   PO01    1      83.115  96.210 130.682
HETATM 1271 CR   PO01    1      81.853  96.100 130.060
HETATM 1272 CR   PO01    1      81.803  95.717 128.669
HETATM 1273 CR   PO01    1      82.925  95.338 128.009
HETATM 1274 CR   PO01    1      84.146  95.391 128.627
HETATM 1275 H    PO01    1      83.368 111.640  83.429
HETATM 1276 H    PO01    1      83.046 113.395  82.822
HETATM 1277 H    PO01    1      81.173 112.337  81.226
HETATM 1278 H    PO01    1      80.228 110.138  82.476
HETATM 1279 H    PO01    1      81.910 109.790  82.998
HETATM 1280 H    PO01    1      83.345 107.795  81.436
HETATM 1281 H    PO01    1      83.194 105.493  81.153
HETATM 1282 H    PO01    1      79.006 105.967  79.946
HETATM 1283 H    PO01    1      79.269 108.380  80.457
HETATM 1284 H    PO01    1      76.850  97.802  82.091
HETATM 1285 H    PO01    1      77.239  98.216  80.484
HETATM 1286 H    PO01    1      76.089 100.286  82.338
HETATM 1287 H    PO01    1      74.831 100.395  79.769
HETATM 1288 H    PO01    1      76.526 100.312  79.483
HETATM 1289 H    PO01    1      82.485 104.943  78.592
HETATM 1290 H    PO01    1      81.747 103.451  77.999
HETATM 1291 H    PO01    1      80.987 105.025  77.974
HETATM 1292 H    PO01    1      82.089 103.203  81.805
HETATM 1293 H    PO01    1      81.683 102.093  80.578
HETATM 1294 H    PO01    1      83.072 103.141  80.428
HETATM 1295 H    PO01    1      77.144 102.939  82.446
HETATM 1296 H    PO01    1      79.727 103.461  82.331
HETATM 1297 H    PO01    1      79.350 103.399  78.125
HETATM 1298 H    PO01    1      77.047 102.697  78.294
HETATM 1299 O3   PO01    1      81.277 112.202  83.364
HETATM 1300 C3   PO01    1      82.670 112.334  82.954
HETATM 1301 C3   PO01    1      81.583 111.738  82.061
HETATM 1302 C3   PO01    1      81.250 110.191  82.176
HETATM 1303 O3   PO01    1      81.485 109.641  80.905
HETATM 1304 CR   PO01    1      82.411 107.473  81.218
HETATM 1305 CR   PO01    1      82.313 106.116  81.009
HETATM 1306 CR   PO01    1      81.068 105.541  80.563
HETATM 1307 CR   PO01    1      79.947 106.396  80.293
HETATM 1308 CR   PO01    1      80.029 107.756  80.592
HETATM 1309 CR   PO01    1      81.299 108.261  80.952
HETATM 1310 O3   PO01    1      74.757  98.845  81.528
HETATM 1311 C3   PO01    1      77.174  98.699  81.411
HETATM 1312 C3   PO01    1      75.925  99.676  81.438
HETATM 1313 C3   PO01    1      75.810 100.589  80.244
HETATM 1314 O3   PO01    1      75.847 102.020  80.441
HETATM 1315 C3   PO01    1      81.606 104.387  78.572
HETATM 1316 C3   PO01    1      82.041 103.074  80.736
HETATM 1317 C3   PO01    1      81.056 104.100  80.027
HETATM 1318 CR   PO01    1      77.662 103.064  81.589
HETATM 1319 CR   PO01    1      79.063 103.381  81.440
HETATM 1320 CR   PO01    1      79.660 103.595  80.195
HETATM 1321 CR   PO01    1      78.941 103.301  79.053
HETATM 1322 CR   PO01    1      77.615 102.815  79.113
HETATM 1323 CR   PO01    1      77.050 102.657  80.369
HETATM 1324 H    PO01    1      94.217 102.931 130.292
HETATM 1325 H    PO01    1      95.658 103.079 129.350
HETATM 1326 H    PO01    1      94.649 105.159 130.400
HETATM 1327 H    PO01    1      95.536 105.347 132.911
HETATM 1328 H    PO01    1      94.976 103.661 132.934
HETATM 1329 H    PO01    1      92.101 104.254  68.220
HETATM 1330 H    PO01    1      89.943 103.197  68.112
HETATM 1331 H    PO01    1      90.362 103.417 130.223
HETATM 1332 H    PO01    1      92.460 104.485 130.547
HETATM 1333 H    PO01    1      84.938 108.455  69.763
HETATM 1334 H    PO01    1      83.896 107.695  68.638
HETATM 1335 H    PO01    1      82.761 106.226  70.455
HETATM 1336 H    PO01    1      84.447 104.634  70.786
HETATM 1337 H    PO01    1      85.740 105.976  70.351
HETATM 1338 H    PO01    1      88.377 102.028 130.017
HETATM 1339 H    PO01    1      86.885 102.117 130.958
HETATM 1340 H    PO01    1      87.786 103.572 130.486
HETATM 1341 H    PO01    1      89.085 100.830  67.073
HETATM 1342 H    PO01    1      87.892 100.289 132.202
HETATM 1343 H    PO01    1      89.454 100.608 131.734
HETATM 1344 H    PO01    1      86.528 106.266  67.541
HETATM 1345 H    PO01    1      88.173 105.287 132.562
HETATM 1346 H    PO01    1      86.592 101.432  67.495
HETATM 1347 H    PO01    1      84.933 102.686  68.744
HETATM 1348 O3   PO01    1      96.579 105.216 130.762
HETATM 1349 C3   PO01    1      95.281 103.056 130.389
HETATM 1350 C3   PO01    1      95.354 104.544 130.985
HETATM 1351 C3   PO01    1      94.845 104.637 132.419
HETATM 1352 O3   PO01    1      93.544 105.233 132.677
HETATM 1353 CR   PO01    1      91.751 103.939  67.333
HETATM 1354 CR   PO01    1      90.443 103.351  67.208
HETATM 1355 CR   PO01    1      89.888 103.196 132.280
HETATM 1356 CR   PO01    1      90.662 103.576 131.183
HETATM 1357 CR   PO01    1      91.912 104.233 131.368
HETATM 1358 CR   PO01    1      92.438 104.460 132.611
HETATM 1359 O3   PO01    1      84.106 107.082  71.885
HETATM 1360 C3   PO01    1      83.904 108.026  69.740
HETATM 1361 C3   PO01    1      83.761 106.716  70.570
HETATM 1362 C3   PO01    1      84.714 105.552  70.197
HETATM 1363 O3   PO01    1      84.576 105.255  68.819
HETATM 1364 C3   PO01    1      87.886 102.569 130.799
HETATM 1365 C3   PO01    1      88.759 101.011 132.403
HETATM 1366 C3   PO01    1      88.549 102.474 132.182
HETATM 1367 CR   PO01    1      86.562 105.286  67.493
HETATM 1368 CR   PO01    1      87.529 104.600 133.085
HETATM 1369 CR   PO01    1      87.582 103.153 133.092
HETATM 1370 CR   PO01    1      86.668 102.480  67.546
HETATM 1371 CR   PO01    1      85.684 103.179  68.257
HETATM 1372 CR   PO01    1      85.601 104.584  68.203
HETATM 1373 H    PO01   13      69.118  99.816  82.158
HETATM 1374 H    PO01   13      71.020  99.459  82.275
HETATM 1375 H    PO01   13      71.257 101.768  81.251
HETATM 1376 H    PO01   13      68.183 102.526  81.889
HETATM 1377 H    PO01   13      68.927 101.732  80.366
HETATM 1378 H    PO01   13      69.708 103.450  78.081
HETATM 1379 H    PO01   13      67.994 103.915  76.557
HETATM 1380 H    PO01   13     132.414 106.240  79.506
HETATM 1381 H    PO01   13      67.731 105.551  81.057
HETATM 1382 H    PO01   13     126.144  99.679  74.853
HETATM 1383 H    PO01   13     125.638  99.432  73.018
HETATM 1384 H    PO01   13     127.915 100.308  72.301
HETATM 1385 H    PO01   13     128.893  99.897  75.138
HETATM 1386 H    PO01   13     128.063 101.379  74.983
HETATM 1387 H    PO01   13     130.388 105.299  78.210
HETATM 1388 H    PO01   13     130.948 107.057  77.872
HETATM 1389 H    PO01   13     129.981 106.189  76.712
HETATM 1390 H    PO01   13     132.916 107.472  76.600
HETATM 1391 H    PO01   13      67.155 106.286  75.464
HETATM 1392 H    PO01   13     132.027 106.998  75.156
HETATM 1393 H    PO01   13     130.859 101.004  76.335
HETATM 1394 H    PO01   13     131.877 102.762  77.542
HETATM 1395 H    PO01   13     131.402 105.172  74.091
HETATM 1396 H    PO01   13     130.446 103.434  73.019
HETATM 1397 O3   PO01   13      70.285 101.209  83.159
HETATM 1398 C3   PO01   13      70.127 100.201  82.158
HETATM 1399 C3   PO01   13      70.306 101.658  81.800
HETATM 1400 C3   PO01   13      69.126 102.378  81.226
HETATM 1401 O3   PO01   13      69.610 103.618  80.636
HETATM 1402 CR   PO01   13      68.867 103.983  78.421
HETATM 1403 CR   PO01   13      67.938 104.336  77.490
HETATM 1404 CR   PO01   13     133.139 105.107  77.833
HETATM 1405 CR   PO01   13     133.136 105.651  79.149
HETATM 1406 CR   PO01   13      67.708 105.155  80.114
HETATM 1407 CR   PO01   13      68.694 104.257  79.797
HETATM 1408 O3   PO01   13     127.569  98.736  73.642
HETATM 1409 C3   PO01   13     126.376  99.498  73.798
HETATM 1410 C3   PO01   13     127.640 100.172  73.368
HETATM 1411 C3   PO01   13     128.642 100.649  74.382
HETATM 1412 O3   PO01   13     129.851 101.175  73.797
HETATM 1413 C3   PO01   13     130.764 106.045  77.447
HETATM 1414 C3   PO01   13     132.672 106.641  75.959
HETATM 1415 C3   PO01   13     132.061 105.451  76.813
HETATM 1416 CR   PO01   13     130.996 101.855  75.876
HETATM 1417 CR   PO01   13     131.577 102.920  76.592
HETATM 1418 CR   PO01   13     131.690 104.250  75.977
HETATM 1419 CR   PO01   13     131.341 104.328  74.621
HETATM 1420 CR   PO01   13     130.774 103.275  73.942
HETATM 1421 CR   PO01   13     130.582 102.071  74.582
HETATM 1422 H    PO01    3      79.325 119.517  98.834
HETATM 1423 H    PO01    3      77.469 119.748  99.035
HETATM 1424 H    PO01    3      77.691 119.180 101.421
HETATM 1425 H    PO01    3      79.577 118.643 102.545
HETATM 1426 H    PO01    3      80.624 119.662 101.624
HETATM 1427 H    PO01    3      83.062 118.647 100.936
HETATM 1428 H    PO01    3      84.371 118.383  98.929
HETATM 1429 H    PO01    3      81.114 116.787  96.698
HETATM 1430 H    PO01    3      79.749 116.912  98.734
HETATM 1431 H    PO01    3      80.446 122.806  89.994
HETATM 1432 H    PO01    3      79.457 123.612  91.084
HETATM 1433 H    PO01    3      81.294 124.628  92.395
HETATM 1434 H    PO01    3      83.116 122.688  92.577
HETATM 1435 H    PO01    3      82.273 122.000  91.140
HETATM 1436 H    PO01    3      85.706 117.545  97.176
HETATM 1437 H    PO01    3      85.817 118.349  95.576
HETATM 1438 H    PO01    3      85.234 119.197  97.027
HETATM 1439 H    PO01    3      82.836 115.918  95.405
HETATM 1440 H    PO01    3      84.358 116.273  94.656
HETATM 1441 H    PO01    3      84.370 115.543  96.247
HETATM 1442 H    PO01    3      81.905 119.505  92.376
HETATM 1443 H    PO01    3      82.653 117.668  93.641
HETATM 1444 H    PO01    3      83.212 120.386  96.850
HETATM 1445 H    PO01    3      82.089 122.146  95.507
HETATM 1446 O3   PO01    3      78.638 120.856 100.488
HETATM 1447 C3   PO01    3      78.475 119.842  99.436
HETATM 1448 C3   PO01    3      78.605 119.470 100.911
HETATM 1449 C3   PO01    3      79.955 118.917 101.564
HETATM 1450 O3   PO01    3      80.443 117.715 101.020
HETATM 1451 CR   PO01    3      82.564 118.244 100.016
HETATM 1452 CR   PO01    3      83.380 118.057  98.875
HETATM 1453 CR   PO01    3      82.866 117.590  97.616
HETATM 1454 CR   PO01    3      81.503 117.209  97.605
HETATM 1455 CR   PO01    3      80.760 117.264  98.749
HETATM 1456 CR   PO01    3      81.250 117.874  99.925
HETATM 1457 O3   PO01    3      82.688 124.630  90.948
HETATM 1458 C3   PO01    3      80.349 123.772  90.505
HETATM 1459 C3   PO01    3      81.502 123.929  91.540
HETATM 1460 C3   PO01    3      82.112 122.592  92.045
HETATM 1461 O3   PO01    3      81.289 121.972  93.090
HETATM 1462 C3   PO01    3      85.235 118.220  96.483
HETATM 1463 C3   PO01    3      83.796 116.279  95.625
HETATM 1464 C3   PO01    3      83.743 117.718  96.309
HETATM 1465 CR   PO01    3      82.103 119.637  93.346
HETATM 1466 CR   PO01    3      82.605 118.570  94.138
HETATM 1467 CR   PO01    3      83.061 118.832  95.448
HETATM 1468 CR   PO01    3      82.919 120.155  95.903
HETATM 1469 CR   PO01    3      82.326 121.204  95.173
HETATM 1470 CR   PO01    3      81.910 120.942  93.848
HETATM 1471 H    PO01    1     127.664 103.961 117.022
HETATM 1472 H    PO01    1     128.278 102.436 117.659
HETATM 1473 H    PO01    1     129.751 102.189 115.680
HETATM 1474 H    PO01    1     127.696 102.095 113.943
HETATM 1475 H    PO01    1     126.744 102.571 115.386
HETATM 1476 H    PO01    1     125.877 100.374 113.947
HETATM 1477 H    PO01    1     123.812  99.041 114.507
HETATM 1478 H    PO01    1     125.046  98.867 118.561
HETATM 1479 H    PO01    1     127.123 100.053 117.778
HETATM 1480 H    PO01    1     121.403  91.384 113.413
HETATM 1481 H    PO01    1     121.519  89.688 113.464
HETATM 1482 H    PO01    1     123.667  89.700 114.273
HETATM 1483 H    PO01    1     125.223  91.790 114.221
HETATM 1484 H    PO01    1     123.904  91.745 115.503
HETATM 1485 H    PO01    1     122.594  98.317 118.930
HETATM 1486 H    PO01    1     121.794  96.831 118.278
HETATM 1487 H    PO01    1     123.461  96.811 118.732
HETATM 1488 H    PO01    1     120.862  98.283 116.493
HETATM 1489 H    PO01    1     121.733  99.733 117.089
HETATM 1490 H    PO01    1     121.834  99.129 115.338
HETATM 1491 H    PO01    1     121.909  94.824 113.520
HETATM 1492 H    PO01    1     121.505  96.731 114.725
HETATM 1493 H    PO01    1     124.985  95.914 117.055
HETATM 1494 H    PO01    1     125.489  94.116 115.542
HETATM 1495 O3   PO01    1     129.314 104.127 114.788
HETATM 1496 C3   PO01    1     128.554 103.313 117.051
HETATM 1497 C3   PO01    1     128.962 102.940 115.634
HETATM 1498 C3   PO01    1     127.733 102.138 115.051
HETATM 1499 O3   PO01    1     127.817 100.780 115.497
HETATM 1500 CR   PO01    1     125.661  99.901 114.844
HETATM 1501 CR   PO01    1     124.507  99.161 115.213
HETATM 1502 CR   PO01    1     124.301  98.724 116.525
HETATM 1503 CR   PO01    1     125.227  99.090 117.503
HETATM 1504 CR   PO01    1     126.377  99.796 117.127
HETATM 1505 CR   PO01    1     126.636 100.158 115.795
HETATM 1506 O3   PO01    1     123.787  90.447 112.380
HETATM 1507 C3   PO01    1     121.866  90.634 113.969
HETATM 1508 C3   PO01    1     123.390  90.646 113.772
HETATM 1509 C3   PO01    1     124.115  91.885 114.384
HETATM 1510 O3   PO01    1     123.832  93.151 113.648
HETATM 1511 C3   PO01    1     122.690  97.404 118.314
HETATM 1512 C3   PO01    1     121.803  98.852 116.416
HETATM 1513 C3   PO01    1     123.032  97.888 116.815
HETATM 1514 CR   PO01    1     122.544  95.089 114.259
HETATM 1515 CR   PO01    1     122.319  96.241 114.982
HETATM 1516 CR   PO01    1     123.237  96.599 116.030
HETATM 1517 CR   PO01    1     124.325  95.757 116.282
HETATM 1518 CR   PO01    1     124.562  94.658 115.487
HETATM 1519 CR   PO01    1     123.647  94.281 114.468
HETATM 1520 H    PO01   14      87.693 126.943 128.837
HETATM 1521 H    PO01   14      87.997 128.527 129.814
HETATM 1522 H    PO01   14      85.780 129.434 128.973
HETATM 1523 H    PO01   14      85.507 126.597 127.543
HETATM 1524 H    PO01   14      86.107 127.942 126.599
HETATM 1525 H    PO01   14      83.223 129.263 129.297
HETATM 1526 H    PO01   14      81.362 128.457 130.444
HETATM 1527 H    PO01   14      80.536 125.441 127.698
HETATM 1528 H    PO01   14      82.472 126.322 126.415
HETATM 1529 H    PO01   14      77.811 124.495 125.522
HETATM 1530 H    PO01   14      77.924 122.565 125.496
HETATM 1531 H    PO01   14      75.471 122.370 125.409
HETATM 1532 H    PO01   14      74.185 124.465 125.242
HETATM 1533 H    PO01   14      75.552 125.595 125.241
HETATM 1534 H    PO01   14      81.342 125.466 131.319
HETATM 1535 H    PO01   14      79.810 124.405 131.485
HETATM 1536 H    PO01   14      80.595 124.386 130.058
HETATM 1537 H    PO01   14      78.277 126.622 131.776
HETATM 1538 H    PO01   14      79.753 127.473 132.068
HETATM 1539 H    PO01   14      78.563 128.075 130.934
HETATM 1540 H    PO01   14      76.177 127.103 127.006
HETATM 1541 H    PO01   14      78.152 127.670 128.070
HETATM 1542 H    PO01   14      78.092 123.935 130.133
HETATM 1543 H    PO01   14      76.103 123.405 128.900
HETATM 1544 O3   PO01   14      86.118 127.500 129.932
HETATM 1545 C3   PO01   14      87.314 127.863 129.273
HETATM 1546 C3   PO01   14      85.997 128.334 128.770
HETATM 1547 C3   PO01   14      85.419 127.682 127.434
HETATM 1548 O3   PO01   14      84.119 128.185 127.025
HETATM 1549 CR   PO01   14      82.661 128.399 128.953
HETATM 1550 CR   PO01   14      81.474 128.011 129.563
HETATM 1551 CR   PO01   14      80.655 126.925 129.192
HETATM 1552 CR   PO01   14      81.073 126.232 128.013
HETATM 1553 CR   PO01   14      82.262 126.679 127.337
HETATM 1554 CR   PO01   14      83.061 127.742 127.834
HETATM 1555 O3   PO01   14      76.576 123.539 123.897
HETATM 1556 C3   PO01   14      77.424 123.507 125.113
HETATM 1557 C3   PO01   14      75.916 123.376 125.163
HETATM 1558 C3   PO01   14      75.153 124.684 125.691
HETATM 1559 O3   PO01   14      74.988 124.768 127.087
HETATM 1560 C3   PO01   14      80.348 125.094 130.826
HETATM 1561 C3   PO01   14      79.053 127.171 131.288
HETATM 1562 C3   PO01   14      79.570 126.316 130.117
HETATM 1563 CR   PO01   14      76.673 126.465 127.677
HETATM 1564 CR   PO01   14      77.784 126.805 128.365
HETATM 1565 CR   PO01   14      78.340 125.883 129.313
HETATM 1566 CR   PO01   14      77.730 124.627 129.532
HETATM 1567 CR   PO01   14      76.600 124.267 128.751
HETATM 1568 CR   PO01   14      76.093 125.202 127.837
HETATM 1569 H    PO01   15     132.878  94.530 130.135
HETATM 1570 H    PO01   15      67.093  92.836 129.905
HETATM 1571 H    PO01   15      69.393  93.567 130.451
HETATM 1572 H    PO01   15      69.852  95.634 131.294
HETATM 1573 H    PO01   15      68.204  96.145 131.200
HETATM 1574 H    PO01   15      71.253  97.503 130.238
HETATM 1575 H    PO01   15      71.446  99.921 130.254
HETATM 1576 H    PO01   15      67.643 100.267 128.574
HETATM 1577 H    PO01   15      67.520  97.856 128.440
HETATM 1578 H    PO01   15     132.272 107.626  68.083
HETATM 1579 H    PO01   15     130.497 107.876  68.014
HETATM 1580 H    PO01   15     130.277 105.898  66.833
HETATM 1581 H    PO01   15     133.005 104.992  68.028
HETATM 1582 H    PO01   15     132.868 105.789 132.954
HETATM 1583 H    PO01   15      71.782 102.231 129.370
HETATM 1584 H    PO01   15      70.853 103.724 129.709
HETATM 1585 H    PO01   15      71.087 102.386 130.928
HETATM 1586 H    PO01   15      68.602 101.830 127.289
HETATM 1587 H    PO01   15      69.527 103.278 127.696
HETATM 1588 H    PO01   15      70.377 101.867 127.330
HETATM 1589 H    PO01   15     132.332 104.690 130.536
HETATM 1590 H    PO01   15      67.464 103.681 128.908
HETATM 1591 H    PO01   15      68.959 101.339 132.089
HETATM 1592 H    PO01   15      67.070 101.975  67.041
HETATM 1593 O3   PO01   15      67.814  93.844 131.635
HETATM 1594 C3   PO01   15      67.099  93.727 130.404
HETATM 1595 C3   PO01   15      68.549  94.194 130.477
HETATM 1596 C3   PO01   15      68.987  95.615 130.689
HETATM 1597 O3   PO01   15      69.143  96.175 129.374
HETATM 1598 CR   PO01   15      70.561  98.124 129.758
HETATM 1599 CR   PO01   15      70.656  99.561 129.791
HETATM 1600 CR   PO01   15      69.589 100.360 129.344
HETATM 1601 CR   PO01   15      68.456  99.673 128.853
HETATM 1602 CR   PO01   15      68.354  98.262 128.844
HETATM 1603 CR   PO01   15      69.384  97.497 129.393
HETATM 1604 O3   PO01   15     130.943 106.123  68.993
HETATM 1605 C3   PO01   15     131.253 107.246  68.214
HETATM 1606 C3   PO01   15     131.101 105.935  67.591
HETATM 1607 C3   PO01   15     132.327 105.120  67.202
HETATM 1608 O3   PO01   15     131.868 103.928 132.918
HETATM 1609 C3   PO01   15      70.894 102.589 129.858
HETATM 1610 C3   PO01   15      69.508 102.217 127.869
HETATM 1611 C3   PO01   15      69.579 101.866 129.399
HETATM 1612 CR   PO01   15     132.909 103.934 130.792
HETATM 1613 CR   PO01   15      67.482 103.392 129.877
HETATM 1614 CR   PO01   15      68.463 102.429 130.291
HETATM 1615 CR   PO01   15      68.255 101.979 131.648
HETATM 1616 CR   PO01   15      67.146 102.350 132.483
HETATM 1617 CR   PO01   15     132.817 103.454 132.070
HETATM 1618 H    PO01    1     123.240 123.597  93.037
HETATM 1619 H    PO01    1     124.968 123.253  92.459
HETATM 1620 H    PO01    1     125.205 125.556  91.712
HETATM 1621 H    PO01    1     123.349 127.090  93.150
HETATM 1622 H    PO01    1     122.317 125.846  92.517
HETATM 1623 H    PO01    1     121.266 125.810  89.997
HETATM 1624 H    PO01    1     119.353 126.761  89.091
HETATM 1625 H    PO01    1     121.024 130.623  90.140
HETATM 1626 H    PO01    1     122.854 129.610  90.877
HETATM 1627 H    PO01    1     112.861 127.218  94.099
HETATM 1628 H    PO01    1     111.481 126.250  94.478
HETATM 1629 H    PO01    1     111.474 126.956  92.164
HETATM 1630 H    PO01    1     113.406 126.094  90.527
HETATM 1631 H    PO01    1     114.271 125.902  92.086
HETATM 1632 H    PO01    1     119.436 131.318  88.340
HETATM 1633 H    PO01    1     117.716 131.414  88.492
HETATM 1634 H    PO01    1     118.726 131.455  89.921
HETATM 1635 H    PO01    1     119.379 129.205  86.959
HETATM 1636 H    PO01    1     118.304 127.703  87.390
HETATM 1637 H    PO01    1     117.702 129.252  86.978
HETATM 1638 H    PO01    1     115.973 127.808  92.598
HETATM 1639 H    PO01    1     118.185 128.504  91.382
HETATM 1640 H    PO01    1     115.990 129.657  88.050
HETATM 1641 H    PO01    1     113.993 128.699  89.116
HETATM 1642 O3   PO01    1     124.830 124.866  93.690
HETATM 1643 C3   PO01    1     124.258 123.942  92.746
HETATM 1644 C3   PO01    1     124.411 125.374  92.412
HETATM 1645 C3   PO01    1     123.284 126.372  92.339
HETATM 1646 O3   PO01    1     123.341 126.993  90.991
HETATM 1647 CR   PO01    1     121.213 126.841  90.062
HETATM 1648 CR   PO01    1     120.033 127.403  89.493
HETATM 1649 CR   PO01    1     119.896 128.863  89.542
HETATM 1650 CR   PO01    1     121.032 129.601  90.069
HETATM 1651 CR   PO01    1     122.145 128.989  90.678
HETATM 1652 CR   PO01    1     122.220 127.592  90.661
HETATM 1653 O3   PO01    1     111.413 125.051  91.975
HETATM 1654 C3   PO01    1     112.465 126.235  93.897
HETATM 1655 C3   PO01    1     112.227 126.144  92.353
HETATM 1656 C3   PO01    1     113.497 126.499  91.524
HETATM 1657 O3   PO01    1     113.689 127.900  91.520
HETATM 1658 C3   PO01    1     118.605 131.006  88.963
HETATM 1659 C3   PO01    1     118.535 128.815  87.545
HETATM 1660 C3   PO01    1     118.612 129.484  88.978
HETATM 1661 CR   PO01    1     116.046 128.196  91.585
HETATM 1662 CR   PO01    1     117.272 128.576  90.941
HETATM 1663 CR   PO01    1     117.259 129.077  89.647
HETATM 1664 CR   PO01    1     116.039 129.256  89.002
HETATM 1665 CR   PO01    1     114.864 128.742  89.584
HETATM 1666 CR   PO01    1     114.848 128.254  90.907
HETATM 1667 H    PO01    1      77.524 114.004  94.063
HETATM 1668 H    PO01    1      76.940 112.618  95.307
HETATM 1669 H    PO01    1      79.150 111.422  94.731
HETATM 1670 H    PO01    1      80.772 113.620  93.737
HETATM 1671 H    PO01    1      79.359 113.568  92.611
HETATM 1672 H    PO01    1      78.500 110.292  92.287
HETATM 1673 H    PO01    1      77.832 109.585  90.109
HETATM 1674 H    PO01    1      81.177 111.648  88.414
HETATM 1675 H    PO01    1      81.729 112.359  90.597
HETATM 1676 H    PO01    1      71.447 113.362  86.542
HETATM 1677 H    PO01    1      70.463 113.331  88.044
HETATM 1678 H    PO01    1      71.247 110.717  86.704
HETATM 1679 H    PO01    1      72.937 110.704  88.711
HETATM 1680 H    PO01    1      72.840 112.496  88.525
HETATM 1681 H    PO01    1      79.904 111.540  86.431
HETATM 1682 H    PO01    1      80.922 110.189  86.450
HETATM 1683 H    PO01    1      79.440 110.187  85.453
HETATM 1684 H    PO01    1      78.772 108.006  86.872
HETATM 1685 H    PO01    1      80.404 108.140  87.544
HETATM 1686 H    PO01    1      78.930 107.954  88.500
HETATM 1687 H    PO01    1      74.438 109.012  87.235
HETATM 1688 H    PO01    1      76.741 108.399  87.682
HETATM 1689 H    PO01    1      77.898 112.415  87.318
HETATM 1690 H    PO01    1      75.520 113.061  87.079
HETATM 1691 O3   PO01    1      78.838 113.413  95.446
HETATM 1692 C3   PO01    1      77.713 113.110  94.636
HETATM 1693 C3   PO01    1      79.074 112.481  94.447
HETATM 1694 C3   PO01    1      79.988 112.966  93.317
HETATM 1695 O3   PO01    1      80.691 111.854  92.819
HETATM 1696 CR   PO01    1      79.129 110.520  91.475
HETATM 1697 CR   PO01    1      78.737 110.119  90.191
HETATM 1698 CR   PO01    1      79.490 110.407  89.004
HETATM 1699 CR   PO01    1      80.594 111.293  89.242
HETATM 1700 CR   PO01    1      80.995 111.686  90.501
HETATM 1701 CR   PO01    1      80.267 111.374  91.638
HETATM 1702 O3   PO01    1      70.600 111.010  88.704
HETATM 1703 C3   PO01    1      70.633 112.804  87.045
HETATM 1704 C3   PO01    1      71.266 111.443  87.501
HETATM 1705 C3   PO01    1      72.713 111.537  88.008
HETATM 1706 O3   PO01    1      73.542 111.456  86.849
HETATM 1707 C3   PO01    1      79.904 110.518  86.405
HETATM 1708 C3   PO01    1      79.335 108.457  87.704
HETATM 1709 C3   PO01    1      79.128 110.019  87.642
HETATM 1710 CR   PO01    1      75.187 109.721  87.182
HETATM 1711 CR   PO01    1      76.503 109.385  87.489
HETATM 1712 CR   PO01    1      77.583 110.366  87.407
HETATM 1713 CR   PO01    1      77.163 111.705  87.332
HETATM 1714 CR   PO01    1      75.810 112.062  87.145
HETATM 1715 CR   PO01    1      74.819 111.078  87.025
HETATM 1716 H    PO01    1      69.418 101.622 109.326
HETATM 1717 H    PO01    1      70.129 102.039 110.730
HETATM 1718 H    PO01    1      71.621 101.018 108.341
HETATM 1719 H    PO01    1      73.612 101.367 109.739
HETATM 1720 H    PO01    1      72.693 102.802 110.558
HETATM 1721 H    PO01    1      73.397 105.165 109.761
HETATM 1722 H    PO01    1      75.368 106.708 109.670
HETATM 1723 H    PO01    1      77.083 103.825 107.108
HETATM 1724 H    PO01    1      75.271 102.468 107.206
HETATM 1725 H    PO01    1      77.760 112.156 102.802
HETATM 1726 H    PO01    1      77.577 113.532 103.703
HETATM 1727 H    PO01    1      75.168 113.311 103.875
HETATM 1728 H    PO01    1      75.799 110.246 103.336
HETATM 1729 H    PO01    1      74.952 110.919 104.641
HETATM 1730 H    PO01    1      78.563 105.649 110.417
HETATM 1731 H    PO01    1      78.862 107.325 109.953
HETATM 1732 H    PO01    1      77.377 106.993 110.469
HETATM 1733 H    PO01    1      79.981 106.294 107.987
HETATM 1734 H    PO01    1      79.146 104.743 107.969
HETATM 1735 H    PO01    1      78.939 105.805 106.609
HETATM 1736 H    PO01    1      77.416 110.968 107.500
HETATM 1737 H    PO01    1      77.888 109.112 109.020
HETATM 1738 H    PO01    1      76.714 106.580 105.900
HETATM 1739 H    PO01    1      76.706 108.482 104.404
HETATM 1740 O3   PO01    1      71.452 100.188 110.283
HETATM 1741 C3   PO01    1      70.272 102.152 109.682
HETATM 1742 C3   PO01    1      71.604 101.349 109.367
HETATM 1743 C3   PO01    1      72.863 102.146 109.662
HETATM 1744 O3   PO01    1      73.056 103.007 108.580
HETATM 1745 CR   PO01    1      74.238 104.941 109.240
HETATM 1746 CR   PO01    1      75.292 105.860 109.113
HETATM 1747 CR   PO01    1      76.453 105.422 108.361
HETATM 1748 CR   PO01    1      76.378 104.146 107.656
HETATM 1749 CR   PO01    1      75.268 103.311 107.786
HETATM 1750 CR   PO01    1      74.215 103.726 108.586
HETATM 1751 O3   PO01    1      74.834 112.269 102.151
HETATM 1752 C3   PO01    1      77.144 112.993 102.873
HETATM 1753 C3   PO01    1      75.705 112.527 103.298
HETATM 1754 C3   PO01    1      75.880 111.097 104.058
HETATM 1755 O3   PO01    1      76.943 110.981 104.930
HETATM 1756 C3   PO01    1      78.128 106.551 109.845
HETATM 1757 C3   PO01    1      79.027 105.825 107.675
HETATM 1758 C3   PO01    1      77.680 106.301 108.388
HETATM 1759 CR   PO01    1      77.295 110.025 107.144
HETATM 1760 CR   PO01    1      77.533 108.961 108.097
HETATM 1761 CR   PO01    1      77.421 107.612 107.575
HETATM 1762 CR   PO01    1      76.950 107.481 106.233
HETATM 1763 CR   PO01    1      76.923 108.584 105.361
HETATM 1764 CR   PO01    1      77.064 109.891 105.817
HETATM 1765 H    PO01   16      94.237 114.030  99.989
HETATM 1766 H    PO01   16      94.057 112.184  99.466
HETATM 1767 H    PO01   16      94.108 112.800  97.110
HETATM 1768 H    PO01   16      94.877 115.171  96.551
HETATM 1769 H    PO01   16      94.954 115.550  98.267
HETATM 1770 H    PO01   16      93.214 116.569  95.019
HETATM 1771 H    PO01   16      92.411 118.763  94.370
HETATM 1772 H    PO01   16      91.185 119.422  98.545
HETATM 1773 H    PO01   16      92.158 117.174  98.966
HETATM 1774 H    PO01   16      95.487 125.185  97.865
HETATM 1775 H    PO01   16      94.261 125.336  96.323
HETATM 1776 H    PO01   16      92.442 126.297  97.821
HETATM 1777 H    PO01   16      93.388 126.596 100.394
HETATM 1778 H    PO01   16      94.472 125.275 100.031
HETATM 1779 H    PO01   16      91.773 122.521  94.867
HETATM 1780 H    PO01   16      93.180 121.446  95.086
HETATM 1781 H    PO01   16      91.865 120.993  93.919
HETATM 1782 H    PO01   16      89.374 121.391  95.575
HETATM 1783 H    PO01   16      89.657 119.769  95.113
HETATM 1784 H    PO01   16      89.281 120.340  96.814
HETATM 1785 H    PO01   16      90.432 124.538  98.854
HETATM 1786 H    PO01   16      89.849 122.906  97.049
HETATM 1787 H    PO01   16      93.517 121.034  97.707
HETATM 1788 H    PO01   16      94.206 122.844  99.199
HETATM 1789 O3   PO01   16      95.677 113.144  98.601
HETATM 1790 C3   PO01   16      94.408 113.210  99.235
HETATM 1791 C3   PO01   16      94.498 113.565  97.804
HETATM 1792 C3   PO01   16      94.429 114.999  97.433
HETATM 1793 O3   PO01   16      93.074 115.397  97.353
HETATM 1794 CR   PO01   16      92.895 117.200  95.780
HETATM 1795 CR   PO01   16      92.360 118.470  95.415
HETATM 1796 CR   PO01   16      91.905 119.375  96.420
HETATM 1797 CR   PO01   16      91.748 118.943  97.792
HETATM 1798 CR   PO01   16      92.227 117.633  98.076
HETATM 1799 CR   PO01   16      92.761 116.746  97.087
HETATM 1800 O3   PO01   16      94.398 127.060  97.607
HETATM 1801 C3   PO01   16      94.601 125.656  97.324
HETATM 1802 C3   PO01   16      93.477 126.095  98.236
HETATM 1803 C3   PO01   16      93.480 125.714  99.749
HETATM 1804 O3   PO01   16      92.464 124.767 100.076
HETATM 1805 C3   PO01   16      92.132 121.467  94.871
HETATM 1806 C3   PO01   16      89.808 120.564  95.862
HETATM 1807 C3   PO01   16      91.370 120.767  96.090
HETATM 1808 CR   PO01   16      90.977 123.692  98.609
HETATM 1809 CR   PO01   16      90.683 122.746  97.650
HETATM 1810 CR   PO01   16      91.638 121.723  97.290
HETATM 1811 CR   PO01   16      92.918 121.821  97.908
HETATM 1812 CR   PO01   16      93.262 122.803  98.847
HETATM 1813 CR   PO01   16      92.248 123.712  99.191
HETATM 1814 H    PO01    1     131.913 101.097 107.150
HETATM 1815 H    PO01    1     131.933 102.799 106.759
HETATM 1816 H    PO01    1     131.012 101.715 109.577
HETATM 1817 H    PO01    1     132.385 104.282 108.790
HETATM 1818 H    PO01    1     131.987 103.732 110.501
HETATM 1819 H    PO01    1     130.251 106.547 108.101
HETATM 1820 H    PO01    1     129.927 108.780 109.012
HETATM 1821 H    PO01    1     129.906 107.099 112.888
HETATM 1822 H    PO01    1     129.907 104.964 112.047
HETATM 1823 H    PO01    1     121.337 112.997 110.576
HETATM 1824 H    PO01    1     121.767 112.193 112.026
HETATM 1825 H    PO01    1     123.648 110.980 111.196
HETATM 1826 H    PO01    1     124.348 112.946 109.538
HETATM 1827 H    PO01    1     123.144 112.363 108.396
HETATM 1828 H    PO01    1     130.065 109.306 113.519
HETATM 1829 H    PO01    1     128.835 110.588 113.432
HETATM 1830 H    PO01    1     128.353 108.791 113.437
HETATM 1831 H    PO01    1     130.634 111.346 111.857
HETATM 1832 H    PO01    1     131.608 109.870 111.329
HETATM 1833 H    PO01    1     130.630 110.850 110.331
HETATM 1834 H    PO01    1     125.247 108.889 109.522
HETATM 1835 H    PO01    1     127.029 108.221 111.104
HETATM 1836 H    PO01    1     128.635 112.121 110.575
HETATM 1837 H    PO01    1     126.903 112.643 109.066
HETATM 1838 O3   PO01    1     133.091 101.969 109.063
HETATM 1839 C3   PO01    1     131.413 102.065 107.336
HETATM 1840 C3   PO01    1     131.733 102.339 108.911
HETATM 1841 C3   PO01    1     131.665 103.803 109.482
HETATM 1842 O3   PO01    1     130.325 104.327 109.472
HETATM 1843 CR   PO01    1     130.169 106.664 109.090
HETATM 1844 CR   PO01    1     129.938 107.959 109.660
HETATM 1845 CR   PO01    1     129.801 108.133 111.063
HETATM 1846 CR   PO01    1     129.850 107.024 111.874
HETATM 1847 CR   PO01    1     129.942 105.761 111.375
HETATM 1848 CR   PO01    1     130.161 105.573 109.985
HETATM 1849 O3   PO01    1     121.960 110.374 110.284
HETATM 1850 C3   PO01    1     122.155 112.594 111.203
HETATM 1851 C3   PO01    1     122.948 111.426 110.508
HETATM 1852 C3   PO01    1     123.728 112.042 109.247
HETATM 1853 O3   PO01    1     124.794 111.184 108.624
HETATM 1854 C3   PO01    1     129.146 109.563 113.095
HETATM 1855 C3   PO01    1     130.656 110.461 111.274
HETATM 1856 C3   PO01    1     129.434 109.605 111.577
HETATM 1857 CR   PO01    1     125.988 109.548 109.834
HETATM 1858 CR   PO01    1     127.084 109.179 110.701
HETATM 1859 CR   PO01    1     128.183 110.055 110.892
HETATM 1860 CR   PO01    1     128.003 111.361 110.385
HETATM 1861 CR   PO01    1     126.967 111.716 109.517
HETATM 1862 CR   PO01    1     125.934 110.848 109.338
HETATM 1863 H    PO01    1      68.999 108.750 129.061
HETATM 1864 H    PO01    1      70.588 108.247 129.700
HETATM 1865 H    PO01    1      71.378 107.627 127.544
HETATM 1866 H    PO01    1      69.922 105.992 128.698
HETATM 1867 H    PO01    1      69.958 105.599 127.055
HETATM 1868 H    PO01    1      67.517 104.625 126.275
HETATM 1869 H    PO01    1     132.290 104.911 124.444
HETATM 1870 H    PO01    1     131.928 108.913 125.343
HETATM 1871 H    PO01    1      67.081 108.710 127.343
HETATM 1872 H    PO01    1     122.086 110.373 123.988
HETATM 1873 H    PO01    1     121.559 110.058 125.560
HETATM 1874 H    PO01    1     123.099 108.514 124.908
HETATM 1875 H    PO01    1     125.325 110.319 125.405
HETATM 1876 H    PO01    1     124.833 109.969 123.697
HETATM 1877 H    PO01    1     131.341 109.515 123.042
HETATM 1878 H    PO01    1     132.666 108.426 122.465
HETATM 1879 H    PO01    1     131.118 108.471 121.697
HETATM 1880 H    PO01    1     131.810 106.030 121.916
HETATM 1881 H    PO01    1     130.669 105.028 122.976
HETATM 1882 H    PO01    1     130.160 106.182 121.731
HETATM 1883 H    PO01    1     127.063 107.305 126.374
HETATM 1884 H    PO01    1     129.584 106.899 125.863
HETATM 1885 H    PO01    1     128.946 108.246 122.001
HETATM 1886 H    PO01    1     126.648 108.904 122.644
HETATM 1887 O3   PO01    1      70.037 108.456 126.428
HETATM 1888 C3   PO01    1      70.088 108.721 128.842
HETATM 1889 C3   PO01    1      70.299 107.760 127.611
HETATM 1890 C3   PO01    1      69.636 106.378 127.751
HETATM 1891 O3   PO01    1      68.222 106.334 127.935
HETATM 1892 CR   PO01    1      67.074 105.540 126.095
HETATM 1893 CR   PO01    1     132.590 105.761 124.982
HETATM 1894 CR   PO01    1     131.934 106.993 124.712
HETATM 1895 CR   PO01    1     132.328 107.986 125.603
HETATM 1896 CR   PO01    1      66.820 107.897 126.685
HETATM 1897 CR   PO01    1      67.405 106.683 126.904
HETATM 1898 O3   PO01    1     123.440 109.178 126.770
HETATM 1899 C3   PO01    1     122.407 110.457 125.085
HETATM 1900 C3   PO01    1     123.453 109.414 125.333
HETATM 1901 C3   PO01    1     124.882 109.575 124.704
HETATM 1902 O3   PO01    1     125.498 108.236 124.744
HETATM 1903 C3   PO01    1     131.607 108.484 122.674
HETATM 1904 C3   PO01    1     130.888 106.070 122.512
HETATM 1905 C3   PO01    1     130.969 107.260 123.528
HETATM 1906 CR   PO01    1     127.627 107.605 125.548
HETATM 1907 CR   PO01    1     128.995 107.372 125.224
HETATM 1908 CR   PO01    1     129.581 107.576 123.950
HETATM 1909 CR   PO01    1     128.711 108.185 122.972
HETATM 1910 CR   PO01    1     127.352 108.479 123.262
HETATM 1911 CR   PO01    1     126.842 108.250 124.557
HETATM 1912 H    PO01    1      76.136  99.248 130.446
HETATM 1913 H    PO01    1      74.513  99.994 130.937
HETATM 1914 H    PO01    1      73.297  98.736 129.147
HETATM 1915 H    PO01    1      75.152  96.687 128.361
HETATM 1916 H    PO01    1      76.337  97.965 128.569
HETATM 1917 H    PO01    1      74.408  96.005 125.487
HETATM 1918 H    PO01    1      72.212  95.553 124.660
HETATM 1919 H    PO01    1      70.822  99.066 126.201
HETATM 1920 H    PO01    1      73.048  99.690 126.876
HETATM 1921 H    PO01    1      71.265  93.218 116.133
HETATM 1922 H    PO01    1      70.526  94.071 114.831
HETATM 1923 H    PO01    1      69.233  94.156 116.878
HETATM 1924 H    PO01    1      71.130  96.096 118.097
HETATM 1925 H    PO01    1      71.147  94.356 118.498
HETATM 1926 H    PO01    1      69.418  96.307 126.720
HETATM 1927 H    PO01    1      68.360  95.536 125.525
HETATM 1928 H    PO01    1      69.970  95.005 125.829
HETATM 1929 H    PO01    1      67.878  97.693 124.427
HETATM 1930 H    PO01    1      68.788  98.453 125.766
HETATM 1931 H    PO01    1      69.183  98.963 124.093
HETATM 1932 H    PO01    1      70.371  97.701 120.182
HETATM 1933 H    PO01    1      70.758  98.308 122.362
HETATM 1934 H    PO01    1      69.672  94.312 123.610
HETATM 1935 H    PO01    1      69.416  93.694 121.205
HETATM 1936 O3   PO01    1      74.596  97.990 130.637
HETATM 1937 C3   PO01    1      75.102  99.309 130.330
HETATM 1938 C3   PO01    1      74.356  98.498 129.268
HETATM 1939 C3   PO01    1      75.256  97.786 128.313
HETATM 1940 O3   PO01    1      75.061  98.223 126.962
HETATM 1941 CR   PO01    1      73.718  96.694 125.584
HETATM 1942 CR   PO01    1      72.387  96.487 125.157
HETATM 1943 CR   PO01    1      71.300  97.297 125.280
HETATM 1944 CR   PO01    1      71.596  98.458 126.011
HETATM 1945 CR   PO01    1      72.898  98.854 126.410
HETATM 1946 CR   PO01    1      73.948  97.956 126.290
HETATM 1947 O3   PO01    1      69.505  96.014 116.183
HETATM 1948 C3   PO01    1      71.053  94.276 115.769
HETATM 1949 C3   PO01    1      70.029  94.907 116.745
HETATM 1950 C3   PO01    1      70.533  95.210 118.235
HETATM 1951 O3   PO01    1      69.509  95.350 119.218
HETATM 1952 C3   PO01    1      69.368  95.920 125.696
HETATM 1953 C3   PO01    1      68.856  98.087 124.760
HETATM 1954 C3   PO01    1      69.926  96.898 124.688
HETATM 1955 CR   PO01    1      70.283  96.943 120.843
HETATM 1956 CR   PO01    1      70.404  97.289 122.204
HETATM 1957 CR   PO01    1      70.105  96.369 123.235
HETATM 1958 CR   PO01    1      69.788  95.006 122.854
HETATM 1959 CR   PO01    1      69.625  94.655 121.493
HETATM 1960 CR   PO01    1      69.872  95.662 120.470
HETATM 1961 H    PO01    1      71.649 117.531 125.908
HETATM 1962 H    PO01    1      71.656 118.120 124.333
HETATM 1963 H    PO01    1      70.744 115.286 125.037
HETATM 1964 H    PO01    1      68.636 116.381 123.738
HETATM 1965 H    PO01    1      69.213 117.790 124.746
HETATM 1966 H    PO01    1      70.041 114.591 127.218
HETATM 1967 H    PO01    1      70.916 115.143 129.320
HETATM 1968 H    PO01    1      68.747 118.849 128.988
HETATM 1969 H    PO01    1      67.856 117.975 126.934
HETATM 1970 H    PO01    1     132.376 120.466  71.833
HETATM 1971 H    PO01    1     131.016 121.726  71.468
HETATM 1972 H    PO01    1     131.590 121.653  69.104
HETATM 1973 H    PO01    1      66.847 118.995  69.354
HETATM 1974 H    PO01    1      67.756 120.538  69.342
HETATM 1975 H    PO01    1      72.160 117.155 132.288
HETATM 1976 H    PO01    1      70.835 116.026 131.975
HETATM 1977 H    PO01    1      72.329 116.110 130.850
HETATM 1978 H    PO01    1      72.348 119.122 130.917
HETATM 1979 H    PO01    1      72.352 118.273 129.338
HETATM 1980 H    PO01    1      71.317 119.673 129.624
HETATM 1981 H    PO01    1      68.961 121.311 133.159
HETATM 1982 H    PO01    1      70.655 120.298 132.025
HETATM 1983 H    PO01    1      68.700 116.585 132.060
HETATM 1984 H    PO01    1      66.961 117.831  67.097
HETATM 1985 O3   PO01    1      70.931 115.952 123.024
HETATM 1986 C3   PO01    1      71.794 117.214 124.920
HETATM 1987 C3   PO01    1      70.732 116.198 124.464
HETATM 1988 C3   PO01    1      69.257 116.682 124.626
HETATM 1989 O3   PO01    1      68.494 115.989 125.642
HETATM 1990 CR   PO01    1      69.831 115.434 127.644
HETATM 1991 CR   PO01    1      70.293 115.734 128.903
HETATM 1992 CR   PO01    1      69.961 117.056 129.457
HETATM 1993 CR   PO01    1      69.009 117.877 128.773
HETATM 1994 CR   PO01    1      68.517 117.410 127.550
HETATM 1995 CR   PO01    1      68.895 116.249 126.956
HETATM 1996 O3   PO01    1     130.998 120.031  70.249
HETATM 1997 C3   PO01    1     131.734 120.949  71.086
HETATM 1998 C3   PO01    1     132.001 120.840  69.598
HETATM 1999 C3   PO01    1      66.814 120.072  69.018
HETATM 2000 O3   PO01    1     133.065 120.214  67.551
HETATM 2001 C3   PO01    1      71.612 116.701 131.473
HETATM 2002 C3   PO01    1      71.725 118.745 130.082
HETATM 2003 C3   PO01    1      70.694 117.719 130.667
HETATM 2004 CR   PO01    1      68.805 120.361 132.847
HETATM 2005 CR   PO01    1      69.819 119.741 132.140
HETATM 2006 CR   PO01    1      69.713 118.423 131.640
HETATM 2007 CR   PO01    1      68.639 117.635 132.179
HETATM 2008 CR   PO01    1      67.665 118.278 132.966
HETATM 2009 CR   PO01    1      67.645 119.658 133.184
HETATM 2010 H    PO01    1      68.918 110.689 127.193
HETATM 2011 H    PO01    1      69.959 111.941 127.416
HETATM 2012 H    PO01    1      69.020 112.428 129.705
HETATM 2013 H    PO01    1     132.999 111.586 127.980
HETATM 2014 H    PO01    1      67.799 112.898 127.479
HETATM 2015 H    PO01    1     132.475 115.455 130.238
HETATM 2016 H    PO01    1     131.197 117.244 129.483
HETATM 2017 H    PO01    1     130.348 115.106 125.923
HETATM 2018 H    PO01    1     131.541 113.306 126.838
HETATM 2019 H    PO01    1      67.375 121.986 123.531
HETATM 2020 H    PO01    1      68.612 122.312 122.184
HETATM 2021 H    PO01    1      67.167 121.363 120.666
HETATM 2022 H    PO01    1     131.247 120.828 121.278
HETATM 2023 H    PO01    1     131.289 121.421 122.773
HETATM 2024 H    PO01    1     128.059 116.086 127.864
HETATM 2025 H    PO01    1     127.445 117.457 126.843
HETATM 2026 H    PO01    1     128.106 116.037 126.213
HETATM 2027 H    PO01    1     128.518 119.333 127.752
HETATM 2028 H    PO01    1     129.064 118.373 129.057
HETATM 2029 H    PO01    1     130.232 119.418 128.134
HETATM 2030 H    PO01    1     129.936 118.214 122.506
HETATM 2031 H    PO01    1     128.677 117.711 124.555
HETATM 2032 H    PO01    1     132.073 118.456 126.794
HETATM 2033 H    PO01    1      66.934 119.188 124.818
HETATM 2034 O3   PO01    1      67.850 110.730 129.841
HETATM 2035 C3   PO01    1      69.486 111.122 127.968
HETATM 2036 C3   PO01    1      68.473 111.701 129.008
HETATM 2037 C3   PO01    1      67.340 112.399 128.358
HETATM 2038 O3   PO01    1     133.043 113.370 129.225
HETATM 2039 CR   PO01    1     131.961 115.376 129.375
HETATM 2040 CR   PO01    1     131.247 116.465 128.891
HETATM 2041 CR   PO01    1     130.556 116.423 127.678
HETATM 2042 CR   PO01    1     130.733 115.204 126.916
HETATM 2043 CR   PO01    1     131.501 114.158 127.462
HETATM 2044 CR   PO01    1     132.197 114.249 128.624
HETATM 2045 O3   PO01    1     133.053 123.179 121.801
HETATM 2046 C3   PO01    1      67.576 122.320 122.520
HETATM 2047 C3   PO01    1     133.004 121.795 121.491
HETATM 2048 C3   PO01    1     131.848 120.911 122.072
HETATM 2049 O3   PO01    1     132.290 119.561 122.535
HETATM 2050 C3   PO01    1     128.166 116.733 127.029
HETATM 2051 C3   PO01    1     129.378 118.707 128.076
HETATM 2052 C3   PO01    1     129.626 117.486 127.120
HETATM 2053 CR   PO01    1     130.325 118.289 123.446
HETATM 2054 CR   PO01    1     129.666 117.972 124.627
HETATM 2055 CR   PO01    1     130.295 117.998 125.867
HETATM 2056 CR   PO01    1     131.629 118.423 125.874
HETATM 2057 CR   PO01    1     132.320 118.851 124.732
HETATM 2058 CR   PO01    1     131.636 118.837 123.516
HETATM 2059 H    PO01    1      67.413 115.043  81.461
HETATM 2060 H    PO01    1     132.392 116.187  82.133
HETATM 2061 H    PO01    1     130.685 114.947  81.136
HETATM 2062 H    PO01    1     131.101 112.851  80.034
HETATM 2063 H    PO01    1     132.833 112.785  80.478
HETATM 2064 H    PO01    1      68.319 114.012  77.887
HETATM 2065 H    PO01    1      68.898 113.055  75.612
HETATM 2066 H    PO01    1     131.366 111.814  75.182
HETATM 2067 H    PO01    1     130.765 112.668  77.509
HETATM 2068 H    PO01    1      69.821 119.588  70.336
HETATM 2069 H    PO01    1      70.974 119.226  71.495
HETATM 2070 H    PO01    1      68.873 117.705  71.625
HETATM 2071 H    PO01    1      69.700 116.172  69.401
HETATM 2072 H    PO01    1      68.919 117.508  68.871
HETATM 2073 H    PO01    1      68.744 110.427  74.692
HETATM 2074 H    PO01    1      68.934 110.358  72.856
HETATM 2075 H    PO01    1      69.690 111.745  73.814
HETATM 2076 H    PO01    1     133.015 110.335  72.357
HETATM 2077 H    PO01    1     132.503 110.203  74.085
HETATM 2078 H    PO01    1     131.748 111.443  72.968
HETATM 2079 H    PO01    1      66.876 116.418  72.506
HETATM 2080 H    PO01    1      66.823 114.538  73.993
HETATM 2081 H    PO01    1      68.172 111.862  71.092
HETATM 2082 H    PO01    1      68.487 113.764  69.696
HETATM 2083 O3   PO01    1     132.146 114.044  82.376
HETATM 2084 C3   PO01    1     132.812 115.160  81.903
HETATM 2085 C3   PO01    1     131.708 114.512  81.117
HETATM 2086 C3   PO01    1     132.032 113.394  80.085
HETATM 2087 O3   PO01    1     132.366 114.184  78.918
HETATM 2088 CR   PO01    1      67.618 113.503  77.322
HETATM 2089 CR   PO01    1      67.975 112.988  76.030
HETATM 2090 CR   PO01    1      67.009 112.417  75.141
HETATM 2091 CR   PO01    1     132.080 112.219  75.760
HETATM 2092 CR   PO01    1     131.703 112.736  77.053
HETATM 2093 CR   PO01    1     132.702 113.374  77.820
HETATM 2094 O3   PO01    1      70.543 116.750  71.799
HETATM 2095 C3   PO01    1      70.503 118.837  70.600
HETATM 2096 C3   PO01    1      69.701 117.542  70.939
HETATM 2097 C3   PO01    1      68.992 116.815  69.784
HETATM 2098 O3   PO01    1      67.652 116.259  70.005
HETATM 2099 C3   PO01    1      68.806 111.011  73.772
HETATM 2100 C3   PO01    1     132.669 110.908  73.245
HETATM 2101 C3   PO01    1      67.422 111.841  73.750
HETATM 2102 CR   PO01    1      67.191 115.501  72.171
HETATM 2103 CR   PO01    1      67.184 114.427  73.109
HETATM 2104 CR   PO01    1      67.551 113.011  72.721
HETATM 2105 CR   PO01    1      67.911 112.823  71.398
HETATM 2106 CR   PO01    1      68.028 113.879  70.545
HETATM 2107 CR   PO01    1      67.574 115.253  70.860
HETATM 2108 H    PO01    1     132.066 122.783  89.818
HETATM 2109 H    PO01    1     132.235 124.179  88.785
HETATM 2110 H    PO01    1     129.526 123.233  89.341
HETATM 2111 H    PO01    1     129.391 125.109  91.024
HETATM 2112 H    PO01    1     131.157 125.208  90.816
HETATM 2113 H    PO01    1     132.647 123.604  93.040
HETATM 2114 H    PO01    1     133.050 124.136  95.409
HETATM 2115 H    PO01    1     129.107 125.509  95.654
HETATM 2116 H    PO01    1     128.750 124.745  93.487
HETATM 2117 H    PO01    1     129.734 123.154 101.372
HETATM 2118 H    PO01    1     131.171 123.129 102.514
HETATM 2119 H    PO01    1     129.094 120.863 102.033
HETATM 2120 H    PO01    1     131.311 119.415 102.368
HETATM 2121 H    PO01    1     132.046 121.024 102.370
HETATM 2122 H    PO01    1     132.719 127.071  96.970
HETATM 2123 H    PO01    1     132.930 126.297  98.542
HETATM 2124 H    PO01    1      67.159 125.491  97.137
HETATM 2125 H    PO01    1     130.613 126.541  98.920
HETATM 2126 H    PO01    1     130.203 127.049  97.217
HETATM 2127 H    PO01    1     129.371 125.711  98.045
HETATM 2128 H    PO01    1     129.581 121.080  98.725
HETATM 2129 H    PO01    1     129.686 122.893  97.212
HETATM 2130 H    PO01    1      66.903 124.160  99.234
HETATM 2131 H    PO01    1     133.191 122.235 100.465
HETATM 2132 O3   PO01    1     129.950 124.985  88.434
HETATM 2133 C3   PO01    1     131.622 123.334  88.993
HETATM 2134 C3   PO01    1     130.299 123.964  89.396
HETATM 2135 C3   PO01    1     130.294 124.527  90.879
HETATM 2136 O3   PO01    1     130.437 123.469  91.928
HETATM 2137 CR   PO01    1     131.903 123.868  93.674
HETATM 2138 CR   PO01    1     132.166 124.212  95.014
HETATM 2139 CR   PO01    1     131.163 124.850  95.855
HETATM 2140 CR   PO01    1     129.865 125.003  95.212
HETATM 2141 CR   PO01    1     129.597 124.551  93.918
HETATM 2142 CR   PO01    1     130.640 124.053  93.125
HETATM 2143 O3   PO01    1     129.651 120.884 103.958
HETATM 2144 C3   PO01    1     130.096 122.802 102.363
HETATM 2145 C3   PO01    1     129.947 121.261 102.610
HETATM 2146 C3   PO01    1     131.165 120.464 102.022
HETATM 2147 O3   PO01    1     131.188 120.377 100.551
HETATM 2148 C3   PO01    1     132.702 126.075  97.473
HETATM 2149 C3   PO01    1     130.342 126.213  97.917
HETATM 2150 C3   PO01    1     131.400 125.160  97.317
HETATM 2151 CR   PO01    1     130.330 121.770  98.816
HETATM 2152 CR   PO01    1     130.396 122.937  98.003
HETATM 2153 CR   PO01    1     131.389 123.913  98.171
HETATM 2154 CR   PO01    1     132.383 123.632  99.134
HETATM 2155 CR   PO01    1     132.341 122.412  99.868
HETATM 2156 CR   PO01    1     131.272 121.541  99.819
HETATM 2157 H    PO01    1      79.386  71.165  79.234
HETATM 2158 H    PO01    1      79.241  71.382  81.197
HETATM 2159 H    PO01    1      81.335  72.775  80.920
HETATM 2160 H    PO01    1      81.555  73.962  78.650
HETATM 2161 H    PO01    1      80.959  72.504  77.863
HETATM 2162 H    PO01    1      81.966  70.473  77.008
HETATM 2163 H    PO01    1      82.911  69.780  74.954
HETATM 2164 H    PO01    1      86.227  72.208  75.647
HETATM 2165 H    PO01    1      85.214  73.146  77.495
HETATM 2166 H    PO01    1      92.850  68.100  73.016
HETATM 2167 H    PO01    1      94.415  68.408  73.727
HETATM 2168 H    PO01    1      93.228  69.821  74.981
HETATM 2169 H    PO01    1      91.157  69.482  76.069
HETATM 2170 H    PO01    1      90.975  67.749  75.513
HETATM 2171 H    PO01    1      84.525  68.699  73.211
HETATM 2172 H    PO01    1      83.421  69.889  72.828
HETATM 2173 H    PO01    1      84.923  69.552  71.784
HETATM 2174 H    PO01    1      83.867  72.178  72.677
HETATM 2175 H    PO01    1      85.343  72.926  73.317
HETATM 2176 H    PO01    1      85.469  72.022  71.807
HETATM 2177 H    PO01    1      89.844  71.282  72.843
HETATM 2178 H    PO01    1      87.563  72.053  72.648
HETATM 2179 H    PO01    1      86.329  68.579  74.665
HETATM 2180 H    PO01    1      88.691  67.841  74.821
HETATM 2181 O3   PO01    1      79.559  73.131  80.055
HETATM 2182 C3   PO01    1      79.554  71.711  80.188
HETATM 2183 C3   PO01    1      80.814  72.540  80.028
HETATM 2184 C3   PO01    1      81.566  72.898  78.715
HETATM 2185 O3   PO01    1      82.897  72.376  78.648
HETATM 2186 CR   PO01    1      82.863  70.909  76.730
HETATM 2187 CR   PO01    1      83.409  70.520  75.457
HETATM 2188 CR   PO01    1      84.662  71.066  75.021
HETATM 2189 CR   PO01    1      85.255  72.002  75.821
HETATM 2190 CR   PO01    1      84.707  72.423  77.030
HETATM 2191 CR   PO01    1      83.474  71.907  77.504
HETATM 2192 O3   PO01    1      93.334  68.363  76.365
HETATM 2193 C3   PO01    1      93.455  67.912  73.940
HETATM 2194 C3   PO01    1      92.859  68.778  75.090
HETATM 2195 C3   PO01    1      91.332  68.748  75.204
HETATM 2196 O3   PO01    1      90.682  69.278  73.970
HETATM 2197 C3   PO01    1      84.476  69.648  72.728
HETATM 2198 C3   PO01    1      84.965  72.064  72.814
HETATM 2199 C3   PO01    1      85.248  70.752  73.643
HETATM 2200 CR   PO01    1      89.068  70.680  73.161
HETATM 2201 CR   PO01    1      87.724  71.167  73.081
HETATM 2202 CR   PO01    1      86.675  70.328  73.630
HETATM 2203 CR   PO01    1      87.004  69.134  74.292
HETATM 2204 CR   PO01    1      88.386  68.741  74.378
HETATM 2205 CR   PO01    1      89.376  69.542  73.842
HETATM 2206 H    PO01    1      71.314  75.806  81.496
HETATM 2207 H    PO01    1      70.022  75.202  80.370
HETATM 2208 H    PO01    1      68.164  75.623  82.195
HETATM 2209 H    PO01    1      69.080  76.925  84.353
HETATM 2210 H    PO01    1      70.580  76.521  84.040
HETATM 2211 H    PO01    1      69.181  72.883  83.374
HETATM 2212 H    PO01    1      67.435  71.329  83.674
HETATM 2213 H    PO01    1     132.072  74.144  86.240
HETATM 2214 H    PO01    1      67.499  75.507  86.019
HETATM 2215 H    PO01    1      68.603  71.399  91.712
HETATM 2216 H    PO01    1      68.718  71.860  93.287
HETATM 2217 H    PO01    1     133.169  70.431  93.027
HETATM 2218 H    PO01    1     132.054  72.607  91.314
HETATM 2219 H    PO01    1     130.882  71.576  92.173
HETATM 2220 H    PO01    1     128.997  72.129  85.026
HETATM 2221 H    PO01    1     129.930  73.500  85.504
HETATM 2222 H    PO01    1     129.845  73.013  83.920
HETATM 2223 H    PO01    1     130.316  69.878  84.716
HETATM 2224 H    PO01    1     130.975  70.686  83.336
HETATM 2225 H    PO01    1     132.064  69.890  84.275
HETATM 2226 H    PO01    1      67.204  69.832  88.820
HETATM 2227 H    PO01    1      66.888  70.336  86.495
HETATM 2228 H    PO01    1     129.589  72.249  87.458
HETATM 2229 H    PO01    1     129.987  71.856  89.730
HETATM 2230 O3   PO01    1      69.565  77.042  81.300
HETATM 2231 C3   PO01    1      70.262  75.764  81.250
HETATM 2232 C3   PO01    1      69.140  76.046  82.346
HETATM 2233 C3   PO01    1      69.599  76.131  83.849
HETATM 2234 O3   PO01    1      69.725  74.943  84.620
HETATM 2235 CR   PO01    1      68.428  73.058  83.942
HETATM 2236 CR   PO01    1      67.297  72.211  84.118
HETATM 2237 CR   PO01    1     132.544  72.595  84.872
HETATM 2238 CR   PO01    1     132.681  73.849  85.514
HETATM 2239 CR   PO01    1      67.440  74.685  85.410
HETATM 2240 CR   PO01    1      68.559  74.245  84.699
HETATM 2241 O3   PO01    1     132.476  72.127  94.007
HETATM 2242 C3   PO01    1      68.124  72.019  92.443
HETATM 2243 C3   PO01    1     133.086  71.510  92.852
HETATM 2244 C3   PO01    1     131.996  71.621  91.774
HETATM 2245 O3   PO01    1     132.082  70.581  90.741
HETATM 2246 C3   PO01    1     129.947  72.616  84.883
HETATM 2247 C3   PO01    1     131.175  70.527  84.367
HETATM 2248 C3   PO01    1     131.272  71.812  85.248
HETATM 2249 CR   PO01    1     132.825  70.374  88.460
HETATM 2250 CR   PO01    1     132.580  70.668  87.111
HETATM 2251 CR   PO01    1     131.416  71.395  86.702
HETATM 2252 CR   PO01    1     130.468  71.766  87.623
HETATM 2253 CR   PO01    1     130.652  71.522  89.024
HETATM 2254 CR   PO01    1     131.868  70.797  89.401
HETATM 2255 H    PO01    1      94.422 124.876  80.383
HETATM 2256 H    PO01    1      95.615 124.439  81.559
HETATM 2257 H    PO01    1      97.228 126.079  80.142
HETATM 2258 H    PO01    1      97.485 123.742  78.500
HETATM 2259 H    PO01    1      96.703 123.226  79.971
HETATM 2260 H    PO01    1      99.388 125.841  81.863
HETATM 2261 H    PO01    1      99.873 125.559  84.278
HETATM 2262 H    PO01    1      98.671 121.598  84.010
HETATM 2263 H    PO01    1      98.004 121.850  81.738
HETATM 2264 H    PO01    1     106.220 124.683  88.630
HETATM 2265 H    PO01    1     106.430 123.327  89.830
HETATM 2266 H    PO01    1     105.240 122.701  87.813
HETATM 2267 H    PO01    1     106.551 122.633  85.407
HETATM 2268 H    PO01    1     107.582 123.776  86.234
HETATM 2269 H    PO01    1      98.068 123.676  86.584
HETATM 2270 H    PO01    1      99.564 123.885  87.638
HETATM 2271 H    PO01    1      99.005 125.143  86.507
HETATM 2272 H    PO01    1     100.165 121.769  87.309
HETATM 2273 H    PO01    1      98.848 121.385  86.313
HETATM 2274 H    PO01    1     100.511 120.975  85.742
HETATM 2275 H    PO01    1     104.374 122.795  84.046
HETATM 2276 H    PO01    1     102.020 122.383  84.009
HETATM 2277 H    PO01    1     101.634 124.801  87.391
HETATM 2278 H    PO01    1     103.810 125.577  87.124
HETATM 2279 O3   PO01    1      95.997 125.718  78.501
HETATM 2280 C3   PO01    1      95.371 125.187  80.826
HETATM 2281 C3   PO01    1      96.550 125.301  79.772
HETATM 2282 C3   PO01    1      97.350 123.964  79.573
HETATM 2283 O3   PO01    1      98.623 123.896  80.163
HETATM 2284 CR   PO01    1      99.250 124.944  82.313
HETATM 2285 CR   PO01    1      99.558 124.822  83.694
HETATM 2286 CR   PO01    1      99.504 123.525  84.335
HETATM 2287 CR   PO01    1      98.906 122.536  83.581
HETATM 2288 CR   PO01    1      98.458 122.628  82.247
HETATM 2289 CR   PO01    1      98.729 123.818  81.601
HETATM 2290 O3   PO01    1     106.908 121.426  87.905
HETATM 2291 C3   PO01    1     106.744 123.724  88.848
HETATM 2292 C3   PO01    1     106.299 122.734  87.692
HETATM 2293 C3   PO01    1     106.591 123.390  86.276
HETATM 2294 O3   PO01    1     105.615 124.493  85.933
HETATM 2295 C3   PO01    1      99.081 124.038  86.666
HETATM 2296 C3   PO01    1      99.921 121.771  86.294
HETATM 2297 C3   PO01    1     100.058 123.257  85.715
HETATM 2298 CR   PO01    1     103.818 123.269  84.737
HETATM 2299 CR   PO01    1     102.444 123.038  84.693
HETATM 2300 CR   PO01    1     101.566 123.612  85.660
HETATM 2301 CR   PO01    1     102.162 124.494  86.618
HETATM 2302 CR   PO01    1     103.508 124.862  86.566
HETATM 2303 CR   PO01    1     104.344 124.152  85.730
HETATM 2304 H    PO01    1     121.325  70.416  99.009
HETATM 2305 H    PO01    1     119.577  69.789  98.503
HETATM 2306 H    PO01    1     119.673  68.131 100.518
HETATM 2307 H    PO01    1     121.399  68.858 102.209
HETATM 2308 H    PO01    1     122.314  69.828 101.045
HETATM 2309 H    PO01    1     122.913 132.187 102.847
HETATM 2310 H    PO01    1     125.136 131.705 103.667
HETATM 2311 H    PO01    1     126.639  68.797 101.759
HETATM 2312 H    PO01    1     124.519  68.949 100.564
HETATM 2313 H    PO01    1     130.800 124.609 104.322
HETATM 2314 H    PO01    1     129.280 125.446 104.374
HETATM 2315 H    PO01    1     130.005 125.651 101.589
HETATM 2316 H    PO01    1     130.812 127.917 101.956
HETATM 2317 H    PO01    1     131.232 127.444 103.596
HETATM 2318 H    PO01    1     128.415  68.668 103.469
HETATM 2319 H    PO01    1     129.577  67.291 103.689
HETATM 2320 H    PO01    1     128.723  67.522 102.126
HETATM 2321 H    PO01    1     126.793  68.326 105.060
HETATM 2322 H    PO01    1     126.316 133.182 105.594
HETATM 2323 H    PO01    1     127.869  67.114 105.725
HETATM 2324 H    PO01    1     128.106 129.221 101.324
HETATM 2325 H    PO01    1     127.476 131.436 101.551
HETATM 2326 H    PO01    1     128.652 131.367 105.606
HETATM 2327 H    PO01    1     129.418 129.180 105.270
HETATM 2328 O3   PO01    1     119.976  70.243 100.507
HETATM 2329 C3   PO01    1     120.385  69.877  99.205
HETATM 2330 C3   PO01    1     120.514  68.900 100.289
HETATM 2331 C3   PO01    1     121.747  68.886 101.176
HETATM 2332 O3   PO01    1     122.423  67.626 100.880
HETATM 2333 CR   PO01    1     123.670 132.811 102.604
HETATM 2334 CR   PO01    1     125.005 132.552 103.103
HETATM 2335 CR   PO01    1     126.100  67.068 102.894
HETATM 2336 CR   PO01    1     125.896  68.103 101.996
HETATM 2337 CR   PO01    1     124.616  68.248 101.326
HETATM 2338 CR   PO01    1     123.538  67.439 101.660
HETATM 2339 O3   PO01    1     131.866 125.440 102.250
HETATM 2340 C3   PO01    1     129.956 124.830 103.732
HETATM 2341 C3   PO01    1     130.509 125.818 102.521
HETATM 2342 C3   PO01    1     130.465 127.324 102.819
HETATM 2343 O3   PO01    1     129.087 127.746 103.162
HETATM 2344 C3   PO01    1     128.631  67.601 103.166
HETATM 2345 C3   PO01    1     127.094  67.287 105.038
HETATM 2346 C3   PO01    1     127.419 133.158 103.647
HETATM 2347 CR   PO01    1     128.285 129.705 102.216
HETATM 2348 CR   PO01    1     127.868 131.001 102.352
HETATM 2349 CR   PO01    1     127.872 131.652 103.596
HETATM 2350 CR   PO01    1     128.572 130.990 104.689
HETATM 2351 CR   PO01    1     129.038 129.685 104.519
HETATM 2352 CR   PO01    1     128.808 129.047 103.295
HETATM 2353 H    PO01    1     119.386  75.944 100.276
HETATM 2354 H    PO01    1     118.666  74.606 101.347
HETATM 2355 H    PO01    1     120.303  72.960 100.417
HETATM 2356 H    PO01    1     122.068  75.373  99.323
HETATM 2357 H    PO01    1     120.981  74.442  98.209
HETATM 2358 H    PO01    1     122.839  74.494  96.650
HETATM 2359 H    PO01    1     124.746  75.011  95.491
HETATM 2360 H    PO01    1     127.083  73.293  98.650
HETATM 2361 H    PO01    1     125.005  72.793  99.878
HETATM 2362 H    PO01    1     130.344  66.953  92.768
HETATM 2363 H    PO01    1     131.622 132.795  93.691
HETATM 2364 H    PO01    1     130.800 133.142  95.745
HETATM 2365 H    PO01    1     129.956  69.228  94.143
HETATM 2366 H    PO01    1     131.546  69.139  94.667
HETATM 2367 H    PO01    1     126.751  75.592  94.423
HETATM 2368 H    PO01    1     128.132  74.708  94.074
HETATM 2369 H    PO01    1     126.491  73.951  94.060
HETATM 2370 H    PO01    1     127.360  76.392  96.604
HETATM 2371 H    PO01    1     128.195  75.428  97.846
HETATM 2372 H    PO01    1     128.977  75.739  96.207
HETATM 2373 H    PO01    1     131.334  71.749  96.785
HETATM 2374 H    PO01    1     130.100  73.831  96.644
HETATM 2375 H    PO01    1     126.590  71.864  95.390
HETATM 2376 H    PO01    1     127.813  69.730  95.527
HETATM 2377 O3   PO01    1     120.750  74.888 101.506
HETATM 2378 C3   PO01    1     119.541  75.023 100.773
HETATM 2379 C3   PO01    1     120.662  74.001 100.319
HETATM 2380 C3   PO01    1     121.568  74.367  99.138
HETATM 2381 O3   PO01    1     122.500  73.272  99.017
HETATM 2382 CR   PO01    1     123.673  74.242  97.130
HETATM 2383 CR   PO01    1     124.862  74.491  96.368
HETATM 2384 CR   PO01    1     126.118  74.149  96.994
HETATM 2385 CR   PO01    1     126.125  73.532  98.249
HETATM 2386 CR   PO01    1     124.923  73.310  98.958
HETATM 2387 CR   PO01    1     123.667  73.598  98.363
HETATM 2388 O3   PO01    1     128.822  67.247  95.076
HETATM 2389 C3   PO01    1     130.584 132.836  93.676
HETATM 2390 C3   PO01    1     130.253  67.303  94.961
HETATM 2391 C3   PO01    1     130.593  68.818  94.943
HETATM 2392 O3   PO01    1     130.243  69.288  96.255
HETATM 2393 C3   PO01    1     127.141  74.643  94.607
HETATM 2394 C3   PO01    1     128.012  75.606  96.780
HETATM 2395 C3   PO01    1     127.407  74.282  96.130
HETATM 2396 CR   PO01    1     130.313  71.707  96.545
HETATM 2397 CR   PO01    1     129.602  72.958  96.526
HETATM 2398 CR   PO01    1     128.199  73.018  96.176
HETATM 2399 CR   PO01    1     127.580  71.836  95.780
HETATM 2400 CR   PO01    1     128.271  70.577  95.845
HETATM 2401 CR   PO01    1     129.606  70.530  96.258
HETATM 2402 H    PO01    1      76.082  76.941 128.668
HETATM 2403 H    PO01    1      75.440  78.636 128.834
HETATM 2404 H    PO01    1      75.479  76.840 126.406
HETATM 2405 H    PO01    1      75.375  79.236 125.223
HETATM 2406 H    PO01    1      74.660  79.902 126.632
HETATM 2407 H    PO01    1      73.405  75.857 125.414
HETATM 2408 H    PO01    1      73.435  74.595 123.265
HETATM 2409 H    PO01    1      73.890  78.054 121.009
HETATM 2410 H    PO01    1      74.035  79.366 123.175
HETATM 2411 H    PO01    1      69.497  81.204 114.191
HETATM 2412 H    PO01    1      70.920  80.414 114.867
HETATM 2413 H    PO01    1      68.279  79.205 115.621
HETATM 2414 H    PO01    1      69.302  79.354 118.047
HETATM 2415 H    PO01    1      70.847  79.906 117.118
HETATM 2416 H    PO01    1      75.502  74.545 121.152
HETATM 2417 H    PO01    1      74.997  74.446 119.463
HETATM 2418 H    PO01    1      75.476  76.000 120.181
HETATM 2419 H    PO01    1      72.881  73.398 119.886
HETATM 2420 H    PO01    1      73.324  73.384 121.639
HETATM 2421 H    PO01    1      71.760  73.919 121.145
HETATM 2422 H    PO01    1      69.411  77.189 119.080
HETATM 2423 H    PO01    1      70.636  75.979 120.663
HETATM 2424 H    PO01    1      74.097  76.221 118.104
HETATM 2425 H    PO01    1      72.786  77.182 116.458
HETATM 2426 O3   PO01    1      77.008  78.135 126.649
HETATM 2427 C3   PO01    1      75.343  77.637 128.365
HETATM 2428 C3   PO01    1      75.631  77.860 126.882
HETATM 2429 C3   PO01    1      74.820  78.950 126.079
HETATM 2430 O3   PO01    1      73.569  78.479 125.577
HETATM 2431 CR   PO01    1      73.467  76.330 124.494
HETATM 2432 CR   PO01    1      73.341  75.619 123.253
HETATM 2433 CR   PO01    1      73.384  76.205 121.985
HETATM 2434 CR   PO01    1      73.735  77.596 121.911
HETATM 2435 CR   PO01    1      73.914  78.370 123.153
HETATM 2436 CR   PO01    1      73.697  77.725 124.411
HETATM 2437 O3   PO01    1      68.424  81.084 116.406
HETATM 2438 C3   PO01    1      69.870  80.280 114.531
HETATM 2439 C3   PO01    1      69.026  79.964 115.842
HETATM 2440 C3   PO01    1      69.860  79.336 116.999
HETATM 2441 O3   PO01    1      70.188  77.955 116.651
HETATM 2442 C3   PO01    1      74.885  75.085 120.397
HETATM 2443 C3   PO01    1      72.833  73.928 120.847
HETATM 2444 C3   PO01    1      73.372  75.396 120.725
HETATM 2445 CR   PO01    1      70.395  76.956 118.881
HETATM 2446 CR   PO01    1      71.114  76.222 119.836
HETATM 2447 CR   PO01    1      72.518  76.107 119.649
HETATM 2448 CR   PO01    1      73.137  76.456 118.395
HETATM 2449 CR   PO01    1      72.281  76.949 117.368
HETATM 2450 CR   PO01    1      70.963  77.364 117.609
HETATM 2451 H    PO01    1      68.468  73.412 129.083
HETATM 2452 H    PO01    1      69.753  74.471 128.470
HETATM 2453 H    PO01    1      69.610  71.446 127.945
HETATM 2454 H    PO01    1      72.156  72.123 127.287
HETATM 2455 H    PO01    1      71.432  73.520 126.674
HETATM 2456 H    PO01    1      70.279  70.222 123.817
HETATM 2457 H    PO01    1      71.837  69.238 122.106
HETATM 2458 H    PO01    1      74.864  71.862 123.434
HETATM 2459 H    PO01    1      73.484  72.535 125.269
HETATM 2460 H    PO01    1      73.074 126.777 122.526
HETATM 2461 H    PO01    1      72.649 126.465 124.303
HETATM 2462 H    PO01    1      73.270 129.031 124.981
HETATM 2463 H    PO01    1      72.967 130.215 122.592
HETATM 2464 H    PO01    1      74.279 128.981 122.107
HETATM 2465 H    PO01    1      73.642  70.959 120.134
HETATM 2466 H    PO01    1      74.553  69.619 119.455
HETATM 2467 H    PO01    1      72.957  69.375 120.223
HETATM 2468 H    PO01    1      76.516  69.569 121.105
HETATM 2469 H    PO01    1      76.048  71.235 121.302
HETATM 2470 H    PO01    1      76.416  70.155 122.700
HETATM 2471 H    PO01    1      74.124 132.729 124.857
HETATM 2472 H    PO01    1      73.995  68.463 124.207
HETATM 2473 H    PO01    1      75.073  67.500 120.229
HETATM 2474 H    PO01    1      75.356 131.595 120.949
HETATM 2475 O3   PO01    1      70.797  72.312 129.263
HETATM 2476 C3   PO01    1      69.149  73.621 128.223
HETATM 2477 C3   PO01    1      70.127  72.412 127.999
HETATM 2478 C3   PO01    1      71.215  72.431 126.902
HETATM 2479 O3   PO01    1      70.801  71.952 125.628
HETATM 2480 CR   PO01    1      71.247  70.578 123.707
HETATM 2481 CR   PO01    1      72.131  70.029 122.774
HETATM 2482 CR   PO01    1      73.496  70.435 122.654
HETATM 2483 CR   PO01    1      73.945  71.408 123.577
HETATM 2484 CR   PO01    1      73.113  71.879 124.621
HETATM 2485 CR   PO01    1      71.750  71.483 124.707
HETATM 2486 O3   PO01    1      71.967 128.331 123.537
HETATM 2487 C3   PO01    1      72.863 127.224 123.530
HETATM 2488 C3   PO01    1      73.323 128.633 123.911
HETATM 2489 C3   PO01    1      73.838 129.649 122.904
HETATM 2490 O3   PO01    1      74.909 130.561 123.319
HETATM 2491 C3   PO01    1      73.923  69.933 120.304
HETATM 2492 C3   PO01    1      75.886  70.214 121.681
HETATM 2493 C3   PO01    1      74.474  69.693 121.755
HETATM 2494 CR   PO01    1      74.312 132.880 123.820
HETATM 2495 CR   PO01    1      74.232  67.827 123.467
HETATM 2496 CR   PO01    1      74.511  68.209 122.121
HETATM 2497 CR   PO01    1      74.897  67.226 121.219
HETATM 2498 CR   PO01    1      75.058 132.255 121.603
HETATM 2499 CR   PO01    1      74.728 131.903 122.875
HETATM 2500 H    PO01    1      88.825 127.455  87.884
HETATM 2501 H    PO01    1      87.162 127.360  87.316
HETATM 2502 H    PO01    1      87.809 129.071  85.422
HETATM 2503 H    PO01    1      90.285 129.481  84.831
HETATM 2504 H    PO01    1      90.807 128.485  86.356
HETATM 2505 H    PO01    1      91.400 130.845  88.772
HETATM 2506 H    PO01    1      93.549 132.038  89.115
HETATM 2507 H    PO01    1      93.354  66.840  85.085
HETATM 2508 H    PO01    1      91.611 131.595  84.641
HETATM 2509 H    PO01    1     102.003 129.443  88.196
HETATM 2510 H    PO01    1     100.332 129.509  87.680
HETATM 2511 H    PO01    1     100.499 132.112  87.538
HETATM 2512 H    PO01    1     100.748 132.348  90.156
HETATM 2513 H    PO01    1     101.287 130.682  90.094
HETATM 2514 H    PO01    1      94.878  68.466  85.515
HETATM 2515 H    PO01    1      96.275  68.562  86.459
HETATM 2516 H    PO01    1      96.006  67.117  85.468
HETATM 2517 H    PO01    1      94.785  69.358  88.315
HETATM 2518 H    PO01    1      93.301  68.828  87.522
HETATM 2519 H    PO01    1      93.586  68.214  89.012
HETATM 2520 H    PO01    1      98.198  67.073  90.514
HETATM 2521 H    PO01    1      96.277  68.149  89.532
HETATM 2522 H    PO01    1      95.918 131.183  86.821
HETATM 2523 H    PO01    1      97.653 130.194  87.885
HETATM 2524 O3   PO01    1      88.748 127.252  85.863
HETATM 2525 C3   PO01    1      88.164 127.733  87.126
HETATM 2526 C3   PO01    1      88.643 128.637  85.982
HETATM 2527 C3   PO01    1      90.081 129.210  85.939
HETATM 2528 O3   PO01    1      90.084 130.395  86.819
HETATM 2529 CR   PO01    1      91.938 131.239  87.980
HETATM 2530 CR   PO01    1      93.105 131.992  88.160
HETATM 2531 CR   PO01    1      93.658 132.675  87.092
HETATM 2532 CR   PO01    1      92.987 132.607  85.849
HETATM 2533 CR   PO01    1      91.869 131.701  85.590
HETATM 2534 CR   PO01    1      91.267 131.089  86.737
HETATM 2535 O3   PO01    1     102.431 132.004  88.286
HETATM 2536 C3   PO01    1     101.327 130.029  87.630
HETATM 2537 C3   PO01    1     101.141 131.464  88.198
HETATM 2538 C3   PO01    1     100.579 131.343  89.637
HETATM 2539 O3   PO01    1      99.175 130.932  89.824
HETATM 2540 C3   PO01    1      95.558  67.902  86.102
HETATM 2541 C3   PO01    1      94.127  68.503  88.105
HETATM 2542 C3   PO01    1      94.823  67.293  87.351
HETATM 2543 CR   PO01    1      97.748 133.033  89.729
HETATM 2544 CR   PO01    1      96.654  67.267  89.127
HETATM 2545 CR   PO01    1      95.954 133.016  88.024
HETATM 2546 CR   PO01    1      96.371 131.720  87.591
HETATM 2547 CR   PO01    1      97.429 131.077  88.241
HETATM 2548 CR   PO01    1      98.177 131.744  89.304
HETATM 2549 H    PO01    1      71.016 131.881 121.807
HETATM 2550 H    PO01    1      70.358  66.965 122.815
HETATM 2551 H    PO01    1      70.389  68.396 120.624
HETATM 2552 H    PO01    1      70.618 132.512 118.750
HETATM 2553 H    PO01    1      72.184 132.905 119.422
HETATM 2554 H    PO01    1      69.977  67.941 116.393
HETATM 2555 H    PO01    1      70.572  67.961 114.023
HETATM 2556 H    PO01    1      74.653  67.246 115.082
HETATM 2557 H    PO01    1      74.054  67.853 117.269
HETATM 2558 H    PO01    1      72.787  74.172 107.172
HETATM 2559 H    PO01    1      71.859  75.351 108.033
HETATM 2560 H    PO01    1      72.966  74.605 110.222
HETATM 2561 H    PO01    1      71.653  72.227 108.618
HETATM 2562 H    PO01    1      70.735  73.548 109.230
HETATM 2563 H    PO01    1      74.902 132.669 112.917
HETATM 2564 H    PO01    1      74.507  66.861 111.278
HETATM 2565 H    PO01    1      75.246  67.952 112.467
HETATM 2566 H    PO01    1      72.280 132.462 111.245
HETATM 2567 H    PO01    1      72.468 131.682 112.813
HETATM 2568 H    PO01    1      71.176 132.748 112.391
HETATM 2569 H    PO01    1      70.805  70.177 109.679
HETATM 2570 H    PO01    1      71.410  67.975 110.509
HETATM 2571 H    PO01    1      73.897  69.916 113.439
HETATM 2572 H    PO01    1      73.176  72.182 112.616
HETATM 2573 O3   PO01    1      69.451 132.926 120.943
HETATM 2574 C3   PO01    1      70.628 132.913 121.806
HETATM 2575 C3   PO01    1      70.570  67.350 120.506
HETATM 2576 C3   PO01    1      71.174  66.937 119.185
HETATM 2577 O3   PO01    1      71.458  68.043 118.312
HETATM 2578 CR   PO01    1      70.956  67.842 116.054
HETATM 2579 CR   PO01    1      71.335  67.717 114.694
HETATM 2580 CR   PO01    1      72.664  67.522 114.207
HETATM 2581 CR   PO01    1      73.647  67.477 115.240
HETATM 2582 CR   PO01    1      73.279  67.772 116.591
HETATM 2583 CR   PO01    1      71.953  67.876 117.031
HETATM 2584 O3   PO01    1      74.108  73.103 109.347
HETATM 2585 C3   PO01    1      72.809  74.791 108.093
HETATM 2586 C3   PO01    1      72.929  73.866 109.357
HETATM 2587 C3   PO01    1      71.680  72.964 109.399
HETATM 2588 O3   PO01    1      71.341  72.440 110.715
HETATM 2589 C3   PO01    1      74.493  67.149 112.326
HETATM 2590 C3   PO01    1      72.219 132.659 112.274
HETATM 2591 C3   PO01    1      73.012  67.462 112.763
HETATM 2592 CR   PO01    1      71.424  70.084 110.527
HETATM 2593 CR   PO01    1      71.784  68.880 111.040
HETATM 2594 CR   PO01    1      72.721  68.778 112.116
HETATM 2595 CR   PO01    1      73.218  70.017 112.633
HETATM 2596 CR   PO01    1      72.789  71.311 112.203
HETATM 2597 CR   PO01    1      71.926  71.279 111.064
HETATM 2598 H    PO01    1     126.074  71.045 111.468
HETATM 2599 H    PO01    1     126.265  71.373 113.113
HETATM 2600 H    PO01    1     128.672  71.553 113.252
HETATM 2601 H    PO01    1     127.271  73.486 111.422
HETATM 2602 H    PO01    1     128.868  73.772 112.027
HETATM 2603 H    PO01    1     129.530  75.208 114.019
HETATM 2604 H    PO01    1     130.618  74.950 116.046
HETATM 2605 H    PO01    1     127.689  72.357 117.582
HETATM 2606 H    PO01    1     126.673  72.280 115.311
HETATM 2607 H    PO01    1     125.078  74.049 119.335
HETATM 2608 H    PO01    1     124.643  72.280 120.050
HETATM 2609 H    PO01    1     124.045  73.101 122.124
HETATM 2610 H    PO01    1     123.872  75.407 122.604
HETATM 2611 H    PO01    1     124.404  76.004 121.157
HETATM 2612 H    PO01    1     131.337  72.210 117.917
HETATM 2613 H    PO01    1     130.925  72.115 119.593
HETATM 2614 H    PO01    1     129.808  71.482 118.425
HETATM 2615 H    PO01    1     131.207  74.796 119.788
HETATM 2616 H    PO01    1     131.813  74.647 118.077
HETATM 2617 H    PO01    1     130.718  75.781 118.335
HETATM 2618 H    PO01    1     127.061  73.000 122.257
HETATM 2619 H    PO01    1     128.499  72.111 120.307
HETATM 2620 H    PO01    1     128.558  76.062 118.768
HETATM 2621 H    PO01    1     126.975  76.787 120.738
HETATM 2622 O3   PO01    1     128.848  71.326 111.120
HETATM 2623 C3   PO01    1     126.767  70.919 112.346
HETATM 2624 C3   PO01    1     128.123  71.763 112.305
HETATM 2625 C3   PO01    1     127.941  73.292 112.214
HETATM 2626 O3   PO01    1     127.256  73.813 113.356
HETATM 2627 CR   PO01    1     129.106  74.649 114.754
HETATM 2628 CR   PO01    1     129.715  74.533 115.969
HETATM 2629 CR   PO01    1     129.255  73.760 117.054
HETATM 2630 CR   PO01    1     127.993  73.053 116.911
HETATM 2631 CR   PO01    1     127.469  72.961 115.604
HETATM 2632 CR   PO01    1     127.964  73.836 114.538
HETATM 2633 O3   PO01    1     123.178  73.869 120.293
HETATM 2634 C3   PO01    1     124.496  73.373 119.959
HETATM 2635 C3   PO01    1     124.099  73.869 121.337
HETATM 2636 C3   PO01    1     124.570  75.176 121.858
HETATM 2637 O3   PO01    1     125.924  75.256 122.419
HETATM 2638 C3   PO01    1     130.495  72.320 118.591
HETATM 2639 C3   PO01    1     130.960  74.779 118.704
HETATM 2640 C3   PO01    1     129.833  73.727 118.434
HETATM 2641 CR   PO01    1     127.439  73.603 121.534
HETATM 2642 CR   PO01    1     128.283  73.167 120.441
HETATM 2643 CR   PO01    1     128.680  74.087 119.431
HETATM 2644 CR   PO01    1     128.119  75.433 119.453
HETATM 2645 CR   PO01    1     127.296  75.835 120.550
HETATM 2646 CR   PO01    1     126.890  74.906 121.497
HETATM 2647 H    PO01    3      90.439 124.644  85.598
HETATM 2648 H    PO01    3      89.028 124.397  86.699
HETATM 2649 H    PO01    3      89.866 122.463  87.707
HETATM 2650 H    PO01    3      92.309 121.580  86.898
HETATM 2651 H    PO01    3      92.285 122.913  85.844
HETATM 2652 H    PO01    3      88.714 120.608  85.813
HETATM 2653 H    PO01    3      86.826 121.227  84.527
HETATM 2654 H    PO01    3      89.276 123.098  81.729
HETATM 2655 H    PO01    3      91.246 122.244  82.997
HETATM 2656 H    PO01    3      82.001 123.851  88.321
HETATM 2657 H    PO01    3      81.642 125.447  87.772
HETATM 2658 H    PO01    3      79.613 124.728  86.577
HETATM 2659 H    PO01    3      80.626 123.223  84.927
HETATM 2660 H    PO01    3      81.843 122.629  86.111
HETATM 2661 H    PO01    3      87.321 123.292  80.345
HETATM 2662 H    PO01    3      85.719 123.751  80.670
HETATM 2663 H    PO01    3      86.998 124.553  81.517
HETATM 2664 H    PO01    3      85.957 120.434  82.323
HETATM 2665 H    PO01    3      85.639 121.192  80.717
HETATM 2666 H    PO01    3      87.224 120.649  81.208
HETATM 2667 H    PO01    3      84.663 124.988  86.008
HETATM 2668 H    PO01    3      86.562 123.956  84.713
HETATM 2669 H    PO01    3      83.932 122.625  81.713
HETATM 2670 H    PO01    3      82.193 123.590  82.845
HETATM 2671 O3   PO01    3      90.919 124.224  87.470
HETATM 2672 C3   PO01    3      90.009 124.115  86.385
HETATM 2673 C3   PO01    3      90.610 122.916  87.032
HETATM 2674 C3   PO01    3      91.659 122.142  86.234
HETATM 2675 O3   PO01    3      91.217 121.121  85.320
HETATM 2676 CR   PO01    3      88.864 121.174  84.922
HETATM 2677 CR   PO01    3      87.713 121.552  84.220
HETATM 2678 CR   PO01    3      87.883 122.316  83.065
HETATM 2679 CR   PO01    3      89.147 122.626  82.626
HETATM 2680 CR   PO01    3      90.319 122.197  83.350
HETATM 2681 CR   PO01    3      90.165 121.462  84.525
HETATM 2682 O3   PO01    3      79.765 122.673  87.269
HETATM 2683 C3   PO01    3      81.139 124.495  88.108
HETATM 2684 C3   PO01    3      80.386 123.963  86.905
HETATM 2685 C3   PO01    3      81.267 123.540  85.728
HETATM 2686 O3   PO01    3      82.109 124.663  85.367
HETATM 2687 C3   PO01    3      86.646 123.598  81.159
HETATM 2688 C3   PO01    3      86.304 121.159  81.596
HETATM 2689 C3   PO01    3      86.642 122.564  82.295
HETATM 2690 CR   PO01    3      84.558 124.409  85.095
HETATM 2691 CR   PO01    3      85.649 123.813  84.412
HETATM 2692 CR   PO01    3      85.479 123.152  83.159
HETATM 2693 CR   PO01    3      84.164 123.083  82.648
HETATM 2694 CR   PO01    3      83.072 123.630  83.373
HETATM 2695 CR   PO01    3      83.236 124.224  84.627
HETATM 2696 H    PO01    1      68.619 132.937 114.641
HETATM 2697 H    PO01    1      67.738 132.266 113.277
HETATM 2698 H    PO01    1      67.809 129.987 114.090
HETATM 2699 H    PO01    1      70.141 129.495 114.298
HETATM 2700 H    PO01    1      70.511 131.284 114.345
HETATM 2701 H    PO01    1      67.575 130.145 111.432
HETATM 2702 H    PO01    1     133.074 127.993 110.603
HETATM 2703 H    PO01    1      70.602 126.400 110.774
HETATM 2704 H    PO01    1      71.397 128.525 111.932
HETATM 2705 H    PO01    1      71.598 125.121 102.850
HETATM 2706 H    PO01    1      70.101 125.787 102.205
HETATM 2707 H    PO01    1      70.651 122.925 103.124
HETATM 2708 H    PO01    1      68.760 123.129 104.598
HETATM 2709 H    PO01    1      68.337 124.705 103.931
HETATM 2710 H    PO01    1      68.027 125.054 112.355
HETATM 2711 H    PO01    1      67.678 123.763 111.283
HETATM 2712 H    PO01    1      69.433 124.383 111.492
HETATM 2713 H    PO01    1     132.557 124.588 109.745
HETATM 2714 H    PO01    1     132.289 125.701 111.008
HETATM 2715 H    PO01    1     132.529 126.284 109.305
HETATM 2716 H    PO01    1      70.227 123.110 106.980
HETATM 2717 H    PO01    1      69.406 123.455 109.286
HETATM 2718 H    PO01    1      68.024 127.280 108.096
HETATM 2719 H    PO01    1      68.984 126.946 105.891
HETATM 2720 O3   PO01    1      68.582 130.533 116.011
HETATM 2721 C3   PO01    1      67.886 132.184 114.368
HETATM 2722 C3   PO01    1      68.445 130.761 114.599
HETATM 2723 C3   PO01    1      69.812 130.466 113.995
HETATM 2724 O3   PO01    1      69.913 130.471 112.556
HETATM 2725 CR   PO01    1      68.143 129.313 111.439
HETATM 2726 CR   PO01    1      67.679 128.067 110.927
HETATM 2727 CR   PO01    1      68.516 126.916 110.795
HETATM 2728 CR   PO01    1      69.900 127.131 111.122
HETATM 2729 CR   PO01    1      70.362 128.372 111.647
HETATM 2730 CR   PO01    1      69.426 129.336 111.934
HETATM 2731 O3   PO01    1      68.901 123.213 102.032
HETATM 2732 C3   PO01    1      70.772 124.914 102.183
HETATM 2733 C3   PO01    1      69.975 123.766 102.831
HETATM 2734 C3   PO01    1      69.206 124.037 104.161
HETATM 2735 O3   PO01    1      70.112 124.834 105.014
HETATM 2736 C3   PO01    1      68.338 124.621 111.453
HETATM 2737 C3   PO01    1     132.830 125.570 110.070
HETATM 2738 C3   PO01    1      68.047 125.609 110.254
HETATM 2739 CR   PO01    1      69.845 124.005 107.221
HETATM 2740 CR   PO01    1      69.355 124.189 108.522
HETATM 2741 CR   PO01    1      68.674 125.349 108.867
HETATM 2742 CR   PO01    1      68.544 126.410 107.910
HETATM 2743 CR   PO01    1      69.060 126.218 106.595
HETATM 2744 CR   PO01    1      69.630 125.016 106.268
HETATM 2745 H    PO01    1      91.698  84.712 117.688
HETATM 2746 H    PO01    1      91.345  85.626 119.163
HETATM 2747 H    PO01    1      89.509  83.752 117.489
HETATM 2748 H    PO01    1      89.795  82.098 119.467
HETATM 2749 H    PO01    1      91.067  83.216 120.120
HETATM 2750 H    PO01    1      90.796  79.530 118.743
HETATM 2751 H    PO01    1      92.181  77.771 119.611
HETATM 2752 H    PO01    1      95.269  80.756 120.125
HETATM 2753 H    PO01    1      93.936  82.334 119.153
HETATM 2754 H    PO01    1      99.869  81.875 115.316
HETATM 2755 H    PO01    1     100.710  80.579 114.660
HETATM 2756 H    PO01    1      99.114  80.350 117.276
HETATM 2757 H    PO01    1     100.932  78.198 116.128
HETATM 2758 H    PO01    1      99.340  77.977 115.553
HETATM 2759 H    PO01    1      95.444  79.464 122.044
HETATM 2760 H    PO01    1      94.205  78.464 122.664
HETATM 2761 H    PO01    1      95.722  77.741 122.581
HETATM 2762 H    PO01    1      94.892  75.979 121.234
HETATM 2763 H    PO01    1      93.263  76.505 121.319
HETATM 2764 H    PO01    1      94.157  76.092 119.800
HETATM 2765 H    PO01    1      97.318  77.037 116.798
HETATM 2766 H    PO01    1      95.213  77.440 118.010
HETATM 2767 H    PO01    1      97.506  78.722 121.271
HETATM 2768 H    PO01    1      99.403  78.559 120.001
HETATM 2769 O3   PO01    1      88.898  84.494 119.397
HETATM 2770 C3   PO01    1      90.969  85.191 118.235
HETATM 2771 C3   PO01    1      89.964  84.024 118.501
HETATM 2772 C3   PO01    1      90.551  82.802 119.210
HETATM 2773 O3   PO01    1      91.293  81.992 118.221
HETATM 2774 CR   PO01    1      91.700  79.792 119.080
HETATM 2775 CR   PO01    1      92.568  78.778 119.598
HETATM 2776 CR   PO01    1      93.860  79.047 120.057
HETATM 2777 CR   PO01    1      94.316  80.401 119.926
HETATM 2778 CR   PO01    1      93.525  81.345 119.281
HETATM 2779 CR   PO01    1      92.217  81.087 118.856
HETATM 2780 O3   PO01    1     101.063  80.621 117.148
HETATM 2781 C3   PO01    1      99.799  80.814 115.180
HETATM 2782 C3   PO01    1      99.879  80.047 116.546
HETATM 2783 C3   PO01    1      99.905  78.463 116.402
HETATM 2784 O3   PO01    1      99.762  77.728 117.681
HETATM 2785 C3   PO01    1      95.143  78.447 122.105
HETATM 2786 C3   PO01    1      94.220  76.607 120.776
HETATM 2787 C3   PO01    1      94.817  78.003 120.670
HETATM 2788 CR   PO01    1      97.299  77.313 117.770
HETATM 2789 CR   PO01    1      96.096  77.556 118.448
HETATM 2790 CR   PO01    1      96.107  77.957 119.829
HETATM 2791 CR   PO01    1      97.357  78.352 120.390
HETATM 2792 CR   PO01    1      98.540  78.215 119.607
HETATM 2793 CR   PO01    1      98.516  77.781 118.286
HETATM 2794 H    PO01    1      98.998  88.652 103.639
HETATM 2795 H    PO01    1     100.021  88.128 102.356
HETATM 2796 H    PO01    1      99.159  89.632 101.271
HETATM 2797 H    PO01    1      98.371  91.741 101.979
HETATM 2798 H    PO01    1      98.853  91.420 103.651
HETATM 2799 H    PO01    1      96.004  91.489 105.234
HETATM 2800 H    PO01    1      93.821  92.577 105.120
HETATM 2801 H    PO01    1      93.844  92.501 101.003
HETATM 2802 H    PO01    1      95.784  91.075 100.990
HETATM 2803 H    PO01    1      84.925  90.986 101.251
HETATM 2804 H    PO01    1      84.059  89.660 102.077
HETATM 2805 H    PO01    1      84.510  90.612 104.114
HETATM 2806 H    PO01    1      86.535  89.532 103.361
HETATM 2807 H    PO01    1      86.870  90.896 104.312
HETATM 2808 H    PO01    1      93.237  95.433 104.347
HETATM 2809 H    PO01    1      91.534  95.447 104.232
HETATM 2810 H    PO01    1      92.222  94.225 105.171
HETATM 2811 H    PO01    1      93.627  94.937 101.619
HETATM 2812 H    PO01    1      92.289  94.053 100.873
HETATM 2813 H    PO01    1      91.888  95.480 101.791
HETATM 2814 H    PO01    1      87.836  93.537 102.197
HETATM 2815 H    PO01    1      89.850  94.799 102.676
HETATM 2816 H    PO01    1      91.862  91.044 103.306
HETATM 2817 H    PO01    1      89.608  89.845 102.904
HETATM 2818 O3   PO01    1     100.666  90.855 101.944
HETATM 2819 C3   PO01    1      99.838  88.836 103.129
HETATM 2820 C3   PO01    1      99.512  90.052 102.233
HETATM 2821 C3   PO01    1      98.393  90.975 102.823
HETATM 2822 O3   PO01    1      97.148  90.293 103.163
HETATM 2823 CR   PO01    1      95.568  91.658 104.307
HETATM 2824 CR   PO01    1      94.334  92.418 104.302
HETATM 2825 CR   PO01    1      93.779  92.859 103.126
HETATM 2826 CR   PO01    1      94.289  92.305 101.927
HETATM 2827 CR   PO01    1      95.466  91.448 101.880
HETATM 2828 CR   PO01    1      96.120  91.159 103.130
HETATM 2829 O3   PO01    1      85.010  92.527 103.530
HETATM 2830 C3   PO01    1      84.236  90.775 102.081
HETATM 2831 C3   PO01    1      85.068  91.116 103.295
HETATM 2832 C3   PO01    1      86.528  90.649 103.295
HETATM 2833 O3   PO01    1      87.356  91.020 102.128
HETATM 2834 C3   PO01    1      92.363  94.751 104.259
HETATM 2835 C3   PO01    1      92.537  94.596 101.803
HETATM 2836 C3   PO01    1      92.403  93.697 103.057
HETATM 2837 CR   PO01    1      88.679  93.014 102.478
HETATM 2838 CR   PO01    1      89.869  93.729 102.810
HETATM 2839 CR   PO01    1      91.055  92.952 103.093
HETATM 2840 CR   PO01    1      90.952  91.538 103.073
HETATM 2841 CR   PO01    1      89.702  90.875 102.841
HETATM 2842 CR   PO01    1      88.563  91.575 102.541
HETATM 2843 H    PO01    1      85.954  84.100  90.372
HETATM 2844 H    PO01    1      86.145  85.698  90.924
HETATM 2845 H    PO01    1      87.761  83.511  92.241
HETATM 2846 H    PO01    1      88.802  84.514  89.568
HETATM 2847 H    PO01    1      87.710  83.122  89.578
HETATM 2848 H    PO01    1      88.525  80.732  89.340
HETATM 2849 H    PO01    1      87.981  78.664  90.704
HETATM 2850 H    PO01    1      89.729  80.445  94.101
HETATM 2851 H    PO01    1      90.301  82.412  92.720
HETATM 2852 H    PO01    1      88.983  68.854  89.628
HETATM 2853 H    PO01    1      89.593  69.171  91.152
HETATM 2854 H    PO01    1      89.065  71.391  89.053
HETATM 2855 H    PO01    1      90.525  71.835  91.726
HETATM 2856 H    PO01    1      88.734  71.907  91.537
HETATM 2857 H    PO01    1      88.574  78.718  95.606
HETATM 2858 H    PO01    1      88.776  76.927  95.138
HETATM 2859 H    PO01    1      90.003  78.174  94.809
HETATM 2860 H    PO01    1      86.497  79.312  93.917
HETATM 2861 H    PO01    1      86.194  78.325  92.551
HETATM 2862 H    PO01    1      86.310  77.582  93.932
HETATM 2863 H    PO01    1      91.400  75.160  91.547
HETATM 2864 H    PO01    1      90.856  77.150  92.804
HETATM 2865 H    PO01    1      86.669  76.158  92.150
HETATM 2866 H    PO01    1      87.378  74.169  90.954
HETATM 2867 O3   PO01    1      88.523  85.397  91.866
HETATM 2868 C3   PO01    1      86.208  84.654  91.257
HETATM 2869 C3   PO01    1      87.720  84.310  91.451
HETATM 2870 C3   PO01    1      88.420  83.703  90.181
HETATM 2871 O3   PO01    1      89.669  82.917  90.381
HETATM 2872 CR   PO01    1      88.856  80.603  90.318
HETATM 2873 CR   PO01    1      88.573  79.448  91.103
HETATM 2874 CR   PO01    1      88.827  79.377  92.490
HETATM 2875 CR   PO01    1      89.554  80.482  93.092
HETATM 2876 CR   PO01    1      89.896  81.588  92.258
HETATM 2877 CR   PO01    1      89.512  81.699  90.924
HETATM 2878 O3   PO01    1      90.951  70.629  89.534
HETATM 2879 C3   PO01    1      88.948  69.618  90.395
HETATM 2880 C3   PO01    1      89.600  70.941  89.930
HETATM 2881 C3   PO01    1      89.676  71.978  91.039
HETATM 2882 O3   PO01    1      89.768  73.336  90.446
HETATM 2883 C3   PO01    1      88.925  77.991  94.836
HETATM 2884 C3   PO01    1      86.772  78.390  93.463
HETATM 2885 C3   PO01    1      88.310  78.189  93.318
HETATM 2886 CR   PO01    1      90.450  75.301  91.736
HETATM 2887 CR   PO01    1      90.071  76.468  92.477
HETATM 2888 CR   PO01    1      88.704  76.798  92.653
HETATM 2889 CR   PO01    1      87.707  75.975  92.066
HETATM 2890 CR   PO01    1      88.085  74.768  91.363
HETATM 2891 CR   PO01    1      89.468  74.400  91.218
HETATM 2892 H    PO01    1      85.355  85.903 110.649
HETATM 2893 H    PO01    1      84.877  87.489 111.658
HETATM 2894 H    PO01    1      84.012  88.498 109.509
HETATM 2895 H    PO01    1      83.249  86.412 107.747
HETATM 2896 H    PO01    1      84.858  85.764 108.257
HETATM 2897 H    PO01    1      87.094  86.863 106.285
HETATM 2898 H    PO01    1      87.604  86.144 104.109
HETATM 2899 H    PO01    1      83.549  86.266 102.988
HETATM 2900 H    PO01    1      83.071  87.076 105.295
HETATM 2901 H    PO01    1      79.491  79.514  99.665
HETATM 2902 H    PO01    1      81.105  79.240 100.022
HETATM 2903 H    PO01    1      80.437  80.218 102.494
HETATM 2904 H    PO01    1      80.520  82.564 101.650
HETATM 2905 H    PO01    1      80.402  81.897  99.993
HETATM 2906 H    PO01    1      86.478  87.517 101.407
HETATM 2907 H    PO01    1      86.391  86.473 100.056
HETATM 2908 H    PO01    1      84.838  86.939 100.873
HETATM 2909 H    PO01    1      87.413  84.316 100.764
HETATM 2910 H    PO01    1      88.243  85.623 101.840
HETATM 2911 H    PO01    1      87.536  84.100 102.492
HETATM 2912 H    PO01    1      83.781  81.592 103.102
HETATM 2913 H    PO01    1      85.232  83.455 103.570
HETATM 2914 H    PO01    1      84.413  85.015  99.616
HETATM 2915 H    PO01    1      82.835  83.209  99.383
HETATM 2916 O3   PO01    1      83.383  86.671 110.340
HETATM 2917 C3   PO01    1      84.718  86.773 110.782
HETATM 2918 C3   PO01    1      84.225  87.453 109.451
HETATM 2919 C3   PO01    1      84.309  86.693 108.066
HETATM 2920 O3   PO01    1      84.818  87.646 107.112
HETATM 2921 CR   PO01    1      86.325  86.626 105.645
HETATM 2922 CR   PO01    1      86.615  86.181 104.320
HETATM 2923 CR   PO01    1      85.649  86.018 103.319
HETATM 2924 CR   PO01    1      84.310  86.271 103.748
HETATM 2925 CR   PO01    1      84.034  86.826 105.019
HETATM 2926 CR   PO01    1      85.079  87.153 105.900
HETATM 2927 O3   PO01    1      78.641  80.878 101.715
HETATM 2928 C3   PO01    1      80.136  79.277 100.469
HETATM 2929 C3   PO01    1      79.988  80.469 101.518
HETATM 2930 C3   PO01    1      80.753  81.706 100.999
HETATM 2931 O3   PO01    1      82.141  81.359 101.096
HETATM 2932 C3   PO01    1      85.908  86.676 101.008
HETATM 2933 C3   PO01    1      87.365  84.855 101.732
HETATM 2934 C3   PO01    1      85.945  85.431 101.990
HETATM 2935 CR   PO01    1      83.811  82.350 102.439
HETATM 2936 CR   PO01    1      84.725  83.408 102.639
HETATM 2937 CR   PO01    1      84.943  84.395 101.674
HETATM 2938 CR   PO01    1      84.285  84.299 100.402
HETATM 2939 CR   PO01    1      83.331  83.288 100.254
HETATM 2940 CR   PO01    1      82.992  82.381 101.321
HETATM 2941 H    PO01    1      79.716  68.895 101.147
HETATM 2942 H    PO01    1      78.161  68.717 101.787
HETATM 2943 H    PO01    1      78.578  67.178  99.273
HETATM 2944 H    PO01    1      77.117 131.978 100.781
HETATM 2945 H    PO01    1      76.403 133.107  99.635
HETATM 2946 H    PO01    1      75.530 132.083 103.339
HETATM 2947 H    PO01    1      73.251 131.299 103.913
HETATM 2948 H    PO01    1      71.820  67.684 100.988
HETATM 2949 H    PO01    1      74.042  68.124 100.236
HETATM 2950 H    PO01    1     132.855  70.150 107.867
HETATM 2951 H    PO01    1      68.152  70.406 108.829
HETATM 2952 H    PO01    1      69.233  71.377 106.867
HETATM 2953 H    PO01    1      66.996  72.146 105.380
HETATM 2954 H    PO01    1     132.925  70.400 105.345
HETATM 2955 H    PO01    1      69.385 131.185 102.020
HETATM 2956 H    PO01    1      70.196 132.373 100.957
HETATM 2957 H    PO01    1      70.992 130.857 101.450
HETATM 2958 H    PO01    1      69.607 131.512 104.467
HETATM 2959 H    PO01    1      71.143 130.599 104.185
HETATM 2960 H    PO01    1      71.071 132.001 105.082
HETATM 2961 H    PO01    1      67.132  68.856 103.111
HETATM 2962 H    PO01    1      68.129  66.818 102.607
HETATM 2963 H    PO01    1      71.849  68.319 104.244
HETATM 2964 H    PO01    1      70.709  70.391 104.732
HETATM 2965 O3   PO01    1      79.343 132.849 101.111
HETATM 2966 C3   PO01    1      78.631  68.706 100.842
HETATM 2967 C3   PO01    1      78.426  67.238 100.348
HETATM 2968 C3   PO01    1      76.974 133.039 100.604
HETATM 2969 O3   PO01    1      76.237  67.326 101.702
HETATM 2970 CR   PO01    1      74.703 132.430 102.846
HETATM 2971 CR   PO01    1      73.407 132.016 103.220
HETATM 2972 CR   PO01    1      72.282 132.676 102.571
HETATM 2973 CR   PO01    1      72.575  67.209 101.443
HETATM 2974 CR   PO01    1      73.861  67.499 100.999
HETATM 2975 CR   PO01    1      74.951  66.945 101.774
HETATM 2976 O3   PO01    1      67.545  71.914 107.821
HETATM 2977 C3   PO01    1      67.504  70.554 108.017
HETATM 2978 C3   PO01    1      68.181  71.075 106.787
HETATM 2979 C3   PO01    1      67.452  71.147 105.423
HETATM 2980 O3   PO01    1      68.265  70.992 104.345
HETATM 2981 C3   PO01    1      70.316 131.650 101.760
HETATM 2982 C3   PO01    1      70.665 131.558 104.251
HETATM 2983 C3   PO01    1      70.858 132.414 102.974
HETATM 2984 CR   PO01    1      68.104  68.674 103.481
HETATM 2985 CR   PO01    1      68.769  67.480 103.126
HETATM 2986 CR   PO01    1      70.127  67.333 103.287
HETATM 2987 CR   PO01    1      70.828  68.408 103.959
HETATM 2988 CR   PO01    1      70.181  69.626 104.255
HETATM 2989 CR   PO01    1      68.809  69.763 104.178
HETATM 2990 H    PO01    1      87.453  76.276 107.171
HETATM 2991 H    PO01    1      85.994  75.682 108.104
HETATM 2992 H    PO01    1      88.732  76.012 109.250
HETATM 2993 H    PO01    1      88.166  75.076 111.304
HETATM 2994 H    PO01    1      87.491  73.966 110.136
HETATM 2995 H    PO01    1      84.417  77.168 112.045
HETATM 2996 H    PO01    1      82.254  77.356 111.586
HETATM 2997 H    PO01    1      82.568  74.098 108.740
HETATM 2998 H    PO01    1      84.712  73.790 109.482
HETATM 2999 H    PO01    1      77.850  68.205 108.727
HETATM 3000 H    PO01    1      76.414  67.591 109.523
HETATM 3001 H    PO01    1      75.217  69.489 109.180
HETATM 3002 H    PO01    1      76.757  70.451 110.658
HETATM 3003 H    PO01    1      76.340  71.500 109.383
HETATM 3004 H    PO01    1      79.870  76.969 111.637
HETATM 3005 H    PO01    1      80.123  78.011 110.386
HETATM 3006 H    PO01    1      78.619  77.064 110.355
HETATM 3007 H    PO01    1      81.191  77.710 108.320
HETATM 3008 H    PO01    1      81.323  76.187 107.440
HETATM 3009 H    PO01    1      79.714  76.985 107.788
HETATM 3010 H    PO01    1      78.548  72.510 107.364
HETATM 3011 H    PO01    1      79.194  74.760 107.378
HETATM 3012 H    PO01    1      80.145  74.420 111.515
HETATM 3013 H    PO01    1      79.446  72.192 111.534
HETATM 3014 O3   PO01    1      87.035  77.299 109.703
HETATM 3015 C3   PO01    1      87.086  75.583 107.926
HETATM 3016 C3   PO01    1      87.608  76.020 109.328
HETATM 3017 C3   PO01    1      87.331  74.994 110.517
HETATM 3018 O3   PO01    1      86.108  75.318 111.201
HETATM 3019 CR   PO01    1      84.034  76.504 111.346
HETATM 3020 CR   PO01    1      82.688  76.604 111.076
HETATM 3021 CR   PO01    1      82.075  75.865 110.028
HETATM 3022 CR   PO01    1      82.912  74.843 109.386
HETATM 3023 CR   PO01    1      84.221  74.627 109.785
HETATM 3024 CR   PO01    1      84.849  75.500 110.714
HETATM 3025 O3   PO01    1      75.950  70.224 107.474
HETATM 3026 C3   PO01    1      76.834  68.219 108.648
HETATM 3027 C3   PO01    1      76.210  69.606 108.743
HETATM 3028 C3   PO01    1      76.936  70.651 109.604
HETATM 3029 O3   PO01    1      78.409  70.869 109.402
HETATM 3030 C3   PO01    1      79.731  77.076 110.545
HETATM 3031 C3   PO01    1      80.711  76.771 108.221
HETATM 3032 C3   PO01    1      80.613  76.119 109.608
HETATM 3033 CR   PO01    1      78.929  72.912 108.191
HETATM 3034 CR   PO01    1      79.317  74.228 108.252
HETATM 3035 CR   PO01    1      79.862  74.809 109.432
HETATM 3036 CR   PO01    1      79.779  74.055 110.621
HETATM 3037 CR   PO01    1      79.446  72.677 110.579
HETATM 3038 CR   PO01    1      78.934  72.130 109.404
HETATM 3039 H    PO01    1      86.469  77.615 117.142
HETATM 3040 H    PO01    1      85.439  78.532 116.119
HETATM 3041 H    PO01    1      84.386  79.587 118.108
HETATM 3042 H    PO01    1      84.770  77.796 119.661
HETATM 3043 H    PO01    1      85.051  79.377 120.354
HETATM 3044 H    PO01    1      87.926  80.513 120.523
HETATM 3045 H    PO01    1      89.181  80.905 122.453
HETATM 3046 H    PO01    1      88.252  76.992 123.859
HETATM 3047 H    PO01    1      87.165  76.505 121.722
HETATM 3048 H    PO01    1      87.602  75.209 127.363
HETATM 3049 H    PO01    1      86.038  74.430 127.345
HETATM 3050 H    PO01    1      87.465  75.021 130.027
HETATM 3051 H    PO01    1      85.407  76.465 130.283
HETATM 3052 H    PO01    1      85.176  76.479 128.537
HETATM 3053 H    PO01    1      91.475  78.606 123.417
HETATM 3054 H    PO01    1      91.771  78.702 125.179
HETATM 3055 H    PO01    1      90.919  77.305 124.557
HETATM 3056 H    PO01    1      90.549  80.798 125.864
HETATM 3057 H    PO01    1      90.778  81.074 124.182
HETATM 3058 H    PO01    1      89.202  81.230 125.034
HETATM 3059 H    PO01    1      85.774  78.850 127.062
HETATM 3060 H    PO01    1      87.195  79.533 125.220
HETATM 3061 H    PO01    1      90.535  77.706 126.927
HETATM 3062 H    PO01    1      89.222  77.063 128.917
HETATM 3063 O3   PO01    1      86.256  80.213 117.899
HETATM 3064 C3   PO01    1      85.444  78.041 117.059
HETATM 3065 C3   PO01    1      85.356  79.121 118.176
HETATM 3066 C3   PO01    1      85.424  78.655 119.632
HETATM 3067 O3   PO01    1      86.706  78.103 119.807
HETATM 3068 CR   PO01    1      87.981  79.768 121.192
HETATM 3069 CR   PO01    1      88.743  79.970 122.371
HETATM 3070 CR   PO01    1      88.875  78.971 123.343
HETATM 3071 CR   PO01    1      88.227  77.698 123.076
HETATM 3072 CR   PO01    1      87.576  77.451 121.864
HETATM 3073 CR   PO01    1      87.400  78.482 120.925
HETATM 3074 O3   PO01    1      85.506  74.210 129.799
HETATM 3075 C3   PO01    1      86.984  74.474 127.864
HETATM 3076 C3   PO01    1      86.624  74.992 129.327
HETATM 3077 C3   PO01    1      85.944  76.400 129.333
HETATM 3078 O3   PO01    1      86.807  77.523 129.379
HETATM 3079 C3   PO01    1      91.049  78.393 124.393
HETATM 3080 C3   PO01    1      90.101  80.656 124.922
HETATM 3081 C3   PO01    1      89.724  79.187 124.624
HETATM 3082 CR   PO01    1      86.773  78.492 127.097
HETATM 3083 CR   PO01    1      87.564  78.903 125.973
HETATM 3084 CR   PO01    1      88.959  78.611 125.787
HETATM 3085 CR   PO01    1      89.544  77.886 126.906
HETATM 3086 CR   PO01    1      88.755  77.482 128.052
HETATM 3087 CR   PO01    1      87.393  77.809 128.176
HETATM 3088 H    PO01    1      85.564  81.116 107.672
HETATM 3089 H    PO01    1      85.429  79.443 106.829
HETATM 3090 H    PO01    1      83.888  78.859 108.871
HETATM 3091 H    PO01    1      83.120  80.427 110.458
HETATM 3092 H    PO01    1      83.499  81.760 109.343
HETATM 3093 H    PO01    1      86.069  83.361 111.507
HETATM 3094 H    PO01    1      85.669  84.530 113.500
HETATM 3095 H    PO01    1      83.743  81.012 114.974
HETATM 3096 H    PO01    1      83.600  80.154 112.725
HETATM 3097 H    PO01    1      80.731  88.388 111.824
HETATM 3098 H    PO01    1      79.900  89.119 113.208
HETATM 3099 H    PO01    1      81.357  90.964 113.282
HETATM 3100 H    PO01    1      83.622  90.044 113.249
HETATM 3101 H    PO01    1      83.041  88.601 112.526
HETATM 3102 H    PO01    1      83.166  83.752 117.531
HETATM 3103 H    PO01    1      82.445  82.762 116.213
HETATM 3104 H    PO01    1      83.717  82.127 117.084
HETATM 3105 H    PO01    1      86.560  84.165 115.995
HETATM 3106 H    PO01    1      85.836  84.100 117.559
HETATM 3107 H    PO01    1      86.211  82.681 116.715
HETATM 3108 H    PO01    1      81.584  86.555 113.453
HETATM 3109 H    PO01    1      82.463  84.193 114.067
HETATM 3110 H    PO01    1      85.060  86.188 116.763
HETATM 3111 H    PO01    1      84.135  88.298 116.235
HETATM 3112 O3   PO01    1      83.703  80.376 107.367
HETATM 3113 C3   PO01    1      85.065  80.136 107.669
HETATM 3114 C3   PO01    1      84.011  79.889 108.698
HETATM 3115 C3   PO01    1      83.858  80.913 109.858
HETATM 3116 O3   PO01    1      85.052  81.091 110.684
HETATM 3117 CR   PO01    1      85.501  82.863 112.179
HETATM 3118 CR   PO01    1      85.365  83.529 113.402
HETATM 3119 CR   PO01    1      84.696  82.885 114.469
HETATM 3120 CR   PO01    1      84.223  81.553 114.256
HETATM 3121 CR   PO01    1      84.174  81.040 112.974
HETATM 3122 CR   PO01    1      84.881  81.665 111.939
HETATM 3123 O3   PO01    1      82.183  90.816 111.436
HETATM 3124 C3   PO01    1      80.355  89.360 112.290
HETATM 3125 C3   PO01    1      81.640  90.165 112.602
HETATM 3126 C3   PO01    1      82.741  89.295 113.227
HETATM 3127 O3   PO01    1      82.270  88.703 114.533
HETATM 3128 C3   PO01    1      83.381  83.048 116.675
HETATM 3129 C3   PO01    1      85.826  83.658 116.564
HETATM 3130 C3   PO01    1      84.422  83.642 115.733
HETATM 3131 CR   PO01    1      82.319  86.310 114.161
HETATM 3132 CR   PO01    1      82.842  85.089 114.456
HETATM 3133 CR   PO01    1      83.868  84.990 115.440
HETATM 3134 CR   PO01    1      84.385  86.158 116.060
HETATM 3135 CR   PO01    1      83.821  87.417 115.765
HETATM 3136 CR   PO01    1      82.845  87.486 114.742
HETATM 3137 H    PO01    1     114.284  69.592 108.641
HETATM 3138 H    PO01    1     113.610  70.963 107.485
HETATM 3139 H    PO01    1     112.063  69.615 106.464
HETATM 3140 H    PO01    1     112.098  67.620 108.697
HETATM 3141 H    PO01    1     113.690  67.194 107.845
HETATM 3142 H    PO01    1     111.028  68.199 104.501
HETATM 3143 H    PO01    1     111.811  67.704 102.240
HETATM 3144 H    PO01    1     114.713 131.451 103.774
HETATM 3145 H    PO01    1     113.683 131.831 106.086
HETATM 3146 H    PO01    1     114.708 126.748  95.273
HETATM 3147 H    PO01    1     115.172 125.217  95.908
HETATM 3148 H    PO01    1     113.344 125.195  97.377
HETATM 3149 H    PO01    1     114.517 128.064  97.539
HETATM 3150 H    PO01    1     115.495 126.604  98.001
HETATM 3151 H    PO01    1     111.815 132.691 100.252
HETATM 3152 H    PO01    1     112.863  67.696 100.260
HETATM 3153 H    PO01    1     113.134 132.682  99.222
HETATM 3154 H    PO01    1     115.435 133.147 100.115
HETATM 3155 H    PO01    1     115.167  67.792 101.544
HETATM 3156 H    PO01    1     115.799 132.724 101.801
HETATM 3157 H    PO01    1     116.099 128.354 100.443
HETATM 3158 H    PO01    1     115.986 130.715 100.990
HETATM 3159 H    PO01    1     111.702 130.322 101.040
HETATM 3160 H    PO01    1     112.038 128.128 100.079
HETATM 3161 O3   PO01    1     112.201  69.941 108.575
HETATM 3162 C3   PO01    1     113.498  70.057 108.013
HETATM 3163 C3   PO01    1     112.564  69.153 107.372
HETATM 3164 C3   PO01    1     112.590  67.644 107.683
HETATM 3165 O3   PO01    1     111.812  66.896 106.753
HETATM 3166 CR   PO01    1     111.755  67.472 104.339
HETATM 3167 CR   PO01    1     112.145  67.182 102.986
HETATM 3168 CR   PO01    1     113.186 132.592 102.699
HETATM 3169 CR   PO01    1     113.813 132.065 103.883
HETATM 3170 CR   PO01    1     113.339 132.279 105.184
HETATM 3171 CR   PO01    1     112.248 133.157 105.475
HETATM 3172 O3   PO01    1     112.433 126.928  96.641
HETATM 3173 C3   PO01    1     114.309 125.865  95.642
HETATM 3174 C3   PO01    1     113.589 126.213  96.989
HETATM 3175 C3   PO01    1     114.542 127.058  97.960
HETATM 3176 O3   PO01    1     114.121 126.964  99.342
HETATM 3177 C3   PO01    1     112.837 132.945 100.214
HETATM 3178 C3   PO01    1     115.116 133.112 101.187
HETATM 3179 C3   PO01    1     113.734 132.327 101.336
HETATM 3180 CR   PO01    1     115.243 128.842 100.481
HETATM 3181 CR   PO01    1     115.082 130.195 100.951
HETATM 3182 CR   PO01    1     113.853 130.810 101.076
HETATM 3183 CR   PO01    1     112.714 130.011 100.898
HETATM 3184 CR   PO01    1     112.847 128.699 100.379
HETATM 3185 CR   PO01    1     114.070 128.146 100.079
HETATM 3186 H    PO01    1      82.199  93.419 101.395
HETATM 3187 H    PO01    1      83.665  92.744 100.554
HETATM 3188 H    PO01    1      81.129  91.279 100.045
HETATM 3189 H    PO01    1      80.239  92.731  98.410
HETATM 3190 H    PO01    1      81.296  94.097  99.003
HETATM 3191 H    PO01    1      77.710  94.272  99.044
HETATM 3192 H    PO01    1      76.916  96.613  98.732
HETATM 3193 H    PO01    1      79.875  97.821 101.457
HETATM 3194 H    PO01    1      80.449  95.561 101.945
HETATM 3195 H    PO01    1      70.358 102.779  98.579
HETATM 3196 H    PO01    1      68.714 101.843  98.911
HETATM 3197 H    PO01    1      69.874 100.148 100.428
HETATM 3198 H    PO01    1      72.377 100.915 101.141
HETATM 3199 H    PO01    1      72.483 101.758  99.615
HETATM 3200 H    PO01    1      79.544  99.992 101.041
HETATM 3201 H    PO01    1      77.996 100.944 100.488
HETATM 3202 H    PO01    1      77.964  99.732 101.686
HETATM 3203 H    PO01    1      78.737 100.143  98.069
HETATM 3204 H    PO01    1      80.079  99.249  98.762
HETATM 3205 H    PO01    1      78.937  98.397  97.754
HETATM 3206 H    PO01    1      74.151 100.455  97.565
HETATM 3207 H    PO01    1      76.537 100.130  97.824
HETATM 3208 H    PO01    1      76.051  97.827 101.233
HETATM 3209 H    PO01    1      73.600  98.366 101.189
HETATM 3210 O3   PO01    1      82.428  91.732  98.514
HETATM 3211 C3   PO01    1      82.658  92.508 100.918
HETATM 3212 C3   PO01    1      81.757  92.191  99.770
HETATM 3213 C3   PO01    1      80.660  93.214  99.285
HETATM 3214 O3   PO01    1      79.828  93.435 100.450
HETATM 3215 CR   PO01    1      78.215  95.022  99.484
HETATM 3216 CR   PO01    1      77.682  96.336  99.351
HETATM 3217 CR   PO01    1      78.402  97.416  99.967
HETATM 3218 CR   PO01    1      79.390  97.082 100.960
HETATM 3219 CR   PO01    1      79.810  95.752 101.227
HETATM 3220 CR   PO01    1      79.266  94.728 100.409
HETATM 3221 O3   PO01    1      69.961 102.218 100.593
HETATM 3222 C3   PO01    1      69.765 102.059  99.163
HETATM 3223 C3   PO01    1      70.474 100.999 100.082
HETATM 3224 C3   PO01    1      72.020 100.897 100.098
HETATM 3225 O3   PO01    1      72.337  99.724  99.297
HETATM 3226 C3   PO01    1      78.425  99.918 100.777
HETATM 3227 C3   PO01    1      78.988  99.189  98.519
HETATM 3228 C3   PO01    1      78.078  98.842  99.684
HETATM 3229 CR   PO01    1      74.505  99.912  98.314
HETATM 3230 CR   PO01    1      75.905  99.732  98.495
HETATM 3231 CR   PO01    1      76.516  99.034  99.496
HETATM 3232 CR   PO01    1      75.642  98.445 100.468
HETATM 3233 CR   PO01    1      74.260  98.715 100.410
HETATM 3234 CR   PO01    1      73.707  99.437  99.341
HETATM 3235 H    PO01   17      93.300  74.224  73.692
HETATM 3236 H    PO01   17      92.635  75.050  72.167
HETATM 3237 H    PO01   17      94.419  76.883  72.525
HETATM 3238 H    PO01   17      96.063  76.655  74.361
HETATM 3239 H    PO01   17      96.156  74.978  73.925
HETATM 3240 H    PO01   17      95.618  77.783  76.525
HETATM 3241 H    PO01   17      94.146  79.634  77.392
HETATM 3242 H    PO01   17      90.810  77.218  76.089
HETATM 3243 H    PO01   17      92.302  75.408  75.603
HETATM 3244 H    PO01   17      89.947  87.021  72.521
HETATM 3245 H    PO01   17      91.213  88.387  72.034
HETATM 3246 H    PO01   17      92.957  86.570  72.259
HETATM 3247 H    PO01   17      91.602  84.050  71.592
HETATM 3248 H    PO01   17      90.655  84.813  72.943
HETATM 3249 H    PO01   17      89.525  78.536  77.503
HETATM 3250 H    PO01   17      89.221  80.187  77.057
HETATM 3251 H    PO01   17      89.639  79.126  75.809
HETATM 3252 H    PO01   17      90.682  80.801  78.757
HETATM 3253 H    PO01   17      91.274  79.239  79.170
HETATM 3254 H    PO01   17      92.435  80.628  78.728
HETATM 3255 H    PO01   17      92.077  81.786  72.722
HETATM 3256 H    PO01   17      91.509  79.930  74.243
HETATM 3257 H    PO01   17      91.643  82.618  77.588
HETATM 3258 H    PO01   17      92.233  84.278  75.948
HETATM 3259 O3   PO01   17      94.661  74.904  72.090
HETATM 3260 C3   PO01   17      93.421  74.925  72.860
HETATM 3261 C3   PO01   17      94.486  75.976  73.088
HETATM 3262 C3   PO01   17      95.425  75.749  74.225
HETATM 3263 O3   PO01   17      94.745  75.421  75.475
HETATM 3264 CR   PO01   17      94.616  77.737  76.441
HETATM 3265 CR   PO01   17      93.738  78.776  76.849
HETATM 3266 CR   PO01   17      92.328  78.666  76.723
HETATM 3267 CR   PO01   17      91.811  77.428  76.179
HETATM 3268 CR   PO01   17      92.647  76.355  75.896
HETATM 3269 CR   PO01   17      94.047  76.518  76.010
HETATM 3270 O3   PO01   17      91.383  86.627  70.826
HETATM 3271 C3   PO01   17      90.914  87.255  72.004
HETATM 3272 C3   PO01   17      91.974  86.165  72.082
HETATM 3273 C3   PO01   17      91.616  84.723  72.482
HETATM 3274 O3   PO01   17      92.589  84.262  73.387
HETATM 3275 C3   PO01   17      89.823  79.333  76.834
HETATM 3276 C3   PO01   17      91.492  80.116  78.545
HETATM 3277 C3   PO01   17      91.377  79.812  76.980
HETATM 3278 CR   PO01   17      91.893  81.919  73.764
HETATM 3279 CR   PO01   17      91.718  80.848  74.680
HETATM 3280 CR   PO01   17      91.679  81.046  76.099
HETATM 3281 CR   PO01   17      91.813  82.371  76.592
HETATM 3282 CR   PO01   17      92.093  83.338  75.627
HETATM 3283 CR   PO01   17      92.196  83.181  74.209
HETATM 3284 H    PO01   18      85.886  94.589 100.051
HETATM 3285 H    PO01   18      86.934  95.954 100.828
HETATM 3286 H    PO01   18      85.213  97.551  99.791
HETATM 3287 H    PO01   18      82.827  96.485  99.713
HETATM 3288 H    PO01   18      83.898  95.052  99.081
HETATM 3289 H    PO01   18      83.580  94.353  96.693
HETATM 3290 H    PO01   18      81.864  93.547  95.164
HETATM 3291 H    PO01   18      79.914  97.258  95.574
HETATM 3292 H    PO01   18      81.589  97.998  97.057
HETATM 3293 H    PO01   18      75.620  89.031  98.910
HETATM 3294 H    PO01   18      74.350  88.177  98.066
HETATM 3295 H    PO01   18      75.651  87.688  96.063
HETATM 3296 H    PO01   18      77.894  88.829  95.851
HETATM 3297 H    PO01   18      77.587  89.582  97.529
HETATM 3298 H    PO01   18      79.056  96.847  93.310
HETATM 3299 H    PO01   18      78.093  95.485  93.022
HETATM 3300 H    PO01   18      78.130  96.133  94.665
HETATM 3301 H    PO01   18      80.084  94.434  91.960
HETATM 3302 H    PO01   18      81.137  95.622  92.635
HETATM 3303 H    PO01   18      81.517  93.974  92.903
HETATM 3304 H    PO01   18      78.457  90.402  93.904
HETATM 3305 H    PO01   18      79.578  92.261  93.124
HETATM 3306 H    PO01   18      78.734  94.455  96.493
HETATM 3307 H    PO01   18      77.064  92.625  97.139
HETATM 3308 O3   PO01   18      84.809  96.090 101.292
HETATM 3309 C3   PO01   18      85.984  95.496 100.685
HETATM 3310 C3   PO01   18      85.043  96.505  99.890
HETATM 3311 C3   PO01   18      83.746  96.142  99.153
HETATM 3312 O3   PO01   18      83.725  96.703  97.837
HETATM 3313 CR   PO01   18      82.831  94.922  96.484
HETATM 3314 CR   PO01   18      81.817  94.469  95.604
HETATM 3315 CR   PO01   18      80.778  95.363  95.136
HETATM 3316 CR   PO01   18      80.744  96.606  95.749
HETATM 3317 CR   PO01   18      81.691  97.032  96.680
HETATM 3318 CR   PO01   18      82.746  96.173  97.075
HETATM 3319 O3   PO01   18      76.243  87.213  97.693
HETATM 3320 C3   PO01   18      75.365  88.258  98.225
HETATM 3321 C3   PO01   18      76.016  88.295  96.873
HETATM 3322 C3   PO01   18      77.182  89.279  96.522
HETATM 3323 O3   PO01   18      76.624  90.363  95.819
HETATM 3324 C3   PO01   18      78.670  95.903  93.721
HETATM 3325 C3   PO01   18      80.686  94.691  92.811
HETATM 3326 C3   PO01   18      79.823  94.916  94.137
HETATM 3327 CR   PO01   18      78.327  91.319  94.437
HETATM 3328 CR   PO01   18      79.121  92.380  94.017
HETATM 3329 CR   PO01   18      79.068  93.670  94.649
HETATM 3330 CR   PO01   18      78.483  93.650  95.946
HETATM 3331 CR   PO01   18      77.614  92.531  96.351
HETATM 3332 CR   PO01   18      77.449  91.403  95.531
HETATM 3333 H    PO01    1      84.604 106.147  96.921
HETATM 3334 H    PO01    1      86.218 106.755  97.137
HETATM 3335 H    PO01    1      86.618 106.437  94.658
HETATM 3336 H    PO01    1      86.347 104.083  94.317
HETATM 3337 H    PO01    1      85.223 104.089  95.597
HETATM 3338 H    PO01    1      86.845 102.099  97.297
HETATM 3339 H    PO01    1      88.662 100.332  97.585
HETATM 3340 H    PO01    1      90.856 102.643  94.714
HETATM 3341 H    PO01    1      89.409 104.479  94.998
HETATM 3342 H    PO01    1      91.317  96.979  86.976
HETATM 3343 H    PO01    1      90.408  97.113  88.418
HETATM 3344 H    PO01    1      93.370  97.749  88.414
HETATM 3345 H    PO01    1      93.033  97.045  90.919
HETATM 3346 H    PO01    1      91.401  97.033  90.598
HETATM 3347 H    PO01    1      91.924 100.647  97.937
HETATM 3348 H    PO01    1      93.027  99.778  96.777
HETATM 3349 H    PO01    1      92.692 101.516  96.503
HETATM 3350 H    PO01    1      90.475  98.876  97.545
HETATM 3351 H    PO01    1      89.665  98.407  96.114
HETATM 3352 H    PO01    1      91.230  98.044  96.228
HETATM 3353 H    PO01    1      89.839  98.881  91.707
HETATM 3354 H    PO01    1      89.290  99.530  93.924
HETATM 3355 H    PO01    1      93.390 100.373  94.557
HETATM 3356 H    PO01    1      93.884  99.608  92.222
HETATM 3357 O3   PO01    1      84.711 106.034  94.093
HETATM 3358 C3   PO01    1      85.373 106.756  96.422
HETATM 3359 C3   PO01    1      85.762 105.978  95.109
HETATM 3360 C3   PO01    1      86.163 104.501  95.272
HETATM 3361 O3   PO01    1      87.195 104.450  96.320
HETATM 3362 CR   PO01    1      87.761 102.183  96.830
HETATM 3363 CR   PO01    1      88.854 101.211  96.968
HETATM 3364 CR   PO01    1      90.008 101.294  96.091
HETATM 3365 CR   PO01    1      90.048 102.512  95.273
HETATM 3366 CR   PO01    1      89.186 103.611  95.405
HETATM 3367 CR   PO01    1      88.004 103.400  96.217
HETATM 3368 O3   PO01    1      92.867  95.864  88.750
HETATM 3369 C3   PO01    1      91.264  97.532  87.922
HETATM 3370 C3   PO01    1      92.522  97.252  88.787
HETATM 3371 C3   PO01    1      92.264  97.527  90.276
HETATM 3372 O3   PO01    1      92.194  98.930  90.475
HETATM 3373 C3   PO01    1      92.231 100.587  96.843
HETATM 3374 C3   PO01    1      90.563  98.849  96.484
HETATM 3375 C3   PO01    1      91.032 100.186  95.926
HETATM 3376 CR   PO01    1      90.576  99.241  92.267
HETATM 3377 CR   PO01    1      90.285  99.556  93.612
HETATM 3378 CR   PO01    1      91.315 100.038  94.477
HETATM 3379 CR   PO01    1      92.625 100.075  93.932
HETATM 3380 CR   PO01    1      92.894  99.687  92.599
HETATM 3381 CR   PO01    1      91.848  99.325  91.717
HETATM 3382 H    PO01    1      86.666  93.276 128.788
HETATM 3383 H    PO01    1      86.991  93.403 130.517
HETATM 3384 H    PO01    1      88.659  91.744 130.278
HETATM 3385 H    PO01    1      87.792  89.883 128.945
HETATM 3386 H    PO01    1      86.599  91.067 128.036
HETATM 3387 H    PO01    1      84.814  88.631 129.305
HETATM 3388 H    PO01    1      82.499  88.608 128.580
HETATM 3389 H    PO01    1      82.255  92.780 129.489
HETATM 3390 H    PO01    1      84.578  92.694 130.167
HETATM 3391 H    PO01    1      79.428  99.036 126.083
HETATM 3392 H    PO01    1      80.692  98.465 127.143
HETATM 3393 H    PO01    1      81.008  96.312 125.856
HETATM 3394 H    PO01    1      78.042  96.920 125.236
HETATM 3395 H    PO01    1      78.539  96.658 126.840
HETATM 3396 H    PO01    1      79.146  89.461 127.605
HETATM 3397 H    PO01    1      80.745  89.240 126.957
HETATM 3398 H    PO01    1      80.321  88.523 128.504
HETATM 3399 H    PO01    1      78.927  90.497 130.049
HETATM 3400 H    PO01    1      80.299  89.716 130.636
HETATM 3401 H    PO01    1      80.296  91.441 130.598
HETATM 3402 H    PO01    1      80.765  93.488 124.949
HETATM 3403 H    PO01    1      81.652  91.671 126.233
HETATM 3404 H    PO01    1      78.693  92.556 129.205
HETATM 3405 H    PO01    1      77.885  94.321 127.814
HETATM 3406 O3   PO01    1      89.056  91.978 128.227
HETATM 3407 C3   PO01    1      87.443  93.358 129.443
HETATM 3408 C3   PO01    1      88.160  91.973 129.306
HETATM 3409 C3   PO01    1      87.120  90.826 129.024
HETATM 3410 O3   PO01    1      86.179  90.672 130.135
HETATM 3411 CR   PO01    1      84.251  89.497 129.374
HETATM 3412 CR   PO01    1      82.942  89.484 128.805
HETATM 3413 CR   PO01    1      82.150  90.699 128.861
HETATM 3414 CR   PO01    1      82.748  91.916 129.399
HETATM 3415 CR   PO01    1      84.134  91.897 129.774
HETATM 3416 CR   PO01    1      84.848  90.689 129.776
HETATM 3417 O3   PO01    1      80.452  97.122 124.071
HETATM 3418 C3   PO01    1      80.438  98.520 126.034
HETATM 3419 C3   PO01    1      80.256  97.005 125.426
HETATM 3420 C3   PO01    1      78.837  96.421 125.819
HETATM 3421 O3   PO01    1      78.762  95.007 125.505
HETATM 3422 C3   PO01    1      80.206  89.401 127.871
HETATM 3423 C3   PO01    1      80.032  90.563 130.059
HETATM 3424 C3   PO01    1      80.630  90.703 128.654
HETATM 3425 CR   PO01    1      80.383  93.305 125.873
HETATM 3426 CR   PO01    1      80.886  92.221 126.591
HETATM 3427 CR   PO01    1      80.227  91.945 127.860
HETATM 3428 CR   PO01    1      79.176  92.743 128.263
HETATM 3429 CR   PO01    1      78.686  93.844 127.511
HETATM 3430 CR   PO01    1      79.296  94.097 126.319
HETATM 3431 H    PO01    1      72.157  89.708 128.004
HETATM 3432 H    PO01    1      73.051  88.729 126.860
HETATM 3433 H    PO01    1      70.641  89.664 125.407
HETATM 3434 H    PO01    1      71.089  86.926 126.280
HETATM 3435 H    PO01    1      72.052  87.696 124.989
HETATM 3436 H    PO01    1      69.639  85.041 125.059
HETATM 3437 H    PO01    1      69.659  83.380 123.370
HETATM 3438 H    PO01    1      70.615  86.554 120.659
HETATM 3439 H    PO01    1      70.544  88.107 122.326
HETATM 3440 H    PO01    1      77.433  80.535 117.563
HETATM 3441 H    PO01    1      78.074  79.027 118.297
HETATM 3442 H    PO01    1      76.035  78.488 119.520
HETATM 3443 H    PO01    1      74.336  80.313 118.347
HETATM 3444 H    PO01    1      75.601  81.485 118.938
HETATM 3445 H    PO01    1      68.378  82.347 119.971
HETATM 3446 H    PO01    1      68.462  82.554 121.718
HETATM 3447 H    PO01    1      67.783  83.895 120.644
HETATM 3448 H    PO01    1      70.078  83.599 118.432
HETATM 3449 H    PO01    1      69.401  85.142 119.065
HETATM 3450 H    PO01    1      71.124  84.717 119.094
HETATM 3451 H    PO01    1      72.208  79.621 119.951
HETATM 3452 H    PO01    1      70.145  80.966 120.180
HETATM 3453 H    PO01    1      72.449  84.255 121.432
HETATM 3454 H    PO01    1      74.376  82.833 121.260
HETATM 3455 O3   PO01    1      70.051  89.395 127.317
HETATM 3456 C3   PO01    1      72.329  89.575 126.905
HETATM 3457 C3   PO01    1      71.007  89.149 126.245
HETATM 3458 C3   PO01    1      71.129  87.686 125.547
HETATM 3459 O3   PO01    1      69.886  87.399 124.916
HETATM 3460 CR   PO01    1      69.785  85.304 124.109
HETATM 3461 CR   PO01    1      69.846  84.349 123.085
HETATM 3462 CR   PO01    1      69.967  84.760 121.739
HETATM 3463 CR   PO01    1      70.275  86.168 121.524
HETATM 3464 CR   PO01    1      70.264  87.141 122.561
HETATM 3465 CR   PO01    1      69.965  86.621 123.838
HETATM 3466 O3   PO01    1      76.064  78.994 117.497
HETATM 3467 C3   PO01    1      77.273  79.560 117.935
HETATM 3468 C3   PO01    1      76.089  79.384 118.848
HETATM 3469 C3   PO01    1      75.087  80.536 119.093
HETATM 3470 O3   PO01    1      74.620  80.464 120.457
HETATM 3471 C3   PO01    1      68.567  83.073 120.751
HETATM 3472 C3   PO01    1      70.138  84.357 119.221
HETATM 3473 C3   PO01    1      69.967  83.725 120.652
HETATM 3474 CR   PO01    1      72.183  80.595 120.293
HETATM 3475 CR   PO01    1      71.050  81.364 120.404
HETATM 3476 CR   PO01    1      71.106  82.741 120.823
HETATM 3477 CR   PO01    1      72.369  83.320 121.048
HETATM 3478 CR   PO01    1      73.510  82.525 120.966
HETATM 3479 CR   PO01    1      73.427  81.192 120.514
HETATM 3480 H    PO01   19      90.580  92.225 125.466
HETATM 3481 H    PO01   19      89.611  90.607 125.380
HETATM 3482 H    PO01   19      91.401  89.696 123.996
HETATM 3483 H    PO01   19      93.700  90.470 124.602
HETATM 3484 H    PO01   19      93.219  92.101 124.984
HETATM 3485 H    PO01   19      94.016  93.999 123.061
HETATM 3486 H    PO01   19      92.978  96.038 122.439
HETATM 3487 H    PO01   19      89.266  94.193 122.520
HETATM 3488 H    PO01   19      90.153  92.126 122.528
HETATM 3489 H    PO01   19      88.135 101.788 125.979
HETATM 3490 H    PO01   19      88.170 100.784 127.483
HETATM 3491 H    PO01   19      90.503 100.478 127.585
HETATM 3492 H    PO01   19      91.785 102.537 126.105
HETATM 3493 H    PO01   19      90.510 102.128 125.095
HETATM 3494 H    PO01   19      90.492  97.779 119.989
HETATM 3495 H    PO01   19      91.920  97.027 120.338
HETATM 3496 H    PO01   19      90.664  95.985 119.690
HETATM 3497 H    PO01   19      88.364  97.565 121.231
HETATM 3498 H    PO01   19      88.365  95.782 121.207
HETATM 3499 H    PO01   19      88.270  96.701 122.712
HETATM 3500 H    PO01   19      92.119 100.758 122.934
HETATM 3501 H    PO01   19      91.214  99.274 121.441
HETATM 3502 H    PO01   19      90.250  96.629 124.610
HETATM 3503 H    PO01   19      90.960  98.296 126.201
HETATM 3504 O3   PO01   19      91.569  90.293 126.074
HETATM 3505 C3   PO01   19      90.538  91.150 125.503
HETATM 3506 C3   PO01   19      91.639  90.481 124.655
HETATM 3507 C3   PO01   19      92.905  91.208 124.411
HETATM 3508 O3   PO01   19      92.923  91.584 123.051
HETATM 3509 CR   PO01   19      93.000  93.980 122.853
HETATM 3510 CR   PO01   19      92.399  95.257 122.519
HETATM 3511 CR   PO01   19      90.991  95.358 122.312
HETATM 3512 CR   PO01   19      90.247  94.160 122.503
HETATM 3513 CR   PO01   19      90.768  92.856 122.663
HETATM 3514 CR   PO01   19      92.200  92.789 122.886
HETATM 3515 O3   PO01   19      89.492 102.378 127.616
HETATM 3516 C3   PO01   19      88.667 101.453 126.874
HETATM 3517 C3   PO01   19      90.197 101.258 126.952
HETATM 3518 C3   PO01   19      91.180 101.757 125.813
HETATM 3519 O3   PO01   19      92.107 100.657 125.493
HETATM 3520 C3   PO01   19      90.862  96.839 120.369
HETATM 3521 C3   PO01   19      88.762  96.674 121.751
HETATM 3522 C3   PO01   19      90.311  96.656 121.811
HETATM 3523 CR   PO01   19      91.728  99.893 123.358
HETATM 3524 CR   PO01   19      91.228  98.951 122.428
HETATM 3525 CR   PO01   19      90.718  97.699 122.843
HETATM 3526 CR   PO01   19      90.526  97.532 124.243
HETATM 3527 CR   PO01   19      90.959  98.492 125.182
HETATM 3528 CR   PO01   19      91.559  99.690 124.703
HETATM 3529 H    PO01    1      95.650 102.787  76.439
HETATM 3530 H    PO01    1      95.039 101.305  75.627
HETATM 3531 H    PO01    1      95.774 100.083  77.639
HETATM 3532 H    PO01    1      98.178 101.049  78.180
HETATM 3533 H    PO01    1      97.661 102.441  77.176
HETATM 3534 H    PO01    1     100.159 102.095  75.909
HETATM 3535 H    PO01    1     100.577 103.290  73.986
HETATM 3536 H    PO01    1      96.935 101.671  72.190
HETATM 3537 H    PO01    1      96.696 100.273  74.076
HETATM 3538 H    PO01    1     106.043 100.884 132.915
HETATM 3539 H    PO01    1     107.370 100.292  67.646
HETATM 3540 H    PO01    1     105.741  99.480  69.385
HETATM 3541 H    PO01    1     103.316  99.984  68.332
HETATM 3542 H    PO01    1     103.957 101.343  67.423
HETATM 3543 H    PO01    1      96.999 103.367  70.662
HETATM 3544 H    PO01    1      98.226 103.845  69.462
HETATM 3545 H    PO01    1      97.974 102.236  69.972
HETATM 3546 H    PO01    1      99.935 105.232  72.415
HETATM 3547 H    PO01    1      98.951 105.615  70.964
HETATM 3548 H    PO01    1      98.224 105.249  72.605
HETATM 3549 H    PO01    1     101.913  99.990  70.373
HETATM 3550 H    PO01    1      99.884 100.817  71.258
HETATM 3551 H    PO01    1     101.316 104.839  70.513
HETATM 3552 H    PO01    1     103.312 103.866  69.653
HETATM 3553 O3   PO01    1      95.823 101.579  79.080
HETATM 3554 C3   PO01    1      95.128 101.808  76.620
HETATM 3555 C3   PO01    1      96.001 101.096  77.693
HETATM 3556 C3   PO01    1      97.513 101.326  77.310
HETATM 3557 O3   PO01    1      98.029 100.412  76.297
HETATM 3558 CR   PO01    1      99.422 102.080  75.147
HETATM 3559 CR   PO01    1      99.634 102.750  73.941
HETATM 3560 CR   PO01    1      98.790 102.650  72.818
HETATM 3561 CR   PO01    1      97.643 101.765  72.928
HETATM 3562 CR   PO01    1      97.445 100.960  74.046
HETATM 3563 CR   PO01    1      98.305 101.200  75.171
HETATM 3564 O3   PO01    1     105.527  98.896  67.365
HETATM 3565 C3   PO01    1     106.381 100.133  67.220
HETATM 3566 C3   PO01    1     105.416  99.969  68.365
HETATM 3567 C3   PO01    1     104.081 100.699  68.283
HETATM 3568 O3   PO01    1     104.063 101.466  69.444
HETATM 3569 C3   PO01    1      98.006 103.216  70.377
HETATM 3570 C3   PO01    1      99.011 104.981  71.865
HETATM 3571 C3   PO01    1      99.046 103.409  71.495
HETATM 3572 CR   PO01    1     101.794 101.008  70.377
HETATM 3573 CR   PO01    1     100.576 101.486  70.899
HETATM 3574 CR   PO01    1     100.342 102.902  70.947
HETATM 3575 CR   PO01    1     101.375 103.783  70.425
HETATM 3576 CR   PO01    1     102.590 103.280  69.956
HETATM 3577 CR   PO01    1     102.824 101.891  69.892
HETATM 3578 H    PO01    1      72.752  99.514  85.109
HETATM 3579 H    PO01    1      70.840  99.621  84.865
HETATM 3580 H    PO01    1      70.623  99.437  87.496
HETATM 3581 H    PO01    1      73.537 100.213  87.841
HETATM 3582 H    PO01    1      73.176  98.484  87.590
HETATM 3583 H    PO01    1      74.719  97.829  90.141
HETATM 3584 H    PO01    1      76.533  98.551  91.589
HETATM 3585 H    PO01    1      74.428 102.215  92.185
HETATM 3586 H    PO01    1      72.560 101.224  90.949
HETATM 3587 H    PO01    1      84.153  97.854  87.347
HETATM 3588 H    PO01    1      82.468  98.414  86.962
HETATM 3589 H    PO01    1      83.750  98.821  89.699
HETATM 3590 H    PO01    1      81.265  98.654  89.706
HETATM 3591 H    PO01    1      81.061  99.958  88.451
HETATM 3592 H    PO01    1      76.550 103.147  92.828
HETATM 3593 H    PO01    1      75.803 102.458  94.247
HETATM 3594 H    PO01    1      77.504 102.661  94.128
HETATM 3595 H    PO01    1      77.332 100.177  95.059
HETATM 3596 H    PO01    1      75.631  99.872  94.542
HETATM 3597 H    PO01    1      76.918  98.823  93.940
HETATM 3598 H    PO01    1      79.621 101.568  89.457
HETATM 3599 H    PO01    1      77.523 101.693  90.557
HETATM 3600 H    PO01    1      79.202  99.521  93.760
HETATM 3601 H    PO01    1      81.264  99.398  92.648
HETATM 3602 O3   PO01    1      71.726 100.890  86.338
HETATM 3603 C3   PO01    1      71.714  99.633  85.597
HETATM 3604 C3   PO01    1      71.586  99.694  87.072
HETATM 3605 C3   PO01    1      72.849  99.421  88.016
HETATM 3606 O3   PO01    1      72.640  99.187  89.469
HETATM 3607 CR   PO01    1      74.740  98.736  90.559
HETATM 3608 CR   PO01    1      75.774  99.228  91.424
HETATM 3609 CR   PO01    1      75.686 100.489  92.126
HETATM 3610 CR   PO01    1      74.533 101.230  91.880
HETATM 3611 CR   PO01    1      73.463 100.732  91.089
HETATM 3612 CR   PO01    1      73.641  99.568  90.352
HETATM 3613 O3   PO01    1      83.831 100.204  88.192
HETATM 3614 C3   PO01    1      83.133  98.016  87.752
HETATM 3615 C3   PO01    1      83.191  99.126  88.847
HETATM 3616 C3   PO01    1      81.727  99.572  89.292
HETATM 3617 O3   PO01    1      81.861 100.523  90.405
HETATM 3618 C3   PO01    1      76.663 102.361  93.546
HETATM 3619 C3   PO01    1      76.721  99.902  94.212
HETATM 3620 C3   PO01    1      76.885 100.843  93.033
HETATM 3621 CR   PO01    1      79.583 101.226  90.422
HETATM 3622 CR   PO01    1      78.321 101.252  91.028
HETATM 3623 CR   PO01    1      78.223 100.755  92.340
HETATM 3624 CR   PO01    1      79.281  99.990  92.862
HETATM 3625 CR   PO01    1      80.544  99.947  92.241
HETATM 3626 CR   PO01    1      80.713 100.631  91.041
HETATM 3627 H    PO01    1      79.487 127.291 104.869
HETATM 3628 H    PO01    1      81.151 127.855 104.888
HETATM 3629 H    PO01    1      80.844 127.765 102.329
HETATM 3630 H    PO01    1      78.445 129.200 102.973
HETATM 3631 H    PO01    1      78.136 127.506 102.528
HETATM 3632 H    PO01    1      81.115 128.769  99.829
HETATM 3633 H    PO01    1      81.701 127.079  98.085
HETATM 3634 H    PO01    1      77.935 125.461  98.280
HETATM 3635 H    PO01    1      77.300 127.127 100.051
HETATM 3636 H    PO01    1      85.357 122.057  96.921
HETATM 3637 H    PO01    1      87.073 122.686  96.462
HETATM 3638 H    PO01    1      87.498 122.674  98.924
HETATM 3639 H    PO01    1      85.964 121.149 100.349
HETATM 3640 H    PO01    1      84.811 121.004  98.978
HETATM 3641 H    PO01    1      78.736 123.406  97.589
HETATM 3642 H    PO01    1      78.412 124.383  96.123
HETATM 3643 H    PO01    1      79.600 123.103  95.969
HETATM 3644 H    PO01    1      81.475 126.279  95.954
HETATM 3645 H    PO01    1      80.989 124.970  95.097
HETATM 3646 H    PO01    1      79.956 126.280  95.442
HETATM 3647 H    PO01    1      82.104 122.409 100.588
HETATM 3648 H    PO01    1      80.417 123.008  99.326
HETATM 3649 H    PO01    1      83.138 125.182  96.968
HETATM 3650 H    PO01    1      84.856 124.450  98.174
HETATM 3651 O3   PO01    1      80.752 129.504 103.443
HETATM 3652 C3   PO01    1      80.419 127.289 104.287
HETATM 3653 C3   PO01    1      80.212 128.237 103.088
HETATM 3654 C3   PO01    1      78.865 128.395 102.434
HETATM 3655 O3   PO01    1      78.828 128.850 101.083
HETATM 3656 CR   PO01    1      80.472 127.918  99.594
HETATM 3657 CR   PO01    1      80.849 127.008  98.539
HETATM 3658 CR   PO01    1      79.933 126.025  98.094
HETATM 3659 CR   PO01    1      78.628 126.143  98.612
HETATM 3660 CR   PO01    1      78.218 127.028  99.629
HETATM 3661 CR   PO01    1      79.171 127.930 100.135
HETATM 3662 O3   PO01    1      87.036 120.928  97.857
HETATM 3663 C3   PO01    1      86.417 122.033  97.083
HETATM 3664 C3   PO01    1      86.645 122.155  98.556
HETATM 3665 C3   PO01    1      85.456 121.713  99.524
HETATM 3666 O3   PO01    1      84.748 122.755 100.124
HETATM 3667 C3   PO01    1      79.187 123.839  96.671
HETATM 3668 C3   PO01    1      80.688 125.620  95.874
HETATM 3669 C3   PO01    1      80.293 124.892  97.151
HETATM 3670 CR   PO01    1      82.370 123.020  99.843
HETATM 3671 CR   PO01    1      81.323 123.430  99.032
HETATM 3672 CR   PO01    1      81.511 124.250  97.915
HETATM 3673 CR   PO01    1      82.880 124.623  97.653
HETATM 3674 CR   PO01    1      83.935 124.087  98.358
HETATM 3675 CR   PO01    1      83.695 123.205  99.435
HETATM 3676 H    PO01    1      78.010  99.337 105.615
HETATM 3677 H    PO01    1      76.971  98.951 104.364
HETATM 3678 H    PO01    1      78.217  96.675 105.853
HETATM 3679 H    PO01    1      78.449  95.711 103.747
HETATM 3680 H    PO01    1      77.361  96.922 103.048
HETATM 3681 H    PO01    1      75.128  95.443 102.304
HETATM 3682 H    PO01    1      74.377  93.568 101.102
HETATM 3683 H    PO01    1      75.852  91.209 104.244
HETATM 3684 H    PO01    1      76.706  93.101 105.325
HETATM 3685 H    PO01    1      81.248  88.683  99.138
HETATM 3686 H    PO01    1      82.868  87.811  99.405
HETATM 3687 H    PO01    1      81.624  86.206 100.601
HETATM 3688 H    PO01    1      79.129  86.012 100.648
HETATM 3689 H    PO01    1      78.947  87.109  99.281
HETATM 3690 H    PO01    1      73.131  89.282 102.540
HETATM 3691 H    PO01    1      73.922  89.984 103.927
HETATM 3692 H    PO01    1      72.765  90.823 103.096
HETATM 3693 H    PO01    1      73.485  90.043 100.097
HETATM 3694 H    PO01    1      72.846  91.596 100.675
HETATM 3695 H    PO01    1      74.318  91.651  99.782
HETATM 3696 H    PO01    1      79.022  90.292 100.508
HETATM 3697 H    PO01    1      76.910  91.582 100.710
HETATM 3698 H    PO01    1      75.084  88.323 102.482
HETATM 3699 H    PO01    1      77.230  87.018 102.195
HETATM 3700 O3   PO01    1      79.461  97.651 104.614
HETATM 3701 C3   PO01    1      77.316  98.542 105.287
HETATM 3702 C3   PO01    1      78.136  97.258 104.956
HETATM 3703 C3   PO01    1      77.575  96.306 103.976
HETATM 3704 O3   PO01    1      76.505  95.543 104.549
HETATM 3705 CR   PO01    1      75.340  94.612 102.658
HETATM 3706 CR   PO01    1      74.906  93.463 101.945
HETATM 3707 CR   PO01    1      74.963  92.245 102.591
HETATM 3708 CR   PO01    1      75.677  92.181 103.832
HETATM 3709 CR   PO01    1      76.262  93.224 104.473
HETATM 3710 CR   PO01    1      76.042  94.466 103.879
HETATM 3711 O3   PO01    1      81.416  86.587  98.513
HETATM 3712 C3   PO01    1      81.841  87.787  99.160
HETATM 3713 C3   PO01    1      81.054  86.734  99.904
HETATM 3714 C3   PO01    1      79.564  86.910 100.170
HETATM 3715 O3   PO01    1      79.442  87.931 101.209
HETATM 3716 C3   PO01    1      73.541  90.181 102.948
HETATM 3717 C3   PO01    1      73.707  91.053 100.495
HETATM 3718 C3   PO01    1      74.517  90.907 101.920
HETATM 3719 CR   PO01    1      78.182  89.934 100.978
HETATM 3720 CR   PO01    1      76.957  90.618 101.071
HETATM 3721 CR   PO01    1      75.829  90.086 101.637
HETATM 3722 CR   PO01    1      75.911  88.737 102.094
HETATM 3723 CR   PO01    1      77.142  87.990 101.979
HETATM 3724 CR   PO01    1      78.282  88.601 101.381
HETATM 3725 H    PO01    1      68.561  89.873  79.022
HETATM 3726 H    PO01    1      67.273  89.227  80.113
HETATM 3727 H    PO01    1      70.045  89.874  80.881
HETATM 3728 H    PO01    1      68.017  88.361  82.752
HETATM 3729 H    PO01    1      68.012  90.067  82.887
HETATM 3730 H    PO01    1      72.001  90.563  82.472
HETATM 3731 H    PO01    1      72.931  92.622  83.176
HETATM 3732 H    PO01    1      69.783  93.097  85.911
HETATM 3733 H    PO01    1      68.904  90.777  85.229
HETATM 3734 H    PO01    1      72.948  92.183  92.283
HETATM 3735 H    PO01    1      71.993  90.836  92.674
HETATM 3736 H    PO01    1      70.887  93.433  93.282
HETATM 3737 H    PO01    1      69.695  93.427  91.079
HETATM 3738 H    PO01    1      70.763  92.097  90.720
HETATM 3739 H    PO01    1      73.310  95.103  83.419
HETATM 3740 H    PO01    1      73.587  96.016  84.860
HETATM 3741 H    PO01    1      73.955  94.310  84.764
HETATM 3742 H    PO01    1      70.836  95.452  83.244
HETATM 3743 H    PO01    1      69.908  95.540  84.715
HETATM 3744 H    PO01    1      71.184  96.652  84.530
HETATM 3745 H    PO01    1      73.338  92.883  89.140
HETATM 3746 H    PO01    1      73.098  92.874  86.652
HETATM 3747 H    PO01    1      70.321  96.026  86.954
HETATM 3748 H    PO01    1      70.253  95.742  89.278
HETATM 3749 O3   PO01    1      69.386  87.997  80.595
HETATM 3750 C3   PO01    1      68.107  89.921  80.052
HETATM 3751 C3   PO01    1      69.092  89.298  81.060
HETATM 3752 C3   PO01    1      68.691  89.230  82.599
HETATM 3753 O3   PO01    1      69.888  89.232  83.490
HETATM 3754 CR   PO01    1      71.499  91.114  83.137
HETATM 3755 CR   PO01    1      72.016  92.328  83.524
HETATM 3756 CR   PO01    1      71.373  93.123  84.481
HETATM 3757 CR   PO01    1      70.240  92.538  85.138
HETATM 3758 CR   PO01    1      69.711  91.263  84.788
HETATM 3759 CR   PO01    1      70.379  90.513  83.740
HETATM 3760 O3   PO01    1      69.690  91.746  92.875
HETATM 3761 C3   PO01    1      72.190  91.829  92.991
HETATM 3762 C3   PO01    1      70.879  92.575  92.686
HETATM 3763 C3   PO01    1      70.719  93.017  91.230
HETATM 3764 O3   PO01    1      71.620  94.035  90.830
HETATM 3765 C3   PO01    1      73.256  95.013  84.517
HETATM 3766 C3   PO01    1      70.942  95.621  84.304
HETATM 3767 C3   PO01    1      71.810  94.528  85.045
HETATM 3768 CR   PO01    1      72.677  93.454  88.653
HETATM 3769 CR   PO01    1      72.589  93.496  87.251
HETATM 3770 CR   PO01    1      71.808  94.514  86.577
HETATM 3771 CR   PO01    1      70.926  95.257  87.346
HETATM 3772 CR   PO01    1      70.905  95.095  88.735
HETATM 3773 CR   PO01    1      71.706  94.172  89.425
HETATM 3774 H    PO01    1      74.759  99.608 105.331
HETATM 3775 H    PO01    1      74.150  98.843 106.698
HETATM 3776 H    PO01    1      74.672  97.587 104.103
HETATM 3777 H    PO01    1      74.540  96.000 106.268
HETATM 3778 H    PO01    1      73.524  95.559 104.933
HETATM 3779 H    PO01    1      73.586  95.053 108.240
HETATM 3780 H    PO01    1      72.462  93.297 109.521
HETATM 3781 H    PO01    1      69.238  93.589 106.810
HETATM 3782 H    PO01    1      70.345  95.353 105.626
HETATM 3783 H    PO01    1      69.859  88.613 100.885
HETATM 3784 H    PO01    1      69.194  87.361 101.826
HETATM 3785 H    PO01    1      67.164  88.883 102.362
HETATM 3786 H    PO01    1      68.576  90.816 103.420
HETATM 3787 H    PO01    1      69.920  90.197 102.740
HETATM 3788 H    PO01    1      71.672  91.147 109.708
HETATM 3789 H    PO01    1      70.967  91.929 110.935
HETATM 3790 H    PO01    1      70.029  90.492 110.373
HETATM 3791 H    PO01    1      68.069  92.099 110.076
HETATM 3792 H    PO01    1      68.932  93.541 110.317
HETATM 3793 H    PO01    1      67.977  93.375 108.938
HETATM 3794 H    PO01    1      67.274  89.680 105.969
HETATM 3795 H    PO01    1      67.506  91.056 107.927
HETATM 3796 H    PO01    1      71.654  91.133 107.255
HETATM 3797 H    PO01    1      71.356  89.974 105.176
HETATM 3798 O3   PO01    1      72.760  98.329 104.472
HETATM 3799 C3   PO01    1      74.758  98.665 105.808
HETATM 3800 C3   PO01    1      74.000  97.689 104.906
HETATM 3801 C3   PO01    1      73.697  96.332 105.667
HETATM 3802 O3   PO01    1      72.537  96.644 106.528
HETATM 3803 CR   PO01    1      72.639  94.792 108.031
HETATM 3804 CR   PO01    1      71.999  93.745 108.712
HETATM 3805 CR   PO01    1      70.716  93.314 108.286
HETATM 3806 CR   PO01    1      70.088  93.904 107.158
HETATM 3807 CR   PO01    1      70.714  94.990 106.517
HETATM 3808 CR   PO01    1      71.988  95.474 106.936
HETATM 3809 O3   PO01    1      67.807  90.325 100.965
HETATM 3810 C3   PO01    1      68.898  88.180 101.215
HETATM 3811 C3   PO01    1      68.124  89.306 101.955
HETATM 3812 C3   PO01    1      68.975  89.915 103.122
HETATM 3813 O3   PO01    1      69.023  89.005 104.262
HETATM 3814 C3   PO01    1      70.684  91.392 110.047
HETATM 3815 C3   PO01    1      68.607  92.810 109.579
HETATM 3816 C3   PO01    1      69.893  92.180 108.958
HETATM 3817 CR   PO01    1      68.155  90.023 106.194
HETATM 3818 CR   PO01    1      68.346  90.789 107.434
HETATM 3819 CR   PO01    1      69.680  91.103 107.863
HETATM 3820 CR   PO01    1      70.749  90.742 107.013
HETATM 3821 CR   PO01    1      70.542  90.076 105.822
HETATM 3822 CR   PO01    1      69.232  89.617 105.441
HETATM 3823 H    PO01    1      98.146  87.033 119.927
HETATM 3824 H    PO01    1      96.903  87.957 119.386
HETATM 3825 H    PO01    1      96.308  85.704 121.250
HETATM 3826 H    PO01    1      94.099  85.736 120.227
HETATM 3827 H    PO01    1      94.312  87.358 119.710
HETATM 3828 H    PO01    1      92.167  88.303 121.036
HETATM 3829 H    PO01    1      89.954  87.720 121.674
HETATM 3830 H    PO01    1      91.485  84.799 124.408
HETATM 3831 H    PO01    1      93.729  85.394 123.496
HETATM 3832 H    PO01    1      88.851  89.189 131.246
HETATM 3833 H    PO01    1      87.574  88.138 131.300
HETATM 3834 H    PO01    1      89.200  86.288 131.775
HETATM 3835 H    PO01    1      90.584  86.438 129.524
HETATM 3836 H    PO01    1      90.122  88.133 129.480
HETATM 3837 H    PO01    1      88.202  86.149 121.657
HETATM 3838 H    PO01    1      86.899  85.805 122.834
HETATM 3839 H    PO01    1      87.703  87.463 122.839
HETATM 3840 H    PO01    1      88.000  83.634 123.439
HETATM 3841 H    PO01    1      88.948  84.049 122.058
HETATM 3842 H    PO01    1      89.681  83.638 123.715
HETATM 3843 H    PO01    1      87.893  84.657 128.022
HETATM 3844 H    PO01    1      88.364  84.055 125.809
HETATM 3845 H    PO01    1      89.257  88.097 125.000
HETATM 3846 H    PO01    1      89.311  88.504 127.283
HETATM 3847 O3   PO01    1      96.160  85.347 119.150
HETATM 3848 C3   PO01    1      97.179  87.405 120.268
HETATM 3849 C3   PO01    1      96.122  86.246 120.312
HETATM 3850 C3   PO01    1      94.643  86.642 120.484
HETATM 3851 O3   PO01    1      94.287  87.214 121.806
HETATM 3852 CR   PO01    1      92.003  87.598 121.788
HETATM 3853 CR   PO01    1      90.722  87.224 122.186
HETATM 3854 CR   PO01    1      90.448  86.183 123.135
HETATM 3855 CR   PO01    1      91.633  85.507 123.665
HETATM 3856 CR   PO01    1      92.948  85.908 123.255
HETATM 3857 CR   PO01    1      93.081  86.958 122.285
HETATM 3858 O3   PO01    1      90.942  87.582 131.783
HETATM 3859 C3   PO01    1      88.557  88.304 131.776
HETATM 3860 C3   PO01    1      89.657  87.260 131.352
HETATM 3861 C3   PO01    1      89.790  87.194 129.828
HETATM 3862 O3   PO01    1      88.478  86.934 129.250
HETATM 3863 C3   PO01    1      87.860  86.327 122.736
HETATM 3864 C3   PO01    1      88.899  84.186 123.183
HETATM 3865 C3   PO01    1      89.080  85.711 123.590
HETATM 3866 CR   PO01    1      88.249  85.432 127.403
HETATM 3867 CR   PO01    1      88.458  85.035 126.014
HETATM 3868 CR   PO01    1      88.792  86.031 125.036
HETATM 3869 CR   PO01    1      89.008  87.342 125.580
HETATM 3870 CR   PO01    1      88.895  87.637 126.941
HETATM 3871 CR   PO01    1      88.508  86.720 127.889
HETATM 3872 H    PO01    1      72.113 101.267 125.082
HETATM 3873 H    PO01    1      71.620 103.108 124.892
HETATM 3874 H    PO01    1      72.490 103.339 122.785
HETATM 3875 H    PO01    1      72.757 100.884 121.377
HETATM 3876 H    PO01    1      73.033 100.094 122.816
HETATM 3877 H    PO01    1      75.801  99.789 124.009
HETATM 3878 H    PO01    1      76.695  97.663 123.270
HETATM 3879 H    PO01    1      76.505  99.104 119.341
HETATM 3880 H    PO01    1      75.138 100.977 120.128
HETATM 3881 H    PO01    1      73.066  89.577 124.319
HETATM 3882 H    PO01    1      74.357  90.677 124.644
HETATM 3883 H    PO01    1      72.119  92.314 124.386
HETATM 3884 H    PO01    1      72.950  92.559 121.910
HETATM 3885 H    PO01    1      74.026  91.232 122.305
HETATM 3886 H    PO01    1      78.019  97.579 118.589
HETATM 3887 H    PO01    1      78.078  95.765 119.051
HETATM 3888 H    PO01    1      76.568  96.639 118.688
HETATM 3889 H    PO01    1      79.467  96.106 120.971
HETATM 3890 H    PO01    1      79.426  97.850 120.858
HETATM 3891 H    PO01    1      78.834  96.969 122.360
HETATM 3892 H    PO01    1      73.525  94.556 121.310
HETATM 3893 H    PO01    1      74.838  96.017 120.145
HETATM 3894 H    PO01    1      78.300  94.667 122.299
HETATM 3895 H    PO01    1      76.857  93.139 123.482
HETATM 3896 O3   PO01    1      71.034 101.864 123.308
HETATM 3897 C3   PO01    1      71.834 102.122 124.433
HETATM 3898 C3   PO01    1      72.388 102.228 123.064
HETATM 3899 C3   PO01    1      73.124 101.025 122.361
HETATM 3900 O3   PO01    1      74.528 101.433 122.370
HETATM 3901 CR   PO01    1      75.889  99.551 122.998
HETATM 3902 CR   PO01    1      76.477  98.375 122.602
HETATM 3903 CR   PO01    1      76.676  98.133 121.184
HETATM 3904 CR   PO01    1      76.235  99.166 120.311
HETATM 3905 CR   PO01    1      75.529 100.257 120.716
HETATM 3906 CR   PO01    1      75.387 100.455 122.053
HETATM 3907 O3   PO01    1      71.476  90.864 123.121
HETATM 3908 C3   PO01    1      73.329  90.538 124.722
HETATM 3909 C3   PO01    1      72.583  91.511 123.827
HETATM 3910 C3   PO01    1      73.498  92.084 122.748
HETATM 3911 O3   PO01    1      74.359  93.046 123.425
HETATM 3912 C3   PO01    1      77.564  96.724 119.158
HETATM 3913 C3   PO01    1      78.831  97.036 121.244
HETATM 3914 C3   PO01    1      77.374  96.925 120.682
HETATM 3915 CR   PO01    1      74.540  94.609 121.574
HETATM 3916 CR   PO01    1      75.334  95.556 120.928
HETATM 3917 CR   PO01    1      76.697  95.713 121.222
HETATM 3918 CR   PO01    1      77.335  94.760 122.131
HETATM 3919 CR   PO01    1      76.492  93.800 122.762
HETATM 3920 CR   PO01    1      75.137  93.756 122.553
HETATM 3921 H    PO01   20      82.205 123.082 119.598
HETATM 3922 H    PO01   20      81.358 123.812 118.138
HETATM 3923 H    PO01   20      81.182 121.622 117.104
HETATM 3924 H    PO01   20      81.707 119.520 118.725
HETATM 3925 H    PO01   20      81.785 120.543 120.015
HETATM 3926 H    PO01   20      83.588 118.497 117.317
HETATM 3927 H    PO01   20      84.874 116.592 117.786
HETATM 3928 H    PO01   20      86.199 118.237 121.457
HETATM 3929 H    PO01   20      85.070 120.277 120.775
HETATM 3930 H    PO01   20      84.667 110.070 126.664
HETATM 3931 H    PO01   20      83.161 110.474 127.862
HETATM 3932 H    PO01   20      82.292 112.112 126.316
HETATM 3933 H    PO01   20      83.333 111.679 123.918
HETATM 3934 H    PO01   20      84.903 111.524 124.667
HETATM 3935 H    PO01   20      86.863 115.050 118.220
HETATM 3936 H    PO01   20      86.604 113.682 119.269
HETATM 3937 H    PO01   20      85.302 114.440 118.635
HETATM 3938 H    PO01   20      88.270 116.497 119.397
HETATM 3939 H    PO01   20      87.994 117.024 121.044
HETATM 3940 H    PO01   20      88.372 115.298 120.761
HETATM 3941 H    PO01   20      86.409 114.123 124.599
HETATM 3942 H    PO01   20      87.496 115.084 122.753
HETATM 3943 H    PO01   20      83.834 115.057 120.527
HETATM 3944 H    PO01   20      82.883 113.606 122.406
HETATM 3945 O3   PO01   20      80.264 122.244 119.018
HETATM 3946 C3   PO01   20      81.502 122.935 118.790
HETATM 3947 C3   PO01   20      81.267 121.600 118.231
HETATM 3948 C3   PO01   20      82.075 120.438 118.965
HETATM 3949 O3   PO01   20      83.477 120.647 118.723
HETATM 3950 CR   PO01   20      84.088 118.360 118.243
HETATM 3951 CR   PO01   20      84.812 117.223 118.562
HETATM 3952 CR   PO01   20      85.557 117.047 119.757
HETATM 3953 CR   PO01   20      85.579 118.214 120.579
HETATM 3954 CR   PO01   20      84.886 119.478 120.217
HETATM 3955 CR   PO01   20      84.125 119.481 119.023
HETATM 3956 O3   PO01   20      82.716 110.247 125.814
HETATM 3957 C3   PO01   20      83.671 110.483 126.888
HETATM 3958 C3   PO01   20      83.147 111.575 126.009
HETATM 3959 C3   PO01   20      83.923 112.004 124.797
HETATM 3960 O3   PO01   20      83.953 113.448 124.868
HETATM 3961 C3   PO01   20      86.284 114.686 119.055
HETATM 3962 C3   PO01   20      87.813 116.171 120.360
HETATM 3963 C3   PO01   20      86.271 115.790 120.213
HETATM 3964 CR   PO01   20      85.843 114.227 123.740
HETATM 3965 CR   PO01   20      86.458 114.799 122.639
HETATM 3966 CR   PO01   20      85.685 115.208 121.483
HETATM 3967 CR   PO01   20      84.305 114.813 121.449
HETATM 3968 CR   PO01   20      83.775 114.097 122.511
HETATM 3969 CR   PO01   20      84.489 113.891 123.716
HETATM 3970 H    PO01    1      74.677 103.377 100.006
HETATM 3971 H    PO01    1      76.270 103.870  99.689
HETATM 3972 H    PO01    1      74.793 103.019  97.722
HETATM 3973 H    PO01    1      73.504 105.975  97.791
HETATM 3974 H    PO01    1      72.730 104.301  97.998
HETATM 3975 H    PO01    1      71.542 103.790  94.289
HETATM 3976 H    PO01    1      70.759 105.294  92.551
HETATM 3977 H    PO01    1      72.431 108.525  94.397
HETATM 3978 H    PO01    1      73.383 107.144  95.932
HETATM 3979 H    PO01    1     130.139 103.354  93.739
HETATM 3980 H    PO01    1     129.589 103.926  95.310
HETATM 3981 H    PO01    1     129.148 106.211  94.395
HETATM 3982 H    PO01    1     131.772 105.029  93.444
HETATM 3983 H    PO01    1     131.496 105.848  95.043
HETATM 3984 H    PO01    1      72.023 109.689  91.994
HETATM 3985 H    PO01    1      70.379 110.051  91.631
HETATM 3986 H    PO01    1      70.721 109.967  93.351
HETATM 3987 H    PO01    1      72.331 107.544  90.933
HETATM 3988 H    PO01    1      70.935 106.471  90.685
HETATM 3989 H    PO01    1      70.852 108.064  89.985
HETATM 3990 H    PO01    1     132.605 106.836  91.138
HETATM 3991 H    PO01    1      68.436 107.353  90.552
HETATM 3992 H    PO01    1      69.357 108.275  94.554
HETATM 3993 H    PO01    1      67.068 108.022  95.081
HETATM 3994 O3   PO01    1      76.098 104.617  97.355
HETATM 3995 C3   PO01    1      75.172 104.162  99.470
HETATM 3996 C3   PO01    1      74.857 104.114  97.935
HETATM 3997 C3   PO01    1      73.534 104.877  97.467
HETATM 3998 O3   PO01    1      73.394 104.555  96.068
HETATM 3999 CR   PO01    1      71.765 104.779  94.318
HETATM 4000 CR   PO01    1      71.248 105.652  93.307
HETATM 4001 CR   PO01    1      71.385 107.090  93.303
HETATM 4002 CR   PO01    1      72.195 107.587  94.332
HETATM 4003 CR   PO01    1      72.813 106.747  95.259
HETATM 4004 CR   PO01    1      72.610 105.385  95.250
HETATM 4005 O3   PO01    1     129.287 105.771  92.473
HETATM 4006 C3   PO01    1     129.379 103.976  94.198
HETATM 4007 C3   PO01    1     129.687 105.487  93.802
HETATM 4008 C3   PO01    1     131.238 105.869  93.969
HETATM 4009 O3   PO01    1     131.600 107.246  93.534
HETATM 4010 C3   PO01    1      70.946 109.537  92.353
HETATM 4011 C3   PO01    1      71.198 107.469  90.849
HETATM 4012 C3   PO01    1      70.676 107.966  92.255
HETATM 4013 CR   PO01    1      66.893 107.230  91.878
HETATM 4014 CR   PO01    1      68.229 107.428  91.563
HETATM 4015 CR   PO01    1      69.168 107.856  92.481
HETATM 4016 CR   PO01    1      68.718 108.149  93.774
HETATM 4017 CR   PO01    1      67.361 107.891  94.105
HETATM 4018 CR   PO01    1     132.859 107.417  93.169
HETATM 4019 H    PO01    1     129.398 104.095 107.086
HETATM 4020 H    PO01    1     128.226 103.152 106.282
HETATM 4021 H    PO01    1     130.882 103.863 104.983
HETATM 4022 H    PO01    1     128.542 103.095 103.362
HETATM 4023 H    PO01    1     129.140 101.737 104.092
HETATM 4024 H    PO01    1     132.692 102.708 104.137
HETATM 4025 H    PO01    1      67.920 100.978 104.530
HETATM 4026 H    PO01    1     131.998  98.284 102.213
HETATM 4027 H    PO01    1     130.534 100.193 101.645
HETATM 4028 H    PO01    1      68.765  98.518 112.734
HETATM 4029 H    PO01    1      67.714  99.521 111.707
HETATM 4030 H    PO01    1     132.430  97.482 111.693
HETATM 4031 H    PO01    1      67.076  96.150 109.901
HETATM 4032 H    PO01    1      68.666  96.964 110.309
HETATM 4033 H    PO01    1      67.705  96.741 102.365
HETATM 4034 H    PO01    1      68.344  96.261 103.948
HETATM 4035 H    PO01    1     132.874  96.517 103.711
HETATM 4036 H    PO01    1      70.016  97.903 103.519
HETATM 4037 H    PO01    1      69.264  98.693 102.265
HETATM 4038 H    PO01    1      69.675  99.638 103.668
HETATM 4039 H    PO01    1      69.510  98.547 108.152
HETATM 4040 H    PO01    1      69.761  98.745 105.828
HETATM 4041 H    PO01    1     132.002  97.792 105.409
HETATM 4042 H    PO01    1     131.871  98.002 107.787
HETATM 4043 O3   PO01    1     129.073 104.999 104.800
HETATM 4044 C3   PO01    1     129.298 103.281 106.316
HETATM 4045 C3   PO01    1     129.815 103.751 104.931
HETATM 4046 C3   PO01    1     129.483 102.722 103.788
HETATM 4047 O3   PO01    1     130.511 102.580 102.782
HETATM 4048 CR   PO01    1     132.521 101.718 103.749
HETATM 4049 CR   PO01    1      67.028 100.700 104.054
HETATM 4050 CR   PO01    1      66.849  99.388 103.476
HETATM 4051 CR   PO01    1     132.158  99.224 102.548
HETATM 4052 CR   PO01    1     131.245 100.283 102.344
HETATM 4053 CR   PO01    1     131.430 101.499 102.992
HETATM 4054 O3   PO01    1      67.543  96.186 112.663
HETATM 4055 C3   PO01    1      67.741  98.623 112.409
HETATM 4056 C3   PO01    1      67.155  97.308 111.798
HETATM 4057 C3   PO01    1      67.535  97.046 110.289
HETATM 4058 O3   PO01    1      67.236  98.162 109.490
HETATM 4059 C3   PO01    1      67.502  96.903 103.385
HETATM 4060 C3   PO01    1      69.248  98.666 103.286
HETATM 4061 C3   PO01    1      67.838  98.325 103.898
HETATM 4062 CR   PO01    1      68.765  98.374 107.567
HETATM 4063 CR   PO01    1      68.858  98.541 106.192
HETATM 4064 CR   PO01    1      67.719  98.199 105.421
HETATM 4065 CR   PO01    1     132.857  97.948 106.010
HETATM 4066 CR   PO01    1     132.755  98.019 107.407
HETATM 4067 CR   PO01    1      67.512  98.167 108.154
HETATM 4068 H    PO01    1     133.006 101.178 113.175
HETATM 4069 H    PO01    1     131.893 100.654 114.402
HETATM 4070 H    PO01    1     131.605  99.823 111.526
HETATM 4071 H    PO01    1     129.465  99.541 113.677
HETATM 4072 H    PO01    1     130.687  98.298 113.482
HETATM 4073 H    PO01    1     130.333  97.006 109.960
HETATM 4074 H    PO01    1     130.123  94.715 109.711
HETATM 4075 H    PO01    1     128.108  94.447 113.413
HETATM 4076 H    PO01    1     128.089  96.854 113.635
HETATM 4077 H    PO01    1      68.848  88.624 117.131
HETATM 4078 H    PO01    1      67.461  87.514 117.287
HETATM 4079 H    PO01    1     132.173  88.914 116.411
HETATM 4080 H    PO01    1      67.690  88.161 114.876
HETATM 4081 H    PO01    1      68.016  89.895 114.563
HETATM 4082 H    PO01    1     126.794  92.943 111.026
HETATM 4083 H    PO01    1     127.353  91.178 111.520
HETATM 4084 H    PO01    1     127.133  92.485 112.647
HETATM 4085 H    PO01    1     128.830  91.040 109.906
HETATM 4086 H    PO01    1     128.660  92.613 109.300
HETATM 4087 H    PO01    1     130.297  92.008 109.746
HETATM 4088 H    PO01    1      66.819  91.323 112.743
HETATM 4089 H    PO01    1     131.656  93.019 111.893
HETATM 4090 H    PO01    1     128.506  90.986 113.723
HETATM 4091 H    PO01    1     130.076  89.441 114.660
HETATM 4092 O3   PO01    1     130.580 101.470 112.441
HETATM 4093 C3   PO01    1     132.396 100.344 113.421
HETATM 4094 C3   PO01    1     131.217 100.177 112.486
HETATM 4095 C3   PO01    1     130.188  99.104 112.919
HETATM 4096 O3   PO01    1     129.440  98.498 111.895
HETATM 4097 CR   PO01    1     129.822  96.466 110.648
HETATM 4098 CR   PO01    1     129.721  95.044 110.580
HETATM 4099 CR   PO01    1     129.116  94.262 111.607
HETATM 4100 CR   PO01    1     128.517  94.997 112.645
HETATM 4101 CR   PO01    1     128.627  96.374 112.816
HETATM 4102 CR   PO01    1     129.335  97.106 111.820
HETATM 4103 O3   PO01    1     133.170  90.693 116.836
HETATM 4104 C3   PO01    1      67.724  88.584 117.396
HETATM 4105 C3   PO01    1      66.828  89.303 116.387
HETATM 4106 C3   PO01    1      67.271  89.195 114.930
HETATM 4107 O3   PO01    1     132.502  89.204 114.069
HETATM 4108 C3   PO01    1     127.494  92.306 111.643
HETATM 4109 C3   PO01    1     129.248  92.089 110.028
HETATM 4110 C3   PO01    1     128.998  92.706 111.530
HETATM 4111 CR   PO01    1     132.197  91.369 112.971
HETATM 4112 CR   PO01    1     131.307  92.240 112.441
HETATM 4113 CR   PO01    1     129.887  92.046 112.550
HETATM 4114 CR   PO01    1     129.480  91.133 113.579
HETATM 4115 CR   PO01    1     130.350  90.248 114.150
HETATM 4116 CR   PO01    1     131.700  90.311 113.772
HETATM 4117 H    PO01   21      89.006  98.968 101.595
HETATM 4118 H    PO01   21      88.333  99.227  99.944
HETATM 4119 H    PO01   21      88.013 101.590 100.283
HETATM 4120 H    PO01   21      89.512 102.658 102.048
HETATM 4121 H    PO01   21      89.174 101.165 103.174
HETATM 4122 H    PO01   21      89.093 103.903 104.075
HETATM 4123 H    PO01   21      88.726 104.788 106.257
HETATM 4124 H    PO01   21      84.847 103.075 106.265
HETATM 4125 H    PO01   21      85.339 102.219 104.035
HETATM 4126 H    PO01   21      87.523  97.898 111.276
HETATM 4127 H    PO01   21      86.830  97.291 112.970
HETATM 4128 H    PO01   21      84.550  97.970 112.327
HETATM 4129 H    PO01   21      84.304  99.088 110.014
HETATM 4130 H    PO01   21      86.025  98.968 109.728
HETATM 4131 H    PO01   21      86.831 106.317 109.290
HETATM 4132 H    PO01   21      88.142 105.346 108.600
HETATM 4133 H    PO01   21      87.439 106.553 107.594
HETATM 4134 H    PO01   21      85.182 106.429 106.702
HETATM 4135 H    PO01   21      84.037 105.098 107.188
HETATM 4136 H    PO01   21      84.614 106.343 108.354
HETATM 4137 H    PO01   21      87.571 100.938 109.918
HETATM 4138 H    PO01   21      87.894 102.921 108.621
HETATM 4139 H    PO01   21      84.064 104.197 109.447
HETATM 4140 H    PO01   21      83.704 102.254 110.781
HETATM 4141 O3   PO01   21      90.052 100.566 100.574
HETATM 4142 C3   PO01   21      89.006  99.566 100.740
HETATM 4143 C3   PO01   21      88.685 101.050 100.969
HETATM 4144 C3   PO01   21      88.819 101.808 102.290
HETATM 4145 O3   PO01   21      87.476 102.303 102.786
HETATM 4146 CR   PO01   21      88.275 103.696 104.605
HETATM 4147 CR   PO01   21      87.987 104.209 105.828
HETATM 4148 CR   PO01   21      86.650 104.204 106.438
HETATM 4149 CR   PO01   21      85.772 103.239 105.832
HETATM 4150 CR   PO01   21      86.096 102.712 104.603
HETATM 4151 CR   PO01   21      87.338 102.869 104.057
HETATM 4152 O3   PO01   21      85.765  96.666 111.102
HETATM 4153 C3   PO01   21      86.667  97.435 111.911
HETATM 4154 C3   PO01   21      85.264  97.955 111.528
HETATM 4155 C3   PO01   21      85.211  99.120 110.495
HETATM 4156 O3   PO01   21      85.324 100.396 111.197
HETATM 4157 C3   PO01   21      87.218 105.844 108.319
HETATM 4158 C3   PO01   21      84.943 105.743 107.494
HETATM 4159 C3   PO01   21      86.194 104.838 107.788
HETATM 4160 CR   PO01   21      86.886 101.677 109.972
HETATM 4161 CR   PO01   21      87.070 102.857 109.132
HETATM 4162 CR   PO01   21      86.062 103.773 108.905
HETATM 4163 CR   PO01   21      84.847 103.560 109.578
HETATM 4164 CR   PO01   21      84.606 102.427 110.367
HETATM 4165 CR   PO01   21      85.633 101.483 110.542
HETATM 4166 H    PO01    1      80.274 119.319  74.989
HETATM 4167 H    PO01    1      79.430 118.089  73.963
HETATM 4168 H    PO01    1      77.962 119.602  72.966
HETATM 4169 H    PO01    1      76.466 120.062  75.092
HETATM 4170 H    PO01    1      77.836 119.200  75.934
HETATM 4171 H    PO01    1      77.428 116.009  76.145
HETATM 4172 H    PO01    1      76.364 114.738  77.710
HETATM 4173 H    PO01    1      72.953 117.390  77.159
HETATM 4174 H    PO01    1      74.111 118.491  75.388
HETATM 4175 H    PO01    1      70.873 120.120  81.979
HETATM 4176 H    PO01    1      69.373 121.265  82.245
HETATM 4177 H    PO01    1      68.101 119.427  83.041
HETATM 4178 H    PO01    1      69.180 116.987  82.975
HETATM 4179 H    PO01    1      70.699 117.943  82.900
HETATM 4180 H    PO01    1      73.109 113.683  76.995
HETATM 4181 H    PO01    1      74.608 113.267  77.619
HETATM 4182 H    PO01    1      73.134 112.974  78.607
HETATM 4183 H    PO01    1      74.113 114.285  80.565
HETATM 4184 H    PO01    1      75.534 114.096  79.651
HETATM 4185 H    PO01    1      75.142 115.667  80.424
HETATM 4186 H    PO01    1      69.254 115.702  79.698
HETATM 4187 H    PO01    1      71.026 114.309  78.662
HETATM 4188 H    PO01    1      73.860 117.438  79.677
HETATM 4189 H    PO01    1      72.060 118.512  80.888
HETATM 4190 O3   PO01    1      78.579 121.300  74.110
HETATM 4191 C3   PO01    1      79.724 119.145  74.032
HETATM 4192 C3   PO01    1      78.384 119.891  73.942
HETATM 4193 C3   PO01    1      77.277 119.373  74.975
HETATM 4194 O3   PO01    1      76.719 118.076  74.571
HETATM 4195 CR   PO01    1      76.472 116.349  76.260
HETATM 4196 CR   PO01    1      75.859 115.626  77.341
HETATM 4197 CR   PO01    1      74.513 115.972  77.584
HETATM 4198 CR   PO01    1      73.911 117.036  76.881
HETATM 4199 CR   PO01    1      74.647 117.744  75.892
HETATM 4200 CR   PO01    1      75.955 117.421  75.541
HETATM 4201 O3   PO01    1      69.815 119.943  83.971
HETATM 4202 C3   PO01    1      70.019 120.430  82.595
HETATM 4203 C3   PO01    1      69.147 119.244  82.951
HETATM 4204 C3   PO01    1      69.682 117.880  82.550
HETATM 4205 O3   PO01    1      69.543 117.718  81.110
HETATM 4206 C3   PO01    1      73.608 113.643  77.893
HETATM 4207 C3   PO01    1      74.735 114.798  79.888
HETATM 4208 C3   PO01    1      73.837 115.078  78.598
HETATM 4209 CR   PO01    1      70.233 115.971  79.713
HETATM 4210 CR   PO01    1      71.223 115.237  79.109
HETATM 4211 CR   PO01    1      72.575 115.666  79.178
HETATM 4212 CR   PO01    1      72.852 116.979  79.674
HETATM 4213 CR   PO01    1      71.871 117.622  80.416
HETATM 4214 CR   PO01    1      70.563 117.110  80.442
HETATM 4215 H    PO01    1     128.238 109.480  82.712
HETATM 4216 H    PO01    1     129.135 110.656  81.800
HETATM 4217 H    PO01    1     128.819 108.960  79.817
HETATM 4218 H    PO01    1     130.986 107.701  80.538
HETATM 4219 H    PO01    1     130.846 108.434  82.042
HETATM 4220 H    PO01    1      67.002 108.558  81.949
HETATM 4221 H    PO01    1      69.153 108.172  81.417
HETATM 4222 H    PO01    1      68.548 110.629  77.870
HETATM 4223 H    PO01    1     132.676 110.667  78.432
HETATM 4224 H    PO01    1      72.254 106.170  70.231
HETATM 4225 H    PO01    1      71.825 107.525  71.225
HETATM 4226 H    PO01    1      70.458 105.359  72.546
HETATM 4227 H    PO01    1      72.938 106.914  73.352
HETATM 4228 H    PO01    1      72.240 105.500  74.265
HETATM 4229 H    PO01    1      72.281 110.637  79.594
HETATM 4230 H    PO01    1      70.898 111.386  78.991
HETATM 4231 H    PO01    1      70.989 110.819  80.690
HETATM 4232 H    PO01    1      72.451 108.130  79.811
HETATM 4233 H    PO01    1      71.450 108.528  81.241
HETATM 4234 H    PO01    1      71.086 107.186  80.187
HETATM 4235 H    PO01    1      71.918 109.664  74.687
HETATM 4236 H    PO01    1      71.760 110.319  76.966
HETATM 4237 H    PO01    1      69.821 106.874  78.091
HETATM 4238 H    PO01    1      69.746 106.167  75.773
HETATM 4239 O3   PO01    1     128.433 107.480  81.265
HETATM 4240 C3   PO01    1     128.440 109.862  81.711
HETATM 4241 C3   PO01    1     129.062 108.748  80.870
HETATM 4242 C3   PO01    1     130.629 108.615  81.011
HETATM 4243 O3   PO01    1     131.400 109.690  80.417
HETATM 4244 CR   PO01    1      67.260 108.878  81.067
HETATM 4245 CR   PO01    1      68.605 108.734  80.731
HETATM 4246 CR   PO01    1      69.128 109.221  79.456
HETATM 4247 CR   PO01    1      68.251 110.020  78.689
HETATM 4248 CR   PO01    1      66.924 110.204  79.067
HETATM 4249 CR   PO01    1     132.794 109.524  80.240
HETATM 4250 O3   PO01    1      72.113 104.410  72.133
HETATM 4251 C3   PO01    1      71.459 106.472  70.914
HETATM 4252 C3   PO01    1      71.465 105.582  72.231
HETATM 4253 C3   PO01    1      71.985 106.276  73.496
HETATM 4254 O3   PO01    1      70.998 107.291  73.773
HETATM 4255 C3   PO01    1      71.216 110.566  79.651
HETATM 4256 C3   PO01    1      71.447 108.213  80.170
HETATM 4257 C3   PO01    1      70.610 109.135  79.170
HETATM 4258 CR   PO01    1      71.587 108.999  75.392
HETATM 4259 CR   PO01    1      71.473 109.439  76.754
HETATM 4260 CR   PO01    1      70.794 108.688  77.743
HETATM 4261 CR   PO01    1      70.316 107.391  77.345
HETATM 4262 CR   PO01    1      70.279 107.002  76.025
HETATM 4263 CR   PO01    1      70.979 107.718  75.065
HETATM 4264 H    PO01    1      75.622 127.719 130.568
HETATM 4265 H    PO01    1      74.494 128.524 129.414
HETATM 4266 H    PO01    1      74.222 130.323 131.186
HETATM 4267 H    PO01    1      77.016 129.932 130.189
HETATM 4268 H    PO01    1      76.416 131.308 131.008
HETATM 4269 H    PO01    1      77.985 132.318 129.219
HETATM 4270 H    PO01    1      79.491 132.632 127.431
HETATM 4271 H    PO01    1      76.814 130.419 124.902
HETATM 4272 H    PO01    1      75.378 130.069 126.776
HETATM 4273 H    PO01    1      78.587 125.000 118.776
HETATM 4274 H    PO01    1      78.485 123.471 119.880
HETATM 4275 H    PO01    1      77.820 125.065 121.715
HETATM 4276 H    PO01    1      77.025 127.608 120.696
HETATM 4277 H    PO01    1      77.994 127.165 119.341
HETATM 4278 H    PO01    1      77.891  66.883 124.043
HETATM 4279 H    PO01    1      78.890  67.488 125.172
HETATM 4280 H    PO01    1      79.502  67.154 123.506
HETATM 4281 H    PO01    1      81.268 131.057 125.701
HETATM 4282 H    PO01    1      81.566 131.934 124.302
HETATM 4283 H    PO01    1      81.044 132.849 125.674
HETATM 4284 H    PO01    1      79.884 127.340 123.370
HETATM 4285 H    PO01    1      79.991 129.099 125.040
HETATM 4286 H    PO01    1      78.693 131.851 122.066
HETATM 4287 H    PO01    1      78.628 130.005 120.509
HETATM 4288 O3   PO01    1      75.638 129.555 132.514
HETATM 4289 C3   PO01    1      74.735 128.340 130.524
HETATM 4290 C3   PO01    1      75.077 129.734 131.160
HETATM 4291 C3   PO01    1      76.112 130.458 130.362
HETATM 4292 O3   PO01    1      75.577 131.077 129.160
HETATM 4293 CR   PO01    1      77.708 131.922 128.250
HETATM 4294 CR   PO01    1      78.610 132.086 127.204
HETATM 4295 CR   PO01    1      78.348 131.528 125.918
HETATM 4296 CR   PO01    1      77.133 130.807 125.830
HETATM 4297 CR   PO01    1      76.238 130.607 126.873
HETATM 4298 CR   PO01    1      76.494 131.232 128.110
HETATM 4299 O3   PO01    1      76.840 124.819 119.917
HETATM 4300 C3   PO01    1      78.260 124.498 119.658
HETATM 4301 C3   PO01    1      77.828 125.445 120.699
HETATM 4302 C3   PO01    1      77.914 127.033 120.398
HETATM 4303 O3   PO01    1      79.193 127.498 120.897
HETATM 4304 C3   PO01    1      78.881 133.179 124.339
HETATM 4305 C3   PO01    1      80.846 131.899 125.130
HETATM 4306 C3   PO01    1      79.327 131.765 124.752
HETATM 4307 CR   PO01    1      79.630 128.282 123.096
HETATM 4308 CR   PO01    1      79.639 129.317 124.088
HETATM 4309 CR   PO01    1      79.357 130.698 123.689
HETATM 4310 CR   PO01    1      78.917 130.921 122.371
HETATM 4311 CR   PO01    1      78.968 129.874 121.405
HETATM 4312 CR   PO01    1      79.246 128.510 121.806
HETATM 4313 H    PO01   22      79.497 119.624  87.615
HETATM 4314 H    PO01   22      80.878 120.498  88.489
HETATM 4315 H    PO01   22      79.580 120.630  90.698
HETATM 4316 H    PO01   22      77.575 118.907  90.792
HETATM 4317 H    PO01   22      77.525 119.105  89.034
HETATM 4318 H    PO01   22      76.368 121.544  87.896
HETATM 4319 H    PO01   22      74.065 121.756  87.071
HETATM 4320 H    PO01   22      72.853 120.571  90.818
HETATM 4321 H    PO01   22      75.000 120.416  91.630
HETATM 4322 H    PO01   22      68.232 113.440  91.348
HETATM 4323 H    PO01   22      69.261 111.950  91.245
HETATM 4324 H    PO01   22      71.324 113.448  91.247
HETATM 4325 H    PO01   22      70.924 115.979  91.813
HETATM 4326 H    PO01   22      69.278 115.687  91.789
HETATM 4327 H    PO01   22      71.315 122.336  90.243
HETATM 4328 H    PO01   22      71.317 123.152  88.806
HETATM 4329 H    PO01   22      69.968 122.030  89.098
HETATM 4330 H    PO01   22      70.513 121.398  86.656
HETATM 4331 H    PO01   22      72.056 122.148  86.653
HETATM 4332 H    PO01   22      71.923 120.450  86.367
HETATM 4333 H    PO01   22      71.908 116.317  88.186
HETATM 4334 H    PO01   22      72.533 118.441  87.477
HETATM 4335 H    PO01   22      69.696 120.104  90.185
HETATM 4336 H    PO01   22      69.080 117.806  90.862
HETATM 4337 O3   PO01   22      80.188 118.869  89.388
HETATM 4338 C3   PO01   22      79.930 119.954  88.562
HETATM 4339 C3   PO01   22      79.261 119.867  89.947
HETATM 4340 C3   PO01   22      77.795 119.573  89.982
HETATM 4341 O3   PO01   22      77.203 120.932  90.106
HETATM 4342 CR   PO01   22      75.578 121.351  88.474
HETATM 4343 CR   PO01   22      74.301 121.364  87.966
HETATM 4344 CR   PO01   22      73.193 121.029  88.862
HETATM 4345 CR   PO01   22      73.532 120.715  90.163
HETATM 4346 CR   PO01   22      74.766 120.651  90.652
HETATM 4347 CR   PO01   22      75.837 120.982  89.820
HETATM 4348 O3   PO01   22      69.890 113.293  92.788
HETATM 4349 C3   PO01   22      69.190 112.957  91.577
HETATM 4350 C3   PO01   22      70.402 113.877  91.566
HETATM 4351 C3   PO01   22      70.172 115.371  91.327
HETATM 4352 O3   PO01   22      70.081 115.585  89.900
HETATM 4353 C3   PO01   22      71.033 122.208  89.254
HETATM 4354 C3   PO01   22      71.525 121.238  86.968
HETATM 4355 C3   PO01   22      71.724 120.940  88.473
HETATM 4356 CR   PO01   22      71.498 117.075  88.596
HETATM 4357 CR   PO01   22      71.831 118.347  88.200
HETATM 4358 CR   PO01   22      71.246 119.505  88.791
HETATM 4359 CR   PO01   22      70.187 119.329  89.741
HETATM 4360 CR   PO01   22      69.765 118.021  90.138
HETATM 4361 CR   PO01   22      70.401 116.854  89.532
HETATM 4362 H    PO01    1      69.651 116.873 111.732
HETATM 4363 H    PO01    1      71.079 117.853 112.275
HETATM 4364 H    PO01    1      70.833 116.300 113.893
HETATM 4365 H    PO01    1      70.540 117.496 115.963
HETATM 4366 H    PO01    1      69.889 118.750 115.083
HETATM 4367 H    PO01    1      71.399 120.801 114.943
HETATM 4368 H    PO01    1      72.188 122.328 116.593
HETATM 4369 H    PO01    1      74.568 119.208 118.158
HETATM 4370 H    PO01    1      73.567 117.644 116.257
HETATM 4371 H    PO01    1      73.129 117.658 122.728
HETATM 4372 H    PO01    1      73.625 116.049 122.810
HETATM 4373 H    PO01    1      75.181 117.859 122.128
HETATM 4374 H    PO01    1      76.374 119.147 123.820
HETATM 4375 H    PO01    1      75.461 118.448 125.060
HETATM 4376 H    PO01    1      76.225 121.216 117.996
HETATM 4377 H    PO01    1      75.525 122.372 116.790
HETATM 4378 H    PO01    1      76.193 123.030 118.202
HETATM 4379 H    PO01    1      72.638 123.619 118.597
HETATM 4380 H    PO01    1      74.241 124.236 119.063
HETATM 4381 H    PO01    1      73.998 123.952 117.392
HETATM 4382 H    PO01    1      76.440 121.090 122.591
HETATM 4383 H    PO01    1      76.336 121.966 120.357
HETATM 4384 H    PO01    1      72.147 121.127 120.252
HETATM 4385 H    PO01    1      72.373 120.452 122.579
HETATM 4386 O3   PO01    1      68.844 116.367 114.455
HETATM 4387 C3   PO01    1      70.020 117.614 112.483
HETATM 4388 C3   PO01    1      70.018 116.984 113.925
HETATM 4389 C3   PO01    1      70.634 117.984 115.012
HETATM 4390 O3   PO01    1      71.943 118.450 114.615
HETATM 4391 CR   PO01    1      72.021 120.540 115.679
HETATM 4392 CR   PO01    1      72.527 121.384 116.619
HETATM 4393 CR   PO01    1      73.521 120.973 117.567
HETATM 4394 CR   PO01    1      73.915 119.606 117.442
HETATM 4395 CR   PO01    1      73.372 118.708 116.478
HETATM 4396 CR   PO01    1      72.447 119.194 115.598
HETATM 4397 O3   PO01    1      76.165 116.552 123.451
HETATM 4398 C3   PO01    1      73.718 116.978 123.295
HETATM 4399 C3   PO01    1      75.181 117.464 123.130
HETATM 4400 C3   PO01    1      75.364 118.740 124.022
HETATM 4401 O3   PO01    1      74.391 119.790 123.867
HETATM 4402 C3   PO01    1      75.655 122.126 117.864
HETATM 4403 C3   PO01    1      73.726 123.568 118.389
HETATM 4404 C3   PO01    1      74.228 121.973 118.449
HETATM 4405 CR   PO01    1      75.567 121.020 122.018
HETATM 4406 CR   PO01    1      75.496 121.561 120.714
HETATM 4407 CR   PO01    1      74.254 121.526 119.944
HETATM 4408 CR   PO01    1      73.094 121.108 120.677
HETATM 4409 CR   PO01    1      73.190 120.671 122.007
HETATM 4410 CR   PO01    1      74.402 120.516 122.670
HETATM 4411 H    PO01    1     101.260 121.163  76.460
HETATM 4412 H    PO01    1     100.658 120.088  77.949
HETATM 4413 H    PO01    1     100.226 122.461  79.132
HETATM 4414 H    PO01    1      99.890 124.511  77.752
HETATM 4415 H    PO01    1     100.211 123.546  76.283
HETATM 4416 H    PO01    1     103.153 126.552  77.356
HETATM 4417 H    PO01    1     103.733 127.730  79.364
HETATM 4418 H    PO01    1     103.727 124.172  81.395
HETATM 4419 H    PO01    1     102.318 123.288  79.850
HETATM 4420 H    PO01    1     112.812 123.716  83.650
HETATM 4421 H    PO01    1     111.322 122.914  83.742
HETATM 4422 H    PO01    1     111.794 122.059  81.358
HETATM 4423 H    PO01    1     110.939 124.238  80.385
HETATM 4424 H    PO01    1     111.067 124.782  82.116
HETATM 4425 H    PO01    1     104.428 128.745  81.369
HETATM 4426 H    PO01    1     105.740 128.434  82.416
HETATM 4427 H    PO01    1     105.961 128.220  80.640
HETATM 4428 H    PO01    1     104.542 126.947  83.960
HETATM 4429 H    PO01    1     103.098 127.127  82.943
HETATM 4430 H    PO01    1     103.699 125.579  83.428
HETATM 4431 H    PO01    1     108.309 124.180  79.630
HETATM 4432 H    PO01    1     106.275 125.377  79.658
HETATM 4433 H    PO01    1     106.723 125.912  83.923
HETATM 4434 H    PO01    1     108.573 124.513  83.718
HETATM 4435 O3   PO01    1      99.420 121.699  77.375
HETATM 4436 C3   PO01    1     100.732 121.093  77.403
HETATM 4437 C3   PO01    1     100.433 122.404  78.058
HETATM 4438 C3   PO01    1     100.626 123.767  77.275
HETATM 4439 O3   PO01    1     101.959 124.279  77.253
HETATM 4440 CR   PO01    1     103.054 126.141  78.289
HETATM 4441 CR   PO01    1     103.575 126.776  79.421
HETATM 4442 CR   PO01    1     103.996 126.085  80.582
HETATM 4443 CR   PO01    1     103.439 124.765  80.626
HETATM 4444 CR   PO01    1     102.649 124.179  79.643
HETATM 4445 CR   PO01    1     102.507 124.827  78.398
HETATM 4446 O3   PO01    1     113.255 123.474  81.090
HETATM 4447 C3   PO01    1     112.337 122.780  83.297
HETATM 4448 C3   PO01    1     112.078 122.998  81.768
HETATM 4449 C3   PO01    1     110.920 123.973  81.454
HETATM 4450 O3   PO01    1     109.617 123.360  81.714
HETATM 4451 C3   PO01    1     105.293 128.070  81.495
HETATM 4452 C3   PO01    1     104.018 126.564  83.071
HETATM 4453 C3   PO01    1     104.853 126.616  81.745
HETATM 4454 CR   PO01    1     107.969 124.574  80.526
HETATM 4455 CR   PO01    1     106.750 125.249  80.527
HETATM 4456 CR   PO01    1     106.166 125.772  81.759
HETATM 4457 CR   PO01    1     106.949 125.584  82.928
HETATM 4458 CR   PO01    1     108.091 124.795  82.891
HETATM 4459 CR   PO01    1     108.553 124.186  81.675
HETATM 4460 H    PO01   23      92.906 122.555 111.713
HETATM 4461 H    PO01   23      94.336 122.768 110.630
HETATM 4462 H    PO01   23      93.176 124.005 108.943
HETATM 4463 H    PO01   23      90.819 124.309 110.767
HETATM 4464 H    PO01   23      90.715 122.866 109.686
HETATM 4465 H    PO01   23      91.889 124.786 106.503
HETATM 4466 H    PO01   23      90.923 123.932 104.360
HETATM 4467 H    PO01   23      87.174 123.039 106.419
HETATM 4468 H    PO01   23      88.501 123.573 108.511
HETATM 4469 H    PO01   23      96.426 119.985 103.314
HETATM 4470 H    PO01   23      96.064 121.767 102.998
HETATM 4471 H    PO01   23      93.901 121.778 104.342
HETATM 4472 H    PO01   23      93.529 119.563 105.684
HETATM 4473 H    PO01   23      94.650 118.789 104.484
HETATM 4474 H    PO01   23      86.188 123.193 103.989
HETATM 4475 H    PO01   23      86.722 121.766 102.997
HETATM 4476 H    PO01   23      86.930 121.562 104.684
HETATM 4477 H    PO01   23      88.327 123.654 101.774
HETATM 4478 H    PO01   23      87.521 124.640 102.949
HETATM 4479 H    PO01   23      89.357 124.593 102.756
HETATM 4480 H    PO01   23      92.484 121.164 102.081
HETATM 4481 H    PO01   23      90.705 122.725 102.182
HETATM 4482 H    PO01   23      88.845 120.420 105.220
HETATM 4483 H    PO01   23      90.765 118.903 105.123
HETATM 4484 O3   PO01   23      93.192 124.572 110.973
HETATM 4485 C3   PO01   23      93.424 123.146 111.003
HETATM 4486 C3   PO01   23      92.642 123.804 109.857
HETATM 4487 C3   PO01   23      91.124 123.874 109.799
HETATM 4488 O3   PO01   23      90.701 124.820 108.765
HETATM 4489 CR   PO01   23      90.940 124.445 106.377
HETATM 4490 CR   PO01   23      90.309 124.014 105.208
HETATM 4491 CR   PO01   23      88.973 123.418 105.220
HETATM 4492 CR   PO01   23      88.196 123.325 106.448
HETATM 4493 CR   PO01   23      88.876 123.691 107.595
HETATM 4494 CR   PO01   23      90.182 124.247 107.558
HETATM 4495 O3   PO01   23      95.762 121.098 104.967
HETATM 4496 C3   PO01   23      95.844 120.857 103.529
HETATM 4497 C3   PO01   23      94.549 120.872 104.381
HETATM 4498 C3   PO01   23      93.849 119.500 104.609
HETATM 4499 O3   PO01   23      92.855 119.166 103.579
HETATM 4500 C3   PO01   23      86.929 122.316 103.890
HETATM 4501 C3   PO01   23      88.422 124.022 102.802
HETATM 4502 C3   PO01   23      88.479 122.867 103.902
HETATM 4503 CR   PO01   23      91.680 121.025 102.679
HETATM 4504 CR   PO01   23      90.629 121.895 102.769
HETATM 4505 CR   PO01   23      89.500 121.725 103.666
HETATM 4506 CR   PO01   23      89.566 120.601 104.568
HETATM 4507 CR   PO01   23      90.621 119.702 104.491
HETATM 4508 CR   PO01   23      91.704 119.997 103.605
HETATM 4509 H    PO01    1      91.630 113.535  90.392
HETATM 4510 H    PO01    1      89.816 113.333  90.701
HETATM 4511 H    PO01    1      89.362 114.765  88.714
HETATM 4512 H    PO01    1      91.156 115.101  87.038
HETATM 4513 H    PO01    1      92.385 114.206  87.999
HETATM 4514 H    PO01    1      91.437 117.941  86.578
HETATM 4515 H    PO01    1      93.194 119.003  85.162
HETATM 4516 H    PO01    1      96.051 116.895  87.303
HETATM 4517 H    PO01    1      94.485 116.167  88.926
HETATM 4518 H    PO01    1      96.973 126.819  82.363
HETATM 4519 H    PO01    1      95.859 128.098  82.639
HETATM 4520 H    PO01    1      94.417 126.749  84.077
HETATM 4521 H    PO01    1      95.810 125.086  85.630
HETATM 4522 H    PO01    1      96.857 124.999  84.291
HETATM 4523 H    PO01    1      97.727 117.483  85.796
HETATM 4524 H    PO01    1      98.155 119.094  85.307
HETATM 4525 H    PO01    1      97.405 118.919  86.898
HETATM 4526 H    PO01    1      96.783 117.807  83.202
HETATM 4527 H    PO01    1      96.029 116.632  84.189
HETATM 4528 H    PO01    1      95.031 117.878  83.407
HETATM 4529 H    PO01    1      95.637 122.309  82.384
HETATM 4530 H    PO01    1      96.026 120.002  82.942
HETATM 4531 H    PO01    1      95.638 120.855  86.952
HETATM 4532 H    PO01    1      95.005 123.093  86.447
HETATM 4533 O3   PO01    1      90.345 112.790  88.805
HETATM 4534 C3   PO01    1      90.614 113.436  90.004
HETATM 4535 C3   PO01    1      90.333 114.284  88.782
HETATM 4536 C3   PO01    1      91.510 114.942  88.030
HETATM 4537 O3   PO01    1      91.822 116.249  88.635
HETATM 4538 CR   PO01    1      92.400 117.853  86.787
HETATM 4539 CR   PO01    1      93.512 118.380  86.007
HETATM 4540 CR   PO01    1      94.865 118.065  86.185
HETATM 4541 CR   PO01    1      95.100 117.168  87.213
HETATM 4542 CR   PO01    1      94.101 116.674  88.052
HETATM 4543 CR   PO01    1      92.753 116.919  87.810
HETATM 4544 O3   PO01    1      96.205 127.598  84.864
HETATM 4545 C3   PO01    1      95.888 127.076  82.598
HETATM 4546 C3   PO01    1      95.470 126.612  84.023
HETATM 4547 C3   PO01    1      95.870 125.195  84.577
HETATM 4548 O3   PO01    1      94.932 124.232  84.031
HETATM 4549 C3   PO01    1      97.344 118.554  85.836
HETATM 4550 C3   PO01    1      95.988 117.696  83.921
HETATM 4551 C3   PO01    1      95.955 118.636  85.239
HETATM 4552 CR   PO01    1      95.551 121.988  83.381
HETATM 4553 CR   PO01    1      95.735 120.634  83.696
HETATM 4554 CR   PO01    1      95.866 120.085  84.985
HETATM 4555 CR   PO01    1      95.524 121.069  85.960
HETATM 4556 CR   PO01    1      95.248 122.420  85.731
HETATM 4557 CR   PO01    1      95.256 122.906  84.380
HETATM 4558 H    PO01    1      70.904 104.185 111.262
HETATM 4559 H    PO01    1      70.581 105.541 110.290
HETATM 4560 H    PO01    1      68.158 103.851 110.666
HETATM 4561 H    PO01    1      67.599 104.828 112.864
HETATM 4562 H    PO01    1      69.378 105.162 112.949
HETATM 4563 H    PO01    1      71.087 101.909 112.784
HETATM 4564 H    PO01    1      72.725 101.449 114.744
HETATM 4565 H    PO01    1      70.083 103.229 117.367
HETATM 4566 H    PO01    1      68.700 103.880 115.417
HETATM 4567 H    PO01    1      75.227 102.703 113.116
HETATM 4568 H    PO01    1      74.877 104.243 112.130
HETATM 4569 H    PO01    1      77.181 104.986 112.395
HETATM 4570 H    PO01    1      78.780 103.160 113.545
HETATM 4571 H    PO01    1      77.583 102.057 113.747
HETATM 4572 H    PO01    1      71.392 102.627 119.180
HETATM 4573 H    PO01    1      73.165 102.738 119.369
HETATM 4574 H    PO01    1      72.214 103.999 118.459
HETATM 4575 H    PO01    1      71.482 100.312 118.294
HETATM 4576 H    PO01    1      72.634  99.888 116.991
HETATM 4577 H    PO01    1      73.210 100.337 118.616
HETATM 4578 H    PO01    1      75.414 104.930 115.122
HETATM 4579 H    PO01    1      73.469 104.418 116.360
HETATM 4580 H    PO01    1      75.112 100.735 117.486
HETATM 4581 H    PO01    1      77.189 101.327 116.578
HETATM 4582 O3   PO01    1      68.077 105.811 110.660
HETATM 4583 C3   PO01    1      70.172 104.546 110.478
HETATM 4584 C3   PO01    1      68.722 104.654 111.052
HETATM 4585 C3   PO01    1      68.639 104.517 112.567
HETATM 4586 O3   PO01    1      68.853 103.055 112.960
HETATM 4587 CR   PO01    1      70.896 102.171 113.764
HETATM 4588 CR   PO01    1      71.829 101.884 114.855
HETATM 4589 CR   PO01    1      71.530 102.277 116.191
HETATM 4590 CR   PO01    1      70.397 102.978 116.404
HETATM 4591 CR   PO01    1      69.520 103.379 115.280
HETATM 4592 CR   PO01    1      69.814 102.944 113.992
HETATM 4593 O3   PO01    1      76.635 103.074 111.674
HETATM 4594 C3   PO01    1      75.541 103.475 112.477
HETATM 4595 C3   PO01    1      76.914 103.938 112.754
HETATM 4596 C3   PO01    1      77.734 103.116 113.848
HETATM 4597 O3   PO01    1      77.629 103.544 115.191
HETATM 4598 C3   PO01    1      72.341 102.861 118.650
HETATM 4599 C3   PO01    1      72.472 100.537 117.806
HETATM 4600 C3   PO01    1      72.500 102.043 117.382
HETATM 4601 CR   PO01    1      75.381 104.024 115.724
HETATM 4602 CR   PO01    1      74.127 103.670 116.250
HETATM 4603 CR   PO01    1      73.899 102.452 116.926
HETATM 4604 CR   PO01    1      75.087 101.611 117.033
HETATM 4605 CR   PO01    1      76.354 102.004 116.504
HETATM 4606 CR   PO01    1      76.550 103.241 115.788
HETATM 4607 H    PO01    1     128.934 105.069 119.735
HETATM 4608 H    PO01    1     128.279 105.705 118.169
HETATM 4609 H    PO01    1     130.947 106.122 119.280
HETATM 4610 H    PO01    1     130.127 106.943 116.492
HETATM 4611 H    PO01    1     131.221 105.590 116.659
HETATM 4612 H    PO01    1     132.669 109.180 119.151
HETATM 4613 H    PO01    1      68.131 108.943 120.674
HETATM 4614 H    PO01    1      69.358 105.395 118.878
HETATM 4615 H    PO01    1      67.613 105.786 117.132
HETATM 4616 H    PO01    1      78.406 106.641 115.847
HETATM 4617 H    PO01    1      76.985 105.958 116.538
HETATM 4618 H    PO01    1      77.010 108.437 115.976
HETATM 4619 H    PO01    1      75.609 109.146 117.897
HETATM 4620 H    PO01    1      76.144 107.760 118.831
HETATM 4621 H    PO01    1      71.452 108.145 122.126
HETATM 4622 H    PO01    1      70.681 109.316 121.013
HETATM 4623 H    PO01    1      69.777 108.474 122.335
HETATM 4624 H    PO01    1      70.914 106.052 122.439
HETATM 4625 H    PO01    1      69.043 106.168 122.163
HETATM 4626 H    PO01    1      70.165 105.050 121.190
HETATM 4627 H    PO01    1      72.672 108.784 117.081
HETATM 4628 H    PO01    1      70.762 108.713 118.569
HETATM 4629 H    PO01    1      72.670 105.621 120.649
HETATM 4630 H    PO01    1      74.532 105.845 119.400
HETATM 4631 O3   PO01    1     129.510 107.569 118.956
HETATM 4632 C3   PO01    1     129.132 105.228 118.602
HETATM 4633 C3   PO01    1     130.160 106.332 118.530
HETATM 4634 C3   PO01    1     130.887 106.530 117.146
HETATM 4635 O3   PO01    1     132.006 107.594 117.183
HETATM 4636 CR   PO01    1      66.931 108.366 119.082
HETATM 4637 CR   PO01    1      68.013 108.214 119.955
HETATM 4638 CR   PO01    1      69.026 107.234 119.893
HETATM 4639 CR   PO01    1      68.698 106.211 118.910
HETATM 4640 CR   PO01    1      67.603 106.382 117.962
HETATM 4641 CR   PO01    1     133.037 107.437 118.118
HETATM 4642 O3   PO01    1      78.237 108.781 117.671
HETATM 4643 C3   PO01    1      77.840 106.597 116.806
HETATM 4644 C3   PO01    1      77.253 108.087 116.984
HETATM 4645 C3   PO01    1      75.933 108.090 117.830
HETATM 4646 O3   PO01    1      74.849 107.248 117.307
HETATM 4647 C3   PO01    1      70.531 108.385 121.588
HETATM 4648 C3   PO01    1      70.087 106.027 121.720
HETATM 4649 C3   PO01    1      70.246 107.189 120.702
HETATM 4650 CR   PO01    1      72.656 108.079 117.852
HETATM 4651 CR   PO01    1      71.527 108.006 118.708
HETATM 4652 CR   PO01    1      71.429 107.065 119.742
HETATM 4653 CR   PO01    1      72.575 106.318 120.018
HETATM 4654 CR   PO01    1      73.754 106.358 119.163
HETATM 4655 CR   PO01    1      73.736 107.222 118.086
HETATM 4656 H    PO01    1      73.341  67.653  77.378
HETATM 4657 H    PO01    1      74.910  68.159  77.292
HETATM 4658 H    PO01    1      73.906 131.887  76.172
HETATM 4659 H    PO01    1      76.576 132.477  77.048
HETATM 4660 H    PO01    1      76.012 132.413  75.366
HETATM 4661 H    PO01    1      78.499 129.993  77.334
HETATM 4662 H    PO01    1      80.327 129.058  76.224
HETATM 4663 H    PO01    1      78.020 128.864  72.720
HETATM 4664 H    PO01    1      76.201 129.903  73.847
HETATM 4665 H    PO01    1      83.420 123.430  79.167
HETATM 4666 H    PO01    1      83.864 125.371  79.192
HETATM 4667 H    PO01    1      81.626 126.053  78.562
HETATM 4668 H    PO01    1      79.817 124.160  78.071
HETATM 4669 H    PO01    1      80.875 122.932  78.576
HETATM 4670 H    PO01    1      81.412 127.605  71.770
HETATM 4671 H    PO01    1      79.650 127.506  71.787
HETATM 4672 H    PO01    1      80.270 129.087  71.472
HETATM 4673 H    PO01    1      82.805 129.041  73.647
HETATM 4674 H    PO01    1      81.706 130.281  73.164
HETATM 4675 H    PO01    1      81.899 129.917  74.804
HETATM 4676 H    PO01    1      79.382 124.485  75.520
HETATM 4677 H    PO01    1      79.023 126.268  74.249
HETATM 4678 H    PO01    1      83.125 127.090  74.544
HETATM 4679 H    PO01    1      83.403 125.033  75.857
HETATM 4680 O3   PO01    1      74.255 131.934  78.242
HETATM 4681 C3   PO01    1      74.219  67.530  76.732
HETATM 4682 C3   PO01    1      74.518 132.412  76.835
HETATM 4683 C3   PO01    1      75.935 132.003  76.380
HETATM 4684 O3   PO01    1      76.088 130.532  76.426
HETATM 4685 CR   PO01    1      78.332 129.766  76.393
HETATM 4686 CR   PO01    1      79.430 129.229  75.703
HETATM 4687 CR   PO01    1      79.416 128.848  74.335
HETATM 4688 CR   PO01    1      78.201 129.140  73.702
HETATM 4689 CR   PO01    1      77.089 129.769  74.318
HETATM 4690 CR   PO01    1      77.150 130.030  75.721
HETATM 4691 O3   PO01    1      82.037 124.626  80.199
HETATM 4692 C3   PO01    1      83.155 124.560  79.222
HETATM 4693 C3   PO01    1      81.741 124.992  78.821
HETATM 4694 C3   PO01    1      80.889 123.907  78.097
HETATM 4695 O3   PO01    1      81.434 123.594  76.735
HETATM 4696 C3   PO01    1      80.468 128.134  72.079
HETATM 4697 C3   PO01    1      81.846 129.438  73.844
HETATM 4698 C3   PO01    1      80.690 128.364  73.676
HETATM 4699 CR   PO01    1      80.160 125.023  75.297
HETATM 4700 CR   PO01    1      80.030 126.123  74.506
HETATM 4701 CR   PO01    1      81.098 127.065  74.278
HETATM 4702 CR   PO01    1      82.345 126.573  74.743
HETATM 4703 CR   PO01    1      82.508 125.405  75.495
HETATM 4704 CR   PO01    1      81.355 124.662  75.849
HETATM 4705 H    PO01   24     126.628 127.711 117.759
HETATM 4706 H    PO01   24     125.162 128.248 118.897
HETATM 4707 H    PO01   24     126.754 130.322 119.547
HETATM 4708 H    PO01   24     129.076 130.127 119.292
HETATM 4709 H    PO01   24     128.910 129.453 117.575
HETATM 4710 H    PO01   24     130.192 127.989 121.359
HETATM 4711 H    PO01   24     132.512 128.072 121.946
HETATM 4712 H    PO01   24      67.057 127.815 117.759
HETATM 4713 H    PO01   24     131.113 127.909 117.355
HETATM 4714 H    PO01   24      73.084 126.251 113.419
HETATM 4715 H    PO01   24      73.937 124.600 112.931
HETATM 4716 H    PO01   24      72.305 123.488 114.501
HETATM 4717 H    PO01   24      70.109 125.102 114.956
HETATM 4718 H    PO01   24      71.259 126.379 115.058
HETATM 4719 H    PO01   24      67.986 129.904 121.421
HETATM 4720 H    PO01   24      69.719 129.563 121.204
HETATM 4721 H    PO01   24      68.908 129.927 119.776
HETATM 4722 H    PO01   24      69.759 127.011 121.869
HETATM 4723 H    PO01   24      68.149 127.570 122.569
HETATM 4724 H    PO01   24      68.225 126.130 121.585
HETATM 4725 H    PO01   24      69.550 124.258 117.658
HETATM 4726 H    PO01   24      68.094 125.520 119.138
HETATM 4727 H    PO01   24      71.010 128.613 119.256
HETATM 4728 H    PO01   24      72.227 127.360 117.733
HETATM 4729 O3   PO01   24     126.354 129.707 117.760
HETATM 4730 C3   PO01   24     126.144 128.442 118.415
HETATM 4731 C3   PO01   24     127.107 129.498 118.931
HETATM 4732 C3   PO01   24     128.612 129.344 118.616
HETATM 4733 O3   PO01   24     129.096 127.995 119.026
HETATM 4734 CR   PO01   24     130.902 127.981 120.607
HETATM 4735 CR   PO01   24     132.225 128.048 120.938
HETATM 4736 CR   PO01   24      66.899 127.948 119.970
HETATM 4737 CR   PO01   24     132.821 127.952 118.591
HETATM 4738 CR   PO01   24     131.436 128.011 118.327
HETATM 4739 CR   PO01   24     130.446 128.073 119.348
HETATM 4740 O3   PO01   24      71.799 124.575 112.912
HETATM 4741 C3   PO01   24      73.078 125.199 113.257
HETATM 4742 C3   PO01   24      72.170 124.588 114.308
HETATM 4743 C3   PO01   24      71.181 125.357 115.186
HETATM 4744 O3   PO01   24      71.652 125.071 116.544
HETATM 4745 C3   PO01   24      68.756 129.435 120.745
HETATM 4746 C3   PO01   24      68.645 127.168 121.659
HETATM 4747 C3   PO01   24      68.403 127.950 120.349
HETATM 4748 CR   PO01   24      69.786 125.165 118.016
HETATM 4749 CR   PO01   24      68.968 125.938 118.820
HETATM 4750 CR   PO01   24      69.311 127.215 119.357
HETATM 4751 CR   PO01   24      70.581 127.711 118.970
HETATM 4752 CR   PO01   24      71.322 127.011 118.052
HETATM 4753 CR   PO01   24      70.939 125.772 117.497
HETATM 4754 H    PO01    1      86.962  68.394  83.513
HETATM 4755 H    PO01    1      87.367  69.801  82.579
HETATM 4756 H    PO01    1      85.535  70.401  84.859
HETATM 4757 H    PO01    1      83.907  70.949  82.934
HETATM 4758 H    PO01    1      85.349  71.072  81.981
HETATM 4759 H    PO01    1      87.039  74.151  82.637
HETATM 4760 H    PO01    1      86.717  76.118  81.496
HETATM 4761 H    PO01    1      82.443  75.109  81.576
HETATM 4762 H    PO01    1      83.008  73.098  82.923
HETATM 4763 H    PO01    1      83.965  77.691  72.043
HETATM 4764 H    PO01    1      85.656  77.793  71.708
HETATM 4765 H    PO01    1      84.283  77.477  74.430
HETATM 4766 H    PO01    1      86.430  78.850  74.580
HETATM 4767 H    PO01    1      87.262  77.697  73.679
HETATM 4768 H    PO01    1      82.586  78.369  79.721
HETATM 4769 H    PO01    1      82.309  76.616  79.761
HETATM 4770 H    PO01    1      82.157  77.610  81.198
HETATM 4771 H    PO01    1      84.342  79.391  81.286
HETATM 4772 H    PO01    1      84.020  78.245  82.562
HETATM 4773 H    PO01    1      85.673  78.474  82.007
HETATM 4774 H    PO01    1      85.765  75.229  76.792
HETATM 4775 H    PO01    1      84.535  75.285  78.914
HETATM 4776 H    PO01    1      85.614  79.394  79.309
HETATM 4777 H    PO01    1      86.429  79.423  77.007
HETATM 4778 O3   PO01    1      84.585  68.937  83.980
HETATM 4779 C3   PO01    1      87.001  69.472  83.581
HETATM 4780 C3   PO01    1      85.534  69.977  83.880
HETATM 4781 C3   PO01    1      85.021  71.082  82.998
HETATM 4782 O3   PO01    1      85.426  72.349  83.537
HETATM 4783 CR   PO01    1      86.088  74.337  82.402
HETATM 4784 CR   PO01    1      85.869  75.566  81.798
HETATM 4785 CR   PO01    1      84.490  75.910  81.427
HETATM 4786 CR   PO01    1      83.452  74.964  81.822
HETATM 4787 CR   PO01    1      83.722  73.778  82.557
HETATM 4788 CR   PO01    1      85.036  73.462  82.896
HETATM 4789 O3   PO01    1      85.132  75.925  73.443
HETATM 4790 C3   PO01    1      84.881  78.088  72.484
HETATM 4791 C3   PO01    1      85.128  77.334  73.812
HETATM 4792 C3   PO01    1      86.460  77.784  74.370
HETATM 4793 O3   PO01    1      86.904  77.045  75.584
HETATM 4794 C3   PO01    1      82.734  77.454  80.303
HETATM 4795 C3   PO01    1      84.612  78.378  81.651
HETATM 4796 C3   PO01    1      84.251  77.255  80.655
HETATM 4797 CR   PO01    1      85.647  76.106  77.274
HETATM 4798 CR   PO01    1      84.955  76.157  78.494
HETATM 4799 CR   PO01    1      84.935  77.351  79.292
HETATM 4800 CR   PO01    1      85.536  78.536  78.770
HETATM 4801 CR   PO01    1      86.070  78.540  77.441
HETATM 4802 CR   PO01    1      86.165  77.290  76.754
HETATM 4803 H    PO01    1     121.996 118.080 106.597
HETATM 4804 H    PO01    1     123.281 118.802 105.619
HETATM 4805 H    PO01    1     124.435 116.595 105.519
HETATM 4806 H    PO01    1     125.254 116.459 107.850
HETATM 4807 H    PO01    1     124.163 117.989 108.122
HETATM 4808 H    PO01    1     128.046 117.521 108.091
HETATM 4809 H    PO01    1     129.505 119.133 109.213
HETATM 4810 H    PO01    1     126.514 122.103 108.751
HETATM 4811 H    PO01    1     125.254 120.521 107.304
HETATM 4812 H    PO01    1      68.279 120.117 103.613
HETATM 4813 H    PO01    1      70.085 120.509 103.758
HETATM 4814 H    PO01    1      70.121 120.431 106.092
HETATM 4815 H    PO01    1      68.125 119.717 107.420
HETATM 4816 H    PO01    1      67.122 119.447 106.137
HETATM 4817 H    PO01    1     127.674 123.500 109.994
HETATM 4818 H    PO01    1     129.399 124.112 109.873
HETATM 4819 H    PO01    1     128.406 123.629 108.395
HETATM 4820 H    PO01    1     128.147 121.461 111.549
HETATM 4821 H    PO01    1     129.720 120.770 111.264
HETATM 4822 H    PO01    1     129.652 122.557 111.718
HETATM 4823 H    PO01    1      67.285 121.656 109.077
HETATM 4824 H    PO01    1     131.811 121.683 110.433
HETATM 4825 H    PO01    1     129.507 122.241 106.988
HETATM 4826 H    PO01    1     131.417 122.152 105.644
HETATM 4827 O3   PO01    1     122.941 115.757 106.924
HETATM 4828 C3   PO01    1     122.692 117.911 105.839
HETATM 4829 C3   PO01    1     123.722 116.838 106.320
HETATM 4830 C3   PO01    1     124.733 117.328 107.405
HETATM 4831 O3   PO01    1     125.751 118.085 106.745
HETATM 4832 CR   PO01    1     127.668 118.457 108.238
HETATM 4833 CR   PO01    1     128.522 119.366 108.845
HETATM 4834 CR   PO01    1     128.139 120.735 109.090
HETATM 4835 CR   PO01    1     126.845 121.132 108.568
HETATM 4836 CR   PO01    1     126.117 120.229 107.719
HETATM 4837 CR   PO01    1     126.505 118.898 107.569
HETATM 4838 O3   PO01    1      69.463 118.884 104.849
HETATM 4839 C3   PO01    1      69.193 120.100 104.173
HETATM 4840 C3   PO01    1      69.178 120.016 105.694
HETATM 4841 C3   PO01    1      67.918 120.120 106.502
HETATM 4842 O3   PO01    1      67.598 121.535 106.553
HETATM 4843 C3   PO01    1     128.635 123.369 109.523
HETATM 4844 C3   PO01    1     129.168 121.687 111.158
HETATM 4845 C3   PO01    1     129.053 121.899 109.632
HETATM 4846 CR   PO01    1     132.871 121.779 108.637
HETATM 4847 CR   PO01    1     131.682 121.737 109.439
HETATM 4848 CR   PO01    1     130.381 121.904 108.881
HETATM 4849 CR   PO01    1     130.380 122.056 107.460
HETATM 4850 CR   PO01    1     131.516 121.910 106.636
HETATM 4851 CR   PO01    1     132.803 121.714 107.258
HETATM 4852 H    PO01    1      82.634 126.618 103.507
HETATM 4853 H    PO01    1      82.051 125.568 102.394
HETATM 4854 H    PO01    1      84.035 124.834 103.532
HETATM 4855 H    PO01    1      82.334 124.426 105.987
HETATM 4856 H    PO01    1      83.353 125.839 105.597
HETATM 4857 H    PO01    1      84.020 122.356 107.609
HETATM 4858 H    PO01    1      84.562 122.433 110.003
HETATM 4859 H    PO01    1      86.466 126.089 109.401
HETATM 4860 H    PO01    1      85.806 126.186 107.161
HETATM 4861 H    PO01    1      78.155 120.714 114.836
HETATM 4862 H    PO01    1      79.164 122.161 115.000
HETATM 4863 H    PO01    1      79.832 121.886 112.672
HETATM 4864 H    PO01    1      81.537 120.006 113.096
HETATM 4865 H    PO01    1      80.541 119.856 114.604
HETATM 4866 H    PO01    1      87.891 124.147 111.220
HETATM 4867 H    PO01    1      87.508 123.600 112.806
HETATM 4868 H    PO01    1      87.288 122.513 111.381
HETATM 4869 H    PO01    1      85.861 125.466 113.341
HETATM 4870 H    PO01    1      86.699 126.168 111.899
HETATM 4871 H    PO01    1      84.921 126.185 112.035
HETATM 4872 H    PO01    1      84.402 120.892 114.543
HETATM 4873 H    PO01    1      86.022 122.059 113.336
HETATM 4874 H    PO01    1      83.191 124.489 111.574
HETATM 4875 H    PO01    1      81.493 123.612 113.094
HETATM 4876 O3   PO01    1      82.517 123.289 103.513
HETATM 4877 C3   PO01    1      82.164 125.687 103.406
HETATM 4878 C3   PO01    1      83.061 124.568 103.938
HETATM 4879 C3   PO01    1      83.267 124.773 105.429
HETATM 4880 O3   PO01    1      84.535 124.113 105.839
HETATM 4881 CR   PO01    1      84.474 123.174 107.998
HETATM 4882 CR   PO01    1      84.814 123.179 109.398
HETATM 4883 CR   PO01    1      85.430 124.298 110.016
HETATM 4884 CR   PO01    1      85.804 125.347 109.117
HETATM 4885 CR   PO01    1      85.506 125.339 107.741
HETATM 4886 CR   PO01    1      84.856 124.221 107.176
HETATM 4887 O3   PO01    1      79.066 120.012 112.454
HETATM 4888 C3   PO01    1      78.601 121.550 114.304
HETATM 4889 C3   PO01    1      79.630 120.994 113.246
HETATM 4890 C3   PO01    1      80.923 120.511 113.829
HETATM 4891 O3   PO01    1      81.735 121.465 114.572
HETATM 4892 C3   PO01    1      87.212 123.551 111.723
HETATM 4893 C3   PO01    1      85.853 125.631 112.237
HETATM 4894 C3   PO01    1      85.770 124.234 111.540
HETATM 4895 CR   PO01    1      84.076 121.726 113.951
HETATM 4896 CR   PO01    1      85.088 122.389 113.255
HETATM 4897 CR   PO01    1      84.766 123.442 112.332
HETATM 4898 CR   PO01    1      83.374 123.792 112.256
HETATM 4899 CR   PO01    1      82.382 123.183 113.021
HETATM 4900 CR   PO01    1      82.705 122.139 113.866
HETATM 4901 H    PO01   25      72.929 129.232 101.263
HETATM 4902 H    PO01   25      74.050 130.577 100.399
HETATM 4903 H    PO01   25      75.861 129.801 101.610
HETATM 4904 H    PO01   25      75.857 127.521 102.704
HETATM 4905 H    PO01   25      74.137 127.214 102.425
HETATM 4906 H    PO01   25      76.252 128.559 105.679
HETATM 4907 H    PO01   25      76.236 127.411 107.908
HETATM 4908 H    PO01   25      72.645 125.521 106.693
HETATM 4909 H    PO01   25      72.702 126.733 104.791
HETATM 4910 H    PO01   25      74.886 129.076 117.073
HETATM 4911 H    PO01   25      74.776 130.872 117.481
HETATM 4912 H    PO01   25      74.348 131.291 114.941
HETATM 4913 H    PO01   25      73.012 128.904 114.069
HETATM 4914 H    PO01   25      74.444 128.207 114.836
HETATM 4915 H    PO01   25      72.916 124.187 108.332
HETATM 4916 H    PO01   25      73.178 124.248 110.184
HETATM 4917 H    PO01   25      72.254 125.480 109.171
HETATM 4918 H    PO01   25      75.635 124.090 109.720
HETATM 4919 H    PO01   25      75.234 123.895 107.924
HETATM 4920 H    PO01   25      76.477 125.008 108.476
HETATM 4921 H    PO01   25      76.129 127.279 112.883
HETATM 4922 H    PO01   25      76.082 125.736 111.102
HETATM 4923 H    PO01   25      73.034 127.986 109.236
HETATM 4924 H    PO01   25      73.350 129.761 110.831
HETATM 4925 O3   PO01   25      74.874 128.501 100.329
HETATM 4926 C3   PO01   25      73.853 129.490 100.698
HETATM 4927 C3   PO01   25      74.983 129.111 101.626
HETATM 4928 C3   PO01   25      74.800 127.980 102.760
HETATM 4929 O3   PO01   25      74.444 128.685 103.964
HETATM 4930 CR   PO01   25      75.480 127.968 106.026
HETATM 4931 CR   PO01   25      75.487 127.303 107.226
HETATM 4932 CR   PO01   25      74.435 126.385 107.582
HETATM 4933 CR   PO01   25      73.436 126.131 106.571
HETATM 4934 CR   PO01   25      73.475 126.924 105.408
HETATM 4935 CR   PO01   25      74.434 127.861 105.043
HETATM 4936 O3   PO01   25      73.220 130.128 116.354
HETATM 4937 C3   PO01   25      74.617 130.064 116.788
HETATM 4938 C3   PO01   25      74.184 130.274 115.307
HETATM 4939 C3   PO01   25      74.034 129.080 114.304
HETATM 4940 O3   PO01   25      74.746 129.568 113.136
HETATM 4941 C3   PO01   25      73.143 124.869 109.245
HETATM 4942 C3   PO01   25      75.498 124.611 108.758
HETATM 4943 C3   PO01   25      74.396 125.700 108.880
HETATM 4944 CR   PO01   25      75.545 127.530 112.067
HETATM 4945 CR   PO01   25      75.473 126.537 111.102
HETATM 4946 CR   PO01   25      74.529 126.666 110.065
HETATM 4947 CR   PO01   25      73.694 127.845 110.025
HETATM 4948 CR   PO01   25      73.923 128.912 110.918
HETATM 4949 CR   PO01   25      74.699 128.715 112.078
HETATM 4950 H    PO01    1      93.819  78.292  99.457
HETATM 4951 H    PO01    1      95.470  78.867  98.673
HETATM 4952 H    PO01    1      95.261  77.221  96.892
HETATM 4953 H    PO01    1      92.453  76.494  97.516
HETATM 4954 H    PO01    1      93.520  75.989  98.915
HETATM 4955 H    PO01    1      96.511  74.731  96.990
HETATM 4956 H    PO01    1      97.532  72.916  98.113
HETATM 4957 H    PO01    1      93.787  71.414  99.026
HETATM 4958 H    PO01    1      92.790  73.121  97.934
HETATM 4959 H    PO01    1      91.066 129.969 100.200
HETATM 4960 H    PO01    1      91.518 128.562  99.304
HETATM 4961 H    PO01    1      93.876 129.444  98.879
HETATM 4962 H    PO01    1      94.780 131.103 100.250
HETATM 4963 H    PO01    1      93.167 131.512 100.940
HETATM 4964 H    PO01    1      98.286  69.588  99.619
HETATM 4965 H    PO01    1      98.098  70.293  98.063
HETATM 4966 H    PO01    1      98.649  71.282  99.401
HETATM 4967 H    PO01    1      97.341  70.852 101.595
HETATM 4968 H    PO01    1      96.991  72.427 101.034
HETATM 4969 H    PO01    1      95.665  71.388 101.413
HETATM 4970 H    PO01    1      94.305  67.554  97.135
HETATM 4971 H    PO01    1      95.628  69.388  97.388
HETATM 4972 H    PO01    1      95.664  69.101 101.468
HETATM 4973 H    PO01    1      94.264  67.242 101.312
HETATM 4974 O3   PO01    1      93.735  78.591  97.320
HETATM 4975 C3   PO01    1      94.472  78.457  98.560
HETATM 4976 C3   PO01    1      94.396  77.371  97.576
HETATM 4977 C3   PO01    1      93.501  76.193  97.856
HETATM 4978 O3   PO01    1      93.830  75.189  96.849
HETATM 4979 CR   PO01    1      95.930  74.024  97.449
HETATM 4980 CR   PO01    1      96.566  72.953  98.088
HETATM 4981 CR   PO01    1      95.829  71.921  98.725
HETATM 4982 CR   PO01    1      94.434  72.068  98.560
HETATM 4983 CR   PO01    1      93.824  73.137  97.874
HETATM 4984 CR   PO01    1      94.518  74.217  97.415
HETATM 4985 O3   PO01    1      93.576 128.849 100.776
HETATM 4986 C3   PO01    1      91.710 129.617  99.461
HETATM 4987 C3   PO01    1      93.248 129.811  99.717
HETATM 4988 C3   PO01    1      93.697 131.240 100.011
HETATM 4989 O3   PO01    1      93.406 132.337  99.074
HETATM 4990 C3   PO01    1      97.958  70.465  99.099
HETATM 4991 C3   PO01    1      96.619  71.417 101.009
HETATM 4992 C3   PO01    1      96.526  70.815  99.563
HETATM 4993 CR   PO01    1      94.592  67.817  98.090
HETATM 4994 CR   PO01    1      95.398  68.975  98.202
HETATM 4995 CR   PO01    1      95.800  69.533  99.426
HETATM 4996 CR   PO01    1      95.362  68.791 100.547
HETATM 4997 CR   PO01    1      94.562  67.656 100.467
HETATM 4998 CR   PO01    1      94.114  67.165  99.236
HETATM 4999 H    PO01    1      96.419  84.600  70.443
HETATM 5000 H    PO01    1      96.324  83.641  68.910
HETATM 5001 H    PO01    1      93.909  84.186  70.856
HETATM 5002 H    PO01    1      93.726  82.261  69.164
HETATM 5003 H    PO01    1      93.975  83.384  67.888
HETATM 5004 H    PO01    1      91.082  81.501  68.756
HETATM 5005 H    PO01    1      89.702  80.546  67.060
HETATM 5006 H    PO01    1      90.650  84.019 131.165
HETATM 5007 H    PO01    1      92.028  84.902 132.860
HETATM 5008 H    PO01    1      81.115  83.253  67.645
HETATM 5009 H    PO01    1      79.787  82.200  68.408
HETATM 5010 H    PO01    1      81.387  80.240  68.306
HETATM 5011 H    PO01    1      83.818  80.960  68.751
HETATM 5012 H    PO01    1      83.470  82.575  67.878
HETATM 5013 H    PO01    1      89.723  82.598 129.087
HETATM 5014 H    PO01    1      88.012  82.147 129.004
HETATM 5015 H    PO01    1      88.601  83.475 130.013
HETATM 5016 H    PO01    1      88.980  79.970 129.519
HETATM 5017 H    PO01    1      90.651  80.487 129.889
HETATM 5018 H    PO01    1      89.787  79.516 131.080
HETATM 5019 H    PO01    1      84.941  83.335 132.571
HETATM 5020 H    PO01    1      87.056  83.582 131.541
HETATM 5021 H    PO01    1      87.594  79.369 131.888
HETATM 5022 H    PO01    1      85.455  79.165 132.540
HETATM 5023 O3   PO01    1      94.538  85.587  69.475
HETATM 5024 C3   PO01    1      95.980  83.730  69.968
HETATM 5025 C3   PO01    1      94.441  84.214  69.865
HETATM 5026 C3   PO01    1      93.597  83.318  68.941
HETATM 5027 O3   PO01    1      92.208  83.741  68.979
HETATM 5028 CR   PO01    1      90.846  82.065  67.951
HETATM 5029 CR   PO01    1      90.081  81.493  66.915
HETATM 5030 CR   PO01    1      89.843  82.293 132.127
HETATM 5031 CR   PO01    1      90.650  83.478 131.998
HETATM 5032 CR   PO01    1      91.389  84.081 133.045
HETATM 5033 CR   PO01    1      91.513  83.288  67.854
HETATM 5034 O3   PO01    1      81.570  82.023  69.435
HETATM 5035 C3   PO01    1      80.822  82.447  68.324
HETATM 5036 C3   PO01    1      81.749  81.264  68.243
HETATM 5037 C3   PO01    1      83.265  81.447  67.960
HETATM 5038 O3   PO01    1      83.592  80.947 133.057
HETATM 5039 C3   PO01    1      88.812  82.474 129.691
HETATM 5040 C3   PO01    1      89.635  80.349 130.423
HETATM 5041 C3   PO01    1      88.996  81.614 131.041
HETATM 5042 CR   PO01    1      85.481  82.486 132.398
HETATM 5043 CR   PO01    1      86.792  82.666 131.915
HETATM 5044 CR   PO01    1      87.628  81.527 131.728
HETATM 5045 CR   PO01    1      87.073  80.260 131.971
HETATM 5046 CR   PO01    1      85.794  80.161 132.424
HETATM 5047 CR   PO01    1      84.896  81.191 132.667
HETATM 5048 H    PO01    1      80.938  75.267  69.900
HETATM 5049 H    PO01    1      80.401  75.892  68.315
HETATM 5050 H    PO01    1      83.230  75.583  69.265
HETATM 5051 H    PO01    1      82.236  77.114 133.131
HETATM 5052 H    PO01    1      82.638  75.386 133.048
HETATM 5053 H    PO01    1      86.249  77.000  68.822
HETATM 5054 H    PO01    1      88.197  75.579  68.753
HETATM 5055 H    PO01    1      86.519  73.141 132.324
HETATM 5056 H    PO01    1      84.619  74.522 132.217
HETATM 5057 H    PO01    1      85.181 131.289  67.998
HETATM 5058 H    PO01    1      84.942 130.697  69.710
HETATM 5059 H    PO01    1      85.351 132.994  70.718
HETATM 5060 H    PO01    1      84.963  68.556  68.927
HETATM 5061 H    PO01    1      85.685  67.634  67.659
HETATM 5062 H    PO01    1      89.528  74.220 131.753
HETATM 5063 H    PO01    1      90.293  72.717 132.136
HETATM 5064 H    PO01    1      88.592  72.796 131.602
HETATM 5065 H    PO01    1      90.332  74.768  67.717
HETATM 5066 H    PO01    1      90.036  73.732  69.212
HETATM 5067 H    PO01    1      90.936  73.022  67.912
HETATM 5068 H    PO01    1      86.936  70.407  70.650
HETATM 5069 H    PO01    1      87.567  72.650  69.838
HETATM 5070 H    PO01    1      88.882  70.719 132.591
HETATM 5071 H    PO01    1      88.427  68.613  67.237
HETATM 5072 O3   PO01    1      82.120  77.379  69.400
HETATM 5073 C3   PO01    1      81.148  75.278  68.832
HETATM 5074 C3   PO01    1      82.436  76.102  68.736
HETATM 5075 C3   PO01    1      82.809  76.306  67.281
HETATM 5076 O3   PO01    1      84.193  76.783  67.134
HETATM 5077 CR   PO01    1      86.296  76.117  68.212
HETATM 5078 CR   PO01    1      87.461  75.342  68.220
HETATM 5079 CR   PO01    1      87.589  74.219  67.426
HETATM 5080 CR   PO01    1      86.491  73.942 132.948
HETATM 5081 CR   PO01    1      85.277  74.663 132.933
HETATM 5082 CR   PO01    1      85.207  75.824  67.321
HETATM 5083 O3   PO01    1      84.077 132.548  69.277
HETATM 5084 C3   PO01    1      85.064 131.551  69.050
HETATM 5085 C3   PO01    1      85.354 132.956  69.653
HETATM 5086 C3   PO01    1      85.738  67.808  68.776
HETATM 5087 O3   PO01    1      87.012  68.244  69.311
HETATM 5088 C3   PO01    1      89.323  73.244 132.217
HETATM 5089 C3   PO01    1      90.159  73.723  68.079
HETATM 5090 C3   PO01    1      88.797  73.265  67.356
HETATM 5091 CR   PO01    1      87.216  70.603  69.694
HETATM 5092 CR   PO01    1      87.644  71.844  69.164
HETATM 5093 CR   PO01    1      88.284  71.959  67.861
HETATM 5094 CR   PO01    1      88.576  70.703  67.204
HETATM 5095 CR   PO01    1      88.221  69.478  67.710
HETATM 5096 CR   PO01    1      87.402  69.454  68.882
HETATM 5097 H    PO01    1     104.006  75.761  95.982
HETATM 5098 H    PO01    1     104.482  75.484  94.246
HETATM 5099 H    PO01    1     105.122  77.980  94.173
HETATM 5100 H    PO01    1     102.904  78.941  94.126
HETATM 5101 H    PO01    1     102.235  77.682  95.003
HETATM 5102 H    PO01    1     100.346  76.997  93.193
HETATM 5103 H    PO01    1      98.717  78.179  91.917
HETATM 5104 H    PO01    1     101.943  79.682  89.415
HETATM 5105 H    PO01    1     103.506  78.608  91.054
HETATM 5106 H    PO01    1      98.816  77.563  80.469
HETATM 5107 H    PO01    1      98.014  77.593  82.108
HETATM 5108 H    PO01    1      99.694  79.470  82.781
HETATM 5109 H    PO01    1     101.317  77.581  83.502
HETATM 5110 H    PO01    1     100.320  76.469  82.570
HETATM 5111 H    PO01    1      97.463  79.625  90.912
HETATM 5112 H    PO01    1      97.052  80.029  89.312
HETATM 5113 H    PO01    1      97.361  78.458  89.610
HETATM 5114 H    PO01    1      98.868  81.943  89.017
HETATM 5115 H    PO01    1      99.549  81.617  90.518
HETATM 5116 H    PO01    1     100.488  81.540  88.954
HETATM 5117 H    PO01    1      98.308  79.701  84.783
HETATM 5118 H    PO01    1      98.339  80.600  87.141
HETATM 5119 H    PO01    1     100.748  77.378  88.446
HETATM 5120 H    PO01    1     100.760  76.674  86.202
HETATM 5121 O3   PO01    1     104.444  78.293  96.156
HETATM 5122 C3   PO01    1     104.692  76.075  95.205
HETATM 5123 C3   PO01    1     104.365  77.574  94.913
HETATM 5124 C3   PO01    1     102.978  77.838  94.256
HETATM 5125 O3   PO01    1     102.812  77.158  93.050
HETATM 5126 CR   PO01    1     100.669  77.581  92.396
HETATM 5127 CR   PO01    1      99.698  78.234  91.600
HETATM 5128 CR   PO01    1     100.178  79.049  90.494
HETATM 5129 CR   PO01    1     101.601  79.213  90.273
HETATM 5130 CR   PO01    1     102.516  78.584  91.207
HETATM 5131 CR   PO01    1     102.034  77.762  92.210
HETATM 5132 O3   PO01    1     100.858  78.954  81.138
HETATM 5133 C3   PO01    1      98.527  78.136  81.333
HETATM 5134 C3   PO01    1      99.854  78.532  82.133
HETATM 5135 C3   PO01    1     100.355  77.417  83.111
HETATM 5136 O3   PO01    1      99.339  77.355  84.175
HETATM 5137 C3   PO01    1      97.784  79.463  89.847
HETATM 5138 C3   PO01    1      99.581  81.274  89.465
HETATM 5139 C3   PO01    1      99.246  79.705  89.464
HETATM 5140 CR   PO01    1      98.825  79.254  85.585
HETATM 5141 CR   PO01    1      98.796  79.818  86.959
HETATM 5142 CR   PO01    1      99.424  79.098  88.014
HETATM 5143 CR   PO01    1     100.205  77.912  87.775
HETATM 5144 CR   PO01    1     100.221  77.483  86.454
HETATM 5145 CR   PO01    1      99.557  78.035  85.376
HETATM 5146 H    PO01   26      74.313  90.725  81.357
HETATM 5147 H    PO01   26      73.705  92.466  80.973
HETATM 5148 H    PO01   26      74.384  92.059  78.438
HETATM 5149 H    PO01   26      74.286  89.569  77.847
HETATM 5150 H    PO01   26      74.986  89.245  79.535
HETATM 5151 H    PO01   26      77.296  92.270  78.455
HETATM 5152 H    PO01   26      79.304  92.815  79.772
HETATM 5153 H    PO01   26      79.329  88.720  81.093
HETATM 5154 H    PO01   26      77.577  88.273  79.491
HETATM 5155 H    PO01   26      76.567  94.328  86.941
HETATM 5156 H    PO01   26      76.618  95.529  88.492
HETATM 5157 H    PO01   26      77.519  97.125  86.847
HETATM 5158 H    PO01   26      77.792  96.615  84.534
HETATM 5159 H    PO01   26      76.660  95.311  84.588
HETATM 5160 H    PO01   26      80.439  89.579  82.948
HETATM 5161 H    PO01   26      81.682  89.321  81.843
HETATM 5162 H    PO01   26      81.860  90.518  83.151
HETATM 5163 H    PO01   26      81.593  92.746  80.199
HETATM 5164 H    PO01   26      82.769  91.833  81.206
HETATM 5165 H    PO01   26      82.013  91.129  79.823
HETATM 5166 H    PO01   26      77.504  92.946  84.458
HETATM 5167 H    PO01   26      78.387  91.271  83.143
HETATM 5168 H    PO01   26      81.583  93.873  82.279
HETATM 5169 H    PO01   26      80.589  95.516  83.686
HETATM 5170 O3   PO01   26      73.085  90.951  79.699
HETATM 5171 C3   PO01   26      74.028  91.500  80.657
HETATM 5172 C3   PO01   26      74.404  91.251  79.190
HETATM 5173 C3   PO01   26      74.937  89.932  78.700
HETATM 5174 O3   PO01   26      76.205  90.008  78.150
HETATM 5175 CR   PO01   26      77.761  91.553  79.037
HETATM 5176 CR   PO01   26      78.858  91.829  79.818
HETATM 5177 CR   PO01   26      79.453  90.796  80.661
HETATM 5178 CR   PO01   26      78.916  89.465  80.591
HETATM 5179 CR   PO01   26      77.862  89.229  79.688
HETATM 5180 CR   PO01   26      77.237  90.240  79.008
HETATM 5181 O3   PO01   26      75.687  96.183  86.605
HETATM 5182 C3   PO01   26      76.483  95.315  87.399
HETATM 5183 C3   PO01   26      77.065  96.310  86.425
HETATM 5184 C3   PO01   26      77.535  95.767  85.086
HETATM 5185 O3   PO01   26      78.737  95.142  85.264
HETATM 5186 C3   PO01   26      81.187  90.121  82.381
HETATM 5187 C3   PO01   26      81.783  91.807  80.685
HETATM 5188 C3   PO01   26      80.610  91.280  81.538
HETATM 5189 CR   PO01   26      78.452  93.047  84.087
HETATM 5190 CR   PO01   26      78.958  92.100  83.246
HETATM 5191 CR   PO01   26      80.052  92.331  82.484
HETATM 5192 CR   PO01   26      80.716  93.586  82.665
HETATM 5193 CR   PO01   26      80.175  94.559  83.531
HETATM 5194 CR   PO01   26      79.078  94.269  84.311
HETATM 5195 H    PO01    1      79.388  69.605  98.513
HETATM 5196 H    PO01    1      78.359  71.029  98.244
HETATM 5197 H    PO01    1      77.652  68.186  97.310
HETATM 5198 H    PO01    1      76.093  70.868  97.333
HETATM 5199 H    PO01    1      75.527  69.622  98.400
HETATM 5200 H    PO01    1      73.849  67.342  97.919
HETATM 5201 H    PO01    1      74.181 131.496  97.812
HETATM 5202 H    PO01    1      75.801 131.900  93.994
HETATM 5203 H    PO01    1      75.975  67.931  94.374
HETATM 5204 H    PO01    1      82.445 132.213  95.491
HETATM 5205 H    PO01    1      83.388 132.754  94.086
HETATM 5206 H    PO01    1      80.502 131.839  93.789
HETATM 5207 H    PO01    1      82.871 130.170  94.120
HETATM 5208 H    PO01    1      81.653 129.437  93.175
HETATM 5209 H    PO01    1      74.366 129.148  97.575
HETATM 5210 H    PO01    1      75.767 128.181  97.154
HETATM 5211 H    PO01    1      75.918 129.505  98.282
HETATM 5212 H    PO01    1      73.724 129.693  95.151
HETATM 5213 H    PO01    1      75.294 129.664  94.021
HETATM 5214 H    PO01    1      74.973 128.293  95.060
HETATM 5215 H    PO01    1      79.552 128.492  93.965
HETATM 5216 H    PO01    1      77.189 128.488  94.257
HETATM 5217 H    PO01    1      77.774 131.135  97.608
HETATM 5218 H    PO01    1      80.190 131.130  97.167
HETATM 5219 O3   PO01    1      78.079  69.904  96.185
HETATM 5220 C3   PO01    1      78.398  69.948  98.573
HETATM 5221 C3   PO01    1      77.538  69.358  97.401
HETATM 5222 C3   PO01    1      76.026  69.783  97.437
HETATM 5223 O3   PO01    1      75.091  69.278  96.410
HETATM 5224 CR   PO01    1      74.451  67.057  97.243
HETATM 5225 CR   PO01    1      74.599 132.079  97.115
HETATM 5226 CR   PO01    1      75.330 131.478  96.056
HETATM 5227 CR   PO01    1      75.583 132.307  94.952
HETATM 5228 CR   PO01    1      75.624  67.345  95.127
HETATM 5229 CR   PO01    1      75.082  67.921  96.283
HETATM 5230 O3   PO01    1      81.923 131.703  92.185
HETATM 5231 C3   PO01    1      82.349 132.676  94.479
HETATM 5232 C3   PO01    1      81.569 131.587  93.622
HETATM 5233 C3   PO01    1      81.830 130.103  94.019
HETATM 5234 O3   PO01    1      81.339 129.856  95.341
HETATM 5235 C3   PO01    1      75.433 129.227  97.389
HETATM 5236 C3   PO01    1      74.821 129.425  94.966
HETATM 5237 C3   PO01    1      75.715 130.052  96.096
HETATM 5238 CR   PO01    1      79.174 129.079  94.692
HETATM 5239 CR   PO01    1      77.771 129.066  94.934
HETATM 5240 CR   PO01    1      77.192 129.867  95.903
HETATM 5241 CR   PO01    1      78.100 130.546  96.813
HETATM 5242 CR   PO01    1      79.474 130.536  96.608
HETATM 5243 CR   PO01    1      79.996 129.850  95.510
HETATM 5244 H    PO01    1      92.373 118.846  91.473
HETATM 5245 H    PO01    1      92.961 117.023  91.135
HETATM 5246 H    PO01    1      95.266 118.061  90.665
HETATM 5247 H    PO01    1      95.642 120.509  92.066
HETATM 5248 H    PO01    1      93.834 120.631  91.618
HETATM 5249 H    PO01    1      92.976 122.049  89.816
HETATM 5250 H    PO01    1      92.573 124.315  89.740
HETATM 5251 H    PO01    1      96.863 124.840  89.665
HETATM 5252 H    PO01    1      97.121 122.507  89.950
HETATM 5253 H    PO01    1      92.517 128.972  97.133
HETATM 5254 H    PO01    1      92.106 130.472  96.104
HETATM 5255 H    PO01    1      89.886 129.533  95.727
HETATM 5256 H    PO01    1      90.311 127.730  94.293
HETATM 5257 H    PO01    1      91.763 127.163  95.251
HETATM 5258 H    PO01    1      96.280 126.780  88.358
HETATM 5259 H    PO01    1      95.708 128.259  89.084
HETATM 5260 H    PO01    1      96.451 127.105  90.189
HETATM 5261 H    PO01    1      93.796 127.386  87.661
HETATM 5262 H    PO01    1      94.377 125.757  87.425
HETATM 5263 H    PO01    1      92.869 126.046  88.269
HETATM 5264 H    PO01    1      94.052 127.214  94.056
HETATM 5265 H    PO01    1      95.233 126.338  92.191
HETATM 5266 H    PO01    1      92.155 127.679  89.624
HETATM 5267 H    PO01    1      91.357 129.082  91.570
HETATM 5268 O3   PO01    1      94.290 118.141  92.553
HETATM 5269 C3   PO01    1      93.192 118.040  91.580
HETATM 5270 C3   PO01    1      94.612 118.689  91.286
HETATM 5271 C3   PO01    1      94.836 120.219  91.367
HETATM 5272 O3   PO01    1      95.329 120.678  90.159
HETATM 5273 CR   PO01    1      93.849 122.613  89.895
HETATM 5274 CR   PO01    1      93.563 123.974  89.830
HETATM 5275 CR   PO01    1      94.688 124.934  89.814
HETATM 5276 CR   PO01    1      96.000 124.326  89.789
HETATM 5277 CR   PO01    1      96.187 122.931  89.999
HETATM 5278 CR   PO01    1      95.138 122.040  90.083
HETATM 5279 O3   PO01    1      89.923 127.773  96.892
HETATM 5280 C3   PO01    1      91.705 129.662  96.878
HETATM 5281 C3   PO01    1      90.621 128.782  96.141
HETATM 5282 C3   PO01    1      91.155 128.050  94.870
HETATM 5283 O3   PO01    1      91.921 128.983  94.024
HETATM 5284 C3   PO01    1      95.860 127.181  89.267
HETATM 5285 C3   PO01    1      93.801 126.431  88.126
HETATM 5286 C3   PO01    1      94.549 126.334  89.549
HETATM 5287 CR   PO01    1      93.714 127.491  93.088
HETATM 5288 CR   PO01    1      94.400 126.870  92.013
HETATM 5289 CR   PO01    1      93.880 127.005  90.658
HETATM 5290 CR   PO01    1      92.662 127.736  90.515
HETATM 5291 CR   PO01    1      92.094 128.379  91.670
HETATM 5292 CR   PO01    1      92.575 128.311  92.965
HETATM 5293 H    PO01    1      87.266  67.498 112.576
HETATM 5294 H    PO01    1      86.329  68.924 112.969
HETATM 5295 H    PO01    1      85.689  66.955 110.945
HETATM 5296 H    PO01    1      83.880  69.426 111.210
HETATM 5297 H    PO01    1      83.646  67.913 112.116
HETATM 5298 H    PO01    1      80.789  68.158 110.009
HETATM 5299 H    PO01    1      79.234 132.998 110.553
HETATM 5300 H    PO01    1      82.089 129.933 110.784
HETATM 5301 H    PO01    1      83.725 131.624 110.149
HETATM 5302 H    PO01    1      80.212 121.736 109.585
HETATM 5303 H    PO01    1      79.724 121.258 107.835
HETATM 5304 H    PO01    1      80.245 123.338 106.764
HETATM 5305 H    PO01    1      81.476 125.042 108.100
HETATM 5306 H    PO01    1      81.038 124.357 109.585
HETATM 5307 H    PO01    1      78.862 129.671 113.579
HETATM 5308 H    PO01    1      80.490 130.186 113.234
HETATM 5309 H    PO01    1      79.361 131.372 113.283
HETATM 5310 H    PO01    1      77.092 130.103 111.582
HETATM 5311 H    PO01    1      77.679 131.773 111.521
HETATM 5312 H    PO01    1      77.681 130.850 110.040
HETATM 5313 H    PO01    1      79.505 127.588 107.574
HETATM 5314 H    PO01    1      79.864 129.761 108.816
HETATM 5315 H    PO01    1      79.669 127.531 112.359
HETATM 5316 H    PO01    1      79.500 125.449 111.078
HETATM 5317 O3   PO01    1      86.298  68.811 110.455
HETATM 5318 C3   PO01    1      86.207  67.838 112.691
HETATM 5319 C3   PO01    1      85.561  67.926 111.268
HETATM 5320 C3   PO01    1      84.047  68.345 111.164
HETATM 5321 O3   PO01    1      83.447  67.774 109.969
HETATM 5322 CR   PO01    1      81.135  67.194 110.235
HETATM 5323 CR   PO01    1      80.142 132.666 110.584
HETATM 5324 CR   PO01    1      80.456 131.281 110.865
HETATM 5325 CR   PO01    1      81.762 130.893 110.661
HETATM 5326 CR   PO01    1      82.750 131.882 110.290
HETATM 5327 CR   PO01    1      82.500  66.857 110.148
HETATM 5328 O3   PO01    1      81.529 122.307 107.984
HETATM 5329 C3   PO01    1      80.253 121.949 108.506
HETATM 5330 C3   PO01    1      80.482 123.271 107.843
HETATM 5331 C3   PO01    1      80.664 124.530 108.590
HETATM 5332 O3   PO01    1      79.428 125.256 108.482
HETATM 5333 C3   PO01    1      79.467 130.341 112.937
HETATM 5334 C3   PO01    1      77.867 130.774 111.169
HETATM 5335 C3   PO01    1      79.384 130.289 111.384
HETATM 5336 CR   PO01    1      79.583 127.674 108.621
HETATM 5337 CR   PO01    1      79.717 128.871 109.273
HETATM 5338 CR   PO01    1      79.481 128.883 110.714
HETATM 5339 CR   PO01    1      79.574 127.643 111.345
HETATM 5340 CR   PO01    1      79.414 126.410 110.649
HETATM 5341 CR   PO01    1      79.482 126.461 109.264
HETATM 5342 H    PO01    1      99.798  80.566 112.639
HETATM 5343 H    PO01    1      98.038  80.569 112.266
HETATM 5344 H    PO01    1      99.583  78.367 113.377
HETATM 5345 H    PO01    1      97.506  77.809 114.241
HETATM 5346 H    PO01    1      97.474  76.997 112.699
HETATM 5347 H    PO01    1      95.531  78.719 115.150
HETATM 5348 H    PO01    1      93.360  78.571 116.023
HETATM 5349 H    PO01    1      92.138  76.829 112.446
HETATM 5350 H    PO01    1      94.150  77.290 111.454
HETATM 5351 H    PO01    1      90.569  71.978 122.972
HETATM 5352 H    PO01    1      90.236  71.940 121.229
HETATM 5353 H    PO01    1      89.369  73.973 121.894
HETATM 5354 H    PO01    1      91.914  74.428 120.554
HETATM 5355 H    PO01    1      90.669  75.694 120.868
HETATM 5356 H    PO01    1      90.925  79.732 114.143
HETATM 5357 H    PO01    1      89.384  79.170 115.078
HETATM 5358 H    PO01    1      90.928  79.551 115.959
HETATM 5359 H    PO01    1      88.912  77.205 114.238
HETATM 5360 H    PO01    1      90.023  77.484 112.866
HETATM 5361 H    PO01    1      89.955  75.948 113.750
HETATM 5362 H    PO01    1      88.709  76.402 118.794
HETATM 5363 H    PO01    1      89.235  77.858 116.892
HETATM 5364 H    PO01    1      92.590  75.511 115.907
HETATM 5365 H    PO01    1      92.175  74.367 118.006
HETATM 5366 O3   PO01    1      99.145  78.300 111.391
HETATM 5367 C3   PO01    1      98.804  80.143 112.942
HETATM 5368 C3   PO01    1      98.845  78.654 112.750
HETATM 5369 C3   PO01    1      97.528  77.981 113.143
HETATM 5370 O3   PO01    1      96.260  78.573 112.649
HETATM 5371 CR   PO01    1      94.804  78.350 114.579
HETATM 5372 CR   PO01    1      93.552  78.180 115.084
HETATM 5373 CR   PO01    1      92.458  77.645 114.373
HETATM 5374 CR   PO01    1      92.802  77.284 113.055
HETATM 5375 CR   PO01    1      94.086  77.482 112.451
HETATM 5376 CR   PO01    1      95.076  78.101 113.209
HETATM 5377 O3   PO01    1      91.070  74.602 123.138
HETATM 5378 C3   PO01    1      90.846  72.397 122.011
HETATM 5379 C3   PO01    1      90.491  73.965 122.005
HETATM 5380 C3   PO01    1      90.839  74.675 120.701
HETATM 5381 O3   PO01    1      90.184  74.299 119.450
HETATM 5382 C3   PO01    1      90.502  79.116 115.022
HETATM 5383 C3   PO01    1      89.952  77.018 113.836
HETATM 5384 C3   PO01    1      90.997  77.643 114.843
HETATM 5385 CR   PO01    1      89.510  76.288 118.214
HETATM 5386 CR   PO01    1      89.823  77.113 117.055
HETATM 5387 CR   PO01    1      90.877  76.849 116.159
HETATM 5388 CR   PO01    1      91.719  75.717 116.445
HETATM 5389 CR   PO01    1      91.474  75.004 117.626
HETATM 5390 CR   PO01    1      90.386  75.225 118.493
HETATM 5391 H    PO01    1      84.918  71.366 111.433
HETATM 5392 H    PO01    1      86.434  72.280 111.911
HETATM 5393 H    PO01    1      85.155  74.018 113.166
HETATM 5394 H    PO01    1      82.849  72.013 113.025
HETATM 5395 H    PO01    1      82.616  73.677 112.259
HETATM 5396 H    PO01    1      81.237  75.465 113.627
HETATM 5397 H    PO01    1      78.958  75.936 114.449
HETATM 5398 H    PO01    1      78.975  72.041 116.203
HETATM 5399 H    PO01    1      81.198  71.759 115.578
HETATM 5400 H    PO01    1      72.819  77.107 109.552
HETATM 5401 H    PO01    1      73.517  77.953 108.054
HETATM 5402 H    PO01    1      74.502  78.410 110.276
HETATM 5403 H    PO01    1      76.301  77.058 111.025
HETATM 5404 H    PO01    1      75.814  75.772 109.907
HETATM 5405 H    PO01    1      77.126  72.703 117.605
HETATM 5406 H    PO01    1      75.649  73.503 117.189
HETATM 5407 H    PO01    1      76.313  72.374 115.980
HETATM 5408 H    PO01    1      76.764  75.798 117.705
HETATM 5409 H    PO01    1      78.263  74.857 117.972
HETATM 5410 H    PO01    1      78.193  76.315 116.955
HETATM 5411 H    PO01    1      75.202  73.720 111.893
HETATM 5412 H    PO01    1      76.601  73.036 113.722
HETATM 5413 H    PO01    1      76.045  76.754 115.702
HETATM 5414 H    PO01    1      75.005  77.631 113.705
HETATM 5415 O3   PO01    1      85.300  71.888 113.469
HETATM 5416 C3   PO01    1      85.448  72.079 112.075
HETATM 5417 C3   PO01    1      84.642  73.059 112.882
HETATM 5418 C3   PO01    1      83.086  73.093 113.047
HETATM 5419 O3   PO01    1      82.778  73.515 114.381
HETATM 5420 CR   PO01    1      80.745  74.822 114.203
HETATM 5421 CR   PO01    1      79.400  75.012 114.624
HETATM 5422 CR   PO01    1      78.708  74.014 115.415
HETATM 5423 CR   PO01    1      79.388  72.756 115.670
HETATM 5424 CR   PO01    1      80.724  72.652 115.321
HETATM 5425 CR   PO01    1      81.462  73.642 114.645
HETATM 5426 O3   PO01    1      75.943  78.171 108.836
HETATM 5427 C3   PO01    1      73.683  77.135 108.736
HETATM 5428 C3   PO01    1      74.877  77.622 109.613
HETATM 5429 C3   PO01    1      75.437  76.579 110.539
HETATM 5430 O3   PO01    1      74.440  76.158 111.529
HETATM 5431 C3   PO01    1      76.571  73.176 116.755
HETATM 5432 C3   PO01    1      77.686  75.392 117.213
HETATM 5433 C3   PO01    1      77.348  74.344 116.081
HETATM 5434 CR   PO01    1      75.542  74.425 112.590
HETATM 5435 CR   PO01    1      76.316  74.021 113.735
HETATM 5436 CR   PO01    1      76.464  74.861 114.897
HETATM 5437 CR   PO01    1      75.977  76.193 114.864
HETATM 5438 CR   PO01    1      75.291  76.641 113.697
HETATM 5439 CR   PO01    1      75.104  75.721 112.568
HETATM 5440 H    PO01    1      85.422 129.046 121.090
HETATM 5441 H    PO01    1      84.259 130.370 120.384
HETATM 5442 H    PO01    1      82.448 129.687 122.274
HETATM 5443 H    PO01    1      83.064 128.319 124.205
HETATM 5444 H    PO01    1      84.776 128.274 123.751
HETATM 5445 H    PO01    1      85.679 125.822 122.662
HETATM 5446 H    PO01    1      86.849 125.421 120.545
HETATM 5447 H    PO01    1      83.277 125.956 118.550
HETATM 5448 H    PO01    1      82.266 127.006 120.543
HETATM 5449 H    PO01    1      86.751 131.741 114.391
HETATM 5450 H    PO01    1      84.998 131.582 114.602
HETATM 5451 H    PO01    1      84.669 131.367 112.266
HETATM 5452 H    PO01    1      86.856 129.484 113.409
HETATM 5453 H    PO01    1      85.564 129.015 112.303
HETATM 5454 H    PO01    1      87.229 123.609 118.499
HETATM 5455 H    PO01    1      87.251 124.132 116.844
HETATM 5456 H    PO01    1      87.798 125.288 118.109
HETATM 5457 H    PO01    1      84.915 123.195 116.862
HETATM 5458 H    PO01    1      84.864 122.981 118.611
HETATM 5459 H    PO01    1      83.652 123.848 117.771
HETATM 5460 H    PO01    1      83.728 126.881 114.053
HETATM 5461 H    PO01    1      84.092 125.125 115.660
HETATM 5462 H    PO01    1      86.859 127.527 117.860
HETATM 5463 H    PO01    1      86.575 129.174 116.154
HETATM 5464 O3   PO01    1      84.462 130.257 122.383
HETATM 5465 C3   PO01    1      84.456 129.682 121.181
HETATM 5466 C3   PO01    1      83.472 129.267 122.260
HETATM 5467 C3   PO01    1      83.720 128.159 123.340
HETATM 5468 O3   PO01    1      83.336 126.835 122.972
HETATM 5469 CR   PO01    1      85.207 125.901 121.728
HETATM 5470 CR   PO01    1      85.825 125.549 120.511
HETATM 5471 CR   PO01    1      85.169 125.575 119.281
HETATM 5472 CR   PO01    1      83.847 126.017 119.344
HETATM 5473 CR   PO01    1      83.229 126.548 120.550
HETATM 5474 CR   PO01    1      83.909 126.425 121.743
HETATM 5475 O3   PO01    1      86.714 131.404 111.764
HETATM 5476 C3   PO01    1      85.764 132.017 113.934
HETATM 5477 C3   PO01    1      85.657 131.122 112.692
HETATM 5478 C3   PO01    1      85.825 129.658 113.156
HETATM 5479 O3   PO01    1      84.883 129.258 114.228
HETATM 5480 C3   PO01    1      87.023 124.475 117.863
HETATM 5481 C3   PO01    1      84.719 123.678 117.804
HETATM 5482 C3   PO01    1      85.567 125.004 117.994
HETATM 5483 CR   PO01    1      84.376 127.014 114.837
HETATM 5484 CR   PO01    1      84.544 125.999 115.843
HETATM 5485 CR   PO01    1      85.429 126.174 116.971
HETATM 5486 CR   PO01    1      86.207 127.350 117.081
HETATM 5487 CR   PO01    1      86.068 128.266 116.063
HETATM 5488 CR   PO01    1      85.200 128.139 114.963
HETATM 5489 H    PO01    1      81.477 125.352 122.956
HETATM 5490 H    PO01    1      79.843 124.513 122.867
HETATM 5491 H    PO01    1      80.497 122.772 124.825
HETATM 5492 H    PO01    1      82.762 123.859 125.936
HETATM 5493 H    PO01    1      83.161 124.528 124.433
HETATM 5494 H    PO01    1      84.625 122.709 122.158
HETATM 5495 H    PO01    1      86.783 122.765 121.931
HETATM 5496 H    PO01    1      87.375 121.947 125.991
HETATM 5497 H    PO01    1      85.056 122.191 126.349
HETATM 5498 H    PO01    1      87.535 130.185 122.124
HETATM 5499 H    PO01    1      89.235 129.994 122.171
HETATM 5500 H    PO01    1      89.380 129.971 119.696
HETATM 5501 H    PO01    1      88.862 127.709 119.396
HETATM 5502 H    PO01    1      87.514 127.725 120.565
HETATM 5503 H    PO01    1      89.777 121.678 125.397
HETATM 5504 H    PO01    1      90.831 122.872 124.768
HETATM 5505 H    PO01    1      89.413 123.330 125.663
HETATM 5506 H    PO01    1      90.615 121.395 122.855
HETATM 5507 H    PO01    1      89.396 120.388 123.582
HETATM 5508 H    PO01    1      89.170 121.065 121.915
HETATM 5509 H    PO01    1      88.303 127.164 123.371
HETATM 5510 H    PO01    1      88.032 125.011 124.383
HETATM 5511 H    PO01    1      90.472 123.392 121.333
HETATM 5512 H    PO01    1      90.629 125.518 120.255
HETATM 5513 O3   PO01    1      80.519 124.945 124.799
HETATM 5514 C3   PO01    1      80.728 124.718 123.409
HETATM 5515 C3   PO01    1      81.122 123.650 124.479
HETATM 5516 C3   PO01    1      82.664 123.628 124.877
HETATM 5517 O3   PO01    1      83.240 122.389 124.417
HETATM 5518 CR   PO01    1      85.149 122.499 123.020
HETATM 5519 CR   PO01    1      86.521 122.515 122.875
HETATM 5520 CR   PO01    1      87.413 122.301 123.958
HETATM 5521 CR   PO01    1      86.801 122.182 125.229
HETATM 5522 CR   PO01    1      85.411 122.271 125.393
HETATM 5523 CR   PO01    1      84.569 122.409 124.296
HETATM 5524 O3   PO01    1      87.299 130.058 119.522
HETATM 5525 C3   PO01    1      88.458 130.437 121.592
HETATM 5526 C3   PO01    1      88.421 129.730 120.246
HETATM 5527 C3   PO01    1      88.481 128.166 120.373
HETATM 5528 O3   PO01    1      89.525 127.718 121.201
HETATM 5529 C3   PO01    1      89.821 122.611 124.977
HETATM 5530 C3   PO01    1      89.532 121.258 122.941
HETATM 5531 C3   PO01    1      88.928 122.536 123.685
HETATM 5532 CR   PO01    1      88.734 126.317 122.970
HETATM 5533 CR   PO01    1      88.567 125.032 123.510
HETATM 5534 CR   PO01    1      89.171 123.934 122.950
HETATM 5535 CR   PO01    1      89.908 124.165 121.728
HETATM 5536 CR   PO01    1      90.124 125.433 121.161
HETATM 5537 CR   PO01    1      89.397 126.475 121.731
HETATM 5538 H    PO01    1      87.141  91.658  78.149
HETATM 5539 H    PO01    1      87.186  89.888  78.507
HETATM 5540 H    PO01    1      86.736  89.640  75.963
HETATM 5541 H    PO01    1      84.299  90.172  76.074
HETATM 5542 H    PO01    1      84.524  91.330  77.331
HETATM 5543 H    PO01    1      83.492  87.640  76.381
HETATM 5544 H    PO01    1      83.965  85.332  76.186
HETATM 5545 H    PO01    1      86.962  85.554  79.043
HETATM 5546 H    PO01    1      86.464  87.951  79.280
HETATM 5547 H    PO01    1      88.601  88.450  76.907
HETATM 5548 H    PO01    1      89.992  88.928  77.940
HETATM 5549 H    PO01    1      91.114  89.880  75.825
HETATM 5550 H    PO01    1      92.189  88.077  76.217
HETATM 5551 H    PO01    1      91.364  87.515  74.751
HETATM 5552 H    PO01    1      86.545  83.107  79.159
HETATM 5553 H    PO01    1      84.864  82.939  78.761
HETATM 5554 H    PO01    1      86.032  81.841  78.030
HETATM 5555 H    PO01    1      84.215  82.965  76.066
HETATM 5556 H    PO01    1      85.429  83.710  74.964
HETATM 5557 H    PO01    1      85.798  82.161  75.673
HETATM 5558 H    PO01    1      90.395  84.760  78.254
HETATM 5559 H    PO01    1      88.638  83.183  78.283
HETATM 5560 H    PO01    1      86.893  85.274  74.813
HETATM 5561 H    PO01    1      88.837  86.530  74.728
HETATM 5562 O3   PO01    1      86.359  91.601  75.573
HETATM 5563 C3   PO01    1      87.393  90.664  77.732
HETATM 5564 C3   PO01    1      86.397  90.485  76.489
HETATM 5565 C3   PO01    1      84.931  90.342  76.960
HETATM 5566 O3   PO01    1      84.579  89.373  77.983
HETATM 5567 CR   PO01    1      84.161  87.209  76.998
HETATM 5568 CR   PO01    1      84.478  85.826  76.830
HETATM 5569 CR   PO01    1      85.547  85.195  77.483
HETATM 5570 CR   PO01    1      86.243  86.032  78.451
HETATM 5571 CR   PO01    1      85.961  87.447  78.584
HETATM 5572 CR   PO01    1      84.951  88.070  77.788
HETATM 5573 O3   PO01    1      89.483  89.039  74.757
HETATM 5574 C3   PO01    1      89.384  89.270  77.106
HETATM 5575 C3   PO01    1      90.341  89.094  75.859
HETATM 5576 C3   PO01    1      91.162  87.759  75.851
HETATM 5577 O3   PO01    1      90.931  86.566  76.636
HETATM 5578 C3   PO01    1      85.842  82.889  78.330
HETATM 5579 C3   PO01    1      85.302  83.101  75.876
HETATM 5580 C3   PO01    1      86.024  83.832  77.099
HETATM 5581 CR   PO01    1      89.693  84.829  77.551
HETATM 5582 CR   PO01    1      88.588  83.921  77.576
HETATM 5583 CR   PO01    1      87.456  84.162  76.650
HETATM 5584 CR   PO01    1      87.607  84.996  75.520
HETATM 5585 CR   PO01    1      88.721  85.892  75.507
HETATM 5586 CR   PO01    1      89.666  85.864  76.572
HETATM 5587 H    PO01    1      80.482  97.078  87.245
HETATM 5588 H    PO01    1      81.106  95.547  86.969
HETATM 5589 H    PO01    1      80.788  96.033  89.966
HETATM 5590 H    PO01    1      79.113  94.378  88.000
HETATM 5591 H    PO01    1      78.777  94.393  89.664
HETATM 5592 H    PO01    1      80.856  92.132  87.021
HETATM 5593 H    PO01    1      80.224  89.893  86.387
HETATM 5594 H    PO01    1      79.071  89.440  90.481
HETATM 5595 H    PO01    1      79.382  91.924  90.784
HETATM 5596 H    PO01    1      85.105  82.342  93.484
HETATM 5597 H    PO01    1      85.624  82.165  91.809
HETATM 5598 H    PO01    1      82.935  82.559  93.205
HETATM 5599 H    PO01    1      81.782  82.907  90.883
HETATM 5600 H    PO01    1      83.223  83.539  90.285
HETATM 5601 H    PO01    1      77.311  87.960  89.357
HETATM 5602 H    PO01    1      77.244  88.137  87.609
HETATM 5603 H    PO01    1      77.486  86.565  88.209
HETATM 5604 H    PO01    1      78.941  87.742  86.159
HETATM 5605 H    PO01    1      80.671  87.589  86.622
HETATM 5606 H    PO01    1      79.497  86.265  86.734
HETATM 5607 H    PO01    1      79.733  84.559  91.400
HETATM 5608 H    PO01    1      78.538  86.264  90.369
HETATM 5609 H    PO01    1      81.990  87.837  88.821
HETATM 5610 H    PO01    1      83.271  86.663  90.574
HETATM 5611 O3   PO01    1      78.993  96.734  89.088
HETATM 5612 C3   PO01    1      81.046  96.331  87.799
HETATM 5613 C3   PO01    1      80.160  95.994  89.076
HETATM 5614 C3   PO01    1      79.629  94.484  88.976
HETATM 5615 O3   PO01    1      80.587  93.483  89.215
HETATM 5616 CR   PO01    1      80.409  91.527  87.700
HETATM 5617 CR   PO01    1      80.136  90.185  87.417
HETATM 5618 CR   PO01    1      79.607  89.363  88.457
HETATM 5619 CR   PO01    1      79.360  90.004  89.649
HETATM 5620 CR   PO01    1      79.529  91.408  89.872
HETATM 5621 CR   PO01    1      80.139  92.162  88.885
HETATM 5622 O3   PO01    1      83.375  81.185  91.795
HETATM 5623 C3   PO01    1      84.977  82.758  92.424
HETATM 5624 C3   PO01    1      83.486  82.504  92.222
HETATM 5625 C3   PO01    1      82.717  83.356  91.197
HETATM 5626 O3   PO01    1      82.363  84.550  91.867
HETATM 5627 C3   PO01    1      77.750  87.607  88.387
HETATM 5628 C3   PO01    1      79.646  87.347  86.899
HETATM 5629 C3   PO01    1      79.247  87.904  88.289
HETATM 5630 CR   PO01    1      80.277  85.313  90.964
HETATM 5631 CR   PO01    1      79.560  86.239  90.194
HETATM 5632 CR   PO01    1      80.149  87.139  89.311
HETATM 5633 CR   PO01    1      81.554  87.288  89.527
HETATM 5634 CR   PO01    1      82.323  86.468  90.406
HETATM 5635 CR   PO01    1      81.655  85.434  91.074
HETATM 5636 H    PO01   27      91.501  88.393 100.413
HETATM 5637 H    PO01   27      89.681  88.587 100.854
HETATM 5638 H    PO01   27      88.796  87.158  99.174
HETATM 5639 H    PO01   27      91.256  85.572  98.118
HETATM 5640 H    PO01   27      91.584  87.200  98.067
HETATM 5641 H    PO01   27      92.399  85.621  96.048
HETATM 5642 H    PO01   27      93.480  85.858  93.978
HETATM 5643 H    PO01   27      90.341  88.549  92.688
HETATM 5644 H    PO01   27      89.143  87.960  94.708
HETATM 5645 H    PO01   27      98.873  92.699  92.421
HETATM 5646 H    PO01   27     100.413  91.996  93.492
HETATM 5647 H    PO01   27     100.630  90.026  92.210
HETATM 5648 H    PO01   27      98.589  89.517  90.649
HETATM 5649 H    PO01   27      97.847  91.113  91.093
HETATM 5650 H    PO01   27      93.167  85.383  91.632
HETATM 5651 H    PO01   27      91.693  85.783  90.915
HETATM 5652 H    PO01   27      93.397  86.180  90.052
HETATM 5653 H    PO01   27      91.160  88.138  90.571
HETATM 5654 H    PO01   27      91.967  89.492  91.356
HETATM 5655 H    PO01   27      92.851  88.525  89.967
HETATM 5656 H    PO01   27      97.415  87.269  91.856
HETATM 5657 H    PO01   27      95.251  86.253  91.758
HETATM 5658 H    PO01   27      93.491  89.845  93.141
HETATM 5659 H    PO01   27      95.818  90.727  93.621
HETATM 5660 O3   PO01   27      90.419  86.620 100.483
HETATM 5661 C3   PO01   27      90.473  88.029 100.403
HETATM 5662 C3   PO01   27      89.893  87.173  99.259
HETATM 5663 C3   PO01   27      90.780  86.554  98.067
HETATM 5664 O3   PO01   27      90.014  86.766  96.825
HETATM 5665 CR   PO01   27      91.874  86.139  95.336
HETATM 5666 CR   PO01   27      92.512  86.397  94.136
HETATM 5667 CR   PO01   27      92.030  87.318  93.217
HETATM 5668 CR   PO01   27      90.680  87.876  93.360
HETATM 5669 CR   PO01   27      89.979  87.590  94.554
HETATM 5670 CR   PO01   27      90.611  86.759  95.569
HETATM 5671 O3   PO01   27     100.586  91.794  91.318
HETATM 5672 C3   PO01   27      99.851  92.116  92.528
HETATM 5673 C3   PO01   27      99.820  90.694  91.924
HETATM 5674 C3   PO01   27      98.473  90.218  91.399
HETATM 5675 O3   PO01   27      97.914  89.746  92.666
HETATM 5676 C3   PO01   27      92.830  86.174  91.020
HETATM 5677 C3   PO01   27      92.150  88.527  90.867
HETATM 5678 C3   PO01   27      92.772  87.545  91.910
HETATM 5679 CR   PO01   27      96.563  87.779  92.174
HETATM 5680 CR   PO01   27      95.282  87.255  92.046
HETATM 5681 CR   PO01   27      94.115  88.026  92.278
HETATM 5682 CR   PO01   27      94.362  89.287  92.955
HETATM 5683 CR   PO01   27      95.624  89.814  93.176
HETATM 5684 CR   PO01   27      96.719  89.087  92.625
HETATM 5685 H    PO01    1      87.954 101.966  80.342
HETATM 5686 H    PO01    1      88.939 102.423  78.917
HETATM 5687 H    PO01    1      87.317 102.406  77.515
HETATM 5688 H    PO01    1      85.397 100.914  77.892
HETATM 5689 H    PO01    1      85.415 101.095  79.561
HETATM 5690 H    PO01    1      88.408  99.666  80.889
HETATM 5691 H    PO01    1      87.993  98.323  82.942
HETATM 5692 H    PO01    1      84.651  96.710  80.898
HETATM 5693 H    PO01    1      84.841  98.233  79.089
HETATM 5694 H    PO01    1      91.307  91.561  86.153
HETATM 5695 H    PO01    1      91.938  90.755  87.581
HETATM 5696 H    PO01    1      91.852  93.703  88.017
HETATM 5697 H    PO01    1      89.598  94.146  88.058
HETATM 5698 H    PO01    1      89.177  92.752  87.080
HETATM 5699 H    PO01    1      83.944  97.855  83.776
HETATM 5700 H    PO01    1      84.632  97.106  85.206
HETATM 5701 H    PO01    1      85.444  98.457  84.423
HETATM 5702 H    PO01    1      83.853  95.909  82.647
HETATM 5703 H    PO01    1      85.103  94.825  82.303
HETATM 5704 H    PO01    1      84.417  94.926  84.033
HETATM 5705 H    PO01    1      88.535  96.035  87.130
HETATM 5706 H    PO01    1      86.582  96.888  86.081
HETATM 5707 H    PO01    1      87.548  94.825  82.445
HETATM 5708 H    PO01    1      89.404  93.883  83.625
HETATM 5709 O3   PO01    1      85.645 103.270  78.653
HETATM 5710 C3   PO01    1      88.024 102.695  79.480
HETATM 5711 C3   PO01    1      86.834 102.355  78.504
HETATM 5712 C3   PO01    1      86.075 101.040  78.723
HETATM 5713 O3   PO01    1      87.111 100.012  78.954
HETATM 5714 CR   PO01    1      87.522  99.120  81.004
HETATM 5715 CR   PO01    1      87.302  98.249  82.102
HETATM 5716 CR   PO01    1      86.091  97.479  82.155
HETATM 5717 CR   PO01    1      85.319  97.476  80.965
HETATM 5718 CR   PO01    1      85.520  98.338  79.867
HETATM 5719 CR   PO01    1      86.651  99.144  79.917
HETATM 5720 O3   PO01    1      90.788  92.169  89.034
HETATM 5721 C3   PO01    1      91.921  91.747  86.966
HETATM 5722 C3   PO01    1      91.189  92.819  87.810
HETATM 5723 C3   PO01    1      89.922  93.461  87.224
HETATM 5724 O3   PO01    1      90.232  94.239  86.053
HETATM 5725 C3   PO01    1      84.861  97.543  84.225
HETATM 5726 C3   PO01    1      84.696  95.440  83.119
HETATM 5727 C3   PO01    1      85.726  96.615  83.376
HETATM 5728 CR   PO01    1      88.300  95.749  86.214
HETATM 5729 CR   PO01    1      87.169  96.240  85.562
HETATM 5730 CR   PO01    1      86.863  96.014  84.160
HETATM 5731 CR   PO01    1      87.732  95.119  83.409
HETATM 5732 CR   PO01    1      88.844  94.586  84.112
HETATM 5733 CR   PO01    1      89.145  94.891  85.441
HETATM 5734 H    PO01    1      96.321  77.822  79.811
HETATM 5735 H    PO01    1      95.738  79.496  79.934
HETATM 5736 H    PO01    1      95.868  77.714  82.435
HETATM 5737 H    PO01    1      93.841  78.910  83.038
HETATM 5738 H    PO01    1      94.116  80.090  81.752
HETATM 5739 H    PO01    1      94.848  82.484  82.857
HETATM 5740 H    PO01    1      93.071  83.653  84.057
HETATM 5741 H    PO01    1      93.890  81.127  87.276
HETATM 5742 H    PO01    1      95.245  79.650  85.903
HETATM 5743 H    PO01    1      94.379  92.952  88.126
HETATM 5744 H    PO01    1      95.327  92.128  86.951
HETATM 5745 H    PO01    1      93.717  90.787  89.091
HETATM 5746 H    PO01    1      94.945  88.763  88.445
HETATM 5747 H    PO01    1      95.462  89.649  87.016
HETATM 5748 H    PO01    1      90.963  83.525  85.330
HETATM 5749 H    PO01    1      90.884  82.123  86.295
HETATM 5750 H    PO01    1      90.227  83.634  86.964
HETATM 5751 H    PO01    1      91.707  83.446  89.094
HETATM 5752 H    PO01    1      91.978  81.915  88.397
HETATM 5753 H    PO01    1      93.450  83.021  88.730
HETATM 5754 H    PO01    1      95.057  87.149  85.627
HETATM 5755 H    PO01    1      94.848  84.746  85.926
HETATM 5756 H    PO01    1      91.134  85.444  87.895
HETATM 5757 H    PO01    1      91.459  87.855  87.723
HETATM 5758 O3   PO01    1      94.262  77.568  81.072
HETATM 5759 C3   PO01    1      96.234  78.707  80.580
HETATM 5760 C3   PO01    1      95.265  78.273  81.725
HETATM 5761 C3   PO01    1      94.644  79.447  82.455
HETATM 5762 O3   PO01    1      95.653  80.072  83.249
HETATM 5763 CR   PO01    1      94.487  82.126  83.704
HETATM 5764 CR   PO01    1      93.630  82.907  84.522
HETATM 5765 CR   PO01    1      93.408  82.626  85.908
HETATM 5766 CR   PO01    1      94.053  81.399  86.339
HETATM 5767 CR   PO01    1      94.773  80.503  85.535
HETATM 5768 CR   PO01    1      95.016  80.875  84.204
HETATM 5769 O3   PO01    1      95.633  91.085  89.375
HETATM 5770 C3   PO01    1      94.365  92.012  87.449
HETATM 5771 C3   PO01    1      94.544  90.804  88.426
HETATM 5772 C3   PO01    1      94.679  89.467  87.656
HETATM 5773 O3   PO01    1      93.507  89.007  86.913
HETATM 5774 C3   PO01    1      91.024  83.201  86.319
HETATM 5775 C3   PO01    1      92.420  82.924  88.347
HETATM 5776 C3   PO01    1      92.468  83.400  86.847
HETATM 5777 CR   PO01    1      94.264  86.761  86.183
HETATM 5778 CR   PO01    1      94.067  85.368  86.242
HETATM 5779 CR   PO01    1      92.883  84.865  86.880
HETATM 5780 CR   PO01    1      91.949  85.841  87.422
HETATM 5781 CR   PO01    1      92.158  87.203  87.364
HETATM 5782 CR   PO01    1      93.298  87.670  86.725
HETATM 5783 H    PO01    1      80.580 106.071 118.720
HETATM 5784 H    PO01    1      80.201 107.346 117.742
HETATM 5785 H    PO01    1      82.082 105.766 116.984
HETATM 5786 H    PO01    1      81.543 103.770 115.731
HETATM 5787 H    PO01    1      79.876 103.720 116.537
HETATM 5788 H    PO01    1      79.733 101.579 118.148
HETATM 5789 H    PO01    1      80.216  99.322 118.441
HETATM 5790 H    PO01    1      84.382 100.309 118.761
HETATM 5791 H    PO01    1      83.816 102.526 118.345
HETATM 5792 H    PO01    1      88.771  93.528 115.926
HETATM 5793 H    PO01    1      90.233  93.915 115.203
HETATM 5794 H    PO01    1      89.286  95.345 117.636
HETATM 5795 H    PO01    1      88.817  96.112 114.777
HETATM 5796 H    PO01    1      88.441  97.291 116.162
HETATM 5797 H    PO01    1      81.885  98.445 120.859
HETATM 5798 H    PO01    1      82.528  96.859 120.836
HETATM 5799 H    PO01    1      83.667  98.349 120.696
HETATM 5800 H    PO01    1      82.046  95.973 118.252
HETATM 5801 H    PO01    1      80.795  96.915 118.998
HETATM 5802 H    PO01    1      81.245  97.219 117.352
HETATM 5803 H    PO01    1      85.427  97.664 115.106
HETATM 5804 H    PO01    1      83.479  98.226 116.288
HETATM 5805 H    PO01    1      84.851  96.201 119.817
HETATM 5806 H    PO01    1      86.483  95.160 118.447
HETATM 5807 O3   PO01    1      80.800 106.096 115.452
HETATM 5808 C3   PO01    1      80.124 106.266 117.800
HETATM 5809 C3   PO01    1      81.030 105.554 116.718
HETATM 5810 C3   PO01    1      80.938 104.007 116.616
HETATM 5811 O3   PO01    1      81.510 103.564 117.882
HETATM 5812 CR   PO01    1      80.721 101.256 118.054
HETATM 5813 CR   PO01    1      81.030  99.937 118.295
HETATM 5814 CR   PO01    1      82.392  99.448 118.491
HETATM 5815 CR   PO01    1      83.415 100.455 118.473
HETATM 5816 CR   PO01    1      83.082 101.807 118.121
HETATM 5817 CR   PO01    1      81.710 102.200 117.948
HETATM 5818 O3   PO01    1      90.818  96.126 116.526
HETATM 5819 C3   PO01    1      89.752  93.895 116.174
HETATM 5820 C3   PO01    1      89.556  95.367 116.611
HETATM 5821 C3   PO01    1      88.488  96.193 115.816
HETATM 5822 O3   PO01    1      87.111  95.762 115.815
HETATM 5823 C3   PO01    1      82.728  97.842 120.395
HETATM 5824 C3   PO01    1      81.615  96.957 118.353
HETATM 5825 C3   PO01    1      82.704  97.987 118.847
HETATM 5826 CR   PO01    1      85.331  97.359 116.111
HETATM 5827 CR   PO01    1      84.217  97.723 116.865
HETATM 5828 CR   PO01    1      84.034  97.451 118.238
HETATM 5829 CR   PO01    1      84.991  96.542 118.829
HETATM 5830 CR   PO01    1      86.025  95.954 118.033
HETATM 5831 CR   PO01    1      86.195  96.374 116.694
HETATM 5832 H    PO01    1      75.884 110.242  71.339
HETATM 5833 H    PO01    1      75.355 108.991  72.372
HETATM 5834 H    PO01    1      77.567 107.798  72.169
HETATM 5835 H    PO01    1      77.633 107.269  69.812
HETATM 5836 H    PO01    1      76.524 108.448  69.527
HETATM 5837 H    PO01    1      75.022 106.311  72.998
HETATM 5838 H    PO01    1      75.403 104.482  74.336
HETATM 5839 H    PO01    1      77.391 102.660  71.021
HETATM 5840 H    PO01    1      76.932 104.495  69.774
HETATM 5841 H    PO01    1      84.441  98.122  74.330
HETATM 5842 H    PO01    1      83.103  97.337  75.257
HETATM 5843 H    PO01    1      82.356  96.097  73.122
HETATM 5844 H    PO01    1      81.519  97.908  71.858
HETATM 5845 H    PO01    1      82.635  98.981  72.884
HETATM 5846 H    PO01    1      76.373 101.357  75.909
HETATM 5847 H    PO01    1      76.858 103.076  75.577
HETATM 5848 H    PO01    1      75.298 102.521  75.633
HETATM 5849 H    PO01    1      74.713 100.424  73.753
HETATM 5850 H    PO01    1      74.185 102.038  73.495
HETATM 5851 H    PO01    1      75.007 101.014  72.253
HETATM 5852 H    PO01    1      80.922 100.850  74.636
HETATM 5853 H    PO01    1      79.175 102.492  74.507
HETATM 5854 H    PO01    1      76.638  99.498  72.784
HETATM 5855 H    PO01    1      78.562  98.141  72.490
HETATM 5856 O3   PO01    1      78.464 109.387  71.132
HETATM 5857 C3   PO01    1      76.243 109.576  72.140
HETATM 5858 C3   PO01    1      77.324 108.626  71.458
HETATM 5859 C3   PO01    1      76.787 107.733  70.269
HETATM 5860 O3   PO01    1      75.674 106.799  70.532
HETATM 5861 CR   PO01    1      75.551 105.604  72.634
HETATM 5862 CR   PO01    1      75.742 104.488  73.389
HETATM 5863 CR   PO01    1      76.399 103.302  72.898
HETATM 5864 CR   PO01    1      76.893 103.352  71.568
HETATM 5865 CR   PO01    1      76.643 104.487  70.783
HETATM 5866 CR   PO01    1      76.039 105.661  71.290
HETATM 5867 O3   PO01    1      83.957  96.905  72.027
HETATM 5868 C3   PO01    1      83.810  97.199  74.474
HETATM 5869 C3   PO01    1      83.010  96.971  73.125
HETATM 5870 C3   PO01    1      81.986  98.111  72.828
HETATM 5871 O3   PO01    1      80.906  98.448  73.832
HETATM 5872 C3   PO01    1      76.243 102.228  75.292
HETATM 5873 C3   PO01    1      74.964 101.337  73.259
HETATM 5874 C3   PO01    1      76.334 101.992  73.727
HETATM 5875 CR   PO01    1      80.010 100.626  74.172
HETATM 5876 CR   PO01    1      78.941 101.509  74.105
HETATM 5877 CR   PO01    1      77.618 101.130  73.599
HETATM 5878 CR   PO01    1      77.580  99.794  73.077
HETATM 5879 CR   PO01    1      78.765  98.997  72.951
HETATM 5880 CR   PO01    1      79.922  99.319  73.610
HETATM 5881 H    PO01    1      82.479  88.470  95.835
HETATM 5882 H    PO01    1      81.390  89.849  96.597
HETATM 5883 H    PO01    1      81.234  90.986  94.640
HETATM 5884 H    PO01    1      81.427  89.549  92.296
HETATM 5885 H    PO01    1      82.615  88.570  93.227
HETATM 5886 H    PO01    1      82.377  90.979  90.361
HETATM 5887 H    PO01    1      83.571  90.757  88.445
HETATM 5888 H    PO01    1      86.729  89.125  90.742
HETATM 5889 H    PO01    1      85.484  89.465  92.619
HETATM 5890 H    PO01    1      86.009  81.045  84.792
HETATM 5891 H    PO01    1      87.072  82.412  84.844
HETATM 5892 H    PO01    1      87.491  81.862  87.398
HETATM 5893 H    PO01    1      85.388  83.287  87.849
HETATM 5894 H    PO01    1      85.219  83.528  86.041
HETATM 5895 H    PO01    1      84.758  89.995  86.553
HETATM 5896 H    PO01    1      85.399  91.528  86.972
HETATM 5897 H    PO01    1      86.367  90.440  86.091
HETATM 5898 H    PO01    1      88.373  90.537  87.594
HETATM 5899 H    PO01    1      87.616  91.486  88.706
HETATM 5900 H    PO01    1      88.269  89.869  89.033
HETATM 5901 H    PO01    1      88.300  86.137  86.075
HETATM 5902 H    PO01    1      88.277  88.356  86.801
HETATM 5903 H    PO01    1      84.359  87.651  88.520
HETATM 5904 H    PO01    1      84.778  85.431  88.211
HETATM 5905 O3   PO01    1      80.598  88.815  94.991
HETATM 5906 C3   PO01    1      81.713  89.258  95.729
HETATM 5907 C3   PO01    1      81.380  89.908  94.389
HETATM 5908 C3   PO01    1      82.145  89.597  93.115
HETATM 5909 O3   PO01    1      83.186  90.595  92.870
HETATM 5910 CR   PO01    1      83.261  90.591  90.454
HETATM 5911 CR   PO01    1      84.037  90.483  89.287
HETATM 5912 CR   PO01    1      85.413  89.984  89.310
HETATM 5913 CR   PO01    1      85.847  89.568  90.580
HETATM 5914 CR   PO01    1      85.148  89.773  91.762
HETATM 5915 CR   PO01    1      83.837  90.274  91.721
HETATM 5916 O3   PO01    1      85.726  80.755  87.349
HETATM 5917 C3   PO01    1      86.977  81.453  85.313
HETATM 5918 C3   PO01    1      86.544  81.828  86.764
HETATM 5919 C3   PO01    1      85.883  83.264  86.900
HETATM 5920 O3   PO01    1      86.967  84.235  86.942
HETATM 5921 C3   PO01    1      85.672  90.468  86.872
HETATM 5922 C3   PO01    1      87.667  90.515  88.383
HETATM 5923 C3   PO01    1      86.254  89.800  88.107
HETATM 5924 CR   PO01    1      87.590  86.488  86.716
HETATM 5925 CR   PO01    1      87.541  87.828  87.132
HETATM 5926 CR   PO01    1      86.388  88.283  87.931
HETATM 5927 CR   PO01    1      85.346  87.382  88.208
HETATM 5928 CR   PO01    1      85.583  86.041  88.013
HETATM 5929 CR   PO01    1      86.652  85.557  87.249
HETATM 5930 H    PO01    1      93.366 102.583  86.366
HETATM 5931 H    PO01    1      94.732 103.537  85.649
HETATM 5932 H    PO01    1      93.048 105.505  85.347
HETATM 5933 H    PO01    1      91.470 104.761  83.907
HETATM 5934 H    PO01    1      91.504 103.151  84.511
HETATM 5935 H    PO01    1      91.781 102.555  81.538
HETATM 5936 H    PO01    1      91.680 100.113  80.909
HETATM 5937 H    PO01    1      94.669  99.314  83.728
HETATM 5938 H    PO01    1      94.769 101.688  84.175
HETATM 5939 H    PO01    1      90.945  94.025  75.194
HETATM 5940 H    PO01    1      90.441  94.477  73.409
HETATM 5941 H    PO01    1      92.186  96.298  73.495
HETATM 5942 H    PO01    1      94.107  96.337  75.347
HETATM 5943 H    PO01    1      93.207  95.149  76.218
HETATM 5944 H    PO01    1      93.813  96.047  82.143
HETATM 5945 H    PO01    1      94.931  97.472  82.004
HETATM 5946 H    PO01    1      94.108  97.134  83.533
HETATM 5947 H    PO01    1      90.716  98.096  82.458
HETATM 5948 H    PO01    1      91.452  96.423  82.721
HETATM 5949 H    PO01    1      91.771  97.905  83.884
HETATM 5950 H    PO01    1      94.613  98.067  77.696
HETATM 5951 H    PO01    1      94.490  98.619  80.003
HETATM 5952 H    PO01    1      90.826  96.670  80.274
HETATM 5953 H    PO01    1      90.768  96.327  77.919
HETATM 5954 O3   PO01    1      91.564 104.686  86.366
HETATM 5955 C3   PO01    1      93.783 103.604  86.227
HETATM 5956 C3   PO01    1      92.716 104.547  85.568
HETATM 5957 C3   PO01    1      92.180 103.990  84.221
HETATM 5958 O3   PO01    1      93.298 103.542  83.423
HETATM 5959 CR   PO01    1      92.246 101.835  81.999
HETATM 5960 CR   PO01    1      92.237 100.475  81.679
HETATM 5961 CR   PO01    1      93.062  99.465  82.278
HETATM 5962 CR   PO01    1      94.051  99.973  83.232
HETATM 5963 CR   PO01    1      94.066 101.354  83.571
HETATM 5964 CR   PO01    1      93.163 102.218  82.977
HETATM 5965 O3   PO01    1      92.547  94.418  73.840
HETATM 5966 C3   PO01    1      91.148  94.563  74.266
HETATM 5967 C3   PO01    1      92.145  95.692  74.339
HETATM 5968 C3   PO01    1      93.018  96.060  75.612
HETATM 5969 O3   PO01    1      92.414  97.152  76.312
HETATM 5970 C3   PO01    1      94.044  97.109  82.444
HETATM 5971 C3   PO01    1      91.580  97.575  82.777
HETATM 5972 C3   PO01    1      92.854  97.974  81.949
HETATM 5973 CR   PO01    1      93.728  97.903  78.240
HETATM 5974 CR   PO01    1      93.715  98.062  79.597
HETATM 5975 CR   PO01    1      92.682  97.664  80.465
HETATM 5976 CR   PO01    1      91.603  97.017  79.814
HETATM 5977 CR   PO01    1      91.566  96.809  78.417
HETATM 5978 CR   PO01    1      92.610  97.302  77.599
HETATM 5979 H    PO01    1      78.639 105.568  96.298
HETATM 5980 H    PO01    1      79.145 104.430  95.087
HETATM 5981 H    PO01    1      80.480 105.230  97.350
HETATM 5982 H    PO01    1      82.648 104.617  96.465
HETATM 5983 H    PO01    1      82.103 105.033  94.735
HETATM 5984 H    PO01    1      81.945 102.679  93.219
HETATM 5985 H    PO01    1      83.612 101.080  92.563
HETATM 5986 H    PO01    1      84.298 100.141  96.630
HETATM 5987 H    PO01    1      82.712 101.902  97.218
HETATM 5988 H    PO01    1      88.961 103.942  87.704
HETATM 5989 H    PO01    1      87.564 103.059  88.549
HETATM 5990 H    PO01    1      88.824 104.499  90.596
HETATM 5991 H    PO01    1      89.916 102.630  91.214
HETATM 5992 H    PO01    1      90.518 102.300  89.576
HETATM 5993 H    PO01    1      85.475  98.125  95.923
HETATM 5994 H    PO01    1      86.955  98.103  95.006
HETATM 5995 H    PO01    1      86.463  99.574  95.941
HETATM 5996 H    PO01    1      84.763  97.300  93.537
HETATM 5997 H    PO01    1      83.431  98.042  94.413
HETATM 5998 H    PO01    1      83.709  98.489  92.687
HETATM 5999 H    PO01    1      87.530  99.343  89.960
HETATM 6000 H    PO01    1      86.006  98.435  91.549
HETATM 6001 H    PO01    1      86.567 101.599  94.136
HETATM 6002 H    PO01    1      88.160 102.545  92.560
HETATM 6003 O3   PO01    1      81.074 106.916  96.417
HETATM 6004 C3   PO01    1      79.359 105.482  95.488
HETATM 6005 C3   PO01    1      80.667 105.538  96.326
HETATM 6006 C3   PO01    1      81.797 104.632  95.786
HETATM 6007 O3   PO01    1      81.279 103.310  95.691
HETATM 6008 CR   PO01    1      82.407 102.115  93.893
HETATM 6009 CR   PO01    1      83.380 101.154  93.528
HETATM 6010 CR   PO01    1      84.192 100.470  94.483
HETATM 6011 CR   PO01    1      83.827 100.656  95.852
HETATM 6012 CR   PO01    1      82.828 101.642  96.184
HETATM 6013 CR   PO01    1      82.141 102.375  95.246
HETATM 6014 O3   PO01    1      90.386 104.727  89.278
HETATM 6015 C3   PO01    1      88.223 103.950  88.519
HETATM 6016 C3   PO01    1      89.221 104.006  89.748
HETATM 6017 C3   PO01    1      89.661 102.612  90.220
HETATM 6018 O3   PO01    1      88.583 101.657  90.072
HETATM 6019 C3   PO01    1      86.092  98.772  95.320
HETATM 6020 C3   PO01    1      84.208  98.241  93.668
HETATM 6021 C3   PO01    1      85.159  99.385  94.134
HETATM 6022 CR   PO01    1      87.352  99.831  90.859
HETATM 6023 CR   PO01    1      86.479  99.276  91.801
HETATM 6024 CR   PO01    1      86.146  99.884  93.052
HETATM 6025 CR   PO01    1      86.795 101.076  93.288
HETATM 6026 CR   PO01    1      87.664 101.683  92.343
HETATM 6027 CR   PO01    1      87.925 101.074  91.105
HETATM 6028 H    PO01    1     128.389  99.793  96.663
HETATM 6029 H    PO01    1     129.861 100.071  95.948
HETATM 6030 H    PO01    1     129.581  98.758  98.721
HETATM 6031 H    PO01    1     132.103  99.853  97.551
HETATM 6032 H    PO01    1     131.729  98.241  97.089
HETATM 6033 H    PO01    1      67.992  99.349  99.292
HETATM 6034 H    PO01    1      69.999  98.024  99.492
HETATM 6035 H    PO01    1      67.691  94.581  99.560
HETATM 6036 H    PO01    1     132.054  95.987  99.340
HETATM 6037 H    PO01    1      74.034  90.488  94.313
HETATM 6038 H    PO01    1      73.754  90.889  95.941
HETATM 6039 H    PO01    1      71.744  89.375  94.404
HETATM 6040 H    PO01    1      71.785  89.910  97.465
HETATM 6041 H    PO01    1      70.691  88.816  96.485
HETATM 6042 H    PO01    1      71.944  96.974 100.317
HETATM 6043 H    PO01    1      72.562  95.498  99.851
HETATM 6044 H    PO01    1      71.671  96.466  98.611
HETATM 6045 H    PO01    1      71.155  94.508 101.656
HETATM 6046 H    PO01    1      70.376  96.020 102.138
HETATM 6047 H    PO01    1      69.410  94.706 101.840
HETATM 6048 H    PO01    1      69.853  90.740  99.136
HETATM 6049 H    PO01    1      70.064  92.682 100.551
HETATM 6050 H    PO01    1      70.024  95.152  97.206
HETATM 6051 H    PO01    1      70.049  93.236  95.736
HETATM 6052 O3   PO01    1     129.898 100.803  98.357
HETATM 6053 C3   PO01    1     129.419  99.301  96.611
HETATM 6054 C3   PO01    1     130.103  99.411  97.974
HETATM 6055 C3   PO01    1     131.571  98.956  97.904
HETATM 6056 O3   PO01    1     131.981  98.525  99.227
HETATM 6057 CR   PO01    1      67.947  98.348  99.424
HETATM 6058 CR   PO01    1      69.101  97.581  99.500
HETATM 6059 CR   PO01    1      69.036  96.176  99.638
HETATM 6060 CR   PO01    1      67.771  95.602  99.622
HETATM 6061 CR   PO01    1     132.986  96.394  99.496
HETATM 6062 CR   PO01    1     133.080  97.756  99.324
HETATM 6063 O3   PO01    1      73.089  88.417  95.737
HETATM 6064 C3   PO01    1      73.283  90.731  95.005
HETATM 6065 C3   PO01    1      72.297  89.544  95.338
HETATM 6066 C3   PO01    1      71.245  89.765  96.537
HETATM 6067 O3   PO01    1      70.267  90.818  96.363
HETATM 6068 C3   PO01    1      71.754  96.120  99.635
HETATM 6069 C3   PO01    1      70.326  95.206 101.442
HETATM 6070 C3   PO01    1      70.312  95.398  99.891
HETATM 6071 CR   PO01    1      69.973  91.660  98.716
HETATM 6072 CR   PO01    1      70.099  92.798  99.542
HETATM 6073 CR   PO01    1      70.254  94.106  99.009
HETATM 6074 CR   PO01    1      70.122  94.196  97.621
HETATM 6075 CR   PO01    1      70.004  93.100  96.738
HETATM 6076 CR   PO01    1      69.994  91.820  97.292
HETATM 6077 H    PO01    1     126.916  97.633 100.833
HETATM 6078 H    PO01    1     126.490  96.350 101.910
HETATM 6079 H    PO01    1     128.273  96.118 103.143
HETATM 6080 H    PO01    1     130.309  96.380 101.821
HETATM 6081 H    PO01    1     129.458  97.172 100.520
HETATM 6082 H    PO01    1     130.980  93.925 101.100
HETATM 6083 H    PO01    1     132.171  92.397  99.477
HETATM 6084 H    PO01    1     129.558  93.796  96.429
HETATM 6085 H    PO01    1     128.083  94.825  98.169
HETATM 6086 H    PO01    1      66.942  99.041  92.809
HETATM 6087 H    PO01    1      67.731  98.087  93.885
HETATM 6088 H    PO01    1      68.935  97.291  91.283
HETATM 6089 H    PO01    1      66.937  95.593  91.287
HETATM 6090 H    PO01    1     132.627  96.449  92.720
HETATM 6091 H    PO01    1     133.074  90.595  96.464
HETATM 6092 H    PO01    1      67.375  91.824  97.574
HETATM 6093 H    PO01    1     132.541  90.727  98.118
HETATM 6094 H    PO01    1     131.180  90.526  95.450
HETATM 6095 H    PO01    1     130.252  90.595  97.000
HETATM 6096 H    PO01    1     129.882  91.729  95.645
HETATM 6097 H    PO01    1      67.491  93.206  92.656
HETATM 6098 H    PO01    1     132.273  91.931  94.092
HETATM 6099 H    PO01    1     133.101  94.578  97.170
HETATM 6100 H    PO01    1      67.686  96.128  95.577
HETATM 6101 O3   PO01    1     128.922  98.007 103.078
HETATM 6102 C3   PO01    1     126.869  97.333 101.862
HETATM 6103 C3   PO01    1     128.268  96.950 102.396
HETATM 6104 C3   PO01    1     129.303  96.452 101.336
HETATM 6105 O3   PO01    1     128.726  95.168 100.783
HETATM 6106 CR   PO01    1     130.667  93.820 100.092
HETATM 6107 CR   PO01    1     131.344  92.995  99.154
HETATM 6108 CR   PO01    1     130.973  93.056  97.832
HETATM 6109 CR   PO01    1     129.812  93.781  97.466
HETATM 6110 CR   PO01    1     128.990  94.396  98.427
HETATM 6111 CR   PO01    1     129.407  94.444  99.785
HETATM 6112 O3   PO01    1      67.135  97.983  90.560
HETATM 6113 C3   PO01    1      67.899  98.549  92.889
HETATM 6114 C3   PO01    1      67.874  97.480  91.696
HETATM 6115 C3   PO01    1      67.191  96.149  92.170
HETATM 6116 O3   PO01    1      68.264  95.508  93.011
HETATM 6117 C3   PO01    1     132.852  91.287  97.306
HETATM 6118 C3   PO01    1     130.689  91.239  96.120
HETATM 6119 C3   PO01    1     131.743  92.275  96.763
HETATM 6120 CR   PO01    1      67.112  93.511  93.601
HETATM 6121 CR   PO01    1     132.669  92.745  94.454
HETATM 6122 CR   PO01    1     132.416  93.191  95.793
HETATM 6123 CR   PO01    1     133.107  94.414  96.170
HETATM 6124 CR   PO01    1      67.409  95.222  95.247
HETATM 6125 CR   PO01    1      67.622  94.783  93.956
HETATM 6126 H    PO01    1      93.316  99.613 109.159
HETATM 6127 H    PO01    1      92.993 100.990 109.989
HETATM 6128 H    PO01    1      91.687  98.402 110.676
HETATM 6129 H    PO01    1      90.820 101.055 111.854
HETATM 6130 H    PO01    1      92.266 100.264 112.743
HETATM 6131 H    PO01    1      91.572  98.772 114.906
HETATM 6132 H    PO01    1      90.524  99.437 117.139
HETATM 6133 H    PO01    1      87.389 101.223 114.897
HETATM 6134 H    PO01    1      88.394 100.436 112.885
HETATM 6135 H    PO01    1      92.202 106.920 122.247
HETATM 6136 H    PO01    1      90.532 106.745 123.142
HETATM 6137 H    PO01    1      90.392 104.344 122.344
HETATM 6138 H    PO01    1      93.368 104.981 121.319
HETATM 6139 H    PO01    1      91.937 105.238 120.193
HETATM 6140 H    PO01    1      86.130 101.543 116.997
HETATM 6141 H    PO01    1      86.802 102.279 118.488
HETATM 6142 H    PO01    1      87.340 102.926 117.022
HETATM 6143 H    PO01    1      87.067  99.894 119.141
HETATM 6144 H    PO01    1      86.891  99.265 117.526
HETATM 6145 H    PO01    1      88.258  98.751 118.468
HETATM 6146 H    PO01    1      91.989 103.660 118.116
HETATM 6147 H    PO01    1      90.253 102.651 116.886
HETATM 6148 H    PO01    1      88.735 100.768 120.306
HETATM 6149 H    PO01    1      90.432 101.830 121.518
HETATM 6150 O3   PO01    1      90.850  99.860 109.678
HETATM 6151 C3   PO01    1      93.130  99.935 110.173
HETATM 6152 C3   PO01    1      91.766  99.473 110.635
HETATM 6153 C3   PO01    1      91.357 100.060 112.009
HETATM 6154 O3   PO01    1      90.495  99.111 112.617
HETATM 6155 CR   PO01    1      90.626  99.204 115.022
HETATM 6156 CR   PO01    1      90.078  99.700 116.255
HETATM 6157 CR   PO01    1      88.891 100.413 116.254
HETATM 6158 CR   PO01    1      88.241 100.679 114.989
HETATM 6159 CR   PO01    1      88.850 100.268 113.755
HETATM 6160 CR   PO01    1      90.000  99.470 113.806
HETATM 6161 O3   PO01    1      91.964 105.122 123.478
HETATM 6162 C3   PO01    1      91.484 106.320 122.811
HETATM 6163 C3   PO01    1      91.300 104.913 122.218
HETATM 6164 C3   PO01    1      92.339 104.655 121.056
HETATM 6165 O3   PO01    1      92.573 103.203 120.725
HETATM 6166 C3   PO01    1      87.054 101.990 117.464
HETATM 6167 C3   PO01    1      87.618  99.641 118.234
HETATM 6168 C3   PO01    1      88.258 100.886 117.579
HETATM 6169 CR   PO01    1      91.365 102.876 118.614
HETATM 6170 CR   PO01    1      90.331 102.362 117.824
HETATM 6171 CR   PO01    1      89.330 101.578 118.429
HETATM 6172 CR   PO01    1      89.481 101.280 119.848
HETATM 6173 CR   PO01    1      90.560 101.768 120.567
HETATM 6174 CR   PO01    1      91.544 102.590 120.000
HETATM 6175 H    PO01    1      92.752  94.923  95.191
HETATM 6176 H    PO01    1      92.651  95.558  93.535
HETATM 6177 H    PO01    1      94.114  93.792  92.652
HETATM 6178 H    PO01    1      96.108  94.357  93.600
HETATM 6179 H    PO01    1      95.362  94.689  95.165
HETATM 6180 H    PO01    1      95.431  97.091  96.004
HETATM 6181 H    PO01    1      96.962  98.756  96.813
HETATM 6182 H    PO01    1      98.201  99.193  92.908
HETATM 6183 H    PO01    1      96.594  97.455  92.054
HETATM 6184 H    PO01    1      92.737 105.198  97.528
HETATM 6185 H    PO01    1      91.749 103.762  97.572
HETATM 6186 H    PO01    1      92.432 103.736 100.065
HETATM 6187 H    PO01    1      93.574 102.352  98.588
HETATM 6188 H    PO01    1      94.641 103.062  99.885
HETATM 6189 H    PO01    1     100.489  99.090  96.080
HETATM 6190 H    PO01    1     100.284 100.627  96.898
HETATM 6191 H    PO01    1      99.244  99.148  97.210
HETATM 6192 H    PO01    1     100.115 101.816  94.804
HETATM 6193 H    PO01    1      99.988 100.428  93.704
HETATM 6194 H    PO01    1      98.762 101.606  93.613
HETATM 6195 H    PO01    1      94.663 102.727  95.669
HETATM 6196 H    PO01    1      96.384 101.445  94.508
HETATM 6197 H    PO01    1      98.970 101.873  97.891
HETATM 6198 H    PO01    1      97.136 103.246  99.010
HETATM 6199 O3   PO01    1      94.149  92.587  94.311
HETATM 6200 C3   PO01    1      92.669  94.673  94.140
HETATM 6201 C3   PO01    1      93.984  93.940  93.761
HETATM 6202 C3   PO01    1      95.177  94.768  94.122
HETATM 6203 O3   PO01    1      95.039  96.186  93.643
HETATM 6204 CR   PO01    1      96.093  97.509  95.349
HETATM 6205 CR   PO01    1      96.940  98.486  95.815
HETATM 6206 CR   PO01    1      97.807  99.166  94.922
HETATM 6207 CR   PO01    1      97.577  98.770  93.556
HETATM 6208 CR   PO01    1      96.713  97.793  93.093
HETATM 6209 CR   PO01    1      95.963  97.118  94.039
HETATM 6210 O3   PO01    1      93.560 105.389 100.036
HETATM 6211 C3   PO01    1      92.039 104.667  98.125
HETATM 6212 C3   PO01    1      92.979 104.291  99.338
HETATM 6213 C3   PO01    1      94.070 103.271  99.009
HETATM 6214 O3   PO01    1      94.845 103.882  97.965
HETATM 6215 C3   PO01    1      99.785  99.791  96.481
HETATM 6216 C3   PO01    1      99.419 101.073  94.330
HETATM 6217 C3   PO01    1      98.666 100.299  95.446
HETATM 6218 CR   PO01    1      95.601 102.497  96.161
HETATM 6219 CR   PO01    1      96.572 101.737  95.514
HETATM 6220 CR   PO01    1      97.768 101.313  96.148
HETATM 6221 CR   PO01    1      98.027 101.989  97.408
HETATM 6222 CR   PO01    1      97.031 102.849  98.034
HETATM 6223 CR   PO01    1      95.832 103.078  97.368
HETATM 6224 H    PO01    1      97.827 102.870 130.368
HETATM 6225 H    PO01    1      97.943 101.079 130.635
HETATM 6226 H    PO01    1      97.665 103.391 132.630
HETATM 6227 H    PO01    1     100.165 101.777 132.064
HETATM 6228 H    PO01    1      99.932 102.761  67.138
HETATM 6229 H    PO01    1     101.595 103.066 130.044
HETATM 6230 H    PO01    1     103.950 103.645 129.789
HETATM 6231 H    PO01    1     103.803 105.821  66.912
HETATM 6232 H    PO01    1     101.383 105.389  67.114
HETATM 6233 H    PO01    1     109.584 104.356  73.656
HETATM 6234 H    PO01    1     110.127 104.553  72.043
HETATM 6235 H    PO01    1     108.059 106.132  71.832
HETATM 6236 H    PO01    1     106.520 104.131  71.210
HETATM 6237 H    PO01    1     107.895 103.095  71.754
HETATM 6238 H    PO01    1     106.079 103.049 130.656
HETATM 6239 H    PO01    1     106.008 104.305 129.503
HETATM 6240 H    PO01    1     107.395 104.172 130.436
HETATM 6241 H    PO01    1     105.323 107.291 131.739
HETATM 6242 H    PO01    1     106.638 106.794 130.649
HETATM 6243 H    PO01    1     105.068 106.596 130.095
HETATM 6244 H    PO01    1     109.197 105.552  67.983
HETATM 6245 H    PO01    1     107.880 106.290 132.556
HETATM 6246 H    PO01    1     105.083 103.332  67.244
HETATM 6247 H    PO01    1     106.299 102.906  69.216
HETATM 6248 O3   PO01    1      97.970 101.487  67.039
HETATM 6249 C3   PO01    1      97.517 102.048 130.984
HETATM 6250 C3   PO01    1      98.104 102.430 132.424
HETATM 6251 C3   PO01    1      99.615 102.660 132.459
HETATM 6252 O3   PO01    1      99.935 103.900 131.794
HETATM 6253 CR   PO01    1     102.091 103.609 130.700
HETATM 6254 CR   PO01    1     103.454 103.922 130.623
HETATM 6255 CR   PO01    1     104.082 104.642 131.695
HETATM 6256 CR   PO01    1     103.295 105.236 132.684
HETATM 6257 CR   PO01    1     101.903 105.004 132.733
HETATM 6258 CR   PO01    1     101.315 104.149 131.809
HETATM 6259 O3   PO01    1     107.208 105.215  73.420
HETATM 6260 C3   PO01    1     109.562 105.003  72.821
HETATM 6261 C3   PO01    1     108.103 105.149  72.317
HETATM 6262 C3   PO01    1     107.642 104.053  71.289
HETATM 6263 O3   PO01    1     108.388 104.074  70.086
HETATM 6264 C3   PO01    1     106.306 104.113 130.476
HETATM 6265 C3   PO01    1     105.645 106.506 130.981
HETATM 6266 C3   PO01    1     105.557 105.006 131.528
HETATM 6267 CR   PO01    1     108.275 105.152  67.862
HETATM 6268 CR   PO01    1     107.561 105.502 133.124
HETATM 6269 CR   PO01    1     106.322 104.764 132.806
HETATM 6270 CR   PO01    1     105.986 103.796  67.322
HETATM 6271 CR   PO01    1     106.671 103.521  68.516
HETATM 6272 CR   PO01    1     107.790 104.245  68.829
HETATM 6273 H    PO01   28      87.678 100.015 122.538
HETATM 6274 H    PO01   28      86.704  98.998 123.724
HETATM 6275 H    PO01   28      84.491  99.893 123.044
HETATM 6276 H    PO01   28      85.137 101.643 120.894
HETATM 6277 H    PO01   28      86.413 102.207 122.075
HETATM 6278 H    PO01   28      85.640 104.236 124.241
HETATM 6279 H    PO01   28      85.384 106.611 123.673
HETATM 6280 H    PO01   28      83.020 105.649 120.354
HETATM 6281 H    PO01   28      83.221 103.334 120.850
HETATM 6282 H    PO01   28      83.100 112.026 118.438
HETATM 6283 H    PO01   28      84.766 112.323 117.631
HETATM 6284 H    PO01   28      84.013 111.328 115.430
HETATM 6285 H    PO01   28      81.504 110.692 115.327
HETATM 6286 H    PO01   28      81.089 110.968 116.942
HETATM 6287 H    PO01   28      81.813 107.770 123.071
HETATM 6288 H    PO01   28      83.167 107.738 124.090
HETATM 6289 H    PO01   28      82.753 109.249 123.370
HETATM 6290 H    PO01   28      84.646 109.823 121.894
HETATM 6291 H    PO01   28      85.569 108.837 123.117
HETATM 6292 H    PO01   28      85.836 108.713 121.380
HETATM 6293 H    PO01   28      84.201 107.875 117.302
HETATM 6294 H    PO01   28      84.965 107.536 119.477
HETATM 6295 H    PO01   28      81.502 109.386 120.994
HETATM 6296 H    PO01   28      80.911 109.918 118.915
HETATM 6297 O3   PO01   28      86.011  99.173 121.726
HETATM 6298 C3   PO01   28      86.713  99.673 122.905
HETATM 6299 C3   PO01   28      85.361 100.232 122.439
HETATM 6300 C3   PO01   28      85.452 101.647 121.988
HETATM 6301 O3   PO01   28      84.565 102.289 122.961
HETATM 6302 CR   PO01   28      85.040 104.543 123.467
HETATM 6303 CR   PO01   28      84.978 105.924 123.135
HETATM 6304 CR   PO01   28      84.122 106.340 122.097
HETATM 6305 CR   PO01   28      83.540 105.366 121.219
HETATM 6306 CR   PO01   28      83.728 104.016 121.444
HETATM 6307 CR   PO01   28      84.431 103.589 122.632
HETATM 6308 O3   PO01   28      83.091 112.970 116.532
HETATM 6309 C3   PO01   28      83.694 112.198 117.539
HETATM 6310 C3   PO01   28      83.249 111.540 116.216
HETATM 6311 C3   PO01   28      81.957 110.645 116.330
HETATM 6312 O3   PO01   28      82.198 109.242 116.633
HETATM 6313 C3   PO01   28      82.790 108.163 123.197
HETATM 6314 C3   PO01   28      85.052 108.808 122.143
HETATM 6315 C3   PO01   28      83.768 107.864 121.971
HETATM 6316 CR   PO01   28      83.668 108.240 118.120
HETATM 6317 CR   PO01   28      84.134 107.946 119.411
HETATM 6318 CR   PO01   28      83.324 108.265 120.576
HETATM 6319 CR   PO01   28      82.108 109.015 120.348
HETATM 6320 CR   PO01   28      81.720 109.316 119.041
HETATM 6321 CR   PO01   28      82.519 109.019 117.966
HETATM 6322 H    PO01   29      79.669 109.838 124.157
HETATM 6323 H    PO01   29      80.400 109.148 125.731
HETATM 6324 H    PO01   29      79.949 111.190 127.067
HETATM 6325 H    PO01   29      78.364 112.335 124.892
HETATM 6326 H    PO01   29      80.160 112.344 124.472
HETATM 6327 H    PO01   29      81.774 114.268 125.232
HETATM 6328 H    PO01   29      82.291 116.261 124.237
HETATM 6329 H    PO01   29      78.377 117.558 124.858
HETATM 6330 H    PO01   29      77.932 115.382 125.943
HETATM 6331 H    PO01   29      76.898 116.068 115.611
HETATM 6332 H    PO01   29      75.767 117.374 114.804
HETATM 6333 H    PO01   29      76.778 119.201 116.160
HETATM 6334 H    PO01   29      79.144 118.769 117.162
HETATM 6335 H    PO01   29      78.821 117.077 117.025
HETATM 6336 H    PO01   29      80.721 119.437 125.414
HETATM 6337 H    PO01   29      81.042 120.411 123.892
HETATM 6338 H    PO01   29      79.447 119.977 124.306
HETATM 6339 H    PO01   29      82.917 118.614 123.722
HETATM 6340 H    PO01   29      82.437 117.604 122.265
HETATM 6341 H    PO01   29      82.101 119.302 122.383
HETATM 6342 H    PO01   29      78.124 120.212 119.959
HETATM 6343 H    PO01   29      79.456 120.327 121.977
HETATM 6344 H    PO01   29      80.035 116.134 121.771
HETATM 6345 H    PO01   29      78.784 116.148 119.693
HETATM 6346 O3   PO01   29      78.546 110.131 125.921
HETATM 6347 C3   PO01   29      79.838 109.945 125.275
HETATM 6348 C3   PO01   29      79.512 111.165 126.083
HETATM 6349 C3   PO01   29      79.412 112.443 125.247
HETATM 6350 O3   PO01   29      79.531 113.532 126.138
HETATM 6351 CR   PO01   29      81.026 114.925 125.050
HETATM 6352 CR   PO01   29      81.278 116.151 124.489
HETATM 6353 CR   PO01   29      80.341 117.203 124.324
HETATM 6354 CR   PO01   29      79.114 116.875 124.864
HETATM 6355 CR   PO01   29      78.789 115.659 125.472
HETATM 6356 CR   PO01   29      79.774 114.630 125.444
HETATM 6357 O3   PO01   29      77.787 117.806 114.707
HETATM 6358 C3   PO01   29      76.686 117.129 115.294
HETATM 6359 C3   PO01   29      77.314 118.276 116.079
HETATM 6360 C3   PO01   29      78.354 118.003 117.213
HETATM 6361 O3   PO01   29      77.645 118.138 118.441
HETATM 6362 C3   PO01   29      80.474 119.605 124.341
HETATM 6363 C3   PO01   29      82.122 118.447 122.973
HETATM 6364 C3   PO01   29      80.618 118.350 123.447
HETATM 6365 CR   PO01   29      78.497 119.358 120.368
HETATM 6366 CR   PO01   29      79.176 119.419 121.631
HETATM 6367 CR   PO01   29      79.668 118.244 122.241
HETATM 6368 CR   PO01   29      79.612 117.014 121.423
HETATM 6369 CR   PO01   29      78.935 117.032 120.136
HETATM 6370 CR   PO01   29      78.349 118.198 119.608
HETATM 6371 H    PO01    4      86.464 116.219  88.087
HETATM 6372 H    PO01    4      86.864 117.751  88.010
HETATM 6373 H    PO01    4      88.550 116.358  87.308
HETATM 6374 H    PO01    4      88.665 115.428  85.003
HETATM 6375 H    PO01    4      86.920 115.797  84.769
HETATM 6376 H    PO01    4      85.741 113.559  84.096
HETATM 6377 H    PO01    4      86.090 111.757  82.757
HETATM 6378 H    PO01    4      89.619 110.619  84.895
HETATM 6379 H    PO01    4      89.244 112.547  86.205
HETATM 6380 H    PO01    4      90.806 107.685  76.874
HETATM 6381 H    PO01    4      89.535 108.899  76.130
HETATM 6382 H    PO01    4      90.690 110.963  76.558
HETATM 6383 H    PO01    4      93.201 110.503  77.075
HETATM 6384 H    PO01    4      92.728 109.066  77.966
HETATM 6385 H    PO01    4      88.346 107.288  83.267
HETATM 6386 H    PO01    4      89.351 108.515  84.144
HETATM 6387 H    PO01    4      87.652 108.262  84.532
HETATM 6388 H    PO01    4      86.589 110.141  81.282
HETATM 6389 H    PO01    4      87.033 108.426  81.339
HETATM 6390 H    PO01    4      85.925 109.051  82.643
HETATM 6391 H    PO01    4      90.042 112.108  79.317
HETATM 6392 H    PO01    4      88.403 111.688  80.955
HETATM 6393 H    PO01    4      90.524 108.077  81.980
HETATM 6394 H    PO01    4      91.995 108.526  80.110
HETATM 6395 O3   PO01    4      88.145 117.838  85.830
HETATM 6396 C3   PO01    4      86.534 117.005  87.369
HETATM 6397 C3   PO01    4      87.772 116.613  86.558
HETATM 6398 C3   PO01    4      87.609 115.477  85.486
HETATM 6399 O3   PO01    4      87.307 114.195  86.203
HETATM 6400 CR   PO01    4      86.457 112.860  84.396
HETATM 6401 CR   PO01    4      86.760 111.796  83.531
HETATM 6402 CR   PO01    4      87.814 110.840  83.709
HETATM 6403 CR   PO01    4      88.791 111.201  84.692
HETATM 6404 CR   PO01    4      88.547 112.274  85.529
HETATM 6405 CR   PO01    4      87.419 113.094  85.377
HETATM 6406 O3   PO01    4      91.657 109.210  75.707
HETATM 6407 C3   PO01    4      90.560 108.680  76.421
HETATM 6408 C3   PO01    4      91.192 110.009  76.857
HETATM 6409 C3   PO01    4      92.392 110.108  77.735
HETATM 6410 O3   PO01    4      92.213 110.923  78.884
HETATM 6411 C3   PO01    4      88.372 108.347  83.688
HETATM 6412 C3   PO01    4      86.785 109.252  81.984
HETATM 6413 C3   PO01    4      88.095 109.623  82.791
HETATM 6414 CR   PO01    4      90.184 111.356  79.930
HETATM 6415 CR   PO01    4      89.205 110.992  80.876
HETATM 6416 CR   PO01    4      89.249 109.884  81.773
HETATM 6417 CR   PO01    4      90.351 109.018  81.497
HETATM 6418 CR   PO01    4      91.278 109.256  80.430
HETATM 6419 CR   PO01    4      91.266 110.491  79.738
HETATM 6420 H    PO01    1      88.228 117.602  82.849
HETATM 6421 H    PO01    1      89.193 116.034  82.629
HETATM 6422 H    PO01    1      87.568 115.374  80.843
HETATM 6423 H    PO01    1      85.923 117.356  80.027
HETATM 6424 H    PO01    1      85.728 117.777  81.675
HETATM 6425 H    PO01    1      84.539 115.300  78.736
HETATM 6426 H    PO01    1      82.333 115.508  77.648
HETATM 6427 H    PO01    1      80.895 116.635  81.616
HETATM 6428 H    PO01    1      83.077 116.506  82.431
HETATM 6429 H    PO01    1      78.465 109.754  74.742
HETATM 6430 H    PO01    1      77.362 108.450  74.382
HETATM 6431 H    PO01    1      76.981 108.808  76.548
HETATM 6432 H    PO01    1      76.374 110.621  77.749
HETATM 6433 H    PO01    1      76.197 111.720  76.426
HETATM 6434 H    PO01    1      77.723 116.716  79.539
HETATM 6435 H    PO01    1      78.754 116.249  80.824
HETATM 6436 H    PO01    1      78.956 117.856  80.137
HETATM 6437 H    PO01    1      79.111 117.357  77.080
HETATM 6438 H    PO01    1      80.380 118.455  78.169
HETATM 6439 H    PO01    1      80.753 117.124  77.036
HETATM 6440 H    PO01    1      79.564 112.828  75.683
HETATM 6441 H    PO01    1      80.201 114.994  76.302
HETATM 6442 H    PO01    1      78.671 114.116  80.174
HETATM 6443 H    PO01    1      77.989 111.945  79.405
HETATM 6444 O3   PO01    1      88.470 117.267  80.836
HETATM 6445 C3   PO01    1      88.457 116.788  82.207
HETATM 6446 C3   PO01    1      87.426 116.337  81.204
HETATM 6447 C3   PO01    1      85.981 116.944  81.009
HETATM 6448 O3   PO01    1      85.190 115.804  81.158
HETATM 6449 CR   PO01    1      83.716 115.626  79.211
HETATM 6450 CR   PO01    1      82.416 115.682  78.668
HETATM 6451 CR   PO01    1      81.286 116.077  79.486
HETATM 6452 CR   PO01    1      81.591 116.419  80.864
HETATM 6453 CR   PO01    1      82.909 116.302  81.383
HETATM 6454 CR   PO01    1      83.931 115.875  80.599
HETATM 6455 O3   PO01    1      75.173 109.396  75.752
HETATM 6456 C3   PO01    1      77.392 109.546  74.517
HETATM 6457 C3   PO01    1      76.576 109.589  75.912
HETATM 6458 C3   PO01    1      76.773 110.831  76.829
HETATM 6459 O3   PO01    1      78.203 111.070  76.949
HETATM 6460 C3   PO01    1      78.764 116.811  79.851
HETATM 6461 C3   PO01    1      80.012 117.420  77.763
HETATM 6462 C3   PO01    1      79.865 116.271  78.869
HETATM 6463 CR   PO01    1      79.373 113.139  76.612
HETATM 6464 CR   PO01    1      79.744 114.454  77.054
HETATM 6465 CR   PO01    1      79.483 114.846  78.356
HETATM 6466 CR   PO01    1      78.906 113.865  79.224
HETATM 6467 CR   PO01    1      78.490 112.593  78.749
HETATM 6468 CR   PO01    1      78.657 112.267  77.408
HETATM 6469 H    PO01    1      89.982 116.946 100.437
HETATM 6470 H    PO01    1      90.378 117.606 102.041
HETATM 6471 H    PO01    1      88.156 117.265 102.835
HETATM 6472 H    PO01    1      86.155 117.493 101.531
HETATM 6473 H    PO01    1      86.931 115.925 101.285
HETATM 6474 H    PO01    1      89.011 117.792  98.288
HETATM 6475 H    PO01    1      89.838 116.675  96.272
HETATM 6476 H    PO01    1      86.660 113.822  97.070
HETATM 6477 H    PO01    1      86.039 114.922  98.912
HETATM 6478 H    PO01    1      91.073 118.903  89.450
HETATM 6479 H    PO01    1      90.473 119.800  87.959
HETATM 6480 H    PO01    1      88.447 120.679  89.149
HETATM 6481 H    PO01    1      88.054 120.262  91.769
HETATM 6482 H    PO01    1      89.740 119.680  91.782
HETATM 6483 H    PO01    1      90.598 113.252  94.502
HETATM 6484 H    PO01    1      91.164 114.696  95.353
HETATM 6485 H    PO01    1      90.513 113.416  96.275
HETATM 6486 H    PO01    1      88.182 112.834  93.635
HETATM 6487 H    PO01    1      88.223 112.391  95.268
HETATM 6488 H    PO01    1      86.863 113.387  94.708
HETATM 6489 H    PO01    1      90.131 116.376  91.034
HETATM 6490 H    PO01    1      90.287 114.665  92.696
HETATM 6491 H    PO01    1      87.300 116.689  94.874
HETATM 6492 H    PO01    1      87.047 118.266  93.173
HETATM 6493 O3   PO01    1      88.492 118.853 101.903
HETATM 6494 C3   PO01    1      89.705 116.918 101.512
HETATM 6495 C3   PO01    1      88.356 117.496 101.781
HETATM 6496 C3   PO01    1      87.073 117.002 101.084
HETATM 6497 O3   PO01    1      86.973 117.317  99.677
HETATM 6498 CR   PO01    1      88.610 116.901  97.983
HETATM 6499 CR   PO01    1      89.046 116.197  96.878
HETATM 6500 CR   PO01    1      88.445 115.030  96.474
HETATM 6501 CR   PO01    1      87.281 114.605  97.205
HETATM 6502 CR   PO01    1      86.901 115.209  98.398
HETATM 6503 CR   PO01    1      87.535 116.433  98.818
HETATM 6504 O3   PO01    1      90.488 120.913  89.629
HETATM 6505 C3   PO01    1      90.443 119.664  88.996
HETATM 6506 C3   PO01    1      89.232 120.189  89.756
HETATM 6507 C3   PO01    1      88.872 119.621  91.190
HETATM 6508 O3   PO01    1      88.410 118.297  90.880
HETATM 6509 C3   PO01    1      90.405 113.945  95.319
HETATM 6510 C3   PO01    1      87.959 113.195  94.653
HETATM 6511 C3   PO01    1      88.834 114.454  95.111
HETATM 6512 CR   PO01    1      89.496 116.403  91.805
HETATM 6513 CR   PO01    1      89.552 115.396  92.810
HETATM 6514 CR   PO01    1      88.758 115.469  94.010
HETATM 6515 CR   PO01    1      87.823 116.541  94.018
HETATM 6516 CR   PO01    1      87.691 117.514  93.044
HETATM 6517 CR   PO01    1      88.486 117.386  91.923
HETATM 6518 H    PO01    1      82.246 109.797  68.088
HETATM 6519 H    PO01    1      81.147 109.997  69.244
HETATM 6520 H    PO01    1      80.106 108.369  68.024
HETATM 6521 H    PO01    1      80.903 106.717 132.970
HETATM 6522 H    PO01    1      82.321 106.538  67.740
HETATM 6523 H    PO01    1      81.340 107.931 130.403
HETATM 6524 H    PO01    1      82.070 106.793 128.474
HETATM 6525 H    PO01    1      85.326 105.191 130.717
HETATM 6526 H    PO01    1      84.692 106.811 132.548
HETATM 6527 H    PO01    1      90.366 105.279 128.920
HETATM 6528 H    PO01    1      91.655 104.308 128.053
HETATM 6529 H    PO01    1      91.488 105.868 126.171
HETATM 6530 H    PO01    1      90.593 108.230 126.930
HETATM 6531 H    PO01    1      89.562 107.358 128.229
HETATM 6532 H    PO01    1      84.664 103.348 129.967
HETATM 6533 H    PO01    1      83.084 103.237 129.339
HETATM 6534 H    PO01    1      84.497 102.635 128.324
HETATM 6535 H    PO01    1      83.513 103.906 126.557
HETATM 6536 H    PO01    1      82.099 104.529 127.352
HETATM 6537 H    PO01    1      83.173 105.594 126.508
HETATM 6538 H    PO01    1      88.500 104.739 126.781
HETATM 6539 H    PO01    1      86.617 103.688 127.626
HETATM 6540 H    PO01    1      84.571 107.465 127.309
HETATM 6541 H    PO01    1      86.631 108.512 126.638
HETATM 6542 O3   PO01    1      80.775 107.126  69.497
HETATM 6543 C3   PO01    1      81.843 109.306  68.969
HETATM 6544 C3   PO01    1      81.030 108.092  68.421
HETATM 6545 C3   PO01    1      81.688 107.271  67.183
HETATM 6546 O3   PO01    1      82.467 108.114 132.729
HETATM 6547 CR   PO01    1      82.201 107.454 130.448
HETATM 6548 CR   PO01    1      82.561 106.706 129.341
HETATM 6549 CR   PO01    1      83.688 105.806 129.462
HETATM 6550 CR   PO01    1      84.493 105.808 130.656
HETATM 6551 CR   PO01    1      84.099 106.645 131.747
HETATM 6552 CR   PO01    1      82.927 107.433 131.649
HETATM 6553 O3   PO01    1      92.055 106.395 128.131
HETATM 6554 C3   PO01    1      91.143 105.265 128.220
HETATM 6555 C3   PO01    1      91.064 106.229 127.096
HETATM 6556 C3   PO01    1      89.981 107.333 127.148
HETATM 6557 O3   PO01    1      88.949 107.194 126.128
HETATM 6558 C3   PO01    1      84.122 103.444 129.061
HETATM 6559 C3   PO01    1      83.118 104.701 127.142
HETATM 6560 C3   PO01    1      84.064 104.881 128.392
HETATM 6561 CR   PO01    1      87.665 105.334 126.912
HETATM 6562 CR   PO01    1      86.567 104.716 127.483
HETATM 6563 CR   PO01    1      85.396 105.449 127.804
HETATM 6564 CR   PO01    1      85.377 106.763 127.338
HETATM 6565 CR   PO01    1      86.542 107.439 126.798
HETATM 6566 CR   PO01    1      87.743 106.715 126.560
HETATM 6567 H    PO01    1      96.461  68.431 106.090
HETATM 6568 H    PO01    1      94.613  68.089 106.511
HETATM 6569 H    PO01    1      94.753 132.296 105.743
HETATM 6570 H    PO01    1      96.653 131.234 104.753
HETATM 6571 H    PO01    1      97.704 132.701 105.052
HETATM 6572 H    PO01    1      97.845  68.205 102.183
HETATM 6573 H    PO01    1      99.053  67.651 100.269
HETATM 6574 H    PO01    1      97.992 129.954 100.563
HETATM 6575 H    PO01    1      96.617 130.571 102.283
HETATM 6576 H    PO01    1      96.454  72.188  94.565
HETATM 6577 H    PO01    1      98.026  72.997  94.429
HETATM 6578 H    PO01    1      98.969  71.031  93.265
HETATM 6579 H    PO01    1      96.972  70.156  95.444
HETATM 6580 H    PO01    1      98.634  70.839  95.740
HETATM 6581 H    PO01    1     101.458 132.595  99.758
HETATM 6582 H    PO01    1     101.305 130.771 100.066
HETATM 6583 H    PO01    1     101.723 131.415  98.457
HETATM 6584 H    PO01    1      99.713 130.222  97.185
HETATM 6585 H    PO01    1      99.839 129.341  98.676
HETATM 6586 H    PO01    1      98.343 129.873  98.120
HETATM 6587 H    PO01    1     100.660  68.548  95.791
HETATM 6588 H    PO01    1     101.226  67.056  97.542
HETATM 6589 H    PO01    1      97.159 132.107  97.623
HETATM 6590 H    PO01    1      96.741  67.508  95.829
HETATM 6591 O3   PO01    1      96.128 132.964 107.095
HETATM 6592 C3   PO01    1      95.664  67.754 106.352
HETATM 6593 C3   PO01    1      95.737 132.757 105.750
HETATM 6594 C3   PO01    1      96.722 132.355 104.691
HETATM 6595 O3   PO01    1      96.303 132.964 103.462
HETATM 6596 CR   PO01    1      97.890  67.186 101.792
HETATM 6597 CR   PO01    1      98.620  66.830 100.690
HETATM 6598 CR   PO01    1      98.672 131.902 100.148
HETATM 6599 CR   PO01    1      97.909 130.936 100.790
HETATM 6600 CR   PO01    1      97.150 131.274 101.880
HETATM 6601 CR   PO01    1      97.112 132.581 102.448
HETATM 6602 O3   PO01    1      97.015  70.205  92.857
HETATM 6603 C3   PO01    1      97.275  72.385  93.925
HETATM 6604 C3   PO01    1      97.941  71.036  93.667
HETATM 6605 C3   PO01    1      97.995  70.301  95.043
HETATM 6606 O3   PO01    1      98.569  69.030  94.689
HETATM 6607 C3   PO01    1     101.115 131.562  99.338
HETATM 6608 C3   PO01    1      99.355 130.224  98.186
HETATM 6609 C3   PO01    1      99.567 131.608  98.895
HETATM 6610 CR   PO01    1      99.978  67.930  96.199
HETATM 6611 CR   PO01    1     100.234  67.049  97.217
HETATM 6612 CR   PO01    1      99.267 132.589  97.808
HETATM 6613 CR   PO01    1      97.913 132.788  97.274
HETATM 6614 CR   PO01    1      97.653  67.351  96.230
HETATM 6615 CR   PO01    1      98.759  68.122  95.660
HETATM 6616 H    PO01   30      93.178  98.073 117.839
HETATM 6617 H    PO01   30      94.383  96.947 116.928
HETATM 6618 H    PO01   30      96.071  97.000 118.693
HETATM 6619 H    PO01   30      95.171  97.360 121.028
HETATM 6620 H    PO01   30      93.971  98.521 120.447
HETATM 6621 H    PO01   30      94.160 100.934 120.915
HETATM 6622 H    PO01   30      94.263 102.291 122.820
HETATM 6623 H    PO01   30      98.042 100.840 123.651
HETATM 6624 H    PO01   30      97.964  99.458 121.640
HETATM 6625 H    PO01   30     104.025 104.886 122.961
HETATM 6626 H    PO01   30     105.451 105.198 124.100
HETATM 6627 H    PO01   30     104.380 103.708 125.893
HETATM 6628 H    PO01   30     102.408 102.349 125.404
HETATM 6629 H    PO01   30     102.249 102.826 123.745
HETATM 6630 H    PO01   30      94.351 103.727 124.740
HETATM 6631 H    PO01   30      95.610 104.757 125.448
HETATM 6632 H    PO01   30      95.388 104.603 123.628
HETATM 6633 H    PO01   30      95.545 102.546 126.635
HETATM 6634 H    PO01   30      94.600 101.433 125.536
HETATM 6635 H    PO01   30      96.331 101.119 126.043
HETATM 6636 H    PO01   30     100.129 103.577 127.085
HETATM 6637 H    PO01   30      97.727 102.880 126.774
HETATM 6638 H    PO01   30      97.782 103.909 122.803
HETATM 6639 H    PO01   30     100.193 104.595 123.092
HETATM 6640 O3   PO01   30      93.969  96.464 118.941
HETATM 6641 C3   PO01   30      93.943  97.356 117.814
HETATM 6642 C3   PO01   30      95.066  97.405 118.889
HETATM 6643 C3   PO01   30      94.983  98.066 120.255
HETATM 6644 O3   PO01   30      95.942  99.154 120.150
HETATM 6645 CR   PO01   30      94.988 100.902 121.516
HETATM 6646 CR   PO01   30      95.081 101.752 122.573
HETATM 6647 CR   PO01   30      96.169 101.772 123.366
HETATM 6648 CR   PO01   30      97.248 100.902 123.032
HETATM 6649 CR   PO01   30      97.218 100.050 121.871
HETATM 6650 CR   PO01   30      96.022  99.964 121.179
HETATM 6651 O3   PO01   30     104.822 103.125 123.819
HETATM 6652 C3   PO01   30     104.573 104.571 123.790
HETATM 6653 C3   PO01   30     103.962 103.604 124.848
HETATM 6654 C3   PO01   30     102.485 103.162 124.757
HETATM 6655 O3   PO01   30     101.706 104.277 125.245
HETATM 6656 C3   PO01   30      95.342 104.066 124.558
HETATM 6657 C3   PO01   30      95.636 101.873 125.761
HETATM 6658 C3   PO01   30      96.198 102.729 124.572
HETATM 6659 CR   PO01   30      99.602 103.489 126.147
HETATM 6660 CR   PO01   30      98.235 103.208 125.975
HETATM 6661 CR   PO01   30      97.586 103.241 124.711
HETATM 6662 CR   PO01   30      98.342 103.856 123.649
HETATM 6663 CR   PO01   30      99.714 104.135 123.858
HETATM 6664 CR   PO01   30     100.368 104.019 125.072
HETATM 6665 H    PO01    1      92.570 112.719 106.801
HETATM 6666 H    PO01    1      93.176 111.230 107.568
HETATM 6667 H    PO01    1      90.701 111.450 106.722
HETATM 6668 H    PO01    1      89.790 113.352 107.710
HETATM 6669 H    PO01    1      90.279 112.995 109.268
HETATM 6670 H    PO01    1      87.051 113.480 109.721
HETATM 6671 H    PO01    1      87.121 114.192 112.085
HETATM 6672 H    PO01    1      89.370 110.628 113.098
HETATM 6673 H    PO01    1      89.361 110.126 110.741
HETATM 6674 H    PO01    1      88.899 107.069 120.263
HETATM 6675 H    PO01    1      87.451 106.048 120.857
HETATM 6676 H    PO01    1      86.714 105.537 118.465
HETATM 6677 H    PO01    1      88.030 106.599 116.582
HETATM 6678 H    PO01    1      89.034 107.344 117.784
HETATM 6679 H    PO01    1      89.190 114.093 115.647
HETATM 6680 H    PO01    1      90.208 113.047 114.555
HETATM 6681 H    PO01    1      89.439 114.514 113.909
HETATM 6682 H    PO01    1      86.832 113.912 115.834
HETATM 6683 H    PO01    1      87.048 114.610 114.281
HETATM 6684 H    PO01    1      85.997 113.185 114.436
HETATM 6685 H    PO01    1      85.911 108.639 115.464
HETATM 6686 H    PO01    1      86.337 110.626 114.116
HETATM 6687 H    PO01    1      89.524 111.867 116.523
HETATM 6688 H    PO01    1      88.939 110.024 118.158
HETATM 6689 O3   PO01    1      91.196 110.236 108.446
HETATM 6690 C3   PO01    1      92.463 112.135 107.736
HETATM 6691 C3   PO01    1      91.040 111.536 107.792
HETATM 6692 C3   PO01    1      89.902 112.471 108.373
HETATM 6693 O3   PO01    1      88.639 111.675 108.722
HETATM 6694 CR   PO01    1      87.522 112.935 110.464
HETATM 6695 CR   PO01    1      87.510 113.243 111.882
HETATM 6696 CR   PO01    1      88.054 112.379 112.893
HETATM 6697 CR   PO01    1      88.793 111.243 112.372
HETATM 6698 CR   PO01    1      88.861 110.969 111.012
HETATM 6699 CR   PO01    1      88.215 111.785 110.048
HETATM 6700 O3   PO01    1      88.508 105.299 119.320
HETATM 6701 C3   PO01    1      88.049 106.402 120.100
HETATM 6702 C3   PO01    1      87.563 106.167 118.636
HETATM 6703 C3   PO01    1      88.035 107.106 117.563
HETATM 6704 O3   PO01    1      87.073 108.145 117.711
HETATM 6705 C3   PO01    1      89.302 113.662 114.611
HETATM 6706 C3   PO01    1      86.914 113.702 114.763
HETATM 6707 C3   PO01    1      88.110 112.750 114.369
HETATM 6708 CR   PO01    1      86.686 109.394 115.711
HETATM 6709 CR   PO01    1      86.915 110.519 114.897
HETATM 6710 CR   PO01    1      87.885 111.512 115.226
HETATM 6711 CR   PO01    1      88.712 111.251 116.438
HETATM 6712 CR   PO01    1      88.414 110.162 117.280
HETATM 6713 CR   PO01    1      87.423 109.247 116.919
HETATM 6714 H    PO01    1      83.315  68.117  77.370
HETATM 6715 H    PO01    1      84.051  67.128  76.240
HETATM 6716 H    PO01    1      82.487 131.667  76.696
HETATM 6717 H    PO01    1      80.344 132.187  78.197
HETATM 6718 H    PO01    1      81.580 133.175  78.963
HETATM 6719 H    PO01    1      79.769 130.074  79.228
HETATM 6720 H    PO01    1      78.882 129.060  81.162
HETATM 6721 H    PO01    1      82.075 130.765  83.486
HETATM 6722 H    PO01    1      83.092 131.524  81.436
HETATM 6723 H    PO01    1      71.943 132.267  83.779
HETATM 6724 H    PO01    1      70.662 132.708  84.845
HETATM 6725 H    PO01    1      72.119 130.764  85.696
HETATM 6726 H    PO01    1      74.390 131.047  86.589
HETATM 6727 H    PO01    1      74.425 132.740  85.851
HETATM 6728 H    PO01    1      79.706 127.065  84.475
HETATM 6729 H    PO01    1      79.129 127.233  82.850
HETATM 6730 H    PO01    1      80.864 127.304  83.143
HETATM 6731 H    PO01    1      81.562 128.980  84.927
HETATM 6732 H    PO01    1      80.512 130.252  85.557
HETATM 6733 H    PO01    1      80.152 128.679  86.009
HETATM 6734 H    PO01    1      75.230 128.714  84.687
HETATM 6735 H    PO01    1      77.470 127.778  84.307
HETATM 6736 H    PO01    1      78.842 131.645  83.984
HETATM 6737 H    PO01    1      76.629 132.612  84.556
HETATM 6738 O3   PO01    1      81.382  66.938  76.132
HETATM 6739 C3   PO01    1      83.529  67.072  77.126
HETATM 6740 C3   PO01    1      82.214 132.661  77.047
HETATM 6741 C3   PO01    1      81.448 132.311  78.381
HETATM 6742 O3   PO01    1      82.112 131.246  79.084
HETATM 6743 CR   PO01    1      80.301 130.177  80.209
HETATM 6744 CR   PO01    1      79.676 129.676  81.350
HETATM 6745 CR   PO01    1      80.313 129.808  82.648
HETATM 6746 CR   PO01    1      81.489 130.605  82.679
HETATM 6747 CR   PO01    1      82.117 131.097  81.481
HETATM 6748 CR   PO01    1      81.510 130.898  80.234
HETATM 6749 O3   PO01    1      72.230 132.078  87.222
HETATM 6750 C3   PO01    1      71.737 132.765  84.747
HETATM 6751 C3   PO01    1      72.480 131.763  85.803
HETATM 6752 C3   PO01    1      74.013 131.690  85.827
HETATM 6753 O3   PO01    1      74.407 131.033  84.564
HETATM 6754 C3   PO01    1      79.842 127.559  83.567
HETATM 6755 C3   PO01    1      80.539 129.264  85.172
HETATM 6756 C3   PO01    1      79.732 129.092  83.846
HETATM 6757 CR   PO01    1      75.955 129.333  84.498
HETATM 6758 CR   PO01    1      77.239 128.823  84.296
HETATM 6759 CR   PO01    1      78.331 129.701  84.154
HETATM 6760 CR   PO01    1      78.038 131.101  84.149
HETATM 6761 CR   PO01    1      76.772 131.643  84.428
HETATM 6762 CR   PO01    1      75.690 130.717  84.526
HETATM 6763 H    PO01    4      74.695 103.323  78.162
HETATM 6764 H    PO01    4      73.072 103.241  79.185
HETATM 6765 H    PO01    4      72.458 105.253  78.437
HETATM 6766 H    PO01    4      74.008 106.723  77.184
HETATM 6767 H    PO01    4      74.528 105.351  76.233
HETATM 6768 H    PO01    4      74.824 104.553  80.206
HETATM 6769 H    PO01    4      75.022 105.595  82.478
HETATM 6770 H    PO01    4      76.648 108.973  80.608
HETATM 6771 H    PO01    4      76.551 107.783  78.562
HETATM 6772 H    PO01    4      73.645 116.933  82.993
HETATM 6773 H    PO01    4      74.754 115.690  82.825
HETATM 6774 H    PO01    4      72.395 115.090  83.354
HETATM 6775 H    PO01    4      72.975 113.218  84.777
HETATM 6776 H    PO01    4      74.559 113.751  85.034
HETATM 6777 H    PO01    4      75.950 106.123  84.543
HETATM 6778 H    PO01    4      75.773 107.701  85.393
HETATM 6779 H    PO01    4      74.529 107.036  84.216
HETATM 6780 H    PO01    4      78.181 106.816  83.423
HETATM 6781 H    PO01    4      78.224 108.366  82.621
HETATM 6782 H    PO01    4      77.951 108.246  84.511
HETATM 6783 H    PO01    4      76.561 112.517  83.511
HETATM 6784 H    PO01    4      77.425 110.357  83.769
HETATM 6785 H    PO01    4      73.610 108.719  82.829
HETATM 6786 H    PO01    4      72.702 110.903  82.764
HETATM 6787 O3   PO01    4      72.772 103.665  77.020
HETATM 6788 C3   PO01    4      73.587 103.302  78.185
HETATM 6789 C3   PO01    4      73.216 104.752  77.802
HETATM 6790 C3   PO01    4      74.305 105.702  77.215
HETATM 6791 O3   PO01    4      75.544 105.560  77.941
HETATM 6792 CR   PO01    4      75.219 105.482  80.353
HETATM 6793 CR   PO01    4      75.384 106.053  81.659
HETATM 6794 CR   PO01    4      75.998 107.287  81.798
HETATM 6795 CR   PO01    4      76.367 107.963  80.602
HETATM 6796 CR   PO01    4      76.153 107.395  79.368
HETATM 6797 CR   PO01    4      75.583 106.137  79.193
HETATM 6798 O3   PO01    4      72.572 115.596  85.359
HETATM 6799 C3   PO01    4      74.179 116.183  83.569
HETATM 6800 C3   PO01    4      73.194 115.114  84.144
HETATM 6801 C3   PO01    4      73.731 113.761  84.313
HETATM 6802 O3   PO01    4      74.028 113.187  83.054
HETATM 6803 C3   PO01    4      75.586 107.108  84.447
HETATM 6804 C3   PO01    4      77.737 107.874  83.460
HETATM 6805 C3   PO01    4      76.215 107.838  83.188
HETATM 6806 CR   PO01    4      75.942 111.765  83.493
HETATM 6807 CR   PO01    4      76.463 110.414  83.492
HETATM 6808 CR   PO01    4      75.641 109.275  83.196
HETATM 6809 CR   PO01    4      74.261 109.491  82.986
HETATM 6810 CR   PO01    4      73.708 110.775  82.926
HETATM 6811 CR   PO01    4      74.550 111.850  83.202
HETATM 6812 H    PO01    1      98.415  73.946  81.262
HETATM 6813 H    PO01    1      97.327  72.960  80.280
HETATM 6814 H    PO01    1      96.463  75.761  81.009
HETATM 6815 H    PO01    1      95.750  73.857  78.804
HETATM 6816 H    PO01    1      95.304  75.534  78.943
HETATM 6817 H    PO01    1      93.699  72.251  79.049
HETATM 6818 H    PO01    1      91.874  71.801  77.649
HETATM 6819 H    PO01    1      90.369  75.712  78.494
HETATM 6820 H    PO01    1      92.454  76.202  79.698
HETATM 6821 H    PO01    1      84.047 132.709  80.036
HETATM 6822 H    PO01    1      85.619  66.929  79.950
HETATM 6823 H    PO01    1      84.347  68.536  80.972
HETATM 6824 H    PO01    1      84.917  70.515  79.561
HETATM 6825 H    PO01    1      85.393  69.351  78.292
HETATM 6826 H    PO01    1      89.284  75.453  76.441
HETATM 6827 H    PO01    1      87.969  74.170  76.212
HETATM 6828 H    PO01    1      88.328  74.760  77.704
HETATM 6829 H    PO01    1      89.352  72.784  74.861
HETATM 6830 H    PO01    1      90.665  73.830  74.977
HETATM 6831 H    PO01    1      90.728  72.016  75.397
HETATM 6832 H    PO01    1      87.242  71.878  80.778
HETATM 6833 H    PO01    1      88.717  73.427  79.567
HETATM 6834 H    PO01    1      89.087  70.715  76.460
HETATM 6835 H    PO01    1      87.859  69.208  77.615
HETATM 6836 O3   PO01    1      97.912  75.542  79.400
HETATM 6837 C3   PO01    1      97.345  73.741  81.021
HETATM 6838 C3   PO01    1      96.808  75.007  80.292
HETATM 6839 C3   PO01    1      95.500  74.653  79.530
HETATM 6840 O3   PO01    1      94.278  74.458  80.296
HETATM 6841 CR   PO01    1      93.047  72.972  78.876
HETATM 6842 CR   PO01    1      92.011  72.771  78.027
HETATM 6843 CR   PO01    1      90.974  73.729  77.899
HETATM 6844 CR   PO01    1      91.166  75.021  78.496
HETATM 6845 CR   PO01    1      92.329  75.289  79.229
HETATM 6846 CR   PO01    1      93.226  74.241  79.478
HETATM 6847 O3   PO01    1      82.847  68.696  79.604
HETATM 6848 C3   PO01    1      84.639  67.015  79.445
HETATM 6849 C3   PO01    1      84.299  68.455  79.894
HETATM 6850 C3   PO01    1      85.331  69.491  79.343
HETATM 6851 O3   PO01    1      86.656  69.350  79.868
HETATM 6852 C3   PO01    1      88.820  74.542  76.804
HETATM 6853 C3   PO01    1      90.211  72.950  75.482
HETATM 6854 C3   PO01    1      89.773  73.365  76.993
HETATM 6855 CR   PO01    1      87.675  71.606  79.813
HETATM 6856 CR   PO01    1      88.344  72.563  79.074
HETATM 6857 CR   PO01    1      88.981  72.292  77.829
HETATM 6858 CR   PO01    1      88.708  71.012  77.355
HETATM 6859 CR   PO01    1      87.943  70.105  78.039
HETATM 6860 CR   PO01    1      87.391  70.345  79.277
HETATM 6861 H    PO01    1      78.692 106.090  76.655
HETATM 6862 H    PO01    1      77.607 105.085  75.421
HETATM 6863 H    PO01    1      79.272 105.657  73.786
HETATM 6864 H    PO01    1      81.500 106.608  74.343
HETATM 6865 H    PO01    1      81.176 106.538  76.090
HETATM 6866 H    PO01    1      80.047 109.262  77.167
HETATM 6867 H    PO01    1      81.517 110.630  78.404
HETATM 6868 H    PO01    1      84.379 110.052  75.551
HETATM 6869 H    PO01    1      82.782 108.819  74.112
HETATM 6870 H    PO01    1      89.523 105.807  79.982
HETATM 6871 H    PO01    1      90.129 104.202  79.850
HETATM 6872 H    PO01    1      90.333 105.473  77.841
HETATM 6873 H    PO01    1      87.445 105.874  77.632
HETATM 6874 H    PO01    1      88.479 106.831  76.732
HETATM 6875 H    PO01    1      83.796 113.078  76.534
HETATM 6876 H    PO01    1      85.294 113.101  77.558
HETATM 6877 H    PO01    1      85.080 112.193  76.000
HETATM 6878 H    PO01    1      84.423 112.510  79.565
HETATM 6879 H    PO01    1      82.810 112.791  78.849
HETATM 6880 H    PO01    1      83.212 111.340  79.888
HETATM 6881 H    PO01    1      85.733 107.077  79.183
HETATM 6882 H    PO01    1      84.105 108.952  79.174
HETATM 6883 H    PO01    1      86.890 111.435  77.375
HETATM 6884 H    PO01    1      88.558 110.023  78.017
HETATM 6885 O3   PO01    1      79.728 104.589  75.522
HETATM 6886 C3   PO01    1      78.583 105.435  75.800
HETATM 6887 C3   PO01    1      79.629 105.801  74.777
HETATM 6888 C3   PO01    1      80.733 106.719  75.072
HETATM 6889 O3   PO01    1      80.280 108.116  75.000
HETATM 6890 CR   PO01    1      80.926 109.400  76.820
HETATM 6891 CR   PO01    1      81.820 110.199  77.506
HETATM 6892 CR   PO01    1      83.098 110.487  77.035
HETATM 6893 CR   PO01    1      83.451 109.897  75.814
HETATM 6894 CR   PO01    1      82.532 109.149  75.052
HETATM 6895 CR   PO01    1      81.246 108.929  75.550
HETATM 6896 O3   PO01    1      89.078 104.123  77.165
HETATM 6897 C3   PO01    1      89.297 104.784  79.506
HETATM 6898 C3   PO01    1      89.327 105.196  78.030
HETATM 6899 C3   PO01    1      88.385 106.446  77.758
HETATM 6900 O3   PO01    1      88.388 107.487  78.730
HETATM 6901 C3   PO01    1      84.643 112.510  76.928
HETATM 6902 C3   PO01    1      83.557 112.000  79.091
HETATM 6903 C3   PO01    1      84.168 111.269  77.802
HETATM 6904 CR   PO01    1      85.983 108.036  78.918
HETATM 6905 CR   PO01    1      85.032 109.098  78.841
HETATM 6906 CR   PO01    1      85.298 110.332  78.232
HETATM 6907 CR   PO01    1      86.633 110.551  77.847
HETATM 6908 CR   PO01    1      87.654 109.665  78.147
HETATM 6909 CR   PO01    1      87.325 108.327  78.638
HETATM 6910 H    PO01   31      76.555  67.439  80.455
HETATM 6911 H    PO01   31      77.105  68.659  79.078
HETATM 6912 H    PO01   31      79.237  68.746  80.238
HETATM 6913 H    PO01   31      79.671 133.112  81.865
HETATM 6914 H    PO01   31      77.912  66.901  82.295
HETATM 6915 H    PO01   31      77.707  68.422  84.952
HETATM 6916 H    PO01   31      78.619  67.953  87.134
HETATM 6917 H    PO01   31      82.527  68.160  85.629
HETATM 6918 H    PO01   31      81.651  68.463  83.362
HETATM 6919 H    PO01   31      83.503 129.220  90.270
HETATM 6920 H    PO01   31      83.781 127.413  90.572
HETATM 6921 H    PO01   31      86.174 127.827  89.594
HETATM 6922 H    PO01   31      86.921 129.903  88.900
HETATM 6923 H    PO01   31      85.792 130.797  89.975
HETATM 6924 H    PO01   31      81.075  69.991  88.450
HETATM 6925 H    PO01   31      82.217  69.307  89.431
HETATM 6926 H    PO01   31      82.728  69.720  87.826
HETATM 6927 H    PO01   31      79.591  68.322  89.451
HETATM 6928 H    PO01   31      79.566 133.123  88.666
HETATM 6929 H    PO01   31      80.710  67.120  89.907
HETATM 6930 H    PO01   31      82.574 129.813  87.652
HETATM 6931 H    PO01   31      80.992 131.747  87.615
HETATM 6932 H    PO01   31      84.115  68.025  88.323
HETATM 6933 H    PO01   31      85.727 132.557  88.035
HETATM 6934 O3   PO01   31      78.408  67.015  79.502
HETATM 6935 C3   PO01   31      77.306  67.847  79.812
HETATM 6936 C3   PO01   31      78.594  67.983  80.547
HETATM 6937 C3   PO01   31      78.841  67.451  81.948
HETATM 6938 O3   PO01   31      79.113  68.662  82.645
HETATM 6939 CR   PO01   31      78.728  68.327  85.046
HETATM 6940 CR   PO01   31      79.295  68.077  86.332
HETATM 6941 CR   PO01   31      80.720  68.119  86.538
HETATM 6942 CR   PO01   31      81.556  68.354  85.465
HETATM 6943 CR   PO01   31      81.013  68.413  84.146
HETATM 6944 CR   PO01   31      79.594  68.472  83.916
HETATM 6945 O3   PO01   31      85.368 128.785  91.218
HETATM 6946 C3   PO01   31      84.172 128.408  90.457
HETATM 6947 C3   PO01   31      85.552 128.691  89.866
HETATM 6948 C3   PO01   31      85.860 129.996  89.251
HETATM 6949 O3   PO01   31      85.121 130.098  88.011
HETATM 6950 C3   PO01   31      81.884  69.344  88.423
HETATM 6951 C3   PO01   31      80.237  67.536  89.089
HETATM 6952 C3   PO01   31      81.272  67.975  87.994
HETATM 6953 CR   PO01   31      82.794 130.792  87.795
HETATM 6954 CR   PO01   31      81.970 131.916  87.809
HETATM 6955 CR   PO01   31      82.401  66.906  87.966
HETATM 6956 CR   PO01   31      83.770  67.122  88.087
HETATM 6957 CR   PO01   31      84.674 132.388  87.980
HETATM 6958 CR   PO01   31      84.161 131.047  87.934
HETATM 6959 H    PO01    1      95.429 127.148  71.154
HETATM 6960 H    PO01    1      95.315 128.968  70.695
HETATM 6961 H    PO01    1      92.839 128.976  70.994
HETATM 6962 H    PO01    1      91.651 127.006  72.215
HETATM 6963 H    PO01    1      93.132 126.064  72.030
HETATM 6964 H    PO01    1      91.609 125.298  68.243
HETATM 6965 H    PO01    1      90.299 123.266  67.728
HETATM 6966 H    PO01    1      89.247 123.222  71.812
HETATM 6967 H    PO01    1      90.258 125.391  72.078
HETATM 6968 H    PO01    1      82.557 120.308  73.200
HETATM 6969 H    PO01    1      81.330 121.263  73.823
HETATM 6970 H    PO01    1      80.514 121.749  71.503
HETATM 6971 H    PO01    1      81.749 123.419  72.764
HETATM 6972 H    PO01    1      82.609 123.256  71.149
HETATM 6973 H    PO01    1      89.007 121.240  67.526
HETATM 6974 H    PO01    1      87.364 120.875  68.118
HETATM 6975 H    PO01    1      87.724 122.573  67.815
HETATM 6976 H    PO01    1      90.453 120.525  69.498
HETATM 6977 H    PO01    1      89.478 120.542  71.062
HETATM 6978 H    PO01    1      88.971 119.624  69.678
HETATM 6979 H    PO01    1      84.885 120.083  72.115
HETATM 6980 H    PO01    1      86.983 119.879  71.002
HETATM 6981 H    PO01    1      87.030 123.968  70.096
HETATM 6982 H    PO01    1      85.220 124.350  71.497
HETATM 6983 O3   PO01    1      94.285 128.303  72.462
HETATM 6984 C3   PO01    1      94.793 128.068  71.122
HETATM 6985 C3   PO01    1      93.289 128.120  71.478
HETATM 6986 C3   PO01    1      92.488 126.841  71.608
HETATM 6987 O3   PO01    1      91.952 126.448  70.310
HETATM 6988 CR   PO01    1      91.021 124.822  68.882
HETATM 6989 CR   PO01    1      90.275 123.656  68.671
HETATM 6990 CR   PO01    1      89.536 122.964  69.750
HETATM 6991 CR   PO01    1      89.693 123.626  70.990
HETATM 6992 CR   PO01    1      90.360 124.840  71.192
HETATM 6993 CR   PO01    1      91.116 125.365  70.127
HETATM 6994 O3   PO01    1      82.188 120.813  70.668
HETATM 6995 C3   PO01    1      81.527 120.634  73.050
HETATM 6996 C3   PO01    1      81.612 121.518  71.793
HETATM 6997 C3   PO01    1      82.397 122.800  72.109
HETATM 6998 O3   PO01    1      83.696 122.511  72.681
HETATM 6999 C3   PO01    1      88.146 121.588  68.164
HETATM 7000 C3   PO01    1      89.450 120.557  69.974
HETATM 7001 C3   PO01    1      88.576 121.769  69.610
HETATM 7002 CR   PO01    1      85.321 120.917  71.726
HETATM 7003 CR   PO01    1      86.543 120.776  71.019
HETATM 7004 CR   PO01    1      87.253 121.901  70.404
HETATM 7005 CR   PO01    1      86.588 123.147  70.505
HETATM 7006 CR   PO01    1      85.443 123.307  71.283
HETATM 7007 CR   PO01    1      84.771 122.215  71.898
HETATM 7008 H    PO01    1      80.889  67.491  96.876
HETATM 7009 H    PO01    1      80.988  69.034  96.229
HETATM 7010 H    PO01    1      82.488  68.948  97.859
HETATM 7011 H    PO01    1      84.469  67.814  98.182
HETATM 7012 H    PO01    1      84.067 132.964  97.010
HETATM 7013 H    PO01    1      82.486 130.430  97.825
HETATM 7014 H    PO01    1      83.660 128.644  98.593
HETATM 7015 H    PO01    1      85.829 130.960 101.524
HETATM 7016 H    PO01    1      84.356 132.854 100.612
HETATM 7017 H    PO01    1      86.845 131.554 108.643
HETATM 7018 H    PO01    1      85.435 132.198 108.815
HETATM 7019 H    PO01    1      84.331 130.419 107.584
HETATM 7020 H    PO01    1      86.842 128.907 107.317
HETATM 7021 H    PO01    1      86.497 130.139 106.108
HETATM 7022 H    PO01    1      85.499 125.994 100.461
HETATM 7023 H    PO01    1      83.997 126.846 100.603
HETATM 7024 H    PO01    1      85.161 126.815  99.111
HETATM 7025 H    PO01    1      87.567 129.165 100.657
HETATM 7026 H    PO01    1      87.609 127.516 100.319
HETATM 7027 H    PO01    1      87.081 128.574  99.102
HETATM 7028 H    PO01    1      87.249 127.356 104.923
HETATM 7029 H    PO01    1      87.324 127.380 102.606
HETATM 7030 H    PO01    1      83.471 128.973 102.331
HETATM 7031 H    PO01    1      83.327 128.865 104.607
HETATM 7032 O3   PO01    1      83.707  69.248  96.160
HETATM 7033 C3   PO01    1      81.517  68.126  96.167
HETATM 7034 C3   PO01    1      82.837  68.437  96.959
HETATM 7035 C3   PO01    1      83.640  67.271  97.641
HETATM 7036 O3   PO01    1      82.842 132.925  98.607
HETATM 7037 CR   PO01    1      83.141 130.501  98.661
HETATM 7038 CR   PO01    1      83.913 129.434  99.089
HETATM 7039 CR   PO01    1      84.856 129.498 100.134
HETATM 7040 CR   PO01    1      85.084 130.808 100.821
HETATM 7041 CR   PO01    1      84.345 131.929 100.250
HETATM 7042 CR   PO01    1      83.418 131.800  99.138
HETATM 7043 O3   PO01    1      85.396 129.566 109.191
HETATM 7044 C3   PO01    1      85.956 131.688 108.054
HETATM 7045 C3   PO01    1      85.363 130.299 107.922
HETATM 7046 C3   PO01    1      86.104 129.498 106.895
HETATM 7047 O3   PO01    1      85.166 128.512 106.352
HETATM 7048 C3   PO01    1      84.989 126.963 100.143
HETATM 7049 C3   PO01    1      87.025 128.394 100.174
HETATM 7050 C3   PO01    1      85.546 128.284 100.700
HETATM 7051 CR   PO01    1      86.412 127.749 104.331
HETATM 7052 CR   PO01    1      86.462 127.677 102.928
HETATM 7053 CR   PO01    1      85.480 128.192 102.171
HETATM 7054 CR   PO01    1      84.340 128.668 102.779
HETATM 7055 CR   PO01    1      84.199 128.644 104.157
HETATM 7056 CR   PO01    1      85.289 128.273 104.985
HETATM 7057 H    PO01   32      82.842 116.283 114.785
HETATM 7058 H    PO01   32      84.506 116.896 115.390
HETATM 7059 H    PO01   32      85.446 116.778 112.977
HETATM 7060 H    PO01   32      83.515 115.783 111.352
HETATM 7061 H    PO01   32      82.639 115.293 112.810
HETATM 7062 H    PO01   32      83.168 112.101 113.426
HETATM 7063 H    PO01   32      82.166 110.365 112.209
HETATM 7064 H    PO01   32      84.077 111.765 108.597
HETATM 7065 H    PO01   32      84.631 113.783 109.893
HETATM 7066 H    PO01   32      83.373 102.892 114.113
HETATM 7067 H    PO01   32      84.801 101.713 114.614
HETATM 7068 H    PO01   32      86.121 103.406 113.998
HETATM 7069 H    PO01   32      85.209 105.913 114.042
HETATM 7070 H    PO01   32      83.523 105.165 114.196
HETATM 7071 H    PO01   32      80.725 110.604 108.931
HETATM 7072 H    PO01   32      80.495 109.012 108.874
HETATM 7073 H    PO01   32      80.471 109.840 110.358
HETATM 7074 H    PO01   32      84.184 109.330 108.003
HETATM 7075 H    PO01   32      82.778 108.266 107.791
HETATM 7076 H    PO01   32      82.705 109.940 107.239
HETATM 7077 H    PO01   32      82.194 105.316 111.555
HETATM 7078 H    PO01   32      81.329 107.229 110.213
HETATM 7079 H    PO01   32      85.068 109.067 110.651
HETATM 7080 H    PO01   32      85.873 107.063 111.567
HETATM 7081 O3   PO01   32      83.822 117.637 113.517
HETATM 7082 C3   PO01   32      83.852 116.626 114.552
HETATM 7083 C3   PO01   32      84.420 116.456 113.164
HETATM 7084 C3   PO01   32      83.678 115.392 112.329
HETATM 7085 O3   PO01   32      84.355 114.123 112.500
HETATM 7086 CR   PO01   32      83.300 112.057 112.400
HETATM 7087 CR   PO01   32      82.791 110.981 111.673
HETATM 7088 CR   PO01   32      82.983 110.828 110.226
HETATM 7089 CR   PO01   32      83.787 111.804 109.597
HETATM 7090 CR   PO01   32      84.123 112.983 110.327
HETATM 7091 CR   PO01   32      83.902 113.107 111.740
HETATM 7092 O3   PO01   32      84.667 103.493 115.758
HETATM 7093 C3   PO01   32      84.262 102.676 114.638
HETATM 7094 C3   PO01   32      85.198 103.824 114.430
HETATM 7095 C3   PO01   32      84.557 105.037 113.735
HETATM 7096 O3   PO01   32      84.538 104.881 112.251
HETATM 7097 C3   PO01   32      81.011 109.743 109.411
HETATM 7098 C3   PO01   32      83.071 109.283 108.044
HETATM 7099 C3   PO01   32      82.575 109.565 109.450
HETATM 7100 CR   PO01   32      82.745 106.165 111.285
HETATM 7101 CR   PO01   32      82.302 107.226 110.576
HETATM 7102 CR   PO01   32      83.108 108.360 110.269
HETATM 7103 CR   PO01   32      84.470 108.304 110.677
HETATM 7104 CR   PO01   32      84.959 107.119 111.262
HETATM 7105 CR   PO01   32      84.094 106.058 111.612
HETATM 7106 H    PO01    1      77.335 124.501 112.964
HETATM 7107 H    PO01    1      79.027 124.023 113.432
HETATM 7108 H    PO01    1      78.141 124.050 115.962
HETATM 7109 H    PO01    1      78.251 126.836 114.616
HETATM 7110 H    PO01    1      79.720 125.757 114.948
HETATM 7111 H    PO01    1      80.907 126.655 117.780
HETATM 7112 H    PO01    1      82.018 128.629 118.395
HETATM 7113 H    PO01    1      79.036 130.836 116.497
HETATM 7114 H    PO01    1      77.955 128.842 115.945
HETATM 7115 H    PO01    1      77.122  68.025 114.227
HETATM 7116 H    PO01    1      76.659  69.693 115.132
HETATM 7117 H    PO01    1      78.224  71.025 113.820
HETATM 7118 H    PO01    1      79.571  69.466 111.979
HETATM 7119 H    PO01    1      78.777  68.046 112.840
HETATM 7120 H    PO01    1      81.606 132.489 119.652
HETATM 7121 H    PO01    1      80.053 131.936 119.262
HETATM 7122 H    PO01    1      81.356 130.813 119.879
HETATM 7123 H    PO01    1      83.334 130.598 116.792
HETATM 7124 H    PO01    1      83.405 132.031 117.787
HETATM 7125 H    PO01    1      83.316 130.394 118.518
HETATM 7126 H    PO01    1      81.629 133.085 113.285
HETATM 7127 H    PO01    1      81.962 131.226 114.966
HETATM 7128 H    PO01    1      80.119  67.393 117.883
HETATM 7129 H    PO01    1      79.841  69.052 116.213
HETATM 7130 O3   PO01    1      76.484 125.070 115.202
HETATM 7131 C3   PO01    1      77.945 123.943 113.726
HETATM 7132 C3   PO01    1      77.865 124.693 115.066
HETATM 7133 C3   PO01    1      78.703 126.055 115.231
HETATM 7134 O3   PO01    1      78.688 126.441 116.600
HETATM 7135 CR   PO01    1      80.555 127.560 117.457
HETATM 7136 CR   PO01    1      81.176 128.730 117.779
HETATM 7137 CR   PO01    1      80.668 130.033 117.396
HETATM 7138 CR   PO01    1      79.503 130.015 116.691
HETATM 7139 CR   PO01    1      78.807 128.796 116.418
HETATM 7140 CR   PO01    1      79.336 127.608 116.806
HETATM 7141 O3   PO01    1      76.688  69.873 113.009
HETATM 7142 C3   PO01    1      76.996  69.162 114.219
HETATM 7143 C3   PO01    1      78.079  69.992 113.546
HETATM 7144 C3   PO01    1      79.295  69.058 112.982
HETATM 7145 O3   PO01    1      80.497  69.023 113.832
HETATM 7146 C3   PO01    1      81.078 131.663 119.190
HETATM 7147 C3   PO01    1      82.961 131.028 117.695
HETATM 7148 C3   PO01    1      81.407 131.295 117.707
HETATM 7149 CR   PO01    1      81.334  66.811 114.290
HETATM 7150 CR   PO01    1      81.541 132.174 115.308
HETATM 7151 CR   PO01    1      81.114 132.392 116.659
HETATM 7152 CR   PO01    1      80.401  67.188 116.935
HETATM 7153 CR   PO01    1      80.246  68.148 116.010
HETATM 7154 CR   PO01    1      80.667  67.982 114.699
HETATM 7155 H    PO01   33      75.032 122.922  71.631
HETATM 7156 H    PO01   33      75.556 121.369  72.560
HETATM 7157 H    PO01   33      75.898 122.695  74.597
HETATM 7158 H    PO01   33      74.383 125.169  74.091
HETATM 7159 H    PO01   33      75.417 125.008  72.824
HETATM 7160 H    PO01   33      76.970 123.776  76.526
HETATM 7161 H    PO01   33      76.394 124.163  78.810
HETATM 7162 H    PO01   33      74.921 128.001  77.830
HETATM 7163 H    PO01   33      75.185 127.518  75.464
HETATM 7164 H    PO01   33      81.659 120.973  82.042
HETATM 7165 H    PO01   33      81.760 120.379  83.821
HETATM 7166 H    PO01   33      79.449 120.759  84.312
HETATM 7167 H    PO01   33      78.020 121.143  81.973
HETATM 7168 H    PO01   33      79.476 121.932  81.425
HETATM 7169 H    PO01   33      75.886 128.218  81.484
HETATM 7170 H    PO01   33      76.717 128.192  79.987
HETATM 7171 H    PO01   33      75.036 128.761  80.035
HETATM 7172 H    PO01   33      73.427 125.402  79.948
HETATM 7173 H    PO01   33      73.280 126.749  81.159
HETATM 7174 H    PO01   33      73.274 127.054  79.423
HETATM 7175 H    PO01   33      79.459 124.524  81.359
HETATM 7176 H    PO01   33      78.295 126.158  80.252
HETATM 7177 H    PO01   33      74.757 124.892  82.160
HETATM 7178 H    PO01   33      76.022 123.182  83.285
HETATM 7179 O3   PO01   33      74.077 122.619  73.491
HETATM 7180 C3   PO01   33      75.124 122.365  72.527
HETATM 7181 C3   PO01   33      75.370 123.216  73.770
HETATM 7182 C3   PO01   33      75.315 124.719  73.849
HETATM 7183 O3   PO01   33      76.364 125.413  74.531
HETATM 7184 CR   PO01   33      76.477 124.679  76.823
HETATM 7185 CR   PO01   33      76.274 124.970  78.173
HETATM 7186 CR   PO01   33      75.721 126.192  78.633
HETATM 7187 CR   PO01   33      75.293 127.090  77.569
HETATM 7188 CR   PO01   33      75.473 126.839  76.200
HETATM 7189 CR   PO01   33      76.141 125.648  75.845
HETATM 7190 O3   PO01   33      80.229 119.463  82.628
HETATM 7191 C3   PO01   33      81.150 120.499  82.958
HETATM 7192 C3   PO01   33      79.693 120.684  83.221
HETATM 7193 C3   PO01   33      78.901 121.645  82.297
HETATM 7194 O3   PO01   33      78.617 122.746  83.121
HETATM 7195 C3   PO01   33      75.780 127.992  80.403
HETATM 7196 C3   PO01   33      73.818 126.391  80.154
HETATM 7197 C3   PO01   33      75.382 126.514  80.030
HETATM 7198 CR   PO01   33      78.487 124.640  81.607
HETATM 7199 CR   PO01   33      77.723 125.593  80.890
HETATM 7200 CR   PO01   33      76.259 125.683  81.013
HETATM 7201 CR   PO01   33      75.716 124.893  82.028
HETATM 7202 CR   PO01   33      76.481 123.851  82.644
HETATM 7203 CR   PO01   33      77.878 123.775  82.491
HETATM 7204 H    PO01    4      85.907 118.530  85.149
HETATM 7205 H    PO01    4      84.216 118.114  85.105
HETATM 7206 H    PO01    4      83.550 119.830  86.836
HETATM 7207 H    PO01    4      86.476 120.515  87.019
HETATM 7208 H    PO01    4      85.589 119.655  88.344
HETATM 7209 H    PO01    4      85.507 121.176  90.584
HETATM 7210 H    PO01    4      86.983 122.508  92.010
HETATM 7211 H    PO01    4      87.556 125.141  88.808
HETATM 7212 H    PO01    4      86.265 123.727  87.421
HETATM 7213 H    PO01    4      87.564 129.493  94.379
HETATM 7214 H    PO01    4      86.174 129.731  93.131
HETATM 7215 H    PO01    4      84.426 128.805  94.748
HETATM 7216 H    PO01    4      85.482 128.537  97.117
HETATM 7217 H    PO01    4      87.028 128.098  96.452
HETATM 7218 H    PO01    4      89.985 123.663  90.762
HETATM 7219 H    PO01    4      90.296 124.491  92.253
HETATM 7220 H    PO01    4      89.448 123.008  92.234
HETATM 7221 H    PO01    4      89.582 126.067  90.107
HETATM 7222 H    PO01    4      88.216 126.937  90.716
HETATM 7223 H    PO01    4      89.399 126.587  91.822
HETATM 7224 H    PO01    4      87.550 125.321  96.143
HETATM 7225 H    PO01    4      88.844 124.412  94.113
HETATM 7226 H    PO01    4      86.015 125.994  91.606
HETATM 7227 H    PO01    4      84.560 126.610  93.559
HETATM 7228 O3   PO01    4      84.494 120.731  85.246
HETATM 7229 C3   PO01    4      85.000 118.406  85.770
HETATM 7230 C3   PO01    4      84.535 119.776  86.382
HETATM 7231 C3   PO01    4      85.455 120.357  87.484
HETATM 7232 O3   PO01    4      84.888 121.557  88.107
HETATM 7233 CR   PO01    4      85.950 121.970  90.224
HETATM 7234 CR   PO01    4      86.828 122.745  91.048
HETATM 7235 CR   PO01    4      87.401 123.955  90.479
HETATM 7236 CR   PO01    4      87.133 124.285  89.139
HETATM 7237 CR   PO01    4      86.361 123.410  88.365
HETATM 7238 CR   PO01    4      85.790 122.274  88.879
HETATM 7239 O3   PO01    4      85.773 130.302  95.261
HETATM 7240 C3   PO01    4      86.511 129.611  94.191
HETATM 7241 C3   PO01    4      85.478 128.886  95.035
HETATM 7242 C3   PO01    4      85.928 128.038  96.223
HETATM 7243 O3   PO01    4      85.432 126.683  95.939
HETATM 7244 C3   PO01    4      89.606 123.975  91.729
HETATM 7245 C3   PO01    4      88.863 126.133  90.993
HETATM 7246 C3   PO01    4      88.299 124.803  91.468
HETATM 7247 CR   PO01    4      87.215 125.423  95.142
HETATM 7248 CR   PO01    4      88.013 124.974  94.028
HETATM 7249 CR   PO01    4      87.507 125.117  92.718
HETATM 7250 CR   PO01    4      86.270 125.798  92.590
HETATM 7251 CR   PO01    4      85.452 126.145  93.646
HETATM 7252 CR   PO01    4      85.966 126.033  94.890
HETATM 7253 H    PO01    1      86.729 106.414  86.841
HETATM 7254 H    PO01    1      88.383 105.988  87.027
HETATM 7255 H    PO01    1      88.360 107.080  89.306
HETATM 7256 H    PO01    1      88.856 109.373  88.251
HETATM 7257 H    PO01    1      88.517 108.571  86.684
HETATM 7258 H    PO01    1      91.063 107.118  85.536
HETATM 7259 H    PO01    1      92.712 108.398  84.200
HETATM 7260 H    PO01    1      92.971 111.357  87.156
HETATM 7261 H    PO01    1      91.148 110.102  88.286
HETATM 7262 H    PO01    1      91.572 118.224  80.238
HETATM 7263 H    PO01    1      90.633 119.507  81.349
HETATM 7264 H    PO01    1      91.276 118.325  83.481
HETATM 7265 H    PO01    1      93.288 116.559  82.198
HETATM 7266 H    PO01    1      91.589 116.069  81.447
HETATM 7267 H    PO01    1      95.610 109.752  85.704
HETATM 7268 H    PO01    1      96.174 111.249  84.999
HETATM 7269 H    PO01    1      95.287 111.162  86.455
HETATM 7270 H    PO01    1      95.289 110.906  82.934
HETATM 7271 H    PO01    1      94.806 109.319  83.482
HETATM 7272 H    PO01    1      93.635 110.127  82.625
[truncated: 1,596,346 more chars]
