# Supplementary material for: Effect of inorganic material surface chemistry on structures and fracture behaviours of epoxy resin
Source: Nat Commun. 2024 Mar 8;15:1898. doi: 10.1038/s41467-024-46138-6 (PMC10923874; doi:10.1038/s41467-024-46138-6)
Supplement: Supplementary file 4 — Supplementary Data 1 [file 41467_2024_46138_MOESM4_ESM.zip › DGEBA_PACM_Bulk_cured/DGEBA_PACM_Bulk_cured_ratio0.8.mol2]

@<TRIPOS>MOLECULE
DGEBA_MCA_SiO2_xlink_100
     27468      28896         40          0          0
SMALL
USER_CHARGES


@<TRIPOS>ATOM
        1 H          88.590791315         78.739975195         88.691251615 H       1 P1     0.106559273
        2 H          89.724199254         80.315615013         88.483136496 H       1 P1     0.122540534
        3 H          88.905440256         81.027758066         90.953145159 H       1 P1     0.117653990
        4 H          87.412149004         79.611640300         92.065775368 H       1 P1     0.124287843
        5 H          87.291362770         78.320048254         90.890605106 H       1 P1     0.119767310
        6 H          84.649461356         78.992519392         88.399164341 H       1 P1     0.137439043
        7 H          82.480569914         77.894142712         88.558213731 H       1 P1     0.113955278
        8 H          82.648460815         78.284710397         92.783630941 H       1 P1     0.107988203
        9 H          84.833379981         78.836450435         92.577592084 H       1 P1     0.116443280
       10 H          77.758701022         83.175665567         97.656092747 H       1 P1     0.135228646
       11 H          76.536754930         84.071029797         96.714547994 H       1 P1     0.148482644
       12 H          76.564694438         81.617974609         96.470990788 H       1 P1     0.113044059
       13 H          78.885480533         81.002385209         96.086642123 H       1 P1     0.132614704
       14 H          78.816011879         82.130738339         94.646767323 H       1 P1     0.126163298
       15 H          80.608389517         76.626668819         88.820614653 H       1 P1     0.128642016
       16 H          79.177539135         76.758074413         89.688585550 H       1 P1     0.135332392
       17 H          79.895919268         78.304205870         89.153890457 H       1 P1     0.123954118
       18 H          80.410891774         75.104060166         91.438309355 H       1 P1     0.118177854
       19 H          81.854249656         75.361804693         90.644455322 H       1 P1     0.121296098
       20 H          81.639488859         75.772676112         92.320157616 H       1 P1     0.109686775
       21 H          77.903205287         77.879296742         94.413339461 H       1 P1     0.133283826
       22 H          79.271334259         76.457730345         92.881384551 H       1 P1     0.100553789
       23 H          80.464484892         80.076677151         90.942810657 H       1 P1     0.118396348
       24 H          79.185981650         81.352992976         92.416689212 H       1 P1     0.128620992
       25 O          89.769340770         79.260866475         90.329113782 O.3     1 P1    -0.500684883
       26 C          89.083258716         79.674340219         89.054406616 C.3     1 P1    -0.071494289
       27 C          88.618676970         80.067512528         90.456028806 C.3     1 P1     0.063068910
       28 C          87.340666543         79.398844357         91.036578646 C.3     1 P1     0.016547748
       29 O          86.120882211         79.930891482         90.450615099 O.3     1 P1    -0.568964841
       30 C          84.160553999         78.855208833         89.329902364 C.ar    1 P1    -0.178440088
       31 C          82.886877885         78.246936798         89.422209198 C.ar    1 P1    -0.130298056
       32 C          82.276545991         77.980236323         90.665036961 C.ar    1 P1    -0.005467998
       33 C          83.002600141         78.401778437         91.821119998 C.ar    1 P1    -0.127308169
       34 C          84.370967458         78.805745731         91.703251446 C.ar    1 P1    -0.170128966
       35 C          84.986844687         79.129789973         90.495826866 C.ar    1 P1     0.264853135
       36 O          76.312022964         82.732411264         94.731213624 O.3     1 P1    -0.641937809
       37 C          77.479593062         83.487704732         96.672983800 C.3     1 P1    -0.129131971
       38 C          77.172493161         82.231240015         95.790971820 C.3     1 P1     0.099734426
       39 C          78.317791164         81.404301502         95.256865822 C.3     1 P1    -0.000642554
       40 O          77.797324597         80.300669839         94.586750652 O.3     1 P1    -0.542275702
       41 C          80.098108403         77.229373924         89.508165023 C.3     1 P1    -0.347290384
       42 C          81.191586810         75.821016421         91.309849722 C.3     1 P1    -0.358211461
       43 C          80.921746791         77.277261588         90.831213622 C.3     1 P1     0.036035263
       44 C          78.476847745         78.244682549         93.657228519 C.ar    1 P1    -0.177033801
       45 C          79.284014061         77.483943965         92.760193607 C.ar    1 P1    -0.134053156
       46 C          80.100621336         78.155679703         91.811784471 C.ar    1 P1    -0.005991068
       47 C          80.002520454         79.554484842         91.670357402 C.ar    1 P1    -0.118125406
       48 C          79.245127355         80.311939357         92.613865043 C.ar    1 P1    -0.157896527
       49 C          78.459654058         79.659725183         93.591271566 C.ar    1 P1     0.261248923
       50 H          73.402727262         74.030712413         95.762698914 H       1 P1     0.151004130
       51 H          74.527940602         74.674646577         97.160142907 H       1 P1     0.127788493
       52 H          73.475015965         76.871430905         96.947363054 H       1 P1     0.131501847
       53 H          71.399155626         77.136994434         95.139762785 H       1 P1     0.134573285
       54 H          71.622727111         75.661076744         94.644636870 H       1 P1     0.135392960
       55 H          72.482471818         75.860852834         92.044327424 H       1 P1     0.145601662
       56 H          73.869389616         74.236869942         90.913282617 H       1 P1     0.131651961
       57 H          76.990398936         74.986765663         93.584021660 H       1 P1     0.122679631
       58 H          75.666308660         76.634655286         94.606372389 H       1 P1     0.150711974
       59 H          73.739855024         76.151202445         83.401399766 H       1 P1     0.108011430
       60 H          73.981616663         74.614474856         82.842624608 H       1 P1     0.146570752
       61 H          76.602009858         74.970316589         83.418464488 H       1 P1     0.118439594
       62 H          74.927482101         73.943767238         85.052291264 H       1 P1     0.092848460
       63 H          74.686495380         75.609325816         85.778560392 H       1 P1     0.128102063
       64 H          77.735808529         72.852311723         93.037372073 H       1 P1     0.123103297
       65 H          78.311108689         72.352929596         91.404234612 H       1 P1     0.134787963
       66 H          78.397710963         74.164650184         91.938354282 H       1 P1     0.119117021
       67 H          76.293254119         71.172251495         91.753279702 H       1 P1     0.162670634
       68 H          75.281524555         72.033673418         92.736352771 H       1 P1     0.158349945
       69 H          74.843771509         71.970984847         91.057771994 H       1 P1     0.143873045
       70 H          76.174921762         72.304343618         86.830528562 H       1 P1     0.121790541
       71 H          76.264533767         71.638691203         89.125871061 H       1 P1     0.124593764
       72 H          77.141968828         75.663916100         90.194572143 H       1 P1     0.123559972
       73 H          77.096225987         76.274499046         87.798483660 H       1 P1     0.146815075
       74 O          72.343115428         75.205367992         97.407077525 O.3     1 P1    -0.493777629
       75 C          73.540503418         74.671067845         96.670458290 C.3     1 P1    -0.082925008
       76 C          72.924174941         76.030148479         96.443559739 C.3     1 P1     0.054754157
       77 C          72.275658913         76.457090705         95.058042090 C.3     1 P1     0.003456116
       78 O          73.230229304         77.216897795         94.281780684 O.3     1 P1    -0.555600748
       79 C          73.439464419         75.656913364         92.409186025 C.ar    1 P1    -0.169216358
       80 C          74.247001987         74.739000293         91.705756416 C.ar    1 P1    -0.119156096
       81 C          75.595819665         74.436609996         92.103482675 C.ar    1 P1     0.000600311
       82 C          76.105055525         75.211060670         93.208283808 C.ar    1 P1    -0.117596419
       83 C          75.317567341         76.068914466         93.920589326 C.ar    1 P1    -0.174919578
       84 C          73.950183763         76.341718825         93.529575813 C.ar    1 P1     0.264771955
       85 O          76.203295851         76.924307278         84.009351924 O.3     1 P1    -0.639097011
       86 C          74.476552894         75.562570661         82.939183828 C.3     1 P1    -0.150410170
       87 C          75.757201616         75.561990205         83.860629987 C.3     1 P1     0.092261847
       88 C          75.422281093         74.938917640         85.198289812 C.3     1 P1    -0.045456508
       89 O          76.575355596         74.715397924         85.939278282 O.3     1 P1    -0.540273963
       90 C          77.816816416         73.152763420         92.032566572 C.3     1 P1    -0.347374783
       91 C          75.684923988         71.983245127         91.741799992 C.3     1 P1    -0.337493711
       92 C          76.377029474         73.337891445         91.421956261 C.3     1 P1     0.025701838
       93 C          76.399002450         72.968466389         87.600369519 C.ar    1 P1    -0.180268611
       94 C          76.454911194         72.603252852         88.937376682 C.ar    1 P1    -0.128060365
       95 C          76.637854366         73.624111372         89.942602544 C.ar    1 P1     0.000922877
       96 C          76.889418331         74.921617915         89.520836974 C.ar    1 P1    -0.123368173
       97 C          76.845899246         75.350776069         88.142319203 C.ar    1 P1    -0.169058744
       98 C          76.552391367         74.334908316         87.197435556 C.ar    1 P1     0.258573410
       99 H          76.209454665        130.241236451        102.969656173 H       1 P1     0.155677851
      100 H          74.924222935        130.880608500        101.997922544 H       1 P1     0.137229371
      101 H          77.493666690        131.096852747        100.490270308 H       1 P1     0.118409500
      102 H          76.907420341        133.617370816        100.831724335 H       1 P1     0.128646606
      103 H          75.365329949        132.965004476        101.447416264 H       1 P1     0.143564051
      104 H          76.840544424         66.125171814         97.657852562 H       1 P1     0.151858759
      105 H          75.946339940         67.988052879         96.512982300 H       1 P1     0.144227923
      106 H          72.392538965         67.674634276         98.901842080 H       1 P1     0.099100968
      107 H          73.300626087        133.463829723         99.749534980 H       1 P1     0.162203306
      108 H          80.956801120         73.719375206         95.492026626 H       1 P1     0.118164996
      109 H          81.138298654         75.550256502         95.720508940 H       1 P1     0.103832391
      110 H          78.835913674         75.671986378         97.097625726 H       1 P1     0.135972179
      111 H          78.887584918         73.193007319         98.269163074 H       1 P1     0.125682902
      112 H          78.728537993         72.642778952         96.477548441 H       1 P1     0.108877706
      113 H          72.831706753         69.436702905         94.718481807 H       1 P1     0.145958771
      114 H          74.177795752         68.431460641         94.738184137 H       1 P1     0.144630273
      115 H          72.649154068         67.783530126         95.278137198 H       1 P1     0.125184800
      116 H          71.991898942         70.773298404         96.713939143 H       1 P1     0.151513048
      117 H          71.407631975         69.214846381         97.168753749 H       1 P1     0.121643462
      118 H          72.245352468         70.111875660         98.290111562 H       1 P1     0.140333339
      119 H          76.069542085         72.253845127         99.311593541 H       1 P1     0.147035882
      120 H          74.567394613         70.386123807         98.988865352 H       1 P1     0.136058417
      121 H          74.930643554         70.747928120         94.772559784 H       1 P1     0.136994926
      122 H          76.651228424         72.465158675         95.126932307 H       1 P1     0.143111588
      123 O          77.857791709        131.932084431        102.359038112 O.3     1 P1    -0.683196313
      124 C          75.922333623        130.440590255        101.925045898 C.3     1 P1    -0.136843509
      125 C          76.936747490        131.529284701        101.348391822 C.3     1 P1     0.114992106
      126 C          76.204864751        132.757444673        100.791335687 C.3     1 P1    -0.005782808
      127 O          75.858178424        132.510666163         99.456439998 O.3     1 P1    -0.571425894
      128 C          75.878852134         66.431618455         97.850646356 C.ar    1 P1    -0.175225531
      129 C          75.352734713         67.550381096         97.217643424 C.ar    1 P1    -0.120701153
      130 C          74.054356506         68.034740563         97.484410558 C.ar    1 P1    -0.009986787
      131 C          73.281299756         67.354135461         98.541284029 C.ar    1 P1    -0.124468276
      132 C          73.874497900         66.140134684         99.110737786 C.ar    1 P1    -0.173100123
      133 C          75.213355925        133.672175830         98.809809655 C.ar    1 P1     0.262122993
      134 O          80.694911121         74.662372458         97.432079598 O.3     1 P1    -0.494204374
      135 C          80.640984313         74.650116337         96.047598210 C.3     1 P1    -0.107227024
      136 C          79.325878907         74.753042539         96.921957801 C.3     1 P1     0.053471201
      137 C          78.638502457         73.433396959         97.249638212 C.3     1 P1    -0.034030259
      138 O          77.235289079         73.683266293         97.392029105 O.3     1 P1    -0.546147100
      139 C          73.277625364         68.603950070         95.299804166 C.3     1 P1    -0.326390323
      140 C          72.209484422         69.892997833         97.194270192 C.3     1 P1    -0.353497007
      141 C          73.565284850         69.228910604         96.739123521 C.3     1 P1     0.028934356
      142 C          75.794835983         71.945210749         98.343084519 C.ar    1 P1    -0.174616189
      143 C          74.965197907         70.824674429         98.221492496 C.ar    1 P1    -0.122461909
      144 C          74.669544298         70.305516511         96.878808934 C.ar    1 P1     0.001149970
      145 C          75.246983222         70.952335009         95.738253516 C.ar    1 P1    -0.109614206
      146 C          76.205401836         71.955020667         95.963500994 C.ar    1 P1    -0.156474292
      147 C          76.425381969         72.612726780         97.209817724 C.ar    1 P1     0.237308314
      148 H         128.334211835         80.638260887         87.688558608 H       1 P1     0.144067494
      149 H         130.026536164         80.553836680         87.374642307 H       1 P1     0.139715602
      150 H         129.261459802         82.057905889         89.750112033 H       1 P1     0.116348896
      151 H         129.272515599         80.169561064         91.204086217 H       1 P1     0.149098393
      152 H         129.431797276         79.023551216         89.790456999 H       1 P1     0.132997123
      153 H         126.450229268         79.887464883         92.525732940 H       1 P1     0.123725000
      154 H         125.322239874         78.004007938         93.564482936 H       1 P1     0.118074739
      155 H         126.572415435         75.516378287         90.459691762 H       1 P1     0.132907706
      156 H         127.586372734         77.415097367         89.410605436 H       1 P1     0.135581034
      157 H         127.602536259         67.908546426         93.606062000 H       1 P1     0.117649173
      158 H         128.784799909         66.540462501         93.061233343 H       1 P1     0.100046630
      159 H         130.444621264         68.299117488         92.170237122 H       1 P1     0.130100408
      160 H         130.257060539         70.753771858         93.119801203 H       1 P1     0.121549299
      161 H         128.847690863         70.185185326         93.879768831 H       1 P1     0.109656750
      162 H         124.489043834         76.219169552         94.851516096 H       1 P1     0.128850820
      163 H         124.935482374         74.605078594         94.967717566 H       1 P1     0.128793780
      164 H         126.242590884         75.808253111         94.761575178 H       1 P1     0.131431854
      165 H         123.147969506         74.522333330         92.777186058 H       1 P1     0.127914170
      166 H         123.357422765         76.217756456         92.992297718 H       1 P1     0.161968150
      167 H         123.650973726         75.535837709         91.445756212 H       1 P1     0.131472428
      168 H         126.014401409         71.018319331         91.217780703 H       1 P1     0.126279721
      169 H         124.602681400         72.976874423         91.533292294 H       1 P1     0.112930143
      170 H         127.840159253         74.852168348         93.590598823 H       1 P1     0.139254053
      171 H         129.138760555         72.888472521         93.276157282 H       1 P1     0.158106387
      172 O         131.127544538         80.975375386         89.512400826 O.3     1 P1    -0.668593833
      173 C         129.320462353         81.147632885         87.834913120 C.3     1 P1    -0.112660771
      174 C         129.658645315         81.097722823         89.389584307 C.3     1 P1     0.097776093
      175 C         129.026406139         79.950373167         90.191815795 C.3     1 P1    -0.028250350
      176 O         127.520912328         79.933202736         90.070714650 O.3     1 P1    -0.546547591
      177 C         126.369715163         79.030006125         92.037751357 C.ar    1 P1    -0.161812649
      178 C         125.781829387         77.893740662         92.683547631 C.ar    1 P1    -0.124736936
      179 C         125.866243030         76.602880652         92.208639005 C.ar    1 P1    -0.001413228
      180 C         126.456804602         76.472717893         90.881324484 C.ar    1 P1    -0.121796511
      181 C         127.001785401         77.570591087         90.227902505 C.ar    1 P1    -0.170082923
      182 C         126.993127203         78.850349339         90.757115099 C.ar    1 P1     0.270843404
      183 O         129.681112477         67.917179334         94.068166457 O.3     1 P1    -0.513376114
      184 C         128.584338158         67.633886303         93.163041161 C.3     1 P1    -0.094790825
      185 C         129.695034220         68.628580240         92.845938784 C.3     1 P1     0.120908214
      186 C         129.331412655         70.144661462         93.002169037 C.3     1 P1    -0.034940209
      187 O         128.468763594         70.637208299         91.858177674 O.3     1 P1    -0.533350057
      188 C         125.277304420         75.480618945         94.434275933 C.3     1 P1    -0.344731525
      189 C         123.765323274         75.398484121         92.501010923 C.3     1 P1    -0.343808957
      190 C         125.241623762         75.395194376         92.880359609 C.3     1 P1     0.034213420
      191 C         126.414202343         71.853424092         91.655027357 C.ar    1 P1    -0.184904463
      192 C         125.572122282         72.992553078         91.898663738 C.ar    1 P1    -0.132693853
      193 C         126.037576443         74.181255735         92.608520980 C.ar    1 P1    -0.012675138
      194 C         127.385972928         74.046975836         93.074181304 C.ar    1 P1    -0.128109522
      195 C         128.231093372         72.894691775         92.872906090 C.ar    1 P1    -0.169530913
      196 C         127.777810996         71.804212775         92.114069344 C.ar    1 P1     0.261675661
      197 H          71.691132262         74.849434274        107.252944364 H       1 P1     0.124274210
      198 H          72.453241813         73.837167262        106.226052996 H       1 P1     0.135987487
      199 H          69.819560723         72.937251254        107.604977050 H       1 P1     0.108551391
      200 H          68.945345192         72.983976111        105.233608061 H       1 P1     0.135199494
      201 H          70.470897823         73.651835869        104.779737864 H       1 P1     0.167260189
      202 H          68.991911724         77.291293815        106.292155901 H       1 P1     0.168908744
      203 H          66.963755644         78.302184540        107.341574369 H       1 P1     0.163561469
      204 H         133.778837528         74.458449563        108.657926388 H       1 P1     0.128529151
      205 H          67.415385872         73.601427040        107.238896954 H       1 P1     0.117564404
      206 H         127.955007911         81.097625612        104.567016117 H       1 P1     0.160941290
      207 H         128.186386040         82.652050324        104.493667581 H       1 P1     0.164419026
      208 H         129.845444457         81.056114372        102.695093724 H       1 P1     0.103971823
      209 H         130.631417832         82.128070162        105.429249947 H       1 P1     0.151329148
      210 H         131.549744074         81.012251377        104.438871639 H       1 P1     0.120663296
      211 H         131.847590044         75.273987958        109.190123049 H       1 P1     0.146003613
      212 H         132.911432653         75.537275631        110.568514871 H       1 P1     0.117919455
      213 H         131.357090750         76.486145293        110.520131351 H       1 P1     0.124505784
      214 H         133.113912477         78.479477135        110.897235969 H       1 P1     0.123821458
      215 H          66.527891782         77.395047261        110.564544423 H       1 P1     0.121192679
      216 H          66.414678587         78.783292006        109.559034704 H       1 P1     0.122818748
      217 H         130.561968678         77.502945137        105.250850267 H       1 P1     0.127792045
      218 H         131.675432525         76.248160934        106.790587216 H       1 P1     0.125492709
      219 H         132.140968570         79.733276518        109.193330095 H       1 P1     0.111226036
      220 H         130.923647056         80.972911100        107.554410386 H       1 P1     0.120124502
      221 O          70.864530687         71.696157480        106.247954666 O.3     1 P1    -0.647839377
      222 C          71.924212337         73.827493687        107.123890901 C.3     1 P1    -0.127661032
      223 C          70.542587304         72.989868041        106.815540282 C.3     1 P1     0.090617227
      224 C          69.789319553         73.609809311        105.627278178 C.3     1 P1    -0.002038196
      225 O          69.425453129         75.029920263        105.867651051 O.3     1 P1    -0.555004606
      226 C          68.268985613         76.761762943        106.744655000 C.ar    1 P1    -0.147860438
      227 C          67.154033444         77.340788859        107.417919913 C.ar    1 P1    -0.122334150
      228 C          66.278545111         76.537644467        108.160643427 C.ar    1 P1     0.001544875
      229 C          66.435309748         75.152373731        108.112277270 C.ar    1 P1    -0.113195052
      230 C          67.454145672         74.578073329        107.320414806 C.ar    1 P1    -0.186695676
      231 C          68.426728392         75.389376577        106.628036918 C.ar    1 P1     0.254257790
      232 O         130.381582735         82.963015486        103.095888652 O.3     1 P1    -0.691954922
      233 C         128.288255922         81.828551144        103.845828782 C.3     1 P1    -0.110821512
      234 C         129.772450622         81.746886904        103.503840325 C.3     1 P1     0.098936320
      235 C         130.517880418         81.255669728        104.720331823 C.3     1 P1    -0.022659157
      236 O         129.953462220         80.065448175        105.322721232 O.3     1 P1    -0.562520224
      237 C         132.203238889         76.035992849        109.876662754 C.3     1 P1    -0.336471943
      238 C         133.742258236         78.050393507        110.089358011 C.3     1 P1    -0.338584589
      239 C         133.051779066         77.141230149        109.039032270 C.3     1 P1     0.031271763
      240 C         130.980462908         78.004334949        106.045371827 C.ar    1 P1    -0.164326770
      241 C         131.633198409         77.249668019        106.990799577 C.ar    1 P1    -0.129179733
      242 C         132.197241524         77.885133147        108.113798508 C.ar    1 P1     0.005339901
      243 C         131.937429253         79.278875930        108.329221621 C.ar    1 P1    -0.132877648
      244 C         131.183356621         80.041399042        107.394045484 C.ar    1 P1    -0.177752505
      245 C         130.765910002         79.394596503        106.244288385 C.ar    1 P1     0.265581552
      246 H         132.355510938         75.351727027         96.660788519 H       1 P1     0.134245205
      247 H         133.488475871         74.090113588         96.980069034 H       1 P1     0.131962142
      248 H         132.536895528         73.008173696         94.786675840 H       1 P1     0.134952502
      249 H         130.738693786         71.850582102         96.113534632 H       1 P1     0.123306036
      250 H         131.194561853         72.900955294         97.559104680 H       1 P1     0.111384628
      251 H         131.177628096         69.682786432         96.687426057 H       1 P1     0.145171361
      252 H         130.900128087         67.919193915         98.210012574 H       1 P1     0.113014517
      253 H         133.409609324         69.898361263        100.988459712 H       1 P1     0.140670401
      254 H         133.596805957         71.786783849         99.336271625 H       1 P1     0.139495933
      255 H          70.779968087        131.628812748        104.095683377 H       1 P1     0.113942944
      256 H          72.510242438        131.502721279        103.800607477 H       1 P1     0.120669824
      257 H          71.526287074        132.005304978        101.795895819 H       1 P1     0.140672156
      258 H          70.644418904         66.420908054        101.345690759 H       1 P1     0.123554244
      259 H          70.170363102         66.535133637        102.965164955 H       1 P1     0.125758626
      260 H         131.302301964         67.588879105        102.847803215 H       1 P1     0.137983268
      261 H         131.715239639         69.124286804        102.342181216 H       1 P1     0.153820565
      262 H         130.199426579         68.404591125        101.596585029 H       1 P1     0.173588919
      263 H         131.535413184        133.449335687        100.862980961 H       1 P1     0.146308599
      264 H         130.368356567         66.514106624        100.125478992 H       1 P1     0.121496320
      265 H         131.839874323         66.158339421         99.307577619 H       1 P1     0.121575291
      266 H          68.359129154        133.931806184         99.559971414 H       1 P1     0.127092072
      267 H          66.260302378         66.777023463         99.063375757 H       1 P1     0.126335878
      268 H         133.487416022         67.070135860        103.262614135 H       1 P1     0.138164654
      269 H          67.575936517        133.785292168        103.692165035 H       1 P1     0.157828710
      270 O         130.747522994         74.130587774         94.974569200 O.3     1 P1    -0.649183859
      271 C         132.915349667         74.571760452         96.186840782 C.3     1 P1    -0.152472395
      272 C         131.937496148         73.544287747         95.553413616 C.3     1 P1     0.098293743
      273 C         131.515147057         72.486137431         96.607307160 C.3     1 P1    -0.014110881
      274 O         132.720820942         71.698228471         96.932056193 O.3     1 P1    -0.543706390
      275 C         131.677140633         69.688565437         97.600163826 C.ar    1 P1    -0.174728334
      276 C         131.432277503         68.679130740         98.516650430 C.ar    1 P1    -0.124087036
      277 C         132.215712746         68.685175500         99.736065717 C.ar    1 P1     0.000782129
      278 C         132.973186149         69.847952668        100.058424427 C.ar    1 P1    -0.122544203
      279 C         133.117025222         70.883510774         99.125012893 C.ar    1 P1    -0.168842976
      280 C         132.503833518         70.737381808         97.912539452 C.ar    1 P1     0.248026470
      281 O          72.776698841        133.626826785        102.215462646 O.3     1 P1    -0.676027981
      282 C          71.694791355        132.246686068        103.866254388 C.3     1 P1    -0.152255183
      283 C          71.589616850        132.852236893        102.491480794 C.3     1 P1     0.112843502
      284 C          70.354493885        133.688228085        102.202092786 C.3     1 P1    -0.003553759
      285 O          69.173400878        132.960786536        101.820085869 O.3     1 P1    -0.551893061
      286 C         131.257369621         68.171329821        101.931042751 C.3     1 P1    -0.349807129
      287 C         131.399881948         66.379239908        100.291386493 C.3     1 P1    -0.351837721
      288 C         132.164974040         67.641307779        100.782808129 C.3     1 P1     0.036499511
      289 C          67.697370284         66.111445818        100.392568046 C.ar    1 P1    -0.181174104
      290 C          66.430856985         66.633562881        100.056294079 C.ar    1 P1    -0.122590494
      291 C         133.506824529         67.023111292        101.085187984 C.ar    1 P1     0.005700912
      292 C          66.060037454         66.787662939        102.422893135 C.ar    1 P1    -0.096949829
      293 C          67.249747079         66.116831690        102.736001562 C.ar    1 P1    -0.127270969
      294 C          68.050847830        133.685802473        101.679229650 C.ar    1 P1     0.275621186
      295 H          67.384097528        122.434827234        111.305085182 H       1 P1     0.132250663
      296 H          68.209643125        123.709916334        110.439065738 H       1 P1     0.138590885
      297 H         133.439481543        123.155759391        109.454619988 H       1 P1     0.113750878
      298 H          66.818807893        122.891442010        107.195343486 H       1 P1     0.115082972
      299 H          68.145144252        123.178149401        108.198071905 H       1 P1     0.127028419
      300 H          66.184699791        125.292959329        105.724995081 H       1 P1     0.131654663
      301 H          67.473679896        126.186920133        103.723549552 H       1 P1     0.116420403
      302 H          70.539019121        127.041735283        106.558034217 H       1 P1     0.104186847
      303 H          69.157593419        126.161299490        108.244091785 H       1 P1     0.131943727
      304 H         131.431351753        130.353647562         99.491193308 H       1 P1     0.124913695
      305 H         130.292052416        128.994895860         99.288868861 H       1 P1     0.182999004
      306 H         132.903947446        127.853484626         99.706961808 H       1 P1     0.147796922
      307 H         133.059381824        128.296434808        102.097923659 H       1 P1     0.130885482
      308 H         132.089216228        129.822301935        101.944037079 H       1 P1     0.143425713
      309 H          71.933095875        127.556284744        104.694167542 H       1 P1     0.116019704
      310 H          71.711594643        128.427993148        103.202233308 H       1 P1     0.130364518
      311 H          70.867638552        128.926307838        104.736158632 H       1 P1     0.117137547
      312 H          71.354859287        126.365548712        102.303476119 H       1 P1     0.118026087
      313 H          71.081838415        125.421354506        103.854765337 H       1 P1     0.141718086
      314 H          69.944544847        125.350443805        102.580036111 H       1 P1     0.119231337
      315 H          67.234347945        130.835304727        103.186825335 H       1 P1     0.128648489
      316 H          68.823966112        129.697440075        104.395751532 H       1 P1     0.118291535
      317 H          69.420416792        127.029862467        101.145789601 H       1 P1     0.111683789
      318 H          67.638021933        128.238560894         99.859586999 H       1 P1     0.126471013
      319 O          66.656570257        121.462468086        109.326528933 O.3     1 P1    -0.696800677
      320 C          67.253894790        123.325742725        110.687919914 C.3     1 P1    -0.135677140
      321 C          66.510572639        122.913358592        109.357358992 C.3     1 P1     0.119017796
      322 C          67.126969218        123.469503138        108.079467458 C.3     1 P1     0.003280960
      323 O          66.894053102        124.921505834        108.036049125 O.3     1 P1    -0.567888747
      324 C          67.086416909        125.619548532        105.837558697 C.ar    1 P1    -0.174530940
      325 C          67.875283780        126.142648591        104.753108181 C.ar    1 P1    -0.127936741
      326 C          69.144511689        126.672788739        104.997624013 C.ar    1 P1    -0.000705377
      327 C          69.614745456        126.704433447        106.321144789 C.ar    1 P1    -0.128523960
      328 C          68.762189070        126.231282189        107.337499776 C.ar    1 P1    -0.179324532
      329 C          67.585982998        125.552817594        107.100065170 C.ar    1 P1     0.267217913
      330 O         131.241379334        127.280134044        100.785632282 O.3     1 P1    -0.630133068
      331 C         131.355538111        129.232215927         99.274966780 C.3     1 P1    -0.131296255
      332 C         132.127767923        128.316328229        100.264357523 C.3     1 P1     0.115293976
      333 C         132.795822195        129.109179782        101.416795896 C.3     1 P1    -0.062153409
      334 O         133.968255058        129.997234040        101.047593846 O.3     1 P1    -0.532223340
      335 C          71.216032382        128.137553576        104.149783141 C.3     1 P1    -0.359549341
      336 C          70.685954420        125.987058562        103.112773441 C.3     1 P1    -0.335147117
      337 C          69.983541247        127.215649044        103.803442806 C.3     1 P1     0.027903953
      338 C          67.651203144        129.980712865        102.793454999 C.ar    1 P1    -0.177240363
      339 C          68.549348244        129.262527490        103.498852936 C.ar    1 P1    -0.127478153
      340 C          69.048906708        128.059547318        102.907693700 C.ar    1 P1     0.000870255
      341 C          68.890854393        127.786815387        101.575662051 C.ar    1 P1    -0.129847303
      342 C          67.897426097        128.527042391        100.855791303 C.ar    1 P1    -0.150962814
      343 C          67.145851145        129.459175073        101.561549091 C.ar    1 P1     0.277385037
      344 H          84.056642287        132.767326184        132.643767999 H       1 P1     0.154162273
      345 H          82.617422419        133.852585677        132.992946559 H       1 P1     0.124957383
      346 H          82.657060976        131.032158962        131.785509247 H       1 P1     0.151570787
      347 H          80.042941520        132.072895561        131.708743501 H       1 P1     0.116830402
      348 H          80.553902832        132.031350448        133.376836754 H       1 P1     0.121837402
      349 H          79.152248507        129.188419644        130.546540070 H       1 P1     0.118671447
      350 H          76.837609197        128.266277047        130.774837931 H       1 P1     0.114279847
      351 H          77.143855583        128.707472687         66.877820066 H       1 P1     0.123760554
      352 H          79.131965310        129.915544539         66.749276899 H       1 P1     0.132260757
      353 H          68.281961878        129.860098202         70.088477681 H       1 P1     0.132978404
      354 H          68.033822536        131.475558567         70.781826466 H       1 P1     0.120834425
      355 H          69.750564812        132.563483932         69.022680852 H       1 P1     0.132303448
      356 H          70.094966770        131.268751280         66.870329764 H       1 P1     0.136605679
      357 H          69.746888250        129.673962182         67.829316046 H       1 P1     0.146737359
      358 H          75.131610172        126.768500628        131.014190848 H       1 P1     0.132910190
      359 H          73.639197275        127.282830894        132.074308482 H       1 P1     0.160329412
      360 H          74.497647074        128.345181393        131.129315092 H       1 P1     0.139508558
      361 H          76.154743771        126.472104810         66.717737806 H       1 P1     0.116793477
      362 H          74.931731962        125.708856248        133.690448501 H       1 P1     0.127052298
      363 H          76.451955448        125.868648524        132.891453654 H       1 P1     0.122499202
      364 H          72.319657796        128.432188549         68.686617223 H       1 P1     0.151401901
      365 H          74.008176250        127.134428262         67.531944916 H       1 P1     0.123040055
      366 H          74.602748589        130.334975457        132.944609778 H       1 P1     0.128141149
      367 H          73.101814072        131.718135847         66.399049595 H       1 P1     0.139391830
      368 O          82.143405296        132.658511675        130.635225210 O.3     1 P1    -0.681130898
      369 C          83.026758521        132.813147250        133.061897299 C.3     1 P1    -0.093871114
      370 C          82.203873310        131.973893595        131.970709524 C.3     1 P1     0.093498035
      371 C          80.742125747        131.585197403        132.385390799 C.3     1 P1    -0.025433896
      372 O          80.613511931        130.145785334        132.393790977 O.3     1 P1    -0.525883363
      373 C          78.654517944        129.202327728        131.446824565 C.ar    1 P1    -0.173860264
      374 C          77.336236371        128.679310996        131.574004316 C.ar    1 P1    -0.137499506
      375 C          76.664310547        128.551400301        132.785189069 C.ar    1 P1    -0.010010541
      376 C          77.429102017        128.965627909        133.926863715 C.ar    1 P1    -0.127624287
      377 C          78.636934340        129.630454432        133.867056813 C.ar    1 P1    -0.153118389
      378 C          79.256788294        129.706679235        132.618110198 C.ar    1 P1     0.232018775
      379 O          68.095373039        131.256750395         68.753227173 O.3     1 P1    -0.499087586
      380 C          68.532748585        130.902179269         70.051502528 C.3     1 P1    -0.071405958
      381 C          69.500436297        131.481000291         69.021541822 C.3     1 P1     0.081457534
      382 C          70.144766323        130.735071266         67.886343132 C.3     1 P1    -0.044518459
      383 O          71.608341183        130.782376537         68.229076679 O.3     1 P1    -0.531158233
      384 C          74.643230547        127.420878943        131.779968206 C.3     1 P1    -0.346053804
      385 C          75.788580626        126.370057500        133.605634363 C.3     1 P1    -0.344260658
      386 C          75.400415387        127.761227412        133.030655450 C.3     1 P1     0.023293129
      387 C          72.748220396        128.743148397         67.822426664 C.ar    1 P1    -0.165031855
      388 C          73.801128152        128.036898674         67.158271161 C.ar    1 P1    -0.137320287
      389 C          74.432549374        128.538824576        133.942304685 C.ar    1 P1    -0.004234017
      390 C          74.146427222        129.949676224        133.709350293 C.ar    1 P1    -0.098125642
      391 C          73.232910452        130.728557691         66.554304023 C.ar    1 P1    -0.145363645
      392 C          72.475251116        130.087670154         67.483522361 C.ar    1 P1     0.257076623
      393 H          87.671552685         73.711953211        104.363782746 H       1 P1     0.130838046
      394 H          87.723819842         75.168043657        105.231653778 H       1 P1     0.143085767
      395 H          85.419231819         74.293367749        106.120005884 H       1 P1     0.139091505
      396 H          84.346867879         75.368530801        104.138691487 H       1 P1     0.120981388
      397 H          85.689399652         74.910129594        103.038776438 H       1 P1     0.146269604
      398 H          86.545118976         78.577724260        102.863335662 H       1 P1     0.152861452
      399 H          85.201530495         80.347932631        102.156581262 H       1 P1     0.118099620
      400 H          82.111134089         79.015556274        104.655234658 H       1 P1     0.106594823
      401 H          83.543578766         77.326907835        105.377853509 H       1 P1     0.121164233
      402 H          85.289995901         84.734760133        109.015931352 H       1 P1     0.125391946
      403 H          84.705874577         85.836812546        108.026568604 H       1 P1     0.150144456
      404 H          82.552570360         85.805546570        109.527274476 H       1 P1     0.125011449
      405 H          81.677228600         83.890830365        108.450827798 H       1 P1     0.136838651
      406 H          83.313642077         83.250845646        108.241084002 H       1 P1     0.123414449
      407 H          83.185390293         80.902011078        100.493726820 H       1 P1     0.146745046
      408 H          82.342194697         82.260091547        100.912202397 H       1 P1     0.134667534
      409 H          84.025208426         82.065931586        101.491644058 H       1 P1     0.121754073
      410 H          80.725562999         79.866709470        103.191221364 H       1 P1     0.148775255
      411 H          80.408504174         81.039672244        102.031192448 H       1 P1     0.138534561
      412 H          81.265512791         79.503005628        101.496206546 H       1 P1     0.133567867
      413 H          80.580848409         83.325328526        106.146546812 H       1 P1     0.124308484
      414 H          80.474510809         81.651082622        104.508710521 H       1 P1     0.107835209
      415 H          84.405066308         82.594366573        103.407969373 H       1 P1     0.101528680
      416 H          84.641951363         84.122131722        105.248399775 H       1 P1     0.125312122
      417 O          85.436001680         72.782083332        104.633186979 O.3     1 P1    -0.684567237
      418 C          87.350976551         74.163435931        105.289017934 C.3     1 P1    -0.143799441
      419 C          85.834923153         74.074166705        105.076936971 C.3     1 P1     0.136195349
      420 C          85.396963263         75.263192318        104.079317052 C.3     1 P1    -0.000353074
      421 O          85.972048685         76.600172517        104.431766369 O.3     1 P1    -0.546693212
      422 C          85.578771166         78.546062878        103.139139450 C.ar    1 P1    -0.160649884
      423 C          84.779529693         79.602012191        102.728770694 C.ar    1 P1    -0.135162157
      424 C          83.413904510         79.796199718        103.140550283 C.ar    1 P1     0.004190110
      425 C          83.025523733         78.933470040        104.244623402 C.ar    1 P1    -0.121925565
      426 C          83.886589008         77.924612128        104.633542303 C.ar    1 P1    -0.177000212
      427 C          85.188815831         77.678257235        104.089251786 C.ar    1 P1     0.241457801
      428 O          83.288157783         84.373976513        110.682034473 O.3     1 P1    -0.642086216
      429 C          84.660359153         85.586404818        109.068809379 C.3     1 P1    -0.153280909
      430 C          83.243069005         85.026126597        109.378584353 C.3     1 P1     0.105395187
      431 C          82.705892655         84.150014223        108.193794787 C.3     1 P1    -0.021801679
      432 O          82.742442886         84.783129312        106.862122674 O.3     1 P1    -0.561511880
      433 C          83.060397087         81.582325468        101.324365306 C.3     1 P1    -0.329292893
      434 C          81.169023943         80.283910645        102.295824319 C.3     1 P1    -0.331827378
      435 C          82.574196811         80.896093452        102.629668506 C.3     1 P1     0.027238271
      436 C          81.428960329         83.150024107        105.557114745 C.ar    1 P1    -0.175838852
      437 C          81.352287830         82.104317176        104.605453711 C.ar    1 P1    -0.126439349
      438 C          82.491248923         81.903135176        103.748376699 C.ar    1 P1    -0.002715433
      439 C          83.627781773         82.708350604        104.023876224 C.ar    1 P1    -0.124931482
      440 C          83.728771990         83.638438775        105.029427377 C.ar    1 P1    -0.172251170
      441 C          82.587932857         83.871219585        105.821054236 C.ar    1 P1     0.275194477
      442 H          75.572548278         79.282181631        126.442602826 H       1 P1     0.185774913
      443 H          75.625773592         79.830668123        124.755850599 H       1 P1     0.153716088
      444 H          75.006667082         81.588107270        127.197421714 H       1 P1     0.110077623
      445 H          77.355930482         80.937958386        126.805572848 H       1 P1     0.097392137
      446 H          77.027974919         82.616091487        126.586481652 H       1 P1     0.124906253
      447 H          77.023797330         80.374898883        122.853400922 H       1 P1     0.135836078
      448 H          76.185130612         81.415168175        120.649596080 H       1 P1     0.118149517
      449 H          76.238364827         85.288398682        122.678352236 H       1 P1     0.119759093
      450 H          77.550244743         84.143709472        124.496643630 H       1 P1     0.158208989
      451 H          81.613056913         83.147941665        116.721117973 H       1 P1     0.151098242
      452 H          81.115791424         84.700088982        116.441670929 H       1 P1     0.133819227
      453 H          80.460558924         84.238881618        114.035857947 H       1 P1     0.135691392
      454 H          79.296452679         82.452778416        116.130091543 H       1 P1     0.137221621
      455 H          78.539842119         82.945472518        114.459661739 H       1 P1     0.123233953
      456 H          73.252587538         83.429224488        121.055301177 H       1 P1     0.111818826
      457 H          73.213401343         83.717290584        119.297754148 H       1 P1     0.110421052
      458 H          74.036724767         82.259817240        120.014699242 H       1 P1     0.113799631
      459 H          74.294868775         85.986437451        119.860577439 H       1 P1     0.148269398
      460 H          74.334046250         85.615487237        121.622132833 H       1 P1     0.156561792
      461 H          75.659503358         86.241835738        120.726339222 H       1 P1     0.131207645
      462 H          76.056359799         83.582092818        115.731797191 H       1 P1     0.148481383
      463 H          74.764567264         83.185254187        117.658620266 H       1 P1     0.117092747
      464 H          77.759554476         84.871318013        120.248965586 H       1 P1     0.121333115
      465 H          79.100631633         85.298216838        118.005110876 H       1 P1     0.141888377
      466 O          74.582794578         82.280380293        125.354632375 O.3     1 P1    -0.624562463
      467 C          75.060678556         80.000148234        125.732584590 C.3     1 P1    -0.105924594
      468 C          75.414054216         81.426605505        126.166643586 C.3     1 P1     0.077761891
      469 C          76.922948001         81.642348483        126.133395939 C.3     1 P1    -0.010763578
      470 O          77.703442980         81.463968009        124.914752278 O.3     1 P1    -0.536868226
      471 C          76.899656236         81.411572932        122.716261610 C.ar    1 P1    -0.165883465
      472 C          76.357221227         81.938635724        121.549574003 C.ar    1 P1    -0.131861631
      473 C          75.966046675         83.363073656        121.590239820 C.ar    1 P1     0.004027589
      474 C          76.449866958         84.202688990        122.692638175 C.ar    1 P1    -0.132149876
      475 C          77.148829270         83.588994821        123.767073403 C.ar    1 P1    -0.151137386
      476 C          77.283075911         82.199107679        123.826940217 C.ar    1 P1     0.296112385
      477 O          81.028858397         82.131996065        114.352772242 O.3     1 P1    -0.665928226
      478 C          81.576154797         83.919717730        115.895119440 C.3     1 P1    -0.120563744
      479 C          80.557116651         83.425516129        114.828520008 C.3     1 P1     0.108546196
      480 C          79.108279720         83.231713882        115.411949115 C.3     1 P1    -0.048071902
      481 O          78.602222904         84.461946363        115.828235601 O.3     1 P1    -0.525471923
      482 C          73.870876810         83.362131067        120.150318799 C.3     1 P1    -0.333761859
      483 C          74.845913870         85.541183536        120.676751060 C.3     1 P1    -0.335191843
      484 C          75.227070729         84.029297050        120.391694556 C.3     1 P1     0.029266420
      485 C          76.480304979         83.756628219        116.680668970 C.ar    1 P1    -0.160227876
      486 C          75.677947255         83.540762042        117.839968050 C.ar    1 P1    -0.130433657
      487 C          76.095572075         83.984732045        119.124352636 C.ar    1 P1    -0.007875333
      488 C          77.405941824         84.584517495        119.266824167 C.ar    1 P1    -0.117140222
      489 C          78.204916035         84.806171415        118.064946009 C.ar    1 P1    -0.164394541
      490 C          77.759935815         84.323001305        116.810800354 C.ar    1 P1     0.240312625
      491 H          83.631271243         81.684927068        125.191822138 H       1 P1     0.140147128
      492 H          82.513213048         82.977124578        124.619429228 H       1 P1     0.139872228
      493 H          84.204471239         84.214833047        123.647391445 H       1 P1     0.100412310
      494 H          85.684718256         84.817530880        125.622509578 H       1 P1     0.113221372
      495 H          85.136478581         83.324026735        126.374111506 H       1 P1     0.142497929
      496 H          81.855000402         85.437767375        124.236885526 H       1 P1     0.165313633
      497 H          81.298008353         87.823563614        123.466541166 H       1 P1     0.133597594
      498 H          84.522260453         89.082946104        125.876501812 H       1 P1     0.121431020
      499 H          84.936852110         86.806178450        126.618961484 H       1 P1     0.130303597
      500 H          85.517235951         90.097002584        129.111286448 H       1 P1     0.107397211
      501 H          87.229127905         90.770479435        128.455652159 H       1 P1     0.102795682
      502 H          86.654241303         93.198581720        129.140790114 H       1 P1     0.162694552
      503 H          84.647836914         93.597278413        130.567105875 H       1 P1     0.154604105
      504 H          83.804790687         92.110786161        129.971572884 H       1 P1     0.121900862
      505 H          84.980509592         89.695825808        123.156859674 H       1 P1     0.135591249
      506 H          83.826122310         89.155002992        122.061261605 H       1 P1     0.121504891
      507 H          84.050686939         91.026433902        122.463361063 H       1 P1     0.125750706
      508 H          81.622779995         91.568655208        123.128939350 H       1 P1     0.114079982
      509 H          81.252259999         90.053670805        122.409485468 H       1 P1     0.128973500
      510 H          80.711734486         90.249528101        124.011007117 H       1 P1     0.146525900
      511 H          81.965743351         92.204247035        127.871672311 H       1 P1     0.141275180
      512 H          81.536688421         90.723941708        126.101356257 H       1 P1     0.110291506
      513 H          85.165835780         91.765786508        124.533440168 H       1 P1     0.107894171
      514 H          85.456327453         93.342606613        126.309494112 H       1 P1     0.131360672
      515 O          85.857356644         82.825115446        123.871062573 O.3     1 P1    -0.657454514
      516 C          83.403213673         82.394077383        124.391393745 C.3     1 P1    -0.151715745
      517 C          84.592407332         83.397558539        124.276094281 C.3     1 P1     0.109941436
      518 C          84.828631504         84.134757361        125.696422282 C.3     1 P1    -0.014257720
      519 O          83.566262624         84.772679203        126.073115434 O.3     1 P1    -0.574410887
      520 C          82.350386395         86.236139770        124.618847333 C.ar    1 P1    -0.165288133
      521 C          82.064349701         87.547428452        124.186139110 C.ar    1 P1    -0.098569795
      522 C          82.911950477         88.668126925        124.617949715 C.ar    1 P1    -0.000072195
      523 C          83.917012756         88.357389945        125.539557933 C.ar    1 P1    -0.123570218
      524 C          84.141268295         87.034665789        126.058772540 C.ar    1 P1    -0.181315255
      525 C          83.350125561         85.980370766        125.595315877 C.ar    1 P1     0.275527771
      526 O          86.376026120         91.436394943        130.330908875 O.3     1 P1    -0.508903003
      527 C          86.248696104         90.906651366        129.041789069 C.3     1 P1    -0.052223461
      528 C          85.881542795         92.350130527        129.327327709 C.3     1 P1     0.050272036
      529 C          84.494748105         92.872728246        129.675621488 C.3     1 P1    -0.033486212
      530 O          84.114503010         93.641264615        128.415992031 O.3     1 P1    -0.559521463
      531 C          83.942520312         90.013021013        122.815646952 C.3     1 P1    -0.330550331
      532 C          81.519113695         90.502044441        123.315069323 C.3     1 P1    -0.334784122
      533 C          82.907052998         90.037988938        123.976882864 C.3     1 P1     0.025890619
      534 C          82.575817607         92.172528917        127.105584604 C.ar    1 P1    -0.170870850
      535 C          82.323393202         91.333713806        126.042652054 C.ar    1 P1    -0.121588175
      536 C          83.261250348         91.107635629        125.034096357 C.ar    1 P1    -0.007524658
      537 C          84.402955814         91.896782390        125.118968263 C.ar    1 P1    -0.128549764
      538 C          84.613589422         92.830167717        126.200786248 C.ar    1 P1    -0.190917551
      539 C          83.762061336         92.853676804        127.249863137 C.ar    1 P1     0.257632465
      540 H          82.177302671         68.846939803        119.571344234 H       1 P1     0.119546512
      541 H          81.546233274         68.418612060        117.933263443 H       1 P1     0.127547206
      542 H          83.556642225         69.317796809        116.966382175 H       1 P1     0.129692313
      543 H          83.162799121         71.865740701        117.674764045 H       1 P1     0.124769342
      544 H          81.781742640         71.180952402        118.661633270 H       1 P1     0.104348244
      545 H          79.399238224         71.993678387        117.266894288 H       1 P1     0.123235898
      546 H          78.535171065         74.125688058        116.797584054 H       1 P1     0.109366681
      547 H          81.927800155         74.907990486        114.393008272 H       1 P1     0.124285508
      548 H          82.768870833         72.638004046        115.166336699 H       1 P1     0.130505002
      549 H          86.727568219         75.927982557        114.800265167 H       1 P1     0.130661710
      550 H          85.888926947         77.450489855        114.378950534 H       1 P1     0.121520676
      551 H          87.402548314         78.852298863        115.707417687 H       1 P1     0.109515048
      552 H          86.183881553         78.164522911        117.789270741 H       1 P1     0.123286430
      553 H          85.540330781         76.719052960        117.017791815 H       1 P1     0.124266166
      554 H          78.293783724         75.731121071        114.051612390 H       1 P1     0.114441997
      555 H          78.775150396         77.452676922        113.838500504 H       1 P1     0.123762450
      556 H          79.846114238         76.098865785        113.301353117 H       1 P1     0.112262563
      557 H          78.849062184         76.508573004        117.436621673 H       1 P1     0.112187959
      558 H          78.719718498         77.982195604        116.540757357 H       1 P1     0.136722141
      559 H          77.663622344         76.606078731        116.154407015 H       1 P1     0.125112095
      560 H          83.356059175         77.716710984        118.172617992 H       1 P1     0.125906375
      561 H          81.157020670         76.819406647        117.949398370 H       1 P1     0.119353620
      562 H          81.282839977         77.813933713        113.862646760 H       1 P1     0.114485986
      563 H          83.453649598         78.783623175        114.057790577 H       1 P1     0.120417315
      564 O          84.409225131         69.941786711        118.780267055 O.3     1 P1    -0.693239575
      565 C          82.387428503         68.467292776        118.583345528 C.3     1 P1    -0.148868926
      566 C          83.261648475         69.597465548        117.969576293 C.3     1 P1     0.113017850
      567 C          82.485168558         70.969860576        117.793258956 C.3     1 P1    -0.008722314
      568 O          81.601026537         70.951316956        116.651639824 O.3     1 P1    -0.548845318
      569 C          79.921870650         72.637228610        116.719295872 C.ar    1 P1    -0.155240372
      570 C          79.462940973         73.922731544        116.501783062 C.ar    1 P1    -0.146053552
      571 C          80.188563925         74.858764289        115.698752022 C.ar    1 P1     0.000086013
      572 C          81.433957882         74.337857895        115.123536073 C.ar    1 P1    -0.137290747
      573 C          81.891918877         73.047136401        115.506565493 C.ar    1 P1    -0.180023030
      574 C          81.146107309         72.175869761        116.332246076 C.ar    1 P1     0.236211994
      575 O          88.256664779         77.093975982        116.497457046 O.3     1 P1    -0.686422424
      576 C          86.871373739         77.063611970        114.594626744 C.3     1 P1    -0.129000968
      577 C          87.152299522         77.792391460        115.925688895 C.3     1 P1     0.133045695
      578 C          85.888580976         77.758582863        116.884720667 C.3     1 P1    -0.046601837
      579 O          84.920948046         78.675835551        116.418430744 O.3     1 P1    -0.544629884
      580 C          79.093745487         76.400309737        114.121999045 C.3     1 P1    -0.339225345
      581 C          78.668234434         76.896306294        116.479658215 C.3     1 P1    -0.348744103
      582 C          79.795780134         76.327811145        115.493770388 C.3     1 P1     0.036730061
      583 C          82.900137383         77.750314324        117.281907014 C.ar    1 P1    -0.172373376
      584 C          81.617385145         77.161266316        117.127587856 C.ar    1 P1    -0.124737292
      585 C          81.045523891         77.139095125        115.830166935 C.ar    1 P1    -0.000433142
      586 C          81.740553734         77.751962459        114.763505139 C.ar    1 P1    -0.113289648
      587 C          82.982911905         78.370909143        114.939594617 C.ar    1 P1    -0.159895365
      588 C          83.632892623         78.201778167        116.201078097 C.ar    1 P1     0.237680852
      589 H          69.093584760         88.515898740         84.413836915 H       8 P8     0.105738800
      590 H          67.772089945         89.481594957         85.228368769 H       8 P8     0.147669739
      591 H          68.741607920         91.590639299         84.426211196 H       8 P8     0.129998395
      592 H          70.579341992         89.630996141         82.936029505 H       8 P8     0.133442598
      593 H          71.242449527         90.504376434         84.283507888 H       8 P8     0.107396990
      594 H          73.356039452         91.373076418         81.299653741 H       8 P8     0.154192562
      595 H          73.809590125         90.561204336         79.153465366 H       8 P8     0.121141869
      596 H          69.648645400         89.835542870         78.616960978 H       8 P8     0.141395978
      597 H          69.301914367         90.837427212         80.632563232 H       8 P8     0.158602957
      598 H          79.030530832         83.158430286         75.272638107 H       8 P8     0.115952683
      599 H          80.496969664         83.336274503         76.401960601 H       8 P8     0.103923701
      600 H          79.282367614         84.562070587         78.016912715 H       8 P8     0.180183656
      601 H          76.486029387         84.199378076         77.044617979 H       8 P8     0.147006390
      602 H          77.433956626         85.098071717         75.724721080 H       8 P8     0.118432714
      603 H          70.237246452         88.591940958         76.766935212 H       8 P8     0.147876699
      604 H          71.520626809         87.830109340         75.812534925 H       8 P8     0.114666779
      605 H          71.234427179         87.198086292         77.416509815 H       8 P8     0.151687837
      606 H          71.206881527         90.860851276         76.148006090 H       8 P8     0.168510072
      607 H          72.968582760         91.139040706         76.625479436 H       8 P8     0.130836690
      608 H          72.467957627         90.031697257         75.226777662 H       8 P8     0.109766284
      609 H          76.514331775         87.850400333         75.621011780 H       8 P8     0.117332400
      610 H          74.469586211         89.252916847         75.678924940 H       8 P8     0.105661132
      611 H          73.324178931         87.528206165         79.198194640 H       8 P8     0.156269424
      612 H          75.144605962         86.173003506         79.079052388 H       8 P8     0.144102926
      613 O          68.164660953         89.946297483         83.319782495 O.3     8 P8    -0.484625568
      614 C          68.588549948         89.424182085         84.554673380 C.3     8 P8    -0.115309930
      615 C          69.151865916         90.701557740         84.020874079 C.3     8 P8     0.093657505
      616 C          70.597259326         90.605138053         83.456445573 C.3     8 P8    -0.036991366
      617 O          71.096216419         91.631060222         82.498497561 O.3     8 P8    -0.524460614
      618 C          72.539025967         91.035919806         80.728589488 C.ar    8 P8    -0.162622068
      619 C          72.857465375         90.541231976         79.453135711 C.ar    8 P8    -0.120785965
      620 C          71.845461539         89.835399248         78.659556043 C.ar    8 P8     0.012233677
      621 C          70.484140986         90.106852845         79.107099138 C.ar    8 P8    -0.119641148
      622 C          70.231598266         90.649254700         80.357411464 C.ar    8 P8    -0.165141056
      623 C          71.265050242         91.092488158         81.226401081 C.ar    8 P8     0.281303251
      624 O          78.735275001         82.626755757         77.235108361 O.3     8 P8    -0.484736024
      625 C          79.420379775         83.354325628         76.218432536 C.3     8 P8    -0.070421707
      626 C          78.651664447         84.099993962         77.258021675 C.3     8 P8     0.041162040
      627 C          77.334841815         84.847177879         76.798808019 C.3     8 P8    -0.012985779
      628 O          77.152044839         86.052841200         77.450462110 O.3     8 P8    -0.564734291
      629 C          71.232997412         88.096203329         76.812298210 C.3     8 P8    -0.333266816
      630 C          72.213574722         90.357771868         76.291843438 C.3     8 P8    -0.357254095
      631 C          72.259273530         89.215142449         77.309882039 C.3     8 P8     0.033099746
      632 C          75.761261158         87.729196356         76.345190580 C.ar    8 P8    -0.170129792
      633 C          74.590129824         88.548779843         76.380166514 C.ar    8 P8    -0.129280664
      634 C          73.590300475         88.449288838         77.378582836 C.ar    8 P8    -0.007899503
      635 C          73.974150604         87.559140836         78.409720695 C.ar    8 P8    -0.120951701
      636 C          75.090828459         86.744768426         78.313723530 C.ar    8 P8    -0.173136354
      637 C          75.991747127         86.732730062         77.275292188 C.ar    8 P8     0.269314133
      638 H         122.216604287         72.393442536         78.588722190 H       1 P1     0.132984840
      639 H         121.429761797         73.942850256         79.007671034 H       1 P1     0.116194817
      640 H         122.697869491         73.933763989         81.302983741 H       1 P1     0.152343014
      641 H         124.856733245         73.561071629         79.192072221 H       1 P1     0.164925409
      642 H         124.854215027         74.547031429         80.547684454 H       1 P1     0.123258132
      643 H         124.379322132         77.022844710         81.104450807 H       1 P1     0.130042296
      644 H         123.206412755         78.762691491         81.703888232 H       1 P1     0.104054907
      645 H         120.049566337         77.835351644         79.100727060 H       1 P1     0.133208008
      646 H         121.462804764         76.254453910         78.120096875 H       1 P1     0.122072490
      647 H         115.359795588         74.472781446         78.625255058 H       1 P1     0.139717138
      648 H         114.620619330         75.270498249         79.945280852 H       1 P1     0.106407672
      649 H         113.282638213         76.697867131         78.351656871 H       1 P1     0.098815821
      650 H         115.158622556         77.963493270         77.361168499 H       1 P1     0.113504296
      651 H         116.173846093         76.748588198         77.755476282 H       1 P1     0.126091467
      652 H         121.760844113         80.254346856         82.924211245 H       1 P1     0.123060056
      653 H         119.974372648         80.545667634         82.985099649 H       1 P1     0.111802754
      654 H         120.686814355         78.939295185         83.154052728 H       1 P1     0.129116179
      655 H         120.431038019         81.780983565         80.790854827 H       1 P1     0.143767993
      656 H         122.105704881         81.231204715         80.908279717 H       1 P1     0.112331759
      657 H         121.152682093         80.816392752         79.461330977 H       1 P1     0.132093134
      658 H         116.722334172         80.092650808         78.512941507 H       1 P1     0.148258252
      659 H         118.686957429         80.949895720         79.396687176 H       1 P1     0.133472891
      660 H         118.687523555         77.936257087         82.298476560 H       1 P1     0.121058585
      661 H         116.798056246         77.032128962         81.334005226 H       1 P1     0.159224351
      662 O         123.573895704         72.103188977         80.745173644 O.3     1 P1    -0.645332345
      663 C         121.841684783         72.997286033         79.372081342 C.3     1 P1    -0.126214811
      664 C         123.019665489         73.373414531         80.325296174 C.3     1 P1     0.100787922
      665 C         124.172557712         74.209142780         79.709631339 C.3     1 P1    -0.041102998
      666 O         123.733675081         75.342183940         78.955168920 O.3     1 P1    -0.557467506
      667 C         123.429118473         77.089161786         80.628209136 C.ar    1 P1    -0.173801441
      668 C         122.635274961         78.132586439         81.162630721 C.ar    1 P1    -0.138354083
      669 C         121.350889252         78.444248982         80.703413921 C.ar    1 P1    -0.010427170
      670 C         120.949617169         77.617434457         79.590918970 C.ar    1 P1    -0.131729045
      671 C         121.739039505         76.662168703         79.026115585 C.ar    1 P1    -0.180022778
      672 C         122.952549256         76.298328726         79.593830415 C.ar    1 P1     0.263020508
      673 O         114.072118929         75.716487508         76.646374418 O.3     1 P1    -0.625295491
      674 C         114.424770258         74.915622889         78.941180714 C.3     1 P1    -0.104677980
      675 C         114.129915925         76.194045228         78.069265898 C.3     1 P1     0.116179050
      676 C         115.292267248         77.266599396         78.078246252 C.3     1 P1    -0.015318978
      677 O         115.255021067         77.897329931         79.435326539 O.3     1 P1    -0.567236682
      678 C         120.734079394         79.820643168         82.728493681 C.3     1 P1    -0.361786628
      679 C         121.157071767         80.958910202         80.545808390 C.3     1 P1    -0.336272644
      680 C         120.587291916         79.666491553         81.176993364 C.3     1 P1     0.038923557
      681 C         117.076456763         79.609350033         79.348190003 C.ar    1 P1    -0.167255382
      682 C         118.349060378         80.116893340         79.813507786 C.ar    1 P1    -0.118137084
      683 C         119.042264805         79.450390503         80.816399102 C.ar    1 P1    -0.004301843
      684 C         118.340210965         78.475534046         81.507334870 C.ar    1 P1    -0.128222105
      685 C         117.153473779         77.901266506         80.940326291 C.ar    1 P1    -0.157044609
      686 C         116.482899865         78.466943431         79.840423127 C.ar    1 P1     0.247737120
      687 H         125.865792581         89.175252065         72.061190854 H       1 P1     0.186881362
      688 H         125.480030284         90.814344203         71.797357155 H       1 P1     0.126679452
      689 H         126.852325088         90.913257065         69.873887711 H       1 P1     0.101503290
      690 H         127.670456847         87.995207644         70.560532319 H       1 P1     0.152173148
      691 H         128.766535544         89.310176074         70.927192153 H       1 P1     0.096949505
      692 H         130.567803996         90.411190088         69.260759821 H       1 P1     0.134109911
      693 H         130.698022280         92.591108075         68.183068491 H       1 P1     0.135911885
      694 H         127.679367686         91.389682687        133.324204104 H       1 P1     0.121406511
      695 H         127.636317293         89.306972245         66.513566545 H       1 P1     0.136091911
      696 H         120.023441820         97.338232038         69.050876335 H       1 P1     0.110720794
      697 H         121.251180861         97.905727197         67.924111392 H       1 P1     0.133221511
      698 H         121.379943679         94.944729266         68.695731594 H       1 P1     0.142346451
      699 H         123.854468599         95.832888226         69.111103752 H       1 P1     0.134485261
      700 H         123.368769371         96.953828483         67.962022371 H       1 P1     0.132870956
      701 H         129.996050202         95.759318790         66.446615635 H       1 P1     0.125717575
      702 H         129.582530405         94.972227071         67.935411739 H       1 P1     0.125121479
      703 H         131.060650890         94.420303394         66.973399948 H       1 P1     0.133859534
      704 H         130.407327184         93.416546053        132.464331013 H       1 P1     0.153293739
      705 H         128.608305853         93.182955940        132.219982100 H       1 P1     0.174798031
      706 H         129.376727262         94.754010272        132.261395787 H       1 P1     0.122948754
      707 H         125.313188829         93.633109598         68.772611662 H       1 P1     0.125848720
      708 H         127.581319255         93.480377712         68.455406071 H       1 P1     0.118167940
      709 H         127.089538700         95.200614339        132.569122433 H       1 P1     0.113013264
      710 H         124.912327890         95.620791385        132.997170957 H       1 P1     0.132413670
      711 O         125.665859922         89.352698327         69.695012710 O.3     1 P1    -0.661542948
      712 C         126.269113365         90.120248068         71.804864336 C.3     1 P1    -0.165419130
      713 C         126.730768303         89.942147416         70.338979551 C.3     1 P1     0.111434787
      714 C         127.970770916         88.983947271         70.166718282 C.3     1 P1    -0.037486644
      715 O         128.526556856         88.800372433         68.832634478 O.3     1 P1    -0.556254615
      716 C         129.924086498         90.706217922         68.431390335 C.ar    1 P1    -0.190263851
      717 C         129.988525512         91.947072367         67.804771653 C.ar    1 P1    -0.119553056
      718 C         129.193520534         92.256761925         66.706907385 C.ar    1 P1     0.000224536
      719 C         128.295818443         91.250767636         66.222457032 C.ar    1 P1    -0.121309991
      720 C         128.221832013         90.021708745         66.865590054 C.ar    1 P1    -0.150879282
      721 C         128.897143947         89.832118723         68.036948984 C.ar    1 P1     0.264161735
      722 O         121.795568055         96.041454292         70.293712666 O.3     1 P1    -0.667946309
      723 C         120.646869555         96.990871689         68.232925279 C.3     1 P1    -0.153701011
      724 C         121.702965511         95.965159643         68.845922415 C.3     1 P1     0.106119085
      725 C         123.138620318         96.012702350         68.301107369 C.3     1 P1    -0.019777254
      726 O         123.540442116         95.009492547         67.337226824 O.3     1 P1    -0.526614436
      727 C         130.038992753         94.757871794         66.957094467 C.3     1 P1    -0.335782868
      728 C         129.376557177         93.789984038        132.685500577 C.3     1 P1    -0.346684865
      729 C         129.031697883         93.753017066         66.244340017 C.3     1 P1     0.036273757
      730 C         125.661423011         94.019992101         67.925929685 C.ar    1 P1    -0.166983823
      731 C         127.018661028         93.850035367         67.685302388 C.ar    1 P1    -0.119465409
      732 C         127.602677718         94.229759969         66.488641571 C.ar    1 P1     0.001241489
      733 C         126.768609927         94.844857079        133.475721761 C.ar    1 P1    -0.118290812
      734 C         125.430021365         95.152373842        133.730562244 C.ar    1 P1    -0.165624644
      735 C         124.872618680         94.812772619         67.017626819 C.ar    1 P1     0.232789445
      736 H         129.930666985         93.231450044         98.797305010 H       1 P1     0.141955082
      737 H         131.524038912         93.227740058         98.194761673 H       1 P1     0.146642430
      738 H         132.135595312         93.598062917        100.225010764 H       1 P1     0.108987010
      739 H         129.538696289         94.033849715        101.019383917 H       1 P1     0.105095669
      740 H         130.766001505         93.825975645        102.208301213 H       1 P1     0.118184946
      741 H         127.167957133         92.927238104        101.230809754 H       1 P1     0.140792841
      742 H         125.363632165         93.906820657        102.535836596 H       1 P1     0.142344444
      743 H         127.618448869         92.864831319        106.081436698 H       1 P1     0.130129298
      744 H         129.367181379         91.991690450        104.661564677 H       1 P1     0.138440712
      745 H         117.946161837         91.513405953        105.560703972 H       1 P1     0.158174049
      746 H         117.136860913         90.844139591        107.149144415 H       1 P1     0.161370633
      747 H         119.558839482         92.554060546        107.235704161 H       1 P1     0.111695949
      748 H         119.774349003         89.651251885        106.800896371 H       1 P1     0.137107895
      749 H         120.992264635         90.548333670        107.454934298 H       1 P1     0.116015585
      750 H         126.491974130         94.809557073        106.991539866 H       1 P1     0.139485832
      751 H         124.842409306         94.963136306        107.280720685 H       1 P1     0.149740781
      752 H         125.585062698         93.462759633        107.323459363 H       1 P1     0.119905389
      753 H         124.222179735         96.368364327        105.367649116 H       1 P1     0.141503840
      754 H         125.965200674         96.322093702        104.971207111 H       1 P1     0.134908941
      755 H         124.714332088         95.821093676        103.905078999 H       1 P1     0.135872619
      756 H         122.948179195         90.069483895        105.743160284 H       1 P1     0.139063673
      757 H         124.948245707         91.586602327        105.914562259 H       1 P1     0.123791394
      758 H         122.638670166         94.840207123        104.554132205 H       1 P1     0.116102955
      759 H         120.677418909         93.409255077        104.832982870 H       1 P1     0.141470673
      760 O         132.197339736         91.770582280        100.853570807 O.3     1 P1    -0.634968937
      761 C         130.866902982         92.668564283         98.875832192 C.3     1 P1    -0.139413638
      762 C         131.351907849         92.818926480        100.400630057 C.3     1 P1     0.119001585
      763 C         130.251823012         93.277710019        101.434982898 C.3     1 P1    -0.045541100
      764 O         129.412035210         92.145538353        101.919498274 O.3     1 P1    -0.540470754
      765 C         127.293943084         93.071500407        102.253333697 C.ar    1 P1    -0.184253340
      766 C         126.257073783         93.588971703        103.030377279 C.ar    1 P1    -0.116785002
      767 C         126.403374468         93.664159492        104.445241037 C.ar    1 P1    -0.013084989
      768 C         127.542478781         93.001503816        105.042641494 C.ar    1 P1    -0.137209258
      769 C         128.525964219         92.462396079        104.214438929 C.ar    1 P1    -0.181549518
      770 C         128.449786339         92.594328849        102.813108025 C.ar    1 P1     0.258564634
      771 O         118.870537557         91.214775032        108.692437242 O.3     1 P1    -0.681400038
      772 C         117.801454689         91.640000147        106.627099696 C.3     1 P1    -0.128029217
      773 C         119.174750528         91.582764216        107.311932870 C.3     1 P1     0.113675628
      774 C         120.225668043         90.583647679        106.692598360 C.3     1 P1    -0.030069348
      775 O         120.542465827         90.876220804        105.339638608 O.3     1 P1    -0.516740860
      776 C         125.593759765         94.356088061        106.794383076 C.3     1 P1    -0.336872448
      777 C         125.012873726         95.767021221        104.920034035 C.3     1 P1    -0.348747532
      778 C         125.217164851         94.257305741        105.277545766 C.3     1 P1     0.039611391
      779 C         122.940400377         91.056024502        105.489187810 C.ar    1 P1    -0.176005799
      780 C         124.116456941         91.903381549        105.450212832 C.ar    1 P1    -0.132955028
      781 C         124.046644136         93.303469283        105.133343827 C.ar    1 P1    -0.008992756
      782 C         122.788165212         93.850203979        104.834680076 C.ar    1 P1    -0.128129458
      783 C         121.581302406         93.005729976        104.915205867 C.ar    1 P1    -0.161986604
      784 C         121.678654158         91.633233739        105.183382090 C.ar    1 P1     0.251294647
      785 H          69.812695503         85.986329853        129.206463296 H       1 P1     0.118119741
      786 H          70.876878646         84.810110229        129.774372442 H       1 P1     0.132703193
      787 H          69.495059495         83.222979122        130.069853270 H       1 P1     0.131660530
      788 H          67.199322495         83.284936575        129.533330437 H       1 P1     0.148048930
      789 H          67.306842332         84.936153161        128.779845869 H       1 P1     0.107750667
      790 H         133.067030393         84.779152142        131.189813715 H       1 P1     0.128063024
      791 H         131.620992641         86.522953388        131.635092585 H       1 P1     0.106716986
      792 H          66.966565176         89.135464411        132.092397105 H       1 P1     0.136747827
      793 H          68.435551424         87.287076139        131.214035740 H       1 P1     0.141064049
      794 H          67.925426652         94.503042704         70.072390128 H       1 P1     0.155405782
      795 H          66.414423612         93.868594472         70.522420329 H       1 P1     0.156577584
      796 H          66.955022810         91.797205737         71.091927309 H       1 P1     0.134557958
      797 H          67.799457513         91.135986822         68.767858971 H       1 P1     0.159847253
      798 H          67.903053728         92.771801557         68.453647737 H       1 P1     0.158906771
      799 H         132.148651346         89.249273655        129.765333362 H       1 P1     0.126072910
      800 H         131.424339691         90.638107649        130.531877393 H       1 P1     0.159264494
      801 H         133.154539587         90.432989878        130.531856050 H       1 P1     0.143872502
      802 H         130.107894890         89.797668537        132.393503263 H       1 P1     0.157664403
      803 H         130.261283303         88.182877900        131.439329370 H       1 P1     0.117166231
      804 H         130.527083313         88.210169984        133.105436464 H       1 P1     0.140909825
      805 H         133.622571595         93.027111008         66.407079001 H       1 P1     0.148798089
      806 H         132.961652521         91.912680704        132.416221895 H       1 P1     0.170045233
      807 H         132.550204764         88.374296479         66.788785370 H       1 P1     0.128934037
      808 H         132.996981944         89.609590336         68.736854489 H       1 P1     0.163529074
      809 O          69.075879591         83.018265765        128.002388678 O.3     1 P1    -0.647665274
      810 C          70.224847063         85.046187735        128.975087016 C.3     1 P1    -0.133781428
      811 C          69.198746654         83.851113043        129.226282477 C.3     1 P1     0.090404759
      812 C          67.777402292         84.240418185        129.567657473 C.3     1 P1    -0.028429851
      813 O          67.841846409         84.823664247        130.860569135 O.3     1 P1    -0.551533771
      814 C         133.462740447         85.653537911        131.335758643 C.ar    1 P1    -0.165078614
      815 C         132.627757628         86.734882594        131.525687687 C.ar    1 P1    -0.129559300
      816 C         133.159914306         88.053999469        131.811109066 C.ar    1 P1    -0.002444260
      817 C          66.591558697         88.164700797        131.789180927 C.ar    1 P1    -0.122985598
      818 C          67.426750351         87.167302995        131.321508726 C.ar    1 P1    -0.172681887
      819 C          66.922526501         85.816466233        131.061566837 C.ar    1 P1     0.269102675
      820 O          68.992805582         92.036065688         70.859562151 O.3     1 P1    -0.692742834
      821 C          67.369997601         93.890459978         70.818478306 C.3     1 P1    -0.129847550
      822 C          67.650562989         92.363296032         70.481105815 C.3     1 P1     0.114955081
      823 C          67.372924357         92.024826340         69.011919746 C.3     1 P1    -0.011598366
      824 O         133.876269400         91.952666017         68.769833387 O.3     1 P1    -0.540867997
      825 C         132.192481281         89.891542661        130.619030473 C.3     1 P1    -0.344637658
      826 C         130.658492409         88.848345701        132.204591861 C.3     1 P1    -0.342732482
      827 C         132.218965099         89.174376171        132.035655902 C.3     1 P1     0.025016392
      828 C         133.397938516         92.038969802         66.503915037 C.ar    1 P1    -0.150693213
      829 C         133.043896245         91.352823475        133.244776742 C.ar    1 P1    -0.125292940
      830 C         132.683448282         90.017086673        133.281907696 C.ar    1 P1     0.012448168
      831 C         132.760960793         89.347233889         66.657768410 C.ar    1 P1    -0.101174274
      832 C         133.070457813         90.050551041         67.815793269 C.ar    1 P1    -0.144433935
      833 C         133.443569486         91.353775254         67.691539960 C.ar    1 P1     0.261563614
      834 H          70.210768951         75.148381398        100.048674186 H       1 P1     0.136519336
      835 H          71.995482013         75.960317261        100.147138500 H       1 P1     0.116995824
      836 H          71.180669680         77.299622186        101.932686270 H       1 P1     0.103873231
      837 H          69.209622160         76.670769048        103.431177930 H       1 P1     0.135129172
      838 H          68.928276762         75.245646490        102.276251403 H       1 P1     0.153379931
      839 H          67.302619161         75.801213990         99.819197318 H       1 P1     0.128357232
      840 H         132.980201151         75.490445970         99.455846108 H       1 P1     0.106232843
      841 H         132.393147529         77.984543284        102.974947235 H       1 P1     0.120450679
      842 H          66.794158314         77.942786060        103.361041524 H       1 P1     0.156401122
      843 H         127.935964048         81.243349886         94.423258164 H       1 P1     0.132610111
      844 H         127.962491792         81.265717317         96.133763123 H       1 P1     0.140892411
      845 H         130.320462947         80.416510004         95.963972071 H       1 P1     0.146236773
      846 H         129.650616123         78.151313963         95.060890151 H       1 P1     0.129591468
      847 H         128.138819801         78.765332722         94.422909828 H       1 P1     0.140600357
      848 H         131.112484495         74.264629344        102.057414538 H       1 P1     0.132945638
      849 H         129.501032653         74.451208114        101.213540869 H       1 P1     0.112348433
      850 H         131.058656800         74.315084502        100.325135416 H       1 P1     0.121125869
      851 H         128.970095010         76.572603153        102.168295195 H       1 P1     0.109098228
      852 H         130.395599113         76.301999124        103.157466847 H       1 P1     0.115224405
      853 H         130.033857176         77.950278288        102.393092028 H       1 P1     0.124119721
      854 H         128.347535799         76.275727148         97.137903242 H       1 P1     0.146876520
      855 H         129.613414493         75.186052585         98.767013825 H       1 P1     0.110624079
      856 H         130.806867827         78.888804863        100.306792050 H       1 P1     0.120251478
      857 H         129.829132437         79.899549567         98.489114541 H       1 P1     0.135709871
      858 O          71.500098622         75.061209757        101.924129701 O.3     1 P1    -0.468698180
      859 C          71.101649953         75.557085156        100.591178240 C.3     1 P1    -0.054021701
      860 C          70.715394582         76.304956037        101.883587882 C.3     1 P1     0.044367298
      861 C          69.256255780         76.279694307        102.409911842 C.3     1 P1     0.003754434
      862 O          68.557226669         77.185616009        101.593319403 O.3     1 P1    -0.565127605
      863 C          66.673956656         76.137332240        100.544286421 C.ar    1 P1    -0.177949754
      864 C         133.236610697         75.982269737        100.312033843 C.ar    1 P1    -0.125215092
      865 C         132.378870487         76.542566372        101.276083790 C.ar    1 P1    -0.003543690
      866 C         132.957496079         77.351409424        102.358848977 C.ar    1 P1    -0.137991652
      867 C          66.426689108         77.415826651        102.524887634 C.ar    1 P1    -0.178616835
      868 C          67.210468627         76.911492449        101.542969570 C.ar    1 P1     0.272797356
      869 O         130.254863522         80.243476601         93.847444213 O.3     1 P1    -0.649604003
      870 C         128.591011904         81.403903491         95.274744563 C.3     1 P1    -0.151315197
      871 C         129.626372157         80.269060464         95.160276910 C.3     1 P1     0.126034525
      872 C         128.890767324         78.911769441         95.235317511 C.3     1 P1    -0.023349511
      873 O         128.225157957         78.743754863         96.512844930 O.3     1 P1    -0.577132118
      874 C         130.578921888         74.746441116        101.146644409 C.3     1 P1    -0.350741893
      875 C         129.977607032         76.820272965        102.264947181 C.3     1 P1    -0.348069061
      876 C         130.822992192         76.290456533        101.080731166 C.3     1 P1     0.026965166
      877 C         128.942698815         76.812882093         97.710787596 C.ar    1 P1    -0.168061429
      878 C         129.612279401         76.156547668         98.769898758 C.ar    1 P1    -0.127369267
      879 C         130.223056048         76.921784541         99.826866416 C.ar    1 P1    -0.003848927
      880 C         130.362965136         78.268416079         99.572518038 C.ar    1 P1    -0.136892972
      881 C         129.634276385         78.889468420         98.487380103 C.ar    1 P1    -0.188114953
      882 C         128.929626074         78.167196210         97.510011388 C.ar    1 P1     0.278402808
      883 H          74.930025404         91.275369626         97.588996651 H       1 P1     0.138082007
      884 H          74.689416589         90.933649067         99.235023900 H       1 P1     0.147138394
      885 H          76.955587132         89.896544310         97.477063780 H       1 P1     0.179249114
      886 H          76.177912824         88.812572899        100.241209462 H       1 P1     0.139208798
      887 H          77.807477684         88.915427117         99.799343949 H       1 P1     0.134355437
      888 H          78.171186376         86.167513842        100.661053859 H       1 P1     0.135549891
      889 H          77.441716187         84.403068006        101.831132069 H       1 P1     0.123549176
      890 H          73.823811423         84.237723369         99.718555151 H       1 P1     0.125345389
      891 H          74.553807144         86.187990170         98.499033044 H       1 P1     0.147839246
      892 H         133.941094980         85.278598356        102.588983486 H       1 P1     0.143109523
      893 H          66.876055489         85.035596058        101.029123098 H       1 P1     0.127113231
      894 H          67.800499889         86.305522132        103.637858904 H       1 P1     0.140446005
      895 H          69.960772614         86.701691720        102.573703020 H       1 P1     0.135244097
      896 H          69.582331176         85.404407577        101.362704504 H       1 P1     0.113231086
      897 H          74.853709634         81.714182287         99.711964995 H       1 P1     0.124857946
      898 H          76.389946632         81.521567048        100.602337151 H       1 P1     0.129521390
      899 H          74.966623264         80.838375441        101.387547205 H       1 P1     0.133673619
      900 H          76.042608148         83.378926718        103.689524753 H       1 P1     0.162316906
      901 H          75.454927984         81.752578477        103.518676546 H       1 P1     0.136179288
      902 H          76.902690825         82.208042290        102.790368678 H       1 P1     0.122060408
      903 H          70.513675116         82.475596707        102.298235906 H       1 P1     0.133269199
      904 H          72.728444934         81.582019232        101.731804192 H       1 P1     0.112545051
      905 H          74.402917734         85.129231872        103.235571996 H       1 P1     0.145841814
      906 H          72.157534774         85.753106583        103.941961682 H       1 P1     0.122682722
      907 O          77.213377001         91.240284548         98.983796724 O.3     1 P1    -0.696947873
      908 C          75.001822708         90.456327203         98.270462225 C.3     1 P1    -0.147112159
      909 C          76.529889474         90.066265194         98.466666108 C.3     1 P1     0.113191272
      910 C          76.791839676         88.781909310         99.389367838 C.3     1 P1    -0.023652877
      911 O          76.802270709         87.495343868         98.707760642 O.3     1 P1    -0.564223627
      912 C          77.217555345         85.908960601        100.488290206 C.ar    1 P1    -0.183308192
      913 C          76.797364520         84.729196323        101.109104085 C.ar    1 P1    -0.123069654
      914 C          75.536078561         84.128651953        100.873990021 C.ar    1 P1     0.002828953
      915 C          74.740910543         84.702410316         99.921967647 C.ar    1 P1    -0.126838131
      916 C          75.151706754         85.863261761         99.233770952 C.ar    1 P1    -0.159170083
      917 C          76.399437232         86.448082505         99.514294057 C.ar    1 P1     0.258228973
      918 O          67.853597261         87.410122543        101.846673662 O.3     1 P1    -0.687003875
      919 C          66.972953488         85.020870649        102.123573514 C.3     1 P1    -0.157033732
      920 C          67.966006186         86.188495308        102.581533312 C.3     1 P1     0.122869904
      921 C          69.416123656         85.775646956        102.405550236 C.3     1 P1    -0.009146405
      922 O          69.941826969         84.813654648        103.368662667 O.3     1 P1    -0.536632510
      923 C          75.309863015         81.683587030        100.768181170 C.3     1 P1    -0.346869206
      924 C          75.945300107         82.541228827        103.031618869 C.3     1 P1    -0.349622391
      925 C          75.205523009         82.946381835        101.731353401 C.3     1 P1     0.032580520
      926 C          71.371989653         83.051542206        102.451748491 C.ar    1 P1    -0.172893372
      927 C          72.619570185         82.522871537        102.127847772 C.ar    1 P1    -0.139367341
      928 C          73.807563155         83.338448026        102.334581247 C.ar    1 P1    -0.000093649
      929 C          73.596391687         84.577628463        102.935950253 C.ar    1 P1    -0.123933621
      930 C          72.329671071         84.982190952        103.332073206 C.ar    1 P1    -0.158329617
      931 C          71.177248930         84.241151061        103.009747240 C.ar    1 P1     0.258641768
      932 H          66.027493000         74.290335714         93.409913506 H       1 P1     0.155065629
      933 H          67.440949405         75.262008467         93.763287360 H       1 P1     0.129126837
      934 H          66.570656824         72.721271003         95.185190662 H       1 P1     0.155876630
      935 H          67.940445830         73.978211999         96.771217564 H       1 P1     0.128833832
      936 H          69.123938086         74.248949234         95.449988602 H       1 P1     0.147375310
      937 H          70.840245921         73.297767189         97.723998996 H       1 P1     0.172713054
      938 H          71.136189549         72.698571067        100.129244921 H       1 P1     0.138996292
      939 H          67.938522903         69.959822585         99.791687256 H       1 P1     0.133499636
      940 H          67.640443323         70.714855589         97.466541535 H       1 P1     0.149874926
      941 H         130.354237399         74.325800440        104.673499817 H       1 P1     0.124833194
      942 H         130.343639785         72.851956356        103.898295936 H       1 P1     0.119059938
      943 H         130.760650380         71.635027866        106.208222163 H       1 P1     0.130149850
      944 H         133.228866058         71.965649382        106.194166784 H       1 P1     0.124807452
      945 H         132.988662999         73.503062047        105.263756810 H       1 P1     0.122620406
      946 H          69.600239266         68.556739568        101.194405098 H       1 P1     0.113689285
      947 H          71.199228327         69.305929473        100.855969978 H       1 P1     0.134470515
      948 H          70.658707298         68.990190201        102.507232875 H       1 P1     0.125618977
      949 H          71.878748298         71.440049233        102.019206275 H       1 P1     0.174456457
      950 H          70.683238016         72.602698273        102.381135542 H       1 P1     0.166975120
      951 H          70.905945011         71.205120072        103.415098983 H       1 P1     0.152744198
      952 H          66.163097474         73.429334495        102.684760508 H       1 P1     0.139688156
      953 H          68.244436567         72.910624359        101.636068165 H       1 P1     0.125198905
      954 H          68.243775048         69.194041509        103.345542080 H       1 P1     0.130947880
      955 H          66.052817461         69.574365342        104.325570177 H       1 P1     0.163126296
      956 O          67.721786890         72.641210787         93.614081391 O.3     1 P1    -0.647652471
      957 C          66.701208654         74.659527381         94.265799335 C.3     1 P1    -0.156729880
      958 C          67.341578254         73.359448114         94.741772514 C.3     1 P1     0.089445899
      959 C          68.403845584         73.552913054         95.846265789 C.3     1 P1    -0.028089319
      960 O          69.068168258         72.286476924         96.092804466 O.3     1 P1    -0.545198279
      961 C          70.231260715         72.625739766         98.228219360 C.ar    1 P1    -0.171802187
      962 C          70.434380265         72.281361892         99.596372156 C.ar    1 P1    -0.117141130
      963 C          69.565987127         71.324832036        100.122422168 C.ar    1 P1    -0.005772575
      964 C          68.557325246         70.646143195         99.355220660 C.ar    1 P1    -0.125240564
      965 C          68.436262613         70.991159491         98.037100278 C.ar    1 P1    -0.166859972
      966 C          69.241401938         71.944381915         97.413959363 C.ar    1 P1     0.271619413
      967 O         131.216501517         73.448472977        107.109185139 O.3     1 P1    -0.683536405
      968 C         130.159618049         73.273006345        104.889568458 C.3     1 P1    -0.143897451
      969 C         131.163809500         72.623232220        105.939388015 C.3     1 P1     0.109833180
      970 C         132.619624182         72.469917405        105.424144100 C.3     1 P1    -0.019730572
      971 O         132.672186747         71.861132516        104.105305069 O.3     1 P1    -0.555823631
      972 C          70.369925713         69.305214071        101.501227885 C.3     1 P1    -0.342488752
      973 C          70.879919669         71.558750230        102.396200954 C.3     1 P1    -0.333914447
      974 C          69.818003699         70.779594686        101.578244992 C.3     1 P1     0.040125883
      975 C          66.597392643         72.518195940        102.831127996 C.ar    1 P1    -0.175231906
      976 C          67.814791569         72.207183072        102.194382288 C.ar    1 P1    -0.113395229
      977 C          68.438108337         70.966930679        102.283844055 C.ar    1 P1    -0.008312324
      978 C          67.819610652         70.051744347        103.177383426 C.ar    1 P1    -0.112721401
      979 C          66.561482944         70.325273739        103.850618211 C.ar    1 P1    -0.160555121
      980 C         133.951029730         71.598168526        103.733123628 C.ar    1 P1     0.241396831
      981 H          84.236065930         85.926248616        114.678668367 H       1 P1     0.124598595
      982 H          83.340746057         86.009436701        116.215396313 H       1 P1     0.137338099
      983 H          81.168669794         86.523989634        114.963246653 H       1 P1     0.130256942
      984 H          81.594282679         88.619294625        114.040429638 H       1 P1     0.122727037
      985 H          83.387398586         88.340763283        114.542484199 H       1 P1     0.116708654
      986 H          81.686623866         91.054859202        115.307376437 H       1 P1     0.115375574
      987 H          82.858323933         92.995795133        116.249280893 H       1 P1     0.090968008
      988 H          85.018016567         90.433747905        118.915139678 H       1 P1     0.111121954
      989 H          83.750043953         88.426480027        118.001183322 H       1 P1     0.123984223
      990 H          91.290811319         96.744454003        117.381680906 H       1 P1     0.146378393
      991 H          91.838709274         97.100845865        115.745495773 H       1 P1     0.072014094
      992 H          89.815943729         97.922140201        114.844157751 H       1 P1     0.121317744
      993 H          89.580268522         95.336014513        116.454690586 H       1 P1     0.160710534
      994 H          90.208252833         95.536220653        114.865588926 H       1 P1     0.104394382
      995 H          82.400318486         93.120217740        119.489232154 H       1 P1     0.122007170
      996 H          83.273909982         94.665901407        119.816532755 H       1 P1     0.116262404
      997 H          82.429847786         94.285930321        118.220041186 H       1 P1     0.101214360
      998 H          85.459678473         93.936032823        120.308791816 H       1 P1     0.142910250
      999 H          84.825951125         92.319417711        120.481707200 H       1 P1     0.144784792
     1000 H          86.139363440         92.374586175        119.464369761 H       1 P1     0.126655429
     1001 H          88.180123645         93.360935344        116.069286487 H       1 P1     0.142139512
     1002 H          86.408761015         92.094576927        117.233631057 H       1 P1     0.123338068
     1003 H          84.015333609         95.695906704        117.022742236 H       1 P1     0.102218403
     1004 H          85.728198988         96.639962563        115.660048838 H       1 P1     0.123405970
     1005 O          82.189192455         86.473250805        113.109655845 O.3     1 P1    -0.665158703
     1006 C          83.221928445         85.748935410        115.138503841 C.3     1 P1    -0.136556724
     1007 C          82.147672267         86.690817813        114.559910209 C.3     1 P1     0.129022177
     1008 C          82.302877394         88.157216790        114.741837045 C.3     1 P1    -0.016361528
     1009 O          81.992154403         88.497131240        116.104628483 O.3     1 P1    -0.547430246
     1010 C          82.388980403         90.930527493        116.086730438 C.ar    1 P1    -0.196089929
     1011 C          83.007173828         92.035880144        116.738134113 C.ar    1 P1    -0.126472658
     1012 C          83.893532397         91.891147451        117.829701436 C.ar    1 P1     0.002730388
     1013 C          84.242506506         90.562889591        118.205218107 C.ar    1 P1    -0.136324240
     1014 C          83.582126564         89.418740786        117.617241356 C.ar    1 P1    -0.171992221
     1015 C          82.614147078         89.636052078        116.566308144 C.ar    1 P1     0.251261334
     1016 O          88.770990564         98.043507108        116.544640685 O.3     1 P1    -0.628466549
     1017 C          91.149902015         97.454364292        116.543729096 C.3     1 P1    -0.136026805
     1018 C          89.767914394         97.378557471        115.813995833 C.3     1 P1     0.093983608
     1019 C          89.397158996         95.884820794        115.510490534 C.3     1 P1    -0.029255377
     1020 O          88.112762987         95.627865663        114.918783976 O.3     1 P1    -0.547581014
     1021 C          83.057910259         93.907503720        119.037821766 C.3     1 P1    -0.340618635
     1022 C          85.251091330         92.994497913        119.777730091 C.3     1 P1    -0.327689072
     1023 C          84.378718193         93.163523265        118.511254192 C.3     1 P1     0.030458287
     1024 C          87.296519781         93.824757354        116.265541073 C.ar    1 P1    -0.162916584
     1025 C          86.344731158         93.151012554        117.004074252 C.ar    1 P1    -0.127369716
     1026 C          85.181658586         93.842817399        117.432129414 C.ar    1 P1    -0.003051816
     1027 C          84.906730109         95.152783902        116.860990983 C.ar    1 P1    -0.131156981
     1028 C          85.933113759         95.739953450        116.063189702 C.ar    1 P1    -0.178069596
     1029 C          87.132529386         95.116428397        115.719417214 C.ar    1 P1     0.259132182
     1030 H          71.323795973         85.167822987        133.501539419 H       3 P3     0.138368202
     1031 H          72.665675213         84.922003242         66.832962113 H       3 P3     0.131564841
     1032 H          72.885563839         82.540165845         66.300934053 H       3 P3     0.113920767
     1033 H          71.747810405         81.862996981        131.985186804 H       3 P3     0.136279745
     1034 H          70.676425634         83.193881667        132.147224326 H       3 P3     0.141070993
     1035 H          70.232936985         79.315528951        133.128074048 H       3 P3     0.157239022
     1036 H          68.489833240         78.314730544        131.752994905 H       3 P3     0.137909659
     1037 H          66.144821216         81.796044455        132.215635030 H       3 P3     0.128456018
     1038 H          68.011493402         82.856797275        133.269277086 H       3 P3     0.173905776
     1039 H         129.116440355         78.800153771         69.112082249 H       3 P3     0.161683509
     1040 H         129.750832137         80.295478181         68.819137162 H       3 P3     0.158966388
     1041 H         127.434115378         81.191508419         67.835359548 H       3 P3     0.128355850
     1042 H         127.709009699         79.966261187        133.776866741 H       3 P3     0.122342725
     1043 H         128.837580863         78.802000536         66.518250750 H       3 P3     0.131133067
     1044 H          66.866060083         80.024428236        128.955191813 H       3 P3     0.152846798
     1045 H         133.202372181         79.871446825        128.877193580 H       3 P3     0.142954019
     1046 H          66.043092390         81.215749879        129.793215271 H       3 P3     0.120602160
     1047 H          67.048719888         77.700749760        130.021203344 H       3 P3     0.146967128
     1048 H          66.183590911         77.144600466        131.477343355 H       3 P3     0.124900666
     1049 H         133.288415274         77.573466315        130.000624042 H       3 P3     0.141218663
     1050 H         131.434346884         79.259257177         66.942538943 H       3 P3     0.142464891
     1051 H         133.216653095         78.688182252        133.548304615 H       3 P3     0.120378902
     1052 H         131.397560617         80.475558780        130.208413353 H       3 P3     0.117453294
     1053 H         129.540586173         81.308784081        131.642740000 H       3 P3     0.125437370
     1054 O          73.158380732         84.111588495        132.713190903 O.3     3 P3    -0.485024867
     1055 C          72.321407598         84.721961109        133.688238306 C.3     3 P3    -0.055718132
     1056 C          72.392776368         83.215710248        133.521878236 C.3     3 P3     0.091580282
     1057 C          71.234481102         82.518417813        132.737673438 C.3     3 P3    -0.033949301
     1058 O          70.467017319         81.775568809        133.658970844 O.3     3 P3    -0.533795610
     1059 C          69.432040512         79.837172201        132.805994095 C.ar    3 P3    -0.156366845
     1060 C          68.369393753         79.281534899        132.062616575 C.ar    3 P3    -0.114658231
     1061 C          67.146906090         79.955720854        131.812216488 C.ar    3 P3     0.001997879
     1062 C          66.982360179         81.292493836        132.313629550 C.ar    3 P3    -0.112722021
     1063 C          68.113895388         81.853861571        132.917666329 C.ar    3 P3    -0.144502532
     1064 C          69.323988246         81.198027566        133.138183810 C.ar    3 P3     0.244105948
     1065 O         126.564622937         79.322418927         68.056523256 O.3     3 P3    -0.673141937
     1066 C         128.801089059         79.867085609         69.121097550 C.3     3 P3    -0.142071767
     1067 C         127.803404082         80.081142973         67.931077293 C.3     3 P3     0.087333365
     1068 C         128.489057072         79.791770856         66.603323840 C.3     3 P3    -0.037299181
     1069 O         129.498498604         80.729869429         66.287431000 O.3     3 P3    -0.578374785
     1070 C          66.040277048         80.192164680        129.578029695 C.3     3 P3    -0.338926171
     1071 C          66.163030975         77.852424772        130.676372278 C.3     3 P3    -0.345103228
     1072 C         133.963941429         79.407310399        130.950060103 C.3     3 P3     0.035692383
     1073 C         131.435421105         79.427434344        133.900511181 C.ar    3 P3    -0.158484074
     1074 C         132.526248838         79.150884531        133.064073102 C.ar    3 P3    -0.122276531
     1075 C         132.604737627         79.490496236        131.681620764 C.ar    3 P3    -0.001144025
     1076 C         131.431262670         80.192063172        131.174914066 C.ar    3 P3    -0.129540754
     1077 C         130.357481159         80.639373041        131.987516489 C.ar    3 P3    -0.186555313
     1078 C         130.444584847         80.242347574        133.366912828 C.ar    3 P3     0.292974738
     1079 H          80.857682694         89.332024736         68.554191527 H       1 P1     0.140391379
     1080 H          81.235709035         88.301657274         67.278554174 H       1 P1     0.104529239
     1081 H          79.328579954         87.424954353         68.228308410 H       1 P1     0.102258092
     1082 H          77.295525498         88.590171134         68.607185964 H       1 P1     0.125476466
     1083 H          77.812697631         90.048732141         67.718036956 H       1 P1     0.120992049
     1084 H          78.263716373         92.273302212         69.147848936 H       1 P1     0.139209784
     1085 H          76.613715030         94.007505557         69.935003483 H       1 P1     0.099827709
     1086 H          75.087959590         91.084804695         72.559902262 H       1 P1     0.109372602
     1087 H          76.773820739         89.500135693         71.709513640 H       1 P1     0.128105211
     1088 H          81.544187236         91.263893246         78.882457525 H       1 P1     0.162600532
     1089 H          81.351721790         91.136082651         77.186460193 H       1 P1     0.145119773
     1090 H          79.074484393         92.113472223         79.154799905 H       1 P1     0.112512159
     1091 H          78.292622923         91.445865335         76.840184391 H       1 P1     0.111297821
     1092 H          79.438755103         92.507981037         76.214742264 H       1 P1     0.165569790
     1093 H          74.618941691         96.077364716         72.154265441 H       1 P1     0.130806439
     1094 H          76.126896549         95.693515664         71.259562431 H       1 P1     0.108488089
     1095 H          74.621703844         95.247860990         70.538520455 H       1 P1     0.113912664
     1096 H          73.375428360         92.438073005         72.304497583 H       1 P1     0.116929366
     1097 H          72.807503340         94.098225352         72.732468962 H       1 P1     0.140430205
     1098 H          73.033656056         93.517456504         70.997436777 H       1 P1     0.139040745
     1099 H          75.076580250         92.960388376         76.638450572 H       1 P1     0.135065682
     1100 H          73.946690176         93.239351027         74.530832396 H       1 P1     0.109546077
     1101 H          77.492494551         94.647618045         72.829801732 H       1 P1     0.118696285
     1102 H          78.553193000         94.279350907         74.887796587 H       1 P1     0.149699846
     1103 O          78.707971399         87.999577514         66.412777699 O.3     1 P1    -0.675962426
     1104 C          80.579570425         89.084409796         67.506814276 C.3     1 P1    -0.138390846
     1105 C          79.164060624         88.349049303         67.697763542 C.3     1 P1     0.148232264
     1106 C          78.118448941         89.272325425         68.440612099 C.3     1 P1    -0.014252291
     1107 O          78.491490146         89.868181492         69.720283345 O.3     1 P1    -0.559068381
     1108 C          77.537198073         92.014058035         69.889087088 C.ar    1 P1    -0.172138473
     1109 C          76.661964676         93.084671434         70.411824061 C.ar    1 P1    -0.121792197
     1110 C          75.787587152         92.799366673         71.440062475 C.ar    1 P1    -0.000107935
     1111 C          75.760263671         91.444419460         71.868668209 C.ar    1 P1    -0.127026980
     1112 C          76.664229283         90.444789847         71.266357657 C.ar    1 P1    -0.176123391
     1113 C          77.477418674         90.723486843         70.192808145 C.ar    1 P1     0.242128297
     1114 O          80.604080791         93.456818869         78.478820904 O.3     1 P1    -0.634494498
     1115 C          80.757752331         91.071546368         78.134714662 C.3     1 P1    -0.140373656
     1116 C          79.720204328         92.247910510         78.291161228 C.3     1 P1     0.096024580
     1117 C          78.754794862         92.383459498         77.025788530 C.3     1 P1    -0.030201573
     1118 O          77.799198804         93.515054981         77.067763391 O.3     1 P1    -0.544645869
     1119 C          75.082818563         95.324201724         71.520742993 C.3     1 P1    -0.345352541
     1120 C          73.442159803         93.470814881         72.070538677 C.3     1 P1    -0.344504657
     1121 C          74.983086659         93.888064092         72.115635285 C.3     1 P1     0.030598216
     1122 C          75.612977955         93.251499581         75.812917430 C.ar    1 P1    -0.168318451
     1123 C          74.951470276         93.397749618         74.584037793 C.ar    1 P1    -0.145566813
     1124 C          75.627100035         93.917783766         73.494257120 C.ar    1 P1     0.003619514
     1125 C          76.938945596         94.362714331         73.609133645 C.ar    1 P1    -0.122148581
     1126 C          77.565988425         94.194317787         74.826517076 C.ar    1 P1    -0.157827355
     1127 C          76.987101177         93.648170613         75.945807560 C.ar    1 P1     0.248539885
     1128 H          72.755838038         88.367980305        119.384739080 H       1 P1     0.136030039
     1129 H          72.991781692         89.769589139        120.550793444 H       1 P1     0.134826571
     1130 H          70.753857459         89.290413399        121.502991119 H       1 P1     0.113844416
     1131 H          70.340904140         86.638966207        120.006036930 H       1 P1     0.127175064
     1132 H          70.470394049         87.977208858        118.917366102 H       1 P1     0.113404801
     1133 H          68.781130731         90.553776610        121.010599208 H       1 P1     0.133250085
     1134 H          67.831589796         92.388938271        119.725273928 H       1 P1     0.106297435
     1135 H          66.759146379         89.696467349        116.660500374 H       1 P1     0.146262207
     1136 H          67.675410033         87.867851363        117.954614899 H       1 P1     0.146061025
     1137 H          70.036709872         90.944620034        109.077316743 H       1 P1     0.123592583
     1138 H          69.312827039         89.906287980        110.341118646 H       1 P1     0.140014997
     1139 H          67.005911025         90.278296633        109.110327997 H       1 P1     0.136513326
     1140 H          66.567685273         92.087102373        110.554159774 H       1 P1     0.129602828
     1141 H          68.171131595         92.342750400        110.869009158 H       1 P1     0.127480017
     1142 H         132.773008061         93.414896529        116.911481036 H       1 P1     0.118268265
     1143 H         132.745559609         91.629795150        117.610862331 H       1 P1     0.125285696
     1144 H         133.250032254         93.103510187        118.633892965 H       1 P1     0.114377041
     1145 H          67.323775736         94.406484857        118.168541121 H       1 P1     0.122973171
     1146 H          68.718390442         93.532288530        117.680202200 H       1 P1     0.133474683
     1147 H          67.660892368         94.372041987        116.453375848 H       1 P1     0.156911101
     1148 H          69.223776392         91.192001291        113.421882816 H       1 P1     0.138217563
     1149 H          68.945759247         91.970705588        115.752218630 H       1 P1     0.125352742
     1150 H         132.729153467         91.793850743        115.130109383 H       1 P1     0.114381231
     1151 H         133.140183501         90.765389794        112.901426901 H       1 P1     0.123719720
     1152 O          72.259814150         87.885201639        121.436095794 O.3     1 P1    -0.538438454
     1153 C          72.603756847         88.780722856        120.365686753 C.3     1 P1    -0.070208149
     1154 C          71.164918830         88.581885772        120.863568616 C.3     1 P1     0.076894428
     1155 C          70.191178200         87.747521975        119.978126161 C.3     1 P1    -0.019072552
     1156 O          68.849015215         87.962888670        120.255256544 O.3     1 P1    -0.596474839
     1157 C          68.296918645         90.373458157        120.106318537 C.ar    1 P1    -0.174069275
     1158 C          67.835150228         91.438453737        119.298676598 C.ar    1 P1    -0.135394437
     1159 C          67.280882550         91.275649646        117.994388458 C.ar    1 P1    -0.001400049
     1160 C          67.176461668         89.894545254        117.570054728 C.ar    1 P1    -0.100249500
     1161 C          67.754545047         88.810246794        118.325148689 C.ar    1 P1    -0.182428186
     1162 C          68.339420240         89.055933020        119.576986874 C.ar    1 P1     0.298563419
     1163 O          67.763041542         92.002421505        108.261136033 O.3     1 P1    -0.674099078
     1164 C          69.191918384         90.257081968        109.291799334 C.3     1 P1    -0.158662942
     1165 C          67.824739914         90.943858180        109.293684405 C.3     1 P1     0.124199802
     1166 C          67.467317438         91.590132565        110.650413290 C.3     1 P1    -0.043567188
     1167 O          67.394696239         90.620920363        111.717174394 O.3     1 P1    -0.565585672
     1168 C         133.228522869         92.662738734        117.600427588 C.3     1 P1    -0.346822196
     1169 C          67.646507162         93.777460943        117.396791288 C.3     1 P1    -0.343027610
     1170 C          66.770463229         92.472983051        117.126967167 C.3     1 P1     0.029183055
     1171 C          68.293061600         91.438403700        113.754765325 C.ar    1 P1    -0.165564180
     1172 C          68.191941971         91.861768472        115.119556920 C.ar    1 P1    -0.124751193
     1173 C          66.885167216         92.046827474        115.623105258 C.ar    1 P1     0.005321280
     1174 C         133.692283498         91.766203011        114.802401527 C.ar    1 P1    -0.135441496
     1175 C         133.892059809         91.139338372        113.519894073 C.ar    1 P1    -0.164169206
     1176 C          67.213155973         91.120049436        112.943555488 C.ar    1 P1     0.273552458
     1177 H         124.846171304        119.291464106        112.217176747 H       1 P1     0.170452967
     1178 H         126.156019067        119.622309703        111.082120349 H       1 P1     0.141069268
     1179 H         127.759990222        119.456101477        113.104660172 H       1 P1     0.116701331
     1180 H         126.353334384        120.231837002        114.870772300 H       1 P1     0.091718774
     1181 H         127.103870962        118.727689663        115.212926463 H       1 P1     0.118615257
     1182 H         126.063326661        116.762406708        116.374939040 H       1 P1     0.127375760
     1183 H         125.606976392        116.386644950        118.793080501 H       1 P1     0.140619509
     1184 H         122.976964720        119.686958139        118.539590925 H       1 P1     0.160047353
     1185 H         123.486940802        119.884078676        116.313088432 H       1 P1     0.130177662
     1186 H         132.106312029        116.251796502        123.655323427 H       1 P1     0.138528158
     1187 H         131.641481024        117.625973297        124.671391550 H       1 P1     0.134904614
     1188 H         129.837089787        116.393655489        125.682726184 H       1 P1     0.147932909
     1189 H         128.470849997        115.606434996        123.709872317 H       1 P1     0.143128758
     1190 H         129.791158696        115.942826472        122.703283111 H       1 P1     0.137073030
     1191 H         122.673178583        118.607539113        122.190574902 H       1 P1     0.134844392
     1192 H         123.342477314        119.837343464        121.113428258 H       1 P1     0.125396034
     1193 H         122.012953576        118.846199924        120.485930461 H       1 P1     0.124157423
     1194 H         123.039244607        116.317694544        121.697655082 H       1 P1     0.117459882
     1195 H         122.616166604        116.244145714        119.954244976 H       1 P1     0.109440570
     1196 H         124.248963650        115.629612699        120.546365278 H       1 P1     0.127376238
     1197 H         128.558726130        118.853918446        121.039331346 H       1 P1     0.140718534
     1198 H         126.457515173        119.160840469        119.849095754 H       1 P1     0.120336853
     1199 H         124.425912312        117.115572033        123.119675699 H       1 P1     0.111695497
     1200 H         126.662333333        117.075530646        124.275207650 H       1 P1     0.141926541
     1201 O         127.097988632        117.552905981        112.982996184 O.3     1 P1    -0.663940681
     1202 C         125.877976044        119.750823399        112.113628638 C.3     1 P1    -0.134474247
     1203 C         126.807876730        119.076072979        113.118772272 C.3     1 P1     0.117258312
     1204 C         126.369916664        119.187170653        114.631160501 C.3     1 P1    -0.036442915
     1205 O         125.089072818        118.595171015        114.877411358 O.3     1 P1    -0.513734695
     1206 C         125.403601036        117.339430921        116.924908693 C.ar    1 P1    -0.168508319
     1207 C         125.159941232        117.152697135        118.295987168 C.ar    1 P1    -0.127665160
     1208 C         124.331579321        118.031516954        119.008895709 C.ar    1 P1    -0.009503829
     1209 C         123.693405800        119.025121423        118.217623050 C.ar    1 P1    -0.129933151
     1210 C         123.993346226        119.202304893        116.856616698 C.ar    1 P1    -0.166979310
     1211 C         124.855198096        118.355159479        116.203135817 C.ar    1 P1     0.236508198
     1212 O         130.163589818        114.619242848        125.083793896 O.3     1 P1    -0.664045281
     1213 C         131.708029167        116.541667783        124.641520246 C.3     1 P1    -0.147687628
     1214 C         130.241482575        115.970505608        124.791317840 C.3     1 P1     0.124483928
     1215 C         129.325823050        116.280072012        123.558416094 C.3     1 P1    -0.032459679
     1216 O         128.877043322        117.691327239        123.431718267 O.3     1 P1    -0.557828801
     1217 C         122.931003074        118.791899587        121.148779327 C.3     1 P1    -0.339228473
     1218 C         123.481968469        116.399911465        120.708815751 C.3     1 P1    -0.350187111
     1219 C         124.023669960        117.871290763        120.524469077 C.3     1 P1     0.036565408
     1220 C         127.704640312        118.520515079        121.438884706 C.ar    1 P1    -0.158453172
     1221 C         126.425595765        118.685963080        120.810707595 C.ar    1 P1    -0.117216961
     1222 C         125.186966631        118.062538325        121.361531130 C.ar    1 P1    -0.000330973
     1223 C         125.306956741        117.482663328        122.635285255 C.ar    1 P1    -0.117350048
     1224 C         126.523845751        117.467329680        123.337502445 C.ar    1 P1    -0.153367578
     1225 C         127.730044996        117.908421146        122.713535894 C.ar    1 P1     0.265195245
     1226 H          79.030667423        108.872458967         80.222086656 H       1 P1     0.171805998
     1227 H          77.826877588        109.592098007         81.231360994 H       1 P1     0.131040285
     1228 H          77.573533016        107.755430560         82.755497427 H       1 P1     0.110002940
     1229 H          76.829983051        106.077461015         81.225369279 H       1 P1     0.110112252
     1230 H          77.745948200        106.588529675         79.795536131 H       1 P1     0.145971156
     1231 H          75.446442051        108.119005806         77.785505122 H       1 P1     0.142334117
     1232 H          73.770603941        107.010219673         76.450322662 H       1 P1     0.112357621
     1233 H          72.850949962        104.657234724         79.934614238 H       1 P1     0.121749108
     1234 H          74.493222914        105.736855520         81.119009596 H       1 P1     0.130732748
     1235 H         130.753519744        108.825611707         77.355945191 H       1 P1     0.156142883
     1236 H         131.513872272        107.429146691         76.653180903 H       1 P1     0.114315516
     1237 H         132.413117767        107.694181821         79.491976976 H       1 P1     0.128225680
     1238 H          66.305229039        107.452458155         77.196923922 H       1 P1     0.140031053
     1239 H         133.398020667        106.217098677         78.011029903 H       1 P1     0.103734929
     1240 H          71.781708312        106.255281633         75.487132914 H       1 P1     0.133844399
     1241 H          72.938377467        104.818635421         75.405564672 H       1 P1     0.120833543
     1242 H          71.147132690        104.592432977         75.206003286 H       1 P1     0.126293527
     1243 H          71.392045065        102.801600050         76.929440658 H       1 P1     0.132891755
     1244 H          73.125945560        103.192818218         77.147371487 H       1 P1     0.140256286
     1245 H          71.964278863        103.110522273         78.582509404 H       1 P1     0.126246491
     1246 H          67.469374422        104.319136147         78.804719741 H       1 P1     0.123870292
     1247 H          69.685231620        103.624914727         78.115214280 H       1 P1     0.110567335
     1248 H          70.987086544        107.556062820         77.763613455 H       1 P1     0.137111209
     1249 H          68.795427848        108.266028118         78.454086240 H       1 P1     0.184508483
     1250 O          79.311940392        106.735894233         81.949677963 O.3     1 P1    -0.638439716
     1251 C          78.720588941        108.947925206         81.272048756 C.3     1 P1    -0.115821181
     1252 C          78.164427890        107.603715955         81.774837954 C.3     1 P1     0.092089722
     1253 C          77.210276750        106.908566466         80.762089683 C.3     1 P1    -0.009204557
     1254 O          76.046927615        107.711621792         80.345638281 O.3     1 P1    -0.569863518
     1255 C          74.968635011        107.313901329         78.185066978 C.ar    1 P1    -0.180085108
     1256 C          73.961049204        106.629834528         77.439876423 C.ar    1 P1    -0.128058222
     1257 C          73.050192176        105.738510777         78.084231480 C.ar    1 P1    -0.001868739
     1258 C          73.371706526        105.335620904         79.412417620 C.ar    1 P1    -0.145692634
     1259 C          74.363231629        105.975635086         80.116420688 C.ar    1 P1    -0.181313363
     1260 C          75.170024154        107.000619133         79.553208767 C.ar    1 P1     0.272210309
     1261 O         132.998386402        109.443465989         78.434919964 O.3     1 P1    -0.624787657
     1262 C         131.297024392        107.843476251         77.595110907 C.3     1 P1    -0.139006021
     1263 C         132.592474341        108.099505820         78.483507593 C.3     1 P1     0.092399972
     1264 C         133.808347304        107.247703450         78.119955489 C.3     1 P1    -0.033083307
     1265 O          66.864228897        107.127082491         79.117899534 O.3     1 P1    -0.516885121
     1266 C          71.973729589        105.157235786         75.763104814 C.3     1 P1    -0.345162173
     1267 C          72.124782392        103.451855432         77.502916388 C.3     1 P1    -0.356914107
     1268 C          71.902820326        104.989176078         77.293574346 C.3     1 P1     0.027370061
     1269 C          68.203577796        105.029113652         78.591172594 C.ar    1 P1    -0.174350023
     1270 C          69.517641775        104.625321612         78.155963627 C.ar    1 P1    -0.130422501
     1271 C          70.591312567        105.471644328         77.810141114 C.ar    1 P1     0.001909002
     1272 C          70.282325331        106.843675481         77.999671326 C.ar    1 P1    -0.123742150
     1273 C          69.019581856        107.301707038         78.443037683 C.ar    1 P1    -0.143989073
     1274 C          67.989456865        106.432043487         78.745649005 C.ar    1 P1     0.236233393
     1275 H          68.150005597        111.510712740         87.769153269 H       1 P1     0.136798806
     1276 H          67.979377966        110.579616330         86.291444346 H       1 P1     0.143933049
     1277 H          69.459909178        109.688201570         88.773303192 H       1 P1     0.161126481
     1278 H          68.897764540        107.997064273         86.339353475 H       1 P1     0.153557503
     1279 H          68.314990512        107.902033448         88.124260212 H       1 P1     0.141654435
     1280 H          70.023127709        105.535340602         86.007428748 H       1 P1     0.144760329
     1281 H          70.500355052        103.282505876         86.575001233 H       1 P1     0.147916856
     1282 H          70.323265115        104.369092791         90.693105533 H       1 P1     0.129143501
     1283 H          70.251805915        106.499210365         89.962058406 H       1 P1     0.136299609
     1284 H          67.440115792         99.365299415         98.203257931 H       1 P1     0.115971662
     1285 H          67.680741944         98.377915068         96.854173704 H       1 P1     0.131870794
     1286 H          66.797268871        101.232473373         96.649841829 H       1 P1     0.147241432
     1287 H          66.393250605        100.614882210         94.259406006 H       1 P1     0.122825842
     1288 H          67.670534858         99.402625022         94.564104052 H       1 P1     0.121091792
     1289 H          69.071922782        101.315874075         88.294432600 H       1 P1     0.146962484
     1290 H          70.392059269        101.112396262         87.149395948 H       1 P1     0.149922376
     1291 H          70.173830469         99.966253032         88.453824722 H       1 P1     0.153854344
     1292 H          72.493754355        100.786995599         89.455154202 H       1 P1     0.127640848
     1293 H          72.634818897        102.024974925         88.147766497 H       1 P1     0.170587336
     1294 H          72.838393341        102.466580992         89.852865540 H       1 P1     0.153117736
     1295 H          70.654754763        100.807496754         93.789645389 H       1 P1     0.164757773
     1296 H          71.677080440        101.040130473         91.591101734 H       1 P1     0.161489159
     1297 H          68.214420957        102.450865756         90.069482361 H       1 P1     0.124331242
     1298 H          67.049067334        101.825470294         92.138326807 H       1 P1     0.140907120
     1299 O          70.248324566        110.369490669         86.879807007 O.3     1 P1    -0.643770979
     1300 C          68.015138339        110.504901323         87.382666655 C.3     1 P1    -0.125653685
     1301 C          69.309488112        109.710069535         87.643018104 C.3     1 P1     0.131252443
     1302 C          69.131606968        108.155469429         87.362790023 C.3     1 P1    -0.008560579
     1303 O          70.359213642        107.472366225         87.634594176 O.3     1 P1    -0.532447662
     1304 C          70.207127182        105.263987400         86.970711571 C.ar    1 P1    -0.163784295
     1305 C          70.475758915        103.946574051         87.321056414 C.ar    1 P1    -0.112339384
     1306 C          70.560376099        103.524736281         88.696950571 C.ar    1 P1     0.005700545
     1307 C          70.347961887        104.488459546         89.658487821 C.ar    1 P1    -0.126597725
     1308 C          70.266239391        105.813660596         89.254536719 C.ar    1 P1    -0.160156813
     1309 C          70.238515785        106.189837980         87.934052922 C.ar    1 P1     0.277318907
     1310 O         133.454497702         99.851592320         96.344727772 O.3     1 P1    -0.667889141
     1311 C          67.760123936         99.386571634         97.162327847 C.3     1 P1    -0.148788831
     1312 C          66.873892309        100.242489127         96.319145607 C.3     1 P1     0.097857928
     1313 C          67.243231503        100.356560244         94.823836368 C.3     1 P1    -0.018712647
     1314 O          68.245785404        101.444316814         94.477660239 O.3     1 P1    -0.562278425
     1315 C          70.094319208        101.048708912         88.168543853 C.3     1 P1    -0.342512537
     1316 C          72.244555581        101.824133311         89.135110570 C.3     1 P1    -0.345988365
     1317 C          70.739456291        102.069802693         89.179484980 C.3     1 P1     0.040883088
     1318 C          70.140695118        101.171227677         92.994331070 C.ar    1 P1    -0.135696240
     1319 C          70.750354843        101.305359072         91.747448015 C.ar    1 P1    -0.104080194
     1320 C          70.101580169        101.741641774         90.546453599 C.ar    1 P1    -0.009594835
     1321 C          68.712746555        101.988294945         90.818450577 C.ar    1 P1    -0.119353988
     1322 C          68.054186624        101.784917166         92.085393340 C.ar    1 P1    -0.189942490
     1323 C          68.785475075        101.394750796         93.191547324 C.ar    1 P1     0.271018988
     1324 H          83.455693258         97.792097390         75.884651996 H       1 P1     0.097468376
     1325 H          84.381268873         99.066749320         75.207770507 H       1 P1     0.119593235
     1326 H          84.264031297         97.069762804         73.877424453 H       1 P1     0.116754426
     1327 H          81.255017234         97.747307143         73.725594584 H       1 P1     0.159302780
     1328 H          81.869605398         96.198315884         74.193749422 H       1 P1     0.138569379
     1329 H          82.665452506         97.810907512         70.205180106 H       1 P1     0.150660298
     1330 H          81.304962336         98.549836484         68.457019744 H       1 P1     0.134346165
     1331 H          78.116029210         97.135633353         70.825515573 H       1 P1     0.107922473
     1332 H          79.451891021         95.991734533         72.239084264 H       1 P1     0.136995821
     1333 H          78.278965197        104.291509800         72.438724662 H       1 P1     0.138278381
     1334 H          77.191967841        105.587033179         72.088747444 H       1 P1     0.124684039
     1335 H          75.404659328        104.850400513         73.298707189 H       1 P1     0.103001474
     1336 H          75.107928518        102.487734524         73.112151908 H       1 P1     0.110078704
     1337 H          76.903913478        102.392220505         72.976594181 H       1 P1     0.152267312
     1338 H          78.301167907         99.619317959         66.543942206 H       1 P1     0.134322149
     1339 H          79.752528207         99.998274652         67.512534925 H       1 P1     0.136199256
     1340 H          79.535010674         98.385410866         66.654664509 H       1 P1     0.129881279
     1341 H          76.731200597         97.172643392         68.845686175 H       1 P1     0.102031618
     1342 H          76.686596878         97.840506342         67.185145453 H       1 P1     0.112444216
     1343 H          77.775930161         96.568922508         67.682853620 H       1 P1     0.140611728
     1344 H          74.791376769        101.025716588         70.613987156 H       1 P1     0.135459915
     1345 H          75.703645350         99.136042548         69.307124995 H       1 P1     0.108458928
     1346 H          79.590053250        100.806327883         69.693009138 H       1 P1     0.119499341
     1347 H          78.507845662        102.837747707         70.507782060 H       1 P1     0.136424089
     1348 O          83.800432038         98.778524411         72.814239136 O.3     1 P1    -0.631939542
     1349 C          83.398937824         98.532696484         75.191277957 C.3     1 P1    -0.145798317
     1350 C          83.466400795         97.760566818         73.816459934 C.3     1 P1     0.088535667
     1351 C          82.041518539         97.037712043         73.548487383 C.3     1 P1    -0.030802521
     1352 O          82.131972218         96.326670447         72.293669193 O.3     1 P1    -0.531014714
     1353 C          81.682513846         97.615101729         70.278632221 C.ar    1 P1    -0.167863577
     1354 C          80.842507925         98.094950266         69.291563382 C.ar    1 P1    -0.120696369
     1355 C          79.427736035         97.948949880         69.429509462 C.ar    1 P1     0.020409313
     1356 C          79.028959341         97.175998422         70.549461861 C.ar    1 P1    -0.118370913
     1357 C          79.914839327         96.483598330         71.430056582 C.ar    1 P1    -0.152118657
     1358 C          81.255045277         96.809326149         71.351998955 C.ar    1 P1     0.265943168
     1359 O          76.341973427        104.025993207         74.945203956 O.3     1 P1    -0.666944449
     1360 C          77.607884664        104.991737758         72.908426849 C.3     1 P1    -0.142450650
     1361 C          76.323028634        104.263881668         73.462717305 C.3     1 P1     0.122086095
     1362 C          76.038798119        102.967330969         72.712854945 C.3     1 P1    -0.019517164
     1363 O          76.004927681        103.180336595         71.327827009 O.3     1 P1    -0.560790287
     1364 C          79.089944565         99.203681815         67.218605624 C.3     1 P1    -0.352189358
     1365 C          77.343342130         97.522100088         68.023953901 C.3     1 P1    -0.345561702
     1366 C          78.363265930         98.625328873         68.532292751 C.3     1 P1     0.032707259
     1367 C          75.776872517        100.983520223         70.296758571 C.ar    1 P1    -0.178070437
     1368 C          76.345242738         99.880136837         69.629843970 C.ar    1 P1    -0.123432974
     1369 C          77.733456511         99.836704931         69.302225172 C.ar    1 P1     0.005102976
     1370 C          78.585438559        100.888727223         69.763869564 C.ar    1 P1    -0.112101114
     1371 C          77.959352013        102.044530739         70.343481706 C.ar    1 P1    -0.171077569
     1372 C          76.568527504        102.128543795         70.610809026 C.ar    1 P1     0.249376703
     1373 H          72.761343924         97.774295857         66.343740270 H       1 P1     0.096049583
     1374 H          71.010949768         98.185075350        133.670814545 H       1 P1     0.138118676
     1375 H          70.295072370         99.111540446         67.917488421 H       1 P1     0.153236040
     1376 H          72.663428970         99.736608155         69.226719946 H       1 P1     0.127885588
     1377 H          72.900493554         97.953672644         69.199537816 H       1 P1     0.111000670
     1378 H          72.214342545        100.693947461         71.608631412 H       1 P1     0.125388603
     1379 H          73.610518113        100.508549425         73.592193259 H       1 P1     0.126453667
     1380 H          72.382287876         96.552836184         73.966997930 H       1 P1     0.160569781
     1381 H          71.303002431         96.779773627         71.827287032 H       1 P1     0.154287666
     1382 H          82.229096361        101.652967024         75.534056849 H       1 P1     0.148129320
     1383 H          83.329069913        101.106630271         74.578909215 H       1 P1     0.131527699
     1384 H          81.756639660        100.454460731         72.750619678 H       1 P1     0.155742898
     1385 H          79.478133780        101.315348998         72.683526736 H       1 P1     0.145073093
     1386 H          79.762594988        101.995732060         74.395722357 H       1 P1     0.137434867
     1387 H          73.724769689         99.115855015         77.283006710 H       1 P1     0.118315866
     1388 H          73.070218192        100.186753097         76.046410229 H       1 P1     0.132092146
     1389 H          72.262633432         98.812208705         76.400591827 H       1 P1     0.175966146
     1390 H          74.535266039         96.069502910         75.227558034 H       1 P1     0.135297912
     1391 H          74.896201408         97.113275023         76.679277018 H       1 P1     0.147470604
     1392 H          73.176210419         96.662174053         76.283032623 H       1 P1     0.175050486
     1393 H          77.586429082        101.413404986         75.431713816 H       1 P1     0.147543652
     1394 H          75.324295664        100.676799699         75.897287172 H       1 P1     0.121837190
     1395 H          76.195138353         97.194887941         73.609195904 H       1 P1     0.112759331
     1396 H          78.285587142         97.862367909         73.194558608 H       1 P1     0.148502120
     1397 O          72.097663395         99.637378953         66.941945383 O.3     1 P1    -0.499875482
     1398 C          71.827265238         98.242956542         66.551519249 C.3     1 P1    -0.085941390
     1399 C          71.359085164         98.792779293         67.874455570 C.3     1 P1     0.068710834
     1400 C          72.155354375         98.769469423         69.154342937 C.3     1 P1    -0.043757192
     1401 O          71.226325107         98.787816629         70.235598952 O.3     1 P1    -0.512217600
     1402 C          72.421741313         99.770248388         72.064211227 C.ar    1 P1    -0.179552800
     1403 C          73.182229710         99.627745054         73.259415459 C.ar    1 P1    -0.118097071
     1404 C          73.302403133         98.403196607         73.968310041 C.ar    1 P1     0.009872189
     1405 C          72.525575367         97.371255183         73.424422926 C.ar    1 P1    -0.129440880
     1406 C          71.869505258         97.488333381         72.190454016 C.ar    1 P1    -0.153711064
     1407 C          71.897938988         98.647961974         71.467606478 C.ar    1 P1     0.246937348
     1408 O          81.877721150        102.578622419         73.182840324 O.3     1 P1    -0.670148732
     1409 C          82.354809783        100.872055890         74.826438704 C.3     1 P1    -0.124553828
     1410 C          81.570824591        101.181501329         73.547303488 C.3     1 P1     0.100007926
     1411 C          79.958207518        101.150666182         73.748648107 C.3     1 P1     0.022067200
     1412 O          79.558175215         99.829521684         74.233972487 O.3     1 P1    -0.541562181
     1413 C          73.277321771         99.093208540         76.297693612 C.3     1 P1    -0.328424411
     1414 C          74.155331487         96.880863992         75.878519468 C.3     1 P1    -0.342912653
     1415 C          74.058416709         98.273898624         75.229346692 C.3     1 P1     0.024484905
     1416 C          77.363730893        100.481839061         75.167260135 C.ar    1 P1    -0.169054123
     1417 C          76.025988045        100.104011476         75.392552272 C.ar    1 P1    -0.124863010
     1418 C          75.542049164         98.809380086         74.949009744 C.ar    1 P1     0.002978293
     1419 C          76.468698362         98.049878466         74.109883846 C.ar    1 P1    -0.117576490
     1420 C          77.719229913         98.519168589         73.793735472 C.ar    1 P1    -0.149989122
     1421 C          78.190920620         99.682455769         74.413050266 C.ar    1 P1     0.229176630
     1422 H         121.976169227        121.827000590         85.646472384 H       1 P1     0.137737682
     1423 H         122.494437489        120.359479951         86.466212299 H       1 P1     0.128885842
     1424 H         123.656008016        121.210902618         83.718031067 H       1 P1     0.135290738
     1425 H         123.433577333        118.347692894         84.872395456 H       1 P1     0.119237936
     1426 H         124.602053080        119.408493077         85.629977107 H       1 P1     0.108119648
     1427 H         125.927661416        116.444813021         84.239547284 H       1 P1     0.158683791
     1428 H         128.236193089        116.033379353         84.815210133 H       1 P1     0.109253794
     1429 H         129.005984006        120.097024914         84.524650726 H       1 P1     0.128572184
     1430 H         126.802048374        120.489634013         83.801370842 H       1 P1     0.136694899
     1431 H          68.739879912        123.181919338         85.011298996 H       1 P1     0.120585409
     1432 H          67.490076690        124.285718350         84.661744563 H       1 P1     0.153908234
     1433 H          68.652300736        122.814461427         82.328157261 H       1 P1     0.127384537
     1434 H          67.866613586        121.060385190         83.988427484 H       1 P1     0.115943553
     1435 H          66.811204416        121.229332045         82.503099737 H       1 P1     0.120940315
     1436 H         129.825579237        116.279820869         86.582546225 H       1 P1     0.140728891
     1437 H         131.246376539        117.087131568         86.987319442 H       1 P1     0.133262886
     1438 H         129.711953026        118.018130800         87.098093976 H       1 P1     0.124113967
     1439 H         132.108258231        116.296510918         84.734450075 H       1 P1     0.129673506
     1440 H         130.470044469        115.639660768         84.371340705 H       1 P1     0.116062600
     1441 H         131.294816008        116.819708070         83.195194794 H       1 P1     0.162908970
     1442 H         132.618454357        120.853701752         82.615016210 H       1 P1     0.149126385
     1443 H         130.961444727        119.164030577         82.950485312 H       1 P1     0.133169402
     1444 H         131.741967891        119.397243261         87.006524091 H       1 P1     0.115141798
     1445 H         133.197093117        121.288437917         86.574732674 H       1 P1     0.115701452
     1446 O         121.961836883        120.061947779         83.717337934 O.3     1 P1    -0.672478534
     1447 C         122.819165629        121.120608322         85.814894481 C.3     1 P1    -0.153359457
     1448 C         123.178238083        120.434984581         84.394784820 C.3     1 P1     0.126760178
     1449 C         124.057899706        119.158029705         84.617399789 C.3     1 P1    -0.031887510
     1450 O         124.989270919        118.864198569         83.536597796 O.3     1 P1    -0.512370236
     1451 C         126.618003366        117.230943280         84.247597552 C.ar    1 P1    -0.165041070
     1452 C         127.954485713        116.975669739         84.463472755 C.ar    1 P1    -0.136347126
     1453 C         128.991815027        118.013394926         84.570454635 C.ar    1 P1     0.003868457
     1454 C         128.488068191        119.340134081         84.334255727 C.ar    1 P1    -0.134715100
     1455 C         127.152675447        119.577691343         83.970333903 C.ar    1 P1    -0.173527114
     1456 C         126.251549159        118.532232580         83.887052350 C.ar    1 P1     0.241569665
     1457 O          66.888742033        123.779315095         82.272871579 O.3     1 P1    -0.633164487
     1458 C          68.351761332        123.883521737         84.206574486 C.3     1 P1    -0.136613843
     1459 C          67.838180145        123.013291175         83.002015049 C.3     1 P1     0.098859408
     1460 C          67.191684346        121.731152910         83.427902538 C.3     1 P1    -0.041018806
     1461 O          66.084464340        122.063750774         84.381439420 O.3     1 P1    -0.546751728
     1462 C         130.274835185        117.236177173         86.574662954 C.3     1 P1    -0.349500256
     1463 C         131.166662218        116.505075888         84.284077556 C.3     1 P1    -0.344017558
     1464 C         130.418748849        117.703202979         85.109089488 C.3     1 P1     0.024140308
     1465 C         132.471635275        120.454133756         83.514580975 C.ar    1 P1    -0.172651735
     1466 C         131.515936168        119.460316068         83.674023421 C.ar    1 P1    -0.126217347
     1467 C         131.378875329        118.864887016         84.966390507 C.ar    1 P1    -0.005334974
     1468 C         131.909953829        119.608667580         86.050508401 C.ar    1 P1    -0.150388303
     1469 C         132.787835270        120.743639725         85.858705886 C.ar    1 P1    -0.159491299
     1470 C         133.154483754        121.090781711         84.564222816 C.ar    1 P1     0.266557601
     1471 H          66.329864226        107.871805877         68.658089847 H       1 P1     0.152799856
     1472 H         133.282556885        108.825448551         70.061761032 H       1 P1     0.120852748
     1473 H         131.246581273        108.108794485         69.087058385 H       1 P1     0.131486836
     1474 H         131.132011374        106.476804867         67.092250879 H       1 P1     0.117922849
     1475 H         132.895386596        106.112779763         67.194011852 H       1 P1     0.148980562
     1476 H         130.344952889        107.711701908        132.819874531 H       1 P1     0.136801781
     1477 H         130.018974669        107.640283176        130.488609873 H       1 P1     0.108951457
     1478 H          66.198297365        107.505690889        130.032658114 H       1 P1     0.127457593
     1479 H          66.449646032        107.391754942        132.395749430 H       1 P1     0.176384613
     1480 H          66.647003789        115.678430766        126.291097818 H       1 P1     0.174675667
     1481 H          66.526163880        116.446629885        124.762306807 H       1 P1     0.162673163
     1482 H          67.316789714        114.018466402        124.673045554 H       1 P1     0.150026134
     1483 H         133.305599804        112.364293858        124.411937568 H       1 P1     0.140290850
     1484 H         132.393686221        113.492163173        125.501640131 H       1 P1     0.142392949
     1485 H         131.990293816        105.614177056        128.094018944 H       1 P1     0.157342131
     1486 H         132.596553683        106.557503009        126.804844201 H       1 P1     0.136906136
     1487 H         133.713513755        106.216815404        128.053951512 H       1 P1     0.124726135
     1488 H         129.965272248        108.522615000        128.151768427 H       1 P1     0.117801987
     1489 H         130.649375640        107.813778668        126.726844265 H       1 P1     0.163488529
     1490 H         130.002662954        106.871105040        128.112565011 H       1 P1     0.133321970
     1491 H         132.306297499        112.385215421        128.236599083 H       1 P1     0.141679310
     1492 H         131.256007873        110.306261051        128.869201558 H       1 P1     0.135124781
     1493 H          66.328151557        108.286060220        126.615346490 H       1 P1     0.117826599
     1494 H          66.963160626        110.271378908        125.682208138 H       1 P1     0.137656928
     1495 O         132.779098441        106.767112380         69.743749535 O.3     1 P1    -0.523856818
     1496 C         133.399021185        107.999467220         69.339438010 C.3     1 P1    -0.076940844
     1497 C         132.105573219        107.462826904         68.765592630 C.3     1 P1     0.105332526
     1498 C         132.152348765        106.919917636         67.305401303 C.3     1 P1    -0.034867547
     1499 O         132.466327298        107.935268657         66.291173068 O.3     1 P1    -0.525764961
     1500 C         131.119717174        107.627749744        132.248642498 C.ar    1 P1    -0.155181585
     1501 C         130.952360167        107.651088400        130.833078830 C.ar    1 P1    -0.122928696
     1502 C         132.059000322        107.611870949        129.998846325 C.ar    1 P1    -0.000867741
     1503 C         133.301144871        107.472127430        130.610980606 C.ar    1 P1    -0.107739418
     1504 C         133.459919442        107.452195631        131.997125846 C.ar    1 P1    -0.168627215
     1505 C         132.382361579        107.626492411        132.903642738 C.ar    1 P1     0.261966626
     1506 O         133.727987643        114.463583074        123.333388249 O.3     1 P1    -0.659019652
     1507 C          66.050042750        115.665646421        125.417922435 C.3     1 P1    -0.160715363
     1508 C          66.196973695        114.287404937        124.670969816 C.3     1 P1     0.093267476
     1509 C         133.367861448        113.112995108        125.183387177 C.3     1 P1    -0.025401546
     1510 O          66.128206365        112.670304147        126.357517797 O.3     1 P1    -0.545262897
     1511 C         132.600523278        106.433153831        127.876419819 C.3     1 P1    -0.350563368
     1512 C         130.590816692        107.711367316        127.823679272 C.3     1 P1    -0.352708913
     1513 C         132.039732723        107.756358043        128.465220455 C.3     1 P1     0.038964936
     1514 C         132.731634047        111.508271251        127.885466191 C.ar    1 P1    -0.175466138
     1515 C         132.191612615        110.271173440        128.299596137 C.ar    1 P1    -0.122457902
     1516 C         132.718753563        108.995922510        127.969670544 C.ar    1 P1    -0.000080874
     1517 C         133.794130162        109.071089336        127.011582177 C.ar    1 P1    -0.132757772
     1518 C          66.208866528        110.278378532        126.362647645 C.ar    1 P1    -0.172451311
     1519 C         133.631058266        111.506265964        126.895451975 C.ar    1 P1     0.263636606
     1520 H          79.995396231        122.293735745        132.461020840 H       1 P1     0.144601171
     1521 H          78.678783268        121.111607367        132.509076911 H       1 P1     0.152062234
     1522 H          78.350893834        121.479884571        130.071523995 H       1 P1     0.118361251
     1523 H          76.862106661        123.419991530        130.592906177 H       1 P1     0.137981113
     1524 H          77.651815307        123.603346861        132.201157852 H       1 P1     0.129652863
     1525 H          76.821276092        119.931294643        133.189653079 H       1 P1     0.132787881
     1526 H          76.310876794        117.830360228        132.210840188 H       1 P1     0.116984347
     1527 H          74.422503860        119.719020543        128.876420025 H       1 P1     0.160614333
     1528 H          75.104088846        121.809989772        129.731283680 H       1 P1     0.158736961
     1529 H          80.827720818        114.078476568        133.772268500 H       1 P1     0.136799649
     1530 H          79.317373963        114.217598762        132.761597608 H       1 P1     0.109611827
     1531 H          80.552913354        112.409524700        131.235823244 H       1 P1     0.123101035
     1532 H          82.055354821        114.450372399        130.329165020 H       1 P1     0.158833687
     1533 H          81.127473828        115.347115421        131.327411396 H       1 P1     0.150310304
     1534 H          73.213530636        117.142070376        130.601180203 H       1 P1     0.134149054
     1535 H          73.728745249        115.654003775        130.073330599 H       1 P1     0.149377831
     1536 H          74.512485314        116.259326950        131.584089759 H       1 P1     0.123201834
     1537 H          74.574147129        116.207041868        127.792742531 H       1 P1     0.113773299
     1538 H          73.763188370        117.616435803        128.070254612 H       1 P1     0.140106763
     1539 H          75.395789491        117.617162656        127.613275871 H       1 P1     0.136959107
     1540 H          77.924014470        113.324731376        130.115556386 H       1 P1     0.140209513
     1541 H          75.759682302        114.520220928        130.267503178 H       1 P1     0.125860794
     1542 H          77.837829285        118.016975149        129.129619208 H       1 P1     0.121998280
     1543 H          79.840560059        116.768629173        128.938646191 H       1 P1     0.142804275
     1544 O          79.416057824        123.190132164        130.379341369 O.3     1 P1    -0.679599364
     1545 C          79.423926892        121.499677762        131.890986633 C.3     1 P1    -0.128665949
     1546 C          78.560909040        122.190347682        130.837642240 C.3     1 P1     0.075297519
     1547 C          77.310323947        122.901839881        131.366111555 C.3     1 P1    -0.009843862
     1548 O          76.398854620        122.138338986        132.097340490 O.3     1 P1    -0.557367673
     1549 C          76.318762759        119.867915042        132.202869606 C.ar    1 P1    -0.160935775
     1550 C          75.980451440        118.640967149        131.633128550 C.ar    1 P1    -0.126917402
     1551 C          75.361074939        118.497966124        130.379233564 C.ar    1 P1    -0.001532100
     1552 C          74.940562227        119.707349706        129.761657867 C.ar    1 P1    -0.112440637
     1553 C          75.340857874        120.965776986        130.309050740 C.ar    1 P1    -0.166300590
     1554 C          76.059011520        121.007107377        131.511733336 C.ar    1 P1     0.254297116
     1555 O          82.407083748        112.742032220        132.254668832 O.3     1 P1    -0.633856574
     1556 C          80.191042755        113.536735861        133.022465671 C.3     1 P1    -0.119915248
     1557 C          81.106045595        113.249272769        131.791351881 C.3     1 P1     0.096444238
     1558 C          81.124156711        114.489303727        130.780230195 C.3     1 P1    -0.024721647
     1559 O          80.245582277        114.351779720        129.648848649 O.3     1 P1    -0.563098262
     1560 C          74.116987257        116.535003612        130.542099005 C.3     1 P1    -0.349704614
     1561 C          74.716779139        117.174871590        128.283071219 C.3     1 P1    -0.354851145
     1562 C          75.252340290        117.162007550        129.705479713 C.3     1 P1     0.036794629
     1563 C          77.841516044        114.345807780        129.892986484 C.ar    1 P1    -0.182733531
     1564 C          76.581175209        115.046642276        129.962749640 C.ar    1 P1    -0.141094305
     1565 C          76.520419570        116.451954043        129.710398836 C.ar    1 P1    -0.000154443
     1566 C          77.725982321        117.041731076        129.332043863 C.ar    1 P1    -0.121752362
     1567 C          78.937994359        116.364017631        129.259305981 C.ar    1 P1    -0.181921060
     1568 C          79.040486256        115.005274430        129.679666756 C.ar    1 P1     0.255761069
     1569 H         117.453486987        106.434458498         82.311459282 H       4 P4     0.100098015
     1570 H         118.416213776        105.346805781         81.150936919 H       4 P4     0.143682575
     1571 H         118.325161945        107.861718590         80.881478865 H       4 P4     0.104741661
     1572 H         118.088737196        108.059908411         78.446044727 H       4 P4     0.127613171
     1573 H         117.744190206        106.219641018         78.336387170 H       4 P4     0.160008903
     1574 H         120.772441728        107.631495876         76.804136724 H       4 P4     0.117806207
     1575 H         121.502808740        106.253818809         75.161519988 H       4 P4     0.110642582
     1576 H         121.063547327        102.875142101         77.587169194 H       4 P4     0.122910883
     1577 H         120.089225278        104.274912566         79.246049662 H       4 P4     0.161976351
     1578 H         129.088307903        105.513844377         70.876565881 H       4 P4     0.103930488
     1579 H         130.695144066        106.194045979         71.524164044 H       4 P4     0.125080919
     1580 H         129.588942331        106.258989394         73.710240985 H       4 P4     0.122919472
     1581 H         128.062361314        104.336409571         74.274757416 H       4 P4     0.119261949
     1582 H         127.664464406        104.200763953         72.454250647 H       4 P4     0.114504989
     1583 H         122.438466974        101.792499048         76.161774358 H       4 P4     0.126287401
     1584 H         120.823255501        101.579424059         75.374997573 H       4 P4     0.118942212
     1585 H         122.321632724        101.470092881         74.449450990 H       4 P4     0.154550422
     1586 H         119.726621480        103.568231507         74.265581730 H       4 P4     0.123016963
     1587 H         120.699335307        104.861383019         73.612976469 H       4 P4     0.113534906
     1588 H         120.829077204        103.243809666         73.023365594 H       4 P4     0.128102221
     1589 H         124.916051253        105.632457208         72.018897270 H       4 P4     0.143988924
     1590 H         122.853849101        104.413349538         72.437732131 H       4 P4     0.112881573
     1591 H         124.071335909        104.031784019         76.498373171 H       4 P4     0.102670880
     1592 H         126.250359080        104.787670968         75.712552365 H       4 P4     0.125986235
     1593 O         116.350203161        107.878102035         80.313966731 O.3     4 P4    -0.638824062
     1594 C         117.532338103        105.992979427         81.277727604 C.3     4 P4    -0.148831233
     1595 C         117.644490507        107.222858531         80.373371935 C.3     4 P4     0.098584440
     1596 C         118.213294147        107.013465467         78.952424145 C.3     4 P4    -0.027293525
     1597 O         119.655352021        106.817462558         79.219553464 O.3     4 P4    -0.549067148
     1598 C         120.691649402        106.640170175         76.998624067 C.ar    4 P4    -0.168143628
     1599 C         121.200709580        105.824669396         76.043569227 C.ar    4 P4    -0.126756453
     1600 C         121.268933577        104.399109755         76.139983909 C.ar    4 P4    -0.001183112
     1601 C         120.903031332        103.872788967         77.405776013 C.ar    4 P4    -0.130779395
     1602 C         120.408792879        104.672923096         78.421593811 C.ar    4 P4    -0.168020436
     1603 C         120.307170775        106.049838234         78.200195011 C.ar    4 P4     0.238633493
     1604 O         130.228197117        104.581610737         72.703938354 O.3     4 P4    -0.515133562
     1605 C         129.995787889        105.399693985         71.560778038 C.3     4 P4    -0.049465006
     1606 C         129.206398513        105.598577498         72.864746350 C.3     4 P4     0.075605814
     1607 C         127.944136369        104.816748488         73.262362931 C.3     4 P4    -0.019943567
     1608 O         126.848157629        105.837773276         73.444779131 O.3     4 P4    -0.541044982
     1609 C         121.874030106        102.039779744         75.247988293 C.3     4 P4    -0.349793711
     1610 C         120.694012587        103.859825399         73.877102974 C.3     4 P4    -0.340464920
     1611 C         121.828365892        103.548737511         74.964289171 C.3     4 P4     0.041731045
     1612 C         124.644494918        105.248558311         72.931794238 C.ar    4 P4    -0.161628360
     1613 C         123.489028038        104.566345311         73.221320239 C.ar    4 P4    -0.128164417
     1614 C         123.173616101        104.114666884         74.563735001 C.ar    4 P4    -0.001904962
     1615 C         124.202285327        104.296093244         75.549115528 C.ar    4 P4    -0.110346090
     1616 C         125.423132589        104.880164856         75.125843036 C.ar    4 P4    -0.200301280
     1617 C         125.646612505        105.356065806         73.843604322 C.ar    4 P4     0.264451956
     1618 H          73.104992264        119.784107338         78.841270421 H       9 P9     0.099842026
     1619 H          73.068469078        121.698116750         78.346220782 H       9 P9     0.129803545
     1620 H          72.015779530        122.211457478         80.418211604 H       9 P9     0.118561557
     1621 H          72.497004469        119.745314912         81.972911458 H       9 P9     0.146247212
     1622 H          71.753828497        119.121934155         80.455101858 H       9 P9     0.114299563
     1623 H          68.709895882        118.648792033         81.847507932 H       9 P9     0.163782902
     1624 H          67.735650836        117.681668313         83.923334255 H       9 P9     0.120150406
     1625 H          70.567461780        119.872116766         86.088607267 H       9 P9     0.135355958
     1626 H          71.482831462        120.698124906         84.118608507 H       9 P9     0.134383412
     1627 H          74.330236611        111.941951749         89.059444457 H       9 P9     0.138507483
     1628 H          74.795590525        111.550221801         90.799517476 H       9 P9     0.122221638
     1629 H          72.807071186        113.153307876         91.579040585 H       9 P9     0.126247391
     1630 H          70.822280743        113.097067082         89.976216245 H       9 P9     0.149524118
     1631 H          71.869874083        112.742042176         88.591066200 H       9 P9     0.159120876
     1632 H          67.601901752        120.301829293         86.744818169 H       9 P9     0.132161035
     1633 H          67.352864735        119.395871244         88.185916890 H       9 P9     0.129237475
     1634 H          68.978250996        119.906615651         87.755128729 H       9 P9     0.143283380
     1635 H          67.027306200        116.574716463         85.949425871 H       9 P9     0.117556010
     1636 H          66.630076957        117.221851517         87.471552437 H       9 P9     0.141823255
     1637 H          66.192227353        118.192710150         86.128283621 H       9 P9     0.132895972
     1638 H          71.255491919        114.398310430         86.801444006 H       9 P9     0.139606354
     1639 H          69.779714998        115.967774546         85.677308506 H       9 P9     0.111255055
     1640 H          69.292647417        118.099009037         89.320287173 H       9 P9     0.124955524
     1641 H          71.188992812        116.915471107         90.215552428 H       9 P9     0.136905338
     1642 O          73.807703247        121.111057828         80.205223206 O.3     9 P9    -0.479488867
     1643 C          73.001275115        120.835376072         79.102955548 C.3     9 P9    -0.090950661
     1644 C          72.402733524        121.169405242         80.380251623 C.3     9 P9     0.058524809
     1645 C          71.783028800        119.936329490         81.147322059 C.3     9 P9    -0.035888627
     1646 O          70.515655988        120.340121798         81.708657666 O.3     9 P9    -0.544525802
     1647 C          69.062710958        118.865792245         82.796275781 C.ar    9 P9    -0.175691586
     1648 C          68.512101509        118.304879344         84.024864216 C.ar    9 P9    -0.145828210
     1649 C          69.037156382        118.660523089         85.296793901 C.ar    9 P9     0.000831570
     1650 C          70.123153858        119.565697248         85.269537503 C.ar    9 P9    -0.132771549
     1651 C          70.658459128        120.107996096         84.087527342 C.ar    9 P9    -0.180109479
     1652 C          70.142648450        119.697589365         82.881530024 C.ar    9 P9     0.264201816
     1653 O          72.771744211        111.408774584         90.310280846 O.3     9 P9    -0.467910885
     1654 C          74.087009732        112.046872826         90.060797238 C.3     9 P9    -0.070534759
     1655 C          72.869680443        112.804485503         90.517174364 C.3     9 P9     0.059578750
     1656 C          71.788386260        113.324809055         89.513906821 C.3     9 P9    -0.023762209
     1657 O          72.053242836        114.787888090         89.341386605 O.3     9 P9    -0.543740115
     1658 C          68.019730365        119.576754190         87.400404820 C.3     9 P9    -0.350846402
     1659 C          66.985295079        117.538778752         86.480121521 C.3     9 P9    -0.345649902
     1660 C          68.424467082        118.281929013         86.560353091 C.3     9 P9     0.042296144
     1661 C          70.900031322        115.275118590         87.295958530 C.ar    9 P9    -0.171124843
     1662 C          69.980053674        116.193821875         86.637237436 C.ar    9 P9    -0.121494877
     1663 C          69.425806544        117.317566316         87.319629475 C.ar    9 P9     0.001571170
     1664 C          69.781333281        117.469915560         88.642591346 C.ar    9 P9    -0.119697822
     1665 C          70.851365776        116.768590770         89.292691809 C.ar    9 P9    -0.160431128
     1666 C          71.265642827        115.586909538         88.637901198 C.ar    9 P9     0.253761809
     1667 H          82.357472969        112.310572043         93.623494253 H       1 P1     0.138174624
     1668 H          81.957646117        110.711557717         93.201655156 H       1 P1     0.139218461
     1669 H          79.996300117        112.892202732         92.677275212 H       1 P1     0.124346335
     1670 H          79.834968545        110.038395445         91.657128610 H       1 P1     0.142644540
     1671 H          80.315275580        111.293763967         90.549831004 H       1 P1     0.116700252
     1672 H          77.835671306        111.282041006         88.600955165 H       1 P1     0.131707687
     1673 H          76.574380073        109.575994695         87.791334795 H       1 P1     0.137871256
     1674 H          75.708208786        108.149238224         91.606417295 H       1 P1     0.118333883
     1675 H          77.188881272        109.843290082         92.479235574 H       1 P1     0.154600962
     1676 H          72.634640838        101.378243544         94.985311174 H       1 P1     0.131664802
     1677 H          73.865469703         99.895390326         95.160978130 H       1 P1     0.134975558
     1678 H          75.634824750        101.088777975         94.130253882 H       1 P1     0.107918098
     1679 H          75.528597898        103.674951110         94.018783329 H       1 P1     0.147567318
     1680 H          73.873446790        103.593492217         94.372510168 H       1 P1     0.140647468
     1681 H          73.700369364        109.356428316         88.368992073 H       1 P1     0.167081849
     1682 H          72.685696574        107.774523700         88.650479944 H       1 P1     0.146448434
     1683 H          73.146520472        108.843537480         89.873877090 H       1 P1     0.131769710
     1684 H          74.474572451        106.410473759         87.462091802 H       1 P1     0.138522071
     1685 H          74.969102729        108.024189696         86.979332618 H       1 P1     0.149153348
     1686 H          76.116680588        106.817243444         87.601998144 H       1 P1     0.134085623
     1687 H          72.813002368        104.755535217         92.332968909 H       1 P1     0.138276612
     1688 H          72.787782167        106.833258568         90.887457464 H       1 P1     0.103295765
     1689 H          76.681965853        105.768754422         89.782165843 H       1 P1     0.122884795
     1690 H          76.462306616        103.723377121         90.820985120 H       1 P1     0.127306203
     1691 O          79.792794217        111.198630410         93.945989515 O.3     1 P1    -0.635375199
     1692 C          81.821046574        111.749163934         92.873539949 C.3     1 P1    -0.169948009
     1693 C          80.283642828        111.832578135         92.738846217 C.3     1 P1     0.093564234
     1694 C          79.710268368        111.092426799         91.453111400 C.3     1 P1    -0.014765654
     1695 O          78.401358851        111.685760985         91.166543548 O.3     1 P1    -0.523794042
     1696 C          77.430793351        110.600226224         89.247738339 C.ar    1 P1    -0.161004494
     1697 C          76.622610384        109.538288630         88.761590837 C.ar    1 P1    -0.121465605
     1698 C          75.866992915        108.675822417         89.572241311 C.ar    1 P1    -0.003520738
     1699 C          76.138957371        108.801752028         90.957124480 C.ar    1 P1    -0.130889484
     1700 C          76.977522438        109.836204873         91.470364963 C.ar    1 P1    -0.168891944
     1701 C          77.655451337        110.692946928         90.604654835 C.ar    1 P1     0.245526003
     1702 O          74.664495455        101.783277439         95.829804321 O.3     1 P1    -0.495775553
     1703 C          73.708301116        100.976272446         95.111000507 C.3     1 P1    -0.065493661
     1704 C          74.892008741        101.755223059         94.449999590 C.3     1 P1     0.059658249
     1705 C          74.731106832        103.084608588         93.860652703 C.3     1 P1    -0.026287624
     1706 O          74.544628012        102.872811487         92.421788424 O.3     1 P1    -0.549795807
     1707 C          73.485764608        108.443342001         88.967245815 C.3     1 P1    -0.337753891
     1708 C          75.104306614        107.229724338         87.732927962 C.3     1 P1    -0.336526198
     1709 C          74.788920537        107.679938389         89.146926214 C.3     1 P1     0.034549516
     1710 C          73.608199231        105.022441595         91.730032844 C.ar    1 P1    -0.171313966
     1711 C          73.551577325        106.155440004         90.867443282 C.ar    1 P1    -0.135475791
     1712 C          74.705565931        106.459518457         90.060524186 C.ar    1 P1    -0.004421880
     1713 C          75.845170545        105.614299657         90.226555084 C.ar    1 P1    -0.118869697
     1714 C          75.744687500        104.374114182         90.917488145 C.ar    1 P1    -0.172561794
     1715 C          74.637089844        104.076974031         91.705384555 C.ar    1 P1     0.265753054
     1716 H          76.960966243        124.997001334         91.011844174 H       1 P1     0.129273730
     1717 H          76.299184863        124.104926520         89.652178699 H       1 P1     0.156194844
     1718 H          78.061537009        122.961227241         90.739232487 H       1 P1     0.115093806
     1719 H          77.815375449        121.552228787         92.621331856 H       1 P1     0.134626086
     1720 H          76.491815413        122.384717416         93.155787812 H       1 P1     0.163172155
     1721 H          77.399814252        124.190396713         95.545544186 H       1 P1     0.135132964
     1722 H          78.369901576        123.526655069         97.654896581 H       1 P1     0.118298248
     1723 H          81.157071919        121.151745076         95.565598215 H       1 P1     0.135433079
     1724 H          80.246635410        121.991882570         93.466174761 H       1 P1     0.169915743
     1725 H          82.724318116        116.465631615         95.724351987 H       1 P1     0.123424333
     1726 H          84.181683725        116.077914448         97.060404837 H       1 P1     0.110368620
     1727 H          82.421092153        115.000412719         98.539007223 H       1 P1     0.121131300
     1728 H          80.285704058        114.300323295         97.265228817 H       1 P1     0.142626018
     1729 H          80.328308844        115.782432550         96.251630623 H       1 P1     0.134690623
     1730 H          82.459448121        122.017611929         97.601937919 H       1 P1     0.151972574
     1731 H          81.658371335        123.476961565         98.104739865 H       1 P1     0.137918046
     1732 H          82.115026955        122.181317577         99.299694671 H       1 P1     0.127616298
     1733 H          79.822689519        121.502777216        100.254690163 H       1 P1     0.132024155
     1734 H          79.520046334        123.113993769         99.732105569 H       1 P1     0.126360425
     1735 H          78.397713995        121.982875515         99.302981023 H       1 P1     0.127354496
     1736 H          77.973258430        117.778832170         97.649298917 H       1 P1     0.128888783
     1737 H          78.324827889        120.056516119         97.368773804 H       1 P1     0.115250249
     1738 H          82.320392251        119.793037267         98.697365081 H       1 P1     0.126338685
     1739 H          81.923296825        117.557969679         99.123654843 H       1 P1     0.132956925
     1740 O          76.451976368        121.732825718         90.489884159 O.3     1 P1    -0.678841386
     1741 C          76.354435774        124.095233372         90.751425078 C.3     1 P1    -0.146427169
     1742 C          77.075816889        122.825927271         91.132027441 C.3     1 P1     0.112047311
     1743 C          77.400739771        122.554990398         92.596776120 C.3     1 P1    -0.012508606
     1744 O          78.242554939        123.591211358         93.153171374 O.3     1 P1    -0.560708929
     1745 C          78.242420872        123.624522601         95.536428489 C.ar    1 P1    -0.152414580
     1746 C          78.743504497        123.199776060         96.770385911 C.ar    1 P1    -0.124330655
     1747 C          79.854691555        122.245617436         96.759798889 C.ar    1 P1     0.002685001
     1748 C          80.426936967        121.835068833         95.615016202 C.ar    1 P1    -0.119947377
     1749 C          79.865941354        122.231786071         94.350763140 C.ar    1 P1    -0.185052562
     1750 C          78.866136619        123.255124406         94.353088270 C.ar    1 P1     0.270181818
     1751 O          82.883732064        114.463071996         96.625115509 O.3     1 P1    -0.485974602
     1752 C          83.213778048        115.890496289         96.591727950 C.3     1 P1    -0.067702520
     1753 C          82.154818763        115.357411739         97.509679108 C.3     1 P1     0.043766826
     1754 C          80.573232425        115.368910851         97.265556914 C.3     1 P1    -0.004144042
     1755 O          79.880713622        116.046516961         98.330746275 O.3     1 P1    -0.555471660
     1756 C          81.755916838        122.450624711         98.343630478 C.3     1 P1    -0.332511912
     1757 C          79.490622769        122.129459526         99.379337304 C.3     1 P1    -0.338861743
     1758 C          80.369645900        121.789918716         98.085209085 C.3     1 P1     0.030087733
     1759 C          78.850780972        118.186412157         97.968314082 C.ar    1 P1    -0.177598717
     1760 C          79.051322238        119.567374829         97.792749854 C.ar    1 P1    -0.124867180
     1761 C          80.258132199        120.222068445         98.104183425 C.ar    1 P1     0.007309671
     1762 C          81.322057276        119.422742708         98.557396429 C.ar    1 P1    -0.127660226
     1763 C          81.173232175        118.092095080         98.776660759 C.ar    1 P1    -0.161986561
     1764 C          79.963069671        117.425290244         98.378809622 C.ar    1 P1     0.234285565
     1765 H          90.988042812        109.466258247         95.820039178 H       1 P1     0.122856652
     1766 H          91.537154969        109.259308163         97.486520949 H       1 P1     0.137829251
     1767 H          89.616133065        110.317093432         98.374840891 H       1 P1     0.142338403
     1768 H          90.478319449        112.252404695         96.195525332 H       1 P1     0.138557872
     1769 H          91.611135489        111.822579037         97.571117083 H       1 P1     0.123261935
     1770 H          91.991090507        112.625763671         99.902985418 H       1 P1     0.135048118
     1771 H          91.942142744        111.917377001        102.099051164 H       1 P1     0.111730632
     1772 H          87.761392282        111.372680047        101.681891073 H       1 P1     0.121191283
     1773 H          87.857396688        111.957540242         99.486284360 H       1 P1     0.136285946
     1774 H          93.901366429        101.787520882        103.204573250 H       1 P1     0.171850590
     1775 H          92.325470169        102.463650571        102.780536054 H       1 P1     0.149512215
     1776 H          94.903788790        104.319282726        102.621268822 H       1 P1     0.166701074
     1777 H          91.936626911        104.992872602        103.307587990 H       1 P1     0.164439459
     1778 H          92.747455798        105.259127353        101.851565239 H       1 P1     0.128270944
     1779 H          89.710222098        113.069921431        104.519880848 H       1 P1     0.129388370
     1780 H          90.179194584        111.682462683        105.546178541 H       1 P1     0.124938541
     1781 H          91.335777674        112.422294702        104.406571857 H       1 P1     0.121003920
     1782 H          88.473556702        109.784701117        105.009510626 H       1 P1     0.117504133
     1783 H          87.890432777        111.282414691        104.384034047 H       1 P1     0.112119570
     1784 H          87.905702616        109.730663723        103.294485190 H       1 P1     0.137872210
     1785 H          91.788247632        107.367046774        101.437880287 H       1 P1     0.176734181
     1786 H          90.366442129        109.175563936        101.548770898 H       1 P1     0.174322052
     1787 H          91.366472157        109.714895177        105.625235456 H       1 P1     0.111589826
     1788 H          92.873289537        107.854097462        105.451854125 H       1 P1     0.131138426
     1789 O          88.554626515        110.775012312         96.552531353 O.3     1 P1    -0.667514483
     1790 C          90.600941605        109.335029895         96.804900343 C.3     1 P1    -0.136367962
     1791 C          89.785720447        110.607967924         97.293695564 C.3     1 P1     0.131044464
     1792 C          90.556185897        111.933702673         97.232427760 C.3     1 P1    -0.046063842
     1793 O          89.933437597        112.955086623         98.131786370 O.3     1 P1    -0.524316971
     1794 C          91.110260070        112.481424741        100.238253327 C.ar    1 P1    -0.170253540
     1795 C          91.056981369        112.031072779        101.588046551 C.ar    1 P1    -0.120705890
     1796 C          89.821003411        111.638282565        102.135007133 C.ar    1 P1    -0.007501329
     1797 C          88.654767878        111.610284091        101.312143852 C.ar    1 P1    -0.118460858
     1798 C          88.726221475        112.055613403         99.999606349 C.ar    1 P1    -0.178287996
     1799 C          89.920251848        112.535953329         99.427909254 C.ar    1 P1     0.242075558
     1800 O          93.950871213        103.837753465        104.586247710 O.3     1 P1    -0.657128972
     1801 C          93.413331259        102.588323665        102.663183373 C.3     1 P1    -0.154751206
     1802 C          93.905737619        104.006766057        103.118338307 C.3     1 P1     0.111420311
     1803 C          92.942055842        105.193313510        102.901343489 C.3     1 P1    -0.015181802
     1804 O          93.530918964        106.432381996        103.377353127 O.3     1 P1    -0.528909946
     1805 C          90.328594789        112.134693168        104.558396968 C.3     1 P1    -0.346388975
     1806 C          88.425612795        110.404150164        104.063212886 C.3     1 P1    -0.357653812
     1807 C          89.838889370        110.994209054        103.562673082 C.3     1 P1     0.050391337
     1808 C          91.843752779        107.885674221        102.284195186 C.ar    1 P1    -0.166316754
     1809 C          90.972934100        108.979213964        102.360843358 C.ar    1 P1    -0.092287563
     1810 C          90.848593649        109.784818200        103.562907640 C.ar    1 P1    -0.010606929
     1811 C          91.477147627        109.286614270        104.711967122 C.ar    1 P1    -0.139240308
     1812 C          92.395297266        108.144427563        104.622554576 C.ar    1 P1    -0.162743497
     1813 C          92.646145537        107.497243843        103.398569517 C.ar    1 P1     0.265963833
     1814 H          73.680600094        104.969543511        107.579002720 H       1 P1     0.131820935
     1815 H          72.191335678        105.213095433        106.631505990 H       1 P1     0.130046045
     1816 H          71.577052849        107.019325503        108.354262265 H       1 P1     0.168142504
     1817 H          71.130433760        105.575748864        110.207713944 H       1 P1     0.138766848
     1818 H          72.350240201        104.462250812        109.613605559 H       1 P1     0.144981802
     1819 H          70.683485338        101.792176010        108.716626508 H       1 P1     0.164050022
     1820 H          68.827529265        100.336868582        109.506062531 H       1 P1     0.106909922
     1821 H          66.864536827        103.906144927        110.835621297 H       1 P1     0.118583432
     1822 H          68.665517746        105.173616239        110.134443107 H       1 P1     0.176106698
     1823 H         132.099817899        106.075718204        117.719201231 H       1 P1     0.140702028
     1824 H         131.388529447        105.391920119        119.179271436 H       1 P1     0.127914257
     1825 H         131.443841911        103.117879268        117.975783230 H       1 P1     0.136644213
     1826 H         133.222706907        104.278584941        116.056742507 H       1 P1     0.126893965
     1827 H         131.581793261        104.386602618        115.630466837 H       1 P1     0.104387395
     1828 H         133.696371074        101.491562626        108.369527968 H       1 P1     0.137471791
     1829 H         132.253304126        101.264466623        109.381192240 H       1 P1     0.123967656
     1830 H         133.065329861        102.777697143        109.264701519 H       1 P1     0.111652346
     1831 H         133.353010510         99.419740411        110.596704260 H       1 P1     0.124932639
     1832 H          66.646149478         99.371470608        109.307740862 H       1 P1     0.149448633
     1833 H          67.111131251         99.299926912        110.996029948 H       1 P1     0.114711625
     1834 H          66.863772118        101.199807680        115.122085165 H       1 P1     0.129762866
     1835 H          67.508177052        100.751435669        112.782592977 H       1 P1     0.105910892
     1836 H         131.725866541        102.289754538        111.573395511 H       1 P1     0.102578547
     1837 H         131.204408000        102.926641079        113.792804724 H       1 P1     0.132944491
     1838 O          73.336322985        106.670202088        109.437813697 O.3     1 P1    -0.642204008
     1839 C          72.956649640        105.658613138        107.270701680 C.3     1 P1    -0.118124074
     1840 C          72.255881590        106.214238976        108.527406306 C.3     1 P1     0.129166415
     1841 C          71.531050214        105.118934539        109.294091806 C.3     1 P1    -0.017480955
     1842 O          70.536961547        104.399501133        108.513842849 O.3     1 P1    -0.527882005
     1843 C          69.765736678        102.165437600        109.113644096 C.ar    1 P1    -0.157479664
     1844 C          68.718772750        101.356187736        109.616601189 C.ar    1 P1    -0.126974630
     1845 C          67.559417894        102.018678202        110.149393965 C.ar    1 P1     0.007278192
     1846 C          67.598589124        103.426022094        110.347295267 C.ar    1 P1    -0.123392092
     1847 C          68.667788072        104.169068195        109.943646143 C.ar    1 P1    -0.146769015
     1848 C          69.717153691        103.565424330        109.227512545 C.ar    1 P1     0.277314051
     1849 O         133.213927603        103.867374731        118.558670577 O.3     1 P1    -0.664057879
     1850 C         131.425467806        105.317019048        118.096690937 C.3     1 P1    -0.154293706
     1851 C         132.069272537        103.971548117        117.719421262 C.3     1 P1     0.088967486
     1852 C         132.344857957        103.760805391        116.227593474 C.3     1 P1    -0.014907318
     1853 O         132.635766718        102.338871671        115.909671181 O.3     1 P1    -0.531915877
     1854 C         133.194963228        101.722511174        109.283709742 C.3     1 P1    -0.329557698
     1855 C          66.369080488         99.726252781        110.308179620 C.3     1 P1    -0.348603144
     1856 C          66.277332819        101.274961534        110.407580807 C.3     1 P1     0.031311701
     1857 C          66.297584817        101.465402932        114.326565609 C.ar    1 P1    -0.167061880
     1858 C          66.627445797        101.278925523        112.958250634 C.ar    1 P1    -0.136390880
     1859 C         133.755473762        101.627867874        111.839720320 C.ar    1 P1    -0.006593362
     1860 C         132.469606337        102.128461743        112.190830959 C.ar    1 P1    -0.138216081
     1861 C         132.074897076        102.354960459        113.580164547 C.ar    1 P1    -0.190350868
     1862 C         133.005079776        102.076588911        114.608399718 C.ar    1 P1     0.248007143
     1863 H         128.717666687        116.924611252        117.694165970 H       1 P1     0.128562868
     1864 H         128.531568667        117.008986364        119.452793366 H       1 P1     0.138574783
     1865 H         129.923942815        114.809313652        119.371980316 H       1 P1     0.157278711
     1866 H         128.408897987        113.320282409        118.161773857 H       1 P1     0.145666602
     1867 H         127.462889513        114.790408588        117.659846888 H       1 P1     0.107487173
     1868 H         124.759447543        114.047977624        118.422358974 H       1 P1     0.129366762
     1869 H         123.406034672        112.211750089        119.038427738 H       1 P1     0.117233294
     1870 H         126.321701459        110.827319365        121.838610139 H       1 P1     0.124841135
     1871 H         127.544868613        112.820512745        121.565836059 H       1 P1     0.146150435
     1872 H         120.783911385        109.225012698        130.201617424 H       1 P1     0.134843547
     1873 H         119.877098108        108.483446327        129.005620299 H       1 P1     0.153803254
     1874 H         122.460531270        110.069300934        128.755172312 H       1 P1     0.126050518
     1875 H         120.958926430        110.658351189        126.774044811 H       1 P1     0.117394398
     1876 H         121.148802366        109.047281994        126.192658685 H       1 P1     0.158102238
     1877 H         122.127385434        110.388535595        120.042480169 H       1 P1     0.128086015
     1878 H         123.042440723        109.729901500        118.838345527 H       1 P1     0.129649192
     1879 H         122.415276183        108.757816028        120.175634030 H       1 P1     0.116456736
     1880 H         124.514521336        107.829757350        120.104597007 H       1 P1     0.130806647
     1881 H         125.450934664        108.873906301        119.174699419 H       1 P1     0.153284059
     1882 H         125.849547147        108.556397683        120.801079222 H       1 P1     0.177556414
     1883 H         123.851666384        108.036578349        124.886328992 H       1 P1     0.157451833
     1884 H         124.527034655        108.036624010        122.676350520 H       1 P1     0.129896484
     1885 H         122.456867352        111.656159527        122.045162253 H       1 P1     0.115607122
     1886 H         122.131006174        111.799306201        124.477916699 H       1 P1     0.144635495
     1887 O         130.167643004        114.829244314        117.361036269 O.3     1 P1    -0.674379918
     1888 C         129.204368541        116.663303884        118.661056532 C.3     1 P1    -0.162243922
     1889 C         129.356480732        115.139407933        118.482444747 C.3     1 P1     0.120077216
     1890 C         128.081278629        114.345299545        118.404079934 C.3     1 P1    -0.034367584
     1891 O         127.350305427        114.500174412        119.635735779 O.3     1 P1    -0.539265365
     1892 C         125.153985839        113.407359225        119.166645046 C.ar    1 P1    -0.175499977
     1893 C         124.337920812        112.314318552        119.488844510 C.ar    1 P1    -0.136616886
     1894 C         124.779544208        111.217722466        120.423606292 C.ar    1 P1     0.005553829
     1895 C         125.949263395        111.451836527        121.089685905 C.ar    1 P1    -0.119048491
     1896 C         126.698710344        112.658362391        120.958807170 C.ar    1 P1    -0.158646847
     1897 C         126.410154311        113.464109908        119.846387656 C.ar    1 P1     0.265423672
     1898 O         122.322605619        108.124658082        128.354209681 O.3     1 P1    -0.617689953
     1899 C         120.458105942        109.429270218        129.180411006 C.3     1 P1    -0.145074270
     1900 C         121.745061445        109.360372538        128.310917211 C.3     1 P1     0.103320198
     1901 C         121.634362027        109.823275519        126.786459130 C.3     1 P1    -0.044406366
     1902 O         122.945984623        110.045025586        126.293208841 O.3     1 P1    -0.493459550
     1903 C         122.805111576        109.651671578        119.826199964 C.3     1 P1    -0.356344483
     1904 C         125.069781354        108.726492301        120.169457243 C.3     1 P1    -0.339371778
     1905 C         124.133942422        109.871759275        120.673060369 C.3     1 P1     0.034108782
     1906 C         123.628671951        108.844898518        124.365330638 C.ar    1 P1    -0.170539148
     1907 C         124.071712754        108.825990706        123.039442032 C.ar    1 P1    -0.127350149
     1908 C         123.688294724        109.877386874        122.181403518 C.ar    1 P1     0.000793053
     1909 C         122.825700976        110.923918269        122.693480790 C.ar    1 P1    -0.126415638
     1910 C         122.668050581        110.988933715        124.068472930 C.ar    1 P1    -0.163023930
     1911 C         123.106036411        110.004034757        124.946577562 C.ar    1 P1     0.255081003
     1912 H          81.435276882        102.637906120         68.957458762 H       1 P1     0.135729398
     1913 H          82.278224868        103.068895741         70.443752654 H       1 P1     0.115407170
     1914 H          83.137462126        100.875395125         69.398173722 H       1 P1     0.121624378
     1915 H          84.370041180        100.846256878         67.367481620 H       1 P1     0.128923841
     1916 H          83.922829925        102.604393707         67.068266873 H       1 P1     0.135490130
     1917 H          81.052040995        101.794029159        132.762763515 H       1 P1     0.133087463
     1918 H          80.639247242        100.310915155        130.873168280 H       1 P1     0.116779942
     1919 H          83.078851574         97.403106678        132.686406025 H       1 P1     0.135197479
     1920 H          83.340130338         98.865117929         66.619313587 H       1 P1     0.123622409
     1921 H          81.786028232         91.859021634         67.748754213 H       1 P1     0.139177009
     1922 H          80.166613256         91.567353978         68.197371039 H       1 P1     0.185269092
     1923 H          81.152306694         93.205465334        133.868006927 H       1 P1     0.116075436
     1924 H          78.305808709         91.843269289        133.847120077 H       1 P1     0.142328862
     1925 H          79.539842940         91.601411284        132.639660500 H       1 P1     0.157988326
     1926 H          81.040180703         99.104797273        128.858057177 H       1 P1     0.156899493
     1927 H          80.835665315         97.533925909        128.357269758 H       1 P1     0.160370153
     1928 H          79.751348012         98.225927908        129.521862591 H       1 P1     0.142674368
     1929 H          83.679445460         96.840490387        130.459243886 H       1 P1     0.158082959
     1930 H          82.897587448         96.809942358        128.936911287 H       1 P1     0.145786460
     1931 H          83.532164292         98.356609169        129.580596341 H       1 P1     0.170359325
     1932 H          78.080422016         95.950406333        132.608086204 H       1 P1     0.134264298
     1933 H          79.208432483         97.611367341        131.732462646 H       1 P1     0.119961895
     1934 H          82.031991461         94.840284461        130.177995069 H       1 P1     0.140016435
     1935 H          80.860828101         93.135941310        130.897810994 H       1 P1     0.145806961
     1936 O          84.746518108        102.145360249         69.536852273 O.3     1 P1    -0.670902273
     1937 C          82.451334774        103.037626507         69.366312143 C.3     1 P1    -0.140306165
     1938 C          83.454888009        101.877712187         69.031085995 C.3     1 P1     0.076813708
     1939 C          83.596135151        101.603721030         67.482260873 C.3     1 P1     0.007098130
     1940 O          82.295786518        101.258913338         66.894952542 O.3     1 P1    -0.582039510
     1941 C          81.492037523        100.889703022        132.669675489 C.ar    1 P1    -0.188367066
     1942 C          81.269049403        100.010994765        131.576548088 C.ar    1 P1    -0.117778775
     1943 C          81.777900441         98.666197884        131.568844388 C.ar    1 P1     0.005462232
     1944 C          82.591980769         98.328229006        132.675680036 C.ar    1 P1    -0.126309815
     1945 C          82.930514084         99.173271565        133.706191900 C.ar    1 P1    -0.172281808
     1946 C          82.295589116        100.473589419        133.757337401 C.ar    1 P1     0.248093044
     1947 O          79.739060532         93.689854850         67.520148212 O.3     1 P1    -0.657411615
     1948 C          80.822563800         91.584806983         67.318341886 C.3     1 P1    -0.150067678
     1949 C          80.291240205         92.780593767         66.484698147 C.3     1 P1     0.085585750
     1950 C          79.147746869         92.377464052        133.374436497 C.3     1 P1    -0.016695037
     1951 O          78.528385729         93.482386940        132.677998533 O.3     1 P1    -0.518901310
     1952 C          80.785345534         98.177523100        129.260049044 C.3     1 P1    -0.343241657
     1953 C          83.056462777         97.416240305        129.828017393 C.3     1 P1    -0.349450446
     1954 C          81.630636663         97.637047775        130.445183853 C.3     1 P1     0.041679974
     1955 C          78.923750906         95.629765507        132.174314338 C.ar    1 P1    -0.181227516
     1956 C          79.629328399         96.691801315        131.575226009 C.ar    1 P1    -0.134394034
     1957 C          80.890704522         96.454211001        130.931514293 C.ar    1 P1     0.001194468
     1958 C          81.248178265         95.128261187        130.684146445 C.ar    1 P1    -0.136375945
     1959 C          80.506752827         94.082632256        131.211076798 C.ar    1 P1    -0.147657133
     1960 C          79.355177572         94.297984159        131.963827587 C.ar    1 P1     0.274678494
     1961 H         132.069458513        116.993312869         73.953544611 H      10 P10    0.136562371
     1962 H         133.499953975        115.766418843         73.620370823 H      10 P10    0.131856712
     1963 H          67.162097875        117.728726333         73.706192137 H      10 P10    0.141356399
     1964 H          66.125777029        119.719392904         74.968710912 H      10 P10    0.126177176
     1965 H         132.637946990        119.441432169         74.111383688 H      10 P10    0.108743211
     1966 H         132.661106230        121.669513860         71.644672284 H      10 P10    0.190051602
     1967 H         132.788283852        124.045483776         71.308360866 H      10 P10    0.170601406
     1968 H          68.534479857        123.906480878         73.467186374 H      10 P10    0.129677626
     1969 H          68.140155807        121.667758480         73.975217849 H      10 P10    0.130161441
     1970 H          72.432542798        124.258099534         75.400265394 H      10 P10    0.135806437
     1971 H          72.868306389        122.742325862         74.400606915 H      10 P10    0.098563371
     1972 H          73.266576488        124.208085248         72.354919901 H      10 P10    0.126799447
     1973 H          74.425918812        126.689272339         73.205094158 H      10 P10    0.138294257
     1974 H          73.208073575        126.579936158         74.455321938 H      10 P10    0.157296864
     1975 H         133.207886655        126.220446395         70.887321556 H      10 P10    0.136722028
     1976 H          66.693894258        127.296701126         70.649950520 H      10 P10    0.145675169
     1977 H          66.708704988        125.631152054         69.938359698 H      10 P10    0.148910636
     1978 H          66.564152956        126.132482627         74.209606949 H      10 P10    0.124725936
     1979 H          66.230779700        127.461882644         73.202572276 H      10 P10    0.123590552
     1980 H         133.066611108        125.980481822         73.174645986 H      10 P10    0.145836098
     1981 H          70.922668749        127.371892959         74.218775304 H      10 P10    0.139291751
     1982 H          68.537642750        127.001659414         74.016103726 H      10 P10    0.121274804
     1983 H          69.092181936        125.094752634         70.258260490 H      10 P10    0.124497112
     1984 H          71.367417914        125.734552935         70.438896290 H      10 P10    0.138366049
     1985 O         133.823756634        117.313696545         75.192291140 O.3    10 P10   -0.510908376
     1986 C         133.122890331        116.713582676         74.064874077 C.3    10 P10   -0.091074964
     1987 C          66.081957341        117.897775218         73.873592205 C.3    10 P10    0.100431812
     1988 C         133.689181371        119.343643749         74.053774269 C.3    10 P10   -0.030033589
     1989 O          66.225086547        120.093689329         72.887447431 O.3    10 P10   -0.515434144
     1990 C         133.385392949        122.211457345         72.110262122 C.ar   10 P10   -0.146079891
     1991 C         133.560570811        123.574852449         71.819366915 C.ar   10 P10   -0.123902071
     1992 C          66.750193213        124.240282514         72.303324508 C.ar   10 P10   -0.001263683
     1993 C          67.672367162        123.466518299         73.080099905 C.ar   10 P10   -0.121856682
     1994 C          67.419288891        122.104119204         73.414940973 C.ar   10 P10   -0.174492253
     1995 C          66.310131705        121.458545746         72.926393401 C.ar   10 P10    0.266675148
     1996 O          74.298009998        124.327698455         74.323609529 O.3    10 P10   -0.477147694
     1997 C          72.947346251        123.811772447         74.544262102 C.3    10 P10   -0.069886805
     1998 C          73.277596237        124.713899719         73.326743731 C.3    10 P10    0.039297066
     1999 C          73.377418011        126.271669017         73.413704959 C.3    10 P10   -0.007119239
     2000 O          72.590571694        126.912936769         72.342601858 O.3    10 P10   -0.542251485
     2001 C          66.327645947        126.250657127         70.792134885 C.3    10 P10   -0.338094530
     2002 C          66.144006075        126.378064068         73.267487903 C.3    10 P10   -0.348905428
     2003 C          66.998243216        125.684059418         72.121951445 C.3    10 P10    0.027938857
     2004 C          70.507041820        126.944155804         73.395293150 C.ar   10 P10   -0.171705838
     2005 C          69.113019596        126.732970783         73.266925398 C.ar   10 P10   -0.117413046
     2006 C          68.517066216        126.052099328         72.118077223 C.ar   10 P10    0.001479883
     2007 C          69.367803386        125.667420287         71.062381476 C.ar   10 P10   -0.125219739
     2008 C          70.763566663        126.002507493         71.183669334 C.ar   10 P10   -0.144941507
     2009 C          71.311610667        126.566124057         72.339214361 C.ar   10 P10    0.253772463
     2010 H         116.359974235        122.085103315        131.944642549 H       1 P1     0.130201123
     2011 H         115.878222010        120.754459807        130.991696344 H       1 P1     0.115952292
     2012 H         118.071803334        120.370232836        130.078206733 H       1 P1     0.101980995
     2013 H         119.250174900        121.116016688        132.191218399 H       1 P1     0.127816463
     2014 H         118.832516202        122.753540754        131.761765818 H       1 P1     0.138613917
     2015 H         122.353469535        120.429253373        130.398039139 H       1 P1     0.150912939
     2016 H         124.575272945        121.024391450        131.114835808 H       1 P1     0.148201956
     2017 H         122.809026932        124.630685867        132.565168256 H       1 P1     0.102778497
     2018 H         120.799912538        123.974781408        131.527591957 H       1 P1     0.116102344
     2019 H         130.219730369        119.888217209        126.629231216 H       1 P1     0.163450958
     2020 H         130.807509287        120.413923079        124.965501839 H       1 P1     0.114288569
     2021 H         130.949328061        122.815341290        125.926937705 H       1 P1     0.099559023
     2022 H         130.490416713        123.180103222        128.385872391 H       1 P1     0.122070170
     2023 H         130.660074276        121.449584272        128.790719183 H       1 P1     0.125572272
     2024 H         125.028786355        125.445385044        133.181036034 H       1 P1     0.128336367
     2025 H         126.629283642        125.362298991        132.511971689 H       1 P1     0.161448163
     2026 H         125.120272373        125.574798750        131.478299875 H       1 P1     0.130719095
     2027 H         125.728137569        121.936662661        133.626948962 H       1 P1     0.165765692
     2028 H         126.690544567        123.360464660         66.054019997 H       1 P1     0.128881037
     2029 H         124.929693562        123.231085580         66.340150006 H       1 P1     0.138221944
     2030 H         128.831085435        120.840733343        130.296860231 H       1 P1     0.151035434
     2031 H         127.430890395        121.479269155        132.080477803 H       1 P1     0.142986101
     2032 H         125.752445098        124.563548361        129.694792762 H       1 P1     0.146055383
     2033 H         126.991882496        123.834478085        127.883507872 H       1 P1     0.173694944
     2034 O         117.439754731        122.318653379        129.694522694 O.3     1 P1    -0.655000305
     2035 C         116.733905018        121.126638075        131.594704305 C.3     1 P1    -0.161959785
     2036 C         117.894962177        121.325596449        130.641396392 C.3     1 P1     0.114918814
     2037 C         119.070187687        121.754143818        131.387889920 C.3     1 P1    -0.023284463
     2038 O         120.150223004        121.774699829        130.453836298 O.3     1 P1    -0.539319727
     2039 C         122.516989971        121.324022168        130.768954415 C.ar    1 P1    -0.163987278
     2040 C         123.800894769        121.688192586        131.200289807 C.ar    1 P1    -0.126456273
     2041 C         123.997033300        122.990347238        131.781144633 C.ar    1 P1     0.005640231
     2042 C         122.790976678        123.786047652        132.016222000 C.ar    1 P1    -0.131579606
     2043 C         121.605915417        123.346679949        131.503804718 C.ar    1 P1    -0.168861358
     2044 C         121.368176250        122.144303377        130.915316344 C.ar    1 P1     0.247674743
     2045 O         132.063380029        121.016350366        126.500488446 O.3     1 P1    -0.476349791
     2046 C         130.788174193        120.567995695        125.992889320 C.3     1 P1    -0.066033738
     2047 C         131.017904220        121.978340604        126.628485354 C.3     1 P1     0.064249165
     2048 C         130.325140156        122.135587615        128.042488902 C.3     1 P1    -0.010689314
     2049 O         128.879628579        121.948515487        127.764770975 O.3     1 P1    -0.517929857
     2050 C         125.580274172        125.071604043        132.355126391 C.3     1 P1    -0.357243436
     2051 C         125.748563777        123.025179084        133.621682345 C.3     1 P1    -0.335493212
     2052 C         125.403274300        123.523954130        132.205680039 C.3     1 P1     0.031366453
     2053 C         128.177590521        121.639890261        130.115723947 C.ar    1 P1    -0.159871795
     2054 C         127.309348773        121.965662994        131.201966543 C.ar    1 P1    -0.119091918
     2055 C         126.350698851        123.036176170        131.037334349 C.ar    1 P1    -0.000799921
     2056 C         126.327448756        123.775611973        129.791816048 C.ar    1 P1    -0.131326398
     2057 C         127.108918188        123.286513991        128.736131199 C.ar    1 P1    -0.157421675
     2058 C         128.094096462        122.253091502        128.850521904 C.ar    1 P1     0.236399328
     2059 H          68.267697347        120.276642923         67.492544812 H      11 P11    0.121773648
     2060 H          67.502940668        118.669667795         68.002744054 H      11 P11    0.155921091
     2061 H          67.466396549        119.780855691         70.343690580 H      11 P11    0.148114363
     2062 H          68.157735145        122.187440675         70.515373899 H      11 P11    0.136542196
     2063 H          68.093688587        122.507073801         68.886050903 H      11 P11    0.129397686
     2064 H          70.944610727        119.326599952         69.046333837 H      11 P11    0.142459144
     2065 H          71.894587624        117.779690835         70.563461093 H      11 P11    0.124260876
     2066 H          71.021790696        120.563759166         73.680953415 H      11 P11    0.109496104
     2067 H          70.346862952        122.035639437         72.127198382 H      11 P11    0.137007297
     2068 H          66.370604418        111.008718626         71.451222218 H      11 P11    0.101953489
     2069 H         133.378595127        112.570119386         70.986705376 H      11 P11    0.135707410
     2070 H          67.655292500        113.753752048         70.245532463 H      11 P11    0.156425859
     2071 H          69.900208608        112.480935063         70.308299469 H      11 P11    0.143475367
     2072 H          69.071251919        111.126972742         71.147227341 H      11 P11    0.117295654
     2073 H          74.113250956        117.143279304         73.680226052 H      11 P11    0.126066552
     2074 H          73.979568631        117.660187816         71.973790328 H      11 P11    0.126130932
     2075 H          74.085617829        118.776651242         73.330908082 H      11 P11    0.115937189
     2076 H          70.990767374        118.534522953         74.961618738 H      11 P11    0.136142650
     2077 H          71.766775588        116.971589814         75.289167723 H      11 P11    0.120210897
     2078 H          72.465080536        118.661746396         75.236366893 H      11 P11    0.105556471
     2079 H          68.362338414        115.086123455         72.735916124 H      11 P11    0.151569607
     2080 H          69.502112029        117.141112349         73.341344662 H      11 P11    0.140637046
     2081 H          73.124746020        115.366650937         71.877810657 H      11 P11    0.121243494
     2082 H          72.044143906        113.297394777         71.785595413 H      11 P11    0.142449132
     2083 O          66.354288953        120.457164082         68.730441557 O.3    11 P11   -0.485766648
     2084 C          67.453569067        119.788921681         68.090683927 C.3    11 P11   -0.071621620
     2085 C          67.554564971        120.398186182         69.436042541 C.3    11 P11    0.052800452
     2086 C          68.405529627        121.730793728         69.569016121 C.3    11 P11   -0.000793042
     2087 O          69.833458971        121.572312035         69.513879147 O.3    11 P11   -0.558534386
     2088 C          70.963078103        119.521640185         70.037780644 C.ar   11 P11   -0.172681384
     2089 C          71.530949233        118.631930316         70.953237481 C.ar   11 P11   -0.134107800
     2090 C          71.523871064        118.898964209         72.345777146 C.ar   11 P11    0.009211825
     2091 C          71.002913651        120.197919789         72.770695750 C.ar   11 P11   -0.143069928
     2092 C          70.600178177        121.146707606         71.793423659 C.ar   11 P11   -0.169081306
     2093 C          70.438468046        120.740252483         70.412477119 C.ar   11 P11    0.265287770
     2094 O          66.999337896        111.880827218         69.650603319 O.3    11 P11   -0.515311740
     2095 C          66.403967422        111.974075599         70.968257307 C.3    11 P11   -0.070628660
     2096 C          67.700964594        112.723943802         70.602938224 C.3    11 P11    0.076877616
     2097 C          69.121756285        112.243872856         71.028063502 C.3    11 P11   -0.025477402
     2098 O          69.487244901        112.810437453         72.274829199 O.3    11 P11   -0.540508813
     2099 C          73.691722909        117.857484957         73.032617251 C.3    11 P11   -0.360154633
     2100 C          71.855353748        117.971028218         74.795417774 C.3    11 P11   -0.362429857
     2101 C          72.158452271        117.754221479         73.238955015 C.3    11 P11    0.023381485
     2102 C          69.371592867        115.167948669         72.684468937 C.ar   11 P11   -0.156770545
     2103 C          70.069863745        116.391860651         73.005283878 C.ar   11 P11   -0.113157982
     2104 C          71.504037608        116.449372171         72.867881539 C.ar   11 P11   -0.003006414
     2105 C          72.197282215        115.358330621         72.292727071 C.ar   11 P11   -0.121730676
     2106 C          71.536341814        114.115838485         72.113388687 C.ar   11 P11   -0.157167108
     2107 C          70.167234859        114.034692445         72.284783946 C.ar   11 P11    0.273325336
     2108 H          66.078445668        109.305660634        113.083629811 H       1 P1     0.142176153
     2109 H         133.236389586        107.929314852        113.890836940 H       1 P1     0.106498773
     2110 H         133.566493124        110.283414279        115.064127541 H       1 P1     0.114467135
     2111 H         131.276356160        111.749814724        114.794865822 H       1 P1     0.158012632
     2112 H         131.502724067        111.030541344        113.115606729 H       1 P1     0.136353184
     2113 H         132.548472640        114.116759141        115.043130761 H       1 P1     0.141268468
     2114 H         132.164982728        116.464506181        114.313668657 H       1 P1     0.114446293
     2115 H         131.777406127        115.151257029        110.370982759 H       1 P1     0.122047102
     2116 H         132.801201454        112.987998404        111.132968976 H       1 P1     0.162500394
     2117 H         126.912152346        114.195019761        105.577794551 H       1 P1     0.142748637
     2118 H         126.915589903        114.673061688        103.765285121 H       1 P1     0.131187664
     2119 H         129.098368535        115.707170949        104.005624819 H       1 P1     0.140725671
     2120 H         130.558916939        115.359934613        105.887945029 H       1 P1     0.111190756
     2121 H         129.603793176        114.194736112        106.794395975 H       1 P1     0.165400332
     2122 H         130.013312549        118.982901212        112.493543363 H       1 P1     0.125930627
     2123 H         129.616839053        117.454019761        113.274080403 H       1 P1     0.148863078
     2124 H         130.951298601        118.289309104        113.941827006 H       1 P1     0.109916629
     2125 H         133.155326585        118.566898637        112.702550591 H       1 P1     0.129007114
     2126 H         133.423569069        117.985344267        111.016536588 H       1 P1     0.135652454
     2127 H         132.412043596        119.445865485        111.348294581 H       1 P1     0.114422686
     2128 H         127.815055518        115.948213241        109.321461947 H       1 P1     0.149489187
     2129 H         128.949371750        116.483017808        111.403658192 H       1 P1     0.139061826
     2130 H         132.021846600        118.319034028        109.213875037 H       1 P1     0.104226619
     2131 H         130.895102760        117.862170408        107.196417576 H       1 P1     0.114202191
     2132 O         131.738786591        109.303727144        115.505521963 O.3     1 P1    -0.683125031
     2133 C         133.038351314        108.965969431        113.506850314 C.3     1 P1    -0.160545555
     2134 C         132.625329987        110.028088891        114.577387984 C.3     1 P1     0.101298910
     2135 C         132.002109167        111.337320252        114.053075503 C.3     1 P1     0.003150493
     2136 O         133.097274589        112.202552134        113.633877357 O.3     1 P1    -0.541461598
     2137 C         132.380104742        114.401157010        114.068344205 C.ar    1 P1    -0.162633802
     2138 C         132.113979657        115.736924208        113.647557715 C.ar    1 P1    -0.119189491
     2139 C         131.874275403        116.004673689        112.279971465 C.ar    1 P1    -0.003402675
     2140 C         132.003111882        114.941660964        111.328619385 C.ar    1 P1    -0.125458764
     2141 C         132.520503114        113.726072320        111.747676747 C.ar    1 P1    -0.152453738
     2142 C         132.639472205        113.431314047        113.119652802 C.ar    1 P1     0.254226248
     2143 O         128.568305247        113.601880384        104.339485673 O.3     1 P1    -0.494051886
     2144 C         127.478564053        114.412983321        104.623179765 C.3     1 P1    -0.070282082
     2145 C         128.838346035        114.976539033        104.750939932 C.3     1 P1     0.109028308
     2146 C         129.511186150        115.148449453        106.138433919 C.3     1 P1    -0.015243717
     2147 O         128.770261300        116.278554295        106.868336272 O.3     1 P1    -0.542333142
     2148 C         130.498269414        118.089647266        112.956575794 C.3     1 P1    -0.330977823
     2149 C         132.624444451        118.393406768        111.695652616 C.3     1 P1    -0.357862432
     2150 C         131.364203956        117.409113532        111.834817770 C.3     1 P1     0.041952234
     2151 C         128.739450023        116.436787625        109.278050581 C.ar    1 P1    -0.180561250
     2152 C         129.395415293        116.640518573        110.498597011 C.ar    1 P1    -0.102874569
     2153 C         130.591515242        117.355273600        110.524424835 C.ar    1 P1    -0.003049657
     2154 C         131.156262376        117.834809250        109.260382254 C.ar    1 P1    -0.145068177
     2155 C         130.522506480        117.517214064        108.048675597 C.ar    1 P1    -0.174252471
     2156 C         129.346651272        116.732330649        108.054984655 C.ar    1 P1     0.249093319
     2157 H          69.525826095         84.299313883         78.638137065 H       1 P1     0.131008206
     2158 H          68.946908325         83.789515110         80.131184588 H       1 P1     0.131015228
     2159 H          70.513930488         85.133756880         81.206110335 H       1 P1     0.112708737
     2160 H          72.640400929         85.146073977         80.174707991 H       1 P1     0.160757306
     2161 H          71.910520853         85.146087706         78.525320273 H       1 P1     0.128503526
     2162 H          71.176060972         81.509888364         77.719881567 H       1 P1     0.151858589
     2163 H          72.786852387         80.173549050         76.690908379 H       1 P1     0.161694670
     2164 H          75.922605655         81.829203249         78.832066897 H       1 P1     0.141959336
     2165 H          74.310076086         83.060295403         80.004022628 H       1 P1     0.131072120
     2166 H          77.986696806         79.903425087         67.441811336 H       1 P1     0.141042096
     2167 H          77.650798732         78.817200887         68.789728764 H       1 P1     0.142901255
     2168 H          77.292096282         81.855110706         68.791598868 H       1 P1     0.117063664
     2169 H          77.103551236         79.707729113         71.197425510 H       1 P1     0.149292038
     2170 H          75.838246851         80.940549992         70.700504432 H       1 P1     0.143518953
     2171 H          75.930802915         79.090314661         78.880261109 H       1 P1     0.126409428
     2172 H          77.081819215         78.548262228         77.645706861 H       1 P1     0.117047059
     2173 H          77.176301105         80.107288525         78.306423091 H       1 P1     0.164301422
     2174 H          75.414557196         77.730328935         76.272599832 H       1 P1     0.146133767
     2175 H          73.934224100         78.370669012         77.169389037 H       1 P1     0.156330800
     2176 H          74.367158508         78.904442959         75.536570419 H       1 P1     0.158285212
     2177 H          75.337252642         82.524243544         73.009775732 H       1 P1     0.161705124
     2178 H          74.527854436         81.857485826         75.171731343 H       1 P1     0.127466381
     2179 H          77.673721933         79.259390091         75.438050144 H       1 P1     0.113540542
     2180 H          78.712520490         79.993602187         73.267990376 H       1 P1     0.140964115
     2181 O          70.479278682         86.752562620         79.849886560 O.3     1 P1    -0.633695433
     2182 C          69.187427677         84.636854036         79.601954213 C.3     1 P1    -0.136438580
     2183 C          70.454731255         85.348129136         80.083618294 C.3     1 P1     0.128742844
     2184 C          71.830482194         84.728191127         79.533274125 C.3     1 P1    -0.022071844
     2185 O          71.706437031         83.273928605         79.581068859 O.3     1 P1    -0.548613335
     2186 C          72.151080499         81.563761838         77.999300510 C.ar    1 P1    -0.168726458
     2187 C          73.116312329         80.816706373         77.340531716 C.ar    1 P1    -0.127645258
     2188 C          74.507727017         80.830867436         77.561413166 C.ar    1 P1    -0.007504006
     2189 C          74.930038128         81.754294414         78.525601741 C.ar    1 P1    -0.124547461
     2190 C          74.042402619         82.510365679         79.289688388 C.ar    1 P1    -0.173868211
     2191 C          72.684731080         82.521952767         78.966734945 C.ar    1 P1     0.240161851
     2192 O          78.989662814         80.884053512         69.471087783 O.3     1 P1    -0.637960215
     2193 C          77.242760800         79.747910434         68.344784947 C.3     1 P1    -0.159372294
     2194 C          77.548000894         80.888365723         69.313711968 C.3     1 P1     0.121064257
     2195 C          76.882661117         80.747036154         70.736494360 C.3     1 P1    -0.025250490
     2196 O          77.431565936         81.655050305         71.740779041 O.3     1 P1    -0.533466226
     2197 C          76.528636780         79.351304315         77.961415258 C.3     1 P1    -0.360947119
     2198 C          74.750869465         78.647705830         76.456845911 C.3     1 P1    -0.341636327
     2199 C          75.522298860         79.906180972         76.877314962 C.3     1 P1     0.038985942
     2200 C          75.898116820         81.835161195         73.545989723 C.ar    1 P1    -0.158833334
     2201 C          75.435669881         81.459323206         74.864397658 C.ar    1 P1    -0.117049329
     2202 C          76.158360236         80.540438489         75.636105507 C.ar    1 P1     0.013835941
     2203 C          77.343827643         80.059157148         75.016600806 C.ar    1 P1    -0.111208515
     2204 C          77.868408050         80.455533624         73.742632623 C.ar    1 P1    -0.173921928
     2205 C          77.099199035         81.351161258         73.026468063 C.ar    1 P1     0.250223328
     2206 H         127.306887895        133.435133560         72.549023567 H       1 P1     0.132253298
     2207 H         127.432018293         66.951652013         73.516281560 H       1 P1     0.079809932
     2208 H         129.282567280        133.533608036         74.782719019 H       1 P1     0.122396021
     2209 H         126.550283820        132.368279433         75.019412622 H       1 P1     0.137486650
     2210 H         126.944344050        133.924484298         75.516874808 H       1 P1     0.080060980
     2211 H         129.264559287        132.951352197         78.389117222 H       1 P1     0.146171893
     2212 H         128.692418365         66.477679377         80.296368528 H       1 P1     0.139609102
     2213 H         124.600315047        133.938571251         79.175494278 H       1 P1     0.113390255
     2214 H         125.316046789        132.458294622         77.386155671 H       1 P1     0.120761776
     2215 H         130.301611619         73.643255645         77.253566576 H       1 P1     0.112291097
     2216 H         128.586034592         73.866430245         77.382938657 H       1 P1     0.133138953
     2217 H         129.120764498         75.395117144         79.279975223 H       1 P1     0.123036245
     2218 H         129.797151717         73.679734414         81.015465390 H       1 P1     0.124104895
     2219 H         130.409834465         72.607527689         79.772148878 H       1 P1     0.131188064
     2220 H         124.267765622         68.035136106         80.272535389 H       1 P1     0.126582005
     2221 H         124.049350755         66.842238961         81.401157578 H       1 P1     0.112278420
     2222 H         124.435790032         68.472529007         81.959386938 H       1 P1     0.132352862
     2223 H         126.419094121         67.389274205         83.227695893 H       1 P1     0.115313976
     2224 H         125.993466142        133.824641104         82.690392042 H       1 P1     0.116960189
     2225 H         127.673283333         66.388402673         82.436673169 H       1 P1     0.126960085
     2226 H         129.165827863         71.135686532         81.888485139 H       1 P1     0.123423407
     2227 H         128.212103268         68.809050131         82.435916159 H       1 P1     0.110579209
     2228 H         125.670646723         69.184245100         79.045341297 H       1 P1     0.157505141
     2229 H         126.538117719         71.347779280         78.708405237 H       1 P1     0.178395208
     2230 O         128.793673870        131.859653563         73.681998433 O.3     1 P1    -0.608911085
     2231 C         127.915376265         66.135912154         73.111585921 C.3     1 P1    -0.162905605
     2232 C         128.427614851        133.135708017         74.198428696 C.3     1 P1     0.095697493
     2233 C         127.358027673        132.982164671         75.359375497 C.3     1 P1    -0.045514867
     2234 O         127.811962994        132.264738923         76.479597535 O.3     1 P1    -0.530770625
     2235 C         128.326387752        133.244684474         78.559261262 C.ar    1 P1    -0.170888706
     2236 C         127.903562418         66.098533028         79.708762977 C.ar    1 P1    -0.124080650
     2237 C         126.578333443         66.451850135         79.877166128 C.ar    1 P1     0.001073074
     2238 C         125.632749418        133.807828681         79.039109277 C.ar    1 P1    -0.139695821
     2239 C         126.022564316        132.894747282         77.979058541 C.ar    1 P1    -0.177655890
     2240 C         127.358915054        132.833082549         77.674510601 C.ar    1 P1     0.251026223
     2241 O         131.124359046         75.086648216         79.258698346 O.3     1 P1    -0.688041699
     2242 C         129.575291191         74.362878962         77.515256970 C.3     1 P1    -0.144585945
     2243 C         129.784462611         74.565055406         78.980719652 C.3     1 P1     0.111556258
     2244 C         129.671395679         73.289754589         79.964040095 C.3     1 P1    -0.025451217
     2245 O         128.330821699         72.706192955         79.873912813 O.3     1 P1    -0.544117430
     2246 C         124.656637681         67.705561056         81.195353499 C.3     1 P1    -0.360469442
     2247 C         126.635895179         66.715780351         82.391574402 C.3     1 P1    -0.347270646
     2248 C         126.252490527         67.440541497         81.009913992 C.3     1 P1     0.041006278
     2249 C         128.503072706         70.700318795         81.326244441 C.ar    1 P1    -0.168629630
     2250 C         127.965394143         69.351259512         81.598788149 C.ar    1 P1    -0.118564490
     2251 C         126.986382790         68.753646959         80.746382623 C.ar    1 P1     0.006166811
     2252 C         126.463334530         69.559215759         79.645994460 C.ar    1 P1    -0.092390455
     2253 C         126.983540408         70.907669528         79.434841057 C.ar    1 P1    -0.143218520
     2254 C         127.969824307         71.415547595         80.253976718 C.ar    1 P1     0.248837985
     2255 H          81.837879978         67.288012350         81.361467348 H      12 P12    0.126740332
     2256 H          83.228787622         67.930012504         82.406151279 H      12 P12    0.106726592
     2257 H          84.562041430        133.813856113         82.170434138 H      12 P12    0.130957926
     2258 H          83.236220138        132.621665043         79.844800600 H      12 P12    0.123114146
     2259 H          81.788703891        132.843159799         81.055098509 H      12 P12    0.110627043
     2260 H          84.353177265        130.502899227         79.171489643 H      12 P12    0.124366724
     2261 H          86.595015151        129.580970316         79.024662598 H      12 P12    0.132677841
     2262 H          87.221182652        130.427662650         83.145383938 H      12 P12    0.099855815
     2263 H          84.885364374        131.112468489         83.253752260 H      12 P12    0.125279450
     2264 H          87.460167681        120.943848920         81.663217295 H      12 P12    0.109248029
     2265 H          87.108927310        119.885087438         80.199146334 H      12 P12    0.105856865
     2266 H          88.414748354        121.368443654         78.814548872 H      12 P12    0.109423320
     2267 H          90.089850790        123.006908531         80.346273442 H      12 P12    0.128163407
     2268 H          88.626691195        122.947430250         81.321416204 H      12 P12    0.116439397
     2269 H          88.812246085        130.387476898         78.891439228 H      12 P12    0.149596448
     2270 H          89.482750397        131.265479683         80.184281321 H      12 P12    0.150373261
     2271 H          90.346549767        129.910629578         79.614895322 H      12 P12    0.117816061
     2272 H          90.570837826        128.959272380         81.720476936 H      12 P12    0.123839791
     2273 H          89.728572269        130.282835287         82.532378069 H      12 P12    0.119172645
     2274 H          89.255976303        128.626166244         82.705522834 H      12 P12    0.116431893
     2275 H          89.718578896        125.648234076         78.449064975 H      12 P12    0.170975959
     2276 H          89.841637587        127.823196999         78.955438760 H      12 P12    0.134547961
     2277 H          87.141554897        127.265646833         82.058490917 H      12 P12    0.114661696
     2278 H          87.035907345        124.886027133         81.603847575 H      12 P12    0.122465443
     2279 O          83.774618712         66.990431362         80.593023432 O.3    12 P12   -0.473277529
     2280 C          82.892451796         67.303810630         81.631896983 C.3    12 P12   -0.079178680
     2281 C          83.602417531        133.904222995         81.587997307 C.3    12 P12    0.050947098
     2282 C          82.850164781        132.681432322         80.934998557 C.3    12 P12   -0.012657083
     2283 O          83.250490364        131.436363255         81.521120526 O.3    12 P12   -0.569895025
     2284 C          84.934765410        130.456215712         80.059867200 C.ar   12 P12   -0.181453636
     2285 C          86.207789377        129.936984872         79.953797603 C.ar   12 P12   -0.114243650
     2286 C          87.097944353        129.914915252         81.043145654 C.ar   12 P12    0.000877995
     2287 C          86.612360060        130.337527987         82.289323374 C.ar   12 P12   -0.129031713
     2288 C          85.285092389        130.847463248         82.377190549 C.ar   12 P12   -0.164034296
     2289 C          84.523954474        130.980515378         81.265803508 C.ar   12 P12    0.258588099
     2290 O          89.091337417        120.313076941         80.535433476 O.3    12 P12   -0.530565540
     2291 C          87.760739131        120.569008696         80.727067130 C.3    12 P12   -0.067605138
     2292 C          88.595388506        121.475425620         79.865613143 C.3    12 P12    0.074572916
     2293 C          88.992822220        122.898175044         80.288098964 C.3    12 P12   -0.000428798
     2294 O          88.279709428        123.739428806         79.493335320 O.3    12 P12   -0.586939186
     2295 C          89.373758781        130.281249217         79.780369550 C.3    12 P12   -0.332911663
     2296 C          89.635439495        129.345807238         82.030011549 C.3    12 P12   -0.347988739
     2297 C          88.573483798        129.344954732         80.800279202 C.3    12 P12    0.034749195
     2298 C          89.150028243        125.916686143         79.154175943 C.ar   12 P12   -0.148267714
     2299 C          89.203750410        127.226748564         79.473764193 C.ar   12 P12   -0.134339841
     2300 C          88.447712903        127.824523174         80.474249021 C.ar   12 P12    0.008883465
     2301 C          87.674523181        126.952918810         81.292986197 C.ar   12 P12   -0.119942789
     2302 C          87.493910748        125.599797164         80.919655531 C.ar   12 P12   -0.175446080
     2303 C          88.269280991        125.096187208         79.853366010 C.ar   12 P12    0.262569978
     2304 H          68.441209543        108.974378159        102.991369636 H       1 P1     0.120594473
     2305 H          67.157834231        109.837831443        103.575019216 H       1 P1     0.145260066
     2306 H          68.322213583        111.774095992        103.240302191 H       1 P1     0.161563110
     2307 H          70.686279833        111.588999174        104.037809480 H       1 P1     0.141266366
     2308 H          70.433823393        109.813909460        103.895415708 H       1 P1     0.123383713
     2309 H          66.817168164        111.171436670        105.726739445 H       1 P1     0.153696630
     2310 H         133.801446057        113.327887109        106.169731562 H       1 P1     0.114475323
     2311 H          69.643720305        114.833854053        107.129082174 H       1 P1     0.143089030
     2312 H          70.620631014        112.836941271        106.369371308 H       1 P1     0.158900642
     2313 H          71.348136235        117.689156337        113.549854962 H       1 P1     0.184194116
     2314 H          70.369180596        116.691533308        114.584036126 H       1 P1     0.139289938
     2315 H          69.806553628        119.674970408        113.772316524 H       1 P1     0.127394944
     2316 H          67.927249152        118.796755996        112.704816571 H       1 P1     0.121275572
     2317 H          68.343874215        117.064522926        113.183890670 H       1 P1     0.141932275
     2318 H          68.489918568        116.913529711        105.596526369 H       1 P1     0.137662606
     2319 H          67.162470697        116.211855668        104.784687057 H       1 P1     0.176518233
     2320 H          66.878698717        117.552223354        105.688649247 H       1 P1     0.118737553
     2321 H         133.109649861        116.791330520        107.576835251 H       1 P1     0.116762806
     2322 H         132.830963582        115.696766164        106.323855025 H       1 P1     0.121364466
     2323 H         133.206678545        115.056908303        107.954007524 H       1 P1     0.121018797
     2324 H          68.910258014        115.617772692        111.380713044 H       1 P1     0.185588627
     2325 H          67.930830593        114.550281186        109.395475784 H       1 P1     0.133497902
     2326 H          67.695095154        118.588933520        107.705890147 H       1 P1     0.118145657
     2327 H          68.737666074        119.433930204        109.640947712 H       1 P1     0.163156366
     2328 O          69.816627921        111.053969364        101.704421401 O.3     1 P1    -0.658499448
     2329 C          67.928110243        109.853000658        102.739430966 C.3     1 P1    -0.113684786
     2330 C          68.974558982        110.960746436        102.884349409 C.3     1 P1     0.095563674
     2331 C          69.912772526        110.753536466        104.091403080 C.3     1 P1    -0.016057476
     2332 O          69.257065548        110.700917924        105.455926234 O.3     1 P1    -0.567432692
     2333 C          67.360073770        111.978541199        106.017982002 C.ar    1 P1    -0.159735894
     2334 C          66.804304705        113.280888978        106.269356009 C.ar    1 P1    -0.120306004
     2335 C          67.617331173        114.398096928        106.669626937 C.ar    1 P1    -0.000374224
     2336 C          69.004609439        114.098738270        106.819302850 C.ar    1 P1    -0.112886543
     2337 C          69.624623192        112.910463304        106.320987242 C.ar    1 P1    -0.174405309
     2338 C          68.787270709        111.838556108        105.969205723 C.ar    1 P1     0.277543261
     2339 O          68.786847029        118.842503064        115.358411776 O.3     1 P1    -0.687066342
     2340 C          70.825159365        117.740120303        114.464220898 C.3     1 P1    -0.130186909
     2341 C          69.536631440        118.669810122        114.157959149 C.3     1 P1     0.132621356
     2342 C          68.706584220        118.093163517        112.982150031 C.3     1 P1    -0.017635265
     2343 O          69.535799438        118.098132336        111.761269455 O.3     1 P1    -0.534734828
     2344 C          67.442344838        116.631176789        105.693608151 C.3     1 P1    -0.342173870
     2345 C         133.492195774        115.829939391        107.221691325 C.3     1 P1    -0.353730969
     2346 C          67.096035929        115.779886490        107.003398463 C.3     1 P1     0.032517719
     2347 C          68.590601902        116.186058963        110.604179919 C.ar    1 P1    -0.170414739
     2348 C          67.977844318        115.609361658        109.447311252 C.ar    1 P1    -0.122255294
     2349 C          67.662885301        116.451519210        108.355626600 C.ar    1 P1    -0.010717066
     2350 C          67.986510999        117.848822121        108.435283446 C.ar    1 P1    -0.124149291
     2351 C          68.599504731        118.434746496        109.567087619 C.ar    1 P1    -0.152790625
     2352 C          68.916787286        117.538843655        110.637684396 C.ar    1 P1     0.241542072
     2353 H          74.403274523         70.859540555         83.894370177 H       1 P1     0.137447266
     2354 H          74.072080513         69.334745227         84.988980498 H       1 P1     0.161778248
     2355 H          72.150734091         68.782759982         83.944131246 H       1 P1     0.131374524
     2356 H          71.839438766         70.050776248         81.608549116 H       1 P1     0.140718778
     2357 H          72.715808745         71.417995699         82.364189202 H       1 P1     0.152636485
     2358 H          69.700323258         70.645090242         85.342476892 H       1 P1     0.151888116
     2359 H          69.877483173         71.935937826         87.374105874 H       1 P1     0.137803186
     2360 H          71.854845500         74.928721486         84.970601349 H       1 P1     0.102428240
     2361 H          71.766860381         73.524674782         83.072316272 H       1 P1     0.157179491
     2362 H          68.903549621         67.073486391         90.821863546 H       1 P1     0.123758725
     2363 H          69.395168762         67.190544476         92.503786794 H       1 P1     0.131358059
     2364 H          70.532102074         69.126917602         90.281727859 H       1 P1     0.141023160
     2365 H          70.895611281         69.393784172         93.429533938 H       1 P1     0.146958316
     2366 H          69.715970800         70.337153889         92.449080297 H       1 P1     0.141659861
     2367 H          72.243674639         76.147868323         86.913993688 H       1 P1     0.112920384
     2368 H          72.509115675         76.010579351         88.656725544 H       1 P1     0.123172374
     2369 H          73.266519776         74.949986444         87.636876314 H       1 P1     0.121152261
     2370 H          69.506600376         75.719826509         88.671443251 H       1 P1     0.116202709
     2371 H          69.730555283         75.893213014         87.004024249 H       1 P1     0.132038442
     2372 H          68.898863636         74.498475771         87.528179991 H       1 P1     0.153275003
     2373 H          72.823993146         70.640390943         89.744542591 H       1 P1     0.141922558
     2374 H          72.681956109         72.079454790         87.908197119 H       1 P1     0.116115023
     2375 H          70.126341253         74.513218576         90.352460449 H       1 P1     0.124012967
     2376 H          70.188100636         72.927078131         92.077928163 H       1 P1     0.151149516
     2377 O          74.005683574         68.979506514         82.894034817 O.3     1 P1    -0.475443173
     2378 C          74.076479445         69.784009532         84.006339220 C.3     1 P1    -0.069300330
     2379 C          72.753555348         69.469813702         83.409556078 C.3     1 P1     0.057509505
     2380 C          72.044677598         70.536958126         82.590485284 C.3     1 P1    -0.025530620
     2381 O          70.805877018         71.008204848         83.118583600 O.3     1 P1    -0.545011239
     2382 C          70.166515697         71.487012213         85.319837074 C.ar    1 P1    -0.166270333
     2383 C          70.294640102         72.302633911         86.456277602 C.ar    1 P1    -0.109750293
     2384 C          70.938121475         73.588885693         86.385733795 C.ar    1 P1     0.009671942
     2385 C          71.419447494         74.044655353         85.104863137 C.ar    1 P1    -0.131807130
     2386 C          71.341567603         73.215051294         83.987392245 C.ar    1 P1    -0.169649163
     2387 C          70.752658197         71.911785629         84.124033085 C.ar    1 P1     0.269375897
     2388 O          71.629241713         67.734992621         91.453307113 O.3     1 P1    -0.675619778
     2389 C          69.121978922         67.858699714         91.667211207 C.3     1 P1    -0.130128848
     2390 C          70.486607481         68.633122334         91.337128508 C.3     1 P1     0.094705379
     2391 C          70.655577785         69.787614860         92.425424888 C.3     1 P1    -0.035701786
     2392 O          71.713019950         70.700560505         92.121063121 O.3     1 P1    -0.515908071
     2393 C          72.365659599         75.464327477         87.759781983 C.3     1 P1    -0.351465709
     2394 C          69.744074228         75.152295635         87.757716864 C.3     1 P1    -0.333734439
     2395 C          71.160128211         74.443242750         87.721512491 C.3     1 P1     0.050874728
     2396 C          72.208101390         71.436775288         89.852811880 C.ar    1 P1    -0.164117127
     2397 C          72.171512918         72.326392411         88.725530960 C.ar    1 P1    -0.125261424
     2398 C          71.343953506         73.521101560         88.887122605 C.ar    1 P1     0.004367582
     2399 C          70.676224255         73.708743730         90.155569580 C.ar    1 P1    -0.106196024
     2400 C          70.687635668         72.774912291         91.236209510 C.ar    1 P1    -0.167816516
     2401 C          71.504030179         71.601322585         91.094992167 C.ar    1 P1     0.229519486
     2402 H          69.929320855        128.818856911        118.151803141 H       1 P1     0.132649651
     2403 H          68.120596825        129.093995231        117.464765750 H       1 P1     0.140027621
     2404 H          69.096829548        130.382934200        115.601717035 H       1 P1     0.133244599
     2405 H          71.724025196        130.717826605        115.471671506 H       1 P1     0.136913987
     2406 H          71.992618018        129.536992538        116.886331359 H       1 P1     0.127407254
     2407 H          73.554766331        132.737367262        117.102673530 H       1 P1     0.149919312
     2408 H          75.477771446        132.693358577        118.751129589 H       1 P1     0.126541455
     2409 H          73.257415389        130.192827279        121.167757468 H       1 P1     0.113492781
     2410 H          71.351075694        130.288497082        119.665863431 H       1 P1     0.141105786
     2411 H          78.152187752         71.212014597        121.950562179 H       1 P1     0.110846849
     2412 H          78.652982291         72.328011400        123.204962005 H       1 P1     0.140140050
     2413 H          75.680138491         72.189537137        122.656795519 H       1 P1     0.138297997
     2414 H          75.416069446         70.037896257        123.928424944 H       1 P1     0.160376014
     2415 H          77.223669708         69.645314625        123.836491746 H       1 P1     0.116590296
     2416 H          74.516306827        131.732678092        123.122693554 H       1 P1     0.124494925
     2417 H          75.136323414        130.256782859        122.441432948 H       1 P1     0.106943756
     2418 H          76.235519478        131.224372572        123.354337383 H       1 P1     0.123044909
     2419 H          76.767883093        130.096149558        120.210298680 H       1 P1     0.124858487
     2420 H          77.198906458        131.780411551        119.873401135 H       1 P1     0.138440604
     2421 H          77.649166291        131.023994396        121.323197556 H       1 P1     0.108005391
     2422 H          78.120849435         67.930621575        121.991921331 H       1 P1     0.121945120
     2423 H          77.884854168        133.498104805        121.732161975 H       1 P1     0.113006418
     2424 H          73.704955396        133.908089923        121.521826049 H       1 P1     0.107981893
     2425 H          73.903411458         68.255266748        122.023710148 H       1 P1     0.145764251
     2426 O          69.657386855        128.407274813        116.136846213 O.3     1 P1    -0.489918518
     2427 C          69.223674236        129.031681701        117.375779671 C.3     1 P1    -0.069326768
     2428 C          69.841852517        129.800897925        116.217458934 C.3     1 P1     0.070150520
     2429 C          71.336885034        130.355836625        116.446506418 C.3     1 P1    -0.018952124
     2430 O          71.401328390        131.534032839        117.325756617 O.3     1 P1    -0.548918416
     2431 C          73.520211074        132.184665683        118.042031935 C.ar    1 P1    -0.164470621
     2432 C          74.589835614        132.190236108        118.937268545 C.ar    1 P1    -0.128038250
     2433 C          74.469666271        131.589244646        120.194293987 C.ar    1 P1     0.001892369
     2434 C          73.310163445        130.862476725        120.415162979 C.ar    1 P1    -0.148250708
     2435 C          72.222800683        130.774933487        119.495828611 C.ar    1 P1    -0.179650918
     2436 C          72.313202863        131.525838102        118.322233720 C.ar    1 P1     0.269304001
     2437 O          76.484245580         72.411660206        124.557914622 O.3     1 P1    -0.641630637
     2438 C          77.838758841         72.114427391        122.526462635 C.3     1 P1    -0.120865464
     2439 C          76.482604244         71.782592819        123.271581633 C.3     1 P1     0.089408200
     2440 C          76.314924605         70.192257189        123.363648331 C.3     1 P1    -0.010696565
     2441 O          76.008477397         69.653553110        121.975189414 O.3     1 P1    -0.571638900
     2442 C          75.408429668        131.228760735        122.618039520 C.3     1 P1    -0.346786969
     2443 C          76.839875941        131.139312388        120.645496082 C.3     1 P1    -0.338923837
     2444 C          75.553811951        131.868240101        121.278118625 C.3     1 P1     0.028545030
     2445 C          77.216135561         67.484665280        121.834470083 C.ar    1 P1    -0.178305982
     2446 C          77.018018466         66.090192562        121.716690950 C.ar    1 P1    -0.133688884
     2447 C          75.754377869        133.393069782        121.520944191 C.ar    1 P1    -0.004440105
     2448 C          74.669061625         66.302285006        121.626316090 C.ar    1 P1    -0.123400207
     2449 C          74.785645131         67.688135193        121.836192149 C.ar    1 P1    -0.184831889
     2450 C          76.048267224         68.263536832        121.973071006 C.ar    1 P1     0.272813169
     2451 H          76.672543951        132.034684327        129.355766389 H       1 P1     0.131080677
     2452 H          78.152891030        132.697673672        129.992857691 H       1 P1     0.137329371
     2453 H          76.175078866         66.220506143        127.940569135 H       1 P1     0.123834870
     2454 H          75.735700129         67.597067545        130.028836329 H       1 P1     0.121935120
     2455 H          76.535084385         66.315506066        130.994543192 H       1 P1     0.121522778
     2456 H          73.559630089        132.582744217        132.098551547 H       1 P1     0.141785710
     2457 H          71.607146196        133.488999311        133.241638513 H       1 P1     0.132026101
     2458 H          71.424364513         68.628957933        130.435969770 H       1 P1     0.112229332
     2459 H          73.455541186         67.907081666        129.447746901 H       1 P1     0.135065786
     2460 H         132.824747118        131.050093155        129.863199249 H       1 P1     0.139061252
     2461 H         131.909327690        129.480592197        130.041507257 H       1 P1     0.144505649
     2462 H         131.673059065        129.794954009        132.133966729 H       1 P1     0.156441415
     2463 H         132.580259450        132.083147042        133.265079772 H       1 P1     0.136186666
     2464 H         132.637489456        132.648883010        131.508069839 H       1 P1     0.130179886
     2465 H          70.850965983         67.212738880         66.696287982 H       1 P1     0.124407877
     2466 H          71.151435167         68.878782356         66.488019094 H       1 P1     0.138998020
     2467 H          69.471971538         68.384030395         66.814825857 H       1 P1     0.151200878
     2468 H          68.529253927         69.424608712        132.752060428 H       1 P1     0.138881723
     2469 H          70.014086334         69.995052037        132.249671243 H       1 P1     0.126450153
     2470 H          69.113881371         68.894922215        131.181854523 H       1 P1     0.133079149
     2471 H          67.458568823        132.571705497        130.264193660 H       1 P1     0.137585312
     2472 H          68.868785814         66.605238432        130.441029198 H       1 P1     0.128472339
     2473 H          68.627400060         66.134212579         66.717469486 H       1 P1     0.121460936
     2474 H          66.971472427        132.298821175         66.370869368 H       1 P1     0.149030125
     2475 O          77.901410803         67.054444714        128.898769550 O.3     1 P1    -0.702335946
     2476 C          77.493459820        132.739610387        129.046093691 C.3     1 P1    -0.105398329
     2477 C          76.803926703         66.141376299        128.891234781 C.3     1 P1     0.132761510
     2478 C          75.893021752         66.532183522        130.093308586 C.3     1 P1    -0.001282327
     2479 O          74.695911639        133.626871635        130.005100521 O.3     1 P1    -0.551840016
     2480 C          73.080927155        133.448830865        131.779289758 C.ar    1 P1    -0.176424580
     2481 C          71.979709950         66.052244985        132.468978037 C.ar    1 P1    -0.124128449
     2482 C          71.276669749         67.268962296        132.017326228 C.ar    1 P1    -0.001479308
     2483 C          71.839254836         67.840443459        130.863075492 C.ar    1 P1    -0.126692635
     2484 C          73.040869360         67.397423881        130.229071680 C.ar    1 P1    -0.159994849
     2485 C          73.591869639         66.167544191        130.640377257 C.ar    1 P1     0.269436375
     2486 O         130.828508036        131.258481705        130.744199913 O.3     1 P1    -0.495329887
     2487 C         131.946665532        130.553314694        130.215975989 C.3     1 P1    -0.041584009
     2488 C         131.796595824        130.821539101        131.697268547 C.3     1 P1     0.082559716
     2489 C         132.838594160        131.793646621        132.202025784 C.3     1 P1    -0.033138964
     2490 O          66.266315981        131.310093326        132.066944757 O.3     1 P1    -0.529349791
     2491 C          70.435155714         68.088505834         66.284200955 C.3     1 P1    -0.346392880
     2492 C          69.377880772         69.096112912        132.202787323 C.3     1 P1    -0.356488273
     2493 C          70.043950857         67.746764845        132.754185304 C.3     1 P1     0.033710191
     2494 C          67.752840446        132.973867312        131.168108632 C.ar    1 P1    -0.169620151
     2495 C          68.598170725         66.145421055        131.298395626 C.ar    1 P1    -0.130496300
     2496 C          68.977713257         66.629775334        132.581168948 C.ar    1 P1    -0.006593431
     2497 C          68.390028500        133.892576455        133.682317247 C.ar    1 P1    -0.125320537
     2498 C          67.438031714        132.870765155        133.534615205 C.ar    1 P1    -0.158486680
     2499 C          67.154080704        132.348860904        132.276925919 C.ar    1 P1     0.235165103
     2500 H          78.098029166        127.139943930         94.694918813 H       1 P1     0.116706710
     2501 H          79.654071753        126.948118287         94.097435519 H       1 P1     0.156796930
     2502 H          79.186896746        129.154242869         92.779412132 H       1 P1     0.117451834
     2503 H          78.018178064        127.562052621         90.850555119 H       1 P1     0.144091937
     2504 H          78.429299722        126.272387257         92.106185521 H       1 P1     0.127761128
     2505 H          81.358010043        125.295970945         92.460856612 H       1 P1     0.168383974
     2506 H          82.494879437        123.750320050         91.242744038 H       1 P1     0.148540828
     2507 H          80.217620523        124.853857586         87.756902039 H       1 P1     0.150016167
     2508 H          79.452774068        126.683675303         88.844114633 H       1 P1     0.169929224
     2509 H          74.168341811        118.459662390         86.164241240 H       1 P1     0.144822507
     2510 H          75.628265009        118.194425021         86.908746601 H       1 P1     0.162378252
     2511 H          76.534664091        119.122671879         84.374372370 H       1 P1     0.142856734
     2512 H          76.121008527        120.922801418         86.957627677 H       1 P1     0.111690208
     2513 H          76.995743516        121.228096627         85.478281907 H       1 P1     0.128318297
     2514 H          83.977714120        123.933720245         87.696244459 H       1 P1     0.150072218
     2515 H          83.485423438        122.887697463         86.461325869 H       1 P1     0.136502460
     2516 H          82.719677246        124.470522656         86.601331394 H       1 P1     0.169973528
     2517 H          83.894556324        122.542136907         89.804105843 H       1 P1     0.151510948
     2518 H          82.518301583        121.491340241         90.051821284 H       1 P1     0.172821576
     2519 H          83.510649871        121.278673480         88.748994143 H       1 P1     0.140434037
     2520 H          79.682874308        120.856352866         85.101175930 H       1 P1     0.156752120
     2521 H          81.391741436        122.414607907         85.773394572 H       1 P1     0.160979536
     2522 H          80.071497930        121.949430803         89.680053810 H       1 P1     0.130233158
     2523 H          78.304325418        120.514873209         88.992628802 H       1 P1     0.146683903
     2524 O          77.172063775        128.849884208         92.908569342 O.3     1 P1    -0.694409314
     2525 C          78.853237841        127.674621070         94.263565724 C.3     1 P1    -0.075895865
     2526 C          78.463113813        128.294598636         92.890507366 C.3     1 P1     0.129228070
     2527 C          78.646247068        127.282842177         91.646757241 C.3     1 P1    -0.035961149
     2528 O          80.046507931        127.343301512         91.396905591 O.3     1 P1    -0.557021769
     2529 C          81.297241741        125.305011068         91.454963204 C.ar    1 P1    -0.149495258
     2530 C          81.878210313        124.305656826         90.709749679 C.ar    1 P1    -0.126230432
     2531 C          81.584119773        124.120392668         89.304792183 C.ar    1 P1    -0.002508036
     2532 C          80.660906607        125.020359959         88.663450203 C.ar    1 P1    -0.120218111
     2533 C          80.227547176        126.159582340         89.315711030 C.ar    1 P1    -0.179024159
     2534 C          80.538276078        126.271295122         90.694687245 C.ar    1 P1     0.254970753
     2535 O          74.820341553        120.227912619         84.445127628 O.3     1 P1    -0.669510162
     2536 C          75.221593999        118.227883727         85.913165845 C.3     1 P1    -0.164293050
     2537 C          75.829618199        119.452572077         85.135014094 C.3     1 P1     0.130266832
     2538 C          76.643789165        120.363216429         86.088971877 C.3     1 P1    -0.030950527
     2539 O          77.847082300        119.749469979         86.589851750 O.3     1 P1    -0.565010604
     2540 C          83.101035204        123.600443437         87.189819620 C.3     1 P1    -0.327409001
     2541 C          83.056383292        122.043338113         89.280534331 C.3     1 P1    -0.339086838
     2542 C          82.174494760        123.034277678         88.417395502 C.3     1 P1     0.032555434
     2543 C          79.784438267        121.080798247         86.045334314 C.ar    1 P1    -0.164109315
     2544 C          80.823470785        121.975809460         86.472056074 C.ar    1 P1    -0.127093349
     2545 C          81.036800801        122.230900251         87.863938205 C.ar    1 P1     0.003216012
     2546 C          80.012546145        121.729530298         88.723407696 C.ar    1 P1    -0.126143359
     2547 C          79.012572067        120.834827622         88.306811526 C.ar    1 P1    -0.171750727
     2548 C          78.848072260        120.547414447         86.947901195 C.ar    1 P1     0.264579008
     2549 H          76.716205696         70.669088926        102.660866028 H      13 P13    0.121810195
     2550 H          76.431532931         69.878189325        101.078276660 H      13 P13    0.106843381
     2551 H          74.437076459         69.045463006        101.808105306 H      13 P13    0.122674677
     2552 H          73.402723111         70.043050051        104.033232218 H      13 P13    0.157178041
     2553 H          74.974113106         70.573363270        104.490924223 H      13 P13    0.132134790
     2554 H          75.924336103         68.405444063        106.951743698 H      13 P13    0.166744438
     2555 H          78.091505540         67.510763688        107.408860817 H      13 P13    0.112251960
     2556 H          78.795372351         66.773948918        103.322172226 H      13 P13    0.154471761
     2557 H          76.499031734         67.536016292        102.903221385 H      13 P13    0.141323806
     2558 H          85.353081546         70.751933526         99.419628622 H      13 P13    0.160504454
     2559 H          86.500925915         72.187769448        100.018398598 H      13 P13    0.125114446
     2560 H          85.416195540         72.006758528        102.268653657 H      13 P13    0.107708968
     2561 H          84.054444918         69.315886967        101.268431953 H      13 P13    0.118398524
     2562 H          83.369194899         70.923357383        101.419709182 H      13 P13    0.158388939
     2563 H          80.058801013        133.841326397        107.838498921 H      13 P13    0.116852636
     2564 H          81.616793821         66.181533944        107.275358018 H      13 P13    0.130923591
     2565 H          80.719033732         67.486621637        107.808239160 H      13 P13    0.134738124
     2566 H          79.810435147        132.743384978        104.417475701 H      13 P13    0.137878522
     2567 H          81.147816390        132.532613154        105.528852404 H      13 P13    0.112194947
     2568 H          79.475017274        132.365650787        105.956952469 H      13 P13    0.116108966
     2569 H          83.049461437         67.509511059        102.292071453 H      13 P13    0.165422387
     2570 H          81.327956077         66.139579387        103.323191596 H      13 P13    0.124639927
     2571 H          80.894765829         69.144194111        106.249796131 H      13 P13    0.122025080
     2572 H          82.264355622         70.579428315        105.000968130 H      13 P13    0.149739161
     2573 O          74.812104641         71.134886310        101.825066668 O.3    13 P13   -0.472568433
     2574 C          76.062294113         70.379192256        101.941292555 C.3    13 P13   -0.081205237
     2575 C          74.789325608         69.800151768        102.440895969 C.3    13 P13    0.061371867
     2576 C          74.493958031         69.783657393        103.944489937 C.3    13 P13   -0.024244035
     2577 O          74.784200713         68.533602346        104.566415226 O.3    13 P13   -0.540995204
     2578 C          76.543188583         68.094767964        106.150997114 C.ar   13 P13   -0.156509378
     2579 C          77.811768181         67.486108166        106.449575582 C.ar   13 P13   -0.136215347
     2580 C          78.720016558         67.094566283        105.431292897 C.ar   13 P13   -0.003210776
     2581 C          78.216011753         67.171723089        104.071045526 C.ar   13 P13   -0.123144589
     2582 C          76.910324958         67.669558385        103.804725845 C.ar   13 P13   -0.175186208
     2583 C          76.061232595         68.164655261        104.823613979 C.ar   13 P13    0.249659663
     2584 O          86.570088534         70.381884196        101.243083500 O.3    13 P13   -0.456106350
     2585 C          85.934261191         71.242833944        100.239812599 C.3    13 P13   -0.027466780
     2586 C          85.344062411         71.041347747        101.651378641 C.3    13 P13    0.066154627
     2587 C          84.070466841         70.232151473        101.861388145 C.3    13 P13   -0.018052407
     2588 O          83.909797465         69.976097045        103.289645229 O.3    13 P13   -0.514310799
     2589 C          80.642339786         66.586181405        107.204598976 C.3    13 P13   -0.345886991
     2590 C          80.157463952        132.989118259        105.402708632 C.3    13 P13   -0.352550382
     2591 C          80.135303508         66.613872067        105.757874805 C.3    13 P13    0.036947548
     2592 C          82.571817070         67.889377080        103.063566740 C.ar   13 P13   -0.134930282
     2593 C          81.584658691         67.060117411        103.709633291 C.ar   13 P13   -0.107456421
     2594 C          81.057362055         67.475209325        104.952430511 C.ar   13 P13    0.007785736
     2595 C          81.345716003         68.825677312        105.403364990 C.ar   13 P13   -0.101121882
     2596 C          82.118294455         69.659154681        104.685657756 C.ar   13 P13   -0.152391266
     2597 C          82.872797656         69.161353616        103.639432368 C.ar   13 P13    0.253313263
     2598 H         123.102646358        132.395926368        103.756689598 H       1 P1     0.147641650
     2599 H         123.110208136        132.472661850        101.835071971 H       1 P1     0.126222773
     2600 H         125.565291002        132.097654086        101.807034513 H       1 P1     0.137160011
     2601 H         125.375409427        131.795335277        104.845133580 H       1 P1     0.147231375
     2602 H         125.806497129        133.422264063        104.317403018 H       1 P1     0.118553150
     2603 H         128.677985550         66.105515006        103.378456347 H       1 P1     0.161471597
     2604 H         130.113683048         67.362012367        104.977929708 H       1 P1     0.129486339
     2605 H         129.433626100        132.586815399        107.957617642 H       1 P1     0.108510424
     2606 H         127.866748318        131.364529215        106.433055867 H       1 P1     0.139252339
     2607 H          69.819463633        133.512467816        105.101674440 H       1 P1     0.144739516
     2608 H          70.512294896        133.160203206        106.599203798 H       1 P1     0.109737808
     2609 H          70.733438090         67.737087537        104.972307638 H       1 P1     0.129173579
     2610 H          69.259027052         68.925579714        106.432105327 H       1 P1     0.138514971
     2611 H          69.190154800         67.567107116        107.524843943 H       1 P1     0.114291908
     2612 H         128.904875728         68.296548744        108.223658787 H       1 P1     0.162836476
     2613 H         130.473363133         69.165324676        108.324978779 H       1 P1     0.131117104
     2614 H         129.843709445         69.019093864        106.905218472 H       1 P1     0.133147709
     2615 H         131.529578765         67.251010137        109.529460098 H       1 P1     0.151405450
     2616 H         130.108161500         66.444992991        109.602170446 H       1 P1     0.115040703
     2617 H         131.463553337        133.534973078        108.955081648 H       1 P1     0.143061981
     2618 H          66.654144789        133.280911973        105.903155110 H       1 P1     0.148191393
     2619 H         132.416087385        133.125559581        106.598335299 H       1 P1     0.117548650
     2620 H         132.479896194         69.335154528        107.465891063 H       1 P1     0.110899541
     2621 H          66.925801972         69.317628786        107.012461027 H       1 P1     0.135642906
     2622 O         124.189984284        130.926686168        102.932132316 O.3     1 P1    -0.492440085
     2623 C         123.631637544        132.292353867        102.797609582 C.3     1 P1    -0.100065803
     2624 C         125.177531847        131.971794266        102.775654122 C.3     1 P1     0.077034810
     2625 C         125.922988404        132.372126821        104.087493265 C.3     1 P1    -0.026554857
     2626 O         127.349711584        131.883694884        103.985970164 O.3     1 P1    -0.527692422
     2627 C         128.838089546        133.755827152        104.383910000 C.ar    1 P1    -0.170300162
     2628 C         129.642856286         66.592755312        105.261570595 C.ar    1 P1    -0.120785302
     2629 C         129.797778949         66.227483814        106.653260335 C.ar    1 P1     0.000385141
     2630 C         129.236824290        132.934466300        107.001550800 C.ar    1 P1    -0.142302714
     2631 C         128.401672581        132.189649589        106.126040646 C.ar    1 P1    -0.175663844
     2632 C         128.167412999        132.601586813        104.792651098 C.ar    1 P1     0.255583393
     2633 O          71.539555510         67.899878574        106.877316260 O.3     1 P1    -0.680202200
     2634 C          70.692340691        133.719644308        105.672919954 C.3     1 P1    -0.150473027
     2635 C          70.645845985         67.318280531        105.949827250 C.3     1 P1     0.146700850
     2636 C          69.260801267         67.807212924        106.471096656 C.3     1 P1    -0.003848793
     2637 O          68.155717084         67.354854406        105.693572319 O.3     1 P1    -0.562596815
     2638 C         129.933612879         68.448814824        107.823402923 C.3     1 P1    -0.332339936
     2639 C         130.917631605         66.538664017        109.004377218 C.3     1 P1    -0.332758923
     2640 C         130.693508926         67.088526929        107.584672486 C.3     1 P1     0.023585470
     2641 C          66.231324597         66.155979887        106.317737536 C.ar    1 P1    -0.174162756
     2642 C         132.824443696         66.098397337        106.596074407 C.ar    1 P1    -0.113660793
     2643 C         132.113003754         67.235964693        107.052453124 C.ar    1 P1     0.006305048
     2644 C         132.932282611         68.458611782        107.220845761 C.ar    1 P1    -0.115319884
     2645 C          66.352017766         68.493157313        106.820467708 C.ar    1 P1    -0.179294528
     2646 C          66.977187713         67.325680930        106.315105935 C.ar    1 P1     0.265858190
     2647 H          66.712099305        127.320649772         94.613531860 H       1 P1     0.120251795
     2648 H          68.269784105        127.407796774         95.504911324 H       1 P1     0.126536574
     2649 H          69.118272707        125.683206018         93.560790229 H       1 P1     0.159604119
     2650 H          68.366092091        123.784517024         95.042826460 H       1 P1     0.143680179
     2651 H          67.647314101        124.831862998         96.122102842 H       1 P1     0.137136594
     2652 H          70.466824491        122.660510116         95.554845100 H       1 P1     0.135657781
     2653 H          71.584763957        121.282044260         97.271421277 H       1 P1     0.115549701
     2654 H          71.082081512        124.364539817        100.038973655 H       1 P1     0.136727889
     2655 H          70.080973483        125.750316878         98.273875964 H       1 P1     0.135571734
     2656 H          77.358387327        128.062901954        102.093011205 H       1 P1     0.124603697
     2657 H          76.563435364        127.146093253        100.897426046 H       1 P1     0.118505020
     2658 H          74.672271374        126.736969706        102.681962460 H       1 P1     0.103080147
     2659 H          76.081795157        125.385185367        104.212776395 H       1 P1     0.133013070
     2660 H          77.519987346        125.942048499        103.725866970 H       1 P1     0.136240776
     2661 H          70.143231153        122.232961116        100.785364963 H       1 P1     0.184332295
     2662 H          70.361114568        120.564084758        100.362279916 H       1 P1     0.118274677
     2663 H          71.032460510        121.142925699        101.755059814 H       1 P1     0.103786151
     2664 H          73.397112805        120.411595967        100.495439183 H       1 P1     0.130556719
     2665 H          72.578535230        119.875135988         99.111121682 H       1 P1     0.121064090
     2666 H          73.843970843        120.981721424         98.949459663 H       1 P1     0.145625302
     2667 H          75.853229523        124.675082598         99.690598526 H       1 P1     0.123173211
     2668 H          73.967182428        123.651116356         98.688786223 H       1 P1     0.111798207
     2669 H          72.704417433        122.457809003        102.617812597 H       1 P1     0.125380157
     2670 H          74.707493369        123.444383793        103.541229069 H       1 P1     0.150399090
     2671 O          67.074834745        125.412175414         93.273296144 O.3     1 P1    -0.651374827
     2672 C          67.835816059        127.221204722         94.521802488 C.3     1 P1    -0.158697612
     2673 C          68.169867057        125.753933537         94.183725203 C.3     1 P1     0.109509602
     2674 C          68.435943506        124.781960011         95.355386068 C.3     1 P1    -0.051433209
     2675 O          69.679170748        125.211735576         95.897812588 O.3     1 P1    -0.560511044
     2676 C          70.643537991        123.022544191         96.474437847 C.ar    1 P1    -0.174001591
     2677 C          71.224644197        122.212884585         97.464540475 C.ar    1 P1    -0.123635885
     2678 C          71.490484575        122.776996395         98.753104025 C.ar    1 P1     0.002544433
     2679 C          70.966177421        124.035840589         99.090051384 C.ar    1 P1    -0.109874564
     2680 C          70.375503524        124.850588681         98.096176930 C.ar    1 P1    -0.188227876
     2681 C          70.227378827        124.304461870         96.828924760 C.ar    1 P1     0.253200065
     2682 O          75.553319223        127.922825033        104.143424068 O.3     1 P1    -0.691647693
     2683 C          76.393393061        127.819694125        101.681213601 C.3     1 P1    -0.144636180
     2684 C          75.695912790        127.082927829        102.903554695 C.3     1 P1     0.134940588
     2685 C          76.471694308        125.737428530        103.247577779 C.3     1 P1    -0.026767794
     2686 O          76.498234304        124.802352726        102.177765472 O.3     1 P1    -0.557753996
     2687 C          70.857214142        121.412547841        100.746543377 C.3     1 P1    -0.340671741
     2688 C          72.979976353        120.722972695         99.513408706 C.3     1 P1    -0.356046933
     2689 C          72.104377547        121.985165831         99.860406360 C.3     1 P1     0.037585804
     2690 C          75.172529006        124.257360280        100.332987301 C.ar    1 P1    -0.180225168
     2691 C          74.066016301        123.644549302         99.739668629 C.ar    1 P1    -0.116754392
     2692 C          73.152047457        122.878697951        100.538620575 C.ar    1 P1     0.005963361
     2693 C          73.292363070        122.994977007        101.970625740 C.ar    1 P1    -0.119693755
     2694 C          74.456224627        123.554917389        102.521558802 C.ar    1 P1    -0.166059991
     2695 C          75.421499899        124.189288115        101.707818790 C.ar    1 P1     0.293945251
     2696 H          69.530674649         74.566618100        117.983481345 H       1 P1     0.132386721
     2697 H          69.458039842         74.787827814        116.218320306 H       1 P1     0.159724658
     2698 H          67.465990867         73.109880980        116.460089416 H       1 P1     0.110536083
     2699 H          68.704682754         71.119120407        117.210369623 H       1 P1     0.118502743
     2700 H          69.933715037         72.199823792        117.899532213 H       1 P1     0.129256743
     2701 H          72.269926714         73.219888049        115.794190526 H       1 P1     0.135137237
     2702 H          74.383872117         72.034694015        116.117244296 H       1 P1     0.133183575
     2703 H          72.254183484         68.441958096        116.041053266 H       1 P1     0.131001785
     2704 H          70.266771213         69.526998050        115.746121383 H       1 P1     0.141233629
     2705 H          76.672775823        129.853563670        112.787314438 H       1 P1     0.101948674
     2706 H          75.485378139        129.293923828        111.546225063 H       1 P1     0.149330556
     2707 H          75.054123003        131.110581951        110.423819541 H       1 P1     0.117891463
     2708 H          76.265004885        133.205211066        111.071306115 H       1 P1     0.111627591
     2709 H          76.914882121        132.450186284        112.454258687 H       1 P1     0.106877934
     2710 H          76.318708593         70.957287311        116.650851778 H       1 P1     0.143448838
     2711 H          77.036446203         69.379501273        116.195804808 H       1 P1     0.137616096
     2712 H          76.318420828         70.443377875        114.986582774 H       1 P1     0.132675258
     2713 H          75.690573359         68.509591540        118.147033658 H       1 P1     0.127804331
     2714 H          74.686768278         69.749878700        118.363561856 H       1 P1     0.179235826
     2715 H          73.950538789         68.238246075        117.931588151 H       1 P1     0.126249419
     2716 H          74.487342810         67.468789968        112.125095212 H       1 P1     0.130039823
     2717 H          74.626820490         69.235063303        113.525895124 H       1 P1     0.108884064
     2718 H          75.279531412         66.519946640        116.720623239 H       1 P1     0.111169382
     2719 H          75.102405886        132.614571588        115.104075645 H       1 P1     0.143455852
     2720 O          67.618033827         73.060383567        118.576972546 O.3     1 P1    -0.690816892
     2721 C          68.859018959         74.627464979        117.097388714 C.3     1 P1    -0.122312199
     2722 C          68.204225828         73.191698813        117.222001414 C.3     1 P1     0.112315077
     2723 C          69.260516512         72.060768984        117.062047339 C.3     1 P1     0.008241502
     2724 O          69.959349792         72.247150958        115.794197518 O.3     1 P1    -0.547473722
     2725 C          72.336007940         72.184323545        115.701807656 C.ar    1 P1    -0.169795351
     2726 C          73.547227603         71.476439811        115.799136649 C.ar    1 P1    -0.111796533
     2727 C          73.614493082         70.107127807        115.939375717 C.ar    1 P1     0.014561169
     2728 C          72.328434988         69.480154961        115.943964467 C.ar    1 P1    -0.132557219
     2729 C          71.079502360         70.140472631        115.849584653 C.ar    1 P1    -0.179245117
     2730 C          71.112441456         71.464010523        115.762732803 C.ar    1 P1     0.246911104
     2731 O          77.009274329        130.556015855        110.643840627 O.3     1 P1    -0.518182034
     2732 C          76.348335210        129.855443198        111.729346730 C.3     1 P1    -0.023282846
     2733 C          75.827598310        131.172436967        111.143644420 C.3     1 P1     0.046468322
     2734 C          76.035197156        132.530294160        111.831440499 C.3     1 P1    -0.005083911
     2735 O          74.829473980        132.851164934        112.611818696 O.3     1 P1    -0.561120250
     2736 C          76.226331351         70.077409892        116.013586694 C.3     1 P1    -0.343429387
     2737 C          74.832148311         68.862219545        117.760489739 C.3     1 P1    -0.328965417
     2738 C          74.898128670         69.298686432        116.228845106 C.3     1 P1     0.032714769
     2739 C          74.761960200         67.237197179        113.056333190 C.ar    1 P1    -0.181606206
     2740 C          74.780200173         68.290963998        113.986344256 C.ar    1 P1    -0.117293074
     2741 C          74.928097163         68.101569645        115.327668113 C.ar    1 P1    -0.004369397
     2742 C          75.066702790         66.740425490        115.734709389 C.ar    1 P1    -0.129452122
     2743 C          75.121738359        133.602117330        114.828404322 C.ar    1 P1    -0.168165043
     2744 C          74.936680396        133.871679732        113.466931853 C.ar    1 P1     0.249862541
     2745 H          99.216784569         78.432523410        123.459925448 H       1 P1     0.109247101
     2746 H         100.500990892         79.332083050        124.332754738 H       1 P1     0.096929531
     2747 H          99.453687228         78.429296919        126.616630774 H       1 P1     0.129598984
     2748 H          97.943854167         76.248747532        125.572737159 H       1 P1     0.146975452
     2749 H          97.162227490         77.689478968        124.799604881 H       1 P1     0.134989285
     2750 H          94.792790771         78.538388227        125.795989080 H       1 P1     0.149787948
     2751 H          92.709258643         77.581563752        125.981725882 H       1 P1     0.144942313
     2752 H          94.347228930         75.144092802        129.208400718 H       1 P1     0.127752277
     2753 H          96.462621064         76.142935366        128.687683812 H       1 P1     0.154283582
     2754 H          89.128648356         75.431737699        120.382341894 H       1 P1     0.135410185
     2755 H          90.323521522         75.065304932        119.059880672 H       1 P1     0.120999958
     2756 H          91.426185656         74.471325433        121.331737241 H       1 P1     0.143402990
     2757 H          90.622163411         72.384546099        122.402228845 H       1 P1     0.155396849
     2758 H          89.057220240         72.554983150        121.526233484 H       1 P1     0.203499003
     2759 H          91.115846206         73.428595524        128.535193054 H       1 P1     0.116084977
     2760 H          92.810030256         73.341040724        127.851560619 H       1 P1     0.112809928
     2761 H          92.535286114         74.025153479        129.481139118 H       1 P1     0.136324447
     2762 H          90.265399132         75.697573594        129.151211734 H       1 P1     0.120219311
     2763 H          91.777704526         76.501308910        129.559299860 H       1 P1     0.143106710
     2764 H          90.808791432         77.115552569        128.215891382 H       1 P1     0.156425039
     2765 H          92.150107472         73.872597100        123.291775082 H       1 P1     0.132400917
     2766 H          93.234346518         74.444963892        125.506247322 H       1 P1     0.114338564
     2767 H          89.427281836         75.341350889        127.052273545 H       1 P1     0.116433782
     2768 H          88.385418101         75.041071478        124.883965305 H       1 P1     0.135707666
     2769 O         100.110213950         77.438960384        125.006200516 O.3     1 P1    -0.479379266
     2770 C          99.666292048         78.639243154        124.402925696 C.3     1 P1    -0.091761468
     2771 C          99.089938135         78.120528717        125.707349233 C.3     1 P1     0.072202274
     2772 C          97.746323721         77.324897438        125.700700720 C.3     1 P1    -0.027595887
     2773 O          97.066042333         77.803017565        126.808840137 O.3     1 P1    -0.525942879
     2774 C          94.726403647         77.753921324        126.388424663 C.ar    1 P1    -0.161918842
     2775 C          93.473984370         77.193302847        126.636312874 C.ar    1 P1    -0.101877692
     2776 C          93.336431769         76.098514696        127.578886692 C.ar    1 P1    -0.002074575
     2777 C          94.411679991         75.803382085        128.376336941 C.ar    1 P1    -0.117605253
     2778 C          95.672503570         76.340548858        128.074754016 C.ar    1 P1    -0.150395484
     2779 C          95.838635897         77.300156257        127.053847710 C.ar    1 P1     0.264140895
     2780 O          91.303868145         72.755143705        120.102094425 O.3     1 P1    -0.665736577
     2781 C          89.651308127         74.619231789        119.835785976 C.3     1 P1    -0.151512493
     2782 C          90.665435215         73.804748132        120.829738602 C.3     1 P1     0.154004731
     2783 C          89.882428098         73.088274163        121.977282712 C.3     1 P1    -0.048200044
     2784 O          89.375197838         74.057121643        122.907506475 O.3     1 P1    -0.512672707
     2785 C          92.166527378         73.965832507        128.468303953 C.3     1 P1    -0.331936927
     2786 C          91.193852858         76.200096422        128.695867127 C.3     1 P1    -0.348476417
     2787 C          92.046796669         75.371948174        127.798677909 C.3     1 P1     0.036720298
     2788 C          91.602987191         74.194721107        124.140251901 C.ar    1 P1    -0.179047636
     2789 C          92.198944945         74.482921322        125.365314312 C.ar    1 P1    -0.123652480
     2790 C          91.425389603         74.917291531        126.467950755 C.ar    1 P1    -0.000948217
     2791 C          90.021529419         75.010034565        126.306810876 C.ar    1 P1    -0.119351369
     2792 C          89.415891587         74.789952269        125.088403751 C.ar    1 P1    -0.166196637
     2793 C          90.199054296         74.313887447        124.035019292 C.ar    1 P1     0.269377901
     2794 H          80.976037647         96.778655828         91.580494401 H       1 P1     0.131191944
     2795 H          80.976587202         97.238766657         93.302260814 H       1 P1     0.117046395
     2796 H          83.117669974         96.564724100         93.225857104 H       1 P1     0.138485320
     2797 H          84.406772929         95.426163113         91.539101338 H       1 P1     0.123338978
     2798 H          83.219849619         95.939755148         90.355649751 H       1 P1     0.131143017
     2799 H          80.520631224         94.878652787         93.215637373 H       1 P1     0.130470226
     2800 H          80.299576949         93.936934849         95.380719849 H       1 P1     0.115598948
     2801 H          83.558466877         91.436316035         94.480611928 H       1 P1     0.101703758
     2802 H          83.980835444         92.679731940         92.580806502 H       1 P1     0.127893501
     2803 H          78.853987703         97.328705088        103.212945366 H       1 P1     0.096453436
     2804 H          80.162578885         97.666172738        104.553522764 H       1 P1     0.123633183
     2805 H          81.818295087         96.689592390        103.001073206 H       1 P1     0.135705592
     2806 H          80.819120248         96.928961434        100.461482200 H       1 P1     0.140664735
     2807 H          79.401830120         96.053612449        101.228323724 H       1 P1     0.100154310
     2808 H          79.395208745         91.397143057         96.059406725 H       1 P1     0.163871496
     2809 H          80.520546449         90.238300469         95.305996677 H       1 P1     0.126699011
     2810 H          80.090873838         90.195836507         97.055473613 H       1 P1     0.165163175
     2811 H          82.903968499         89.918187222         96.123618119 H       1 P1     0.117784258
     2812 H          83.636001830         91.242506084         96.976590099 H       1 P1     0.120037421
     2813 H          82.617902947         90.180830711         97.865515614 H       1 P1     0.114255529
     2814 H          79.542052825         93.472579424        100.347986953 H       1 P1     0.116510949
     2815 H          79.476974215         92.212865039         98.380647298 H       1 P1     0.156930675
     2816 H          83.107905979         93.835059168         97.251571004 H       1 P1     0.118765962
     2817 H          83.113455101         95.279035744         99.205033883 H       1 P1     0.143311484
     2818 O          83.844344291         98.087897834         91.997484831 O.3     1 P1    -0.645050743
     2819 C          81.433282370         97.422269505         92.276120524 C.3     1 P1    -0.128385419
     2820 C          82.940942753         96.982076106         92.241498056 C.3     1 P1     0.078085507
     2821 C          83.365323567         95.722514606         91.397899293 C.3     1 P1    -0.016481697
     2822 O          82.355752140         94.631293162         91.433845566 O.3     1 P1    -0.545015681
     2823 C          81.202596914         94.181535813         93.495103428 C.ar    1 P1    -0.171959133
     2824 C          80.958625556         93.552660735         94.741344356 C.ar    1 P1    -0.123357962
     2825 C          81.740442380         92.466298970         95.151188268 C.ar    1 P1     0.002335652
     2826 C          82.877931762         92.166015654         94.281753195 C.ar    1 P1    -0.136850779
     2827 C          83.179398466         92.916853034         93.096339025 C.ar    1 P1    -0.186554109
     2828 C          82.298966279         93.992794794         92.651202871 C.ar    1 P1     0.255451377
     2829 O          80.600773591         98.482442010        102.607258420 O.3     1 P1    -0.516901679
     2830 C          79.866428356         97.616904594        103.497559462 C.3     1 P1    -0.084282200
     2831 C          80.893230947         97.054382752        102.507491663 C.3     1 P1     0.074016209
     2832 C          80.509889013         96.272626766        101.243430057 C.3     1 P1    -0.033979810
     2833 O          81.388462808         95.109651823        101.205021807 O.3     1 P1    -0.542504562
     2834 C          80.354171656         90.801794974         96.165525508 C.3     1 P1    -0.342589061
     2835 C          82.714685347         90.657117402         96.854553195 C.3     1 P1    -0.356423750
     2836 C          81.560594213         91.681721910         96.452951206 C.3     1 P1     0.025381962
     2837 C          80.317734687         93.584007925         99.668587633 C.ar    1 P1    -0.174776571
     2838 C          80.325904556         92.754067067         98.517649196 C.ar    1 P1    -0.123905185
     2839 C          81.404202760         92.712843919         97.662741118 C.ar    1 P1     0.002799965
     2840 C          82.384191470         93.704551920         97.934016372 C.ar    1 P1    -0.131708679
     2841 C          82.384898331         94.596693925         99.032750591 C.ar    1 P1    -0.158229394
     2842 C          81.449299678         94.367071483        100.029195906 C.ar    1 P1     0.244160323
     2843 H          87.557537232         67.106636721         83.511152872 H       1 P1     0.138114375
     2844 H          86.978596353         68.387736750         82.398625660 H       1 P1     0.124902087
     2845 H          89.020311645         69.719476716         83.081776861 H       1 P1     0.158238143
     2846 H          87.334041392         69.266564090         85.489863655 H       1 P1     0.139396260
     2847 H          86.567627146         70.090631656         84.141861405 H       1 P1     0.138693821
     2848 H          85.921146831         72.535285552         85.377843668 H       1 P1     0.137734825
     2849 H          85.766810751         73.981397293         87.279153510 H       1 P1     0.111032180
     2850 H          89.060137138         72.105215732         89.140335637 H       1 P1     0.116844283
     2851 H          89.479461971         70.928389508         87.030289365 H       1 P1     0.146921391
     2852 H          83.575373128         68.977611580         96.155632660 H       1 P1     0.149898141
     2853 H          84.937079600         68.458744232         97.261054959 H       1 P1     0.128741710
     2854 H          86.670129839         69.497088771         95.980411506 H       1 P1     0.139579126
     2855 H          85.439685459         71.739322210         94.749608176 H       1 P1     0.139277219
     2856 H          84.335492979         70.613716012         94.215882898 H       1 P1     0.101718812
     2857 H          88.712617290         75.687653427         88.433453552 H       1 P1     0.125117666
     2858 H          88.776612832         75.755080941         90.179468311 H       1 P1     0.124968075
     2859 H          89.570166175         74.526300201         89.417846837 H       1 P1     0.117817884
     2860 H          85.246506548         74.831709464         89.253395365 H       1 P1     0.119338327
     2861 H          86.249861406         75.817770093         90.417354286 H       1 P1     0.136948276
     2862 H          86.289902481         75.936143361         88.693959904 H       1 P1     0.152597965
     2863 H          88.213241921         72.091794274         93.416709193 H       1 P1     0.141166612
     2864 H          88.945347664         73.490092925         91.654177400 H       1 P1     0.106865695
     2865 H          85.223350147         72.545473971         89.711457993 H       1 P1     0.100938475
     2866 H          84.776534044         70.813589045         91.343103611 H       1 P1     0.139549779
     2867 O          89.464253986         68.418020798         84.672580208 O.3     1 P1    -0.673638727
     2868 C          87.866863143         67.934926853         82.822163587 C.3     1 P1    -0.118223405
     2869 C          88.513185902         69.005743662         83.761332626 C.3     1 P1     0.117249732
     2870 C          87.569718318         69.893400356         84.567373735 C.3     1 P1     0.001040771
     2871 O          88.275888693         71.085502104         84.862162035 O.3     1 P1    -0.532979138
     2872 C          86.673108627         72.531262025         86.116243591 C.ar    1 P1    -0.169565830
     2873 C          86.549734667         73.318303043         87.210525536 C.ar    1 P1    -0.138933352
     2874 C          87.471349035         73.275144275         88.266072093 C.ar    1 P1     0.001932747
     2875 C          88.501927036         72.319126019         88.231264232 C.ar    1 P1    -0.111574188
     2876 C          88.711542116         71.580157039         87.084813580 C.ar    1 P1    -0.153500406
     2877 C          87.843247741         71.704749729         85.984572683 C.ar    1 P1     0.245757838
     2878 O          84.904076076         70.467125313         96.929521131 O.3     1 P1    -0.469619950
     2879 C          84.586986258         69.118440908         96.527570565 C.3     1 P1    -0.074234878
     2880 C          85.652241004         69.853752630         95.788344627 C.3     1 P1     0.055392002
     2881 C          85.361777109         70.689421505         94.455935793 C.3     1 P1    -0.016333287
     2882 O          86.305263202         70.275031035         93.437113157 O.3     1 P1    -0.544756672
     2883 C          88.680856035         75.106178394         89.360679313 C.3     1 P1    -0.355239015
     2884 C          86.223822501         75.206502915         89.481994839 C.3     1 P1    -0.356862993
     2885 C          87.364570153         74.167875488         89.420398142 C.3     1 P1     0.041218905
     2886 C          87.610084443         72.153580185         92.606581797 C.ar    1 P1    -0.179350812
     2887 C          88.034385515         72.979981928         91.545234381 C.ar    1 P1    -0.116858241
     2888 C          87.092686889         73.223503667         90.573158767 C.ar    1 P1    -0.004706613
     2889 C          85.859431846         72.439578711         90.507875600 C.ar    1 P1    -0.131127030
     2890 C          85.616743225         71.454374400         91.473053656 C.ar    1 P1    -0.185724121
     2891 C          86.542988794         71.279206019         92.500060506 C.ar    1 P1     0.242449445
     2892 H          92.077957895         83.200048273         95.107647139 H       1 P1     0.130478046
     2893 H          93.641472135         82.606442663         95.610787144 H       1 P1     0.111790985
     2894 H          92.943347574         85.518338604         95.621691228 H       1 P1     0.135295477
     2895 H          93.245309683         85.173821411         98.080833224 H       1 P1     0.133998729
     2896 H          93.365723770         83.442449561         97.697315037 H       1 P1     0.117969577
     2897 H          91.136958063         85.522364197         99.829152790 H       1 P1     0.131840369
     2898 H          89.383258858         87.154639491        100.293108432 H       1 P1     0.111051953
     2899 H          88.296989417         87.012344606         96.294253331 H       1 P1     0.138554009
     2900 H          90.005040301         85.445358738         95.848641482 H       1 P1     0.179394912
     2901 H          79.445338336         84.835573948         98.119532415 H       1 P1     0.155429465
     2902 H          80.438324069         85.357523743         96.789869154 H       1 P1     0.137340446
     2903 H          80.919562712         82.805058056         96.502905203 H       1 P1     0.142683876
     2904 H          82.640994531         83.098877832         98.567183713 H       1 P1     0.122057421
     2905 H          81.847063674         84.565742386         98.840019905 H       1 P1     0.114277042
     2906 H          86.020608769         88.631465058        100.427667048 H       1 P1     0.123801500
     2907 H          87.253468394         87.515166258        100.766396626 H       1 P1     0.120441275
     2908 H          87.746544846         89.122198308        100.443727542 H       1 P1     0.121800606
     2909 H          86.610110311         90.104073541         98.147022991 H       1 P1     0.132369968
     2910 H          88.260307173         89.797519953         98.223375344 H       1 P1     0.146821004
     2911 H          87.340167282         89.263488144         96.756152871 H       1 P1     0.115248034
     2912 H          83.218033800         86.890005520         96.478601699 H       1 P1     0.127451120
     2913 H          85.123978086         88.218748258         96.798149239 H       1 P1     0.100916727
     2914 H          86.752632328         85.476406505         99.563849404 H       1 P1     0.134016640
     2915 H          84.938387516         83.895851479         98.880622533 H       1 P1     0.167368751
     2916 O          94.816221249         84.806730079         96.065381545 O.3     1 P1    -0.677057369
     2917 C          93.108087428         83.431234027         95.077503122 C.3     1 P1    -0.154034894
     2918 C          93.391492777         84.673875898         96.001190887 C.3     1 P1     0.119317156
     2919 C          92.910277842         84.335734347         97.418424730 C.3     1 P1    -0.038468459
     2920 O          91.448295963         84.300741273         97.518091621 O.3     1 P1    -0.543326515
     2921 C          90.502882027         85.857982831         99.058822365 C.ar    1 P1    -0.171768607
     2922 C          89.567548306         86.815787958         99.371056029 C.ar    1 P1    -0.132399869
     2923 C          88.596368207         87.238109723         98.381825187 C.ar    1 P1    -0.003563366
     2924 C          88.846313600         86.723980739         97.050082414 C.ar    1 P1    -0.102193312
     2925 C          89.838476021         85.772468031         96.810310270 C.ar    1 P1    -0.142835337
     2926 C          90.668212573         85.388384095         97.799002262 C.ar    1 P1     0.243103859
     2927 O          79.996675698         82.599349632         98.395936660 O.3     1 P1    -0.665406667
     2928 C          79.795375260         84.545116302         97.097492222 C.3     1 P1    -0.124662587
     2929 C          80.753493518         83.361958555         97.452872119 C.3     1 P1     0.091931989
     2930 C          82.055382615         83.873942379         98.117000848 C.3     1 P1    -0.018561640
     2931 O          82.891392766         84.542165489         97.248061483 O.3     1 P1    -0.561006266
     2932 C          87.031068666         88.368041560        100.175986527 C.3     1 P1    -0.325026967
     2933 C          87.311779385         89.331190957         97.817595428 C.3     1 P1    -0.338759891
     2934 C          87.223491542         87.968244663         98.702887633 C.3     1 P1     0.030262371
     2935 C          84.056292236         86.535565131         97.031690814 C.ar    1 P1    -0.169992823
     2936 C          85.093614022         87.388200385         97.354323415 C.ar    1 P1    -0.133393796
     2937 C          86.076296535         87.062015584         98.314154802 C.ar    1 P1    -0.000555215
     2938 C          86.012636334         85.739643229         98.924856707 C.ar    1 P1    -0.113638490
     2939 C          84.978627164         84.857050766         98.537090047 C.ar    1 P1    -0.183980351
     2940 C          83.955647030         85.285461342         97.705038026 C.ar    1 P1     0.269951614
     2941 H          68.421438653         82.685303056        104.109964429 H       1 P1     0.130094562
     2942 H          67.696059325         84.225855206        104.552845204 H       1 P1     0.163854299
     2943 H         133.710133165         81.786983517        104.055223011 H       1 P1     0.114770630
     2944 H         133.594381071         81.628132852        106.386716562 H       1 P1     0.144455047
     2945 H          67.166648739         82.412100104        106.608545552 H       1 P1     0.110839540
     2946 H          68.771693528         79.804714446        103.896916717 H       1 P1     0.133936702
     2947 H          71.161149522         79.487604989        104.073152100 H       1 P1     0.114145611
     2948 H          70.819130910         80.320555568        108.228802765 H       1 P1     0.136868856
     2949 H          68.478174028         80.647174792        108.023205950 H       1 P1     0.125295129
     2950 H          78.137132978         81.808956954        107.537148170 H       1 P1     0.120964307
     2951 H          77.023914219         80.660521676        108.105981803 H       1 P1     0.125950156
     2952 H          76.855988705         82.738279635        109.202366950 H       1 P1     0.130898455
     2953 H          77.576614014         81.964855382        111.685856373 H       1 P1     0.162099516
     2954 H          77.402670621         80.360596960        110.975914335 H       1 P1     0.097465468
     2955 H          72.721801068         78.031206855        105.024777660 H       1 P1     0.143038050
     2956 H          74.108557255         78.013291002        106.119340320 H       1 P1     0.137026659
     2957 H          72.380893982         77.708704528        106.650571861 H       1 P1     0.118034009
     2958 H          74.748900469         80.186026832        105.496712191 H       1 P1     0.176928601
     2959 H          73.484292002         80.282559408        104.318440637 H       1 P1     0.123399510
     2960 H          73.739560731         81.566941180        105.560786283 H       1 P1     0.135008542
     2961 H          75.073579348         78.831740819        110.368164176 H       1 P1     0.123669198
     2962 H          73.833467320         78.219056516        108.460638659 H       1 P1     0.114930224
     2963 H          72.981082708         82.139633001        107.569147022 H       1 P1     0.126122867
     2964 H          74.334191425         82.827231908        109.472049982 H       1 P1     0.140505651
     2965 O         133.226410905         83.629520531        105.039804621 O.3     1 P1    -0.673185836
     2966 C          67.483553064         83.239921058        104.028357377 C.3     1 P1    -0.134105197
     2967 C          66.218624353         82.566467839        104.703907955 C.3     1 P1     0.102478462
     2968 C          66.586348092         81.802202375        105.953469031 C.3     1 P1    -0.024045165
     2969 O          67.161750706         80.523229120        105.623034545 O.3     1 P1    -0.534921847
     2970 C          69.258761831         79.976554216        104.800500320 C.ar    1 P1    -0.170368553
     2971 C          70.654204565         79.861313826        104.908285409 C.ar    1 P1    -0.122447337
     2972 C          71.303924770         79.926518243        106.217182564 C.ar    1 P1     0.011823816
     2973 C          70.435853254         80.237385694        107.302434611 C.ar    1 P1    -0.125996599
     2974 C          69.062220329         80.435940995        107.158954436 C.ar    1 P1    -0.157171275
     2975 C          68.506059931         80.375466600        105.890597859 C.ar    1 P1     0.250253713
     2976 O          78.836569667         82.691139232        109.933371041 O.3     1 P1    -0.656759994
     2977 C          77.928643373         81.146419275        108.349296714 C.3     1 P1    -0.142698760
     2978 C          77.637661366         82.041835659        109.546121790 C.3     1 P1     0.125378184
     2979 C          77.105346844         81.433359687        110.862984669 C.3     1 P1    -0.033429371
     2980 O          75.657347354         81.456057843        111.065810682 O.3     1 P1    -0.540153113
     2981 C          73.040280591         78.277242681        106.006192511 C.3     1 P1    -0.333050021
     2982 C          73.752299385         80.499305082        105.368510840 C.3     1 P1    -0.349373608
     2983 C          72.837286911         79.719732840        106.402996066 C.3     1 P1     0.035079697
     2984 C          74.666579330         79.597185987        109.850081251 C.ar    1 P1    -0.171830949
     2985 C          73.996273098         79.187349015        108.663088998 C.ar    1 P1    -0.127305412
     2986 C          73.383338375         80.115045258        107.773021097 C.ar    1 P1     0.001323304
     2987 C          73.512690135         81.485870467        108.142045970 C.ar    1 P1    -0.122939802
     2988 C          74.272398212         81.897477142        109.241671090 C.ar    1 P1    -0.162643263
     2989 C          74.858935600         80.959232886        110.075200204 C.ar    1 P1     0.248078616
     2990 H          82.665690010         78.800671529         97.374372093 H       1 P1     0.118889748
     2991 H          81.055927987         77.888706281         97.061409226 H       1 P1     0.143832543
     2992 H          81.361433397         76.705898353         98.915554287 H       1 P1     0.149251537
     2993 H          83.273141755         77.583041183        100.820020656 H       1 P1     0.137209476
     2994 H          84.194061912         78.285028556         99.540160889 H       1 P1     0.138999125
     2995 H          86.682299132         76.517765762         99.454623643 H       1 P1     0.134805875
     2996 H          87.922357277         76.389246982         97.542569508 H       1 P1     0.116652150
     2997 H          84.653520394         75.514146250         95.186879445 H       1 P1     0.104921185
     2998 H          83.195160798         75.616627281         97.206300858 H       1 P1     0.162451764
     2999 H          93.549083390         71.368664570         91.938964916 H       1 P1     0.139455705
     3000 H          93.537022104         72.961572274         92.366737048 H       1 P1     0.123796784
     3001 H          94.525962695         71.778141149         94.800523841 H       1 P1     0.135516432
     3002 H          92.031627325         71.416050341         95.401987421 H       1 P1     0.145480706
     3003 H          91.668825039         71.666646910         93.649996709 H       1 P1     0.118470879
     3004 H          85.826545036         76.255397805         93.178469608 H       1 P1     0.121156883
     3005 H          87.520099374         75.973970058         92.710264742 H       1 P1     0.119863869
     3006 H          86.631177739         74.738161974         93.520873645 H       1 P1     0.136555222
     3007 H          88.167941673         77.939490086         94.103658990 H       1 P1     0.117103670
     3008 H          86.597021284         78.086856922         94.814482291 H       1 P1     0.126871090
     3009 H          88.035364642         77.983670911         95.884582525 H       1 P1     0.125496237
     3010 H          90.200131007         72.521271654         96.147688935 H       1 P1     0.142811065
     3011 H          88.204549683         73.687686775         96.160455724 H       1 P1     0.130928469
     3012 H          89.692500394         76.570253232         93.622683972 H       1 P1     0.102766091
     3013 H          91.892927230         75.645331709         93.922767033 H       1 P1     0.120875734
     3014 O          81.495895530         78.874542447         99.005137153 O.3     1 P1    -0.475036925
     3015 C          81.836017719         78.330506645         97.735284877 C.3     1 P1    -0.081957086
     3016 C          82.061582347         77.570099882         99.000771149 C.3     1 P1     0.064563456
     3017 C          83.503543526         77.459269343         99.763095434 C.3     1 P1    -0.016582062
     3018 O          83.940640646         76.081056061         99.711795809 O.3     1 P1    -0.524119789
     3019 C          86.181544279         76.234329544         98.599037358 C.ar    1 P1    -0.167486414
     3020 C          86.956426336         76.077821462         97.467999004 C.ar    1 P1    -0.127158458
     3021 C          86.476105852         75.830802177         96.148256724 C.ar    1 P1    -0.001898751
     3022 C          85.083515300         75.624940761         96.100603329 C.ar    1 P1    -0.136147500
     3023 C          84.218732017         75.647338899         97.251533772 C.ar    1 P1    -0.154557857
     3024 C          84.798956918         75.947541930         98.581759963 C.ar    1 P1     0.252659665
     3025 O          93.957918989         70.137789618         93.838081644 O.3     1 P1    -0.656691895
     3026 C          94.113518222         72.104847838         92.553941551 C.3     1 P1    -0.115478259
     3027 C          93.850297633         71.501629023         94.009440748 C.3     1 P1     0.125683026
     3028 C          92.391586026         71.881891695         94.498023375 C.3     1 P1    -0.044332445
     3029 O          92.477617180         73.289029828         94.924307713 O.3     1 P1    -0.535053029
     3030 C          86.789570292         75.803656458         93.502622458 C.3     1 P1    -0.358919669
     3031 C          87.589435416         77.624597293         94.962806221 C.3     1 P1    -0.337236201
     3032 C          87.344333066         76.092828797         94.928940949 C.3     1 P1     0.038807198
     3033 C          90.109591701         73.435587627         95.659130915 C.ar    1 P1    -0.172688018
     3034 C          88.948213315         74.224777425         95.755860416 C.ar    1 P1    -0.121562444
     3035 C          88.701895391         75.406137255         95.071776995 C.ar    1 P1     0.006899307
     3036 C          89.829591423         75.789825597         94.286690705 C.ar    1 P1    -0.136504086
     3037 C          91.051179031         75.142709741         94.349587686 C.ar    1 P1    -0.153866759
     3038 C          91.253273908         73.888017800         94.952437677 C.ar    1 P1     0.231339195
     3039 H          92.314749331         66.430654112        112.620944880 H       1 P1     0.138304441
     3040 H          93.682669980         66.312236539        113.778573352 H       1 P1     0.132028223
     3041 H          92.252535506         68.101974782        115.142903679 H       1 P1     0.106521782
     3042 H          92.649931628        133.242704789        115.652451422 H       1 P1     0.109791974
     3043 H          90.877057826        133.371405496        115.464420730 H       1 P1     0.125188122
     3044 H          90.215000707        132.498902367        118.037694273 H       1 P1     0.124020067
     3045 H          90.746512559        131.322234163        120.043520866 H       1 P1     0.116062017
     3046 H          93.883118215         66.079978319        120.837147967 H       1 P1     0.142762345
     3047 H          93.566706689         66.978869364        118.486295556 H       1 P1     0.173072665
     3048 H          94.428792234         67.813623175        128.335469641 H       1 P1     0.116306048
     3049 H          93.749222328         67.754661246        129.833687535 H       1 P1     0.129445180
     3050 H          92.299049392         69.320931209        127.711037435 H       1 P1     0.122236736
     3051 H          90.997974922         67.215798001        127.130627024 H       1 P1     0.106761197
     3052 H          92.475520304         66.330696595        128.080323524 H       1 P1     0.117569639
     3053 H          91.930870744        130.163940382        123.330315800 H       1 P1     0.158440991
     3054 H          90.662865357        131.002915476        122.380408473 H       1 P1     0.125154700
     3055 H          91.743340734        129.734433638        121.618993874 H       1 P1     0.144485487
     3056 H          94.388876542        130.449116054        122.476888866 H       1 P1     0.139733198
     3057 H          94.123446270        130.475920220        120.625909457 H       1 P1     0.115643317
     3058 H          94.828055229        131.768567337        121.460291566 H       1 P1     0.109913783
     3059 H          94.672786785        133.167398213        125.836161356 H       1 P1     0.131299819
     3060 H          94.487374509        131.733811051        124.076818960 H       1 P1     0.126893770
     3061 H          91.143407184        133.734493385        122.700250741 H       1 P1     0.119392789
     3062 H          91.007631024         67.173286526        124.465176906 H       1 P1     0.142011009
     3063 O          90.661772257         67.389491289        113.939518556 O.3     1 P1    -0.666392502
     3064 C          92.913572170         66.945970468        113.401231349 C.3     1 P1    -0.093681277
     3065 C          91.938396698         67.147802647        114.609394728 C.3     1 P1     0.084676474
     3066 C          91.752844356        133.925749570        115.678476276 C.3     1 P1    -0.037246360
     3067 O          91.566093307         66.584650905        117.016035350 O.3     1 P1    -0.533908802
     3068 C          90.978382597        132.831970299        118.613034201 C.ar    1 P1    -0.174159559
     3069 C          91.348076354        132.119005896        119.706451339 C.ar    1 P1    -0.122833580
     3070 C          92.405474178        132.510715943        120.629394278 C.ar    1 P1    -0.008554042
     3071 C          93.193623082        133.610838113        120.138548389 C.ar    1 P1    -0.122206941
     3072 C          92.959138715         66.271765082        118.886063886 C.ar    1 P1    -0.157221464
     3073 C          91.853878002        133.796288324        118.138539433 C.ar    1 P1     0.240196489
     3074 O          91.394038643         68.534684623        129.409524354 O.3     1 P1    -0.679682035
     3075 C          93.782227473         68.397228230        128.983752247 C.3     1 P1    -0.130960386
     3076 C          92.385760842         68.443187026        128.357012386 C.3     1 P1     0.108728801
     3077 C          92.093888128         67.205223408        127.454708873 C.3     1 P1    -0.039469039
     3078 O          92.942590657         67.422493517        126.284330590 O.3     1 P1    -0.548911450
     3079 C          91.688366877        130.575982514        122.312916443 C.3     1 P1    -0.362343474
     3080 C          94.035405262        131.009160779        121.621418904 C.3     1 P1    -0.343015739
     3081 C          92.673091062        131.734197727        121.904094323 C.3     1 P1     0.035729571
     3082 C          93.927652985        133.373024282        125.157589745 C.ar    1 P1    -0.162055688
     3083 C          93.823908664        132.454095274        124.125321410 C.ar    1 P1    -0.127104294
     3084 C          92.790323047        132.610175277        123.101368888 C.ar    1 P1    -0.002604967
     3085 C          91.781843287        133.523157225        123.379308347 C.ar    1 P1    -0.118487555
     3086 C          91.813383289         66.442344611        124.458192508 C.ar    1 P1    -0.184255443
     3087 C          92.894112804         66.411257589        125.330079268 C.ar    1 P1     0.254633799
     3088 H          91.451947007         80.822098680        108.325801660 H       1 P1     0.152092447
     3089 H          91.105413183         81.088377124        106.582849801 H       1 P1     0.121899976
     3090 H          91.358624215         78.304417541        107.236899029 H       1 P1     0.144441747
     3091 H          92.781815695         78.197746683        105.150200307 H       1 P1     0.133887054
     3092 H          92.951637766         80.004319430        105.308918371 H       1 P1     0.145636512
     3093 H          91.751270381         77.517076438        103.133418832 H       1 P1     0.127992091
     3094 H          91.798720780         77.545436977        100.721676198 H       1 P1     0.125988348
     3095 H          90.688296890         81.589351805        100.614944923 H       1 P1     0.135268895
     3096 H          90.690582178         81.576016550        103.186833114 H       1 P1     0.125429054
     3097 H          83.691751106         82.912670053         95.297053147 H       1 P1     0.160724857
     3098 H          85.287673556         83.233762786         95.820400338 H       1 P1     0.149712013
     3099 H          85.988666379         81.052588397         94.737321919 H       1 P1     0.096621411
     3100 H          85.246793643         79.704188238         96.653869879 H       1 P1     0.095969237
     3101 H          84.127597000         81.028978149         96.999856891 H       1 P1     0.164927066
     3102 H          92.367252089         81.429933104         98.929066967 H       1 P1     0.143348136
     3103 H          93.344957562         79.784338505         98.723424677 H       1 P1     0.144723838
     3104 H          92.384126772         80.506306429         97.412094490 H       1 P1     0.113122091
     3105 H          90.644949329         77.605481806         98.874080665 H       1 P1     0.118497822
     3106 H          91.021094199         78.057890777         97.198720026 H       1 P1     0.110345382
     3107 H          92.253013536         77.865970654         98.350996991 H       1 P1     0.111327473
     3108 H          86.561906844         79.696680278         99.220238760 H       1 P1     0.137586150
     3109 H          88.647611926         78.788547428         99.816952514 H       1 P1     0.123092812
     3110 H          90.390764703         81.449754543         97.045202427 H       1 P1     0.133526996
     3111 H          88.294599577         82.028819469         96.320918622 H       1 P1     0.146797950
     3112 O          93.062817827         79.242888217        107.737927139 O.3     1 P1    -0.666034837
     3113 C          91.022471937         80.362334964        107.400013301 C.3     1 P1    -0.082125112
     3114 C          91.906130574         79.231008975        106.939559508 C.3     1 P1     0.110480792
     3115 C          92.266814280         79.213855107        105.412545189 C.3     1 P1    -0.021529458
     3116 O          91.111401180         79.410793675        104.668480575 O.3     1 P1    -0.542631740
     3117 C          91.642630646         78.384888593        102.623055007 C.ar    1 P1    -0.162090068
     3118 C          91.562598013         78.424993505        101.228834446 C.ar    1 P1    -0.124937413
     3119 C          91.267356527         79.600767446        100.467903079 C.ar    1 P1     0.010916508
     3120 C          90.984109806         80.809650880        101.176620118 C.ar    1 P1    -0.126771329
     3121 C          90.999869466         80.788561783        102.635098846 C.ar    1 P1    -0.161500731
     3122 C          91.358690393         79.600260241        103.337206582 C.ar    1 P1     0.257628032
     3123 O          83.787972192         80.580725277         94.694330506 O.3     1 P1    -0.647565227
     3124 C          84.716648454         82.703809811         95.006835683 C.3     1 P1    -0.123832556
     3125 C          85.021882439         81.226143383         95.169613207 C.3     1 P1     0.108073519
     3126 C          85.150767812         80.786497576         96.640024244 C.3     1 P1    -0.018973062
     3127 O          86.068774701         81.574370817         97.475240225 O.3     1 P1    -0.563290199
     3128 C          92.373696465         80.411008223         98.476650297 C.3     1 P1    -0.350948159
     3129 C          91.238671103         78.233482552         98.292228605 C.3     1 P1    -0.333006987
     3130 C          91.134636869         79.590603231         98.930823577 C.3     1 P1     0.039094283
     3131 C          87.380728048         80.125875661         98.841752340 C.ar    1 P1    -0.175033489
     3132 C          88.642201890         79.620119787         99.169030795 C.ar    1 P1    -0.121258084
     3133 C          89.822673920         80.057105480         98.544985171 C.ar    1 P1    -0.009559817
     3134 C          89.624522135         81.076940749         97.536858526 C.ar    1 P1    -0.116727761
     3135 C          88.314828013         81.443402678         97.118065704 C.ar    1 P1    -0.157213064
     3136 C          87.202679878         81.032294329         97.821545663 C.ar    1 P1     0.257104164
     3137 H         119.238654125         76.161361585        107.130737669 H       1 P1     0.122262834
     3138 H         120.358616060         76.640596314        105.714307394 H       1 P1     0.107776877
     3139 H         121.899152947         74.704949004        106.083961039 H       1 P1     0.101923983
     3140 H         120.585750045         72.766344811        107.492941017 H       1 P1     0.120699698
     3141 H         119.831829982         74.132560294        108.342311649 H       1 P1     0.116307946
     3142 H         120.682497539         74.613035720        110.827821228 H       1 P1     0.130623656
     3143 H         120.159287795         73.265047467        112.542504290 H       1 P1     0.120308060
     3144 H         122.749285170         70.162949181        111.013625731 H       1 P1     0.131838129
     3145 H         123.089267564         71.579575445        109.124178555 H       1 P1     0.126771576
     3146 H         127.470745489         69.083344621        118.557724628 H       1 P1     0.130783032
     3147 H         127.226244807         67.453129409        118.048084353 H       1 P1     0.158961346
     3148 H         128.895262415         68.208021654        116.154693284 H       1 P1     0.160026243
     3149 H         126.641982490         67.728826812        115.802732272 H       1 P1     0.139638267
     3150 H         127.145206522         68.987780683        114.757443763 H       1 P1     0.128746715
     3151 H         119.096696055         71.229590342        113.705926105 H       1 P1     0.128354784
     3152 H         120.118081215         70.875968414        115.219060875 H       1 P1     0.145551296
     3153 H         120.146289806         72.345007567        114.536217510 H       1 P1     0.151706775
     3154 H         119.989422630         69.452832655        111.741364580 H       1 P1     0.126440037
     3155 H         121.371535084         68.708299627        112.451285373 H       1 P1     0.141289693
     3156 H         119.834337641         68.858001714        113.424482043 H       1 P1     0.139200716
     3157 H         123.527023773         68.186663126        116.452212213 H       1 P1     0.139753781
     3158 H         121.702899723         68.504552571        115.021968651 H       1 P1     0.118683223
     3159 H         123.619448308         72.126477600        113.501232202 H       1 P1     0.127573791
     3160 H         125.704152429         71.354597450        114.651184321 H       1 P1     0.151418341
     3161 O         119.734753812         74.600547196        105.740224763 O.3     1 P1    -0.538057331
     3162 C         120.002548861         75.857620624        106.336036291 C.3     1 P1    -0.081210348
     3163 C         120.878552877         74.641548089        106.546068924 C.3     1 P1     0.069325461
     3164 C         120.678308855         73.784617829        107.815103754 C.3     1 P1     0.008839593
     3165 O         121.930076061         73.883698433        108.578057218 O.3     1 P1    -0.567337923
     3166 C         121.027266335         73.678787676        110.812029376 C.ar    1 P1    -0.176291443
     3167 C         120.780186171         72.818070033        111.918475630 C.ar    1 P1    -0.136915987
     3168 C         121.458699916         71.555986192        112.108751728 C.ar    1 P1     0.000244410
     3169 C         122.321641401         71.099811398        111.052510006 C.ar    1 P1    -0.136377276
     3170 C         122.496970578         71.927005736        109.911305049 C.ar    1 P1    -0.156913341
     3171 C         121.827610464         73.173771761        109.756187295 C.ar    1 P1     0.251081345
     3172 O         128.716830308         70.146853672        116.475148931 O.3     1 P1    -0.683151462
     3173 C         127.915843763         68.252591265        118.037594395 C.3     1 P1    -0.108800671
     3174 C         128.193952065         68.787921917        116.591382343 C.3     1 P1     0.149135533
     3175 C         126.887070673         68.795676171        115.801575970 C.3     1 P1    -0.044825923
     3176 O         125.951636594         69.666837556        116.335137506 O.3     1 P1    -0.535237691
     3177 C         120.058293062         71.284106272        114.249441011 C.3     1 P1    -0.345342179
     3178 C         120.549312556         69.324779032        112.678285191 C.3     1 P1    -0.349427270
     3179 C         121.167837795         70.672285805        113.257220652 C.3     1 P1     0.025779617
     3180 C         123.711932483         68.899936459        115.695809051 C.ar    1 P1    -0.172796680
     3181 C         122.530281340         69.176092153        114.906396527 C.ar    1 P1    -0.134608803
     3182 C         122.468417597         70.325707783        114.083138743 C.ar    1 P1     0.000387038
     3183 C         123.663069423         71.204717780        114.000266470 C.ar    1 P1    -0.121822970
     3184 C         124.842020005         70.907789821        114.728768506 C.ar    1 P1    -0.169196549
     3185 C         124.800973605         69.777238131        115.538660957 C.ar    1 P1     0.256813768
     3186 H         127.390668448         99.565494700         82.926659373 H       1 P1     0.121082529
     3187 H         127.512273238        101.367900505         82.454023474 H       1 P1     0.137787631
     3188 H         129.789056407         99.602907128         81.624632507 H       1 P1     0.158035746
     3189 H         129.618027374        100.655983642         84.615598798 H       1 P1     0.118270857
     3190 H         130.872116587         99.781924343         83.706127926 H       1 P1     0.134462433
     3191 H         128.531924261         99.023889816         86.401387636 H       1 P1     0.122291518
     3192 H         129.420974513         98.441282301         88.474905138 H       1 P1     0.118039697
     3193 H         132.656848875         96.601421772         86.450776855 H       1 P1     0.133385877
     3194 H         131.600759846         97.214643640         84.376714044 H       1 P1     0.152212984
     3195 H          71.317373189         95.327455515         91.817085145 H       1 P1     0.108859026
     3196 H          73.004385971         95.944012136         91.591171515 H       1 P1     0.121119559
     3197 H          72.042020838         98.247128921         90.887044998 H       1 P1     0.126742529
     3198 H          69.604110445         98.444579617         91.659909185 H       1 P1     0.142364136
     3199 H          69.377295035         96.738728726         91.589033241 H       1 P1     0.120545927
     3200 H         131.692975563         97.183968283         91.243283641 H       1 P1     0.179704860
     3201 H         131.251625714         98.548310450         90.364227288 H       1 P1     0.125461479
     3202 H         130.089266651         97.230923743         90.602864154 H       1 P1     0.134232235
     3203 H         131.838660138         94.858886881         89.891319231 H       1 P1     0.129595582
     3204 H         130.272619730         95.294313594         89.272155376 H       1 P1     0.136014573
     3205 H         131.606519361         94.855738207         88.184988993 H       1 P1     0.138900823
     3206 H          67.583094715         99.620250939         89.517105334 H       1 P1     0.143825389
     3207 H         133.333550272         99.312010677         89.387832161 H       1 P1     0.116652171
     3208 H          66.061709516         95.126920722         88.902647970 H       1 P1     0.120670086
     3209 H          68.306493487         95.495929255         89.107681995 H       1 P1     0.137688369
     3210 O         129.944521733        101.659005339         82.112254905 O.3     1 P1    -0.672855580
     3211 C         127.782164203        100.315698360         82.199364265 C.3     1 P1    -0.149456858
     3212 C         129.364154210        100.337698027         82.369788431 C.3     1 P1     0.108921871
     3213 C         129.774483445         99.889663073         83.798804575 C.3     1 P1    -0.035622327
     3214 O         129.358088212         98.564098970         84.114404143 O.3     1 P1    -0.541141998
     3215 C         129.389986006         98.504945084         86.466611710 C.ar    1 P1    -0.174617824
     3216 C         129.951427013         98.114057945         87.671084970 C.ar    1 P1    -0.132877619
     3217 C         131.256309272         97.438451696         87.710596454 C.ar    1 P1    -0.009695239
     3218 C         131.754750289         97.044636293         86.492787608 C.ar    1 P1    -0.116385776
     3219 C         131.153400340         97.396116415         85.256092718 C.ar    1 P1    -0.162441600
     3220 C         129.950924173         98.078322903         85.288252121 C.ar    1 P1     0.236213608
     3221 O          71.674599498         97.351357303         92.635949284 O.3     1 P1    -0.471402158
     3222 C          71.971936227         96.191927078         91.783920624 C.3     1 P1    -0.090475825
     3223 C          71.389809910         97.480585110         91.231354833 C.3     1 P1     0.062064630
     3224 C          69.891948553         97.553788394         91.067007717 C.3     1 P1     0.010980810
     3225 O          69.599956864         97.695645823         89.706931852 O.3     1 P1    -0.593760072
     3226 C         131.186065665         97.494312590         90.393401353 C.3     1 P1    -0.353594583
     3227 C         131.364071626         95.362685605         89.042358047 C.3     1 P1    -0.339527200
     3228 C         131.804463864         96.921297389         89.014961866 C.3     1 P1     0.034960930
     3229 C          67.353394172         98.669519320         89.452102247 C.ar    1 P1    -0.183357844
     3230 C         133.917571438         98.420916085         89.269468671 C.ar    1 P1    -0.132063343
     3231 C         133.347346797         97.115647712         89.077113778 C.ar    1 P1    -0.004253639
     3232 C          66.421736256         96.096635031         89.062966321 C.ar    1 P1    -0.114653047
     3233 C          67.786191282         96.255286616         89.251081722 C.ar    1 P1    -0.182396829
     3234 C          68.265043115         97.551202511         89.456483706 C.ar    1 P1     0.276237453
     3235 H          83.777041505         77.291906913         68.519954637 H       1 P1     0.163717550
     3236 H          83.129363685         78.913812897         68.285033942 H       1 P1     0.128241514
     3237 H          85.427710385         78.745870398         66.441225162 H       1 P1     0.127407183
     3238 H          85.562818218         79.522440189         69.301618427 H       1 P1     0.154811227
     3239 H          85.072223253         80.614490041         67.953209577 H       1 P1     0.142130649
     3240 H          88.291601215         80.006346532         70.161474934 H       1 P1     0.139535348
     3241 H          89.406938075         81.961221068         71.273699941 H       1 P1     0.134541002
     3242 H          87.913322716         84.412475936         68.264651403 H       1 P1     0.134845454
     3243 H          86.906018589         82.384436794         67.279162729 H       1 P1     0.155996324
     3244 H          88.077476482         88.615717723         76.771715064 H       1 P1     0.115430103
     3245 H          88.911083165         90.022914977         75.795572712 H       1 P1     0.095691659
     3246 H          87.306142783         89.770053659         74.081970983 H       1 P1     0.127527081
     3247 H          85.650329790         87.737500073         74.236123017 H       1 P1     0.142836224
     3248 H          85.797542377         88.025861187         76.043512805 H       1 P1     0.140962622
     3249 H          91.516759738         83.403489408         69.577785751 H       1 P1     0.135474366
     3250 H          91.914007850         84.836907448         70.634290926 H       1 P1     0.134343194
     3251 H          91.306376015         83.266625547         71.328414013 H       1 P1     0.133232928
     3252 H          90.406965482         86.556807485         69.772951577 H       1 P1     0.118026676
     3253 H          90.148727898         85.456847261         68.536981265 H       1 P1     0.126418148
     3254 H          88.731454139         86.344006603         69.299718428 H       1 P1     0.134501415
     3255 H          86.192437169         85.111592406         73.544682293 H       1 P1     0.136144207
     3256 H          87.065555728         84.061665805         71.659375303 H       1 P1     0.126926092
     3257 H          90.792804323         86.088125266         72.381345601 H       1 P1     0.131343007
     3258 H          89.818281433         87.213665542         74.243730033 H       1 P1     0.158011093
     3259 O          86.028588024         77.441743979         67.821686484 O.3     1 P1    -0.676268958
     3260 C          83.708254951         78.077379821         67.786562178 C.3     1 P1    -0.147815065
     3261 C          85.215423076         78.503001818         67.481971557 C.3     1 P1     0.104904006
     3262 C          85.729124152         79.739128055         68.250450741 C.3     1 P1    -0.061686118
     3263 O          87.164483384         79.993206725         67.939833075 O.3     1 P1    -0.534397004
     3264 C          88.319238638         80.921992642         69.763616564 C.ar    1 P1    -0.175198148
     3265 C          88.947124560         82.076611850         70.406123154 C.ar    1 P1    -0.129996478
     3266 C          88.929458559         83.357709765         69.740538850 C.ar    1 P1    -0.001985473
     3267 C          88.089517168         83.456230522         68.644465603 C.ar    1 P1    -0.131533686
     3268 C          87.559051002         82.352203280         68.008368961 C.ar    1 P1    -0.167193693
     3269 C          87.612728137         81.084964049         68.572814151 C.ar    1 P1     0.238085883
     3270 O          86.817544065         90.232701501         75.989089146 O.3     1 P1    -0.474352856
     3271 C          88.027295886         89.541934493         76.163564973 C.3     1 P1    -0.071451497
     3272 C          87.137861023         89.209793517         75.025814284 C.3     1 P1     0.039928368
     3273 C          86.315382069         87.911092782         75.129783063 C.3     1 P1    -0.015122129
     3274 O          87.252253628         86.758424295         75.165959490 O.3     1 P1    -0.559916761
     3275 C          91.189197225         84.005044329         70.478900751 C.3     1 P1    -0.343171982
     3276 C          89.699215399         85.820070492         69.429544391 C.3     1 P1    -0.347787105
     3277 C          89.673360686         84.540425815         70.331915181 C.3     1 P1     0.038880310
     3278 C          87.179160990         85.270100085         73.260103417 C.ar    1 P1    -0.172860241
     3279 C          87.751613198         84.625438008         72.163034523 C.ar    1 P1    -0.134563459
     3280 C          89.061444278         84.958537486         71.720013579 C.ar    1 P1    -0.008062645
     3281 C          89.766125566         85.879121907         72.559391583 C.ar    1 P1    -0.142611883
     3282 C          89.190709313         86.513601585         73.666874690 C.ar    1 P1    -0.154183926
     3283 C          87.866435037         86.194071299         74.070263977 C.ar    1 P1     0.273873726
     3284 H          76.497121416         94.170767580         89.365555345 H       1 P1     0.160787879
     3285 H          77.535056187         93.769182904         90.702584321 H       1 P1     0.132706466
     3286 H          76.178967411         91.655922866         91.231851462 H       1 P1     0.145678484
     3287 H          74.341853101         92.979265611         89.287042223 H       1 P1     0.113993348
     3288 H          73.862252272         91.643706748         90.427785032 H       1 P1     0.137354601
     3289 H          74.053446860         90.564790649         86.511213710 H       1 P1     0.148936479
     3290 H          72.536836133         88.724680920         85.983485658 H       1 P1     0.122769647
     3291 H          73.134332850         87.241948198         89.775224297 H       1 P1     0.136274213
     3292 H          74.662378918         88.984306122         90.291615503 H       1 P1     0.178518461
     3293 H         133.162570945         84.688078975         92.806548455 H       1 P1     0.153800771
     3294 H         131.795537396         85.985305973         93.335441911 H       1 P1     0.103980186
     3295 H         132.814655269         87.490785620         91.521234733 H       1 P1     0.095217251
     3296 H         133.792649256         86.302747086         89.472764610 H       1 P1     0.108364534
     3297 H          66.200696782         84.861603037         90.518705640 H       1 P1     0.140586508
     3298 H          72.069167121         86.510490333         85.308083007 H       1 P1     0.123648439
     3299 H          70.479891974         85.694657408         85.808203053 H       1 P1     0.122484538
     3300 H          70.651524027         87.476824634         85.679135727 H       1 P1     0.127611258
     3301 H          72.375820570         84.387050051         87.137428807 H       1 P1     0.107692086
     3302 H          73.686956007         85.422026664         86.683063275 H       1 P1     0.121255541
     3303 H          73.282426125         85.134465216         88.380912272 H       1 P1     0.122577690
     3304 H          69.156402085         84.388718122         90.719572531 H       1 P1     0.141888490
     3305 H          71.063202157         84.537529695         89.410802002 H       1 P1     0.100811959
     3306 H          69.997608203         88.373990905         87.949277923 H       1 P1     0.127031653
     3307 H          68.236599645         88.327980018         89.634235205 H       1 P1     0.132017678
     3308 O          75.247747412         93.394165827         91.658679521 O.3     1 P1    -0.706963028
     3309 C          76.974057560         93.352854434         89.904752163 C.3     1 P1    -0.135884176
     3310 C          75.885227836         92.575616311         90.699489248 C.3     1 P1     0.112914365
     3311 C          74.698323698         92.051280969         89.842377792 C.3     1 P1    -0.041243836
     3312 O          75.172031149         91.096913408         88.825530196 O.3     1 P1    -0.514171930
     3313 C          73.841378013         89.888996963         87.203398322 C.ar    1 P1    -0.163292200
     3314 C          72.949529056         88.793566361         86.862722189 C.ar    1 P1    -0.121968607
     3315 C          72.746927033         87.732200317         87.786333056 C.ar    1 P1     0.000735358
     3316 C          73.328241722         87.936855800         89.091778115 C.ar    1 P1    -0.121393311
     3317 C          74.248310372         88.975502666         89.376916925 C.ar    1 P1    -0.155193422
     3318 C          74.373898890         90.015092143         88.503005213 C.ar    1 P1     0.265413195
     3319 O         131.891013646         85.515276523         91.287205842 O.3     1 P1    -0.512911048
     3320 C         132.567734236         85.632167782         92.645278865 C.3     1 P1    -0.032520161
     3321 C         132.986871922         86.386794653         91.447894523 C.3     1 P1     0.062504100
     3322 C          66.172254458         85.901841550         90.542297676 C.3     1 P1    -0.023580338
     3323 O          67.437206876         86.281694822         91.116251933 O.3     1 P1    -0.544034133
     3324 C          71.228500374         86.520131832         85.962427770 C.3     1 P1    -0.364313410
     3325 C          72.862396716         85.287669716         87.416048176 C.3     1 P1    -0.339617172
     3326 C          71.873754363         86.541542217         87.409315602 C.3     1 P1     0.031780303
     3327 C          69.314505956         85.216767534         90.142229797 C.ar    1 P1    -0.169647361
     3328 C          70.487523380         85.361209839         89.377448694 C.ar    1 P1    -0.128796071
     3329 C          70.716784137         86.411756789         88.436542704 C.ar    1 P1     0.001982495
     3330 C          69.821513787         87.519658087         88.516267665 C.ar    1 P1    -0.128607399
     3331 C          68.762727570         87.452802721         89.464147238 C.ar    1 P1    -0.180626697
     3332 C          68.443614244         86.333298684         90.223542801 C.ar    1 P1     0.259893279
     3333 H          88.212053997         89.665883779        103.510357404 H       1 P1     0.152110449
     3334 H          89.762658577         90.243504004        102.771201844 H       1 P1     0.089551774
     3335 H          89.497041464         92.319027111        103.972738873 H       1 P1     0.101347219
     3336 H          87.267882214         93.130960707        103.115817767 H       1 P1     0.096625433
     3337 H          86.758342093         91.596428658        102.633813410 H       1 P1     0.121384091
     3338 H          86.012348864         93.203669581        100.588683778 H       1 P1     0.144289030
     3339 H          85.632439149         93.787672627         98.326708461 H       1 P1     0.116984855
     3340 H          89.523381328         92.948775239         97.273484215 H       1 P1     0.154590513
     3341 H          89.920193690         92.014763401         99.518040018 H       1 P1     0.126364726
     3342 H          82.683813096        101.784601706         96.429651626 H       1 P1     0.163548543
     3343 H          82.930966677        100.330638712         97.419604265 H       1 P1     0.147058324
     3344 H          85.203489245        101.459852042         98.235763627 H       1 P1     0.158843198
     3345 H          86.494618249        100.421664537         96.475513959 H       1 P1     0.109869821
     3346 H          84.980890000        100.168754732         95.431334462 H       1 P1     0.129509596
     3347 H          88.995850098         93.366148370         94.922889098 H       1 P1     0.151026263
     3348 H          88.283234785         94.654652890         94.243665485 H       1 P1     0.126021640
     3349 H          89.331547320         94.856112211         95.648900383 H       1 P1     0.114502558
     3350 H          86.983129543         92.073874749         95.500706440 H       1 P1     0.136662666
     3351 H          85.489085689         92.891930624         95.917213445 H       1 P1     0.120478739
     3352 H          86.283412641         93.409171783         94.381589903 H       1 P1     0.128250246
     3353 H          87.295683280         98.300237813         98.016525375 H       1 P1     0.159425118
     3354 H          88.279852312         96.167205743         97.521983972 H       1 P1     0.137227271
     3355 H          84.913942976         95.279363097         95.041494678 H       1 P1     0.120745266
     3356 H          83.997370186         97.471154148         95.797254498 H       1 P1     0.144738422
     3357 O          87.784467410         91.651663411        105.157550292 O.3     1 P1    -0.630912503
     3358 C          89.138049984         90.297079074        103.634504053 C.3     1 P1    -0.143736337
     3359 C          88.577224345         91.723256531        103.912525688 C.3     1 P1     0.127128669
     3360 C          87.656110987         92.169901622        102.762767462 C.3     1 P1    -0.043988858
     3361 O          88.439068388         92.281821193        101.504504133 O.3     1 P1    -0.525788263
     3362 C          86.801024875         93.009100303         99.866735045 C.ar    1 P1    -0.175423178
     3363 C          86.635583427         93.483673233         98.549406546 C.ar    1 P1    -0.127827219
     3364 C          87.587538751         93.527789105         97.529562137 C.ar    1 P1     0.003210804
     3365 C          88.809737820         93.022666120         97.990316343 C.ar    1 P1    -0.129524792
     3366 C          89.091380695         92.442638114         99.280873029 C.ar    1 P1    -0.167100488
     3367 C          88.028404137         92.463306343        100.258744479 C.ar    1 P1     0.227059922
     3368 O          85.110413267        102.591576075         96.521386269 O.3     1 P1    -0.665970453
     3369 C          83.209090325        101.386473379         97.335178876 C.3     1 P1    -0.147092739
     3370 C          84.727890584        101.410196961         97.208286090 C.3     1 P1     0.106527939
     3371 C          85.379012208        100.217924316         96.473209078 C.3     1 P1    -0.028096524
     3372 O          84.986766339         99.074097572         97.301027855 O.3     1 P1    -0.549981627
     3373 C          88.540731515         94.256266563         95.173242783 C.3     1 P1    -0.357490800
     3374 C          86.468896007         93.028513618         95.415726421 C.3     1 P1    -0.363048093
     3375 C          87.310769834         94.070933606         96.154971108 C.3     1 P1     0.028708201
     3376 C          86.823067624         97.594838067         97.453681240 C.ar    1 P1    -0.166179756
     3377 C          87.385570939         96.374751041         97.106085399 C.ar    1 P1    -0.128711594
     3378 C          86.662862496         95.423541929         96.389765728 C.ar    1 P1     0.000171166
     3379 C          85.434421317         95.795321537         95.786095101 C.ar    1 P1    -0.133205342
     3380 C          84.912007721         97.103020654         96.078940446 C.ar    1 P1    -0.167129124
     3381 C          85.593606603         97.984189985         96.894770164 C.ar    1 P1     0.260528048
     3382 H          86.667527125         74.554043961        118.847950869 H       1 P1     0.109555287
     3383 H          87.075952918         74.349728812        120.426490243 H       1 P1     0.180004776
     3384 H          86.117735417         72.126158171        118.561784364 H       1 P1     0.087873243
     3385 H          84.289684510         72.027048203        120.041864573 H       1 P1     0.144026835
     3386 H          84.477877582         73.740242395        119.478943707 H       1 P1     0.102858400
     3387 H          83.832583412         71.065458554        122.205211171 H       1 P1     0.129254535
     3388 H          84.761679603         69.613916272        123.962386849 H       1 P1     0.104408294
     3389 H          87.607647129         72.385491487        124.882363847 H       1 P1     0.131701319
     3390 H          86.945393343         73.743132760        123.013515930 H       1 P1     0.155288401
     3391 H          92.390977177         69.277969493        120.334417874 H       1 P1     0.160354806
     3392 H          93.612215015         70.558672903        119.613172080 H       1 P1     0.119799566
     3393 H          94.628414781         70.847820578        121.718731091 H       1 P1     0.091878727
     3394 H          93.885569315         69.326625074        123.658314877 H       1 P1     0.113219498
     3395 H          92.944153943         68.275779894        122.457351090 H       1 P1     0.167657211
     3396 H          86.031721590         70.700233318        127.287038140 H       1 P1     0.134351126
     3397 H          87.225493204         69.555034774        127.727418856 H       1 P1     0.157968339
     3398 H          87.640297299         71.093865965        127.222925762 H       1 P1     0.130984171
     3399 H          85.698730081         68.371649162        125.912016334 H       1 P1     0.110144027
     3400 H          86.631608969         67.945578889        124.486665197 H       1 P1     0.107504417
     3401 H          87.379647145         67.832387867        126.146154701 H       1 P1     0.110700586
     3402 H          90.232680927         69.421008558        121.969202271 H       1 P1     0.154773728
     3403 H          87.996083393         69.422741133        122.869259278 H       1 P1     0.133978367
     3404 H          89.685528687         70.193029266        126.660409530 H       1 P1     0.118970968
     3405 H          91.802960648         70.722659422        125.496059168 H       1 P1     0.134653172
     3406 O          87.056528288         71.648110722        120.380755607 O.3     1 P1    -0.592827063
     3407 C          87.153538470         73.817228527        119.472259162 C.3     1 P1    -0.144831625
     3408 C          86.304975355         72.547614388        119.526890774 C.3     1 P1     0.103884119
     3409 C          84.878033735         72.920883275        120.125489790 C.3     1 P1    -0.017619563
     3410 O          84.895489990         73.382404258        121.487046999 O.3     1 P1    -0.537874541
     3411 C          84.613062956         71.319185136        122.790825837 C.ar    1 P1    -0.164431794
     3412 C          85.182300118         70.483248350        123.838013159 C.ar    1 P1    -0.125195453
     3413 C          86.379569849         70.846677363        124.551271781 C.ar    1 P1    -0.005629394
     3414 C          86.853104518         72.137116826        124.340644219 C.ar    1 P1    -0.115003118
     3415 C          86.391020285         72.944549993        123.263550361 C.ar    1 P1    -0.115992554
     3416 C          85.289603340         72.516926572        122.473425318 C.ar    1 P1     0.295947267
     3417 O          94.668255999         68.993112897        120.617313198 O.3     1 P1    -0.471887755
     3418 C          93.478445065         69.720210254        120.294137694 C.3     1 P1    -0.047283291
     3419 C          94.144213347         69.846586171        121.626245582 C.3     1 P1     0.053447392
     3420 C          93.230169357         69.336260469        122.759453874 C.3     1 P1    -0.018443081
     3421 O          92.261164721         70.283876577        122.809814290 O.3     1 P1    -0.546341778
     3422 C          86.998882012         70.283698131        126.967806321 C.3     1 P1    -0.346215993
     3423 C          86.685710364         68.418257959        125.468356147 C.3     1 P1    -0.352622404
     3424 C          87.172795100         69.888598345        125.502082156 C.3     1 P1     0.032800101
     3425 C          90.070281788         69.681580131        122.922011010 C.ar    1 P1    -0.153654777
     3426 C          88.815713654         69.598864787        123.472293631 C.ar    1 P1    -0.113402802
     3427 C          88.623490837         69.815499785        124.864381336 C.ar    1 P1     0.004944512
     3428 C          89.778070631         70.061301092        125.671687571 C.ar    1 P1    -0.122515577
     3429 C          91.041890396         70.291707122        125.053227720 C.ar    1 P1    -0.161853260
     3430 C          91.225081384         69.966117665        123.670631013 C.ar    1 P1     0.264812790
     3431 H          68.521465979         92.552673610        126.760236660 H       1 P1     0.146091398
     3432 H          70.019671872         93.144411501        126.354530576 H       1 P1     0.131571845
     3433 H          70.343458836         90.910585631        124.926945855 H       1 P1     0.116609292
     3434 H          70.109447413         89.364693356        126.962262891 H       1 P1     0.120926712
     3435 H          69.054979961         90.593735548        127.677284324 H       1 P1     0.121102254
     3436 H          72.193061012         92.732407006        129.342851994 H       1 P1     0.136515422
     3437 H          73.627065596         92.057902148        131.126665855 H       1 P1     0.102416453
     3438 H          73.653173554         88.122157305        129.483214568 H       1 P1     0.122457817
     3439 H          72.116749778         88.738949478        127.929483388 H       1 P1     0.126139383
     3440 H          81.619420423         86.894929178        127.880659824 H       1 P1     0.151953001
     3441 H          80.799305029         86.775782930        129.441852404 H       1 P1     0.104983507
     3442 H          78.697588010         87.516223907        128.062551639 H       1 P1     0.124852884
     3443 H          79.723813286         89.874397167        127.723171065 H       1 P1     0.134509248
     3444 H          81.232737965         89.148886844        128.024606125 H       1 P1     0.131193298
     3445 H          73.825731228         90.659029271        133.319018943 H       1 P1     0.135853790
     3446 H          75.469104787         90.065716957        133.697909549 H       1 P1     0.127786086
     3447 H          75.199038858         91.336155841        132.476772948 H       1 P1     0.133779156
     3448 H          72.992982811         88.512529351        132.795240071 H       1 P1     0.182721924
     3449 H          73.940719207         87.497789954        131.603722397 H       1 P1     0.144976406
     3450 H          74.580821196         87.855568953        133.229381816 H       1 P1     0.135212590
     3451 H          78.420493318         91.099396480        129.396363814 H       1 P1     0.159524357
     3452 H          76.112043874         91.120846173        130.183658156 H       1 P1     0.157445588
     3453 H          76.489308739         87.223771082        131.695815798 H       1 P1     0.126914671
     3454 H          78.975878399         87.399982723        131.298307678 H       1 P1     0.131481961
     3455 O          68.442168641         90.169906643        125.211632830 O.3     1 P1    -0.667838017
     3456 C          69.230523297         92.495760065        125.934676503 C.3     1 P1    -0.148756374
     3457 C          69.516969421         90.990768345        125.715742618 C.3     1 P1     0.116575563
     3458 C          69.964302777         90.453207137        127.059007528 C.3     1 P1    -0.007689255
     3459 O          71.163978587         91.210726427        127.500465552 O.3     1 P1    -0.594494707
     3460 C          72.459144602         91.734287179        129.455450002 C.ar    1 P1    -0.172382928
     3461 C          73.303809822         91.363449945        130.517741248 C.ar    1 P1    -0.133383637
     3462 C          73.783439321         90.016651108        130.570352598 C.ar    1 P1     0.005929634
     3463 C          73.339944872         89.097831056        129.573598569 C.ar    1 P1    -0.114277585
     3464 C          72.447977773         89.502697507        128.586823750 C.ar    1 P1    -0.178239612
     3465 C          71.948796108         90.770943206        128.524076845 C.ar    1 P1     0.295978900
     3466 O          79.703159083         87.849178412        126.251335419 O.3     1 P1    -0.640912846
     3467 C          80.658624364         86.664889657        128.323127093 C.3     1 P1    -0.077190702
     3468 C          79.763684853         87.698543860        127.721122434 C.3     1 P1     0.105454575
     3469 C          80.173347797         89.017349202        128.294040005 C.3     1 P1    -0.034169252
     3470 O          80.083579488         89.296664743        129.719410279 O.3     1 P1    -0.545721589
     3471 C          74.823246722         90.459884293        132.918470900 C.3     1 P1    -0.342070762
     3472 C          74.010885204         88.253612102        132.352669187 C.3     1 P1    -0.340115822
     3473 C          74.713051235         89.479400680        131.693757293 C.3     1 P1     0.042830339
     3474 C          78.020177228         90.233502881        129.878545184 C.ar    1 P1    -0.141860520
     3475 C          76.683862755         90.332386926        130.322524027 C.ar    1 P1    -0.078666011
     3476 C          76.107762591         89.235597328        131.074380328 C.ar    1 P1     0.006946632
     3477 C          76.889880027         88.095374399        131.311778531 C.ar    1 P1    -0.104178918
     3478 C          78.266247528         88.126993888        130.962791223 C.ar    1 P1    -0.147960253
     3479 C          78.824754083         89.201334346        130.192348737 C.ar    1 P1     0.245383877
     3480 H          89.578086368         70.435102804        131.717443937 H       1 P1     0.129398006
     3481 H          87.711204877         70.062204292        131.509313729 H       1 P1     0.101010267
     3482 H          87.276124115         72.491642442        131.108039133 H       1 P1     0.103416234
     3483 H          89.524692035         73.745851823        130.580123768 H       1 P1     0.111736364
     3484 H          90.299431609         72.774582289        131.725507309 H       1 P1     0.125525130
     3485 H          90.418048945         74.885073210         66.443629408 H       1 P1     0.127879415
     3486 H          91.346070154         76.988631935         66.886614025 H       1 P1     0.116798136
     3487 H          89.085145435         78.458558154        131.615931539 H       1 P1     0.134719047
     3488 H          88.272515134         76.249995232        131.078016343 H       1 P1     0.132667686
     3489 H          94.254546628         83.782433159        125.216204620 H       1 P1     0.146192637
     3490 H          94.401549972         84.071683335        126.870113379 H       1 P1     0.106909207
     3491 H          93.545714584         81.378554235        125.593319322 H       1 P1     0.121282012
     3492 H          92.955533962         82.848426861        128.314111195 H       1 P1     0.128264673
     3493 H          93.989876216         81.548249707        128.120123657 H       1 P1     0.139998586
     3494 H          89.689686870         79.747790888         67.019691867 H       1 P1     0.164689305
     3495 H          90.356371147         81.203001519         66.243503066 H       1 P1     0.124804709
     3496 H          88.954714107         80.319700966        133.587108204 H       1 P1     0.133695953
     3497 H          92.118421533         79.149656982         67.154330668 H       1 P1     0.133887671
     3498 H          93.178795378         78.960950398        133.633596058 H       1 P1     0.135423174
     3499 H          92.736351188         80.442105609         66.140521384 H       1 P1     0.116899357
     3500 H          93.297816929         79.315800284        129.177699022 H       1 P1     0.173823457
     3501 H          92.657529157         78.241226420        131.420399653 H       1 P1     0.127005643
     3502 H          89.768171502         81.210262088        131.690464869 H       1 P1     0.132448789
     3503 H          90.031301567         81.890167376        129.484979380 H       1 P1     0.178573933
     3504 O          88.644989034         71.315777655        130.076916307 O.3     1 P1    -0.516678424
     3505 C          88.561706905         70.718973143        131.345781166 C.3     1 P1    -0.069131701
     3506 C          88.314324169         72.186189547        131.271418891 C.3     1 P1     0.068189599
     3507 C          89.369829071         73.214663097        131.510209472 C.3     1 P1    -0.007725479
     3508 O          88.938829198         74.046101072        132.571638090 O.3     1 P1    -0.548362757
     3509 C          90.298220205         75.639393321        133.669382874 C.ar    1 P1    -0.176757997
     3510 C          90.751147872         76.909853330         66.029094728 C.ar    1 P1    -0.121803180
     3511 C          90.380230977         77.952670606        133.099089587 C.ar    1 P1     0.000196164
     3512 C          89.427693184         77.689298885        132.104916920 C.ar    1 P1    -0.128983088
     3513 C          89.019317698         76.406480212        131.749845578 C.ar    1 P1    -0.153335539
     3514 C          89.468362057         75.292735444        132.515877155 C.ar    1 P1     0.260958471
     3515 O          92.126255279         82.920173267        125.719367841 O.3     1 P1    -0.682762377
     3516 C          94.442779134         83.301246331        126.138074392 C.3     1 P1    -0.148157612
     3517 C          93.303882337         82.305480460        126.237319590 C.3     1 P1     0.113413931
     3518 C          93.079987142         81.900569241        127.741550875 C.3     1 P1    -0.029210518
     3519 O          91.990725314         80.970187868        127.818927467 O.3     1 P1    -0.514962413
     3520 C          89.912814304         80.203672130         66.070669906 C.3     1 P1    -0.345029635
     3521 C          92.279870599         79.499588155         66.077858435 C.3     1 P1    -0.339263357
     3522 C          90.967623352         79.334734624        133.202283789 C.3     1 P1     0.031387025
     3523 C          92.509628758         79.661357832        129.737352630 C.ar    1 P1    -0.170238243
     3524 C          92.209199581         79.088317266        130.994946896 C.ar    1 P1    -0.139643712
     3525 C          91.292801948         79.802016009        131.816620483 C.ar    1 P1    -0.002940401
     3526 C          90.562101981         80.829301783        131.214823390 C.ar    1 P1    -0.132197483
     3527 C          90.688876450         81.205635865        129.881365102 C.ar    1 P1    -0.160713817
     3528 C          91.777826232         80.652209038        129.144413425 C.ar    1 P1     0.258980895
     3529 H          95.086617238         90.826577684         79.645080986 H       1 P1     0.110907647
     3530 H          94.653366270         92.535059475         79.150382800 H       1 P1     0.151051422
     3531 H          93.111046795         90.087459487         78.309712269 H       1 P1     0.104447399
     3532 H          91.919650264         91.498405204         76.831259836 H       1 P1     0.141443941
     3533 H          92.845560757         92.911303669         77.271302683 H       1 P1     0.120198044
     3534 H          89.155724461         91.029258022         78.528550099 H       1 P1     0.142126908
     3535 H          87.020468629         92.038432790         78.139980466 H       1 P1     0.157999409
     3536 H          88.898561586         95.679610935         77.616870880 H       1 P1     0.127913214
     3537 H          91.100057648         94.722786332         78.255150373 H       1 P1     0.131519417
     3538 H          84.100701804        103.393075041         81.914144365 H       1 P1     0.151639536
     3539 H          83.145767882        102.230836469         81.158578484 H       1 P1     0.088614889
     3540 H          85.056199971        101.137710624         83.178108331 H       1 P1     0.142218745
     3541 H          84.526473929        100.670521492         80.193458292 H       1 P1     0.111019130
     3542 H          84.032315128         99.603711177         81.403610413 H       1 P1     0.099151494
     3543 H          85.098551662         95.056074576         76.050081777 H       1 P1     0.139167725
     3544 H          86.687704651         95.429362480         75.731614198 H       1 P1     0.136216840
     3545 H          86.314419720         93.705627138         75.885921040 H       1 P1     0.157351964
     3546 H          85.452276222         93.400564688         79.504282810 H       1 P1     0.156443277
     3547 H          84.334000060         94.343490556         78.536980513 H       1 P1     0.130675208
     3548 H          84.887471866         92.870424030         78.042163181 H       1 P1     0.142520021
     3549 H          85.683109751         99.331662693         78.423578752 H       1 P1     0.110065423
     3550 H          85.705200319         97.231224464         77.063953805 H       1 P1     0.109512665
     3551 H          87.331348484         95.193826112         80.390390786 H       1 P1     0.123465452
     3552 H          86.828230416         97.164345469         81.806404629 H       1 P1     0.150891824
     3553 O          94.410910625         91.098682746         77.024692674 O.3     1 P1    -0.681368572
     3554 C          94.256424541         91.538714547         79.439171122 C.3     1 P1    -0.158066801
     3555 C          93.531813274         91.077793049         78.157245277 C.3     1 P1     0.141402210
     3556 C          92.381977639         91.999893489         77.659231069 C.3     1 P1     0.001761392
     3557 O          91.485859516         92.196009562         78.718343042 O.3     1 P1    -0.530856864
     3558 C          89.103732067         92.022363971         78.389493298 C.ar    1 P1    -0.160710010
     3559 C          87.838102385         92.588039155         78.140087236 C.ar    1 P1    -0.129612935
     3560 C          87.713390184         94.021518848         77.939540616 C.ar    1 P1     0.003724244
     3561 C          88.964886643         94.714610424         77.819365216 C.ar    1 P1    -0.123138858
     3562 C          90.226050946         94.145656774         78.193398009 C.ar    1 P1    -0.169656894
     3563 C          90.281502778         92.778688619         78.354837001 C.ar    1 P1     0.260576002
     3564 O          86.200553007        102.138036151         81.814400540 O.3     1 P1    -0.618846478
     3565 C          83.707170777        102.392888921         82.071040787 C.3     1 P1    -0.161789316
     3566 C          84.976996881        101.458315145         82.166848920 C.3     1 P1     0.111961124
     3567 C          84.841976032        100.254402588         81.159761009 C.3     1 P1    -0.033190585
     3568 O          86.119600962         99.503093128         80.970297158 O.3     1 P1    -0.536202254
     3569 C          86.093761582         94.746490496         76.290077712 C.3     1 P1    -0.347527535
     3570 C          85.232907696         93.823942099         78.519998846 C.3     1 P1    -0.340879955
     3571 C          86.350203933         94.688887315         77.811070212 C.3     1 P1     0.026487333
     3572 C          85.907344767         98.403845886         78.847119270 C.ar    1 P1    -0.179941572
     3573 C          85.912035970         97.204152397         78.071344980 C.ar    1 P1    -0.132924121
     3574 C          86.289980313         96.028474901         78.660400070 C.ar    1 P1    -0.005270114
     3575 C          86.760536128         96.033547656         80.035654718 C.ar    1 P1    -0.131969974
     3576 C          86.613720668         97.151793149         80.783967206 C.ar    1 P1    -0.157583238
     3577 C          86.195949187         98.400420692         80.224242779 C.ar    1 P1     0.257539924
     3578 H          75.367864698         85.921720317         83.286815306 H       1 P1     0.115367244
     3579 H          73.504348125         85.548695112         83.631296825 H       1 P1     0.113921155
     3580 H          73.021919046         87.984215810         83.459031440 H       1 P1     0.111460741
     3581 H          74.841787649         89.328436193         81.866377254 H       1 P1     0.135501306
     3582 H          76.102693355         88.249145420         82.556269649 H       1 P1     0.126535407
     3583 H          77.244027668         90.531281953         82.671376027 H       1 P1     0.153922062
     3584 H          77.476428487         92.755251325         81.828307914 H       1 P1     0.112542045
     3585 H          73.786606441         93.804482486         83.162249056 H       1 P1     0.130330503
     3586 H          73.578042813         91.621718509         84.282608168 H       1 P1     0.135911596
     3587 H          69.916329347         98.108368492         77.355390717 H       1 P1     0.155406503
     3588 H          68.872862409         97.659767935         78.814217886 H       1 P1     0.143842346
     3589 H          69.649089398         95.920108622         76.404944980 H       1 P1     0.131246980
     3590 H          70.222093470         94.269851768         77.986189470 H       1 P1     0.132886352
     3591 H          69.724347853         95.474583038         79.271828375 H       1 P1     0.135644709
     3592 H          76.202824576         96.888019138         82.557684601 H       1 P1     0.107725372
     3593 H          74.908648392         96.003258720         83.448592372 H       1 P1     0.122770835
     3594 H          76.595495762         95.690157706         83.690449704 H       1 P1     0.122780834
     3595 H          77.301151840         94.347542377         80.230513230 H       1 P1     0.159485107
     3596 H          76.903173537         96.013266989         80.142382427 H       1 P1     0.126507712
     3597 H          77.896633578         95.496907830         81.453139740 H       1 P1     0.114305191
     3598 H          73.071872544         93.884939897         77.955166785 H       1 P1     0.138341898
     3599 H          74.888518800         93.375182757         79.656480059 H       1 P1     0.120195397
     3600 H          74.045751802         97.144989724         81.381189765 H       1 P1     0.127345743
     3601 H          72.253937689         97.485270649         79.829231652 H       1 P1     0.160861817
     3602 O          73.874067191         86.679258586         81.825591654 O.3     1 P1    -0.501320940
     3603 C          74.308210868         86.171853120         83.107349630 C.3     1 P1    -0.084627965
     3604 C          73.947747379         87.667976873         82.933865998 C.3     1 P1     0.071862171
     3605 C          75.092438843         88.710957717         82.767190805 C.3     1 P1    -0.005404322
     3606 O          75.131702114         89.606066257         83.925335397 O.3     1 P1    -0.569551389
     3607 C          76.527635331         91.212502674         82.855100405 C.ar    1 P1    -0.173601033
     3608 C          76.601967962         92.487743072         82.160448947 C.ar    1 P1    -0.140432346
     3609 C          75.666120615         93.536091061         82.317929126 C.ar    1 P1    -0.002401105
     3610 C          74.501355992         93.123452415         83.001753518 C.ar    1 P1    -0.129011861
     3611 C          74.400840151         91.891597137         83.686146484 C.ar    1 P1    -0.162657537
     3612 C          75.342530964         90.871079038         83.510244494 C.ar    1 P1     0.287404706
     3613 O          67.974820836         95.264582638         77.426704466 O.3     1 P1    -0.669187111
     3614 C          68.980456640         97.552489158         77.683429114 C.3     1 P1    -0.124900090
     3615 C          69.122828769         96.000275411         77.392633588 C.3     1 P1     0.129324649
     3616 C          70.157355792         95.280354784         78.295541826 C.3     1 P1    -0.013646558
     3617 O          71.451547670         95.962469224         78.056081192 O.3     1 P1    -0.578077196
     3618 C          75.854457543         95.904120508         82.896669183 C.3     1 P1    -0.341026833
     3619 C          77.025571013         95.246243046         80.819717601 C.3     1 P1    -0.333003311
     3620 C          75.797119485         94.874707692         81.718499451 C.3     1 P1     0.025311444
     3621 C          73.269214633         94.495798653         78.732797221 C.ar    1 P1    -0.159168298
     3622 C          74.297878197         94.189808326         79.691911756 C.ar    1 P1    -0.115138435
     3623 C          74.625733573         95.117636394         80.726027238 C.ar    1 P1     0.000967458
     3624 C          73.828809639         96.352807020         80.774267891 C.ar    1 P1    -0.122085344
     3625 C          72.855592636         96.628244104         79.768089270 C.ar    1 P1    -0.170570040
     3626 C          72.535170610         95.656223993         78.880376135 C.ar    1 P1     0.289297084
     3627 H          87.082261070        115.511199141         87.353691425 H       1 P1     0.123223485
     3628 H          86.375097496        116.905697587         86.492677894 H       1 P1     0.133712653
     3629 H          88.021191471        116.960629542         88.951295376 H       1 P1     0.120363335
     3630 H          86.369844066        119.235647048         87.476334990 H       1 P1     0.123462918
     3631 H          88.275634786        119.177908249         87.695091170 H       1 P1     0.107563683
     3632 H          86.767169539        120.823575898         91.386490374 H       1 P1     0.147672814
     3633 H          86.675671706        123.224538229         91.706558513 H       1 P1     0.133708073
     3634 H          87.304693022        123.626730376         87.499470837 H       1 P1     0.144195896
     3635 H          87.516569045        121.363414264         87.344655805 H       1 P1     0.122185756
     3636 H          89.876795585        123.847080736         95.105147525 H       1 P1     0.130266350
     3637 H          91.400491703        122.804700942         95.214431805 H       1 P1     0.102085591
     3638 H          92.870348345        124.926742467         95.120724814 H       1 P1     0.134784968
     3639 H          91.663630454        127.168327781         95.525217090 H       1 P1     0.143353652
     3640 H          90.098192496        126.364381805         95.206044357 H       1 P1     0.136086858
     3641 H          88.177966970        125.837578436         88.079429573 H       1 P1     0.155434036
     3642 H          86.395580316        125.892404096         87.946940183 H       1 P1     0.143598385
     3643 H          87.251289661        127.159125117         88.793019168 H       1 P1     0.160147989
     3644 H          84.908684550        125.288496132         90.026125988 H       1 P1     0.142177908
     3645 H          85.693791996        125.167898142         91.613764349 H       1 P1     0.135504520
     3646 H          85.491595985        126.660328611         90.642136291 H       1 P1     0.136979586
     3647 H          90.903575423        124.338799297         92.664890246 H       1 P1     0.157174224
     3648 H          89.383329272        123.789171947         90.717943670 H       1 P1     0.137464761
     3649 H          87.712932275        127.651503679         91.173919280 H       1 P1     0.127872981
     3650 H          89.535617903        128.277937533         92.719597057 H       1 P1     0.148763596
     3651 O          85.967650418        117.164044036         88.919087726 O.3     1 P1    -0.694325189
     3652 C          87.295574434        116.531458187         87.078255382 C.3     1 P1    -0.148049537
     3653 C          87.225996420        117.326179616         88.300972920 C.3     1 P1     0.126017189
     3654 C          87.269082529        118.892478503         88.045035080 C.3     1 P1    -0.000389076
     3655 O          87.117914573        119.564848127         89.374198053 O.3     1 P1    -0.548625018
     3656 C          86.839537664        121.464048893         90.599309717 C.ar    1 P1    -0.162144733
     3657 C          86.858496248        122.868433358         90.744284834 C.ar    1 P1    -0.128579443
     3658 C          87.031883638        123.774987480         89.656074233 C.ar    1 P1    -0.007189374
     3659 C          87.110899145        123.176755320         88.402580099 C.ar    1 P1    -0.128141938
     3660 C          87.182463980        121.788652636         88.215618814 C.ar    1 P1    -0.185259002
     3661 C          87.006973211        120.927182862         89.318395106 C.ar    1 P1     0.246844595
     3662 O          91.417202530        124.459357538         96.503753246 O.3     1 P1    -0.468819318
     3663 C          90.927052509        123.786693345         95.333452121 C.3     1 P1    -0.082243900
     3664 C          91.800379132        125.011200512         95.201691256 C.3     1 P1     0.049591754
     3665 C          91.191727722        126.370460408         94.897832982 C.3     1 P1    -0.003611531
     3666 O          91.327827636        126.698663985         93.519502857 O.3     1 P1    -0.543242907
     3667 C          87.223035542        126.098108442         88.578097769 C.3     1 P1    -0.346454971
     3668 C          85.792832053        125.620204608         90.576175639 C.3     1 P1    -0.335855515
     3669 C          87.174209266        125.270526000         89.873740944 C.3     1 P1     0.036292310
     3670 C          90.148705001        125.010663671         92.314198222 C.ar    1 P1    -0.180121244
     3671 C          89.253529936        124.683559165         91.300020104 C.ar    1 P1    -0.104103635
     3672 C          88.278212498        125.599924984         90.903433217 C.ar    1 P1     0.003508586
     3673 C          88.350618814        126.908944416         91.499426320 C.ar    1 P1    -0.130183002
     3674 C          89.369339491        127.307010988         92.398757641 C.ar    1 P1    -0.160244209
     3675 C          90.224893576        126.334987093         92.809558813 C.ar    1 P1     0.245351137
     3676 H          84.830742908         88.725471513        110.252853702 H       1 P1     0.128700119
     3677 H          83.609886760         88.067959496        109.196488879 H       1 P1     0.095524331
     3678 H          85.926095021         87.969856701        107.701233644 H       1 P1     0.136066568
     3679 H          83.561396799         89.886214217        107.523016677 H       1 P1     0.158723955
     3680 H          83.386286360         88.239714885        106.964609481 H       1 P1     0.094002325
     3681 H          85.037570261         88.281353033        103.591158480 H       1 P1     0.134200160
     3682 H          83.409387913         87.629044682        101.905318441 H       1 P1     0.117548693
     3683 H          80.621486418         90.242275506        103.760644011 H       1 P1     0.117243435
     3684 H          82.445288202         90.921967344        105.345635865 H       1 P1     0.142373294
     3685 H          74.023753966         86.097897254        106.081712623 H       1 P1     0.132807917
     3686 H          73.746194932         84.584686654        107.086541358 H       1 P1     0.120912662
     3687 H          76.474852740         84.119501335        107.111602062 H       1 P1     0.111716053
     3688 H          77.864262534         86.083418535        106.584474250 H       1 P1     0.108969545
     3689 H          76.466220737         87.063313831        106.037113806 H       1 P1     0.129072331
     3690 H          80.338820419         90.907953721        101.614857121 H       1 P1     0.125909838
     3691 H          81.435404215         90.579090819        100.415760991 H       1 P1     0.129216506
     3692 H          79.754795476         90.067565699        100.102618169 H       1 P1     0.121169629
     3693 H          80.535560016         87.655193691         99.629489073 H       1 P1     0.128589704
     3694 H          82.219870155         88.114669730         99.760884730 H       1 P1     0.129405280
     3695 H          81.641598070         86.663833946        100.567670434 H       1 P1     0.139079923
     3696 H          79.367864900         85.091577308        104.269880403 H       1 P1     0.133961592
     3697 H          80.985502109         86.276248252        102.782933417 H       1 P1     0.156126760
     3698 H          78.174145106         89.267031545        102.097369677 H       1 P1     0.119778269
     3699 H          76.588251050         88.108466630        103.208966405 H       1 P1     0.138659880
     3700 O          86.114058410         89.879839220        108.298289136 O.3     1 P1    -0.650847160
     3701 C          84.701414494         88.106473753        109.352605044 C.3     1 P1    -0.171777960
     3702 C          85.275285436         88.729722064        108.031079441 C.3     1 P1     0.109273375
     3703 C          84.099299382         89.070830155        107.017545507 C.3     1 P1    -0.064414467
     3704 O          84.661941487         89.476096221        105.754081462 O.3     1 P1    -0.507401529
     3705 C          84.075778457         88.629958956        103.611200945 C.ar    1 P1    -0.149794557
     3706 C          83.187048066         88.291917398        102.610783090 C.ar    1 P1    -0.126999891
     3707 C          81.953134500         88.956573745        102.665506221 C.ar    1 P1     0.007510639
     3708 C          81.591873077         89.846715601        103.745968782 C.ar    1 P1    -0.118582542
     3709 C          82.558771012         90.158797554        104.699677421 C.ar    1 P1    -0.175141201
     3710 C          83.805026312         89.504720680        104.668375021 C.ar    1 P1     0.257463758
     3711 O          75.353066473         85.736778333        107.809800545 O.3     1 P1    -0.504506866
     3712 C          74.459967640         85.301026315        106.731027828 C.3     1 P1    -0.048734350
     3713 C          75.989888806         85.064700169        106.735860730 C.3     1 P1     0.068630942
     3714 C          76.895436556         86.075827412        106.024803943 C.3     1 P1    -0.026276174
     3715 O          76.902972856         85.770255547        104.590079236 O.3     1 P1    -0.566757970
     3716 C          80.574477057         90.131318252        100.922254310 C.3     1 P1    -0.328141976
     3717 C          81.343915659         87.760100652        100.342751882 C.3     1 P1    -0.350152010
     3718 C          80.924537169         88.694849676        101.545389201 C.3     1 P1     0.028127794
     3719 C          79.125300993         85.946522052        103.733880741 C.ar    1 P1    -0.160303084
     3720 C          80.081771537         86.631552621        102.920145580 C.ar    1 P1    -0.136917440
     3721 C          79.851807897         87.911306523        102.310575059 C.ar    1 P1    -0.005393578
     3722 C          78.540904692         88.399254957        102.453018972 C.ar    1 P1    -0.125645436
     3723 C          77.562451464         87.743164162        103.182201787 C.ar    1 P1    -0.181451529
     3724 C          77.874506632         86.582155388        103.970916212 C.ar    1 P1     0.250723836
     3725 H         131.274342458         92.677495286         89.876451694 H       1 P1     0.125932816
     3726 H         130.488671248         91.961684326         88.468522500 H       1 P1     0.125023861
     3727 H         132.059608424         90.298955309         88.372581966 H       1 P1     0.115939392
     3728 H         133.734992051         92.741075542         89.007749304 H       1 P1     0.124379923
     3729 H         132.937644372         92.372657416         87.367971610 H       1 P1     0.110271855
     3730 H          66.784503701         93.604447890         86.515565409 H       1 P1     0.131231425
     3731 H          68.966899703         94.835898920         86.169911568 H       1 P1     0.140561459
     3732 H          70.957038142         91.587405164         87.972760322 H       1 P1     0.121586705
     3733 H          68.910855544         90.526266365         88.376766035 H       1 P1     0.134592083
     3734 H          71.446015835        102.071644449         82.519048221 H       1 P1     0.119992128
     3735 H          72.105777962        102.184693470         81.004501829 H       1 P1     0.109537892
     3736 H          71.954397147         99.670934330         80.747479130 H       1 P1     0.143551865
     3737 H          70.189279289         98.640204070         82.159799000 H       1 P1     0.146516282
     3738 H          70.818215695         99.700683927         83.441200639 H       1 P1     0.134119798
     3739 H          72.581563074         95.162074614         88.647058688 H       1 P1     0.119664723
     3740 H          70.676280924         95.578504482         88.644790883 H       1 P1     0.161927500
     3741 H          71.289195188         94.010763075         89.178399734 H       1 P1     0.124948742
     3742 H          72.955577684         92.811766477         87.548588731 H       1 P1     0.120513641
     3743 H          72.504746989         92.794347688         85.790976643 H       1 P1     0.125814648
     3744 H          73.590336427         93.987752239         86.510885456 H       1 P1     0.126437375
     3745 H          71.334605722         95.744192257         82.555572170 H       1 P1     0.147751719
     3746 H          71.027499054         94.040780849         84.235203957 H       1 P1     0.133045655
     3747 H          71.607913000         97.032634271         87.169650428 H       1 P1     0.122061409
     3748 H          71.824868923         98.641973920         85.447872363 H       1 P1     0.152235146
     3749 O         133.192160109         90.473770408         90.101217534 O.3     1 P1    -0.661679974
     3750 C         131.083237189         91.708956046         89.434583467 C.3     1 P1    -0.172109339
     3751 C         132.424581280         91.050905806         89.050065959 C.3     1 P1     0.111248433
     3752 C         133.359300511         91.931349383         88.273860843 C.3     1 P1    -0.039912288
     3753 O          66.526398196         91.302912564         87.747610814 O.3     1 P1    -0.539990103
     3754 C          67.702777817         93.229815240         86.790240158 C.ar    1 P1    -0.187424756
     3755 C          68.973551598         93.882924152         86.571064157 C.ar    1 P1    -0.135535822
     3756 C          70.183278358         93.391038475         87.096717567 C.ar    1 P1     0.001914687
     3757 C          70.132486781         92.113422700         87.712581991 C.ar    1 P1    -0.133906094
     3758 C          68.903400861         91.439177971         87.923457760 C.ar    1 P1    -0.157736931
     3759 C          67.700663600         92.004481350         87.479232219 C.ar    1 P1     0.257307550
     3760 O          70.087139340        100.589563793         80.759385568 O.3     1 P1    -0.679839224
     3761 C          72.090034699        101.512434755         81.832061162 C.3     1 P1    -0.159889183
     3762 C          71.335316888        100.203950192         81.422491258 C.3     1 P1     0.090729269
     3763 C          71.125230151         99.148093371         82.568507770 C.3     1 P1    -0.016752856
     3764 O          72.148955824         98.175355390         82.834455985 O.3     1 P1    -0.542858967
     3765 C          71.560301232         94.822266167         88.470012974 C.3     1 P1    -0.349781955
     3766 C          72.673758033         93.430323884         86.696436505 C.3     1 P1    -0.344298121
     3767 C          71.426080983         94.276983684         87.022184984 C.3     1 P1     0.033405545
     3768 C          71.555991762         95.971637849         83.562129750 C.ar    1 P1    -0.157506947
     3769 C          71.294788239         95.003507329         84.549431898 C.ar    1 P1    -0.134334425
     3770 C          71.356378813         95.346049384         85.955057836 C.ar    1 P1    -0.002319530
     3771 C          71.584247889         96.702831626         86.223238625 C.ar    1 P1    -0.121858175
     3772 C          71.811081516         97.638121049         85.251072651 C.ar    1 P1    -0.180017408
     3773 C          71.916457565         97.307790139         83.923864920 C.ar    1 P1     0.258726141
     3774 H         129.877185709         82.329920032         97.342051970 H       1 P1     0.131772215
     3775 H         129.090246591         83.822504609         97.214956821 H       1 P1     0.117865498
     3776 H         131.230979199         84.562620595         95.825023193 H       1 P1     0.113652608
     3777 H         132.450626983         85.153908290         97.665685184 H       1 P1     0.132952176
     3778 H         131.583897704         84.032658830         98.782141750 H       1 P1     0.115742006
     3779 H         128.444752204         85.965905507         99.620656817 H       1 P1     0.135255621
     3780 H         128.228882849         86.443112909        101.992871224 H       1 P1     0.136086560
     3781 H         132.209278302         87.887246369        101.930341889 H       1 P1     0.131083305
     3782 H         132.493325873         86.816244715         99.756114384 H       1 P1     0.133002780
     3783 H          69.717918788         90.513560141        106.786328692 H       1 P1     0.145091754
     3784 H          70.909522328         89.295038164        107.035867114 H       1 P1     0.141931556
     3785 H          69.467960010         87.708323403        105.746095730 H       1 P1     0.126863044
     3786 H          67.869780538         88.826171667        104.275452803 H       1 P1     0.130728227
     3787 H          67.942157955         90.333193459        105.206911002 H       1 P1     0.130534212
     3788 H         128.950236863         89.786194461        104.014342784 H       1 P1     0.126393325
     3789 H         129.908262255         89.818690846        102.543207691 H       1 P1     0.146719381
     3790 H         128.357894358         89.065623675        102.511729649 H       1 P1     0.158864808
     3791 H         129.038146783         87.486735769        105.495074187 H       1 P1     0.129950606
     3792 H         128.033569354         87.026482940        104.106131161 H       1 P1     0.152522243
     3793 H         129.568884361         86.142035410        104.445272905 H       1 P1     0.143337405
     3794 H         133.089408852         90.681281434        105.820935812 H       1 P1     0.124507072
     3795 H         130.947608893         90.256637668        104.908726750 H       1 P1     0.118194410
     3796 H         131.887648300         86.324251978        104.270689835 H       1 P1     0.142384621
     3797 H         133.930431036         86.454433596        105.277460799 H       1 P1     0.177949710
     3798 O         132.136810734         82.777652195         96.517410249 O.3     1 P1    -0.680309325
     3799 C         129.749810491         83.184287306         96.687512863 C.3     1 P1    -0.148294818
     3800 C         131.160106684         83.818987058         96.623134147 C.3     1 P1     0.126995433
     3801 C         131.438134328         84.694427003         97.875912893 C.3     1 P1    -0.040595363
     3802 O         130.522373227         85.850698015         98.119625446 O.3     1 P1    -0.562485735
     3803 C         129.316475423         86.204588243        100.172333180 C.ar    1 P1    -0.166980698
     3804 C         129.158667783         86.532256986        101.531131336 C.ar    1 P1    -0.110083672
     3805 C         130.218167538         87.260856685        102.133780313 C.ar    1 P1     0.010911468
     3806 C         131.453904110         87.376597975        101.444573087 C.ar    1 P1    -0.121701941
     3807 C         131.564432277         86.873489022        100.118578559 C.ar    1 P1    -0.183292892
     3808 C         130.497783961         86.277326377         99.427881991 C.ar    1 P1     0.255837912
[truncated: 3,555,119 more chars]
