# Supplementary material for: Effect of inorganic material surface chemistry on structures and fracture behaviours of epoxy resin
Source: Nat Commun. 2024 Mar 8;15:1898. doi: 10.1038/s41467-024-46138-6 (PMC10923874; doi:10.1038/s41467-024-46138-6)
Supplement: Supplementary file 4 — Supplementary Data 1 [file 41467_2024_46138_MOESM4_ESM.zip › DGEBA_PACM_Bulk_cured/DGEBA_PACM_Bulk_cured_ratio0.8.pdb]

REMARK NSTEP=        0
HETATM    1 H    PO01    1      88.591  78.740  88.691
HETATM    2 H    PO01    1      89.724  80.316  88.483
HETATM    3 H    PO01    1      88.905  81.028  90.953
HETATM    4 H    PO01    1      87.412  79.612  92.066
HETATM    5 H    PO01    1      87.291  78.320  90.891
HETATM    6 H    PO01    1      84.649  78.993  88.399
HETATM    7 H    PO01    1      82.481  77.894  88.558
HETATM    8 H    PO01    1      82.648  78.285  92.784
HETATM    9 H    PO01    1      84.833  78.836  92.578
HETATM   10 H    PO01    1      77.759  83.176  97.656
HETATM   11 H    PO01    1      76.537  84.071  96.715
HETATM   12 H    PO01    1      76.565  81.618  96.471
HETATM   13 H    PO01    1      78.885  81.002  96.087
HETATM   14 H    PO01    1      78.816  82.131  94.647
HETATM   15 H    PO01    1      80.608  76.627  88.821
HETATM   16 H    PO01    1      79.178  76.758  89.689
HETATM   17 H    PO01    1      79.896  78.304  89.154
HETATM   18 H    PO01    1      80.411  75.104  91.438
HETATM   19 H    PO01    1      81.854  75.362  90.644
HETATM   20 H    PO01    1      81.639  75.773  92.320
HETATM   21 H    PO01    1      77.903  77.879  94.413
HETATM   22 H    PO01    1      79.271  76.458  92.881
HETATM   23 H    PO01    1      80.464  80.077  90.943
HETATM   24 H    PO01    1      79.186  81.353  92.417
HETATM   25 O3   PO01    1      89.769  79.261  90.329
HETATM   26 C3   PO01    1      89.083  79.674  89.054
HETATM   27 C3   PO01    1      88.619  80.068  90.456
HETATM   28 C3   PO01    1      87.341  79.399  91.037
HETATM   29 O3   PO01    1      86.121  79.931  90.451
HETATM   30 CR   PO01    1      84.161  78.855  89.330
HETATM   31 CR   PO01    1      82.887  78.247  89.422
HETATM   32 CR   PO01    1      82.277  77.980  90.665
HETATM   33 CR   PO01    1      83.003  78.402  91.821
HETATM   34 CR   PO01    1      84.371  78.806  91.703
HETATM   35 CR   PO01    1      84.987  79.130  90.496
HETATM   36 O3   PO01    1      76.312  82.732  94.731
HETATM   37 C3   PO01    1      77.480  83.488  96.673
HETATM   38 C3   PO01    1      77.172  82.231  95.791
HETATM   39 C3   PO01    1      78.318  81.404  95.257
HETATM   40 O3   PO01    1      77.797  80.301  94.587
HETATM   41 C3   PO01    1      80.098  77.229  89.508
HETATM   42 C3   PO01    1      81.192  75.821  91.310
HETATM   43 C3   PO01    1      80.922  77.277  90.831
HETATM   44 CR   PO01    1      78.477  78.245  93.657
HETATM   45 CR   PO01    1      79.284  77.484  92.760
HETATM   46 CR   PO01    1      80.101  78.156  91.812
HETATM   47 CR   PO01    1      80.003  79.554  91.670
HETATM   48 CR   PO01    1      79.245  80.312  92.614
HETATM   49 CR   PO01    1      78.460  79.660  93.591
HETATM   50 H    PO01    1      73.403  74.031  95.763
HETATM   51 H    PO01    1      74.528  74.675  97.160
HETATM   52 H    PO01    1      73.475  76.871  96.947
HETATM   53 H    PO01    1      71.399  77.137  95.140
HETATM   54 H    PO01    1      71.623  75.661  94.645
HETATM   55 H    PO01    1      72.482  75.861  92.044
HETATM   56 H    PO01    1      73.869  74.237  90.913
HETATM   57 H    PO01    1      76.990  74.987  93.584
HETATM   58 H    PO01    1      75.666  76.635  94.606
HETATM   59 H    PO01    1      73.740  76.151  83.401
HETATM   60 H    PO01    1      73.982  74.614  82.843
HETATM   61 H    PO01    1      76.602  74.970  83.418
HETATM   62 H    PO01    1      74.927  73.944  85.052
HETATM   63 H    PO01    1      74.686  75.609  85.779
HETATM   64 H    PO01    1      77.736  72.852  93.037
HETATM   65 H    PO01    1      78.311  72.353  91.404
HETATM   66 H    PO01    1      78.398  74.165  91.938
HETATM   67 H    PO01    1      76.293  71.172  91.753
HETATM   68 H    PO01    1      75.282  72.034  92.736
HETATM   69 H    PO01    1      74.844  71.971  91.058
HETATM   70 H    PO01    1      76.175  72.304  86.831
HETATM   71 H    PO01    1      76.265  71.639  89.126
HETATM   72 H    PO01    1      77.142  75.664  90.195
HETATM   73 H    PO01    1      77.096  76.274  87.798
HETATM   74 O3   PO01    1      72.343  75.205  97.407
HETATM   75 C3   PO01    1      73.541  74.671  96.670
HETATM   76 C3   PO01    1      72.924  76.030  96.444
HETATM   77 C3   PO01    1      72.276  76.457  95.058
HETATM   78 O3   PO01    1      73.230  77.217  94.282
HETATM   79 CR   PO01    1      73.439  75.657  92.409
HETATM   80 CR   PO01    1      74.247  74.739  91.706
HETATM   81 CR   PO01    1      75.596  74.437  92.103
HETATM   82 CR   PO01    1      76.105  75.211  93.208
HETATM   83 CR   PO01    1      75.318  76.069  93.921
HETATM   84 CR   PO01    1      73.950  76.342  93.530
HETATM   85 O3   PO01    1      76.203  76.924  84.009
HETATM   86 C3   PO01    1      74.477  75.563  82.939
HETATM   87 C3   PO01    1      75.757  75.562  83.861
HETATM   88 C3   PO01    1      75.422  74.939  85.198
HETATM   89 O3   PO01    1      76.575  74.715  85.939
HETATM   90 C3   PO01    1      77.817  73.153  92.033
HETATM   91 C3   PO01    1      75.685  71.983  91.742
HETATM   92 C3   PO01    1      76.377  73.338  91.422
HETATM   93 CR   PO01    1      76.399  72.968  87.600
HETATM   94 CR   PO01    1      76.455  72.603  88.937
HETATM   95 CR   PO01    1      76.638  73.624  89.943
HETATM   96 CR   PO01    1      76.889  74.922  89.521
HETATM   97 CR   PO01    1      76.846  75.351  88.142
HETATM   98 CR   PO01    1      76.552  74.335  87.197
HETATM   99 H    PO01    1      76.209 130.241 102.970
HETATM  100 H    PO01    1      74.924 130.881 101.998
HETATM  101 H    PO01    1      77.494 131.097 100.490
HETATM  102 H    PO01    1      76.907 133.617 100.832
HETATM  103 H    PO01    1      75.365 132.965 101.447
HETATM  104 H    PO01    1      76.841  66.125  97.658
HETATM  105 H    PO01    1      75.946  67.988  96.513
HETATM  106 H    PO01    1      72.393  67.675  98.902
HETATM  107 H    PO01    1      73.301 133.464  99.750
HETATM  108 H    PO01    1      80.957  73.719  95.492
HETATM  109 H    PO01    1      81.138  75.550  95.721
HETATM  110 H    PO01    1      78.836  75.672  97.098
HETATM  111 H    PO01    1      78.888  73.193  98.269
HETATM  112 H    PO01    1      78.729  72.643  96.478
HETATM  113 H    PO01    1      72.832  69.437  94.718
HETATM  114 H    PO01    1      74.178  68.431  94.738
HETATM  115 H    PO01    1      72.649  67.784  95.278
HETATM  116 H    PO01    1      71.992  70.773  96.714
HETATM  117 H    PO01    1      71.408  69.215  97.169
HETATM  118 H    PO01    1      72.245  70.112  98.290
HETATM  119 H    PO01    1      76.070  72.254  99.312
HETATM  120 H    PO01    1      74.567  70.386  98.989
HETATM  121 H    PO01    1      74.931  70.748  94.773
HETATM  122 H    PO01    1      76.651  72.465  95.127
HETATM  123 O3   PO01    1      77.858 131.932 102.359
HETATM  124 C3   PO01    1      75.922 130.441 101.925
HETATM  125 C3   PO01    1      76.937 131.529 101.348
HETATM  126 C3   PO01    1      76.205 132.757 100.791
HETATM  127 O3   PO01    1      75.858 132.511  99.456
HETATM  128 CR   PO01    1      75.879  66.432  97.851
HETATM  129 CR   PO01    1      75.353  67.550  97.218
HETATM  130 CR   PO01    1      74.054  68.035  97.484
HETATM  131 CR   PO01    1      73.281  67.354  98.541
HETATM  132 CR   PO01    1      73.874  66.140  99.111
HETATM  133 CR   PO01    1      75.213 133.672  98.810
HETATM  134 O3   PO01    1      80.695  74.662  97.432
HETATM  135 C3   PO01    1      80.641  74.650  96.048
HETATM  136 C3   PO01    1      79.326  74.753  96.922
HETATM  137 C3   PO01    1      78.639  73.433  97.250
HETATM  138 O3   PO01    1      77.235  73.683  97.392
HETATM  139 C3   PO01    1      73.278  68.604  95.300
HETATM  140 C3   PO01    1      72.209  69.893  97.194
HETATM  141 C3   PO01    1      73.565  69.229  96.739
HETATM  142 CR   PO01    1      75.795  71.945  98.343
HETATM  143 CR   PO01    1      74.965  70.825  98.221
HETATM  144 CR   PO01    1      74.670  70.306  96.879
HETATM  145 CR   PO01    1      75.247  70.952  95.738
HETATM  146 CR   PO01    1      76.205  71.955  95.964
HETATM  147 CR   PO01    1      76.425  72.613  97.210
HETATM  148 H    PO01    1     128.334  80.638  87.689
HETATM  149 H    PO01    1     130.027  80.554  87.375
HETATM  150 H    PO01    1     129.261  82.058  89.750
HETATM  151 H    PO01    1     129.273  80.170  91.204
HETATM  152 H    PO01    1     129.432  79.024  89.790
HETATM  153 H    PO01    1     126.450  79.887  92.526
HETATM  154 H    PO01    1     125.322  78.004  93.564
HETATM  155 H    PO01    1     126.572  75.516  90.460
HETATM  156 H    PO01    1     127.586  77.415  89.411
HETATM  157 H    PO01    1     127.603  67.909  93.606
HETATM  158 H    PO01    1     128.785  66.540  93.061
HETATM  159 H    PO01    1     130.445  68.299  92.170
HETATM  160 H    PO01    1     130.257  70.754  93.120
HETATM  161 H    PO01    1     128.848  70.185  93.880
HETATM  162 H    PO01    1     124.489  76.219  94.852
HETATM  163 H    PO01    1     124.935  74.605  94.968
HETATM  164 H    PO01    1     126.243  75.808  94.762
HETATM  165 H    PO01    1     123.148  74.522  92.777
HETATM  166 H    PO01    1     123.357  76.218  92.992
HETATM  167 H    PO01    1     123.651  75.536  91.446
HETATM  168 H    PO01    1     126.014  71.018  91.218
HETATM  169 H    PO01    1     124.603  72.977  91.533
HETATM  170 H    PO01    1     127.840  74.852  93.591
HETATM  171 H    PO01    1     129.139  72.888  93.276
HETATM  172 O3   PO01    1     131.128  80.975  89.512
HETATM  173 C3   PO01    1     129.320  81.148  87.835
HETATM  174 C3   PO01    1     129.659  81.098  89.390
HETATM  175 C3   PO01    1     129.026  79.950  90.192
HETATM  176 O3   PO01    1     127.521  79.933  90.071
HETATM  177 CR   PO01    1     126.370  79.030  92.038
HETATM  178 CR   PO01    1     125.782  77.894  92.684
HETATM  179 CR   PO01    1     125.866  76.603  92.209
HETATM  180 CR   PO01    1     126.457  76.473  90.881
HETATM  181 CR   PO01    1     127.002  77.571  90.228
HETATM  182 CR   PO01    1     126.993  78.850  90.757
HETATM  183 O3   PO01    1     129.681  67.917  94.068
HETATM  184 C3   PO01    1     128.584  67.634  93.163
HETATM  185 C3   PO01    1     129.695  68.629  92.846
HETATM  186 C3   PO01    1     129.331  70.145  93.002
HETATM  187 O3   PO01    1     128.469  70.637  91.858
HETATM  188 C3   PO01    1     125.277  75.481  94.434
HETATM  189 C3   PO01    1     123.765  75.398  92.501
HETATM  190 C3   PO01    1     125.242  75.395  92.880
HETATM  191 CR   PO01    1     126.414  71.853  91.655
HETATM  192 CR   PO01    1     125.572  72.993  91.899
HETATM  193 CR   PO01    1     126.038  74.181  92.609
HETATM  194 CR   PO01    1     127.386  74.047  93.074
HETATM  195 CR   PO01    1     128.231  72.895  92.873
HETATM  196 CR   PO01    1     127.778  71.804  92.114
HETATM  197 H    PO01    1      71.691  74.849 107.253
HETATM  198 H    PO01    1      72.453  73.837 106.226
HETATM  199 H    PO01    1      69.820  72.937 107.605
HETATM  200 H    PO01    1      68.945  72.984 105.234
HETATM  201 H    PO01    1      70.471  73.652 104.780
HETATM  202 H    PO01    1      68.992  77.291 106.292
HETATM  203 H    PO01    1      66.964  78.302 107.342
HETATM  204 H    PO01    1     133.779  74.458 108.658
HETATM  205 H    PO01    1      67.415  73.601 107.239
HETATM  206 H    PO01    1     127.955  81.098 104.567
HETATM  207 H    PO01    1     128.186  82.652 104.494
HETATM  208 H    PO01    1     129.845  81.056 102.695
HETATM  209 H    PO01    1     130.631  82.128 105.429
HETATM  210 H    PO01    1     131.550  81.012 104.439
HETATM  211 H    PO01    1     131.848  75.274 109.190
HETATM  212 H    PO01    1     132.911  75.537 110.569
HETATM  213 H    PO01    1     131.357  76.486 110.520
HETATM  214 H    PO01    1     133.114  78.479 110.897
HETATM  215 H    PO01    1      66.528  77.395 110.565
HETATM  216 H    PO01    1      66.415  78.783 109.559
HETATM  217 H    PO01    1     130.562  77.503 105.251
HETATM  218 H    PO01    1     131.675  76.248 106.791
HETATM  219 H    PO01    1     132.141  79.733 109.193
HETATM  220 H    PO01    1     130.924  80.973 107.554
HETATM  221 O3   PO01    1      70.865  71.696 106.248
HETATM  222 C3   PO01    1      71.924  73.827 107.124
HETATM  223 C3   PO01    1      70.543  72.990 106.816
HETATM  224 C3   PO01    1      69.789  73.610 105.627
HETATM  225 O3   PO01    1      69.425  75.030 105.868
HETATM  226 CR   PO01    1      68.269  76.762 106.745
HETATM  227 CR   PO01    1      67.154  77.341 107.418
HETATM  228 CR   PO01    1      66.279  76.538 108.161
HETATM  229 CR   PO01    1      66.435  75.152 108.112
HETATM  230 CR   PO01    1      67.454  74.578 107.320
HETATM  231 CR   PO01    1      68.427  75.389 106.628
HETATM  232 O3   PO01    1     130.382  82.963 103.096
HETATM  233 C3   PO01    1     128.288  81.829 103.846
HETATM  234 C3   PO01    1     129.772  81.747 103.504
HETATM  235 C3   PO01    1     130.518  81.256 104.720
HETATM  236 O3   PO01    1     129.953  80.065 105.323
HETATM  237 C3   PO01    1     132.203  76.036 109.877
HETATM  238 C3   PO01    1     133.742  78.050 110.089
HETATM  239 C3   PO01    1     133.052  77.141 109.039
HETATM  240 CR   PO01    1     130.980  78.004 106.045
HETATM  241 CR   PO01    1     131.633  77.250 106.991
HETATM  242 CR   PO01    1     132.197  77.885 108.114
HETATM  243 CR   PO01    1     131.937  79.279 108.329
HETATM  244 CR   PO01    1     131.183  80.041 107.394
HETATM  245 CR   PO01    1     130.766  79.395 106.244
HETATM  246 H    PO01    1     132.356  75.352  96.661
HETATM  247 H    PO01    1     133.488  74.090  96.980
HETATM  248 H    PO01    1     132.537  73.008  94.787
HETATM  249 H    PO01    1     130.739  71.851  96.114
HETATM  250 H    PO01    1     131.195  72.901  97.559
HETATM  251 H    PO01    1     131.178  69.683  96.687
HETATM  252 H    PO01    1     130.900  67.919  98.210
HETATM  253 H    PO01    1     133.410  69.898 100.988
HETATM  254 H    PO01    1     133.597  71.787  99.336
HETATM  255 H    PO01    1      70.780 131.629 104.096
HETATM  256 H    PO01    1      72.510 131.503 103.801
HETATM  257 H    PO01    1      71.526 132.005 101.796
HETATM  258 H    PO01    1      70.644  66.421 101.346
HETATM  259 H    PO01    1      70.170  66.535 102.965
HETATM  260 H    PO01    1     131.302  67.589 102.848
HETATM  261 H    PO01    1     131.715  69.124 102.342
HETATM  262 H    PO01    1     130.199  68.405 101.597
HETATM  263 H    PO01    1     131.535 133.449 100.863
HETATM  264 H    PO01    1     130.368  66.514 100.125
HETATM  265 H    PO01    1     131.840  66.158  99.308
HETATM  266 H    PO01    1      68.359 133.932  99.560
HETATM  267 H    PO01    1      66.260  66.777  99.063
HETATM  268 H    PO01    1     133.487  67.070 103.263
HETATM  269 H    PO01    1      67.576 133.785 103.692
HETATM  270 O3   PO01    1     130.748  74.131  94.975
HETATM  271 C3   PO01    1     132.915  74.572  96.187
HETATM  272 C3   PO01    1     131.937  73.544  95.553
HETATM  273 C3   PO01    1     131.515  72.486  96.607
HETATM  274 O3   PO01    1     132.721  71.698  96.932
HETATM  275 CR   PO01    1     131.677  69.689  97.600
HETATM  276 CR   PO01    1     131.432  68.679  98.517
HETATM  277 CR   PO01    1     132.216  68.685  99.736
HETATM  278 CR   PO01    1     132.973  69.848 100.058
HETATM  279 CR   PO01    1     133.117  70.884  99.125
HETATM  280 CR   PO01    1     132.504  70.737  97.913
HETATM  281 O3   PO01    1      72.777 133.627 102.215
HETATM  282 C3   PO01    1      71.695 132.247 103.866
HETATM  283 C3   PO01    1      71.590 132.852 102.491
HETATM  284 C3   PO01    1      70.354 133.688 102.202
HETATM  285 O3   PO01    1      69.173 132.961 101.820
HETATM  286 C3   PO01    1     131.257  68.171 101.931
HETATM  287 C3   PO01    1     131.400  66.379 100.291
HETATM  288 C3   PO01    1     132.165  67.641 100.783
HETATM  289 CR   PO01    1      67.697  66.111 100.393
HETATM  290 CR   PO01    1      66.431  66.634 100.056
HETATM  291 CR   PO01    1     133.507  67.023 101.085
HETATM  292 CR   PO01    1      66.060  66.788 102.423
HETATM  293 CR   PO01    1      67.250  66.117 102.736
HETATM  294 CR   PO01    1      68.051 133.686 101.679
HETATM  295 H    PO01    1      67.384 122.435 111.305
HETATM  296 H    PO01    1      68.210 123.710 110.439
HETATM  297 H    PO01    1     133.439 123.156 109.455
HETATM  298 H    PO01    1      66.819 122.891 107.195
HETATM  299 H    PO01    1      68.145 123.178 108.198
HETATM  300 H    PO01    1      66.185 125.293 105.725
HETATM  301 H    PO01    1      67.474 126.187 103.724
HETATM  302 H    PO01    1      70.539 127.042 106.558
HETATM  303 H    PO01    1      69.158 126.161 108.244
HETATM  304 H    PO01    1     131.431 130.354  99.491
HETATM  305 H    PO01    1     130.292 128.995  99.289
HETATM  306 H    PO01    1     132.904 127.853  99.707
HETATM  307 H    PO01    1     133.059 128.296 102.098
HETATM  308 H    PO01    1     132.089 129.822 101.944
HETATM  309 H    PO01    1      71.933 127.556 104.694
HETATM  310 H    PO01    1      71.712 128.428 103.202
HETATM  311 H    PO01    1      70.868 128.926 104.736
HETATM  312 H    PO01    1      71.355 126.366 102.303
HETATM  313 H    PO01    1      71.082 125.421 103.855
HETATM  314 H    PO01    1      69.945 125.350 102.580
HETATM  315 H    PO01    1      67.234 130.835 103.187
HETATM  316 H    PO01    1      68.824 129.697 104.396
HETATM  317 H    PO01    1      69.420 127.030 101.146
HETATM  318 H    PO01    1      67.638 128.239  99.860
HETATM  319 O3   PO01    1      66.657 121.462 109.327
HETATM  320 C3   PO01    1      67.254 123.326 110.688
HETATM  321 C3   PO01    1      66.511 122.913 109.357
HETATM  322 C3   PO01    1      67.127 123.470 108.079
HETATM  323 O3   PO01    1      66.894 124.922 108.036
HETATM  324 CR   PO01    1      67.086 125.620 105.838
HETATM  325 CR   PO01    1      67.875 126.143 104.753
HETATM  326 CR   PO01    1      69.145 126.673 104.998
HETATM  327 CR   PO01    1      69.615 126.704 106.321
HETATM  328 CR   PO01    1      68.762 126.231 107.337
HETATM  329 CR   PO01    1      67.586 125.553 107.100
HETATM  330 O3   PO01    1     131.241 127.280 100.786
HETATM  331 C3   PO01    1     131.356 129.232  99.275
HETATM  332 C3   PO01    1     132.128 128.316 100.264
HETATM  333 C3   PO01    1     132.796 129.109 101.417
HETATM  334 O3   PO01    1     133.968 129.997 101.048
HETATM  335 C3   PO01    1      71.216 128.138 104.150
HETATM  336 C3   PO01    1      70.686 125.987 103.113
HETATM  337 C3   PO01    1      69.984 127.216 103.803
HETATM  338 CR   PO01    1      67.651 129.981 102.793
HETATM  339 CR   PO01    1      68.549 129.263 103.499
HETATM  340 CR   PO01    1      69.049 128.060 102.908
HETATM  341 CR   PO01    1      68.891 127.787 101.576
HETATM  342 CR   PO01    1      67.897 128.527 100.856
HETATM  343 CR   PO01    1      67.146 129.459 101.562
HETATM  344 H    PO01    1      84.057 132.767 132.644
HETATM  345 H    PO01    1      82.617 133.853 132.993
HETATM  346 H    PO01    1      82.657 131.032 131.786
HETATM  347 H    PO01    1      80.043 132.073 131.709
HETATM  348 H    PO01    1      80.554 132.031 133.377
HETATM  349 H    PO01    1      79.152 129.188 130.547
HETATM  350 H    PO01    1      76.838 128.266 130.775
HETATM  351 H    PO01    1      77.144 128.707  66.878
HETATM  352 H    PO01    1      79.132 129.916  66.749
HETATM  353 H    PO01    1      68.282 129.860  70.088
HETATM  354 H    PO01    1      68.034 131.476  70.782
HETATM  355 H    PO01    1      69.751 132.563  69.023
HETATM  356 H    PO01    1      70.095 131.269  66.870
HETATM  357 H    PO01    1      69.747 129.674  67.829
HETATM  358 H    PO01    1      75.132 126.769 131.014
HETATM  359 H    PO01    1      73.639 127.283 132.074
HETATM  360 H    PO01    1      74.498 128.345 131.129
HETATM  361 H    PO01    1      76.155 126.472  66.718
HETATM  362 H    PO01    1      74.932 125.709 133.690
HETATM  363 H    PO01    1      76.452 125.869 132.891
HETATM  364 H    PO01    1      72.320 128.432  68.687
HETATM  365 H    PO01    1      74.008 127.134  67.532
HETATM  366 H    PO01    1      74.603 130.335 132.945
HETATM  367 H    PO01    1      73.102 131.718  66.399
HETATM  368 O3   PO01    1      82.143 132.659 130.635
HETATM  369 C3   PO01    1      83.027 132.813 133.062
HETATM  370 C3   PO01    1      82.204 131.974 131.971
HETATM  371 C3   PO01    1      80.742 131.585 132.385
HETATM  372 O3   PO01    1      80.614 130.146 132.394
HETATM  373 CR   PO01    1      78.655 129.202 131.447
HETATM  374 CR   PO01    1      77.336 128.679 131.574
HETATM  375 CR   PO01    1      76.664 128.551 132.785
HETATM  376 CR   PO01    1      77.429 128.966 133.927
HETATM  377 CR   PO01    1      78.637 129.630 133.867
HETATM  378 CR   PO01    1      79.257 129.707 132.618
HETATM  379 O3   PO01    1      68.095 131.257  68.753
HETATM  380 C3   PO01    1      68.533 130.902  70.052
HETATM  381 C3   PO01    1      69.500 131.481  69.022
HETATM  382 C3   PO01    1      70.145 130.735  67.886
HETATM  383 O3   PO01    1      71.608 130.782  68.229
HETATM  384 C3   PO01    1      74.643 127.421 131.780
HETATM  385 C3   PO01    1      75.789 126.370 133.606
HETATM  386 C3   PO01    1      75.400 127.761 133.031
HETATM  387 CR   PO01    1      72.748 128.743  67.822
HETATM  388 CR   PO01    1      73.801 128.037  67.158
HETATM  389 CR   PO01    1      74.433 128.539 133.942
HETATM  390 CR   PO01    1      74.146 129.950 133.709
HETATM  391 CR   PO01    1      73.233 130.729  66.554
HETATM  392 CR   PO01    1      72.475 130.088  67.484
HETATM  393 H    PO01    1      87.672  73.712 104.364
HETATM  394 H    PO01    1      87.724  75.168 105.232
HETATM  395 H    PO01    1      85.419  74.293 106.120
HETATM  396 H    PO01    1      84.347  75.369 104.139
HETATM  397 H    PO01    1      85.689  74.910 103.039
HETATM  398 H    PO01    1      86.545  78.578 102.863
HETATM  399 H    PO01    1      85.202  80.348 102.157
HETATM  400 H    PO01    1      82.111  79.016 104.655
HETATM  401 H    PO01    1      83.544  77.327 105.378
HETATM  402 H    PO01    1      85.290  84.735 109.016
HETATM  403 H    PO01    1      84.706  85.837 108.027
HETATM  404 H    PO01    1      82.553  85.806 109.527
HETATM  405 H    PO01    1      81.677  83.891 108.451
HETATM  406 H    PO01    1      83.314  83.251 108.241
HETATM  407 H    PO01    1      83.185  80.902 100.494
HETATM  408 H    PO01    1      82.342  82.260 100.912
HETATM  409 H    PO01    1      84.025  82.066 101.492
HETATM  410 H    PO01    1      80.726  79.867 103.191
HETATM  411 H    PO01    1      80.409  81.040 102.031
HETATM  412 H    PO01    1      81.266  79.503 101.496
HETATM  413 H    PO01    1      80.581  83.325 106.147
HETATM  414 H    PO01    1      80.475  81.651 104.509
HETATM  415 H    PO01    1      84.405  82.594 103.408
HETATM  416 H    PO01    1      84.642  84.122 105.248
HETATM  417 O3   PO01    1      85.436  72.782 104.633
HETATM  418 C3   PO01    1      87.351  74.163 105.289
HETATM  419 C3   PO01    1      85.835  74.074 105.077
HETATM  420 C3   PO01    1      85.397  75.263 104.079
HETATM  421 O3   PO01    1      85.972  76.600 104.432
HETATM  422 CR   PO01    1      85.579  78.546 103.139
HETATM  423 CR   PO01    1      84.780  79.602 102.729
HETATM  424 CR   PO01    1      83.414  79.796 103.141
HETATM  425 CR   PO01    1      83.026  78.933 104.245
HETATM  426 CR   PO01    1      83.887  77.925 104.634
HETATM  427 CR   PO01    1      85.189  77.678 104.089
HETATM  428 O3   PO01    1      83.288  84.374 110.682
HETATM  429 C3   PO01    1      84.660  85.586 109.069
HETATM  430 C3   PO01    1      83.243  85.026 109.379
HETATM  431 C3   PO01    1      82.706  84.150 108.194
HETATM  432 O3   PO01    1      82.742  84.783 106.862
HETATM  433 C3   PO01    1      83.060  81.582 101.324
HETATM  434 C3   PO01    1      81.169  80.284 102.296
HETATM  435 C3   PO01    1      82.574  80.896 102.630
HETATM  436 CR   PO01    1      81.429  83.150 105.557
HETATM  437 CR   PO01    1      81.352  82.104 104.605
HETATM  438 CR   PO01    1      82.491  81.903 103.748
HETATM  439 CR   PO01    1      83.628  82.708 104.024
HETATM  440 CR   PO01    1      83.729  83.638 105.029
HETATM  441 CR   PO01    1      82.588  83.871 105.821
HETATM  442 H    PO01    1      75.573  79.282 126.443
HETATM  443 H    PO01    1      75.626  79.831 124.756
HETATM  444 H    PO01    1      75.007  81.588 127.197
HETATM  445 H    PO01    1      77.356  80.938 126.806
HETATM  446 H    PO01    1      77.028  82.616 126.586
HETATM  447 H    PO01    1      77.024  80.375 122.853
HETATM  448 H    PO01    1      76.185  81.415 120.650
HETATM  449 H    PO01    1      76.238  85.288 122.678
HETATM  450 H    PO01    1      77.550  84.144 124.497
HETATM  451 H    PO01    1      81.613  83.148 116.721
HETATM  452 H    PO01    1      81.116  84.700 116.442
HETATM  453 H    PO01    1      80.461  84.239 114.036
HETATM  454 H    PO01    1      79.296  82.453 116.130
HETATM  455 H    PO01    1      78.540  82.945 114.460
HETATM  456 H    PO01    1      73.253  83.429 121.055
HETATM  457 H    PO01    1      73.213  83.717 119.298
HETATM  458 H    PO01    1      74.037  82.260 120.015
HETATM  459 H    PO01    1      74.295  85.986 119.861
HETATM  460 H    PO01    1      74.334  85.615 121.622
HETATM  461 H    PO01    1      75.660  86.242 120.726
HETATM  462 H    PO01    1      76.056  83.582 115.732
HETATM  463 H    PO01    1      74.765  83.185 117.659
HETATM  464 H    PO01    1      77.760  84.871 120.249
HETATM  465 H    PO01    1      79.101  85.298 118.005
HETATM  466 O3   PO01    1      74.583  82.280 125.355
HETATM  467 C3   PO01    1      75.061  80.000 125.733
HETATM  468 C3   PO01    1      75.414  81.427 126.167
HETATM  469 C3   PO01    1      76.923  81.642 126.133
HETATM  470 O3   PO01    1      77.703  81.464 124.915
HETATM  471 CR   PO01    1      76.900  81.412 122.716
HETATM  472 CR   PO01    1      76.357  81.939 121.550
HETATM  473 CR   PO01    1      75.966  83.363 121.590
HETATM  474 CR   PO01    1      76.450  84.203 122.693
HETATM  475 CR   PO01    1      77.149  83.589 123.767
HETATM  476 CR   PO01    1      77.283  82.199 123.827
HETATM  477 O3   PO01    1      81.029  82.132 114.353
HETATM  478 C3   PO01    1      81.576  83.920 115.895
HETATM  479 C3   PO01    1      80.557  83.426 114.829
HETATM  480 C3   PO01    1      79.108  83.232 115.412
HETATM  481 O3   PO01    1      78.602  84.462 115.828
HETATM  482 C3   PO01    1      73.871  83.362 120.150
HETATM  483 C3   PO01    1      74.846  85.541 120.677
HETATM  484 C3   PO01    1      75.227  84.029 120.392
HETATM  485 CR   PO01    1      76.480  83.757 116.681
HETATM  486 CR   PO01    1      75.678  83.541 117.840
HETATM  487 CR   PO01    1      76.096  83.985 119.124
HETATM  488 CR   PO01    1      77.406  84.585 119.267
HETATM  489 CR   PO01    1      78.205  84.806 118.065
HETATM  490 CR   PO01    1      77.760  84.323 116.811
HETATM  491 H    PO01    1      83.631  81.685 125.192
HETATM  492 H    PO01    1      82.513  82.977 124.619
HETATM  493 H    PO01    1      84.204  84.215 123.647
HETATM  494 H    PO01    1      85.685  84.818 125.623
HETATM  495 H    PO01    1      85.136  83.324 126.374
HETATM  496 H    PO01    1      81.855  85.438 124.237
HETATM  497 H    PO01    1      81.298  87.824 123.467
HETATM  498 H    PO01    1      84.522  89.083 125.877
HETATM  499 H    PO01    1      84.937  86.806 126.619
HETATM  500 H    PO01    1      85.517  90.097 129.111
HETATM  501 H    PO01    1      87.229  90.770 128.456
HETATM  502 H    PO01    1      86.654  93.199 129.141
HETATM  503 H    PO01    1      84.648  93.597 130.567
HETATM  504 H    PO01    1      83.805  92.111 129.972
HETATM  505 H    PO01    1      84.981  89.696 123.157
HETATM  506 H    PO01    1      83.826  89.155 122.061
HETATM  507 H    PO01    1      84.051  91.026 122.463
HETATM  508 H    PO01    1      81.623  91.569 123.129
HETATM  509 H    PO01    1      81.252  90.054 122.409
HETATM  510 H    PO01    1      80.712  90.250 124.011
HETATM  511 H    PO01    1      81.966  92.204 127.872
HETATM  512 H    PO01    1      81.537  90.724 126.101
HETATM  513 H    PO01    1      85.166  91.766 124.533
HETATM  514 H    PO01    1      85.456  93.343 126.309
HETATM  515 O3   PO01    1      85.857  82.825 123.871
HETATM  516 C3   PO01    1      83.403  82.394 124.391
HETATM  517 C3   PO01    1      84.592  83.398 124.276
HETATM  518 C3   PO01    1      84.829  84.135 125.696
HETATM  519 O3   PO01    1      83.566  84.773 126.073
HETATM  520 CR   PO01    1      82.350  86.236 124.619
HETATM  521 CR   PO01    1      82.064  87.547 124.186
HETATM  522 CR   PO01    1      82.912  88.668 124.618
HETATM  523 CR   PO01    1      83.917  88.357 125.540
HETATM  524 CR   PO01    1      84.141  87.035 126.059
HETATM  525 CR   PO01    1      83.350  85.980 125.595
HETATM  526 O3   PO01    1      86.376  91.436 130.331
HETATM  527 C3   PO01    1      86.249  90.907 129.042
HETATM  528 C3   PO01    1      85.882  92.350 129.327
HETATM  529 C3   PO01    1      84.495  92.873 129.676
HETATM  530 O3   PO01    1      84.115  93.641 128.416
HETATM  531 C3   PO01    1      83.943  90.013 122.816
HETATM  532 C3   PO01    1      81.519  90.502 123.315
HETATM  533 C3   PO01    1      82.907  90.038 123.977
HETATM  534 CR   PO01    1      82.576  92.173 127.106
HETATM  535 CR   PO01    1      82.323  91.334 126.043
HETATM  536 CR   PO01    1      83.261  91.108 125.034
HETATM  537 CR   PO01    1      84.403  91.897 125.119
HETATM  538 CR   PO01    1      84.614  92.830 126.201
HETATM  539 CR   PO01    1      83.762  92.854 127.250
HETATM  540 H    PO01    1      82.177  68.847 119.571
HETATM  541 H    PO01    1      81.546  68.419 117.933
HETATM  542 H    PO01    1      83.557  69.318 116.966
HETATM  543 H    PO01    1      83.163  71.866 117.675
HETATM  544 H    PO01    1      81.782  71.181 118.662
HETATM  545 H    PO01    1      79.399  71.994 117.267
HETATM  546 H    PO01    1      78.535  74.126 116.798
HETATM  547 H    PO01    1      81.928  74.908 114.393
HETATM  548 H    PO01    1      82.769  72.638 115.166
HETATM  549 H    PO01    1      86.728  75.928 114.800
HETATM  550 H    PO01    1      85.889  77.450 114.379
HETATM  551 H    PO01    1      87.403  78.852 115.707
HETATM  552 H    PO01    1      86.184  78.165 117.789
HETATM  553 H    PO01    1      85.540  76.719 117.018
HETATM  554 H    PO01    1      78.294  75.731 114.052
HETATM  555 H    PO01    1      78.775  77.453 113.839
HETATM  556 H    PO01    1      79.846  76.099 113.301
HETATM  557 H    PO01    1      78.849  76.509 117.437
HETATM  558 H    PO01    1      78.720  77.982 116.541
HETATM  559 H    PO01    1      77.664  76.606 116.154
HETATM  560 H    PO01    1      83.356  77.717 118.173
HETATM  561 H    PO01    1      81.157  76.819 117.949
HETATM  562 H    PO01    1      81.283  77.814 113.863
HETATM  563 H    PO01    1      83.454  78.784 114.058
HETATM  564 O3   PO01    1      84.409  69.942 118.780
HETATM  565 C3   PO01    1      82.387  68.467 118.583
HETATM  566 C3   PO01    1      83.262  69.597 117.970
HETATM  567 C3   PO01    1      82.485  70.970 117.793
HETATM  568 O3   PO01    1      81.601  70.951 116.652
HETATM  569 CR   PO01    1      79.922  72.637 116.719
HETATM  570 CR   PO01    1      79.463  73.923 116.502
HETATM  571 CR   PO01    1      80.189  74.859 115.699
HETATM  572 CR   PO01    1      81.434  74.338 115.124
HETATM  573 CR   PO01    1      81.892  73.047 115.507
HETATM  574 CR   PO01    1      81.146  72.176 116.332
HETATM  575 O3   PO01    1      88.257  77.094 116.497
HETATM  576 C3   PO01    1      86.871  77.064 114.595
HETATM  577 C3   PO01    1      87.152  77.792 115.926
HETATM  578 C3   PO01    1      85.889  77.759 116.885
HETATM  579 O3   PO01    1      84.921  78.676 116.418
HETATM  580 C3   PO01    1      79.094  76.400 114.122
HETATM  581 C3   PO01    1      78.668  76.896 116.480
HETATM  582 C3   PO01    1      79.796  76.328 115.494
HETATM  583 CR   PO01    1      82.900  77.750 117.282
HETATM  584 CR   PO01    1      81.617  77.161 117.128
HETATM  585 CR   PO01    1      81.046  77.139 115.830
HETATM  586 CR   PO01    1      81.741  77.752 114.764
HETATM  587 CR   PO01    1      82.983  78.371 114.940
HETATM  588 CR   PO01    1      83.633  78.202 116.201
HETATM  589 H    PO01    8      69.094  88.516  84.414
HETATM  590 H    PO01    8      67.772  89.482  85.228
HETATM  591 H    PO01    8      68.742  91.591  84.426
HETATM  592 H    PO01    8      70.579  89.631  82.936
HETATM  593 H    PO01    8      71.242  90.504  84.284
HETATM  594 H    PO01    8      73.356  91.373  81.300
HETATM  595 H    PO01    8      73.810  90.561  79.153
HETATM  596 H    PO01    8      69.649  89.836  78.617
HETATM  597 H    PO01    8      69.302  90.837  80.633
HETATM  598 H    PO01    8      79.031  83.158  75.273
HETATM  599 H    PO01    8      80.497  83.336  76.402
HETATM  600 H    PO01    8      79.282  84.562  78.017
HETATM  601 H    PO01    8      76.486  84.199  77.045
HETATM  602 H    PO01    8      77.434  85.098  75.725
HETATM  603 H    PO01    8      70.237  88.592  76.767
HETATM  604 H    PO01    8      71.521  87.830  75.813
HETATM  605 H    PO01    8      71.234  87.198  77.417
HETATM  606 H    PO01    8      71.207  90.861  76.148
HETATM  607 H    PO01    8      72.969  91.139  76.625
HETATM  608 H    PO01    8      72.468  90.032  75.227
HETATM  609 H    PO01    8      76.514  87.850  75.621
HETATM  610 H    PO01    8      74.470  89.253  75.679
HETATM  611 H    PO01    8      73.324  87.528  79.198
HETATM  612 H    PO01    8      75.145  86.173  79.079
HETATM  613 O3   PO01    8      68.165  89.946  83.320
HETATM  614 C3   PO01    8      68.589  89.424  84.555
HETATM  615 C3   PO01    8      69.152  90.702  84.021
HETATM  616 C3   PO01    8      70.597  90.605  83.456
HETATM  617 O3   PO01    8      71.096  91.631  82.498
HETATM  618 CR   PO01    8      72.539  91.036  80.729
HETATM  619 CR   PO01    8      72.857  90.541  79.453
HETATM  620 CR   PO01    8      71.845  89.835  78.660
HETATM  621 CR   PO01    8      70.484  90.107  79.107
HETATM  622 CR   PO01    8      70.232  90.649  80.357
HETATM  623 CR   PO01    8      71.265  91.092  81.226
HETATM  624 O3   PO01    8      78.735  82.627  77.235
HETATM  625 C3   PO01    8      79.420  83.354  76.218
HETATM  626 C3   PO01    8      78.652  84.100  77.258
HETATM  627 C3   PO01    8      77.335  84.847  76.799
HETATM  628 O3   PO01    8      77.152  86.053  77.450
HETATM  629 C3   PO01    8      71.233  88.096  76.812
HETATM  630 C3   PO01    8      72.214  90.358  76.292
HETATM  631 C3   PO01    8      72.259  89.215  77.310
HETATM  632 CR   PO01    8      75.761  87.729  76.345
HETATM  633 CR   PO01    8      74.590  88.549  76.380
HETATM  634 CR   PO01    8      73.590  88.449  77.379
HETATM  635 CR   PO01    8      73.974  87.559  78.410
HETATM  636 CR   PO01    8      75.091  86.745  78.314
HETATM  637 CR   PO01    8      75.992  86.733  77.275
HETATM  638 H    PO01    1     122.217  72.393  78.589
HETATM  639 H    PO01    1     121.430  73.943  79.008
HETATM  640 H    PO01    1     122.698  73.934  81.303
HETATM  641 H    PO01    1     124.857  73.561  79.192
HETATM  642 H    PO01    1     124.854  74.547  80.548
HETATM  643 H    PO01    1     124.379  77.023  81.104
HETATM  644 H    PO01    1     123.206  78.763  81.704
HETATM  645 H    PO01    1     120.050  77.835  79.101
HETATM  646 H    PO01    1     121.463  76.254  78.120
HETATM  647 H    PO01    1     115.360  74.473  78.625
HETATM  648 H    PO01    1     114.621  75.270  79.945
HETATM  649 H    PO01    1     113.283  76.698  78.352
HETATM  650 H    PO01    1     115.159  77.963  77.361
HETATM  651 H    PO01    1     116.174  76.749  77.755
HETATM  652 H    PO01    1     121.761  80.254  82.924
HETATM  653 H    PO01    1     119.974  80.546  82.985
HETATM  654 H    PO01    1     120.687  78.939  83.154
HETATM  655 H    PO01    1     120.431  81.781  80.791
HETATM  656 H    PO01    1     122.106  81.231  80.908
HETATM  657 H    PO01    1     121.153  80.816  79.461
HETATM  658 H    PO01    1     116.722  80.093  78.513
HETATM  659 H    PO01    1     118.687  80.950  79.397
HETATM  660 H    PO01    1     118.688  77.936  82.298
HETATM  661 H    PO01    1     116.798  77.032  81.334
HETATM  662 O3   PO01    1     123.574  72.103  80.745
HETATM  663 C3   PO01    1     121.842  72.997  79.372
HETATM  664 C3   PO01    1     123.020  73.373  80.325
HETATM  665 C3   PO01    1     124.173  74.209  79.710
HETATM  666 O3   PO01    1     123.734  75.342  78.955
HETATM  667 CR   PO01    1     123.429  77.089  80.628
HETATM  668 CR   PO01    1     122.635  78.133  81.163
HETATM  669 CR   PO01    1     121.351  78.444  80.703
HETATM  670 CR   PO01    1     120.950  77.617  79.591
HETATM  671 CR   PO01    1     121.739  76.662  79.026
HETATM  672 CR   PO01    1     122.953  76.298  79.594
HETATM  673 O3   PO01    1     114.072  75.716  76.646
HETATM  674 C3   PO01    1     114.425  74.916  78.941
HETATM  675 C3   PO01    1     114.130  76.194  78.069
HETATM  676 C3   PO01    1     115.292  77.267  78.078
HETATM  677 O3   PO01    1     115.255  77.897  79.435
HETATM  678 C3   PO01    1     120.734  79.821  82.728
HETATM  679 C3   PO01    1     121.157  80.959  80.546
HETATM  680 C3   PO01    1     120.587  79.666  81.177
HETATM  681 CR   PO01    1     117.076  79.609  79.348
HETATM  682 CR   PO01    1     118.349  80.117  79.814
HETATM  683 CR   PO01    1     119.042  79.450  80.816
HETATM  684 CR   PO01    1     118.340  78.476  81.507
HETATM  685 CR   PO01    1     117.153  77.901  80.940
HETATM  686 CR   PO01    1     116.483  78.467  79.840
HETATM  687 H    PO01    1     125.866  89.175  72.061
HETATM  688 H    PO01    1     125.480  90.814  71.797
HETATM  689 H    PO01    1     126.852  90.913  69.874
HETATM  690 H    PO01    1     127.670  87.995  70.561
HETATM  691 H    PO01    1     128.767  89.310  70.927
HETATM  692 H    PO01    1     130.568  90.411  69.261
HETATM  693 H    PO01    1     130.698  92.591  68.183
HETATM  694 H    PO01    1     127.679  91.390 133.324
HETATM  695 H    PO01    1     127.636  89.307  66.514
HETATM  696 H    PO01    1     120.023  97.338  69.051
HETATM  697 H    PO01    1     121.251  97.906  67.924
HETATM  698 H    PO01    1     121.380  94.945  68.696
HETATM  699 H    PO01    1     123.854  95.833  69.111
HETATM  700 H    PO01    1     123.369  96.954  67.962
HETATM  701 H    PO01    1     129.996  95.759  66.447
HETATM  702 H    PO01    1     129.583  94.972  67.935
HETATM  703 H    PO01    1     131.061  94.420  66.973
HETATM  704 H    PO01    1     130.407  93.417 132.464
HETATM  705 H    PO01    1     128.608  93.183 132.220
HETATM  706 H    PO01    1     129.377  94.754 132.261
HETATM  707 H    PO01    1     125.313  93.633  68.773
HETATM  708 H    PO01    1     127.581  93.480  68.455
HETATM  709 H    PO01    1     127.090  95.201 132.569
HETATM  710 H    PO01    1     124.912  95.621 132.997
HETATM  711 O3   PO01    1     125.666  89.353  69.695
HETATM  712 C3   PO01    1     126.269  90.120  71.805
HETATM  713 C3   PO01    1     126.731  89.942  70.339
HETATM  714 C3   PO01    1     127.971  88.984  70.167
HETATM  715 O3   PO01    1     128.527  88.800  68.833
HETATM  716 CR   PO01    1     129.924  90.706  68.431
HETATM  717 CR   PO01    1     129.989  91.947  67.805
HETATM  718 CR   PO01    1     129.194  92.257  66.707
HETATM  719 CR   PO01    1     128.296  91.251  66.222
HETATM  720 CR   PO01    1     128.222  90.022  66.866
HETATM  721 CR   PO01    1     128.897  89.832  68.037
HETATM  722 O3   PO01    1     121.796  96.041  70.294
HETATM  723 C3   PO01    1     120.647  96.991  68.233
HETATM  724 C3   PO01    1     121.703  95.965  68.846
HETATM  725 C3   PO01    1     123.139  96.013  68.301
HETATM  726 O3   PO01    1     123.540  95.009  67.337
HETATM  727 C3   PO01    1     130.039  94.758  66.957
HETATM  728 C3   PO01    1     129.377  93.790 132.686
HETATM  729 C3   PO01    1     129.032  93.753  66.244
HETATM  730 CR   PO01    1     125.661  94.020  67.926
HETATM  731 CR   PO01    1     127.019  93.850  67.685
HETATM  732 CR   PO01    1     127.603  94.230  66.489
HETATM  733 CR   PO01    1     126.769  94.845 133.476
HETATM  734 CR   PO01    1     125.430  95.152 133.731
HETATM  735 CR   PO01    1     124.873  94.813  67.018
HETATM  736 H    PO01    1     129.931  93.231  98.797
HETATM  737 H    PO01    1     131.524  93.228  98.195
HETATM  738 H    PO01    1     132.136  93.598 100.225
HETATM  739 H    PO01    1     129.539  94.034 101.019
HETATM  740 H    PO01    1     130.766  93.826 102.208
HETATM  741 H    PO01    1     127.168  92.927 101.231
HETATM  742 H    PO01    1     125.364  93.907 102.536
HETATM  743 H    PO01    1     127.618  92.865 106.081
HETATM  744 H    PO01    1     129.367  91.992 104.662
HETATM  745 H    PO01    1     117.946  91.513 105.561
HETATM  746 H    PO01    1     117.137  90.844 107.149
HETATM  747 H    PO01    1     119.559  92.554 107.236
HETATM  748 H    PO01    1     119.774  89.651 106.801
HETATM  749 H    PO01    1     120.992  90.548 107.455
HETATM  750 H    PO01    1     126.492  94.810 106.992
HETATM  751 H    PO01    1     124.842  94.963 107.281
HETATM  752 H    PO01    1     125.585  93.463 107.323
HETATM  753 H    PO01    1     124.222  96.368 105.368
HETATM  754 H    PO01    1     125.965  96.322 104.971
HETATM  755 H    PO01    1     124.714  95.821 103.905
HETATM  756 H    PO01    1     122.948  90.069 105.743
HETATM  757 H    PO01    1     124.948  91.587 105.915
HETATM  758 H    PO01    1     122.639  94.840 104.554
HETATM  759 H    PO01    1     120.677  93.409 104.833
HETATM  760 O3   PO01    1     132.197  91.771 100.854
HETATM  761 C3   PO01    1     130.867  92.669  98.876
HETATM  762 C3   PO01    1     131.352  92.819 100.401
HETATM  763 C3   PO01    1     130.252  93.278 101.435
HETATM  764 O3   PO01    1     129.412  92.146 101.919
HETATM  765 CR   PO01    1     127.294  93.072 102.253
HETATM  766 CR   PO01    1     126.257  93.589 103.030
HETATM  767 CR   PO01    1     126.403  93.664 104.445
HETATM  768 CR   PO01    1     127.542  93.002 105.043
HETATM  769 CR   PO01    1     128.526  92.462 104.214
HETATM  770 CR   PO01    1     128.450  92.594 102.813
HETATM  771 O3   PO01    1     118.871  91.215 108.692
HETATM  772 C3   PO01    1     117.801  91.640 106.627
HETATM  773 C3   PO01    1     119.175  91.583 107.312
HETATM  774 C3   PO01    1     120.226  90.584 106.693
HETATM  775 O3   PO01    1     120.542  90.876 105.340
HETATM  776 C3   PO01    1     125.594  94.356 106.794
HETATM  777 C3   PO01    1     125.013  95.767 104.920
HETATM  778 C3   PO01    1     125.217  94.257 105.278
HETATM  779 CR   PO01    1     122.940  91.056 105.489
HETATM  780 CR   PO01    1     124.116  91.903 105.450
HETATM  781 CR   PO01    1     124.047  93.303 105.133
HETATM  782 CR   PO01    1     122.788  93.850 104.835
HETATM  783 CR   PO01    1     121.581  93.006 104.915
HETATM  784 CR   PO01    1     121.679  91.633 105.183
HETATM  785 H    PO01    1      69.813  85.986 129.206
HETATM  786 H    PO01    1      70.877  84.810 129.774
HETATM  787 H    PO01    1      69.495  83.223 130.070
HETATM  788 H    PO01    1      67.199  83.285 129.533
HETATM  789 H    PO01    1      67.307  84.936 128.780
HETATM  790 H    PO01    1     133.067  84.779 131.190
HETATM  791 H    PO01    1     131.621  86.523 131.635
HETATM  792 H    PO01    1      66.967  89.135 132.092
HETATM  793 H    PO01    1      68.436  87.287 131.214
HETATM  794 H    PO01    1      67.925  94.503  70.072
HETATM  795 H    PO01    1      66.414  93.869  70.522
HETATM  796 H    PO01    1      66.955  91.797  71.092
HETATM  797 H    PO01    1      67.799  91.136  68.768
HETATM  798 H    PO01    1      67.903  92.772  68.454
HETATM  799 H    PO01    1     132.149  89.249 129.765
HETATM  800 H    PO01    1     131.424  90.638 130.532
HETATM  801 H    PO01    1     133.155  90.433 130.532
HETATM  802 H    PO01    1     130.108  89.798 132.394
HETATM  803 H    PO01    1     130.261  88.183 131.439
HETATM  804 H    PO01    1     130.527  88.210 133.105
HETATM  805 H    PO01    1     133.623  93.027  66.407
HETATM  806 H    PO01    1     132.962  91.913 132.416
HETATM  807 H    PO01    1     132.550  88.374  66.789
HETATM  808 H    PO01    1     132.997  89.610  68.737
HETATM  809 O3   PO01    1      69.076  83.018 128.002
HETATM  810 C3   PO01    1      70.225  85.046 128.975
HETATM  811 C3   PO01    1      69.199  83.851 129.226
HETATM  812 C3   PO01    1      67.777  84.240 129.568
HETATM  813 O3   PO01    1      67.842  84.824 130.861
HETATM  814 CR   PO01    1     133.463  85.654 131.336
HETATM  815 CR   PO01    1     132.628  86.735 131.526
HETATM  816 CR   PO01    1     133.160  88.054 131.811
HETATM  817 CR   PO01    1      66.592  88.165 131.789
HETATM  818 CR   PO01    1      67.427  87.167 131.322
HETATM  819 CR   PO01    1      66.923  85.816 131.062
HETATM  820 O3   PO01    1      68.993  92.036  70.860
HETATM  821 C3   PO01    1      67.370  93.890  70.818
HETATM  822 C3   PO01    1      67.651  92.363  70.481
HETATM  823 C3   PO01    1      67.373  92.025  69.012
HETATM  824 O3   PO01    1     133.876  91.953  68.770
HETATM  825 C3   PO01    1     132.192  89.892 130.619
HETATM  826 C3   PO01    1     130.658  88.848 132.205
HETATM  827 C3   PO01    1     132.219  89.174 132.036
HETATM  828 CR   PO01    1     133.398  92.039  66.504
HETATM  829 CR   PO01    1     133.044  91.353 133.245
HETATM  830 CR   PO01    1     132.683  90.017 133.282
HETATM  831 CR   PO01    1     132.761  89.347  66.658
HETATM  832 CR   PO01    1     133.070  90.051  67.816
HETATM  833 CR   PO01    1     133.444  91.354  67.692
HETATM  834 H    PO01    1      70.211  75.148 100.049
HETATM  835 H    PO01    1      71.995  75.960 100.147
HETATM  836 H    PO01    1      71.181  77.300 101.933
HETATM  837 H    PO01    1      69.210  76.671 103.431
HETATM  838 H    PO01    1      68.928  75.246 102.276
HETATM  839 H    PO01    1      67.303  75.801  99.819
HETATM  840 H    PO01    1     132.980  75.490  99.456
HETATM  841 H    PO01    1     132.393  77.985 102.975
HETATM  842 H    PO01    1      66.794  77.943 103.361
HETATM  843 H    PO01    1     127.936  81.243  94.423
HETATM  844 H    PO01    1     127.962  81.266  96.134
HETATM  845 H    PO01    1     130.320  80.417  95.964
HETATM  846 H    PO01    1     129.651  78.151  95.061
HETATM  847 H    PO01    1     128.139  78.765  94.423
HETATM  848 H    PO01    1     131.112  74.265 102.057
HETATM  849 H    PO01    1     129.501  74.451 101.214
HETATM  850 H    PO01    1     131.059  74.315 100.325
HETATM  851 H    PO01    1     128.970  76.573 102.168
HETATM  852 H    PO01    1     130.396  76.302 103.157
HETATM  853 H    PO01    1     130.034  77.950 102.393
HETATM  854 H    PO01    1     128.348  76.276  97.138
HETATM  855 H    PO01    1     129.613  75.186  98.767
HETATM  856 H    PO01    1     130.807  78.889 100.307
HETATM  857 H    PO01    1     129.829  79.900  98.489
HETATM  858 O3   PO01    1      71.500  75.061 101.924
HETATM  859 C3   PO01    1      71.102  75.557 100.591
HETATM  860 C3   PO01    1      70.715  76.305 101.884
HETATM  861 C3   PO01    1      69.256  76.280 102.410
HETATM  862 O3   PO01    1      68.557  77.186 101.593
HETATM  863 CR   PO01    1      66.674  76.137 100.544
HETATM  864 CR   PO01    1     133.237  75.982 100.312
HETATM  865 CR   PO01    1     132.379  76.543 101.276
HETATM  866 CR   PO01    1     132.957  77.351 102.359
HETATM  867 CR   PO01    1      66.427  77.416 102.525
HETATM  868 CR   PO01    1      67.210  76.911 101.543
HETATM  869 O3   PO01    1     130.255  80.243  93.847
HETATM  870 C3   PO01    1     128.591  81.404  95.275
HETATM  871 C3   PO01    1     129.626  80.269  95.160
HETATM  872 C3   PO01    1     128.891  78.912  95.235
HETATM  873 O3   PO01    1     128.225  78.744  96.513
HETATM  874 C3   PO01    1     130.579  74.746 101.147
HETATM  875 C3   PO01    1     129.978  76.820 102.265
HETATM  876 C3   PO01    1     130.823  76.290 101.081
HETATM  877 CR   PO01    1     128.943  76.813  97.711
HETATM  878 CR   PO01    1     129.612  76.157  98.770
HETATM  879 CR   PO01    1     130.223  76.922  99.827
HETATM  880 CR   PO01    1     130.363  78.268  99.573
HETATM  881 CR   PO01    1     129.634  78.889  98.487
HETATM  882 CR   PO01    1     128.930  78.167  97.510
HETATM  883 H    PO01    1      74.930  91.275  97.589
HETATM  884 H    PO01    1      74.689  90.934  99.235
HETATM  885 H    PO01    1      76.956  89.897  97.477
HETATM  886 H    PO01    1      76.178  88.813 100.241
HETATM  887 H    PO01    1      77.807  88.915  99.799
HETATM  888 H    PO01    1      78.171  86.168 100.661
HETATM  889 H    PO01    1      77.442  84.403 101.831
HETATM  890 H    PO01    1      73.824  84.238  99.719
HETATM  891 H    PO01    1      74.554  86.188  98.499
HETATM  892 H    PO01    1     133.941  85.279 102.589
HETATM  893 H    PO01    1      66.876  85.036 101.029
HETATM  894 H    PO01    1      67.800  86.306 103.638
HETATM  895 H    PO01    1      69.961  86.702 102.574
HETATM  896 H    PO01    1      69.582  85.404 101.363
HETATM  897 H    PO01    1      74.854  81.714  99.712
HETATM  898 H    PO01    1      76.390  81.522 100.602
HETATM  899 H    PO01    1      74.967  80.838 101.388
HETATM  900 H    PO01    1      76.043  83.379 103.690
HETATM  901 H    PO01    1      75.455  81.753 103.519
HETATM  902 H    PO01    1      76.903  82.208 102.790
HETATM  903 H    PO01    1      70.514  82.476 102.298
HETATM  904 H    PO01    1      72.728  81.582 101.732
HETATM  905 H    PO01    1      74.403  85.129 103.236
HETATM  906 H    PO01    1      72.158  85.753 103.942
HETATM  907 O3   PO01    1      77.213  91.240  98.984
HETATM  908 C3   PO01    1      75.002  90.456  98.270
HETATM  909 C3   PO01    1      76.530  90.066  98.467
HETATM  910 C3   PO01    1      76.792  88.782  99.389
HETATM  911 O3   PO01    1      76.802  87.495  98.708
HETATM  912 CR   PO01    1      77.218  85.909 100.488
HETATM  913 CR   PO01    1      76.797  84.729 101.109
HETATM  914 CR   PO01    1      75.536  84.129 100.874
HETATM  915 CR   PO01    1      74.741  84.702  99.922
HETATM  916 CR   PO01    1      75.152  85.863  99.234
HETATM  917 CR   PO01    1      76.399  86.448  99.514
HETATM  918 O3   PO01    1      67.854  87.410 101.847
HETATM  919 C3   PO01    1      66.973  85.021 102.124
HETATM  920 C3   PO01    1      67.966  86.188 102.582
HETATM  921 C3   PO01    1      69.416  85.776 102.406
HETATM  922 O3   PO01    1      69.942  84.814 103.369
HETATM  923 C3   PO01    1      75.310  81.684 100.768
HETATM  924 C3   PO01    1      75.945  82.541 103.032
HETATM  925 C3   PO01    1      75.206  82.946 101.731
HETATM  926 CR   PO01    1      71.372  83.052 102.452
HETATM  927 CR   PO01    1      72.620  82.523 102.128
HETATM  928 CR   PO01    1      73.808  83.338 102.335
HETATM  929 CR   PO01    1      73.596  84.578 102.936
HETATM  930 CR   PO01    1      72.330  84.982 103.332
HETATM  931 CR   PO01    1      71.177  84.241 103.010
HETATM  932 H    PO01    1      66.027  74.290  93.410
HETATM  933 H    PO01    1      67.441  75.262  93.763
HETATM  934 H    PO01    1      66.571  72.721  95.185
HETATM  935 H    PO01    1      67.940  73.978  96.771
HETATM  936 H    PO01    1      69.124  74.249  95.450
HETATM  937 H    PO01    1      70.840  73.298  97.724
HETATM  938 H    PO01    1      71.136  72.699 100.129
HETATM  939 H    PO01    1      67.939  69.960  99.792
HETATM  940 H    PO01    1      67.640  70.715  97.467
HETATM  941 H    PO01    1     130.354  74.326 104.673
HETATM  942 H    PO01    1     130.344  72.852 103.898
HETATM  943 H    PO01    1     130.761  71.635 106.208
HETATM  944 H    PO01    1     133.229  71.966 106.194
HETATM  945 H    PO01    1     132.989  73.503 105.264
HETATM  946 H    PO01    1      69.600  68.557 101.194
HETATM  947 H    PO01    1      71.199  69.306 100.856
HETATM  948 H    PO01    1      70.659  68.990 102.507
HETATM  949 H    PO01    1      71.879  71.440 102.019
HETATM  950 H    PO01    1      70.683  72.603 102.381
HETATM  951 H    PO01    1      70.906  71.205 103.415
HETATM  952 H    PO01    1      66.163  73.429 102.685
HETATM  953 H    PO01    1      68.244  72.911 101.636
HETATM  954 H    PO01    1      68.244  69.194 103.346
HETATM  955 H    PO01    1      66.053  69.574 104.326
HETATM  956 O3   PO01    1      67.722  72.641  93.614
HETATM  957 C3   PO01    1      66.701  74.660  94.266
HETATM  958 C3   PO01    1      67.342  73.359  94.742
HETATM  959 C3   PO01    1      68.404  73.553  95.846
HETATM  960 O3   PO01    1      69.068  72.286  96.093
HETATM  961 CR   PO01    1      70.231  72.626  98.228
HETATM  962 CR   PO01    1      70.434  72.281  99.596
HETATM  963 CR   PO01    1      69.566  71.325 100.122
HETATM  964 CR   PO01    1      68.557  70.646  99.355
HETATM  965 CR   PO01    1      68.436  70.991  98.037
HETATM  966 CR   PO01    1      69.241  71.944  97.414
HETATM  967 O3   PO01    1     131.217  73.448 107.109
HETATM  968 C3   PO01    1     130.160  73.273 104.890
HETATM  969 C3   PO01    1     131.164  72.623 105.939
HETATM  970 C3   PO01    1     132.620  72.470 105.424
HETATM  971 O3   PO01    1     132.672  71.861 104.105
HETATM  972 C3   PO01    1      70.370  69.305 101.501
HETATM  973 C3   PO01    1      70.880  71.559 102.396
HETATM  974 C3   PO01    1      69.818  70.780 101.578
HETATM  975 CR   PO01    1      66.597  72.518 102.831
HETATM  976 CR   PO01    1      67.815  72.207 102.194
HETATM  977 CR   PO01    1      68.438  70.967 102.284
HETATM  978 CR   PO01    1      67.820  70.052 103.177
HETATM  979 CR   PO01    1      66.561  70.325 103.851
HETATM  980 CR   PO01    1     133.951  71.598 103.733
HETATM  981 H    PO01    1      84.236  85.926 114.679
HETATM  982 H    PO01    1      83.341  86.009 116.215
HETATM  983 H    PO01    1      81.169  86.524 114.963
HETATM  984 H    PO01    1      81.594  88.619 114.040
HETATM  985 H    PO01    1      83.387  88.341 114.542
HETATM  986 H    PO01    1      81.687  91.055 115.307
HETATM  987 H    PO01    1      82.858  92.996 116.249
HETATM  988 H    PO01    1      85.018  90.434 118.915
HETATM  989 H    PO01    1      83.750  88.426 118.001
HETATM  990 H    PO01    1      91.291  96.744 117.382
HETATM  991 H    PO01    1      91.839  97.101 115.745
HETATM  992 H    PO01    1      89.816  97.922 114.844
HETATM  993 H    PO01    1      89.580  95.336 116.455
HETATM  994 H    PO01    1      90.208  95.536 114.866
HETATM  995 H    PO01    1      82.400  93.120 119.489
HETATM  996 H    PO01    1      83.274  94.666 119.817
HETATM  997 H    PO01    1      82.430  94.286 118.220
HETATM  998 H    PO01    1      85.460  93.936 120.309
HETATM  999 H    PO01    1      84.826  92.319 120.482
HETATM 1000 H    PO01    1      86.139  92.375 119.464
HETATM 1001 H    PO01    1      88.180  93.361 116.069
HETATM 1002 H    PO01    1      86.409  92.095 117.234
HETATM 1003 H    PO01    1      84.015  95.696 117.023
HETATM 1004 H    PO01    1      85.728  96.640 115.660
HETATM 1005 O3   PO01    1      82.189  86.473 113.110
HETATM 1006 C3   PO01    1      83.222  85.749 115.139
HETATM 1007 C3   PO01    1      82.148  86.691 114.560
HETATM 1008 C3   PO01    1      82.303  88.157 114.742
HETATM 1009 O3   PO01    1      81.992  88.497 116.105
HETATM 1010 CR   PO01    1      82.389  90.931 116.087
HETATM 1011 CR   PO01    1      83.007  92.036 116.738
HETATM 1012 CR   PO01    1      83.894  91.891 117.830
HETATM 1013 CR   PO01    1      84.243  90.563 118.205
HETATM 1014 CR   PO01    1      83.582  89.419 117.617
HETATM 1015 CR   PO01    1      82.614  89.636 116.566
HETATM 1016 O3   PO01    1      88.771  98.044 116.545
HETATM 1017 C3   PO01    1      91.150  97.454 116.544
HETATM 1018 C3   PO01    1      89.768  97.379 115.814
HETATM 1019 C3   PO01    1      89.397  95.885 115.510
HETATM 1020 O3   PO01    1      88.113  95.628 114.919
HETATM 1021 C3   PO01    1      83.058  93.908 119.038
HETATM 1022 C3   PO01    1      85.251  92.994 119.778
HETATM 1023 C3   PO01    1      84.379  93.164 118.511
HETATM 1024 CR   PO01    1      87.297  93.825 116.266
HETATM 1025 CR   PO01    1      86.345  93.151 117.004
HETATM 1026 CR   PO01    1      85.182  93.843 117.432
HETATM 1027 CR   PO01    1      84.907  95.153 116.861
HETATM 1028 CR   PO01    1      85.933  95.740 116.063
HETATM 1029 CR   PO01    1      87.133  95.116 115.719
HETATM 1030 H    PO01    3      71.324  85.168 133.502
HETATM 1031 H    PO01    3      72.666  84.922  66.833
HETATM 1032 H    PO01    3      72.886  82.540  66.301
HETATM 1033 H    PO01    3      71.748  81.863 131.985
HETATM 1034 H    PO01    3      70.676  83.194 132.147
HETATM 1035 H    PO01    3      70.233  79.316 133.128
HETATM 1036 H    PO01    3      68.490  78.315 131.753
HETATM 1037 H    PO01    3      66.145  81.796 132.216
HETATM 1038 H    PO01    3      68.011  82.857 133.269
HETATM 1039 H    PO01    3     129.116  78.800  69.112
HETATM 1040 H    PO01    3     129.751  80.295  68.819
HETATM 1041 H    PO01    3     127.434  81.192  67.835
HETATM 1042 H    PO01    3     127.709  79.966 133.777
HETATM 1043 H    PO01    3     128.838  78.802  66.518
HETATM 1044 H    PO01    3      66.866  80.024 128.955
HETATM 1045 H    PO01    3     133.202  79.871 128.877
HETATM 1046 H    PO01    3      66.043  81.216 129.793
HETATM 1047 H    PO01    3      67.049  77.701 130.021
HETATM 1048 H    PO01    3      66.184  77.145 131.477
HETATM 1049 H    PO01    3     133.288  77.573 130.001
HETATM 1050 H    PO01    3     131.434  79.259  66.943
HETATM 1051 H    PO01    3     133.217  78.688 133.548
HETATM 1052 H    PO01    3     131.398  80.476 130.208
HETATM 1053 H    PO01    3     129.541  81.309 131.643
HETATM 1054 O3   PO01    3      73.158  84.112 132.713
HETATM 1055 C3   PO01    3      72.321  84.722 133.688
HETATM 1056 C3   PO01    3      72.393  83.216 133.522
HETATM 1057 C3   PO01    3      71.234  82.518 132.738
HETATM 1058 O3   PO01    3      70.467  81.776 133.659
HETATM 1059 CR   PO01    3      69.432  79.837 132.806
HETATM 1060 CR   PO01    3      68.369  79.282 132.063
HETATM 1061 CR   PO01    3      67.147  79.956 131.812
HETATM 1062 CR   PO01    3      66.982  81.292 132.314
HETATM 1063 CR   PO01    3      68.114  81.854 132.918
HETATM 1064 CR   PO01    3      69.324  81.198 133.138
HETATM 1065 O3   PO01    3     126.565  79.322  68.057
HETATM 1066 C3   PO01    3     128.801  79.867  69.121
HETATM 1067 C3   PO01    3     127.803  80.081  67.931
HETATM 1068 C3   PO01    3     128.489  79.792  66.603
HETATM 1069 O3   PO01    3     129.498  80.730  66.287
HETATM 1070 C3   PO01    3      66.040  80.192 129.578
HETATM 1071 C3   PO01    3      66.163  77.852 130.676
HETATM 1072 C3   PO01    3     133.964  79.407 130.950
HETATM 1073 CR   PO01    3     131.435  79.427 133.901
HETATM 1074 CR   PO01    3     132.526  79.151 133.064
HETATM 1075 CR   PO01    3     132.605  79.490 131.682
HETATM 1076 CR   PO01    3     131.431  80.192 131.175
HETATM 1077 CR   PO01    3     130.357  80.639 131.988
HETATM 1078 CR   PO01    3     130.445  80.242 133.367
HETATM 1079 H    PO01    1      80.858  89.332  68.554
HETATM 1080 H    PO01    1      81.236  88.302  67.279
HETATM 1081 H    PO01    1      79.329  87.425  68.228
HETATM 1082 H    PO01    1      77.296  88.590  68.607
HETATM 1083 H    PO01    1      77.813  90.049  67.718
HETATM 1084 H    PO01    1      78.264  92.273  69.148
HETATM 1085 H    PO01    1      76.614  94.008  69.935
HETATM 1086 H    PO01    1      75.088  91.085  72.560
HETATM 1087 H    PO01    1      76.774  89.500  71.710
HETATM 1088 H    PO01    1      81.544  91.264  78.882
HETATM 1089 H    PO01    1      81.352  91.136  77.186
HETATM 1090 H    PO01    1      79.074  92.113  79.155
HETATM 1091 H    PO01    1      78.293  91.446  76.840
HETATM 1092 H    PO01    1      79.439  92.508  76.215
HETATM 1093 H    PO01    1      74.619  96.077  72.154
HETATM 1094 H    PO01    1      76.127  95.694  71.260
HETATM 1095 H    PO01    1      74.622  95.248  70.539
HETATM 1096 H    PO01    1      73.375  92.438  72.304
HETATM 1097 H    PO01    1      72.808  94.098  72.732
HETATM 1098 H    PO01    1      73.034  93.517  70.997
HETATM 1099 H    PO01    1      75.077  92.960  76.638
HETATM 1100 H    PO01    1      73.947  93.239  74.531
HETATM 1101 H    PO01    1      77.492  94.648  72.830
HETATM 1102 H    PO01    1      78.553  94.279  74.888
HETATM 1103 O3   PO01    1      78.708  88.000  66.413
HETATM 1104 C3   PO01    1      80.580  89.084  67.507
HETATM 1105 C3   PO01    1      79.164  88.349  67.698
HETATM 1106 C3   PO01    1      78.118  89.272  68.441
HETATM 1107 O3   PO01    1      78.491  89.868  69.720
HETATM 1108 CR   PO01    1      77.537  92.014  69.889
HETATM 1109 CR   PO01    1      76.662  93.085  70.412
HETATM 1110 CR   PO01    1      75.788  92.799  71.440
HETATM 1111 CR   PO01    1      75.760  91.444  71.869
HETATM 1112 CR   PO01    1      76.664  90.445  71.266
HETATM 1113 CR   PO01    1      77.477  90.723  70.193
HETATM 1114 O3   PO01    1      80.604  93.457  78.479
HETATM 1115 C3   PO01    1      80.758  91.072  78.135
HETATM 1116 C3   PO01    1      79.720  92.248  78.291
HETATM 1117 C3   PO01    1      78.755  92.383  77.026
HETATM 1118 O3   PO01    1      77.799  93.515  77.068
HETATM 1119 C3   PO01    1      75.083  95.324  71.521
HETATM 1120 C3   PO01    1      73.442  93.471  72.071
HETATM 1121 C3   PO01    1      74.983  93.888  72.116
HETATM 1122 CR   PO01    1      75.613  93.251  75.813
HETATM 1123 CR   PO01    1      74.951  93.398  74.584
HETATM 1124 CR   PO01    1      75.627  93.918  73.494
HETATM 1125 CR   PO01    1      76.939  94.363  73.609
HETATM 1126 CR   PO01    1      77.566  94.194  74.827
HETATM 1127 CR   PO01    1      76.987  93.648  75.946
HETATM 1128 H    PO01    1      72.756  88.368 119.385
HETATM 1129 H    PO01    1      72.992  89.770 120.551
HETATM 1130 H    PO01    1      70.754  89.290 121.503
HETATM 1131 H    PO01    1      70.341  86.639 120.006
HETATM 1132 H    PO01    1      70.470  87.977 118.917
HETATM 1133 H    PO01    1      68.781  90.554 121.011
HETATM 1134 H    PO01    1      67.832  92.389 119.725
HETATM 1135 H    PO01    1      66.759  89.696 116.661
HETATM 1136 H    PO01    1      67.675  87.868 117.955
HETATM 1137 H    PO01    1      70.037  90.945 109.077
HETATM 1138 H    PO01    1      69.313  89.906 110.341
HETATM 1139 H    PO01    1      67.006  90.278 109.110
HETATM 1140 H    PO01    1      66.568  92.087 110.554
HETATM 1141 H    PO01    1      68.171  92.343 110.869
HETATM 1142 H    PO01    1     132.773  93.415 116.911
HETATM 1143 H    PO01    1     132.746  91.630 117.611
HETATM 1144 H    PO01    1     133.250  93.104 118.634
HETATM 1145 H    PO01    1      67.324  94.406 118.169
HETATM 1146 H    PO01    1      68.718  93.532 117.680
HETATM 1147 H    PO01    1      67.661  94.372 116.453
HETATM 1148 H    PO01    1      69.224  91.192 113.422
HETATM 1149 H    PO01    1      68.946  91.971 115.752
HETATM 1150 H    PO01    1     132.729  91.794 115.130
HETATM 1151 H    PO01    1     133.140  90.765 112.901
HETATM 1152 O3   PO01    1      72.260  87.885 121.436
HETATM 1153 C3   PO01    1      72.604  88.781 120.366
HETATM 1154 C3   PO01    1      71.165  88.582 120.864
HETATM 1155 C3   PO01    1      70.191  87.748 119.978
HETATM 1156 O3   PO01    1      68.849  87.963 120.255
HETATM 1157 CR   PO01    1      68.297  90.373 120.106
HETATM 1158 CR   PO01    1      67.835  91.438 119.299
HETATM 1159 CR   PO01    1      67.281  91.276 117.994
HETATM 1160 CR   PO01    1      67.176  89.895 117.570
HETATM 1161 CR   PO01    1      67.755  88.810 118.325
HETATM 1162 CR   PO01    1      68.339  89.056 119.577
HETATM 1163 O3   PO01    1      67.763  92.002 108.261
HETATM 1164 C3   PO01    1      69.192  90.257 109.292
HETATM 1165 C3   PO01    1      67.825  90.944 109.294
HETATM 1166 C3   PO01    1      67.467  91.590 110.650
HETATM 1167 O3   PO01    1      67.395  90.621 111.717
HETATM 1168 C3   PO01    1     133.229  92.663 117.600
HETATM 1169 C3   PO01    1      67.647  93.777 117.397
HETATM 1170 C3   PO01    1      66.770  92.473 117.127
HETATM 1171 CR   PO01    1      68.293  91.438 113.755
HETATM 1172 CR   PO01    1      68.192  91.862 115.120
HETATM 1173 CR   PO01    1      66.885  92.047 115.623
HETATM 1174 CR   PO01    1     133.692  91.766 114.802
HETATM 1175 CR   PO01    1     133.892  91.139 113.520
HETATM 1176 CR   PO01    1      67.213  91.120 112.944
HETATM 1177 H    PO01    1     124.846 119.291 112.217
HETATM 1178 H    PO01    1     126.156 119.622 111.082
HETATM 1179 H    PO01    1     127.760 119.456 113.105
HETATM 1180 H    PO01    1     126.353 120.232 114.871
HETATM 1181 H    PO01    1     127.104 118.728 115.213
HETATM 1182 H    PO01    1     126.063 116.762 116.375
HETATM 1183 H    PO01    1     125.607 116.387 118.793
HETATM 1184 H    PO01    1     122.977 119.687 118.540
HETATM 1185 H    PO01    1     123.487 119.884 116.313
HETATM 1186 H    PO01    1     132.106 116.252 123.655
HETATM 1187 H    PO01    1     131.641 117.626 124.671
HETATM 1188 H    PO01    1     129.837 116.394 125.683
HETATM 1189 H    PO01    1     128.471 115.606 123.710
HETATM 1190 H    PO01    1     129.791 115.943 122.703
HETATM 1191 H    PO01    1     122.673 118.608 122.191
HETATM 1192 H    PO01    1     123.342 119.837 121.113
HETATM 1193 H    PO01    1     122.013 118.846 120.486
HETATM 1194 H    PO01    1     123.039 116.318 121.698
HETATM 1195 H    PO01    1     122.616 116.244 119.954
HETATM 1196 H    PO01    1     124.249 115.630 120.546
HETATM 1197 H    PO01    1     128.559 118.854 121.039
HETATM 1198 H    PO01    1     126.458 119.161 119.849
HETATM 1199 H    PO01    1     124.426 117.116 123.120
HETATM 1200 H    PO01    1     126.662 117.076 124.275
HETATM 1201 O3   PO01    1     127.098 117.553 112.983
HETATM 1202 C3   PO01    1     125.878 119.751 112.114
HETATM 1203 C3   PO01    1     126.808 119.076 113.119
HETATM 1204 C3   PO01    1     126.370 119.187 114.631
HETATM 1205 O3   PO01    1     125.089 118.595 114.877
HETATM 1206 CR   PO01    1     125.404 117.339 116.925
HETATM 1207 CR   PO01    1     125.160 117.153 118.296
HETATM 1208 CR   PO01    1     124.332 118.032 119.009
HETATM 1209 CR   PO01    1     123.693 119.025 118.218
HETATM 1210 CR   PO01    1     123.993 119.202 116.857
HETATM 1211 CR   PO01    1     124.855 118.355 116.203
HETATM 1212 O3   PO01    1     130.164 114.619 125.084
HETATM 1213 C3   PO01    1     131.708 116.542 124.642
HETATM 1214 C3   PO01    1     130.241 115.971 124.791
HETATM 1215 C3   PO01    1     129.326 116.280 123.558
HETATM 1216 O3   PO01    1     128.877 117.691 123.432
HETATM 1217 C3   PO01    1     122.931 118.792 121.149
HETATM 1218 C3   PO01    1     123.482 116.400 120.709
HETATM 1219 C3   PO01    1     124.024 117.871 120.524
HETATM 1220 CR   PO01    1     127.705 118.521 121.439
HETATM 1221 CR   PO01    1     126.426 118.686 120.811
HETATM 1222 CR   PO01    1     125.187 118.063 121.362
HETATM 1223 CR   PO01    1     125.307 117.483 122.635
HETATM 1224 CR   PO01    1     126.524 117.467 123.338
HETATM 1225 CR   PO01    1     127.730 117.908 122.714
HETATM 1226 H    PO01    1      79.031 108.872  80.222
HETATM 1227 H    PO01    1      77.827 109.592  81.231
HETATM 1228 H    PO01    1      77.574 107.755  82.755
HETATM 1229 H    PO01    1      76.830 106.077  81.225
HETATM 1230 H    PO01    1      77.746 106.589  79.796
HETATM 1231 H    PO01    1      75.446 108.119  77.786
HETATM 1232 H    PO01    1      73.771 107.010  76.450
HETATM 1233 H    PO01    1      72.851 104.657  79.935
HETATM 1234 H    PO01    1      74.493 105.737  81.119
HETATM 1235 H    PO01    1     130.754 108.826  77.356
HETATM 1236 H    PO01    1     131.514 107.429  76.653
HETATM 1237 H    PO01    1     132.413 107.694  79.492
HETATM 1238 H    PO01    1      66.305 107.452  77.197
HETATM 1239 H    PO01    1     133.398 106.217  78.011
HETATM 1240 H    PO01    1      71.782 106.255  75.487
HETATM 1241 H    PO01    1      72.938 104.819  75.406
HETATM 1242 H    PO01    1      71.147 104.592  75.206
HETATM 1243 H    PO01    1      71.392 102.802  76.929
HETATM 1244 H    PO01    1      73.126 103.193  77.147
HETATM 1245 H    PO01    1      71.964 103.111  78.583
HETATM 1246 H    PO01    1      67.469 104.319  78.805
HETATM 1247 H    PO01    1      69.685 103.625  78.115
HETATM 1248 H    PO01    1      70.987 107.556  77.764
HETATM 1249 H    PO01    1      68.795 108.266  78.454
HETATM 1250 O3   PO01    1      79.312 106.736  81.950
HETATM 1251 C3   PO01    1      78.721 108.948  81.272
HETATM 1252 C3   PO01    1      78.164 107.604  81.775
HETATM 1253 C3   PO01    1      77.210 106.909  80.762
HETATM 1254 O3   PO01    1      76.047 107.712  80.346
HETATM 1255 CR   PO01    1      74.969 107.314  78.185
HETATM 1256 CR   PO01    1      73.961 106.630  77.440
HETATM 1257 CR   PO01    1      73.050 105.739  78.084
HETATM 1258 CR   PO01    1      73.372 105.336  79.412
HETATM 1259 CR   PO01    1      74.363 105.976  80.116
HETATM 1260 CR   PO01    1      75.170 107.001  79.553
HETATM 1261 O3   PO01    1     132.998 109.443  78.435
HETATM 1262 C3   PO01    1     131.297 107.843  77.595
HETATM 1263 C3   PO01    1     132.592 108.100  78.484
HETATM 1264 C3   PO01    1     133.808 107.248  78.120
HETATM 1265 O3   PO01    1      66.864 107.127  79.118
HETATM 1266 C3   PO01    1      71.974 105.157  75.763
HETATM 1267 C3   PO01    1      72.125 103.452  77.503
HETATM 1268 C3   PO01    1      71.903 104.989  77.294
HETATM 1269 CR   PO01    1      68.204 105.029  78.591
HETATM 1270 CR   PO01    1      69.518 104.625  78.156
HETATM 1271 CR   PO01    1      70.591 105.472  77.810
HETATM 1272 CR   PO01    1      70.282 106.844  78.000
HETATM 1273 CR   PO01    1      69.020 107.302  78.443
HETATM 1274 CR   PO01    1      67.989 106.432  78.746
HETATM 1275 H    PO01    1      68.150 111.511  87.769
HETATM 1276 H    PO01    1      67.979 110.580  86.291
HETATM 1277 H    PO01    1      69.460 109.688  88.773
HETATM 1278 H    PO01    1      68.898 107.997  86.339
HETATM 1279 H    PO01    1      68.315 107.902  88.124
HETATM 1280 H    PO01    1      70.023 105.535  86.007
HETATM 1281 H    PO01    1      70.500 103.283  86.575
HETATM 1282 H    PO01    1      70.323 104.369  90.693
HETATM 1283 H    PO01    1      70.252 106.499  89.962
HETATM 1284 H    PO01    1      67.440  99.365  98.203
HETATM 1285 H    PO01    1      67.681  98.378  96.854
HETATM 1286 H    PO01    1      66.797 101.232  96.650
HETATM 1287 H    PO01    1      66.393 100.615  94.259
HETATM 1288 H    PO01    1      67.671  99.403  94.564
HETATM 1289 H    PO01    1      69.072 101.316  88.294
HETATM 1290 H    PO01    1      70.392 101.112  87.149
HETATM 1291 H    PO01    1      70.174  99.966  88.454
HETATM 1292 H    PO01    1      72.494 100.787  89.455
HETATM 1293 H    PO01    1      72.635 102.025  88.148
HETATM 1294 H    PO01    1      72.838 102.467  89.853
HETATM 1295 H    PO01    1      70.655 100.807  93.790
HETATM 1296 H    PO01    1      71.677 101.040  91.591
HETATM 1297 H    PO01    1      68.214 102.451  90.069
HETATM 1298 H    PO01    1      67.049 101.825  92.138
HETATM 1299 O3   PO01    1      70.248 110.369  86.880
HETATM 1300 C3   PO01    1      68.015 110.505  87.383
HETATM 1301 C3   PO01    1      69.309 109.710  87.643
HETATM 1302 C3   PO01    1      69.132 108.155  87.363
HETATM 1303 O3   PO01    1      70.359 107.472  87.635
HETATM 1304 CR   PO01    1      70.207 105.264  86.971
HETATM 1305 CR   PO01    1      70.476 103.947  87.321
HETATM 1306 CR   PO01    1      70.560 103.525  88.697
HETATM 1307 CR   PO01    1      70.348 104.488  89.658
HETATM 1308 CR   PO01    1      70.266 105.814  89.255
HETATM 1309 CR   PO01    1      70.239 106.190  87.934
HETATM 1310 O3   PO01    1     133.454  99.852  96.345
HETATM 1311 C3   PO01    1      67.760  99.387  97.162
HETATM 1312 C3   PO01    1      66.874 100.242  96.319
HETATM 1313 C3   PO01    1      67.243 100.357  94.824
HETATM 1314 O3   PO01    1      68.246 101.444  94.478
HETATM 1315 C3   PO01    1      70.094 101.049  88.169
HETATM 1316 C3   PO01    1      72.245 101.824  89.135
HETATM 1317 C3   PO01    1      70.739 102.070  89.179
HETATM 1318 CR   PO01    1      70.141 101.171  92.994
HETATM 1319 CR   PO01    1      70.750 101.305  91.747
HETATM 1320 CR   PO01    1      70.102 101.742  90.546
HETATM 1321 CR   PO01    1      68.713 101.988  90.818
HETATM 1322 CR   PO01    1      68.054 101.785  92.085
HETATM 1323 CR   PO01    1      68.785 101.395  93.192
HETATM 1324 H    PO01    1      83.456  97.792  75.885
HETATM 1325 H    PO01    1      84.381  99.067  75.208
HETATM 1326 H    PO01    1      84.264  97.070  73.877
HETATM 1327 H    PO01    1      81.255  97.747  73.726
HETATM 1328 H    PO01    1      81.870  96.198  74.194
HETATM 1329 H    PO01    1      82.665  97.811  70.205
HETATM 1330 H    PO01    1      81.305  98.550  68.457
HETATM 1331 H    PO01    1      78.116  97.136  70.826
HETATM 1332 H    PO01    1      79.452  95.992  72.239
HETATM 1333 H    PO01    1      78.279 104.292  72.439
HETATM 1334 H    PO01    1      77.192 105.587  72.089
HETATM 1335 H    PO01    1      75.405 104.850  73.299
HETATM 1336 H    PO01    1      75.108 102.488  73.112
HETATM 1337 H    PO01    1      76.904 102.392  72.977
HETATM 1338 H    PO01    1      78.301  99.619  66.544
HETATM 1339 H    PO01    1      79.753  99.998  67.513
HETATM 1340 H    PO01    1      79.535  98.385  66.655
HETATM 1341 H    PO01    1      76.731  97.173  68.846
HETATM 1342 H    PO01    1      76.687  97.841  67.185
HETATM 1343 H    PO01    1      77.776  96.569  67.683
HETATM 1344 H    PO01    1      74.791 101.026  70.614
HETATM 1345 H    PO01    1      75.704  99.136  69.307
HETATM 1346 H    PO01    1      79.590 100.806  69.693
HETATM 1347 H    PO01    1      78.508 102.838  70.508
HETATM 1348 O3   PO01    1      83.800  98.779  72.814
HETATM 1349 C3   PO01    1      83.399  98.533  75.191
HETATM 1350 C3   PO01    1      83.466  97.761  73.816
HETATM 1351 C3   PO01    1      82.042  97.038  73.548
HETATM 1352 O3   PO01    1      82.132  96.327  72.294
HETATM 1353 CR   PO01    1      81.683  97.615  70.279
HETATM 1354 CR   PO01    1      80.843  98.095  69.292
HETATM 1355 CR   PO01    1      79.428  97.949  69.430
HETATM 1356 CR   PO01    1      79.029  97.176  70.549
HETATM 1357 CR   PO01    1      79.915  96.484  71.430
HETATM 1358 CR   PO01    1      81.255  96.809  71.352
HETATM 1359 O3   PO01    1      76.342 104.026  74.945
HETATM 1360 C3   PO01    1      77.608 104.992  72.908
HETATM 1361 C3   PO01    1      76.323 104.264  73.463
HETATM 1362 C3   PO01    1      76.039 102.967  72.713
HETATM 1363 O3   PO01    1      76.005 103.180  71.328
HETATM 1364 C3   PO01    1      79.090  99.204  67.219
HETATM 1365 C3   PO01    1      77.343  97.522  68.024
HETATM 1366 C3   PO01    1      78.363  98.625  68.532
HETATM 1367 CR   PO01    1      75.777 100.984  70.297
HETATM 1368 CR   PO01    1      76.345  99.880  69.630
HETATM 1369 CR   PO01    1      77.733  99.837  69.302
HETATM 1370 CR   PO01    1      78.585 100.889  69.764
HETATM 1371 CR   PO01    1      77.959 102.045  70.343
HETATM 1372 CR   PO01    1      76.569 102.129  70.611
HETATM 1373 H    PO01    1      72.761  97.774  66.344
HETATM 1374 H    PO01    1      71.011  98.185 133.671
HETATM 1375 H    PO01    1      70.295  99.112  67.917
HETATM 1376 H    PO01    1      72.663  99.737  69.227
HETATM 1377 H    PO01    1      72.900  97.954  69.200
HETATM 1378 H    PO01    1      72.214 100.694  71.609
HETATM 1379 H    PO01    1      73.611 100.509  73.592
HETATM 1380 H    PO01    1      72.382  96.553  73.967
HETATM 1381 H    PO01    1      71.303  96.780  71.827
HETATM 1382 H    PO01    1      82.229 101.653  75.534
HETATM 1383 H    PO01    1      83.329 101.107  74.579
HETATM 1384 H    PO01    1      81.757 100.454  72.751
HETATM 1385 H    PO01    1      79.478 101.315  72.684
HETATM 1386 H    PO01    1      79.763 101.996  74.396
HETATM 1387 H    PO01    1      73.725  99.116  77.283
HETATM 1388 H    PO01    1      73.070 100.187  76.046
HETATM 1389 H    PO01    1      72.263  98.812  76.401
HETATM 1390 H    PO01    1      74.535  96.070  75.228
HETATM 1391 H    PO01    1      74.896  97.113  76.679
HETATM 1392 H    PO01    1      73.176  96.662  76.283
HETATM 1393 H    PO01    1      77.586 101.413  75.432
HETATM 1394 H    PO01    1      75.324 100.677  75.897
HETATM 1395 H    PO01    1      76.195  97.195  73.609
HETATM 1396 H    PO01    1      78.286  97.862  73.195
HETATM 1397 O3   PO01    1      72.098  99.637  66.942
HETATM 1398 C3   PO01    1      71.827  98.243  66.552
HETATM 1399 C3   PO01    1      71.359  98.793  67.874
HETATM 1400 C3   PO01    1      72.155  98.769  69.154
HETATM 1401 O3   PO01    1      71.226  98.788  70.236
HETATM 1402 CR   PO01    1      72.422  99.770  72.064
HETATM 1403 CR   PO01    1      73.182  99.628  73.259
HETATM 1404 CR   PO01    1      73.302  98.403  73.968
HETATM 1405 CR   PO01    1      72.526  97.371  73.424
HETATM 1406 CR   PO01    1      71.870  97.488  72.190
HETATM 1407 CR   PO01    1      71.898  98.648  71.468
HETATM 1408 O3   PO01    1      81.878 102.579  73.183
HETATM 1409 C3   PO01    1      82.355 100.872  74.826
HETATM 1410 C3   PO01    1      81.571 101.182  73.547
HETATM 1411 C3   PO01    1      79.958 101.151  73.749
HETATM 1412 O3   PO01    1      79.558  99.830  74.234
HETATM 1413 C3   PO01    1      73.277  99.093  76.298
HETATM 1414 C3   PO01    1      74.155  96.881  75.879
HETATM 1415 C3   PO01    1      74.058  98.274  75.229
HETATM 1416 CR   PO01    1      77.364 100.482  75.167
HETATM 1417 CR   PO01    1      76.026 100.104  75.393
HETATM 1418 CR   PO01    1      75.542  98.809  74.949
HETATM 1419 CR   PO01    1      76.469  98.050  74.110
HETATM 1420 CR   PO01    1      77.719  98.519  73.794
HETATM 1421 CR   PO01    1      78.191  99.682  74.413
HETATM 1422 H    PO01    1     121.976 121.827  85.646
HETATM 1423 H    PO01    1     122.494 120.359  86.466
HETATM 1424 H    PO01    1     123.656 121.211  83.718
HETATM 1425 H    PO01    1     123.434 118.348  84.872
HETATM 1426 H    PO01    1     124.602 119.408  85.630
HETATM 1427 H    PO01    1     125.928 116.445  84.240
HETATM 1428 H    PO01    1     128.236 116.033  84.815
HETATM 1429 H    PO01    1     129.006 120.097  84.525
HETATM 1430 H    PO01    1     126.802 120.490  83.801
HETATM 1431 H    PO01    1      68.740 123.182  85.011
HETATM 1432 H    PO01    1      67.490 124.286  84.662
HETATM 1433 H    PO01    1      68.652 122.814  82.328
HETATM 1434 H    PO01    1      67.867 121.060  83.988
HETATM 1435 H    PO01    1      66.811 121.229  82.503
HETATM 1436 H    PO01    1     129.826 116.280  86.583
HETATM 1437 H    PO01    1     131.246 117.087  86.987
HETATM 1438 H    PO01    1     129.712 118.018  87.098
HETATM 1439 H    PO01    1     132.108 116.297  84.734
HETATM 1440 H    PO01    1     130.470 115.640  84.371
HETATM 1441 H    PO01    1     131.295 116.820  83.195
HETATM 1442 H    PO01    1     132.618 120.854  82.615
HETATM 1443 H    PO01    1     130.961 119.164  82.950
HETATM 1444 H    PO01    1     131.742 119.397  87.007
HETATM 1445 H    PO01    1     133.197 121.288  86.575
HETATM 1446 O3   PO01    1     121.962 120.062  83.717
HETATM 1447 C3   PO01    1     122.819 121.121  85.815
HETATM 1448 C3   PO01    1     123.178 120.435  84.395
HETATM 1449 C3   PO01    1     124.058 119.158  84.617
HETATM 1450 O3   PO01    1     124.989 118.864  83.537
HETATM 1451 CR   PO01    1     126.618 117.231  84.248
HETATM 1452 CR   PO01    1     127.954 116.976  84.463
HETATM 1453 CR   PO01    1     128.992 118.013  84.570
HETATM 1454 CR   PO01    1     128.488 119.340  84.334
HETATM 1455 CR   PO01    1     127.153 119.578  83.970
HETATM 1456 CR   PO01    1     126.252 118.532  83.887
HETATM 1457 O3   PO01    1      66.889 123.779  82.273
HETATM 1458 C3   PO01    1      68.352 123.884  84.207
HETATM 1459 C3   PO01    1      67.838 123.013  83.002
HETATM 1460 C3   PO01    1      67.192 121.731  83.428
HETATM 1461 O3   PO01    1      66.084 122.064  84.381
HETATM 1462 C3   PO01    1     130.275 117.236  86.575
HETATM 1463 C3   PO01    1     131.167 116.505  84.284
HETATM 1464 C3   PO01    1     130.419 117.703  85.109
HETATM 1465 CR   PO01    1     132.472 120.454  83.515
HETATM 1466 CR   PO01    1     131.516 119.460  83.674
HETATM 1467 CR   PO01    1     131.379 118.865  84.966
HETATM 1468 CR   PO01    1     131.910 119.609  86.051
HETATM 1469 CR   PO01    1     132.788 120.744  85.859
HETATM 1470 CR   PO01    1     133.154 121.091  84.564
HETATM 1471 H    PO01    1      66.330 107.872  68.658
HETATM 1472 H    PO01    1     133.283 108.825  70.062
HETATM 1473 H    PO01    1     131.247 108.109  69.087
HETATM 1474 H    PO01    1     131.132 106.477  67.092
HETATM 1475 H    PO01    1     132.895 106.113  67.194
HETATM 1476 H    PO01    1     130.345 107.712 132.820
HETATM 1477 H    PO01    1     130.019 107.640 130.489
HETATM 1478 H    PO01    1      66.198 107.506 130.033
HETATM 1479 H    PO01    1      66.450 107.392 132.396
HETATM 1480 H    PO01    1      66.647 115.678 126.291
HETATM 1481 H    PO01    1      66.526 116.447 124.762
HETATM 1482 H    PO01    1      67.317 114.018 124.673
HETATM 1483 H    PO01    1     133.306 112.364 124.412
HETATM 1484 H    PO01    1     132.394 113.492 125.502
HETATM 1485 H    PO01    1     131.990 105.614 128.094
HETATM 1486 H    PO01    1     132.597 106.558 126.805
HETATM 1487 H    PO01    1     133.714 106.217 128.054
HETATM 1488 H    PO01    1     129.965 108.523 128.152
HETATM 1489 H    PO01    1     130.649 107.814 126.727
HETATM 1490 H    PO01    1     130.003 106.871 128.113
HETATM 1491 H    PO01    1     132.306 112.385 128.237
HETATM 1492 H    PO01    1     131.256 110.306 128.869
HETATM 1493 H    PO01    1      66.328 108.286 126.615
HETATM 1494 H    PO01    1      66.963 110.271 125.682
HETATM 1495 O3   PO01    1     132.779 106.767  69.744
HETATM 1496 C3   PO01    1     133.399 107.999  69.339
HETATM 1497 C3   PO01    1     132.106 107.463  68.766
HETATM 1498 C3   PO01    1     132.152 106.920  67.305
HETATM 1499 O3   PO01    1     132.466 107.935  66.291
HETATM 1500 CR   PO01    1     131.120 107.628 132.249
HETATM 1501 CR   PO01    1     130.952 107.651 130.833
HETATM 1502 CR   PO01    1     132.059 107.612 129.999
HETATM 1503 CR   PO01    1     133.301 107.472 130.611
HETATM 1504 CR   PO01    1     133.460 107.452 131.997
HETATM 1505 CR   PO01    1     132.382 107.626 132.904
HETATM 1506 O3   PO01    1     133.728 114.464 123.333
HETATM 1507 C3   PO01    1      66.050 115.666 125.418
HETATM 1508 C3   PO01    1      66.197 114.287 124.671
HETATM 1509 C3   PO01    1     133.368 113.113 125.183
HETATM 1510 O3   PO01    1      66.128 112.670 126.358
HETATM 1511 C3   PO01    1     132.601 106.433 127.876
HETATM 1512 C3   PO01    1     130.591 107.711 127.824
HETATM 1513 C3   PO01    1     132.040 107.756 128.465
HETATM 1514 CR   PO01    1     132.732 111.508 127.885
HETATM 1515 CR   PO01    1     132.192 110.271 128.300
HETATM 1516 CR   PO01    1     132.719 108.996 127.970
HETATM 1517 CR   PO01    1     133.794 109.071 127.012
HETATM 1518 CR   PO01    1      66.209 110.278 126.363
HETATM 1519 CR   PO01    1     133.631 111.506 126.895
HETATM 1520 H    PO01    1      79.995 122.294 132.461
HETATM 1521 H    PO01    1      78.679 121.112 132.509
HETATM 1522 H    PO01    1      78.351 121.480 130.072
HETATM 1523 H    PO01    1      76.862 123.420 130.593
HETATM 1524 H    PO01    1      77.652 123.603 132.201
HETATM 1525 H    PO01    1      76.821 119.931 133.190
HETATM 1526 H    PO01    1      76.311 117.830 132.211
HETATM 1527 H    PO01    1      74.423 119.719 128.876
HETATM 1528 H    PO01    1      75.104 121.810 129.731
HETATM 1529 H    PO01    1      80.828 114.078 133.772
HETATM 1530 H    PO01    1      79.317 114.218 132.762
HETATM 1531 H    PO01    1      80.553 112.410 131.236
HETATM 1532 H    PO01    1      82.055 114.450 130.329
HETATM 1533 H    PO01    1      81.127 115.347 131.327
HETATM 1534 H    PO01    1      73.214 117.142 130.601
HETATM 1535 H    PO01    1      73.729 115.654 130.073
HETATM 1536 H    PO01    1      74.512 116.259 131.584
HETATM 1537 H    PO01    1      74.574 116.207 127.793
HETATM 1538 H    PO01    1      73.763 117.616 128.070
HETATM 1539 H    PO01    1      75.396 117.617 127.613
HETATM 1540 H    PO01    1      77.924 113.325 130.116
HETATM 1541 H    PO01    1      75.760 114.520 130.268
HETATM 1542 H    PO01    1      77.838 118.017 129.130
HETATM 1543 H    PO01    1      79.841 116.769 128.939
HETATM 1544 O3   PO01    1      79.416 123.190 130.379
HETATM 1545 C3   PO01    1      79.424 121.500 131.891
HETATM 1546 C3   PO01    1      78.561 122.190 130.838
HETATM 1547 C3   PO01    1      77.310 122.902 131.366
HETATM 1548 O3   PO01    1      76.399 122.138 132.097
HETATM 1549 CR   PO01    1      76.319 119.868 132.203
HETATM 1550 CR   PO01    1      75.980 118.641 131.633
HETATM 1551 CR   PO01    1      75.361 118.498 130.379
HETATM 1552 CR   PO01    1      74.941 119.707 129.762
HETATM 1553 CR   PO01    1      75.341 120.966 130.309
HETATM 1554 CR   PO01    1      76.059 121.007 131.512
HETATM 1555 O3   PO01    1      82.407 112.742 132.255
HETATM 1556 C3   PO01    1      80.191 113.537 133.022
HETATM 1557 C3   PO01    1      81.106 113.249 131.791
HETATM 1558 C3   PO01    1      81.124 114.489 130.780
HETATM 1559 O3   PO01    1      80.246 114.352 129.649
HETATM 1560 C3   PO01    1      74.117 116.535 130.542
HETATM 1561 C3   PO01    1      74.717 117.175 128.283
HETATM 1562 C3   PO01    1      75.252 117.162 129.705
HETATM 1563 CR   PO01    1      77.842 114.346 129.893
HETATM 1564 CR   PO01    1      76.581 115.047 129.963
HETATM 1565 CR   PO01    1      76.520 116.452 129.710
HETATM 1566 CR   PO01    1      77.726 117.042 129.332
HETATM 1567 CR   PO01    1      78.938 116.364 129.259
HETATM 1568 CR   PO01    1      79.040 115.005 129.680
HETATM 1569 H    PO01    4     117.453 106.434  82.311
HETATM 1570 H    PO01    4     118.416 105.347  81.151
HETATM 1571 H    PO01    4     118.325 107.862  80.881
HETATM 1572 H    PO01    4     118.089 108.060  78.446
HETATM 1573 H    PO01    4     117.744 106.220  78.336
HETATM 1574 H    PO01    4     120.772 107.631  76.804
HETATM 1575 H    PO01    4     121.503 106.254  75.162
HETATM 1576 H    PO01    4     121.064 102.875  77.587
HETATM 1577 H    PO01    4     120.089 104.275  79.246
HETATM 1578 H    PO01    4     129.088 105.514  70.877
HETATM 1579 H    PO01    4     130.695 106.194  71.524
HETATM 1580 H    PO01    4     129.589 106.259  73.710
HETATM 1581 H    PO01    4     128.062 104.336  74.275
HETATM 1582 H    PO01    4     127.664 104.201  72.454
HETATM 1583 H    PO01    4     122.438 101.792  76.162
HETATM 1584 H    PO01    4     120.823 101.579  75.375
HETATM 1585 H    PO01    4     122.322 101.470  74.449
HETATM 1586 H    PO01    4     119.727 103.568  74.266
HETATM 1587 H    PO01    4     120.699 104.861  73.613
HETATM 1588 H    PO01    4     120.829 103.244  73.023
HETATM 1589 H    PO01    4     124.916 105.632  72.019
HETATM 1590 H    PO01    4     122.854 104.413  72.438
HETATM 1591 H    PO01    4     124.071 104.032  76.498
HETATM 1592 H    PO01    4     126.250 104.788  75.713
HETATM 1593 O3   PO01    4     116.350 107.878  80.314
HETATM 1594 C3   PO01    4     117.532 105.993  81.278
HETATM 1595 C3   PO01    4     117.644 107.223  80.373
HETATM 1596 C3   PO01    4     118.213 107.013  78.952
HETATM 1597 O3   PO01    4     119.655 106.817  79.220
HETATM 1598 CR   PO01    4     120.692 106.640  76.999
HETATM 1599 CR   PO01    4     121.201 105.825  76.044
HETATM 1600 CR   PO01    4     121.269 104.399  76.140
HETATM 1601 CR   PO01    4     120.903 103.873  77.406
HETATM 1602 CR   PO01    4     120.409 104.673  78.422
HETATM 1603 CR   PO01    4     120.307 106.050  78.200
HETATM 1604 O3   PO01    4     130.228 104.582  72.704
HETATM 1605 C3   PO01    4     129.996 105.400  71.561
HETATM 1606 C3   PO01    4     129.206 105.599  72.865
HETATM 1607 C3   PO01    4     127.944 104.817  73.262
HETATM 1608 O3   PO01    4     126.848 105.838  73.445
HETATM 1609 C3   PO01    4     121.874 102.040  75.248
HETATM 1610 C3   PO01    4     120.694 103.860  73.877
HETATM 1611 C3   PO01    4     121.828 103.549  74.964
HETATM 1612 CR   PO01    4     124.644 105.249  72.932
HETATM 1613 CR   PO01    4     123.489 104.566  73.221
HETATM 1614 CR   PO01    4     123.174 104.115  74.564
HETATM 1615 CR   PO01    4     124.202 104.296  75.549
HETATM 1616 CR   PO01    4     125.423 104.880  75.126
HETATM 1617 CR   PO01    4     125.647 105.356  73.844
HETATM 1618 H    PO01    9      73.105 119.784  78.841
HETATM 1619 H    PO01    9      73.068 121.698  78.346
HETATM 1620 H    PO01    9      72.016 122.211  80.418
HETATM 1621 H    PO01    9      72.497 119.745  81.973
HETATM 1622 H    PO01    9      71.754 119.122  80.455
HETATM 1623 H    PO01    9      68.710 118.649  81.848
HETATM 1624 H    PO01    9      67.736 117.682  83.923
HETATM 1625 H    PO01    9      70.567 119.872  86.089
HETATM 1626 H    PO01    9      71.483 120.698  84.119
HETATM 1627 H    PO01    9      74.330 111.942  89.059
HETATM 1628 H    PO01    9      74.796 111.550  90.800
HETATM 1629 H    PO01    9      72.807 113.153  91.579
HETATM 1630 H    PO01    9      70.822 113.097  89.976
HETATM 1631 H    PO01    9      71.870 112.742  88.591
HETATM 1632 H    PO01    9      67.602 120.302  86.745
HETATM 1633 H    PO01    9      67.353 119.396  88.186
HETATM 1634 H    PO01    9      68.978 119.907  87.755
HETATM 1635 H    PO01    9      67.027 116.575  85.949
HETATM 1636 H    PO01    9      66.630 117.222  87.472
HETATM 1637 H    PO01    9      66.192 118.193  86.128
HETATM 1638 H    PO01    9      71.255 114.398  86.801
HETATM 1639 H    PO01    9      69.780 115.968  85.677
HETATM 1640 H    PO01    9      69.293 118.099  89.320
HETATM 1641 H    PO01    9      71.189 116.915  90.216
HETATM 1642 O3   PO01    9      73.808 121.111  80.205
HETATM 1643 C3   PO01    9      73.001 120.835  79.103
HETATM 1644 C3   PO01    9      72.403 121.169  80.380
HETATM 1645 C3   PO01    9      71.783 119.936  81.147
HETATM 1646 O3   PO01    9      70.516 120.340  81.709
HETATM 1647 CR   PO01    9      69.063 118.866  82.796
HETATM 1648 CR   PO01    9      68.512 118.305  84.025
HETATM 1649 CR   PO01    9      69.037 118.661  85.297
HETATM 1650 CR   PO01    9      70.123 119.566  85.270
HETATM 1651 CR   PO01    9      70.658 120.108  84.088
HETATM 1652 CR   PO01    9      70.143 119.698  82.882
HETATM 1653 O3   PO01    9      72.772 111.409  90.310
HETATM 1654 C3   PO01    9      74.087 112.047  90.061
HETATM 1655 C3   PO01    9      72.870 112.804  90.517
HETATM 1656 C3   PO01    9      71.788 113.325  89.514
HETATM 1657 O3   PO01    9      72.053 114.788  89.341
HETATM 1658 C3   PO01    9      68.020 119.577  87.400
HETATM 1659 C3   PO01    9      66.985 117.539  86.480
HETATM 1660 C3   PO01    9      68.424 118.282  86.560
HETATM 1661 CR   PO01    9      70.900 115.275  87.296
HETATM 1662 CR   PO01    9      69.980 116.194  86.637
HETATM 1663 CR   PO01    9      69.426 117.318  87.320
HETATM 1664 CR   PO01    9      69.781 117.470  88.643
HETATM 1665 CR   PO01    9      70.851 116.769  89.293
HETATM 1666 CR   PO01    9      71.266 115.587  88.638
HETATM 1667 H    PO01    1      82.357 112.311  93.623
HETATM 1668 H    PO01    1      81.958 110.712  93.202
HETATM 1669 H    PO01    1      79.996 112.892  92.677
HETATM 1670 H    PO01    1      79.835 110.038  91.657
HETATM 1671 H    PO01    1      80.315 111.294  90.550
HETATM 1672 H    PO01    1      77.836 111.282  88.601
HETATM 1673 H    PO01    1      76.574 109.576  87.791
HETATM 1674 H    PO01    1      75.708 108.149  91.606
HETATM 1675 H    PO01    1      77.189 109.843  92.479
HETATM 1676 H    PO01    1      72.635 101.378  94.985
HETATM 1677 H    PO01    1      73.865  99.895  95.161
HETATM 1678 H    PO01    1      75.635 101.089  94.130
HETATM 1679 H    PO01    1      75.529 103.675  94.019
HETATM 1680 H    PO01    1      73.873 103.593  94.373
HETATM 1681 H    PO01    1      73.700 109.356  88.369
HETATM 1682 H    PO01    1      72.686 107.775  88.650
HETATM 1683 H    PO01    1      73.147 108.844  89.874
HETATM 1684 H    PO01    1      74.475 106.410  87.462
HETATM 1685 H    PO01    1      74.969 108.024  86.979
HETATM 1686 H    PO01    1      76.117 106.817  87.602
HETATM 1687 H    PO01    1      72.813 104.756  92.333
HETATM 1688 H    PO01    1      72.788 106.833  90.887
HETATM 1689 H    PO01    1      76.682 105.769  89.782
HETATM 1690 H    PO01    1      76.462 103.723  90.821
HETATM 1691 O3   PO01    1      79.793 111.199  93.946
HETATM 1692 C3   PO01    1      81.821 111.749  92.874
HETATM 1693 C3   PO01    1      80.284 111.833  92.739
HETATM 1694 C3   PO01    1      79.710 111.092  91.453
HETATM 1695 O3   PO01    1      78.401 111.686  91.167
HETATM 1696 CR   PO01    1      77.431 110.600  89.248
HETATM 1697 CR   PO01    1      76.623 109.538  88.762
HETATM 1698 CR   PO01    1      75.867 108.676  89.572
HETATM 1699 CR   PO01    1      76.139 108.802  90.957
HETATM 1700 CR   PO01    1      76.978 109.836  91.470
HETATM 1701 CR   PO01    1      77.655 110.693  90.605
HETATM 1702 O3   PO01    1      74.664 101.783  95.830
HETATM 1703 C3   PO01    1      73.708 100.976  95.111
HETATM 1704 C3   PO01    1      74.892 101.755  94.450
HETATM 1705 C3   PO01    1      74.731 103.085  93.861
HETATM 1706 O3   PO01    1      74.545 102.873  92.422
HETATM 1707 C3   PO01    1      73.486 108.443  88.967
HETATM 1708 C3   PO01    1      75.104 107.230  87.733
HETATM 1709 C3   PO01    1      74.789 107.680  89.147
HETATM 1710 CR   PO01    1      73.608 105.022  91.730
HETATM 1711 CR   PO01    1      73.552 106.155  90.867
HETATM 1712 CR   PO01    1      74.706 106.460  90.061
HETATM 1713 CR   PO01    1      75.845 105.614  90.227
HETATM 1714 CR   PO01    1      75.745 104.374  90.917
HETATM 1715 CR   PO01    1      74.637 104.077  91.705
HETATM 1716 H    PO01    1      76.961 124.997  91.012
HETATM 1717 H    PO01    1      76.299 124.105  89.652
HETATM 1718 H    PO01    1      78.062 122.961  90.739
HETATM 1719 H    PO01    1      77.815 121.552  92.621
HETATM 1720 H    PO01    1      76.492 122.385  93.156
HETATM 1721 H    PO01    1      77.400 124.190  95.546
HETATM 1722 H    PO01    1      78.370 123.527  97.655
HETATM 1723 H    PO01    1      81.157 121.152  95.566
HETATM 1724 H    PO01    1      80.247 121.992  93.466
HETATM 1725 H    PO01    1      82.724 116.466  95.724
HETATM 1726 H    PO01    1      84.182 116.078  97.060
HETATM 1727 H    PO01    1      82.421 115.000  98.539
HETATM 1728 H    PO01    1      80.286 114.300  97.265
HETATM 1729 H    PO01    1      80.328 115.782  96.252
HETATM 1730 H    PO01    1      82.459 122.018  97.602
HETATM 1731 H    PO01    1      81.658 123.477  98.105
HETATM 1732 H    PO01    1      82.115 122.181  99.300
HETATM 1733 H    PO01    1      79.823 121.503 100.255
HETATM 1734 H    PO01    1      79.520 123.114  99.732
HETATM 1735 H    PO01    1      78.398 121.983  99.303
HETATM 1736 H    PO01    1      77.973 117.779  97.649
HETATM 1737 H    PO01    1      78.325 120.057  97.369
HETATM 1738 H    PO01    1      82.320 119.793  98.697
HETATM 1739 H    PO01    1      81.923 117.558  99.124
HETATM 1740 O3   PO01    1      76.452 121.733  90.490
HETATM 1741 C3   PO01    1      76.354 124.095  90.751
HETATM 1742 C3   PO01    1      77.076 122.826  91.132
HETATM 1743 C3   PO01    1      77.401 122.555  92.597
HETATM 1744 O3   PO01    1      78.243 123.591  93.153
HETATM 1745 CR   PO01    1      78.242 123.625  95.536
HETATM 1746 CR   PO01    1      78.744 123.200  96.770
HETATM 1747 CR   PO01    1      79.855 122.246  96.760
HETATM 1748 CR   PO01    1      80.427 121.835  95.615
HETATM 1749 CR   PO01    1      79.866 122.232  94.351
HETATM 1750 CR   PO01    1      78.866 123.255  94.353
HETATM 1751 O3   PO01    1      82.884 114.463  96.625
HETATM 1752 C3   PO01    1      83.214 115.890  96.592
HETATM 1753 C3   PO01    1      82.155 115.357  97.510
HETATM 1754 C3   PO01    1      80.573 115.369  97.266
HETATM 1755 O3   PO01    1      79.881 116.047  98.331
HETATM 1756 C3   PO01    1      81.756 122.451  98.344
HETATM 1757 C3   PO01    1      79.491 122.129  99.379
HETATM 1758 C3   PO01    1      80.370 121.790  98.085
HETATM 1759 CR   PO01    1      78.851 118.186  97.968
HETATM 1760 CR   PO01    1      79.051 119.567  97.793
HETATM 1761 CR   PO01    1      80.258 120.222  98.104
HETATM 1762 CR   PO01    1      81.322 119.423  98.557
HETATM 1763 CR   PO01    1      81.173 118.092  98.777
HETATM 1764 CR   PO01    1      79.963 117.425  98.379
HETATM 1765 H    PO01    1      90.988 109.466  95.820
HETATM 1766 H    PO01    1      91.537 109.259  97.487
HETATM 1767 H    PO01    1      89.616 110.317  98.375
HETATM 1768 H    PO01    1      90.478 112.252  96.196
HETATM 1769 H    PO01    1      91.611 111.823  97.571
HETATM 1770 H    PO01    1      91.991 112.626  99.903
HETATM 1771 H    PO01    1      91.942 111.917 102.099
HETATM 1772 H    PO01    1      87.761 111.373 101.682
HETATM 1773 H    PO01    1      87.857 111.958  99.486
HETATM 1774 H    PO01    1      93.901 101.788 103.205
HETATM 1775 H    PO01    1      92.325 102.464 102.781
HETATM 1776 H    PO01    1      94.904 104.319 102.621
HETATM 1777 H    PO01    1      91.937 104.993 103.308
HETATM 1778 H    PO01    1      92.747 105.259 101.852
HETATM 1779 H    PO01    1      89.710 113.070 104.520
HETATM 1780 H    PO01    1      90.179 111.682 105.546
HETATM 1781 H    PO01    1      91.336 112.422 104.407
HETATM 1782 H    PO01    1      88.474 109.785 105.010
HETATM 1783 H    PO01    1      87.890 111.282 104.384
HETATM 1784 H    PO01    1      87.906 109.731 103.294
HETATM 1785 H    PO01    1      91.788 107.367 101.438
HETATM 1786 H    PO01    1      90.366 109.176 101.549
HETATM 1787 H    PO01    1      91.366 109.715 105.625
HETATM 1788 H    PO01    1      92.873 107.854 105.452
HETATM 1789 O3   PO01    1      88.555 110.775  96.553
HETATM 1790 C3   PO01    1      90.601 109.335  96.805
HETATM 1791 C3   PO01    1      89.786 110.608  97.294
HETATM 1792 C3   PO01    1      90.556 111.934  97.232
HETATM 1793 O3   PO01    1      89.933 112.955  98.132
HETATM 1794 CR   PO01    1      91.110 112.481 100.238
HETATM 1795 CR   PO01    1      91.057 112.031 101.588
HETATM 1796 CR   PO01    1      89.821 111.638 102.135
HETATM 1797 CR   PO01    1      88.655 111.610 101.312
HETATM 1798 CR   PO01    1      88.726 112.056 100.000
HETATM 1799 CR   PO01    1      89.920 112.536  99.428
HETATM 1800 O3   PO01    1      93.951 103.838 104.586
HETATM 1801 C3   PO01    1      93.413 102.588 102.663
HETATM 1802 C3   PO01    1      93.906 104.007 103.118
HETATM 1803 C3   PO01    1      92.942 105.193 102.901
HETATM 1804 O3   PO01    1      93.531 106.432 103.377
HETATM 1805 C3   PO01    1      90.329 112.135 104.558
HETATM 1806 C3   PO01    1      88.426 110.404 104.063
HETATM 1807 C3   PO01    1      89.839 110.994 103.563
HETATM 1808 CR   PO01    1      91.844 107.886 102.284
HETATM 1809 CR   PO01    1      90.973 108.979 102.361
HETATM 1810 CR   PO01    1      90.849 109.785 103.563
HETATM 1811 CR   PO01    1      91.477 109.287 104.712
HETATM 1812 CR   PO01    1      92.395 108.144 104.623
HETATM 1813 CR   PO01    1      92.646 107.497 103.399
HETATM 1814 H    PO01    1      73.681 104.970 107.579
HETATM 1815 H    PO01    1      72.191 105.213 106.632
HETATM 1816 H    PO01    1      71.577 107.019 108.354
HETATM 1817 H    PO01    1      71.130 105.576 110.208
HETATM 1818 H    PO01    1      72.350 104.462 109.614
HETATM 1819 H    PO01    1      70.683 101.792 108.717
HETATM 1820 H    PO01    1      68.828 100.337 109.506
HETATM 1821 H    PO01    1      66.865 103.906 110.836
HETATM 1822 H    PO01    1      68.666 105.174 110.134
HETATM 1823 H    PO01    1     132.100 106.076 117.719
HETATM 1824 H    PO01    1     131.389 105.392 119.179
HETATM 1825 H    PO01    1     131.444 103.118 117.976
HETATM 1826 H    PO01    1     133.223 104.279 116.057
HETATM 1827 H    PO01    1     131.582 104.387 115.630
HETATM 1828 H    PO01    1     133.696 101.492 108.370
HETATM 1829 H    PO01    1     132.253 101.264 109.381
HETATM 1830 H    PO01    1     133.065 102.778 109.265
HETATM 1831 H    PO01    1     133.353  99.420 110.597
HETATM 1832 H    PO01    1      66.646  99.371 109.308
HETATM 1833 H    PO01    1      67.111  99.300 110.996
HETATM 1834 H    PO01    1      66.864 101.200 115.122
HETATM 1835 H    PO01    1      67.508 100.751 112.783
HETATM 1836 H    PO01    1     131.726 102.290 111.573
HETATM 1837 H    PO01    1     131.204 102.927 113.793
HETATM 1838 O3   PO01    1      73.336 106.670 109.438
HETATM 1839 C3   PO01    1      72.957 105.659 107.271
HETATM 1840 C3   PO01    1      72.256 106.214 108.527
HETATM 1841 C3   PO01    1      71.531 105.119 109.294
HETATM 1842 O3   PO01    1      70.537 104.400 108.514
HETATM 1843 CR   PO01    1      69.766 102.165 109.114
HETATM 1844 CR   PO01    1      68.719 101.356 109.617
HETATM 1845 CR   PO01    1      67.559 102.019 110.149
HETATM 1846 CR   PO01    1      67.599 103.426 110.347
HETATM 1847 CR   PO01    1      68.668 104.169 109.944
HETATM 1848 CR   PO01    1      69.717 103.565 109.228
HETATM 1849 O3   PO01    1     133.214 103.867 118.559
HETATM 1850 C3   PO01    1     131.425 105.317 118.097
HETATM 1851 C3   PO01    1     132.069 103.972 117.719
HETATM 1852 C3   PO01    1     132.345 103.761 116.228
HETATM 1853 O3   PO01    1     132.636 102.339 115.910
HETATM 1854 C3   PO01    1     133.195 101.723 109.284
HETATM 1855 C3   PO01    1      66.369  99.726 110.308
HETATM 1856 C3   PO01    1      66.277 101.275 110.408
HETATM 1857 CR   PO01    1      66.298 101.465 114.327
HETATM 1858 CR   PO01    1      66.627 101.279 112.958
HETATM 1859 CR   PO01    1     133.755 101.628 111.840
HETATM 1860 CR   PO01    1     132.470 102.128 112.191
HETATM 1861 CR   PO01    1     132.075 102.355 113.580
HETATM 1862 CR   PO01    1     133.005 102.077 114.608
HETATM 1863 H    PO01    1     128.718 116.925 117.694
HETATM 1864 H    PO01    1     128.532 117.009 119.453
HETATM 1865 H    PO01    1     129.924 114.809 119.372
HETATM 1866 H    PO01    1     128.409 113.320 118.162
HETATM 1867 H    PO01    1     127.463 114.790 117.660
HETATM 1868 H    PO01    1     124.759 114.048 118.422
HETATM 1869 H    PO01    1     123.406 112.212 119.038
HETATM 1870 H    PO01    1     126.322 110.827 121.839
HETATM 1871 H    PO01    1     127.545 112.821 121.566
HETATM 1872 H    PO01    1     120.784 109.225 130.202
HETATM 1873 H    PO01    1     119.877 108.483 129.006
HETATM 1874 H    PO01    1     122.461 110.069 128.755
HETATM 1875 H    PO01    1     120.959 110.658 126.774
HETATM 1876 H    PO01    1     121.149 109.047 126.193
HETATM 1877 H    PO01    1     122.127 110.389 120.042
HETATM 1878 H    PO01    1     123.042 109.730 118.838
HETATM 1879 H    PO01    1     122.415 108.758 120.176
HETATM 1880 H    PO01    1     124.515 107.830 120.105
HETATM 1881 H    PO01    1     125.451 108.874 119.175
HETATM 1882 H    PO01    1     125.850 108.556 120.801
HETATM 1883 H    PO01    1     123.852 108.037 124.886
HETATM 1884 H    PO01    1     124.527 108.037 122.676
HETATM 1885 H    PO01    1     122.457 111.656 122.045
HETATM 1886 H    PO01    1     122.131 111.799 124.478
HETATM 1887 O3   PO01    1     130.168 114.829 117.361
HETATM 1888 C3   PO01    1     129.204 116.663 118.661
HETATM 1889 C3   PO01    1     129.356 115.139 118.482
HETATM 1890 C3   PO01    1     128.081 114.345 118.404
HETATM 1891 O3   PO01    1     127.350 114.500 119.636
HETATM 1892 CR   PO01    1     125.154 113.407 119.167
HETATM 1893 CR   PO01    1     124.338 112.314 119.489
HETATM 1894 CR   PO01    1     124.780 111.218 120.424
HETATM 1895 CR   PO01    1     125.949 111.452 121.090
HETATM 1896 CR   PO01    1     126.699 112.658 120.959
HETATM 1897 CR   PO01    1     126.410 113.464 119.846
HETATM 1898 O3   PO01    1     122.323 108.125 128.354
HETATM 1899 C3   PO01    1     120.458 109.429 129.180
HETATM 1900 C3   PO01    1     121.745 109.360 128.311
HETATM 1901 C3   PO01    1     121.634 109.823 126.786
HETATM 1902 O3   PO01    1     122.946 110.045 126.293
HETATM 1903 C3   PO01    1     122.805 109.652 119.826
HETATM 1904 C3   PO01    1     125.070 108.726 120.169
HETATM 1905 C3   PO01    1     124.134 109.872 120.673
HETATM 1906 CR   PO01    1     123.629 108.845 124.365
HETATM 1907 CR   PO01    1     124.072 108.826 123.039
HETATM 1908 CR   PO01    1     123.688 109.877 122.181
HETATM 1909 CR   PO01    1     122.826 110.924 122.693
HETATM 1910 CR   PO01    1     122.668 110.989 124.068
HETATM 1911 CR   PO01    1     123.106 110.004 124.947
HETATM 1912 H    PO01    1      81.435 102.638  68.957
HETATM 1913 H    PO01    1      82.278 103.069  70.444
HETATM 1914 H    PO01    1      83.137 100.875  69.398
HETATM 1915 H    PO01    1      84.370 100.846  67.367
HETATM 1916 H    PO01    1      83.923 102.604  67.068
HETATM 1917 H    PO01    1      81.052 101.794 132.763
HETATM 1918 H    PO01    1      80.639 100.311 130.873
HETATM 1919 H    PO01    1      83.079  97.403 132.686
HETATM 1920 H    PO01    1      83.340  98.865  66.619
HETATM 1921 H    PO01    1      81.786  91.859  67.749
HETATM 1922 H    PO01    1      80.167  91.567  68.197
HETATM 1923 H    PO01    1      81.152  93.205 133.868
HETATM 1924 H    PO01    1      78.306  91.843 133.847
HETATM 1925 H    PO01    1      79.540  91.601 132.640
HETATM 1926 H    PO01    1      81.040  99.105 128.858
HETATM 1927 H    PO01    1      80.836  97.534 128.357
HETATM 1928 H    PO01    1      79.751  98.226 129.522
HETATM 1929 H    PO01    1      83.679  96.840 130.459
HETATM 1930 H    PO01    1      82.898  96.810 128.937
HETATM 1931 H    PO01    1      83.532  98.357 129.581
HETATM 1932 H    PO01    1      78.080  95.950 132.608
HETATM 1933 H    PO01    1      79.208  97.611 131.732
HETATM 1934 H    PO01    1      82.032  94.840 130.178
HETATM 1935 H    PO01    1      80.861  93.136 130.898
HETATM 1936 O3   PO01    1      84.747 102.145  69.537
HETATM 1937 C3   PO01    1      82.451 103.038  69.366
HETATM 1938 C3   PO01    1      83.455 101.878  69.031
HETATM 1939 C3   PO01    1      83.596 101.604  67.482
HETATM 1940 O3   PO01    1      82.296 101.259  66.895
HETATM 1941 CR   PO01    1      81.492 100.890 132.670
HETATM 1942 CR   PO01    1      81.269 100.011 131.577
HETATM 1943 CR   PO01    1      81.778  98.666 131.569
HETATM 1944 CR   PO01    1      82.592  98.328 132.676
HETATM 1945 CR   PO01    1      82.931  99.173 133.706
HETATM 1946 CR   PO01    1      82.296 100.474 133.757
HETATM 1947 O3   PO01    1      79.739  93.690  67.520
HETATM 1948 C3   PO01    1      80.823  91.585  67.318
HETATM 1949 C3   PO01    1      80.291  92.781  66.485
HETATM 1950 C3   PO01    1      79.148  92.377 133.374
HETATM 1951 O3   PO01    1      78.528  93.482 132.678
HETATM 1952 C3   PO01    1      80.785  98.178 129.260
HETATM 1953 C3   PO01    1      83.056  97.416 129.828
HETATM 1954 C3   PO01    1      81.631  97.637 130.445
HETATM 1955 CR   PO01    1      78.924  95.630 132.174
HETATM 1956 CR   PO01    1      79.629  96.692 131.575
HETATM 1957 CR   PO01    1      80.891  96.454 130.932
HETATM 1958 CR   PO01    1      81.248  95.128 130.684
HETATM 1959 CR   PO01    1      80.507  94.083 131.211
HETATM 1960 CR   PO01    1      79.355  94.298 131.964
HETATM 1961 H    PO01   10     132.069 116.993  73.954
HETATM 1962 H    PO01   10     133.500 115.766  73.620
HETATM 1963 H    PO01   10      67.162 117.729  73.706
HETATM 1964 H    PO01   10      66.126 119.719  74.969
HETATM 1965 H    PO01   10     132.638 119.441  74.111
HETATM 1966 H    PO01   10     132.661 121.670  71.645
HETATM 1967 H    PO01   10     132.788 124.045  71.308
HETATM 1968 H    PO01   10      68.534 123.906  73.467
HETATM 1969 H    PO01   10      68.140 121.668  73.975
HETATM 1970 H    PO01   10      72.433 124.258  75.400
HETATM 1971 H    PO01   10      72.868 122.742  74.401
HETATM 1972 H    PO01   10      73.267 124.208  72.355
HETATM 1973 H    PO01   10      74.426 126.689  73.205
HETATM 1974 H    PO01   10      73.208 126.580  74.455
HETATM 1975 H    PO01   10     133.208 126.220  70.887
HETATM 1976 H    PO01   10      66.694 127.297  70.650
HETATM 1977 H    PO01   10      66.709 125.631  69.938
HETATM 1978 H    PO01   10      66.564 126.132  74.210
HETATM 1979 H    PO01   10      66.231 127.462  73.203
HETATM 1980 H    PO01   10     133.067 125.980  73.175
HETATM 1981 H    PO01   10      70.923 127.372  74.219
HETATM 1982 H    PO01   10      68.538 127.002  74.016
HETATM 1983 H    PO01   10      69.092 125.095  70.258
HETATM 1984 H    PO01   10      71.367 125.735  70.439
HETATM 1985 O3   PO01   10     133.824 117.314  75.192
HETATM 1986 C3   PO01   10     133.123 116.714  74.065
HETATM 1987 C3   PO01   10      66.082 117.898  73.874
HETATM 1988 C3   PO01   10     133.689 119.344  74.054
HETATM 1989 O3   PO01   10      66.225 120.094  72.887
HETATM 1990 CR   PO01   10     133.385 122.211  72.110
HETATM 1991 CR   PO01   10     133.561 123.575  71.819
HETATM 1992 CR   PO01   10      66.750 124.240  72.303
HETATM 1993 CR   PO01   10      67.672 123.467  73.080
HETATM 1994 CR   PO01   10      67.419 122.104  73.415
HETATM 1995 CR   PO01   10      66.310 121.459  72.926
HETATM 1996 O3   PO01   10      74.298 124.328  74.324
HETATM 1997 C3   PO01   10      72.947 123.812  74.544
HETATM 1998 C3   PO01   10      73.278 124.714  73.327
HETATM 1999 C3   PO01   10      73.377 126.272  73.414
HETATM 2000 O3   PO01   10      72.591 126.913  72.343
HETATM 2001 C3   PO01   10      66.328 126.251  70.792
HETATM 2002 C3   PO01   10      66.144 126.378  73.267
HETATM 2003 C3   PO01   10      66.998 125.684  72.122
HETATM 2004 CR   PO01   10      70.507 126.944  73.395
HETATM 2005 CR   PO01   10      69.113 126.733  73.267
HETATM 2006 CR   PO01   10      68.517 126.052  72.118
HETATM 2007 CR   PO01   10      69.368 125.667  71.062
HETATM 2008 CR   PO01   10      70.764 126.003  71.184
HETATM 2009 CR   PO01   10      71.312 126.566  72.339
HETATM 2010 H    PO01    1     116.360 122.085 131.945
HETATM 2011 H    PO01    1     115.878 120.754 130.992
HETATM 2012 H    PO01    1     118.072 120.370 130.078
HETATM 2013 H    PO01    1     119.250 121.116 132.191
HETATM 2014 H    PO01    1     118.833 122.754 131.762
HETATM 2015 H    PO01    1     122.353 120.429 130.398
HETATM 2016 H    PO01    1     124.575 121.024 131.115
HETATM 2017 H    PO01    1     122.809 124.631 132.565
HETATM 2018 H    PO01    1     120.800 123.975 131.528
HETATM 2019 H    PO01    1     130.220 119.888 126.629
HETATM 2020 H    PO01    1     130.808 120.414 124.966
HETATM 2021 H    PO01    1     130.949 122.815 125.927
HETATM 2022 H    PO01    1     130.490 123.180 128.386
HETATM 2023 H    PO01    1     130.660 121.450 128.791
HETATM 2024 H    PO01    1     125.029 125.445 133.181
HETATM 2025 H    PO01    1     126.629 125.362 132.512
HETATM 2026 H    PO01    1     125.120 125.575 131.478
HETATM 2027 H    PO01    1     125.728 121.937 133.627
HETATM 2028 H    PO01    1     126.691 123.360  66.054
HETATM 2029 H    PO01    1     124.930 123.231  66.340
HETATM 2030 H    PO01    1     128.831 120.841 130.297
HETATM 2031 H    PO01    1     127.431 121.479 132.080
HETATM 2032 H    PO01    1     125.752 124.564 129.695
HETATM 2033 H    PO01    1     126.992 123.834 127.884
HETATM 2034 O3   PO01    1     117.440 122.319 129.695
HETATM 2035 C3   PO01    1     116.734 121.127 131.595
HETATM 2036 C3   PO01    1     117.895 121.326 130.641
HETATM 2037 C3   PO01    1     119.070 121.754 131.388
HETATM 2038 O3   PO01    1     120.150 121.775 130.454
HETATM 2039 CR   PO01    1     122.517 121.324 130.769
HETATM 2040 CR   PO01    1     123.801 121.688 131.200
HETATM 2041 CR   PO01    1     123.997 122.990 131.781
HETATM 2042 CR   PO01    1     122.791 123.786 132.016
HETATM 2043 CR   PO01    1     121.606 123.347 131.504
HETATM 2044 CR   PO01    1     121.368 122.144 130.915
HETATM 2045 O3   PO01    1     132.063 121.016 126.500
HETATM 2046 C3   PO01    1     130.788 120.568 125.993
HETATM 2047 C3   PO01    1     131.018 121.978 126.628
HETATM 2048 C3   PO01    1     130.325 122.136 128.042
HETATM 2049 O3   PO01    1     128.880 121.949 127.765
HETATM 2050 C3   PO01    1     125.580 125.072 132.355
HETATM 2051 C3   PO01    1     125.749 123.025 133.622
HETATM 2052 C3   PO01    1     125.403 123.524 132.206
HETATM 2053 CR   PO01    1     128.178 121.640 130.116
HETATM 2054 CR   PO01    1     127.309 121.966 131.202
HETATM 2055 CR   PO01    1     126.351 123.036 131.037
HETATM 2056 CR   PO01    1     126.327 123.776 129.792
HETATM 2057 CR   PO01    1     127.109 123.287 128.736
HETATM 2058 CR   PO01    1     128.094 122.253 128.851
HETATM 2059 H    PO01   11      68.268 120.277  67.493
HETATM 2060 H    PO01   11      67.503 118.670  68.003
HETATM 2061 H    PO01   11      67.466 119.781  70.344
HETATM 2062 H    PO01   11      68.158 122.187  70.515
HETATM 2063 H    PO01   11      68.094 122.507  68.886
HETATM 2064 H    PO01   11      70.945 119.327  69.046
HETATM 2065 H    PO01   11      71.895 117.780  70.563
HETATM 2066 H    PO01   11      71.022 120.564  73.681
HETATM 2067 H    PO01   11      70.347 122.036  72.127
HETATM 2068 H    PO01   11      66.371 111.009  71.451
HETATM 2069 H    PO01   11     133.379 112.570  70.987
HETATM 2070 H    PO01   11      67.655 113.754  70.246
HETATM 2071 H    PO01   11      69.900 112.481  70.308
HETATM 2072 H    PO01   11      69.071 111.127  71.147
HETATM 2073 H    PO01   11      74.113 117.143  73.680
HETATM 2074 H    PO01   11      73.980 117.660  71.974
HETATM 2075 H    PO01   11      74.086 118.777  73.331
HETATM 2076 H    PO01   11      70.991 118.535  74.962
HETATM 2077 H    PO01   11      71.767 116.972  75.289
HETATM 2078 H    PO01   11      72.465 118.662  75.236
HETATM 2079 H    PO01   11      68.362 115.086  72.736
HETATM 2080 H    PO01   11      69.502 117.141  73.341
HETATM 2081 H    PO01   11      73.125 115.367  71.878
HETATM 2082 H    PO01   11      72.044 113.297  71.786
HETATM 2083 O3   PO01   11      66.354 120.457  68.730
HETATM 2084 C3   PO01   11      67.454 119.789  68.091
HETATM 2085 C3   PO01   11      67.555 120.398  69.436
HETATM 2086 C3   PO01   11      68.406 121.731  69.569
HETATM 2087 O3   PO01   11      69.833 121.572  69.514
HETATM 2088 CR   PO01   11      70.963 119.522  70.038
HETATM 2089 CR   PO01   11      71.531 118.632  70.953
HETATM 2090 CR   PO01   11      71.524 118.899  72.346
HETATM 2091 CR   PO01   11      71.003 120.198  72.771
HETATM 2092 CR   PO01   11      70.600 121.147  71.793
HETATM 2093 CR   PO01   11      70.438 120.740  70.412
HETATM 2094 O3   PO01   11      66.999 111.881  69.651
HETATM 2095 C3   PO01   11      66.404 111.974  70.968
HETATM 2096 C3   PO01   11      67.701 112.724  70.603
HETATM 2097 C3   PO01   11      69.122 112.244  71.028
HETATM 2098 O3   PO01   11      69.487 112.810  72.275
HETATM 2099 C3   PO01   11      73.692 117.857  73.033
HETATM 2100 C3   PO01   11      71.855 117.971  74.795
HETATM 2101 C3   PO01   11      72.158 117.754  73.239
HETATM 2102 CR   PO01   11      69.372 115.168  72.684
HETATM 2103 CR   PO01   11      70.070 116.392  73.005
HETATM 2104 CR   PO01   11      71.504 116.449  72.868
HETATM 2105 CR   PO01   11      72.197 115.358  72.293
HETATM 2106 CR   PO01   11      71.536 114.116  72.113
HETATM 2107 CR   PO01   11      70.167 114.035  72.285
HETATM 2108 H    PO01    1      66.078 109.306 113.084
HETATM 2109 H    PO01    1     133.236 107.929 113.891
HETATM 2110 H    PO01    1     133.566 110.283 115.064
HETATM 2111 H    PO01    1     131.276 111.750 114.795
HETATM 2112 H    PO01    1     131.503 111.031 113.116
HETATM 2113 H    PO01    1     132.548 114.117 115.043
HETATM 2114 H    PO01    1     132.165 116.465 114.314
HETATM 2115 H    PO01    1     131.777 115.151 110.371
HETATM 2116 H    PO01    1     132.801 112.988 111.133
HETATM 2117 H    PO01    1     126.912 114.195 105.578
HETATM 2118 H    PO01    1     126.916 114.673 103.765
HETATM 2119 H    PO01    1     129.098 115.707 104.006
HETATM 2120 H    PO01    1     130.559 115.360 105.888
HETATM 2121 H    PO01    1     129.604 114.195 106.794
HETATM 2122 H    PO01    1     130.013 118.983 112.494
HETATM 2123 H    PO01    1     129.617 117.454 113.274
HETATM 2124 H    PO01    1     130.951 118.289 113.942
HETATM 2125 H    PO01    1     133.155 118.567 112.703
HETATM 2126 H    PO01    1     133.424 117.985 111.017
HETATM 2127 H    PO01    1     132.412 119.446 111.348
HETATM 2128 H    PO01    1     127.815 115.948 109.321
HETATM 2129 H    PO01    1     128.949 116.483 111.404
HETATM 2130 H    PO01    1     132.022 118.319 109.214
HETATM 2131 H    PO01    1     130.895 117.862 107.196
HETATM 2132 O3   PO01    1     131.739 109.304 115.506
HETATM 2133 C3   PO01    1     133.038 108.966 113.507
HETATM 2134 C3   PO01    1     132.625 110.028 114.577
HETATM 2135 C3   PO01    1     132.002 111.337 114.053
HETATM 2136 O3   PO01    1     133.097 112.203 113.634
HETATM 2137 CR   PO01    1     132.380 114.401 114.068
HETATM 2138 CR   PO01    1     132.114 115.737 113.648
HETATM 2139 CR   PO01    1     131.874 116.005 112.280
HETATM 2140 CR   PO01    1     132.003 114.942 111.329
HETATM 2141 CR   PO01    1     132.521 113.726 111.748
HETATM 2142 CR   PO01    1     132.639 113.431 113.120
HETATM 2143 O3   PO01    1     128.568 113.602 104.339
HETATM 2144 C3   PO01    1     127.479 114.413 104.623
HETATM 2145 C3   PO01    1     128.838 114.977 104.751
HETATM 2146 C3   PO01    1     129.511 115.148 106.138
HETATM 2147 O3   PO01    1     128.770 116.279 106.868
HETATM 2148 C3   PO01    1     130.498 118.090 112.957
HETATM 2149 C3   PO01    1     132.624 118.393 111.696
HETATM 2150 C3   PO01    1     131.364 117.409 111.835
HETATM 2151 CR   PO01    1     128.739 116.437 109.278
HETATM 2152 CR   PO01    1     129.395 116.641 110.499
HETATM 2153 CR   PO01    1     130.592 117.355 110.524
HETATM 2154 CR   PO01    1     131.156 117.835 109.260
HETATM 2155 CR   PO01    1     130.523 117.517 108.049
HETATM 2156 CR   PO01    1     129.347 116.732 108.055
HETATM 2157 H    PO01    1      69.526  84.299  78.638
HETATM 2158 H    PO01    1      68.947  83.790  80.131
HETATM 2159 H    PO01    1      70.514  85.134  81.206
HETATM 2160 H    PO01    1      72.640  85.146  80.175
HETATM 2161 H    PO01    1      71.911  85.146  78.525
HETATM 2162 H    PO01    1      71.176  81.510  77.720
HETATM 2163 H    PO01    1      72.787  80.174  76.691
HETATM 2164 H    PO01    1      75.923  81.829  78.832
HETATM 2165 H    PO01    1      74.310  83.060  80.004
HETATM 2166 H    PO01    1      77.987  79.903  67.442
HETATM 2167 H    PO01    1      77.651  78.817  68.790
HETATM 2168 H    PO01    1      77.292  81.855  68.792
HETATM 2169 H    PO01    1      77.104  79.708  71.197
HETATM 2170 H    PO01    1      75.838  80.941  70.701
HETATM 2171 H    PO01    1      75.931  79.090  78.880
HETATM 2172 H    PO01    1      77.082  78.548  77.646
HETATM 2173 H    PO01    1      77.176  80.107  78.306
HETATM 2174 H    PO01    1      75.415  77.730  76.273
HETATM 2175 H    PO01    1      73.934  78.371  77.169
HETATM 2176 H    PO01    1      74.367  78.904  75.537
HETATM 2177 H    PO01    1      75.337  82.524  73.010
HETATM 2178 H    PO01    1      74.528  81.857  75.172
HETATM 2179 H    PO01    1      77.674  79.259  75.438
HETATM 2180 H    PO01    1      78.713  79.994  73.268
HETATM 2181 O3   PO01    1      70.479  86.753  79.850
HETATM 2182 C3   PO01    1      69.187  84.637  79.602
HETATM 2183 C3   PO01    1      70.455  85.348  80.084
HETATM 2184 C3   PO01    1      71.830  84.728  79.533
HETATM 2185 O3   PO01    1      71.706  83.274  79.581
HETATM 2186 CR   PO01    1      72.151  81.564  77.999
HETATM 2187 CR   PO01    1      73.116  80.817  77.341
HETATM 2188 CR   PO01    1      74.508  80.831  77.561
HETATM 2189 CR   PO01    1      74.930  81.754  78.526
HETATM 2190 CR   PO01    1      74.042  82.510  79.290
HETATM 2191 CR   PO01    1      72.685  82.522  78.967
HETATM 2192 O3   PO01    1      78.990  80.884  69.471
HETATM 2193 C3   PO01    1      77.243  79.748  68.345
HETATM 2194 C3   PO01    1      77.548  80.888  69.314
HETATM 2195 C3   PO01    1      76.883  80.747  70.736
HETATM 2196 O3   PO01    1      77.432  81.655  71.741
HETATM 2197 C3   PO01    1      76.529  79.351  77.961
HETATM 2198 C3   PO01    1      74.751  78.648  76.457
HETATM 2199 C3   PO01    1      75.522  79.906  76.877
HETATM 2200 CR   PO01    1      75.898  81.835  73.546
HETATM 2201 CR   PO01    1      75.436  81.459  74.864
HETATM 2202 CR   PO01    1      76.158  80.540  75.636
HETATM 2203 CR   PO01    1      77.344  80.059  75.017
HETATM 2204 CR   PO01    1      77.868  80.456  73.743
HETATM 2205 CR   PO01    1      77.099  81.351  73.026
HETATM 2206 H    PO01    1     127.307 133.435  72.549
HETATM 2207 H    PO01    1     127.432  66.952  73.516
HETATM 2208 H    PO01    1     129.283 133.534  74.783
HETATM 2209 H    PO01    1     126.550 132.368  75.019
HETATM 2210 H    PO01    1     126.944 133.924  75.517
HETATM 2211 H    PO01    1     129.265 132.951  78.389
HETATM 2212 H    PO01    1     128.692  66.478  80.296
HETATM 2213 H    PO01    1     124.600 133.939  79.175
HETATM 2214 H    PO01    1     125.316 132.458  77.386
HETATM 2215 H    PO01    1     130.302  73.643  77.254
HETATM 2216 H    PO01    1     128.586  73.866  77.383
HETATM 2217 H    PO01    1     129.121  75.395  79.280
HETATM 2218 H    PO01    1     129.797  73.680  81.015
HETATM 2219 H    PO01    1     130.410  72.608  79.772
HETATM 2220 H    PO01    1     124.268  68.035  80.273
HETATM 2221 H    PO01    1     124.049  66.842  81.401
HETATM 2222 H    PO01    1     124.436  68.473  81.959
HETATM 2223 H    PO01    1     126.419  67.389  83.228
HETATM 2224 H    PO01    1     125.993 133.825  82.690
HETATM 2225 H    PO01    1     127.673  66.388  82.437
HETATM 2226 H    PO01    1     129.166  71.136  81.888
HETATM 2227 H    PO01    1     128.212  68.809  82.436
HETATM 2228 H    PO01    1     125.671  69.184  79.045
HETATM 2229 H    PO01    1     126.538  71.348  78.708
HETATM 2230 O3   PO01    1     128.794 131.860  73.682
HETATM 2231 C3   PO01    1     127.915  66.136  73.112
HETATM 2232 C3   PO01    1     128.428 133.136  74.198
HETATM 2233 C3   PO01    1     127.358 132.982  75.359
HETATM 2234 O3   PO01    1     127.812 132.265  76.480
HETATM 2235 CR   PO01    1     128.326 133.245  78.559
HETATM 2236 CR   PO01    1     127.904  66.099  79.709
HETATM 2237 CR   PO01    1     126.578  66.452  79.877
HETATM 2238 CR   PO01    1     125.633 133.808  79.039
HETATM 2239 CR   PO01    1     126.023 132.895  77.979
HETATM 2240 CR   PO01    1     127.359 132.833  77.675
HETATM 2241 O3   PO01    1     131.124  75.087  79.259
HETATM 2242 C3   PO01    1     129.575  74.363  77.515
HETATM 2243 C3   PO01    1     129.784  74.565  78.981
HETATM 2244 C3   PO01    1     129.671  73.290  79.964
HETATM 2245 O3   PO01    1     128.331  72.706  79.874
HETATM 2246 C3   PO01    1     124.657  67.706  81.195
HETATM 2247 C3   PO01    1     126.636  66.716  82.392
HETATM 2248 C3   PO01    1     126.252  67.441  81.010
HETATM 2249 CR   PO01    1     128.503  70.700  81.326
HETATM 2250 CR   PO01    1     127.965  69.351  81.599
HETATM 2251 CR   PO01    1     126.986  68.754  80.746
HETATM 2252 CR   PO01    1     126.463  69.559  79.646
HETATM 2253 CR   PO01    1     126.984  70.908  79.435
HETATM 2254 CR   PO01    1     127.970  71.416  80.254
HETATM 2255 H    PO01   12      81.838  67.288  81.361
HETATM 2256 H    PO01   12      83.229  67.930  82.406
HETATM 2257 H    PO01   12      84.562 133.814  82.170
HETATM 2258 H    PO01   12      83.236 132.622  79.845
HETATM 2259 H    PO01   12      81.789 132.843  81.055
HETATM 2260 H    PO01   12      84.353 130.503  79.171
HETATM 2261 H    PO01   12      86.595 129.581  79.025
HETATM 2262 H    PO01   12      87.221 130.428  83.145
HETATM 2263 H    PO01   12      84.885 131.112  83.254
HETATM 2264 H    PO01   12      87.460 120.944  81.663
HETATM 2265 H    PO01   12      87.109 119.885  80.199
HETATM 2266 H    PO01   12      88.415 121.368  78.815
HETATM 2267 H    PO01   12      90.090 123.007  80.346
HETATM 2268 H    PO01   12      88.627 122.947  81.321
HETATM 2269 H    PO01   12      88.812 130.387  78.891
HETATM 2270 H    PO01   12      89.483 131.265  80.184
HETATM 2271 H    PO01   12      90.347 129.911  79.615
HETATM 2272 H    PO01   12      90.571 128.959  81.720
HETATM 2273 H    PO01   12      89.729 130.283  82.532
HETATM 2274 H    PO01   12      89.256 128.626  82.706
HETATM 2275 H    PO01   12      89.719 125.648  78.449
HETATM 2276 H    PO01   12      89.842 127.823  78.955
HETATM 2277 H    PO01   12      87.142 127.266  82.058
HETATM 2278 H    PO01   12      87.036 124.886  81.604
HETATM 2279 O3   PO01   12      83.775  66.990  80.593
HETATM 2280 C3   PO01   12      82.892  67.304  81.632
HETATM 2281 C3   PO01   12      83.602 133.904  81.588
HETATM 2282 C3   PO01   12      82.850 132.681  80.935
HETATM 2283 O3   PO01   12      83.250 131.436  81.521
HETATM 2284 CR   PO01   12      84.935 130.456  80.060
HETATM 2285 CR   PO01   12      86.208 129.937  79.954
HETATM 2286 CR   PO01   12      87.098 129.915  81.043
HETATM 2287 CR   PO01   12      86.612 130.338  82.289
HETATM 2288 CR   PO01   12      85.285 130.847  82.377
HETATM 2289 CR   PO01   12      84.524 130.981  81.266
HETATM 2290 O3   PO01   12      89.091 120.313  80.535
HETATM 2291 C3   PO01   12      87.761 120.569  80.727
HETATM 2292 C3   PO01   12      88.595 121.475  79.866
HETATM 2293 C3   PO01   12      88.993 122.898  80.288
HETATM 2294 O3   PO01   12      88.280 123.739  79.493
HETATM 2295 C3   PO01   12      89.374 130.281  79.780
HETATM 2296 C3   PO01   12      89.635 129.346  82.030
HETATM 2297 C3   PO01   12      88.573 129.345  80.800
HETATM 2298 CR   PO01   12      89.150 125.917  79.154
HETATM 2299 CR   PO01   12      89.204 127.227  79.474
HETATM 2300 CR   PO01   12      88.448 127.825  80.474
HETATM 2301 CR   PO01   12      87.675 126.953  81.293
HETATM 2302 CR   PO01   12      87.494 125.600  80.920
HETATM 2303 CR   PO01   12      88.269 125.096  79.853
HETATM 2304 H    PO01    1      68.441 108.974 102.991
HETATM 2305 H    PO01    1      67.158 109.838 103.575
HETATM 2306 H    PO01    1      68.322 111.774 103.240
HETATM 2307 H    PO01    1      70.686 111.589 104.038
HETATM 2308 H    PO01    1      70.434 109.814 103.895
HETATM 2309 H    PO01    1      66.817 111.171 105.727
HETATM 2310 H    PO01    1     133.801 113.328 106.170
HETATM 2311 H    PO01    1      69.644 114.834 107.129
HETATM 2312 H    PO01    1      70.621 112.837 106.369
HETATM 2313 H    PO01    1      71.348 117.689 113.550
HETATM 2314 H    PO01    1      70.369 116.692 114.584
HETATM 2315 H    PO01    1      69.807 119.675 113.772
HETATM 2316 H    PO01    1      67.927 118.797 112.705
HETATM 2317 H    PO01    1      68.344 117.065 113.184
HETATM 2318 H    PO01    1      68.490 116.914 105.597
HETATM 2319 H    PO01    1      67.162 116.212 104.785
HETATM 2320 H    PO01    1      66.879 117.552 105.689
HETATM 2321 H    PO01    1     133.110 116.791 107.577
HETATM 2322 H    PO01    1     132.831 115.697 106.324
HETATM 2323 H    PO01    1     133.207 115.057 107.954
HETATM 2324 H    PO01    1      68.910 115.618 111.381
HETATM 2325 H    PO01    1      67.931 114.550 109.395
HETATM 2326 H    PO01    1      67.695 118.589 107.706
HETATM 2327 H    PO01    1      68.738 119.434 109.641
HETATM 2328 O3   PO01    1      69.817 111.054 101.704
HETATM 2329 C3   PO01    1      67.928 109.853 102.739
HETATM 2330 C3   PO01    1      68.975 110.961 102.884
HETATM 2331 C3   PO01    1      69.913 110.754 104.091
HETATM 2332 O3   PO01    1      69.257 110.701 105.456
HETATM 2333 CR   PO01    1      67.360 111.979 106.018
HETATM 2334 CR   PO01    1      66.804 113.281 106.269
HETATM 2335 CR   PO01    1      67.617 114.398 106.670
HETATM 2336 CR   PO01    1      69.005 114.099 106.819
HETATM 2337 CR   PO01    1      69.625 112.910 106.321
HETATM 2338 CR   PO01    1      68.787 111.839 105.969
HETATM 2339 O3   PO01    1      68.787 118.843 115.358
HETATM 2340 C3   PO01    1      70.825 117.740 114.464
HETATM 2341 C3   PO01    1      69.537 118.670 114.158
HETATM 2342 C3   PO01    1      68.707 118.093 112.982
HETATM 2343 O3   PO01    1      69.536 118.098 111.761
HETATM 2344 C3   PO01    1      67.442 116.631 105.694
HETATM 2345 C3   PO01    1     133.492 115.830 107.222
HETATM 2346 C3   PO01    1      67.096 115.780 107.003
HETATM 2347 CR   PO01    1      68.591 116.186 110.604
HETATM 2348 CR   PO01    1      67.978 115.609 109.447
HETATM 2349 CR   PO01    1      67.663 116.452 108.356
HETATM 2350 CR   PO01    1      67.987 117.849 108.435
HETATM 2351 CR   PO01    1      68.600 118.435 109.567
HETATM 2352 CR   PO01    1      68.917 117.539 110.638
HETATM 2353 H    PO01    1      74.403  70.860  83.894
HETATM 2354 H    PO01    1      74.072  69.335  84.989
HETATM 2355 H    PO01    1      72.151  68.783  83.944
HETATM 2356 H    PO01    1      71.839  70.051  81.609
HETATM 2357 H    PO01    1      72.716  71.418  82.364
HETATM 2358 H    PO01    1      69.700  70.645  85.342
HETATM 2359 H    PO01    1      69.877  71.936  87.374
HETATM 2360 H    PO01    1      71.855  74.929  84.971
HETATM 2361 H    PO01    1      71.767  73.525  83.072
HETATM 2362 H    PO01    1      68.904  67.073  90.822
HETATM 2363 H    PO01    1      69.395  67.191  92.504
HETATM 2364 H    PO01    1      70.532  69.127  90.282
HETATM 2365 H    PO01    1      70.896  69.394  93.430
HETATM 2366 H    PO01    1      69.716  70.337  92.449
HETATM 2367 H    PO01    1      72.244  76.148  86.914
HETATM 2368 H    PO01    1      72.509  76.011  88.657
HETATM 2369 H    PO01    1      73.267  74.950  87.637
HETATM 2370 H    PO01    1      69.507  75.720  88.671
HETATM 2371 H    PO01    1      69.731  75.893  87.004
HETATM 2372 H    PO01    1      68.899  74.498  87.528
HETATM 2373 H    PO01    1      72.824  70.640  89.745
HETATM 2374 H    PO01    1      72.682  72.079  87.908
HETATM 2375 H    PO01    1      70.126  74.513  90.352
HETATM 2376 H    PO01    1      70.188  72.927  92.078
HETATM 2377 O3   PO01    1      74.006  68.980  82.894
HETATM 2378 C3   PO01    1      74.076  69.784  84.006
HETATM 2379 C3   PO01    1      72.754  69.470  83.410
HETATM 2380 C3   PO01    1      72.045  70.537  82.590
HETATM 2381 O3   PO01    1      70.806  71.008  83.119
HETATM 2382 CR   PO01    1      70.167  71.487  85.320
HETATM 2383 CR   PO01    1      70.295  72.303  86.456
HETATM 2384 CR   PO01    1      70.938  73.589  86.386
HETATM 2385 CR   PO01    1      71.419  74.045  85.105
HETATM 2386 CR   PO01    1      71.342  73.215  83.987
HETATM 2387 CR   PO01    1      70.753  71.912  84.124
HETATM 2388 O3   PO01    1      71.629  67.735  91.453
HETATM 2389 C3   PO01    1      69.122  67.859  91.667
HETATM 2390 C3   PO01    1      70.487  68.633  91.337
HETATM 2391 C3   PO01    1      70.656  69.788  92.425
HETATM 2392 O3   PO01    1      71.713  70.701  92.121
HETATM 2393 C3   PO01    1      72.366  75.464  87.760
HETATM 2394 C3   PO01    1      69.744  75.152  87.758
HETATM 2395 C3   PO01    1      71.160  74.443  87.722
HETATM 2396 CR   PO01    1      72.208  71.437  89.853
HETATM 2397 CR   PO01    1      72.172  72.326  88.726
HETATM 2398 CR   PO01    1      71.344  73.521  88.887
HETATM 2399 CR   PO01    1      70.676  73.709  90.156
HETATM 2400 CR   PO01    1      70.688  72.775  91.236
HETATM 2401 CR   PO01    1      71.504  71.601  91.095
HETATM 2402 H    PO01    1      69.929 128.819 118.152
HETATM 2403 H    PO01    1      68.121 129.094 117.465
HETATM 2404 H    PO01    1      69.097 130.383 115.602
HETATM 2405 H    PO01    1      71.724 130.718 115.472
HETATM 2406 H    PO01    1      71.993 129.537 116.886
HETATM 2407 H    PO01    1      73.555 132.737 117.103
HETATM 2408 H    PO01    1      75.478 132.693 118.751
HETATM 2409 H    PO01    1      73.257 130.193 121.168
HETATM 2410 H    PO01    1      71.351 130.288 119.666
HETATM 2411 H    PO01    1      78.152  71.212 121.951
HETATM 2412 H    PO01    1      78.653  72.328 123.205
HETATM 2413 H    PO01    1      75.680  72.190 122.657
HETATM 2414 H    PO01    1      75.416  70.038 123.928
HETATM 2415 H    PO01    1      77.224  69.645 123.836
HETATM 2416 H    PO01    1      74.516 131.733 123.123
HETATM 2417 H    PO01    1      75.136 130.257 122.441
HETATM 2418 H    PO01    1      76.236 131.224 123.354
HETATM 2419 H    PO01    1      76.768 130.096 120.210
HETATM 2420 H    PO01    1      77.199 131.780 119.873
HETATM 2421 H    PO01    1      77.649 131.024 121.323
HETATM 2422 H    PO01    1      78.121  67.931 121.992
HETATM 2423 H    PO01    1      77.885 133.498 121.732
HETATM 2424 H    PO01    1      73.705 133.908 121.522
HETATM 2425 H    PO01    1      73.903  68.255 122.024
HETATM 2426 O3   PO01    1      69.657 128.407 116.137
HETATM 2427 C3   PO01    1      69.224 129.032 117.376
HETATM 2428 C3   PO01    1      69.842 129.801 116.217
HETATM 2429 C3   PO01    1      71.337 130.356 116.447
HETATM 2430 O3   PO01    1      71.401 131.534 117.326
HETATM 2431 CR   PO01    1      73.520 132.185 118.042
HETATM 2432 CR   PO01    1      74.590 132.190 118.937
HETATM 2433 CR   PO01    1      74.470 131.589 120.194
HETATM 2434 CR   PO01    1      73.310 130.862 120.415
HETATM 2435 CR   PO01    1      72.223 130.775 119.496
HETATM 2436 CR   PO01    1      72.313 131.526 118.322
HETATM 2437 O3   PO01    1      76.484  72.412 124.558
HETATM 2438 C3   PO01    1      77.839  72.114 122.526
HETATM 2439 C3   PO01    1      76.483  71.783 123.272
HETATM 2440 C3   PO01    1      76.315  70.192 123.364
HETATM 2441 O3   PO01    1      76.008  69.654 121.975
HETATM 2442 C3   PO01    1      75.408 131.229 122.618
HETATM 2443 C3   PO01    1      76.840 131.139 120.645
HETATM 2444 C3   PO01    1      75.554 131.868 121.278
HETATM 2445 CR   PO01    1      77.216  67.485 121.834
HETATM 2446 CR   PO01    1      77.018  66.090 121.717
HETATM 2447 CR   PO01    1      75.754 133.393 121.521
HETATM 2448 CR   PO01    1      74.669  66.302 121.626
HETATM 2449 CR   PO01    1      74.786  67.688 121.836
HETATM 2450 CR   PO01    1      76.048  68.264 121.973
HETATM 2451 H    PO01    1      76.673 132.035 129.356
HETATM 2452 H    PO01    1      78.153 132.698 129.993
HETATM 2453 H    PO01    1      76.175  66.221 127.941
HETATM 2454 H    PO01    1      75.736  67.597 130.029
HETATM 2455 H    PO01    1      76.535  66.316 130.995
HETATM 2456 H    PO01    1      73.560 132.583 132.099
HETATM 2457 H    PO01    1      71.607 133.489 133.242
HETATM 2458 H    PO01    1      71.424  68.629 130.436
HETATM 2459 H    PO01    1      73.456  67.907 129.448
HETATM 2460 H    PO01    1     132.825 131.050 129.863
HETATM 2461 H    PO01    1     131.909 129.481 130.042
HETATM 2462 H    PO01    1     131.673 129.795 132.134
HETATM 2463 H    PO01    1     132.580 132.083 133.265
HETATM 2464 H    PO01    1     132.637 132.649 131.508
HETATM 2465 H    PO01    1      70.851  67.213  66.696
HETATM 2466 H    PO01    1      71.151  68.879  66.488
HETATM 2467 H    PO01    1      69.472  68.384  66.815
HETATM 2468 H    PO01    1      68.529  69.425 132.752
HETATM 2469 H    PO01    1      70.014  69.995 132.250
HETATM 2470 H    PO01    1      69.114  68.895 131.182
HETATM 2471 H    PO01    1      67.459 132.572 130.264
HETATM 2472 H    PO01    1      68.869  66.605 130.441
HETATM 2473 H    PO01    1      68.627  66.134  66.717
HETATM 2474 H    PO01    1      66.971 132.299  66.371
HETATM 2475 O3   PO01    1      77.901  67.054 128.899
HETATM 2476 C3   PO01    1      77.493 132.740 129.046
HETATM 2477 C3   PO01    1      76.804  66.141 128.891
HETATM 2478 C3   PO01    1      75.893  66.532 130.093
HETATM 2479 O3   PO01    1      74.696 133.627 130.005
HETATM 2480 CR   PO01    1      73.081 133.449 131.779
HETATM 2481 CR   PO01    1      71.980  66.052 132.469
HETATM 2482 CR   PO01    1      71.277  67.269 132.017
HETATM 2483 CR   PO01    1      71.839  67.840 130.863
HETATM 2484 CR   PO01    1      73.041  67.397 130.229
HETATM 2485 CR   PO01    1      73.592  66.168 130.640
HETATM 2486 O3   PO01    1     130.829 131.258 130.744
HETATM 2487 C3   PO01    1     131.947 130.553 130.216
HETATM 2488 C3   PO01    1     131.797 130.822 131.697
HETATM 2489 C3   PO01    1     132.839 131.794 132.202
HETATM 2490 O3   PO01    1      66.266 131.310 132.067
HETATM 2491 C3   PO01    1      70.435  68.089  66.284
HETATM 2492 C3   PO01    1      69.378  69.096 132.203
HETATM 2493 C3   PO01    1      70.044  67.747 132.754
HETATM 2494 CR   PO01    1      67.753 132.974 131.168
HETATM 2495 CR   PO01    1      68.598  66.145 131.298
HETATM 2496 CR   PO01    1      68.978  66.630 132.581
HETATM 2497 CR   PO01    1      68.390 133.893 133.682
HETATM 2498 CR   PO01    1      67.438 132.871 133.535
HETATM 2499 CR   PO01    1      67.154 132.349 132.277
HETATM 2500 H    PO01    1      78.098 127.140  94.695
HETATM 2501 H    PO01    1      79.654 126.948  94.097
HETATM 2502 H    PO01    1      79.187 129.154  92.779
HETATM 2503 H    PO01    1      78.018 127.562  90.851
HETATM 2504 H    PO01    1      78.429 126.272  92.106
HETATM 2505 H    PO01    1      81.358 125.296  92.461
HETATM 2506 H    PO01    1      82.495 123.750  91.243
HETATM 2507 H    PO01    1      80.218 124.854  87.757
HETATM 2508 H    PO01    1      79.453 126.684  88.844
HETATM 2509 H    PO01    1      74.168 118.460  86.164
HETATM 2510 H    PO01    1      75.628 118.194  86.909
HETATM 2511 H    PO01    1      76.535 119.123  84.374
HETATM 2512 H    PO01    1      76.121 120.923  86.958
HETATM 2513 H    PO01    1      76.996 121.228  85.478
HETATM 2514 H    PO01    1      83.978 123.934  87.696
HETATM 2515 H    PO01    1      83.485 122.888  86.461
HETATM 2516 H    PO01    1      82.720 124.471  86.601
HETATM 2517 H    PO01    1      83.895 122.542  89.804
HETATM 2518 H    PO01    1      82.518 121.491  90.052
HETATM 2519 H    PO01    1      83.511 121.279  88.749
HETATM 2520 H    PO01    1      79.683 120.856  85.101
HETATM 2521 H    PO01    1      81.392 122.415  85.773
HETATM 2522 H    PO01    1      80.071 121.949  89.680
HETATM 2523 H    PO01    1      78.304 120.515  88.993
HETATM 2524 O3   PO01    1      77.172 128.850  92.909
HETATM 2525 C3   PO01    1      78.853 127.675  94.264
HETATM 2526 C3   PO01    1      78.463 128.295  92.891
HETATM 2527 C3   PO01    1      78.646 127.283  91.647
HETATM 2528 O3   PO01    1      80.047 127.343  91.397
HETATM 2529 CR   PO01    1      81.297 125.305  91.455
HETATM 2530 CR   PO01    1      81.878 124.306  90.710
HETATM 2531 CR   PO01    1      81.584 124.120  89.305
HETATM 2532 CR   PO01    1      80.661 125.020  88.663
HETATM 2533 CR   PO01    1      80.228 126.160  89.316
HETATM 2534 CR   PO01    1      80.538 126.271  90.695
HETATM 2535 O3   PO01    1      74.820 120.228  84.445
HETATM 2536 C3   PO01    1      75.222 118.228  85.913
HETATM 2537 C3   PO01    1      75.830 119.453  85.135
HETATM 2538 C3   PO01    1      76.644 120.363  86.089
HETATM 2539 O3   PO01    1      77.847 119.749  86.590
HETATM 2540 C3   PO01    1      83.101 123.600  87.190
HETATM 2541 C3   PO01    1      83.056 122.043  89.281
HETATM 2542 C3   PO01    1      82.174 123.034  88.417
HETATM 2543 CR   PO01    1      79.784 121.081  86.045
HETATM 2544 CR   PO01    1      80.823 121.976  86.472
HETATM 2545 CR   PO01    1      81.037 122.231  87.864
HETATM 2546 CR   PO01    1      80.013 121.730  88.723
HETATM 2547 CR   PO01    1      79.013 120.835  88.307
HETATM 2548 CR   PO01    1      78.848 120.547  86.948
HETATM 2549 H    PO01   13      76.716  70.669 102.661
HETATM 2550 H    PO01   13      76.432  69.878 101.078
HETATM 2551 H    PO01   13      74.437  69.045 101.808
HETATM 2552 H    PO01   13      73.403  70.043 104.033
HETATM 2553 H    PO01   13      74.974  70.573 104.491
HETATM 2554 H    PO01   13      75.924  68.405 106.952
HETATM 2555 H    PO01   13      78.092  67.511 107.409
HETATM 2556 H    PO01   13      78.795  66.774 103.322
HETATM 2557 H    PO01   13      76.499  67.536 102.903
HETATM 2558 H    PO01   13      85.353  70.752  99.420
HETATM 2559 H    PO01   13      86.501  72.188 100.018
HETATM 2560 H    PO01   13      85.416  72.007 102.269
HETATM 2561 H    PO01   13      84.054  69.316 101.268
HETATM 2562 H    PO01   13      83.369  70.923 101.420
HETATM 2563 H    PO01   13      80.059 133.841 107.838
HETATM 2564 H    PO01   13      81.617  66.182 107.275
HETATM 2565 H    PO01   13      80.719  67.487 107.808
HETATM 2566 H    PO01   13      79.810 132.743 104.417
HETATM 2567 H    PO01   13      81.148 132.533 105.529
HETATM 2568 H    PO01   13      79.475 132.366 105.957
HETATM 2569 H    PO01   13      83.049  67.510 102.292
HETATM 2570 H    PO01   13      81.328  66.140 103.323
HETATM 2571 H    PO01   13      80.895  69.144 106.250
HETATM 2572 H    PO01   13      82.264  70.579 105.001
HETATM 2573 O3   PO01   13      74.812  71.135 101.825
HETATM 2574 C3   PO01   13      76.062  70.379 101.941
HETATM 2575 C3   PO01   13      74.789  69.800 102.441
HETATM 2576 C3   PO01   13      74.494  69.784 103.944
HETATM 2577 O3   PO01   13      74.784  68.534 104.566
HETATM 2578 CR   PO01   13      76.543  68.095 106.151
HETATM 2579 CR   PO01   13      77.812  67.486 106.450
HETATM 2580 CR   PO01   13      78.720  67.095 105.431
HETATM 2581 CR   PO01   13      78.216  67.172 104.071
HETATM 2582 CR   PO01   13      76.910  67.670 103.805
HETATM 2583 CR   PO01   13      76.061  68.165 104.824
HETATM 2584 O3   PO01   13      86.570  70.382 101.243
HETATM 2585 C3   PO01   13      85.934  71.243 100.240
HETATM 2586 C3   PO01   13      85.344  71.041 101.651
HETATM 2587 C3   PO01   13      84.070  70.232 101.861
HETATM 2588 O3   PO01   13      83.910  69.976 103.290
HETATM 2589 C3   PO01   13      80.642  66.586 107.205
HETATM 2590 C3   PO01   13      80.157 132.989 105.403
HETATM 2591 C3   PO01   13      80.135  66.614 105.758
HETATM 2592 CR   PO01   13      82.572  67.889 103.064
HETATM 2593 CR   PO01   13      81.585  67.060 103.710
HETATM 2594 CR   PO01   13      81.057  67.475 104.952
HETATM 2595 CR   PO01   13      81.346  68.826 105.403
HETATM 2596 CR   PO01   13      82.118  69.659 104.686
HETATM 2597 CR   PO01   13      82.873  69.161 103.639
HETATM 2598 H    PO01    1     123.103 132.396 103.757
HETATM 2599 H    PO01    1     123.110 132.473 101.835
HETATM 2600 H    PO01    1     125.565 132.098 101.807
HETATM 2601 H    PO01    1     125.375 131.795 104.845
HETATM 2602 H    PO01    1     125.806 133.422 104.317
HETATM 2603 H    PO01    1     128.678  66.106 103.378
HETATM 2604 H    PO01    1     130.114  67.362 104.978
HETATM 2605 H    PO01    1     129.434 132.587 107.958
HETATM 2606 H    PO01    1     127.867 131.365 106.433
HETATM 2607 H    PO01    1      69.819 133.512 105.102
HETATM 2608 H    PO01    1      70.512 133.160 106.599
HETATM 2609 H    PO01    1      70.733  67.737 104.972
HETATM 2610 H    PO01    1      69.259  68.926 106.432
HETATM 2611 H    PO01    1      69.190  67.567 107.525
HETATM 2612 H    PO01    1     128.905  68.297 108.224
HETATM 2613 H    PO01    1     130.473  69.165 108.325
HETATM 2614 H    PO01    1     129.844  69.019 106.905
HETATM 2615 H    PO01    1     131.530  67.251 109.529
HETATM 2616 H    PO01    1     130.108  66.445 109.602
HETATM 2617 H    PO01    1     131.464 133.535 108.955
HETATM 2618 H    PO01    1      66.654 133.281 105.903
HETATM 2619 H    PO01    1     132.416 133.126 106.598
HETATM 2620 H    PO01    1     132.480  69.335 107.466
HETATM 2621 H    PO01    1      66.926  69.318 107.012
HETATM 2622 O3   PO01    1     124.190 130.927 102.932
HETATM 2623 C3   PO01    1     123.632 132.292 102.798
HETATM 2624 C3   PO01    1     125.178 131.972 102.776
HETATM 2625 C3   PO01    1     125.923 132.372 104.087
HETATM 2626 O3   PO01    1     127.350 131.884 103.986
HETATM 2627 CR   PO01    1     128.838 133.756 104.384
HETATM 2628 CR   PO01    1     129.643  66.593 105.262
HETATM 2629 CR   PO01    1     129.798  66.227 106.653
HETATM 2630 CR   PO01    1     129.237 132.934 107.002
HETATM 2631 CR   PO01    1     128.402 132.190 106.126
HETATM 2632 CR   PO01    1     128.167 132.602 104.793
HETATM 2633 O3   PO01    1      71.540  67.900 106.877
HETATM 2634 C3   PO01    1      70.692 133.720 105.673
HETATM 2635 C3   PO01    1      70.646  67.318 105.950
HETATM 2636 C3   PO01    1      69.261  67.807 106.471
HETATM 2637 O3   PO01    1      68.156  67.355 105.694
HETATM 2638 C3   PO01    1     129.934  68.449 107.823
HETATM 2639 C3   PO01    1     130.918  66.539 109.004
HETATM 2640 C3   PO01    1     130.694  67.089 107.585
HETATM 2641 CR   PO01    1      66.231  66.156 106.318
HETATM 2642 CR   PO01    1     132.824  66.098 106.596
HETATM 2643 CR   PO01    1     132.113  67.236 107.052
HETATM 2644 CR   PO01    1     132.932  68.459 107.221
HETATM 2645 CR   PO01    1      66.352  68.493 106.820
HETATM 2646 CR   PO01    1      66.977  67.326 106.315
HETATM 2647 H    PO01    1      66.712 127.321  94.614
HETATM 2648 H    PO01    1      68.270 127.408  95.505
HETATM 2649 H    PO01    1      69.118 125.683  93.561
HETATM 2650 H    PO01    1      68.366 123.785  95.043
HETATM 2651 H    PO01    1      67.647 124.832  96.122
HETATM 2652 H    PO01    1      70.467 122.661  95.555
HETATM 2653 H    PO01    1      71.585 121.282  97.271
HETATM 2654 H    PO01    1      71.082 124.365 100.039
HETATM 2655 H    PO01    1      70.081 125.750  98.274
HETATM 2656 H    PO01    1      77.358 128.063 102.093
HETATM 2657 H    PO01    1      76.563 127.146 100.897
HETATM 2658 H    PO01    1      74.672 126.737 102.682
HETATM 2659 H    PO01    1      76.082 125.385 104.213
HETATM 2660 H    PO01    1      77.520 125.942 103.726
HETATM 2661 H    PO01    1      70.143 122.233 100.785
HETATM 2662 H    PO01    1      70.361 120.564 100.362
HETATM 2663 H    PO01    1      71.032 121.143 101.755
HETATM 2664 H    PO01    1      73.397 120.412 100.495
HETATM 2665 H    PO01    1      72.579 119.875  99.111
HETATM 2666 H    PO01    1      73.844 120.982  98.949
HETATM 2667 H    PO01    1      75.853 124.675  99.691
HETATM 2668 H    PO01    1      73.967 123.651  98.689
HETATM 2669 H    PO01    1      72.704 122.458 102.618
HETATM 2670 H    PO01    1      74.707 123.444 103.541
HETATM 2671 O3   PO01    1      67.075 125.412  93.273
HETATM 2672 C3   PO01    1      67.836 127.221  94.522
HETATM 2673 C3   PO01    1      68.170 125.754  94.184
HETATM 2674 C3   PO01    1      68.436 124.782  95.355
HETATM 2675 O3   PO01    1      69.679 125.212  95.898
HETATM 2676 CR   PO01    1      70.644 123.023  96.474
HETATM 2677 CR   PO01    1      71.225 122.213  97.465
HETATM 2678 CR   PO01    1      71.490 122.777  98.753
HETATM 2679 CR   PO01    1      70.966 124.036  99.090
HETATM 2680 CR   PO01    1      70.376 124.851  98.096
HETATM 2681 CR   PO01    1      70.227 124.304  96.829
HETATM 2682 O3   PO01    1      75.553 127.923 104.143
HETATM 2683 C3   PO01    1      76.393 127.820 101.681
HETATM 2684 C3   PO01    1      75.696 127.083 102.904
HETATM 2685 C3   PO01    1      76.472 125.737 103.248
HETATM 2686 O3   PO01    1      76.498 124.802 102.178
HETATM 2687 C3   PO01    1      70.857 121.413 100.747
HETATM 2688 C3   PO01    1      72.980 120.723  99.513
HETATM 2689 C3   PO01    1      72.104 121.985  99.860
HETATM 2690 CR   PO01    1      75.173 124.257 100.333
HETATM 2691 CR   PO01    1      74.066 123.645  99.740
HETATM 2692 CR   PO01    1      73.152 122.879 100.539
HETATM 2693 CR   PO01    1      73.292 122.995 101.971
HETATM 2694 CR   PO01    1      74.456 123.555 102.522
HETATM 2695 CR   PO01    1      75.421 124.189 101.708
HETATM 2696 H    PO01    1      69.531  74.567 117.983
HETATM 2697 H    PO01    1      69.458  74.788 116.218
HETATM 2698 H    PO01    1      67.466  73.110 116.460
HETATM 2699 H    PO01    1      68.705  71.119 117.210
HETATM 2700 H    PO01    1      69.934  72.200 117.900
HETATM 2701 H    PO01    1      72.270  73.220 115.794
HETATM 2702 H    PO01    1      74.384  72.035 116.117
HETATM 2703 H    PO01    1      72.254  68.442 116.041
HETATM 2704 H    PO01    1      70.267  69.527 115.746
HETATM 2705 H    PO01    1      76.673 129.854 112.787
HETATM 2706 H    PO01    1      75.485 129.294 111.546
HETATM 2707 H    PO01    1      75.054 131.111 110.424
HETATM 2708 H    PO01    1      76.265 133.205 111.071
HETATM 2709 H    PO01    1      76.915 132.450 112.454
HETATM 2710 H    PO01    1      76.319  70.957 116.651
HETATM 2711 H    PO01    1      77.036  69.380 116.196
HETATM 2712 H    PO01    1      76.318  70.443 114.987
HETATM 2713 H    PO01    1      75.691  68.510 118.147
HETATM 2714 H    PO01    1      74.687  69.750 118.364
HETATM 2715 H    PO01    1      73.951  68.238 117.932
HETATM 2716 H    PO01    1      74.487  67.469 112.125
HETATM 2717 H    PO01    1      74.627  69.235 113.526
HETATM 2718 H    PO01    1      75.280  66.520 116.721
HETATM 2719 H    PO01    1      75.102 132.615 115.104
HETATM 2720 O3   PO01    1      67.618  73.060 118.577
HETATM 2721 C3   PO01    1      68.859  74.627 117.097
HETATM 2722 C3   PO01    1      68.204  73.192 117.222
HETATM 2723 C3   PO01    1      69.261  72.061 117.062
HETATM 2724 O3   PO01    1      69.959  72.247 115.794
HETATM 2725 CR   PO01    1      72.336  72.184 115.702
HETATM 2726 CR   PO01    1      73.547  71.476 115.799
HETATM 2727 CR   PO01    1      73.614  70.107 115.939
HETATM 2728 CR   PO01    1      72.328  69.480 115.944
HETATM 2729 CR   PO01    1      71.080  70.140 115.850
HETATM 2730 CR   PO01    1      71.112  71.464 115.763
HETATM 2731 O3   PO01    1      77.009 130.556 110.644
HETATM 2732 C3   PO01    1      76.348 129.855 111.729
HETATM 2733 C3   PO01    1      75.828 131.172 111.144
HETATM 2734 C3   PO01    1      76.035 132.530 111.831
HETATM 2735 O3   PO01    1      74.829 132.851 112.612
HETATM 2736 C3   PO01    1      76.226  70.077 116.014
HETATM 2737 C3   PO01    1      74.832  68.862 117.760
HETATM 2738 C3   PO01    1      74.898  69.299 116.229
HETATM 2739 CR   PO01    1      74.762  67.237 113.056
HETATM 2740 CR   PO01    1      74.780  68.291 113.986
HETATM 2741 CR   PO01    1      74.928  68.102 115.328
HETATM 2742 CR   PO01    1      75.067  66.740 115.735
HETATM 2743 CR   PO01    1      75.122 133.602 114.828
HETATM 2744 CR   PO01    1      74.937 133.872 113.467
HETATM 2745 H    PO01    1      99.217  78.433 123.460
HETATM 2746 H    PO01    1     100.501  79.332 124.333
HETATM 2747 H    PO01    1      99.454  78.429 126.617
HETATM 2748 H    PO01    1      97.944  76.249 125.573
HETATM 2749 H    PO01    1      97.162  77.689 124.800
HETATM 2750 H    PO01    1      94.793  78.538 125.796
HETATM 2751 H    PO01    1      92.709  77.582 125.982
HETATM 2752 H    PO01    1      94.347  75.144 129.208
HETATM 2753 H    PO01    1      96.463  76.143 128.688
HETATM 2754 H    PO01    1      89.129  75.432 120.382
HETATM 2755 H    PO01    1      90.324  75.065 119.060
HETATM 2756 H    PO01    1      91.426  74.471 121.332
HETATM 2757 H    PO01    1      90.622  72.385 122.402
HETATM 2758 H    PO01    1      89.057  72.555 121.526
HETATM 2759 H    PO01    1      91.116  73.429 128.535
HETATM 2760 H    PO01    1      92.810  73.341 127.852
HETATM 2761 H    PO01    1      92.535  74.025 129.481
HETATM 2762 H    PO01    1      90.265  75.698 129.151
HETATM 2763 H    PO01    1      91.778  76.501 129.559
HETATM 2764 H    PO01    1      90.809  77.116 128.216
HETATM 2765 H    PO01    1      92.150  73.873 123.292
HETATM 2766 H    PO01    1      93.234  74.445 125.506
HETATM 2767 H    PO01    1      89.427  75.341 127.052
HETATM 2768 H    PO01    1      88.385  75.041 124.884
HETATM 2769 O3   PO01    1     100.110  77.439 125.006
HETATM 2770 C3   PO01    1      99.666  78.639 124.403
HETATM 2771 C3   PO01    1      99.090  78.121 125.707
HETATM 2772 C3   PO01    1      97.746  77.325 125.701
HETATM 2773 O3   PO01    1      97.066  77.803 126.809
HETATM 2774 CR   PO01    1      94.726  77.754 126.388
HETATM 2775 CR   PO01    1      93.474  77.193 126.636
HETATM 2776 CR   PO01    1      93.336  76.099 127.579
HETATM 2777 CR   PO01    1      94.412  75.803 128.376
HETATM 2778 CR   PO01    1      95.673  76.341 128.075
HETATM 2779 CR   PO01    1      95.839  77.300 127.054
HETATM 2780 O3   PO01    1      91.304  72.755 120.102
HETATM 2781 C3   PO01    1      89.651  74.619 119.836
HETATM 2782 C3   PO01    1      90.665  73.805 120.830
HETATM 2783 C3   PO01    1      89.882  73.088 121.977
HETATM 2784 O3   PO01    1      89.375  74.057 122.908
HETATM 2785 C3   PO01    1      92.167  73.966 128.468
HETATM 2786 C3   PO01    1      91.194  76.200 128.696
HETATM 2787 C3   PO01    1      92.047  75.372 127.799
HETATM 2788 CR   PO01    1      91.603  74.195 124.140
HETATM 2789 CR   PO01    1      92.199  74.483 125.365
HETATM 2790 CR   PO01    1      91.425  74.917 126.468
HETATM 2791 CR   PO01    1      90.022  75.010 126.307
HETATM 2792 CR   PO01    1      89.416  74.790 125.088
HETATM 2793 CR   PO01    1      90.199  74.314 124.035
HETATM 2794 H    PO01    1      80.976  96.779  91.580
HETATM 2795 H    PO01    1      80.977  97.239  93.302
HETATM 2796 H    PO01    1      83.118  96.565  93.226
HETATM 2797 H    PO01    1      84.407  95.426  91.539
HETATM 2798 H    PO01    1      83.220  95.940  90.356
HETATM 2799 H    PO01    1      80.521  94.879  93.216
HETATM 2800 H    PO01    1      80.300  93.937  95.381
HETATM 2801 H    PO01    1      83.558  91.436  94.481
HETATM 2802 H    PO01    1      83.981  92.680  92.581
HETATM 2803 H    PO01    1      78.854  97.329 103.213
HETATM 2804 H    PO01    1      80.163  97.666 104.554
HETATM 2805 H    PO01    1      81.818  96.690 103.001
HETATM 2806 H    PO01    1      80.819  96.929 100.461
HETATM 2807 H    PO01    1      79.402  96.054 101.228
HETATM 2808 H    PO01    1      79.395  91.397  96.059
HETATM 2809 H    PO01    1      80.521  90.238  95.306
HETATM 2810 H    PO01    1      80.091  90.196  97.055
HETATM 2811 H    PO01    1      82.904  89.918  96.124
HETATM 2812 H    PO01    1      83.636  91.243  96.977
HETATM 2813 H    PO01    1      82.618  90.181  97.866
HETATM 2814 H    PO01    1      79.542  93.473 100.348
HETATM 2815 H    PO01    1      79.477  92.213  98.381
HETATM 2816 H    PO01    1      83.108  93.835  97.252
HETATM 2817 H    PO01    1      83.113  95.279  99.205
HETATM 2818 O3   PO01    1      83.844  98.088  91.997
HETATM 2819 C3   PO01    1      81.433  97.422  92.276
HETATM 2820 C3   PO01    1      82.941  96.982  92.241
HETATM 2821 C3   PO01    1      83.365  95.723  91.398
HETATM 2822 O3   PO01    1      82.356  94.631  91.434
HETATM 2823 CR   PO01    1      81.203  94.182  93.495
HETATM 2824 CR   PO01    1      80.959  93.553  94.741
HETATM 2825 CR   PO01    1      81.740  92.466  95.151
HETATM 2826 CR   PO01    1      82.878  92.166  94.282
HETATM 2827 CR   PO01    1      83.179  92.917  93.096
HETATM 2828 CR   PO01    1      82.299  93.993  92.651
HETATM 2829 O3   PO01    1      80.601  98.482 102.607
HETATM 2830 C3   PO01    1      79.866  97.617 103.498
HETATM 2831 C3   PO01    1      80.893  97.054 102.507
HETATM 2832 C3   PO01    1      80.510  96.273 101.243
HETATM 2833 O3   PO01    1      81.388  95.110 101.205
HETATM 2834 C3   PO01    1      80.354  90.802  96.166
HETATM 2835 C3   PO01    1      82.715  90.657  96.855
HETATM 2836 C3   PO01    1      81.561  91.682  96.453
HETATM 2837 CR   PO01    1      80.318  93.584  99.669
HETATM 2838 CR   PO01    1      80.326  92.754  98.518
HETATM 2839 CR   PO01    1      81.404  92.713  97.663
HETATM 2840 CR   PO01    1      82.384  93.705  97.934
HETATM 2841 CR   PO01    1      82.385  94.597  99.033
HETATM 2842 CR   PO01    1      81.449  94.367 100.029
HETATM 2843 H    PO01    1      87.558  67.107  83.511
HETATM 2844 H    PO01    1      86.979  68.388  82.399
HETATM 2845 H    PO01    1      89.020  69.719  83.082
HETATM 2846 H    PO01    1      87.334  69.267  85.490
HETATM 2847 H    PO01    1      86.568  70.091  84.142
HETATM 2848 H    PO01    1      85.921  72.535  85.378
HETATM 2849 H    PO01    1      85.767  73.981  87.279
HETATM 2850 H    PO01    1      89.060  72.105  89.140
HETATM 2851 H    PO01    1      89.479  70.928  87.030
HETATM 2852 H    PO01    1      83.575  68.978  96.156
HETATM 2853 H    PO01    1      84.937  68.459  97.261
HETATM 2854 H    PO01    1      86.670  69.497  95.980
HETATM 2855 H    PO01    1      85.440  71.739  94.750
HETATM 2856 H    PO01    1      84.335  70.614  94.216
HETATM 2857 H    PO01    1      88.713  75.688  88.433
HETATM 2858 H    PO01    1      88.777  75.755  90.179
HETATM 2859 H    PO01    1      89.570  74.526  89.418
HETATM 2860 H    PO01    1      85.247  74.832  89.253
HETATM 2861 H    PO01    1      86.250  75.818  90.417
HETATM 2862 H    PO01    1      86.290  75.936  88.694
HETATM 2863 H    PO01    1      88.213  72.092  93.417
HETATM 2864 H    PO01    1      88.945  73.490  91.654
HETATM 2865 H    PO01    1      85.223  72.545  89.711
HETATM 2866 H    PO01    1      84.777  70.814  91.343
HETATM 2867 O3   PO01    1      89.464  68.418  84.673
HETATM 2868 C3   PO01    1      87.867  67.935  82.822
HETATM 2869 C3   PO01    1      88.513  69.006  83.761
HETATM 2870 C3   PO01    1      87.570  69.893  84.567
HETATM 2871 O3   PO01    1      88.276  71.086  84.862
HETATM 2872 CR   PO01    1      86.673  72.531  86.116
HETATM 2873 CR   PO01    1      86.550  73.318  87.211
HETATM 2874 CR   PO01    1      87.471  73.275  88.266
HETATM 2875 CR   PO01    1      88.502  72.319  88.231
HETATM 2876 CR   PO01    1      88.712  71.580  87.085
HETATM 2877 CR   PO01    1      87.843  71.705  85.985
HETATM 2878 O3   PO01    1      84.904  70.467  96.930
HETATM 2879 C3   PO01    1      84.587  69.118  96.528
HETATM 2880 C3   PO01    1      85.652  69.854  95.788
HETATM 2881 C3   PO01    1      85.362  70.689  94.456
HETATM 2882 O3   PO01    1      86.305  70.275  93.437
HETATM 2883 C3   PO01    1      88.681  75.106  89.361
HETATM 2884 C3   PO01    1      86.224  75.207  89.482
HETATM 2885 C3   PO01    1      87.365  74.168  89.420
HETATM 2886 CR   PO01    1      87.610  72.154  92.607
HETATM 2887 CR   PO01    1      88.034  72.980  91.545
HETATM 2888 CR   PO01    1      87.093  73.224  90.573
HETATM 2889 CR   PO01    1      85.859  72.440  90.508
HETATM 2890 CR   PO01    1      85.617  71.454  91.473
HETATM 2891 CR   PO01    1      86.543  71.279  92.500
HETATM 2892 H    PO01    1      92.078  83.200  95.108
HETATM 2893 H    PO01    1      93.641  82.606  95.611
HETATM 2894 H    PO01    1      92.943  85.518  95.622
HETATM 2895 H    PO01    1      93.245  85.174  98.081
HETATM 2896 H    PO01    1      93.366  83.442  97.697
HETATM 2897 H    PO01    1      91.137  85.522  99.829
HETATM 2898 H    PO01    1      89.383  87.155 100.293
HETATM 2899 H    PO01    1      88.297  87.012  96.294
HETATM 2900 H    PO01    1      90.005  85.445  95.849
HETATM 2901 H    PO01    1      79.445  84.836  98.120
HETATM 2902 H    PO01    1      80.438  85.358  96.790
HETATM 2903 H    PO01    1      80.920  82.805  96.503
HETATM 2904 H    PO01    1      82.641  83.099  98.567
HETATM 2905 H    PO01    1      81.847  84.566  98.840
HETATM 2906 H    PO01    1      86.021  88.631 100.428
HETATM 2907 H    PO01    1      87.253  87.515 100.766
HETATM 2908 H    PO01    1      87.747  89.122 100.444
HETATM 2909 H    PO01    1      86.610  90.104  98.147
HETATM 2910 H    PO01    1      88.260  89.798  98.223
HETATM 2911 H    PO01    1      87.340  89.263  96.756
HETATM 2912 H    PO01    1      83.218  86.890  96.479
HETATM 2913 H    PO01    1      85.124  88.219  96.798
HETATM 2914 H    PO01    1      86.753  85.476  99.564
HETATM 2915 H    PO01    1      84.938  83.896  98.881
HETATM 2916 O3   PO01    1      94.816  84.807  96.065
HETATM 2917 C3   PO01    1      93.108  83.431  95.078
HETATM 2918 C3   PO01    1      93.391  84.674  96.001
HETATM 2919 C3   PO01    1      92.910  84.336  97.418
HETATM 2920 O3   PO01    1      91.448  84.301  97.518
HETATM 2921 CR   PO01    1      90.503  85.858  99.059
HETATM 2922 CR   PO01    1      89.568  86.816  99.371
HETATM 2923 CR   PO01    1      88.596  87.238  98.382
HETATM 2924 CR   PO01    1      88.846  86.724  97.050
HETATM 2925 CR   PO01    1      89.838  85.772  96.810
HETATM 2926 CR   PO01    1      90.668  85.388  97.799
HETATM 2927 O3   PO01    1      79.997  82.599  98.396
HETATM 2928 C3   PO01    1      79.795  84.545  97.097
HETATM 2929 C3   PO01    1      80.753  83.362  97.453
HETATM 2930 C3   PO01    1      82.055  83.874  98.117
HETATM 2931 O3   PO01    1      82.891  84.542  97.248
HETATM 2932 C3   PO01    1      87.031  88.368 100.176
HETATM 2933 C3   PO01    1      87.312  89.331  97.818
HETATM 2934 C3   PO01    1      87.223  87.968  98.703
HETATM 2935 CR   PO01    1      84.056  86.536  97.032
HETATM 2936 CR   PO01    1      85.094  87.388  97.354
HETATM 2937 CR   PO01    1      86.076  87.062  98.314
HETATM 2938 CR   PO01    1      86.013  85.740  98.925
HETATM 2939 CR   PO01    1      84.979  84.857  98.537
HETATM 2940 CR   PO01    1      83.956  85.285  97.705
HETATM 2941 H    PO01    1      68.421  82.685 104.110
HETATM 2942 H    PO01    1      67.696  84.226 104.553
HETATM 2943 H    PO01    1     133.710  81.787 104.055
HETATM 2944 H    PO01    1     133.594  81.628 106.387
HETATM 2945 H    PO01    1      67.167  82.412 106.609
HETATM 2946 H    PO01    1      68.772  79.805 103.897
HETATM 2947 H    PO01    1      71.161  79.488 104.073
HETATM 2948 H    PO01    1      70.819  80.321 108.229
HETATM 2949 H    PO01    1      68.478  80.647 108.023
HETATM 2950 H    PO01    1      78.137  81.809 107.537
HETATM 2951 H    PO01    1      77.024  80.661 108.106
HETATM 2952 H    PO01    1      76.856  82.738 109.202
HETATM 2953 H    PO01    1      77.577  81.965 111.686
HETATM 2954 H    PO01    1      77.403  80.361 110.976
HETATM 2955 H    PO01    1      72.722  78.031 105.025
HETATM 2956 H    PO01    1      74.109  78.013 106.119
HETATM 2957 H    PO01    1      72.381  77.709 106.651
HETATM 2958 H    PO01    1      74.749  80.186 105.497
HETATM 2959 H    PO01    1      73.484  80.283 104.318
HETATM 2960 H    PO01    1      73.740  81.567 105.561
HETATM 2961 H    PO01    1      75.074  78.832 110.368
HETATM 2962 H    PO01    1      73.833  78.219 108.461
HETATM 2963 H    PO01    1      72.981  82.140 107.569
HETATM 2964 H    PO01    1      74.334  82.827 109.472
HETATM 2965 O3   PO01    1     133.226  83.630 105.040
HETATM 2966 C3   PO01    1      67.484  83.240 104.028
HETATM 2967 C3   PO01    1      66.219  82.566 104.704
HETATM 2968 C3   PO01    1      66.586  81.802 105.953
HETATM 2969 O3   PO01    1      67.162  80.523 105.623
HETATM 2970 CR   PO01    1      69.259  79.977 104.801
HETATM 2971 CR   PO01    1      70.654  79.861 104.908
HETATM 2972 CR   PO01    1      71.304  79.927 106.217
HETATM 2973 CR   PO01    1      70.436  80.237 107.302
HETATM 2974 CR   PO01    1      69.062  80.436 107.159
HETATM 2975 CR   PO01    1      68.506  80.375 105.891
HETATM 2976 O3   PO01    1      78.837  82.691 109.933
HETATM 2977 C3   PO01    1      77.929  81.146 108.349
HETATM 2978 C3   PO01    1      77.638  82.042 109.546
HETATM 2979 C3   PO01    1      77.105  81.433 110.863
HETATM 2980 O3   PO01    1      75.657  81.456 111.066
HETATM 2981 C3   PO01    1      73.040  78.277 106.006
HETATM 2982 C3   PO01    1      73.752  80.499 105.369
HETATM 2983 C3   PO01    1      72.837  79.720 106.403
HETATM 2984 CR   PO01    1      74.667  79.597 109.850
HETATM 2985 CR   PO01    1      73.996  79.187 108.663
HETATM 2986 CR   PO01    1      73.383  80.115 107.773
HETATM 2987 CR   PO01    1      73.513  81.486 108.142
HETATM 2988 CR   PO01    1      74.272  81.897 109.242
HETATM 2989 CR   PO01    1      74.859  80.959 110.075
HETATM 2990 H    PO01    1      82.666  78.801  97.374
HETATM 2991 H    PO01    1      81.056  77.889  97.061
HETATM 2992 H    PO01    1      81.361  76.706  98.916
HETATM 2993 H    PO01    1      83.273  77.583 100.820
HETATM 2994 H    PO01    1      84.194  78.285  99.540
HETATM 2995 H    PO01    1      86.682  76.518  99.455
HETATM 2996 H    PO01    1      87.922  76.389  97.543
HETATM 2997 H    PO01    1      84.654  75.514  95.187
HETATM 2998 H    PO01    1      83.195  75.617  97.206
HETATM 2999 H    PO01    1      93.549  71.369  91.939
HETATM 3000 H    PO01    1      93.537  72.962  92.367
HETATM 3001 H    PO01    1      94.526  71.778  94.801
HETATM 3002 H    PO01    1      92.032  71.416  95.402
HETATM 3003 H    PO01    1      91.669  71.667  93.650
HETATM 3004 H    PO01    1      85.827  76.255  93.178
HETATM 3005 H    PO01    1      87.520  75.974  92.710
HETATM 3006 H    PO01    1      86.631  74.738  93.521
HETATM 3007 H    PO01    1      88.168  77.939  94.104
HETATM 3008 H    PO01    1      86.597  78.087  94.814
HETATM 3009 H    PO01    1      88.035  77.984  95.885
HETATM 3010 H    PO01    1      90.200  72.521  96.148
HETATM 3011 H    PO01    1      88.205  73.688  96.160
HETATM 3012 H    PO01    1      89.693  76.570  93.623
HETATM 3013 H    PO01    1      91.893  75.645  93.923
HETATM 3014 O3   PO01    1      81.496  78.875  99.005
HETATM 3015 C3   PO01    1      81.836  78.331  97.735
HETATM 3016 C3   PO01    1      82.062  77.570  99.001
HETATM 3017 C3   PO01    1      83.504  77.459  99.763
HETATM 3018 O3   PO01    1      83.941  76.081  99.712
HETATM 3019 CR   PO01    1      86.182  76.234  98.599
HETATM 3020 CR   PO01    1      86.956  76.078  97.468
HETATM 3021 CR   PO01    1      86.476  75.831  96.148
HETATM 3022 CR   PO01    1      85.084  75.625  96.101
HETATM 3023 CR   PO01    1      84.219  75.647  97.252
HETATM 3024 CR   PO01    1      84.799  75.948  98.582
HETATM 3025 O3   PO01    1      93.958  70.138  93.838
HETATM 3026 C3   PO01    1      94.114  72.105  92.554
HETATM 3027 C3   PO01    1      93.850  71.502  94.009
HETATM 3028 C3   PO01    1      92.392  71.882  94.498
HETATM 3029 O3   PO01    1      92.478  73.289  94.924
HETATM 3030 C3   PO01    1      86.790  75.804  93.503
HETATM 3031 C3   PO01    1      87.589  77.625  94.963
HETATM 3032 C3   PO01    1      87.344  76.093  94.929
HETATM 3033 CR   PO01    1      90.110  73.436  95.659
HETATM 3034 CR   PO01    1      88.948  74.225  95.756
HETATM 3035 CR   PO01    1      88.702  75.406  95.072
HETATM 3036 CR   PO01    1      89.830  75.790  94.287
HETATM 3037 CR   PO01    1      91.051  75.143  94.350
HETATM 3038 CR   PO01    1      91.253  73.888  94.952
HETATM 3039 H    PO01    1      92.315  66.431 112.621
HETATM 3040 H    PO01    1      93.683  66.312 113.779
HETATM 3041 H    PO01    1      92.253  68.102 115.143
HETATM 3042 H    PO01    1      92.650 133.243 115.652
HETATM 3043 H    PO01    1      90.877 133.371 115.464
HETATM 3044 H    PO01    1      90.215 132.499 118.038
HETATM 3045 H    PO01    1      90.747 131.322 120.044
HETATM 3046 H    PO01    1      93.883  66.080 120.837
HETATM 3047 H    PO01    1      93.567  66.979 118.486
HETATM 3048 H    PO01    1      94.429  67.814 128.335
HETATM 3049 H    PO01    1      93.749  67.755 129.834
HETATM 3050 H    PO01    1      92.299  69.321 127.711
HETATM 3051 H    PO01    1      90.998  67.216 127.131
HETATM 3052 H    PO01    1      92.476  66.331 128.080
HETATM 3053 H    PO01    1      91.931 130.164 123.330
HETATM 3054 H    PO01    1      90.663 131.003 122.380
HETATM 3055 H    PO01    1      91.743 129.734 121.619
HETATM 3056 H    PO01    1      94.389 130.449 122.477
HETATM 3057 H    PO01    1      94.123 130.476 120.626
HETATM 3058 H    PO01    1      94.828 131.769 121.460
HETATM 3059 H    PO01    1      94.673 133.167 125.836
HETATM 3060 H    PO01    1      94.487 131.734 124.077
HETATM 3061 H    PO01    1      91.143 133.734 122.700
HETATM 3062 H    PO01    1      91.008  67.173 124.465
HETATM 3063 O3   PO01    1      90.662  67.389 113.940
HETATM 3064 C3   PO01    1      92.914  66.946 113.401
HETATM 3065 C3   PO01    1      91.938  67.148 114.609
HETATM 3066 C3   PO01    1      91.753 133.926 115.678
HETATM 3067 O3   PO01    1      91.566  66.585 117.016
HETATM 3068 CR   PO01    1      90.978 132.832 118.613
HETATM 3069 CR   PO01    1      91.348 132.119 119.706
HETATM 3070 CR   PO01    1      92.405 132.511 120.629
HETATM 3071 CR   PO01    1      93.194 133.611 120.139
HETATM 3072 CR   PO01    1      92.959  66.272 118.886
HETATM 3073 CR   PO01    1      91.854 133.796 118.139
HETATM 3074 O3   PO01    1      91.394  68.535 129.410
HETATM 3075 C3   PO01    1      93.782  68.397 128.984
HETATM 3076 C3   PO01    1      92.386  68.443 128.357
HETATM 3077 C3   PO01    1      92.094  67.205 127.455
HETATM 3078 O3   PO01    1      92.943  67.422 126.284
HETATM 3079 C3   PO01    1      91.688 130.576 122.313
HETATM 3080 C3   PO01    1      94.035 131.009 121.621
HETATM 3081 C3   PO01    1      92.673 131.734 121.904
HETATM 3082 CR   PO01    1      93.928 133.373 125.158
HETATM 3083 CR   PO01    1      93.824 132.454 124.125
HETATM 3084 CR   PO01    1      92.790 132.610 123.101
HETATM 3085 CR   PO01    1      91.782 133.523 123.379
HETATM 3086 CR   PO01    1      91.813  66.442 124.458
HETATM 3087 CR   PO01    1      92.894  66.411 125.330
HETATM 3088 H    PO01    1      91.452  80.822 108.326
HETATM 3089 H    PO01    1      91.105  81.088 106.583
HETATM 3090 H    PO01    1      91.359  78.304 107.237
HETATM 3091 H    PO01    1      92.782  78.198 105.150
HETATM 3092 H    PO01    1      92.952  80.004 105.309
HETATM 3093 H    PO01    1      91.751  77.517 103.133
HETATM 3094 H    PO01    1      91.799  77.545 100.722
HETATM 3095 H    PO01    1      90.688  81.589 100.615
HETATM 3096 H    PO01    1      90.691  81.576 103.187
HETATM 3097 H    PO01    1      83.692  82.913  95.297
HETATM 3098 H    PO01    1      85.288  83.234  95.820
HETATM 3099 H    PO01    1      85.989  81.053  94.737
HETATM 3100 H    PO01    1      85.247  79.704  96.654
HETATM 3101 H    PO01    1      84.128  81.029  97.000
HETATM 3102 H    PO01    1      92.367  81.430  98.929
HETATM 3103 H    PO01    1      93.345  79.784  98.723
HETATM 3104 H    PO01    1      92.384  80.506  97.412
HETATM 3105 H    PO01    1      90.645  77.605  98.874
HETATM 3106 H    PO01    1      91.021  78.058  97.199
HETATM 3107 H    PO01    1      92.253  77.866  98.351
HETATM 3108 H    PO01    1      86.562  79.697  99.220
HETATM 3109 H    PO01    1      88.648  78.789  99.817
HETATM 3110 H    PO01    1      90.391  81.450  97.045
HETATM 3111 H    PO01    1      88.295  82.029  96.321
HETATM 3112 O3   PO01    1      93.063  79.243 107.738
HETATM 3113 C3   PO01    1      91.022  80.362 107.400
HETATM 3114 C3   PO01    1      91.906  79.231 106.940
HETATM 3115 C3   PO01    1      92.267  79.214 105.413
HETATM 3116 O3   PO01    1      91.111  79.411 104.668
HETATM 3117 CR   PO01    1      91.643  78.385 102.623
HETATM 3118 CR   PO01    1      91.563  78.425 101.229
HETATM 3119 CR   PO01    1      91.267  79.601 100.468
HETATM 3120 CR   PO01    1      90.984  80.810 101.177
HETATM 3121 CR   PO01    1      91.000  80.789 102.635
HETATM 3122 CR   PO01    1      91.359  79.600 103.337
HETATM 3123 O3   PO01    1      83.788  80.581  94.694
HETATM 3124 C3   PO01    1      84.717  82.704  95.007
HETATM 3125 C3   PO01    1      85.022  81.226  95.170
HETATM 3126 C3   PO01    1      85.151  80.786  96.640
HETATM 3127 O3   PO01    1      86.069  81.574  97.475
HETATM 3128 C3   PO01    1      92.374  80.411  98.477
HETATM 3129 C3   PO01    1      91.239  78.233  98.292
HETATM 3130 C3   PO01    1      91.135  79.591  98.931
HETATM 3131 CR   PO01    1      87.381  80.126  98.842
HETATM 3132 CR   PO01    1      88.642  79.620  99.169
HETATM 3133 CR   PO01    1      89.823  80.057  98.545
HETATM 3134 CR   PO01    1      89.625  81.077  97.537
HETATM 3135 CR   PO01    1      88.315  81.443  97.118
HETATM 3136 CR   PO01    1      87.203  81.032  97.822
HETATM 3137 H    PO01    1     119.239  76.161 107.131
HETATM 3138 H    PO01    1     120.359  76.641 105.714
HETATM 3139 H    PO01    1     121.899  74.705 106.084
HETATM 3140 H    PO01    1     120.586  72.766 107.493
HETATM 3141 H    PO01    1     119.832  74.133 108.342
HETATM 3142 H    PO01    1     120.682  74.613 110.828
HETATM 3143 H    PO01    1     120.159  73.265 112.543
HETATM 3144 H    PO01    1     122.749  70.163 111.014
HETATM 3145 H    PO01    1     123.089  71.580 109.124
HETATM 3146 H    PO01    1     127.471  69.083 118.558
HETATM 3147 H    PO01    1     127.226  67.453 118.048
HETATM 3148 H    PO01    1     128.895  68.208 116.155
HETATM 3149 H    PO01    1     126.642  67.729 115.803
HETATM 3150 H    PO01    1     127.145  68.988 114.757
HETATM 3151 H    PO01    1     119.097  71.230 113.706
HETATM 3152 H    PO01    1     120.118  70.876 115.219
HETATM 3153 H    PO01    1     120.146  72.345 114.536
HETATM 3154 H    PO01    1     119.989  69.453 111.741
HETATM 3155 H    PO01    1     121.372  68.708 112.451
HETATM 3156 H    PO01    1     119.834  68.858 113.424
HETATM 3157 H    PO01    1     123.527  68.187 116.452
HETATM 3158 H    PO01    1     121.703  68.505 115.022
HETATM 3159 H    PO01    1     123.619  72.126 113.501
HETATM 3160 H    PO01    1     125.704  71.355 114.651
HETATM 3161 O3   PO01    1     119.735  74.601 105.740
HETATM 3162 C3   PO01    1     120.003  75.858 106.336
HETATM 3163 C3   PO01    1     120.879  74.642 106.546
HETATM 3164 C3   PO01    1     120.678  73.785 107.815
HETATM 3165 O3   PO01    1     121.930  73.884 108.578
HETATM 3166 CR   PO01    1     121.027  73.679 110.812
HETATM 3167 CR   PO01    1     120.780  72.818 111.918
HETATM 3168 CR   PO01    1     121.459  71.556 112.109
HETATM 3169 CR   PO01    1     122.322  71.100 111.053
HETATM 3170 CR   PO01    1     122.497  71.927 109.911
HETATM 3171 CR   PO01    1     121.828  73.174 109.756
HETATM 3172 O3   PO01    1     128.717  70.147 116.475
HETATM 3173 C3   PO01    1     127.916  68.253 118.038
HETATM 3174 C3   PO01    1     128.194  68.788 116.591
HETATM 3175 C3   PO01    1     126.887  68.796 115.802
HETATM 3176 O3   PO01    1     125.952  69.667 116.335
HETATM 3177 C3   PO01    1     120.058  71.284 114.249
HETATM 3178 C3   PO01    1     120.549  69.325 112.678
HETATM 3179 C3   PO01    1     121.168  70.672 113.257
HETATM 3180 CR   PO01    1     123.712  68.900 115.696
HETATM 3181 CR   PO01    1     122.530  69.176 114.906
HETATM 3182 CR   PO01    1     122.468  70.326 114.083
HETATM 3183 CR   PO01    1     123.663  71.205 114.000
HETATM 3184 CR   PO01    1     124.842  70.908 114.729
HETATM 3185 CR   PO01    1     124.801  69.777 115.539
HETATM 3186 H    PO01    1     127.391  99.565  82.927
HETATM 3187 H    PO01    1     127.512 101.368  82.454
HETATM 3188 H    PO01    1     129.789  99.603  81.625
HETATM 3189 H    PO01    1     129.618 100.656  84.616
HETATM 3190 H    PO01    1     130.872  99.782  83.706
HETATM 3191 H    PO01    1     128.532  99.024  86.401
HETATM 3192 H    PO01    1     129.421  98.441  88.475
HETATM 3193 H    PO01    1     132.657  96.601  86.451
HETATM 3194 H    PO01    1     131.601  97.215  84.377
HETATM 3195 H    PO01    1      71.317  95.327  91.817
HETATM 3196 H    PO01    1      73.004  95.944  91.591
HETATM 3197 H    PO01    1      72.042  98.247  90.887
HETATM 3198 H    PO01    1      69.604  98.445  91.660
HETATM 3199 H    PO01    1      69.377  96.739  91.589
HETATM 3200 H    PO01    1     131.693  97.184  91.243
HETATM 3201 H    PO01    1     131.252  98.548  90.364
HETATM 3202 H    PO01    1     130.089  97.231  90.603
HETATM 3203 H    PO01    1     131.839  94.859  89.891
HETATM 3204 H    PO01    1     130.273  95.294  89.272
HETATM 3205 H    PO01    1     131.607  94.856  88.185
HETATM 3206 H    PO01    1      67.583  99.620  89.517
HETATM 3207 H    PO01    1     133.334  99.312  89.388
HETATM 3208 H    PO01    1      66.062  95.127  88.903
HETATM 3209 H    PO01    1      68.306  95.496  89.108
HETATM 3210 O3   PO01    1     129.945 101.659  82.112
HETATM 3211 C3   PO01    1     127.782 100.316  82.199
HETATM 3212 C3   PO01    1     129.364 100.338  82.370
HETATM 3213 C3   PO01    1     129.774  99.890  83.799
HETATM 3214 O3   PO01    1     129.358  98.564  84.114
HETATM 3215 CR   PO01    1     129.390  98.505  86.467
HETATM 3216 CR   PO01    1     129.951  98.114  87.671
HETATM 3217 CR   PO01    1     131.256  97.438  87.711
HETATM 3218 CR   PO01    1     131.755  97.045  86.493
HETATM 3219 CR   PO01    1     131.153  97.396  85.256
HETATM 3220 CR   PO01    1     129.951  98.078  85.288
HETATM 3221 O3   PO01    1      71.675  97.351  92.636
HETATM 3222 C3   PO01    1      71.972  96.192  91.784
HETATM 3223 C3   PO01    1      71.390  97.481  91.231
HETATM 3224 C3   PO01    1      69.892  97.554  91.067
HETATM 3225 O3   PO01    1      69.600  97.696  89.707
HETATM 3226 C3   PO01    1     131.186  97.494  90.393
HETATM 3227 C3   PO01    1     131.364  95.363  89.042
HETATM 3228 C3   PO01    1     131.804  96.921  89.015
HETATM 3229 CR   PO01    1      67.353  98.670  89.452
HETATM 3230 CR   PO01    1     133.918  98.421  89.269
HETATM 3231 CR   PO01    1     133.347  97.116  89.077
HETATM 3232 CR   PO01    1      66.422  96.097  89.063
HETATM 3233 CR   PO01    1      67.786  96.255  89.251
HETATM 3234 CR   PO01    1      68.265  97.551  89.456
HETATM 3235 H    PO01    1      83.777  77.292  68.520
HETATM 3236 H    PO01    1      83.129  78.914  68.285
HETATM 3237 H    PO01    1      85.428  78.746  66.441
HETATM 3238 H    PO01    1      85.563  79.522  69.302
HETATM 3239 H    PO01    1      85.072  80.614  67.953
HETATM 3240 H    PO01    1      88.292  80.006  70.161
HETATM 3241 H    PO01    1      89.407  81.961  71.274
HETATM 3242 H    PO01    1      87.913  84.412  68.265
HETATM 3243 H    PO01    1      86.906  82.384  67.279
HETATM 3244 H    PO01    1      88.077  88.616  76.772
HETATM 3245 H    PO01    1      88.911  90.023  75.796
HETATM 3246 H    PO01    1      87.306  89.770  74.082
HETATM 3247 H    PO01    1      85.650  87.738  74.236
HETATM 3248 H    PO01    1      85.798  88.026  76.044
HETATM 3249 H    PO01    1      91.517  83.403  69.578
HETATM 3250 H    PO01    1      91.914  84.837  70.634
HETATM 3251 H    PO01    1      91.306  83.267  71.328
HETATM 3252 H    PO01    1      90.407  86.557  69.773
HETATM 3253 H    PO01    1      90.149  85.457  68.537
HETATM 3254 H    PO01    1      88.731  86.344  69.300
HETATM 3255 H    PO01    1      86.192  85.112  73.545
HETATM 3256 H    PO01    1      87.066  84.062  71.659
HETATM 3257 H    PO01    1      90.793  86.088  72.381
HETATM 3258 H    PO01    1      89.818  87.214  74.244
HETATM 3259 O3   PO01    1      86.029  77.442  67.822
HETATM 3260 C3   PO01    1      83.708  78.077  67.787
HETATM 3261 C3   PO01    1      85.215  78.503  67.482
HETATM 3262 C3   PO01    1      85.729  79.739  68.250
HETATM 3263 O3   PO01    1      87.164  79.993  67.940
HETATM 3264 CR   PO01    1      88.319  80.922  69.764
HETATM 3265 CR   PO01    1      88.947  82.077  70.406
HETATM 3266 CR   PO01    1      88.929  83.358  69.741
HETATM 3267 CR   PO01    1      88.090  83.456  68.644
HETATM 3268 CR   PO01    1      87.559  82.352  68.008
HETATM 3269 CR   PO01    1      87.613  81.085  68.573
HETATM 3270 O3   PO01    1      86.818  90.233  75.989
HETATM 3271 C3   PO01    1      88.027  89.542  76.164
HETATM 3272 C3   PO01    1      87.138  89.210  75.026
HETATM 3273 C3   PO01    1      86.315  87.911  75.130
HETATM 3274 O3   PO01    1      87.252  86.758  75.166
HETATM 3275 C3   PO01    1      91.189  84.005  70.479
HETATM 3276 C3   PO01    1      89.699  85.820  69.430
HETATM 3277 C3   PO01    1      89.673  84.540  70.332
HETATM 3278 CR   PO01    1      87.179  85.270  73.260
HETATM 3279 CR   PO01    1      87.752  84.625  72.163
HETATM 3280 CR   PO01    1      89.061  84.959  71.720
HETATM 3281 CR   PO01    1      89.766  85.879  72.559
HETATM 3282 CR   PO01    1      89.191  86.514  73.667
HETATM 3283 CR   PO01    1      87.866  86.194  74.070
HETATM 3284 H    PO01    1      76.497  94.171  89.366
HETATM 3285 H    PO01    1      77.535  93.769  90.703
HETATM 3286 H    PO01    1      76.179  91.656  91.232
HETATM 3287 H    PO01    1      74.342  92.979  89.287
HETATM 3288 H    PO01    1      73.862  91.644  90.428
HETATM 3289 H    PO01    1      74.053  90.565  86.511
HETATM 3290 H    PO01    1      72.537  88.725  85.983
HETATM 3291 H    PO01    1      73.134  87.242  89.775
HETATM 3292 H    PO01    1      74.662  88.984  90.292
HETATM 3293 H    PO01    1     133.163  84.688  92.807
HETATM 3294 H    PO01    1     131.796  85.985  93.335
HETATM 3295 H    PO01    1     132.815  87.491  91.521
HETATM 3296 H    PO01    1     133.793  86.303  89.473
HETATM 3297 H    PO01    1      66.201  84.862  90.519
HETATM 3298 H    PO01    1      72.069  86.510  85.308
HETATM 3299 H    PO01    1      70.480  85.695  85.808
HETATM 3300 H    PO01    1      70.652  87.477  85.679
HETATM 3301 H    PO01    1      72.376  84.387  87.137
HETATM 3302 H    PO01    1      73.687  85.422  86.683
HETATM 3303 H    PO01    1      73.282  85.134  88.381
HETATM 3304 H    PO01    1      69.156  84.389  90.720
HETATM 3305 H    PO01    1      71.063  84.538  89.411
HETATM 3306 H    PO01    1      69.998  88.374  87.949
HETATM 3307 H    PO01    1      68.237  88.328  89.634
HETATM 3308 O3   PO01    1      75.248  93.394  91.659
HETATM 3309 C3   PO01    1      76.974  93.353  89.905
HETATM 3310 C3   PO01    1      75.885  92.576  90.699
HETATM 3311 C3   PO01    1      74.698  92.051  89.842
HETATM 3312 O3   PO01    1      75.172  91.097  88.826
HETATM 3313 CR   PO01    1      73.841  89.889  87.203
HETATM 3314 CR   PO01    1      72.950  88.794  86.863
HETATM 3315 CR   PO01    1      72.747  87.732  87.786
HETATM 3316 CR   PO01    1      73.328  87.937  89.092
HETATM 3317 CR   PO01    1      74.248  88.976  89.377
HETATM 3318 CR   PO01    1      74.374  90.015  88.503
HETATM 3319 O3   PO01    1     131.891  85.515  91.287
HETATM 3320 C3   PO01    1     132.568  85.632  92.645
HETATM 3321 C3   PO01    1     132.987  86.387  91.448
HETATM 3322 C3   PO01    1      66.172  85.902  90.542
HETATM 3323 O3   PO01    1      67.437  86.282  91.116
HETATM 3324 C3   PO01    1      71.229  86.520  85.962
HETATM 3325 C3   PO01    1      72.862  85.288  87.416
HETATM 3326 C3   PO01    1      71.874  86.542  87.409
HETATM 3327 CR   PO01    1      69.315  85.217  90.142
HETATM 3328 CR   PO01    1      70.488  85.361  89.377
HETATM 3329 CR   PO01    1      70.717  86.412  88.437
HETATM 3330 CR   PO01    1      69.822  87.520  88.516
HETATM 3331 CR   PO01    1      68.763  87.453  89.464
HETATM 3332 CR   PO01    1      68.444  86.333  90.224
HETATM 3333 H    PO01    1      88.212  89.666 103.510
HETATM 3334 H    PO01    1      89.763  90.244 102.771
HETATM 3335 H    PO01    1      89.497  92.319 103.973
HETATM 3336 H    PO01    1      87.268  93.131 103.116
HETATM 3337 H    PO01    1      86.758  91.596 102.634
HETATM 3338 H    PO01    1      86.012  93.204 100.589
HETATM 3339 H    PO01    1      85.632  93.788  98.327
HETATM 3340 H    PO01    1      89.523  92.949  97.273
HETATM 3341 H    PO01    1      89.920  92.015  99.518
HETATM 3342 H    PO01    1      82.684 101.785  96.430
HETATM 3343 H    PO01    1      82.931 100.331  97.420
HETATM 3344 H    PO01    1      85.203 101.460  98.236
HETATM 3345 H    PO01    1      86.495 100.422  96.476
HETATM 3346 H    PO01    1      84.981 100.169  95.431
HETATM 3347 H    PO01    1      88.996  93.366  94.923
HETATM 3348 H    PO01    1      88.283  94.655  94.244
HETATM 3349 H    PO01    1      89.332  94.856  95.649
HETATM 3350 H    PO01    1      86.983  92.074  95.501
HETATM 3351 H    PO01    1      85.489  92.892  95.917
HETATM 3352 H    PO01    1      86.283  93.409  94.382
HETATM 3353 H    PO01    1      87.296  98.300  98.017
HETATM 3354 H    PO01    1      88.280  96.167  97.522
HETATM 3355 H    PO01    1      84.914  95.279  95.041
HETATM 3356 H    PO01    1      83.997  97.471  95.797
HETATM 3357 O3   PO01    1      87.784  91.652 105.158
HETATM 3358 C3   PO01    1      89.138  90.297 103.635
HETATM 3359 C3   PO01    1      88.577  91.723 103.913
HETATM 3360 C3   PO01    1      87.656  92.170 102.763
HETATM 3361 O3   PO01    1      88.439  92.282 101.505
HETATM 3362 CR   PO01    1      86.801  93.009  99.867
HETATM 3363 CR   PO01    1      86.636  93.484  98.549
HETATM 3364 CR   PO01    1      87.588  93.528  97.530
HETATM 3365 CR   PO01    1      88.810  93.023  97.990
HETATM 3366 CR   PO01    1      89.091  92.443  99.281
HETATM 3367 CR   PO01    1      88.028  92.463 100.259
HETATM 3368 O3   PO01    1      85.110 102.592  96.521
HETATM 3369 C3   PO01    1      83.209 101.386  97.335
HETATM 3370 C3   PO01    1      84.728 101.410  97.208
HETATM 3371 C3   PO01    1      85.379 100.218  96.473
HETATM 3372 O3   PO01    1      84.987  99.074  97.301
HETATM 3373 C3   PO01    1      88.541  94.256  95.173
HETATM 3374 C3   PO01    1      86.469  93.029  95.416
HETATM 3375 C3   PO01    1      87.311  94.071  96.155
HETATM 3376 CR   PO01    1      86.823  97.595  97.454
HETATM 3377 CR   PO01    1      87.386  96.375  97.106
HETATM 3378 CR   PO01    1      86.663  95.424  96.390
HETATM 3379 CR   PO01    1      85.434  95.795  95.786
HETATM 3380 CR   PO01    1      84.912  97.103  96.079
HETATM 3381 CR   PO01    1      85.594  97.984  96.895
HETATM 3382 H    PO01    1      86.668  74.554 118.848
HETATM 3383 H    PO01    1      87.076  74.350 120.426
HETATM 3384 H    PO01    1      86.118  72.126 118.562
HETATM 3385 H    PO01    1      84.290  72.027 120.042
HETATM 3386 H    PO01    1      84.478  73.740 119.479
HETATM 3387 H    PO01    1      83.833  71.065 122.205
HETATM 3388 H    PO01    1      84.762  69.614 123.962
HETATM 3389 H    PO01    1      87.608  72.385 124.882
HETATM 3390 H    PO01    1      86.945  73.743 123.014
HETATM 3391 H    PO01    1      92.391  69.278 120.334
HETATM 3392 H    PO01    1      93.612  70.559 119.613
HETATM 3393 H    PO01    1      94.628  70.848 121.719
HETATM 3394 H    PO01    1      93.886  69.327 123.658
HETATM 3395 H    PO01    1      92.944  68.276 122.457
HETATM 3396 H    PO01    1      86.032  70.700 127.287
HETATM 3397 H    PO01    1      87.225  69.555 127.727
HETATM 3398 H    PO01    1      87.640  71.094 127.223
HETATM 3399 H    PO01    1      85.699  68.372 125.912
HETATM 3400 H    PO01    1      86.632  67.946 124.487
HETATM 3401 H    PO01    1      87.380  67.832 126.146
HETATM 3402 H    PO01    1      90.233  69.421 121.969
HETATM 3403 H    PO01    1      87.996  69.423 122.869
HETATM 3404 H    PO01    1      89.686  70.193 126.660
HETATM 3405 H    PO01    1      91.803  70.723 125.496
HETATM 3406 O3   PO01    1      87.057  71.648 120.381
HETATM 3407 C3   PO01    1      87.154  73.817 119.472
HETATM 3408 C3   PO01    1      86.305  72.548 119.527
HETATM 3409 C3   PO01    1      84.878  72.921 120.125
HETATM 3410 O3   PO01    1      84.895  73.382 121.487
HETATM 3411 CR   PO01    1      84.613  71.319 122.791
HETATM 3412 CR   PO01    1      85.182  70.483 123.838
HETATM 3413 CR   PO01    1      86.380  70.847 124.551
HETATM 3414 CR   PO01    1      86.853  72.137 124.341
HETATM 3415 CR   PO01    1      86.391  72.945 123.264
HETATM 3416 CR   PO01    1      85.290  72.517 122.473
HETATM 3417 O3   PO01    1      94.668  68.993 120.617
HETATM 3418 C3   PO01    1      93.478  69.720 120.294
HETATM 3419 C3   PO01    1      94.144  69.847 121.626
HETATM 3420 C3   PO01    1      93.230  69.336 122.759
HETATM 3421 O3   PO01    1      92.261  70.284 122.810
HETATM 3422 C3   PO01    1      86.999  70.284 126.968
HETATM 3423 C3   PO01    1      86.686  68.418 125.468
HETATM 3424 C3   PO01    1      87.173  69.889 125.502
HETATM 3425 CR   PO01    1      90.070  69.682 122.922
HETATM 3426 CR   PO01    1      88.816  69.599 123.472
HETATM 3427 CR   PO01    1      88.623  69.815 124.864
HETATM 3428 CR   PO01    1      89.778  70.061 125.672
HETATM 3429 CR   PO01    1      91.042  70.292 125.053
HETATM 3430 CR   PO01    1      91.225  69.966 123.671
HETATM 3431 H    PO01    1      68.521  92.553 126.760
HETATM 3432 H    PO01    1      70.020  93.144 126.355
HETATM 3433 H    PO01    1      70.343  90.911 124.927
HETATM 3434 H    PO01    1      70.109  89.365 126.962
HETATM 3435 H    PO01    1      69.055  90.594 127.677
HETATM 3436 H    PO01    1      72.193  92.732 129.343
HETATM 3437 H    PO01    1      73.627  92.058 131.127
HETATM 3438 H    PO01    1      73.653  88.122 129.483
HETATM 3439 H    PO01    1      72.117  88.739 127.929
HETATM 3440 H    PO01    1      81.619  86.895 127.881
HETATM 3441 H    PO01    1      80.799  86.776 129.442
HETATM 3442 H    PO01    1      78.698  87.516 128.063
HETATM 3443 H    PO01    1      79.724  89.874 127.723
HETATM 3444 H    PO01    1      81.233  89.149 128.025
HETATM 3445 H    PO01    1      73.826  90.659 133.319
HETATM 3446 H    PO01    1      75.469  90.066 133.698
HETATM 3447 H    PO01    1      75.199  91.336 132.477
HETATM 3448 H    PO01    1      72.993  88.513 132.795
HETATM 3449 H    PO01    1      73.941  87.498 131.604
HETATM 3450 H    PO01    1      74.581  87.856 133.229
HETATM 3451 H    PO01    1      78.420  91.099 129.396
HETATM 3452 H    PO01    1      76.112  91.121 130.184
HETATM 3453 H    PO01    1      76.489  87.224 131.696
HETATM 3454 H    PO01    1      78.976  87.400 131.298
HETATM 3455 O3   PO01    1      68.442  90.170 125.212
HETATM 3456 C3   PO01    1      69.231  92.496 125.935
HETATM 3457 C3   PO01    1      69.517  90.991 125.716
HETATM 3458 C3   PO01    1      69.964  90.453 127.059
HETATM 3459 O3   PO01    1      71.164  91.211 127.500
HETATM 3460 CR   PO01    1      72.459  91.734 129.455
HETATM 3461 CR   PO01    1      73.304  91.363 130.518
HETATM 3462 CR   PO01    1      73.783  90.017 130.570
HETATM 3463 CR   PO01    1      73.340  89.098 129.574
HETATM 3464 CR   PO01    1      72.448  89.503 128.587
HETATM 3465 CR   PO01    1      71.949  90.771 128.524
HETATM 3466 O3   PO01    1      79.703  87.849 126.251
HETATM 3467 C3   PO01    1      80.659  86.665 128.323
HETATM 3468 C3   PO01    1      79.764  87.699 127.721
HETATM 3469 C3   PO01    1      80.173  89.017 128.294
HETATM 3470 O3   PO01    1      80.084  89.297 129.719
HETATM 3471 C3   PO01    1      74.823  90.460 132.918
HETATM 3472 C3   PO01    1      74.011  88.254 132.353
HETATM 3473 C3   PO01    1      74.713  89.479 131.694
HETATM 3474 CR   PO01    1      78.020  90.234 129.879
HETATM 3475 CR   PO01    1      76.684  90.332 130.323
HETATM 3476 CR   PO01    1      76.108  89.236 131.074
HETATM 3477 CR   PO01    1      76.890  88.095 131.312
HETATM 3478 CR   PO01    1      78.266  88.127 130.963
HETATM 3479 CR   PO01    1      78.825  89.201 130.192
HETATM 3480 H    PO01    1      89.578  70.435 131.717
HETATM 3481 H    PO01    1      87.711  70.062 131.509
HETATM 3482 H    PO01    1      87.276  72.492 131.108
HETATM 3483 H    PO01    1      89.525  73.746 130.580
HETATM 3484 H    PO01    1      90.299  72.775 131.726
HETATM 3485 H    PO01    1      90.418  74.885  66.444
HETATM 3486 H    PO01    1      91.346  76.989  66.887
HETATM 3487 H    PO01    1      89.085  78.459 131.616
HETATM 3488 H    PO01    1      88.273  76.250 131.078
HETATM 3489 H    PO01    1      94.255  83.782 125.216
HETATM 3490 H    PO01    1      94.402  84.072 126.870
HETATM 3491 H    PO01    1      93.546  81.379 125.593
HETATM 3492 H    PO01    1      92.956  82.848 128.314
HETATM 3493 H    PO01    1      93.990  81.548 128.120
HETATM 3494 H    PO01    1      89.690  79.748  67.020
HETATM 3495 H    PO01    1      90.356  81.203  66.244
HETATM 3496 H    PO01    1      88.955  80.320 133.587
HETATM 3497 H    PO01    1      92.118  79.150  67.154
HETATM 3498 H    PO01    1      93.179  78.961 133.634
HETATM 3499 H    PO01    1      92.736  80.442  66.141
HETATM 3500 H    PO01    1      93.298  79.316 129.178
HETATM 3501 H    PO01    1      92.658  78.241 131.420
HETATM 3502 H    PO01    1      89.768  81.210 131.690
HETATM 3503 H    PO01    1      90.031  81.890 129.485
HETATM 3504 O3   PO01    1      88.645  71.316 130.077
HETATM 3505 C3   PO01    1      88.562  70.719 131.346
HETATM 3506 C3   PO01    1      88.314  72.186 131.271
HETATM 3507 C3   PO01    1      89.370  73.215 131.510
HETATM 3508 O3   PO01    1      88.939  74.046 132.572
HETATM 3509 CR   PO01    1      90.298  75.639 133.669
HETATM 3510 CR   PO01    1      90.751  76.910  66.029
HETATM 3511 CR   PO01    1      90.380  77.953 133.099
HETATM 3512 CR   PO01    1      89.428  77.689 132.105
HETATM 3513 CR   PO01    1      89.019  76.406 131.750
HETATM 3514 CR   PO01    1      89.468  75.293 132.516
HETATM 3515 O3   PO01    1      92.126  82.920 125.719
HETATM 3516 C3   PO01    1      94.443  83.301 126.138
HETATM 3517 C3   PO01    1      93.304  82.305 126.237
HETATM 3518 C3   PO01    1      93.080  81.901 127.742
HETATM 3519 O3   PO01    1      91.991  80.970 127.819
HETATM 3520 C3   PO01    1      89.913  80.204  66.071
HETATM 3521 C3   PO01    1      92.280  79.500  66.078
HETATM 3522 C3   PO01    1      90.968  79.335 133.202
HETATM 3523 CR   PO01    1      92.510  79.661 129.737
HETATM 3524 CR   PO01    1      92.209  79.088 130.995
HETATM 3525 CR   PO01    1      91.293  79.802 131.817
HETATM 3526 CR   PO01    1      90.562  80.829 131.215
HETATM 3527 CR   PO01    1      90.689  81.206 129.881
HETATM 3528 CR   PO01    1      91.778  80.652 129.144
HETATM 3529 H    PO01    1      95.087  90.827  79.645
HETATM 3530 H    PO01    1      94.653  92.535  79.150
HETATM 3531 H    PO01    1      93.111  90.087  78.310
HETATM 3532 H    PO01    1      91.920  91.498  76.831
HETATM 3533 H    PO01    1      92.846  92.911  77.271
HETATM 3534 H    PO01    1      89.156  91.029  78.529
HETATM 3535 H    PO01    1      87.020  92.038  78.140
HETATM 3536 H    PO01    1      88.899  95.680  77.617
HETATM 3537 H    PO01    1      91.100  94.723  78.255
HETATM 3538 H    PO01    1      84.101 103.393  81.914
HETATM 3539 H    PO01    1      83.146 102.231  81.159
HETATM 3540 H    PO01    1      85.056 101.138  83.178
HETATM 3541 H    PO01    1      84.526 100.671  80.193
HETATM 3542 H    PO01    1      84.032  99.604  81.404
HETATM 3543 H    PO01    1      85.099  95.056  76.050
HETATM 3544 H    PO01    1      86.688  95.429  75.732
HETATM 3545 H    PO01    1      86.314  93.706  75.886
HETATM 3546 H    PO01    1      85.452  93.401  79.504
HETATM 3547 H    PO01    1      84.334  94.343  78.537
HETATM 3548 H    PO01    1      84.887  92.870  78.042
HETATM 3549 H    PO01    1      85.683  99.332  78.424
HETATM 3550 H    PO01    1      85.705  97.231  77.064
HETATM 3551 H    PO01    1      87.331  95.194  80.390
HETATM 3552 H    PO01    1      86.828  97.164  81.806
HETATM 3553 O3   PO01    1      94.411  91.099  77.025
HETATM 3554 C3   PO01    1      94.256  91.539  79.439
HETATM 3555 C3   PO01    1      93.532  91.078  78.157
HETATM 3556 C3   PO01    1      92.382  92.000  77.659
HETATM 3557 O3   PO01    1      91.486  92.196  78.718
HETATM 3558 CR   PO01    1      89.104  92.022  78.389
HETATM 3559 CR   PO01    1      87.838  92.588  78.140
HETATM 3560 CR   PO01    1      87.713  94.022  77.940
HETATM 3561 CR   PO01    1      88.965  94.715  77.819
HETATM 3562 CR   PO01    1      90.226  94.146  78.193
HETATM 3563 CR   PO01    1      90.282  92.779  78.355
HETATM 3564 O3   PO01    1      86.201 102.138  81.814
HETATM 3565 C3   PO01    1      83.707 102.393  82.071
HETATM 3566 C3   PO01    1      84.977 101.458  82.167
HETATM 3567 C3   PO01    1      84.842 100.254  81.160
HETATM 3568 O3   PO01    1      86.120  99.503  80.970
HETATM 3569 C3   PO01    1      86.094  94.746  76.290
HETATM 3570 C3   PO01    1      85.233  93.824  78.520
HETATM 3571 C3   PO01    1      86.350  94.689  77.811
HETATM 3572 CR   PO01    1      85.907  98.404  78.847
HETATM 3573 CR   PO01    1      85.912  97.204  78.071
HETATM 3574 CR   PO01    1      86.290  96.028  78.660
HETATM 3575 CR   PO01    1      86.761  96.034  80.036
HETATM 3576 CR   PO01    1      86.614  97.152  80.784
HETATM 3577 CR   PO01    1      86.196  98.400  80.224
HETATM 3578 H    PO01    1      75.368  85.922  83.287
HETATM 3579 H    PO01    1      73.504  85.549  83.631
HETATM 3580 H    PO01    1      73.022  87.984  83.459
HETATM 3581 H    PO01    1      74.842  89.328  81.866
HETATM 3582 H    PO01    1      76.103  88.249  82.556
HETATM 3583 H    PO01    1      77.244  90.531  82.671
HETATM 3584 H    PO01    1      77.476  92.755  81.828
HETATM 3585 H    PO01    1      73.787  93.804  83.162
HETATM 3586 H    PO01    1      73.578  91.622  84.283
HETATM 3587 H    PO01    1      69.916  98.108  77.355
HETATM 3588 H    PO01    1      68.873  97.660  78.814
HETATM 3589 H    PO01    1      69.649  95.920  76.405
HETATM 3590 H    PO01    1      70.222  94.270  77.986
HETATM 3591 H    PO01    1      69.724  95.475  79.272
HETATM 3592 H    PO01    1      76.203  96.888  82.558
HETATM 3593 H    PO01    1      74.909  96.003  83.449
HETATM 3594 H    PO01    1      76.595  95.690  83.690
HETATM 3595 H    PO01    1      77.301  94.348  80.231
HETATM 3596 H    PO01    1      76.903  96.013  80.142
HETATM 3597 H    PO01    1      77.897  95.497  81.453
HETATM 3598 H    PO01    1      73.072  93.885  77.955
HETATM 3599 H    PO01    1      74.889  93.375  79.656
HETATM 3600 H    PO01    1      74.046  97.145  81.381
HETATM 3601 H    PO01    1      72.254  97.485  79.829
HETATM 3602 O3   PO01    1      73.874  86.679  81.826
HETATM 3603 C3   PO01    1      74.308  86.172  83.107
HETATM 3604 C3   PO01    1      73.948  87.668  82.934
HETATM 3605 C3   PO01    1      75.092  88.711  82.767
HETATM 3606 O3   PO01    1      75.132  89.606  83.925
HETATM 3607 CR   PO01    1      76.528  91.213  82.855
HETATM 3608 CR   PO01    1      76.602  92.488  82.160
HETATM 3609 CR   PO01    1      75.666  93.536  82.318
HETATM 3610 CR   PO01    1      74.501  93.123  83.002
HETATM 3611 CR   PO01    1      74.401  91.892  83.686
HETATM 3612 CR   PO01    1      75.343  90.871  83.510
HETATM 3613 O3   PO01    1      67.975  95.265  77.427
HETATM 3614 C3   PO01    1      68.980  97.552  77.683
HETATM 3615 C3   PO01    1      69.123  96.000  77.393
HETATM 3616 C3   PO01    1      70.157  95.280  78.296
HETATM 3617 O3   PO01    1      71.452  95.962  78.056
HETATM 3618 C3   PO01    1      75.854  95.904  82.897
HETATM 3619 C3   PO01    1      77.026  95.246  80.820
HETATM 3620 C3   PO01    1      75.797  94.875  81.718
HETATM 3621 CR   PO01    1      73.269  94.496  78.733
HETATM 3622 CR   PO01    1      74.298  94.190  79.692
HETATM 3623 CR   PO01    1      74.626  95.118  80.726
HETATM 3624 CR   PO01    1      73.829  96.353  80.774
HETATM 3625 CR   PO01    1      72.856  96.628  79.768
HETATM 3626 CR   PO01    1      72.535  95.656  78.880
HETATM 3627 H    PO01    1      87.082 115.511  87.354
HETATM 3628 H    PO01    1      86.375 116.906  86.493
HETATM 3629 H    PO01    1      88.021 116.961  88.951
HETATM 3630 H    PO01    1      86.370 119.236  87.476
HETATM 3631 H    PO01    1      88.276 119.178  87.695
HETATM 3632 H    PO01    1      86.767 120.824  91.386
HETATM 3633 H    PO01    1      86.676 123.225  91.707
HETATM 3634 H    PO01    1      87.305 123.627  87.499
HETATM 3635 H    PO01    1      87.517 121.363  87.345
HETATM 3636 H    PO01    1      89.877 123.847  95.105
HETATM 3637 H    PO01    1      91.400 122.805  95.214
HETATM 3638 H    PO01    1      92.870 124.927  95.121
HETATM 3639 H    PO01    1      91.664 127.168  95.525
HETATM 3640 H    PO01    1      90.098 126.364  95.206
HETATM 3641 H    PO01    1      88.178 125.838  88.079
HETATM 3642 H    PO01    1      86.396 125.892  87.947
HETATM 3643 H    PO01    1      87.251 127.159  88.793
HETATM 3644 H    PO01    1      84.909 125.288  90.026
HETATM 3645 H    PO01    1      85.694 125.168  91.614
HETATM 3646 H    PO01    1      85.492 126.660  90.642
HETATM 3647 H    PO01    1      90.904 124.339  92.665
HETATM 3648 H    PO01    1      89.383 123.789  90.718
HETATM 3649 H    PO01    1      87.713 127.652  91.174
HETATM 3650 H    PO01    1      89.536 128.278  92.720
HETATM 3651 O3   PO01    1      85.968 117.164  88.919
HETATM 3652 C3   PO01    1      87.296 116.531  87.078
HETATM 3653 C3   PO01    1      87.226 117.326  88.301
HETATM 3654 C3   PO01    1      87.269 118.892  88.045
HETATM 3655 O3   PO01    1      87.118 119.565  89.374
HETATM 3656 CR   PO01    1      86.840 121.464  90.599
HETATM 3657 CR   PO01    1      86.858 122.868  90.744
HETATM 3658 CR   PO01    1      87.032 123.775  89.656
HETATM 3659 CR   PO01    1      87.111 123.177  88.403
HETATM 3660 CR   PO01    1      87.182 121.789  88.216
HETATM 3661 CR   PO01    1      87.007 120.927  89.318
HETATM 3662 O3   PO01    1      91.417 124.459  96.504
HETATM 3663 C3   PO01    1      90.927 123.787  95.333
HETATM 3664 C3   PO01    1      91.800 125.011  95.202
HETATM 3665 C3   PO01    1      91.192 126.370  94.898
HETATM 3666 O3   PO01    1      91.328 126.699  93.520
HETATM 3667 C3   PO01    1      87.223 126.098  88.578
HETATM 3668 C3   PO01    1      85.793 125.620  90.576
HETATM 3669 C3   PO01    1      87.174 125.271  89.874
HETATM 3670 CR   PO01    1      90.149 125.011  92.314
HETATM 3671 CR   PO01    1      89.254 124.684  91.300
HETATM 3672 CR   PO01    1      88.278 125.600  90.903
HETATM 3673 CR   PO01    1      88.351 126.909  91.499
HETATM 3674 CR   PO01    1      89.369 127.307  92.399
HETATM 3675 CR   PO01    1      90.225 126.335  92.810
HETATM 3676 H    PO01    1      84.831  88.725 110.253
HETATM 3677 H    PO01    1      83.610  88.068 109.196
HETATM 3678 H    PO01    1      85.926  87.970 107.701
HETATM 3679 H    PO01    1      83.561  89.886 107.523
HETATM 3680 H    PO01    1      83.386  88.240 106.965
HETATM 3681 H    PO01    1      85.038  88.281 103.591
HETATM 3682 H    PO01    1      83.409  87.629 101.905
HETATM 3683 H    PO01    1      80.621  90.242 103.761
HETATM 3684 H    PO01    1      82.445  90.922 105.346
HETATM 3685 H    PO01    1      74.024  86.098 106.082
HETATM 3686 H    PO01    1      73.746  84.585 107.087
HETATM 3687 H    PO01    1      76.475  84.120 107.112
HETATM 3688 H    PO01    1      77.864  86.083 106.584
HETATM 3689 H    PO01    1      76.466  87.063 106.037
HETATM 3690 H    PO01    1      80.339  90.908 101.615
HETATM 3691 H    PO01    1      81.435  90.579 100.416
HETATM 3692 H    PO01    1      79.755  90.068 100.103
HETATM 3693 H    PO01    1      80.536  87.655  99.629
HETATM 3694 H    PO01    1      82.220  88.115  99.761
HETATM 3695 H    PO01    1      81.642  86.664 100.568
HETATM 3696 H    PO01    1      79.368  85.092 104.270
HETATM 3697 H    PO01    1      80.986  86.276 102.783
HETATM 3698 H    PO01    1      78.174  89.267 102.097
HETATM 3699 H    PO01    1      76.588  88.108 103.209
HETATM 3700 O3   PO01    1      86.114  89.880 108.298
HETATM 3701 C3   PO01    1      84.701  88.106 109.353
HETATM 3702 C3   PO01    1      85.275  88.730 108.031
HETATM 3703 C3   PO01    1      84.099  89.071 107.018
HETATM 3704 O3   PO01    1      84.662  89.476 105.754
HETATM 3705 CR   PO01    1      84.076  88.630 103.611
HETATM 3706 CR   PO01    1      83.187  88.292 102.611
HETATM 3707 CR   PO01    1      81.953  88.957 102.666
HETATM 3708 CR   PO01    1      81.592  89.847 103.746
HETATM 3709 CR   PO01    1      82.559  90.159 104.700
HETATM 3710 CR   PO01    1      83.805  89.505 104.668
HETATM 3711 O3   PO01    1      75.353  85.737 107.810
HETATM 3712 C3   PO01    1      74.460  85.301 106.731
HETATM 3713 C3   PO01    1      75.990  85.065 106.736
HETATM 3714 C3   PO01    1      76.895  86.076 106.025
HETATM 3715 O3   PO01    1      76.903  85.770 104.590
HETATM 3716 C3   PO01    1      80.574  90.131 100.922
HETATM 3717 C3   PO01    1      81.344  87.760 100.343
HETATM 3718 C3   PO01    1      80.925  88.695 101.545
HETATM 3719 CR   PO01    1      79.125  85.947 103.734
HETATM 3720 CR   PO01    1      80.082  86.632 102.920
HETATM 3721 CR   PO01    1      79.852  87.911 102.311
HETATM 3722 CR   PO01    1      78.541  88.399 102.453
HETATM 3723 CR   PO01    1      77.562  87.743 103.182
HETATM 3724 CR   PO01    1      77.875  86.582 103.971
HETATM 3725 H    PO01    1     131.274  92.677  89.876
HETATM 3726 H    PO01    1     130.489  91.962  88.469
HETATM 3727 H    PO01    1     132.060  90.299  88.373
HETATM 3728 H    PO01    1     133.735  92.741  89.008
HETATM 3729 H    PO01    1     132.938  92.373  87.368
HETATM 3730 H    PO01    1      66.785  93.604  86.516
HETATM 3731 H    PO01    1      68.967  94.836  86.170
HETATM 3732 H    PO01    1      70.957  91.587  87.973
HETATM 3733 H    PO01    1      68.911  90.526  88.377
HETATM 3734 H    PO01    1      71.446 102.072  82.519
HETATM 3735 H    PO01    1      72.106 102.185  81.005
HETATM 3736 H    PO01    1      71.954  99.671  80.747
HETATM 3737 H    PO01    1      70.189  98.640  82.160
HETATM 3738 H    PO01    1      70.818  99.701  83.441
HETATM 3739 H    PO01    1      72.582  95.162  88.647
HETATM 3740 H    PO01    1      70.676  95.579  88.645
HETATM 3741 H    PO01    1      71.289  94.011  89.178
HETATM 3742 H    PO01    1      72.956  92.812  87.549
HETATM 3743 H    PO01    1      72.505  92.794  85.791
HETATM 3744 H    PO01    1      73.590  93.988  86.511
HETATM 3745 H    PO01    1      71.335  95.744  82.556
HETATM 3746 H    PO01    1      71.027  94.041  84.235
HETATM 3747 H    PO01    1      71.608  97.033  87.170
HETATM 3748 H    PO01    1      71.825  98.642  85.448
HETATM 3749 O3   PO01    1     133.192  90.474  90.101
HETATM 3750 C3   PO01    1     131.083  91.709  89.435
HETATM 3751 C3   PO01    1     132.425  91.051  89.050
HETATM 3752 C3   PO01    1     133.359  91.931  88.274
HETATM 3753 O3   PO01    1      66.526  91.303  87.748
HETATM 3754 CR   PO01    1      67.703  93.230  86.790
HETATM 3755 CR   PO01    1      68.974  93.883  86.571
HETATM 3756 CR   PO01    1      70.183  93.391  87.097
HETATM 3757 CR   PO01    1      70.132  92.113  87.713
HETATM 3758 CR   PO01    1      68.903  91.439  87.923
HETATM 3759 CR   PO01    1      67.701  92.004  87.479
HETATM 3760 O3   PO01    1      70.087 100.590  80.759
HETATM 3761 C3   PO01    1      72.090 101.512  81.832
HETATM 3762 C3   PO01    1      71.335 100.204  81.422
HETATM 3763 C3   PO01    1      71.125  99.148  82.569
HETATM 3764 O3   PO01    1      72.149  98.175  82.834
HETATM 3765 C3   PO01    1      71.560  94.822  88.470
HETATM 3766 C3   PO01    1      72.674  93.430  86.696
HETATM 3767 C3   PO01    1      71.426  94.277  87.022
HETATM 3768 CR   PO01    1      71.556  95.972  83.562
HETATM 3769 CR   PO01    1      71.295  95.004  84.549
HETATM 3770 CR   PO01    1      71.356  95.346  85.955
HETATM 3771 CR   PO01    1      71.584  96.703  86.223
HETATM 3772 CR   PO01    1      71.811  97.638  85.251
HETATM 3773 CR   PO01    1      71.916  97.308  83.924
HETATM 3774 H    PO01    1     129.877  82.330  97.342
HETATM 3775 H    PO01    1     129.090  83.823  97.215
HETATM 3776 H    PO01    1     131.231  84.563  95.825
HETATM 3777 H    PO01    1     132.451  85.154  97.666
HETATM 3778 H    PO01    1     131.584  84.033  98.782
HETATM 3779 H    PO01    1     128.445  85.966  99.621
HETATM 3780 H    PO01    1     128.229  86.443 101.993
HETATM 3781 H    PO01    1     132.209  87.887 101.930
HETATM 3782 H    PO01    1     132.493  86.816  99.756
HETATM 3783 H    PO01    1      69.718  90.514 106.786
HETATM 3784 H    PO01    1      70.910  89.295 107.036
HETATM 3785 H    PO01    1      69.468  87.708 105.746
HETATM 3786 H    PO01    1      67.870  88.826 104.275
HETATM 3787 H    PO01    1      67.942  90.333 105.207
HETATM 3788 H    PO01    1     128.950  89.786 104.014
HETATM 3789 H    PO01    1     129.908  89.819 102.543
HETATM 3790 H    PO01    1     128.358  89.066 102.512
HETATM 3791 H    PO01    1     129.038  87.487 105.495
HETATM 3792 H    PO01    1     128.034  87.026 104.106
HETATM 3793 H    PO01    1     129.569  86.142 104.445
HETATM 3794 H    PO01    1     133.089  90.681 105.821
HETATM 3795 H    PO01    1     130.948  90.257 104.909
HETATM 3796 H    PO01    1     131.888  86.324 104.271
HETATM 3797 H    PO01    1     133.930  86.454 105.277
HETATM 3798 O3   PO01    1     132.137  82.778  96.517
HETATM 3799 C3   PO01    1     129.750  83.184  96.688
HETATM 3800 C3   PO01    1     131.160  83.819  96.623
HETATM 3801 C3   PO01    1     131.438  84.694  97.876
HETATM 3802 O3   PO01    1     130.522  85.851  98.120
HETATM 3803 CR   PO01    1     129.316  86.205 100.172
HETATM 3804 CR   PO01    1     129.159  86.532 101.531
HETATM 3805 CR   PO01    1     130.218  87.261 102.134
HETATM 3806 CR   PO01    1     131.454  87.377 101.445
HETATM 3807 CR   PO01    1     131.564  86.873 100.119
HETATM 3808 CR   PO01    1     130.498  86.277  99.428
HETATM 3809 O3   PO01    1      70.241  89.233 104.593
HETATM 3810 C3   PO01    1      69.878  89.501 106.981
HETATM 3811 C3   PO01    1      69.398  88.799 105.667
HETATM 3812 C3   PO01    1      67.955  89.208 105.239
HETATM 3813 O3   PO01    1      67.002  88.693 106.175
HETATM 3814 C3   PO01    1     129.213  89.202 103.122
HETATM 3815 C3   PO01    1     129.117  87.107 104.433
HETATM 3816 C3   PO01    1     129.997  87.973 103.482
HETATM 3817 CR   PO01    1     132.863  89.742 105.502
HETATM 3818 CR   PO01    1     131.649  89.520 104.861
HETATM 3819 CR   PO01    1     131.285  88.257 104.281
HETATM 3820 CR   PO01    1     132.172  87.199 104.581
HETATM 3821 CR   PO01    1     133.378  87.320 105.228
HETATM 3822 CR   PO01    1     133.720  88.626 105.696
HETATM 3823 H    PO01    1      87.133 100.059 115.799
HETATM 3824 H    PO01    1      88.322 100.986 114.885
HETATM 3825 H    PO01    1      86.598 101.966 113.523
HETATM 3826 H    PO01    1      85.470 100.194 112.548
HETATM 3827 H    PO01    1      85.848  99.150 113.866
HETATM 3828 H    PO01    1      86.745 100.106 110.314
HETATM 3829 H    PO01    1      86.937  98.532 108.292
HETATM 3830 H    PO01    1      88.048  95.492 110.977
HETATM 3831 H    PO01    1      88.008  97.031 112.838
HETATM 3832 H    PO01    1      91.643  90.953 104.135
HETATM 3833 H    PO01    1      92.157  89.613 105.140
HETATM 3834 H    PO01    1      90.896  92.230 106.122
HETATM 3835 H    PO01    1      92.142  89.941 107.660
HETATM 3836 H    PO01    1      90.546  90.159 107.580
HETATM 3837 H    PO01    1      86.166  94.781 107.223
HETATM 3838 H    PO01    1      85.784  94.982 108.889
HETATM 3839 H    PO01    1      85.489  96.303 107.714
HETATM 3840 H    PO01    1      87.090  97.123 106.390
HETATM 3841 H    PO01    1      88.821  97.159 106.785
HETATM 3842 H    PO01    1      88.106  95.726 106.202
HETATM 3843 H    PO01    1      91.960  94.218 108.693
HETATM 3844 H    PO01    1      90.311  96.009 108.466
HETATM 3845 H    PO01    1      87.285  93.040 108.979
HETATM 3846 H    PO01    1      88.776  91.469 108.947
HETATM 3847 O3   PO01    1      84.956 101.351 114.704
HETATM 3848 C3   PO01    1      87.331 101.022 115.351
HETATM 3849 C3   PO01    1      86.276 101.188 114.219
HETATM 3850 C3   PO01    1      86.216  99.947 113.319
HETATM 3851 O3   PO01    1      87.459  99.491 112.816
HETATM 3852 CR   PO01    1      87.059  99.100 110.401
HETATM 3853 CR   PO01    1      87.120  98.247 109.262
HETATM 3854 CR   PO01    1      87.539  96.854 109.486
HETATM 3855 CR   PO01    1      87.844  96.447 110.832
HETATM 3856 CR   PO01    1      87.797  97.319 111.911
HETATM 3857 CR   PO01    1      87.427  98.655 111.723
HETATM 3858 O3   PO01    1      92.878  91.815 105.967
HETATM 3859 C3   PO01    1      91.331  90.383 105.008
HETATM 3860 C3   PO01    1      91.527  91.341 106.143
HETATM 3861 C3   PO01    1      91.401  90.729 107.532
HETATM 3862 O3   PO01    1      91.489  91.587 108.690
HETATM 3863 C3   PO01    1      86.154  95.468 108.067
HETATM 3864 C3   PO01    1      87.974  96.587 106.869
HETATM 3865 C3   PO01    1      87.602  95.894 108.285
HETATM 3866 CR   PO01    1      90.955  94.006 108.707
HETATM 3867 CR   PO01    1      89.990  95.023 108.508
HETATM 3868 CR   PO01    1      88.608  94.754 108.498
HETATM 3869 CR   PO01    1      88.246  93.395 108.791
HETATM 3870 CR   PO01    1      89.183  92.391 108.894
HETATM 3871 CR   PO01    1      90.557  92.629 108.725
HETATM 3872 H    PO01    1      78.674  87.097 111.582
HETATM 3873 H    PO01    1      77.836  86.459 110.147
HETATM 3874 H    PO01    1      75.784  86.710 112.030
HETATM 3875 H    PO01    1      78.252  86.504 113.625
HETATM 3876 H    PO01    1      76.847  85.690 114.172
HETATM 3877 H    PO01    1      75.931  86.621 116.622
HETATM 3878 H    PO01    1      76.646  87.552 118.672
HETATM 3879 H    PO01    1      79.135  90.303 116.780
HETATM 3880 H    PO01    1      78.311  89.517 114.686
HETATM 3881 H    PO01    1      83.007  82.032 120.968
HETATM 3882 H    PO01    1      82.925  83.284 121.992
HETATM 3883 H    PO01    1      80.630  82.261 122.893
HETATM 3884 H    PO01    1      79.348  83.476 121.286
HETATM 3885 H    PO01    1      80.629  83.312 120.077
HETATM 3886 H    PO01    1      79.334  91.450 118.791
HETATM 3887 H    PO01    1      79.951  90.849 120.403
HETATM 3888 H    PO01    1      80.674  90.171 118.911
HETATM 3889 H    PO01    1      77.700  90.514 121.043
HETATM 3890 H    PO01    1      76.844  90.991 119.682
HETATM 3891 H    PO01    1      76.445  89.482 120.315
HETATM 3892 H    PO01    1      79.126  86.193 122.688
HETATM 3893 H    PO01    1      78.125  88.297 121.874
HETATM 3894 H    PO01    1      80.545  87.932 118.459
HETATM 3895 H    PO01    1      81.661  86.065 119.391
HETATM 3896 O3   PO01    1      76.879  84.993 111.845
HETATM 3897 C3   PO01    1      77.703  87.084 111.014
HETATM 3898 C3   PO01    1      76.782  86.382 112.116
HETATM 3899 C3   PO01    1      77.214  86.528 113.610
HETATM 3900 O3   PO01    1      76.637  87.767 114.142
HETATM 3901 CR   PO01    1      76.572  87.465 116.627
HETATM 3902 CR   PO01    1      77.070  87.976 117.880
HETATM 3903 CR   PO01    1      78.033  89.010 117.986
HETATM 3904 CR   PO01    1      78.437  89.625 116.765
HETATM 3905 CR   PO01    1      77.925  89.152 115.502
HETATM 3906 CR   PO01    1      77.035  88.063 115.425
HETATM 3907 O3   PO01    1      80.836  80.961 121.311
HETATM 3908 C3   PO01    1      82.553  82.289 121.937
HETATM 3909 C3   PO01    1      81.024  82.295 121.872
HETATM 3910 C3   PO01    1      80.445  83.490 121.141
HETATM 3911 O3   PO01    1      80.982  84.773 121.649
HETATM 3912 C3   PO01    1      79.716  90.610 119.379
HETATM 3913 C3   PO01    1      77.307  90.086 120.113
HETATM 3914 C3   PO01    1      78.497  89.518 119.346
HETATM 3915 CR   PO01    1      79.389  86.534 121.786
HETATM 3916 CR   PO01    1      78.830  87.780 121.327
HETATM 3917 CR   PO01    1      79.170  88.285 120.030
HETATM 3918 CR   PO01    1      80.189  87.614 119.351
HETATM 3919 CR   PO01    1      80.849  86.514 119.912
HETATM 3920 CR   PO01    1      80.436  85.923 121.099
HETATM 3921 H    PO01    1      85.040 112.382 133.889
HETATM 3922 H    PO01    1      86.776 112.842  66.192
HETATM 3923 H    PO01    1      86.277 115.064  67.210
HETATM 3924 H    PO01    1      84.767 116.163 133.735
HETATM 3925 H    PO01    1      84.119 114.574 133.219
HETATM 3926 H    PO01    1      84.856 113.530 130.881
HETATM 3927 H    PO01    1      84.219 114.154 128.631
HETATM 3928 H    PO01    1      87.079 117.269 128.937
HETATM 3929 H    PO01    1      87.056 117.152 131.238
HETATM 3930 H    PO01    1      86.964 107.072 123.456
HETATM 3931 H    PO01    1      88.227 107.779 124.452
HETATM 3932 H    PO01    1      85.892 109.102 123.101
HETATM 3933 H    PO01    1      87.915 110.426 124.960
HETATM 3934 H    PO01    1      86.088 110.203 125.208
HETATM 3935 H    PO01    1      83.512 117.384 127.675
HETATM 3936 H    PO01    1      83.139 116.806 126.161
HETATM 3937 H    PO01    1      82.995 115.612 127.352
HETATM 3938 H    PO01    1      85.779 117.361 125.380
HETATM 3939 H    PO01    1      85.726 118.166 126.907
HETATM 3940 H    PO01    1      87.051 116.979 126.522
HETATM 3941 H    PO01    1      84.410 112.612 123.959
HETATM 3942 H    PO01    1      83.664 114.395 125.375
HETATM 3943 H    PO01    1      87.673 114.781 126.728
HETATM 3944 H    PO01    1      88.244 112.895 125.488
HETATM 3945 O3   PO01    1      84.524 114.522  67.840
HETATM 3946 C3   PO01    1      85.781 112.876  66.631
HETATM 3947 C3   PO01    1      85.434 114.424  66.791
HETATM 3948 C3   PO01    1      84.978 115.122 133.485
HETATM 3949 O3   PO01    1      86.131 115.035 132.579
HETATM 3950 CR   PO01    1      85.101 114.475 130.523
HETATM 3951 CR   PO01    1      84.874 114.720 129.132
HETATM 3952 CR   PO01    1      85.504 115.781 128.508
HETATM 3953 CR   PO01    1      86.389 116.605 129.262
HETATM 3954 CR   PO01    1      86.519 116.480 130.658
HETATM 3955 CR   PO01    1      85.904 115.392 131.307
HETATM 3956 O3   PO01    1      87.813 109.372 122.335
HETATM 3957 C3   PO01    1      87.144 107.849 124.182
HETATM 3958 C3   PO01    1      86.888 109.192 123.497
HETATM 3959 C3   PO01    1      86.881 110.390 124.492
HETATM 3960 O3   PO01    1      86.659 111.608 123.713
HETATM 3961 C3   PO01    1      83.598 116.454 127.059
HETATM 3962 C3   PO01    1      85.988 117.204 126.409
HETATM 3963 C3   PO01    1      85.142 116.127 127.073
HETATM 3964 CR   PO01    1      85.071 113.109 124.586
HETATM 3965 CR   PO01    1      84.662 114.143 125.453
HETATM 3966 CR   PO01    1      85.520 114.897 126.254
HETATM 3967 CR   PO01    1      86.885 114.347 126.233
HETATM 3968 CR   PO01    1      87.273 113.215 125.434
HETATM 3969 CR   PO01    1      86.352 112.598 124.585
HETATM 3970 H    PO01    1      88.852 106.240 102.909
HETATM 3971 H    PO01    1      87.847 107.482 103.390
HETATM 3972 H    PO01    1      87.292 106.015 100.791
HETATM 3973 H    PO01    1      86.221 108.775 101.665
HETATM 3974 H    PO01    1      85.237 107.265 101.623
HETATM 3975 H    PO01    1      85.337 110.490  99.990
HETATM 3976 H    PO01    1      83.217 111.432  99.471
HETATM 3977 H    PO01    1      82.110 107.824  97.693
HETATM 3978 H    PO01    1      84.126 106.818  98.395
HETATM 3979 H    PO01    1      74.785 107.099  95.232
HETATM 3980 H    PO01    1      73.095 106.648  95.344
HETATM 3981 H    PO01    1      74.297 105.736  97.239
HETATM 3982 H    PO01    1      75.258 106.948  99.114
HETATM 3983 H    PO01    1      75.174 108.398  98.046
HETATM 3984 H    PO01    1      79.727 112.224  98.132
HETATM 3985 H    PO01    1      80.353 111.665  99.680
HETATM 3986 H    PO01    1      81.407 112.489  98.644
HETATM 3987 H    PO01    1      80.908 111.624  96.096
HETATM 3988 H    PO01    1      82.482 111.670  96.792
HETATM 3989 H    PO01    1      81.986 110.186  95.892
HETATM 3990 H    PO01    1      77.810 108.006  95.455
HETATM 3991 H    PO01    1      79.696 109.386  95.673
HETATM 3992 H    PO01    1      79.678 109.294  99.872
HETATM 3993 H    PO01    1      77.875 107.581  99.705
HETATM 3994 O3   PO01    1      88.514 107.591 100.875
HETATM 3995 C3   PO01    1      87.806 106.541 102.857
HETATM 3996 C3   PO01    1      87.401 106.897 101.425
HETATM 3997 C3   PO01    1      86.105 107.797 101.199
HETATM 3998 O3   PO01    1      85.913 107.948  99.778
HETATM 3999 CR   PO01    1      84.610 109.889  99.592
HETATM 4000 CR   PO01    1      83.342 110.465  99.259
HETATM 4001 CR   PO01    1      82.271 109.692  98.642
HETATM 4002 CR   PO01    1      82.656 108.382  98.227
HETATM 4003 CR   PO01    1      83.808 107.726  98.723
HETATM 4004 CR   PO01    1      84.750 108.516  99.428
HETATM 4005 O3   PO01    1      72.926 106.932  98.078
HETATM 4006 C3   PO01    1      73.912 107.294  95.769
HETATM 4007 C3   PO01    1      74.090 106.770  97.223
HETATM 4008 C3   PO01    1      75.286 107.315  98.038
HETATM 4009 O3   PO01    1      76.599 106.855  97.482
HETATM 4010 C3   PO01    1      80.593 111.768  98.609
HETATM 4011 C3   PO01    1      81.660 110.985  96.612
HETATM 4012 C3   PO01    1      81.095 110.469  97.961
HETATM 4013 CR   PO01    1      78.177 108.215  96.437
HETATM 4014 CR   PO01    1      79.349 109.021  96.566
HETATM 4015 CR   PO01    1      79.931 109.494  97.799
HETATM 4016 CR   PO01    1      79.353 108.945  98.961
HETATM 4017 CR   PO01    1      78.183 108.055  98.820
HETATM 4018 CR   PO01    1      77.577 107.733  97.599
HETATM 4019 H    PO01    1     127.843  96.361 103.226
HETATM 4020 H    PO01    1     127.039  98.040 103.581
HETATM 4021 H    PO01    1     128.552  98.141 105.622
HETATM 4022 H    PO01    1     130.616  96.579 105.034
HETATM 4023 H    PO01    1     129.363  95.372 104.707
HETATM 4024 H    PO01    1     128.548  95.381 108.903
HETATM 4025 H    PO01    1     128.724  93.275 109.900
HETATM 4026 H    PO01    1     131.891  92.285 107.289
HETATM 4027 H    PO01    1     131.309  94.187 105.995
HETATM 4028 H    PO01    1     121.653  89.484 109.545
HETATM 4029 H    PO01    1     122.447  89.445 111.051
HETATM 4030 H    PO01    1     123.389  87.119 110.454
HETATM 4031 H    PO01    1     124.655  89.468 110.551
HETATM 4032 H    PO01    1     124.337  89.532 108.849
HETATM 4033 H    PO01    1     132.624  90.967 108.873
HETATM 4034 H    PO01    1     132.045  89.744 109.900
HETATM 4035 H    PO01    1     131.394  89.867 108.291
HETATM 4036 H    PO01    1     131.108  90.963 111.675
HETATM 4037 H    PO01    1     131.814  92.416 110.930
HETATM 4038 H    PO01    1     130.230  92.438 111.478
HETATM 4039 H    PO01    1     127.265  88.576 111.473
HETATM 4040 H    PO01    1     128.983  90.194 111.711
HETATM 4041 H    PO01    1     128.910  90.405 107.466
HETATM 4042 H    PO01    1     126.919  89.311 107.431
HETATM 4043 O3   PO01    1     129.201  98.048 103.578
HETATM 4044 C3   PO01    1     127.916  97.405 103.616
HETATM 4045 C3   PO01    1     128.810  97.525 104.842
HETATM 4046 C3   PO01    1     129.624  96.285 105.290
HETATM 4047 O3   PO01    1     129.452  96.060 106.676
HETATM 4048 CR   PO01    1     129.143  94.730 108.470
HETATM 4049 CR   PO01    1     129.341  93.503 109.154
HETATM 4050 CR   PO01    1     130.322  92.592 108.726
HETATM 4051 CR   PO01    1     131.108  92.869 107.545
HETATM 4052 CR   PO01    1     130.827  94.015 106.825
HETATM 4053 CR   PO01    1     129.831  94.923 107.236
HETATM 4054 O3   PO01    1     122.902  87.403 108.457
HETATM 4055 C3   PO01    1     122.025  88.781 110.241
HETATM 4056 C3   PO01    1     123.259  87.909 109.767
HETATM 4057 C3   PO01    1     124.551  88.849 109.623
HETATM 4058 O3   PO01    1     125.745  88.106 109.328
HETATM 4059 C3   PO01    1     131.745  90.445 109.124
HETATM 4060 C3   PO01    1     130.916  91.800 110.989
HETATM 4061 C3   PO01    1     130.519  91.338 109.581
HETATM 4062 CR   PO01    1     127.539  89.113 110.719
HETATM 4063 CR   PO01    1     128.561  90.036 110.743
HETATM 4064 CR   PO01    1     129.202  90.524 109.563
HETATM 4065 CR   PO01    1     128.569  90.122 108.322
HETATM 4066 CR   PO01    1     127.337  89.421 108.313
HETATM 4067 CR   PO01    1     126.891  88.866 109.506
HETATM 4068 H    PO01    1      89.864 101.619 123.158
HETATM 4069 H    PO01    1      90.868 103.017 123.536
HETATM 4070 H    PO01    1      88.521 103.586 123.634
HETATM 4071 H    PO01    1      86.857 102.547 125.116
HETATM 4072 H    PO01    1      88.101 101.363 125.523
HETATM 4073 H    PO01    1      84.823 101.174 122.935
HETATM 4074 H    PO01    1      83.011  99.437 123.617
HETATM 4075 H    PO01    1      86.137  97.127 125.199
HETATM 4076 H    PO01    1      87.665  98.896 124.660
HETATM 4077 H    PO01    1      79.615  93.838 121.703
HETATM 4078 H    PO01    1      78.288  93.318 122.848
HETATM 4079 H    PO01    1      76.826  95.003 121.889
HETATM 4080 H    PO01    1      77.392  96.215 119.880
HETATM 4081 H    PO01    1      79.028  95.529 119.726
HETATM 4082 H    PO01    1      84.734  95.079 124.596
HETATM 4083 H    PO01    1      83.353  94.819 123.614
HETATM 4084 H    PO01    1      84.798  95.747 122.940
HETATM 4085 H    PO01    1      82.496  95.847 126.048
HETATM 4086 H    PO01    1      83.978  96.758 126.645
HETATM 4087 H    PO01    1      82.520  97.579 126.248
HETATM 4088 H    PO01    1      81.271  97.216 120.197
HETATM 4089 H    PO01    1      83.293  97.279 121.661
HETATM 4090 H    PO01    1      80.600  96.445 124.858
HETATM 4091 H    PO01    1      78.763  96.910 123.431
HETATM 4092 O3   PO01    1      89.060 103.727 125.643
HETATM 4093 C3   PO01    1      90.193 102.268 123.979
HETATM 4094 C3   PO01    1      88.856 102.960 124.451
HETATM 4095 C3   PO01    1      87.690 101.978 124.693
HETATM 4096 O3   PO01    1      87.209 101.247 123.567
HETATM 4097 CR   PO01    1      84.979 100.327 123.473
HETATM 4098 CR   PO01    1      84.031  99.240 123.687
HETATM 4099 CR   PO01    1      84.442  98.011 124.256
HETATM 4100 CR   PO01    1      85.784  97.936 124.692
HETATM 4101 CR   PO01    1      86.681  99.037 124.370
HETATM 4102 CR   PO01    1      86.268 100.223 123.860
HETATM 4103 O3   PO01    1      77.673  93.465 120.792
HETATM 4104 C3   PO01    1      78.577  93.703 121.916
HETATM 4105 C3   PO01    1      77.710  94.842 121.330
HETATM 4106 C3   PO01    1      78.292  95.990 120.362
HETATM 4107 O3   PO01    1      78.778  97.234 121.079
HETATM 4108 C3   PO01    1      84.146  95.563 123.853
HETATM 4109 C3   PO01    1      83.140  96.745 125.931
HETATM 4110 C3   PO01    1      83.445  96.853 124.395
HETATM 4111 CR   PO01    1      81.230  97.202 121.220
HETATM 4112 CR   PO01    1      82.350  97.186 122.113
HETATM 4113 CR   PO01    1      82.159  96.976 123.505
HETATM 4114 CR   PO01    1      80.827  96.696 123.933
HETATM 4115 CR   PO01    1      79.725  96.894 123.126
HETATM 4116 CR   PO01    1      79.940  97.083 121.749
HETATM 4117 H    PO01    1      93.397 103.652  99.524
HETATM 4118 H    PO01    1      92.155 103.618 100.673
HETATM 4119 H    PO01    1      92.527 101.582  98.694
HETATM 4120 H    PO01    1      90.232 102.002 100.526
HETATM 4121 H    PO01    1      91.594 100.882 100.997
HETATM 4122 H    PO01    1      90.533  97.944 100.280
HETATM 4123 H    PO01    1      88.765  96.759 101.343
HETATM 4124 H    PO01    1      86.334 100.041 100.399
HETATM 4125 H    PO01    1      88.103 101.272  99.479
HETATM 4126 H    PO01    1      83.016 102.807 109.496
HETATM 4127 H    PO01    1      82.644 102.999 107.847
HETATM 4128 H    PO01    1      84.974 101.103 108.625
HETATM 4129 H    PO01    1      85.856 101.705 106.410
HETATM 4130 H    PO01    1      84.409 102.613 105.970
HETATM 4131 H    PO01    1      85.425  96.626  99.688
HETATM 4132 H    PO01    1      84.129  96.805 100.885
HETATM 4133 H    PO01    1      84.650  98.148  99.826
HETATM 4134 H    PO01    1      87.139  96.197 103.055
HETATM 4135 H    PO01    1      85.535  95.795 102.775
HETATM 4136 H    PO01    1      86.759  95.460 101.427
HETATM 4137 H    PO01    1      86.344  99.415 105.833
HETATM 4138 H    PO01    1      87.302  98.293 103.997
HETATM 4139 H    PO01    1      83.648  98.976 101.953
HETATM 4140 H    PO01    1      82.825 100.043 103.745
HETATM 4141 O3   PO01    1      91.202 103.025  98.363
HETATM 4142 C3   PO01    1      92.886 102.981 100.186
HETATM 4143 C3   PO01    1      91.942 102.225  99.274
HETATM 4144 C3   PO01    1      91.056 101.398 100.119
HETATM 4145 O3   PO01    1      90.491 100.319  99.285
HETATM 4146 CR   PO01    1      89.648  98.410 100.399
HETATM 4147 CR   PO01    1      88.586  97.711 100.956
HETATM 4148 CR   PO01    1      87.305  98.281 100.993
HETATM 4149 CR   PO01    1      87.168  99.592 100.509
HETATM 4150 CR   PO01    1      88.205 100.297  99.897
HETATM 4151 CR   PO01    1      89.481  99.673  99.910
HETATM 4152 O3   PO01    1      85.281 103.065 108.659
HETATM 4153 C3   PO01    1      83.031 102.252 108.590
HETATM 4154 C3   PO01    1      84.500 101.910 108.113
HETATM 4155 C3   PO01    1      84.775 101.773 106.588
HETATM 4156 O3   PO01    1      84.051 100.631 106.130
HETATM 4157 C3   PO01    1      84.993  97.307 100.437
HETATM 4158 C3   PO01    1      86.413  96.160 102.215
HETATM 4159 C3   PO01    1      86.072  97.555 101.537
HETATM 4160 CR   PO01    1      85.761  99.378 104.968
HETATM 4161 CR   PO01    1      86.339  98.689 103.869
HETATM 4162 CR   PO01    1      85.569  98.421 102.722
HETATM 4163 CR   PO01    1      84.262  99.007 102.768
HETATM 4164 CR   PO01    1      83.743  99.750 103.789
HETATM 4165 CR   PO01    1      84.450  99.943 104.969
HETATM 4166 H    PO01    1      79.084 110.359 133.242
HETATM 4167 H    PO01    1      78.485 111.556 132.135
HETATM 4168 H    PO01    1      77.590 112.215  66.744
HETATM 4169 H    PO01    1      76.905 109.540 133.758
HETATM 4170 H    PO01    1      75.546 110.473  66.255
HETATM 4171 H    PO01    1      76.804 107.368  68.480
HETATM 4172 H    PO01    1      74.884 106.422  69.617
HETATM 4173 H    PO01    1      72.813 109.966  69.772
HETATM 4174 H    PO01    1      74.573 110.943  68.393
HETATM 4175 H    PO01    1      71.563 112.865  77.420
HETATM 4176 H    PO01    1      71.038 112.814  75.724
HETATM 4177 H    PO01    1      70.181 110.464  76.163
HETATM 4178 H    PO01    1      72.219 109.321  76.938
HETATM 4179 H    PO01    1      72.727 110.872  77.563
HETATM 4180 H    PO01    1      71.604 107.154  68.878
HETATM 4181 H    PO01    1      70.598 106.884  70.366
HETATM 4182 H    PO01    1      70.990 108.509  69.819
HETATM 4183 H    PO01    1      72.125 105.604  71.778
HETATM 4184 H    PO01    1      72.646 105.295  70.147
HETATM 4185 H    PO01    1      73.845 105.719  71.477
HETATM 4186 H    PO01    1      74.817 109.019  74.583
HETATM 4187 H    PO01    1      74.723 107.789  72.474
HETATM 4188 H    PO01    1      70.620 108.808  72.016
HETATM 4189 H    PO01    1      70.850 110.284  73.926
HETATM 4190 O3   PO01    1      76.442 112.403 132.951
HETATM 4191 C3   PO01    1      78.715 111.391 133.226
HETATM 4192 C3   PO01    1      77.322 111.610 133.842
HETATM 4193 C3   PO01    1      76.642 110.279  66.446
HETATM 4194 O3   PO01    1      76.924 109.980  67.796
HETATM 4195 CR   PO01    1      75.957 107.961  68.727
HETATM 4196 CR   PO01    1      74.911 107.416  69.470
HETATM 4197 CR   PO01    1      73.838 108.156  69.919
HETATM 4198 CR   PO01    1      73.658 109.500  69.536
HETATM 4199 CR   PO01    1      74.689 110.052  68.761
HETATM 4200 CR   PO01    1      75.853 109.353  68.465
HETATM 4201 O3   PO01    1      70.368 110.569  78.147
HETATM 4202 C3   PO01    1      70.750 112.524  76.771
HETATM 4203 C3   PO01    1      70.784 110.965  76.885
HETATM 4204 C3   PO01    1      72.155 110.363  76.745
HETATM 4205 O3   PO01    1      72.942 110.616  75.472
HETATM 4206 C3   PO01    1      71.394 107.512  69.889
HETATM 4207 C3   PO01    1      72.865 105.959  71.047
HETATM 4208 C3   PO01    1      72.753 107.440  70.764
HETATM 4209 CR   PO01    1      73.977 108.988  74.061
HETATM 4210 CR   PO01    1      73.865 108.268  72.871
HETATM 4211 CR   PO01    1      72.656 108.184  72.106
HETATM 4212 CR   PO01    1      71.537 108.903  72.523
HETATM 4213 CR   PO01    1      71.635 109.682  73.692
HETATM 4214 CR   PO01    1      72.806 109.726  74.413
HETATM 4215 H    PO01    1     130.381 115.478  78.084
HETATM 4216 H    PO01    1     131.187 113.972  78.223
HETATM 4217 H    PO01    1     128.222 114.073  77.279
HETATM 4218 H    PO01    1     130.638 112.032  76.958
HETATM 4219 H    PO01    1     129.547 112.423  75.558
HETATM 4220 H    PO01    1     126.266 112.739  77.377
HETATM 4221 H    PO01    1     124.364 112.161  75.986
HETATM 4222 H    PO01    1     126.421 108.733  74.542
HETATM 4223 H    PO01    1     128.263 109.530  75.712
HETATM 4224 H    PO01    1     123.974 112.993  66.112
HETATM 4225 H    PO01    1     125.162 112.582 132.833
HETATM 4226 H    PO01    1     125.559 110.157  66.149
HETATM 4227 H    PO01    1     123.321 110.003  67.821
HETATM 4228 H    PO01    1     123.859 111.633  68.089
HETATM 4229 H    PO01    1     123.681 108.481  75.925
HETATM 4230 H    PO01    1     122.476 108.254  74.652
HETATM 4231 H    PO01    1     124.193 107.941  74.365
HETATM 4232 H    PO01    1     121.792 110.441  74.089
HETATM 4233 H    PO01    1     122.432 111.066  75.426
HETATM 4234 H    PO01    1     122.809 111.983  73.961
HETATM 4235 H    PO01    1     126.088 111.764  70.525
HETATM 4236 H    PO01    1     125.557 111.838  72.858
HETATM 4237 H    PO01    1     122.844 108.614  72.201
HETATM 4238 H    PO01    1     123.270 108.664  69.866
HETATM 4239 O3   PO01    1     129.425 114.779  76.035
HETATM 4240 C3   PO01    1     130.185 114.396  78.284
HETATM 4241 C3   PO01    1     129.267 113.845  77.078
HETATM 4242 C3   PO01    1     129.584 112.328  76.621
HETATM 4243 O3   PO01    1     128.624 111.425  77.109
HETATM 4244 CR   PO01    1     126.311 111.944  76.643
HETATM 4245 CR   PO01    1     125.202 111.541  75.937
HETATM 4246 CR   PO01    1     125.104 110.396  75.057
HETATM 4247 CR   PO01    1     126.280 109.615  75.041
HETATM 4248 CR   PO01    1     127.403 110.077  75.762
HETATM 4249 CR   PO01    1     127.463 111.212  76.477
HETATM 4250 O3   PO01    1     123.795 110.946 133.390
HETATM 4251 C3   PO01    1     124.505 112.188 133.579
HETATM 4252 C3   PO01    1     124.822 110.928  66.454
HETATM 4253 C3   PO01    1     124.200 110.677  67.788
HETATM 4254 O3   PO01    1     125.237 110.153  68.706
HETATM 4255 C3   PO01    1     123.523 108.581  74.847
HETATM 4256 C3   PO01    1     122.674 110.963  74.421
HETATM 4257 C3   PO01    1     123.952 110.050  74.256
HETATM 4258 CR   PO01    1     125.454 111.098  70.916
HETATM 4259 CR   PO01    1     125.191 111.102  72.249
HETATM 4260 CR   PO01    1     124.211 110.152  72.774
HETATM 4261 CR   PO01    1     123.591 109.289  71.847
HETATM 4262 CR   PO01    1     123.744 109.387  70.459
HETATM 4263 CR   PO01    1     124.834 110.215  70.040
HETATM 4264 H    PO01    1      76.977 112.209 118.394
HETATM 4265 H    PO01    1      76.714 113.879 117.847
HETATM 4266 H    PO01    1      79.078 114.109 119.227
HETATM 4267 H    PO01    1      77.660 115.306 120.959
HETATM 4268 H    PO01    1      76.170 114.651 120.264
HETATM 4269 H    PO01    1      79.690 116.467 119.970
HETATM 4270 H    PO01    1      81.315 117.652 118.783
HETATM 4271 H    PO01    1      78.439 118.670 115.797
HETATM 4272 H    PO01    1      76.886 117.285 116.935
HETATM 4273 H    PO01    1      80.217 124.290 123.481
HETATM 4274 H    PO01    1      79.739 124.542 121.882
HETATM 4275 H    PO01    1      79.749 122.189 121.493
HETATM 4276 H    PO01    1      82.472 122.096 121.775
HETATM 4277 H    PO01    1      82.290 123.674 122.308
HETATM 4278 H    PO01    1      82.276 117.377 115.790
HETATM 4279 H    PO01    1      83.145 118.931 115.706
HETATM 4280 H    PO01    1      82.888 118.149 117.096
HETATM 4281 H    PO01    1      79.942 120.330 115.088
HETATM 4282 H    PO01    1      81.658 120.312 114.690
HETATM 4283 H    PO01    1      80.711 118.899 114.436
HETATM 4284 H    PO01    1      83.638 121.870 119.342
HETATM 4285 H    PO01    1      83.456 119.998 117.777
HETATM 4286 H    PO01    1      79.481 121.134 117.372
HETATM 4287 H    PO01    1      79.769 122.995 118.820
HETATM 4288 O3   PO01    1      78.048 112.846 120.573
HETATM 4289 C3   PO01    1      77.512 113.113 118.206
HETATM 4290 C3   PO01    1      78.044 113.813 119.507
HETATM 4291 C3   PO01    1      77.200 114.967 120.029
HETATM 4292 O3   PO01    1      77.025 116.143 119.161
HETATM 4293 CR   PO01    1      79.371 116.908 119.111
HETATM 4294 CR   PO01    1      80.344 117.599 118.359
HETATM 4295 CR   PO01    1      80.060 118.315 117.171
HETATM 4296 CR   PO01    1      78.736 118.259 116.710
HETATM 4297 CR   PO01    1      77.756 117.515 117.409
HETATM 4298 CR   PO01    1      78.023 116.867 118.597
HETATM 4299 O3   PO01    1      80.571 121.729 123.261
HETATM 4300 C3   PO01    1      79.661 123.886 122.667
HETATM 4301 C3   PO01    1      80.398 122.623 122.148
HETATM 4302 C3   PO01    1      81.810 122.946 121.598
HETATM 4303 O3   PO01    1      81.960 123.498 120.277
HETATM 4304 C3   PO01    1      82.361 118.360 116.215
HETATM 4305 C3   PO01    1      80.868 119.708 115.107
HETATM 4306 C3   PO01    1      81.114 119.224 116.535
HETATM 4307 CR   PO01    1      82.782 121.638 118.908
HETATM 4308 CR   PO01    1      82.662 120.658 117.938
HETATM 4309 CR   PO01    1      81.359 120.411 117.404
HETATM 4310 CR   PO01    1      80.333 121.320 117.754
HETATM 4311 CR   PO01    1      80.543 122.351 118.644
HETATM 4312 CR   PO01    1      81.710 122.524 119.306
HETATM 4313 H    PO01    1      83.351 120.998  94.702
HETATM 4314 H    PO01    1      84.798 121.747  93.716
HETATM 4315 H    PO01    1      84.114 120.426  91.786
HETATM 4316 H    PO01    1      81.572 119.743  93.388
HETATM 4317 H    PO01    1      82.814 118.488  93.220
HETATM 4318 H    PO01    1      79.347 120.028  91.562
HETATM 4319 H    PO01    1      77.217 118.967  91.490
HETATM 4320 H    PO01    1      79.212 115.304  91.999
HETATM 4321 H    PO01    1      81.256 116.366  91.891
HETATM 4322 H    PO01    1      74.555 110.033  94.375
HETATM 4323 H    PO01    1      75.522 109.330  95.572
HETATM 4324 H    PO01    1      73.982 110.730  97.108
HETATM 4325 H    PO01    1      76.043 111.501  97.557
HETATM 4326 H    PO01    1      75.309 112.904  96.972
HETATM 4327 H    PO01    1      75.536 117.749  93.164
HETATM 4328 H    PO01    1      75.178 117.764  91.454
HETATM 4329 H    PO01    1      74.474 116.577  92.600
HETATM 4330 H    PO01    1      76.402 116.704  89.847
HETATM 4331 H    PO01    1      76.832 114.897  90.100
HETATM 4332 H    PO01    1      75.280 115.439  90.313
HETATM 4333 H    PO01    1      75.978 111.757  93.329
HETATM 4334 H    PO01    1      75.718 113.572  91.674
HETATM 4335 H    PO01    1      77.520 116.258  94.478
HETATM 4336 H    PO01    1      77.647 114.484  96.067
HETATM 4337 O3   PO01    1      82.772 121.797  92.860
HETATM 4338 C3   PO01    1      83.786 121.292  93.766
HETATM 4339 C3   PO01    1      83.335 120.509  92.544
HETATM 4340 C3   PO01    1      82.357 119.342  92.717
HETATM 4341 O3   PO01    1      81.730 118.934  91.490
HETATM 4342 CR   PO01    1      79.256 119.032  91.541
HETATM 4343 CR   PO01    1      78.010 118.355  91.676
HETATM 4344 CR   PO01    1      77.900 116.933  91.879
HETATM 4345 CR   PO01    1      79.162 116.262  91.892
HETATM 4346 CR   PO01    1      80.407 116.922  91.845
HETATM 4347 CR   PO01    1      80.494 118.290  91.638
HETATM 4348 O3   PO01    1      73.306 111.927  95.768
HETATM 4349 C3   PO01    1      74.510 109.762  95.401
HETATM 4350 C3   PO01    1      74.328 111.056  96.163
HETATM 4351 C3   PO01    1      75.598 111.920  96.648
HETATM 4352 O3   PO01    1      76.695 111.964  95.656
HETATM 4353 C3   PO01    1      75.360 117.127  92.341
HETATM 4354 C3   PO01    1      76.289 115.803  90.458
HETATM 4355 C3   PO01    1      76.573 116.233  91.978
HETATM 4356 CR   PO01    1      76.244 112.752  93.520
HETATM 4357 CR   PO01    1      76.107 113.833  92.625
HETATM 4358 CR   PO01    1      76.546 115.151  92.983
HETATM 4359 CR   PO01    1      77.043 115.322  94.281
HETATM 4360 CR   PO01    1      77.163 114.329  95.203
HETATM 4361 CR   PO01    1      76.731 113.051  94.798
HETATM 4362 H    PO01    1      72.548 123.920 113.351
HETATM 4363 H    PO01    1      72.636 123.704 115.134
HETATM 4364 H    PO01    1      70.586 122.773 114.208
HETATM 4365 H    PO01    1      69.865 125.551 115.538
HETATM 4366 H    PO01    1      70.428 124.136 116.370
HETATM 4367 H    PO01    1      67.258 122.549 117.395
HETATM 4368 H    PO01    1     133.915 123.217 119.165
HETATM 4369 H    PO01    1      66.185 127.289 117.751
HETATM 4370 H    PO01    1      67.531 126.431 115.938
HETATM 4371 H    PO01    1     125.763 122.410 118.735
HETATM 4372 H    PO01    1     124.233 122.101 119.460
HETATM 4373 H    PO01    1     125.658 121.984 121.409
HETATM 4374 H    PO01    1     127.232 123.399 122.087
HETATM 4375 H    PO01    1     126.914 124.550 120.818
HETATM 4376 H    PO01    1      66.108 124.917 121.232
HETATM 4377 H    PO01    1      66.605 126.588 121.135
HETATM 4378 H    PO01    1     133.055 126.165 121.943
HETATM 4379 H    PO01    1     133.050 128.159 119.725
HETATM 4380 H    PO01    1     131.924 127.586 118.509
HETATM 4381 H    PO01    1     131.353 127.620 120.176
HETATM 4382 H    PO01    1     128.697 124.181 118.300
HETATM 4383 H    PO01    1     130.769 125.421 118.000
HETATM 4384 H    PO01    1     132.037 123.929 121.769
HETATM 4385 H    PO01    1     129.801 122.841 121.870
HETATM 4386 O3   PO01    1      69.936 124.115 113.090
HETATM 4387 C3   PO01    1      72.100 124.247 114.313
HETATM 4388 C3   PO01    1      70.642 123.860 114.316
HETATM 4389 C3   PO01    1      69.858 124.465 115.538
HETATM 4390 O3   PO01    1      68.472 123.917 115.624
HETATM 4391 CR   PO01    1      67.106 123.596 117.540
HETATM 4392 CR   PO01    1      66.171 123.998 118.500
HETATM 4393 CR   PO01    1     133.712 125.360 118.637
HETATM 4394 CR   PO01    1      66.392 126.279 117.698
HETATM 4395 CR   PO01    1      67.213 125.778 116.621
HETATM 4396 CR   PO01    1      67.669 124.446 116.583
HETATM 4397 O3   PO01    1     124.610 123.848 121.587
HETATM 4398 C3   PO01    1     124.976 122.851 119.429
HETATM 4399 C3   PO01    1     125.524 122.968 120.930
HETATM 4400 C3   PO01    1     126.937 123.510 121.018
HETATM 4401 O3   PO01    1     127.898 122.797 120.179
HETATM 4402 C3   PO01    1     133.675 125.934 121.073
HETATM 4403 C3   PO01    1     132.231 127.379 119.529
HETATM 4404 C3   PO01    1     132.819 125.895 119.766
HETATM 4405 CR   PO01    1     129.401 124.199 118.962
HETATM 4406 CR   PO01    1     130.589 124.986 118.899
HETATM 4407 CR   PO01    1     131.585 124.917 119.866
HETATM 4408 CR   PO01    1     131.376 124.046 121.000
HETATM 4409 CR   PO01    1     130.075 123.440 121.155
HETATM 4410 CR   PO01    1     129.099 123.517 120.162
HETATM 4411 H    PO01    1      88.369 122.315  75.264
HETATM 4412 H    PO01    1      88.779 123.296  76.662
HETATM 4413 H    PO01    1      89.904 124.220  73.961
HETATM 4414 H    PO01    1      87.740 125.667  73.893
HETATM 4415 H    PO01    1      87.244 124.458  75.146
HETATM 4416 H    PO01    1      85.447 122.478  74.258
HETATM 4417 H    PO01    1      83.275 122.439  73.691
HETATM 4418 H    PO01    1      84.036 125.201  70.604
HETATM 4419 H    PO01    1      86.224 125.176  71.087
HETATM 4420 H    PO01    1      75.138 125.556  76.415
HETATM 4421 H    PO01    1      76.253 124.474  76.946
HETATM 4422 H    PO01    1      77.228 126.961  77.917
HETATM 4423 H    PO01    1      78.304 127.257  75.762
HETATM 4424 H    PO01    1      77.252 126.247  74.907
HETATM 4425 H    PO01    1      81.810 125.740  71.013
HETATM 4426 H    PO01    1      81.845 124.535  69.739
HETATM 4427 H    PO01    1      80.309 124.956  70.525
HETATM 4428 H    PO01    1      80.632 122.386  70.749
HETATM 4429 H    PO01    1      82.376 122.033  70.481
HETATM 4430 H    PO01    1      81.653 121.443  71.964
HETATM 4431 H    PO01    1      80.573 126.412  75.319
HETATM 4432 H    PO01    1      81.824 125.952  73.328
HETATM 4433 H    PO01    1      79.823 122.272  73.061
HETATM 4434 H    PO01    1      78.330 122.963  74.853
HETATM 4435 O3   PO01    1      89.492 125.447  75.683
HETATM 4436 C3   PO01    1      89.103 123.005  75.732
HETATM 4437 C3   PO01    1      89.204 124.270  74.833
HETATM 4438 C3   PO01    1      87.821 124.614  74.195
HETATM 4439 O3   PO01    1      87.488 123.704  73.186
HETATM 4440 CR   PO01    1      85.253 123.019  73.453
HETATM 4441 CR   PO01    1      83.856 123.067  73.206
HETATM 4442 CR   PO01    1      83.306 123.766  72.122
HETATM 4443 CR   PO01    1      84.286 124.546  71.376
HETATM 4444 CR   PO01    1      85.665 124.573  71.694
HETATM 4445 CR   PO01    1      86.199 123.762  72.734
HETATM 4446 O3   PO01    1      76.012 127.945  76.613
HETATM 4447 C3   PO01    1      75.808 125.443  77.239
HETATM 4448 C3   PO01    1      76.710 126.691  77.000
HETATM 4449 C3   PO01    1      77.716 126.424  75.883
HETATM 4450 O3   PO01    1      78.517 125.298  76.203
HETATM 4451 C3   PO01    1      81.390 124.763  70.714
HETATM 4452 C3   PO01    1      81.624 122.284  71.206
HETATM 4453 C3   PO01    1      81.823 123.708  71.792
HETATM 4454 CR   PO01    1      80.306 125.598  74.750
HETATM 4455 CR   PO01    1      81.122 125.266  73.628
HETATM 4456 CR   PO01    1      80.917 124.023  72.968
HETATM 4457 CR   PO01    1      79.899 123.158  73.420
HETATM 4458 CR   PO01    1      79.065 123.561  74.514
HETATM 4459 CR   PO01    1      79.228 124.812  75.167
HETATM 4460 H    PO01   14      91.393 120.020  87.979
HETATM 4461 H    PO01   14      91.289 121.689  87.312
HETATM 4462 H    PO01   14      91.497 122.659  89.716
HETATM 4463 H    PO01   14      91.489 119.709  90.686
HETATM 4464 H    PO01   14      89.859 120.537  90.251
HETATM 4465 H    PO01   14      91.235 119.014  92.815
HETATM 4466 H    PO01   14      89.985 117.915  94.543
HETATM 4467 H    PO01   14      87.508 121.353  94.912
HETATM 4468 H    PO01   14      88.845 122.353  93.151
HETATM 4469 H    PO01   14      89.937 121.968 104.259
HETATM 4470 H    PO01   14      89.795 123.846 104.740
HETATM 4471 H    PO01   14      88.650 124.286 102.648
HETATM 4472 H    PO01   14      87.705 121.693 101.960
HETATM 4473 H    PO01   14      89.420 121.618 101.628
HETATM 4474 H    PO01   14      86.995 117.540  95.339
HETATM 4475 H    PO01   14      86.274 117.863  96.933
HETATM 4476 H    PO01   14      86.089 119.002  95.577
HETATM 4477 H    PO01   14      88.547 117.476  97.937
HETATM 4478 H    PO01   14      89.039 116.938  96.428
HETATM 4479 H    PO01   14      90.040 118.221  97.417
HETATM 4480 H    PO01   14      90.140 122.358  98.967
HETATM 4481 H    PO01   14      90.042 120.729  97.091
HETATM 4482 H    PO01   14      86.021 120.189  97.865
HETATM 4483 H    PO01   14      86.037 121.964  99.534
HETATM 4484 O3   PO01   14      92.620 121.351  88.755
HETATM 4485 C3   PO01   14      91.353 121.039  88.159
HETATM 4486 C3   PO01   14      91.439 121.590  89.573
HETATM 4487 C3   PO01   14      90.895 120.719  90.668
HETATM 4488 O3   PO01   14      90.916 121.442  91.939
HETATM 4489 CR   PO01   14      90.547 119.533  93.326
HETATM 4490 CR   PO01   14      89.756 118.916  94.363
HETATM 4491 CR   PO01   14      88.735 119.626  95.092
HETATM 4492 CR   PO01   14      88.272 120.813  94.519
HETATM 4493 CR   PO01   14      89.008 121.416  93.473
HETATM 4494 CR   PO01   14      90.139 120.801  92.897
HETATM 4495 O3   PO01   14      88.129 122.897 103.969
HETATM 4496 C3   PO01   14      89.543 122.945 104.144
HETATM 4497 C3   PO01   14      88.925 123.259 102.857
HETATM 4498 C3   PO01   14      88.545 122.272 101.731
HETATM 4499 O3   PO01   14      88.199 123.049 100.514
HETATM 4500 C3   PO01   14      86.813 118.337  96.071
HETATM 4501 C3   PO01   14      89.011 117.844  97.027
HETATM 4502 C3   PO01   14      88.184 118.995  96.435
HETATM 4503 CR   PO01   14      89.240 121.831  98.711
HETATM 4504 CR   PO01   14      89.174 120.908  97.638
HETATM 4505 CR   PO01   14      88.075 120.110  97.465
HETATM 4506 CR   PO01   14      86.917 120.554  98.133
HETATM 4507 CR   PO01   14      86.927 121.612  99.102
HETATM 4508 CR   PO01   14      88.129 122.205  99.442
HETATM 4509 H    PO01    1      89.624 133.972  95.223
HETATM 4510 H    PO01    1      89.033  67.751  94.935
HETATM 4511 H    PO01    1      91.322  68.561  95.002
HETATM 4512 H    PO01    1      92.663 133.814  94.859
HETATM 4513 H    PO01    1      91.882  66.145  96.429
HETATM 4514 H    PO01    1      93.556  67.707  98.302
HETATM 4515 H    PO01    1      95.054  66.596  99.801
HETATM 4516 H    PO01    1      97.179 132.990  96.632
HETATM 4517 H    PO01    1      95.750  66.240  95.157
HETATM 4518 H    PO01    1      98.662 125.450  96.678
HETATM 4519 H    PO01    1      99.334 127.067  96.908
HETATM 4520 H    PO01    1      97.248 126.261  94.759
HETATM 4521 H    PO01    1      95.881 125.978  96.598
HETATM 4522 H    PO01    1      95.788 127.718  96.160
HETATM 4523 H    PO01    1      99.463 133.214  99.878
HETATM 4524 H    PO01    1      99.071 133.426  98.104
HETATM 4525 H    PO01    1      98.633  66.728  99.309
HETATM 4526 H    PO01    1      97.568 132.549 101.579
HETATM 4527 H    PO01    1      96.834  66.136 101.126
HETATM 4528 H    PO01    1      95.825 132.560 101.015
HETATM 4529 H    PO01    1      99.070 128.846  98.425
HETATM 4530 H    PO01    1      99.243 131.000  98.994
HETATM 4531 H    PO01    1      94.901 131.324  98.826
HETATM 4532 H    PO01    1      94.937 128.960  98.213
HETATM 4533 O3   PO01    1      90.760  66.985  93.640
HETATM 4534 C3   PO01    1      89.807  66.987  94.762
HETATM 4535 C3   PO01    1      91.227  67.477  94.877
HETATM 4536 C3   PO01    1      92.337  66.608  95.519
HETATM 4537 O3   PO01    1      93.466  67.502  95.790
HETATM 4538 CR   PO01    1      94.307  67.097  97.974
HETATM 4539 CR   PO01    1      95.159  66.471  98.891
HETATM 4540 CR   PO01    1      96.259 133.619  98.418
HETATM 4541 CR   PO01    1      96.397 133.466  96.999
HETATM 4542 CR   PO01    1      95.497  66.247  96.142
HETATM 4543 CR   PO01    1      94.428  66.943  96.607
HETATM 4544 O3   PO01    1      97.872 128.298  95.028
HETATM 4545 C3   PO01    1      98.912 126.365  96.119
HETATM 4546 C3   PO01    1      97.594 126.952  95.521
HETATM 4547 C3   PO01    1      96.456 126.941  96.608
HETATM 4548 O3   PO01    1      96.802 127.347  97.939
HETATM 4549 C3   PO01    1      98.691 133.550  99.120
HETATM 4550 C3   PO01    1      96.844 133.022 100.851
HETATM 4551 C3   PO01    1      97.212 132.872  99.304
HETATM 4552 CR   PO01    1      98.164 129.294  98.500
HETATM 4553 CR   PO01    1      98.281 130.632  98.914
HETATM 4554 CR   PO01    1      97.110 131.404  98.982
HETATM 4555 CR   PO01    1      95.861 130.788  98.706
HETATM 4556 CR   PO01    1      95.815 129.470  98.373
HETATM 4557 CR   PO01    1      96.895 128.688  98.299
HETATM 4558 H    PO01    1      79.304 103.732 114.591
HETATM 4559 H    PO01    1      78.022 104.825 114.148
HETATM 4560 H    PO01    1      77.977 103.102 111.945
HETATM 4561 H    PO01    1      76.499 102.266 114.304
HETATM 4562 H    PO01    1      76.102 102.170 112.591
HETATM 4563 H    PO01    1      74.175 104.336 111.757
HETATM 4564 H    PO01    1      71.725 104.424 112.238
HETATM 4565 H    PO01    1      72.636 104.249 116.420
HETATM 4566 H    PO01    1      74.884 104.050 115.745
HETATM 4567 H    PO01    1      70.961 111.667 110.466
HETATM 4568 H    PO01    1      70.549 113.357 110.485
HETATM 4569 H    PO01    1      68.869 112.019 111.456
HETATM 4570 H    PO01    1      69.009 111.123 113.649
HETATM 4571 H    PO01    1      70.804 111.291 113.677
HETATM 4572 H    PO01    1      69.467 103.293 113.278
HETATM 4573 H    PO01    1      69.675 102.754 114.946
HETATM 4574 H    PO01    1      68.315 103.913 114.415
HETATM 4575 H    PO01    1      69.091 105.376 116.412
HETATM 4576 H    PO01    1      70.020 103.915 116.763
HETATM 4577 H    PO01    1      70.756 105.437 116.812
HETATM 4578 H    PO01    1      68.374 108.107 111.860
HETATM 4579 H    PO01    1      68.320 105.944 112.970
HETATM 4580 H    PO01    1      71.885 106.995 114.932
HETATM 4581 H    PO01    1      71.841 109.064 114.116
HETATM 4582 O3   PO01    1      78.736 101.661 113.092
HETATM 4583 C3   PO01    1      78.786 104.074 113.729
HETATM 4584 C3   PO01    1      78.027 102.899 112.999
HETATM 4585 C3   PO01    1      76.557 102.790 113.346
HETATM 4586 O3   PO01    1      75.974 104.100 113.375
HETATM 4587 CR   PO01    1      73.739 104.257 112.759
HETATM 4588 CR   PO01    1      72.344 104.301 113.028
HETATM 4589 CR   PO01    1      71.880 104.407 114.411
HETATM 4590 CR   PO01    1      72.861 104.240 115.395
HETATM 4591 CR   PO01    1      74.186 104.124 115.046
HETATM 4592 CR   PO01    1      74.652 104.117 113.744
HETATM 4593 O3   PO01    1      69.353 113.650 112.689
HETATM 4594 C3   PO01    1      70.819 112.535 111.145
HETATM 4595 C3   PO01    1      69.657 112.400 112.102
HETATM 4596 C3   PO01    1      69.916 111.187 113.070
HETATM 4597 O3   PO01    1      70.025 109.976 112.219
HETATM 4598 C3   PO01    1      69.445 103.653 114.283
HETATM 4599 C3   PO01    1      70.044 104.881 116.282
HETATM 4600 C3   PO01    1      70.394 104.797 114.736
HETATM 4601 CR   PO01    1      69.096 107.809 112.581
HETATM 4602 CR   PO01    1      69.108 106.525 113.182
HETATM 4603 CR   PO01    1      70.180 106.184 114.120
HETATM 4604 CR   PO01    1      71.119 107.209 114.354
HETATM 4605 CR   PO01    1      71.028 108.495 113.900
HETATM 4606 CR   PO01    1      70.053 108.787 112.942
HETATM 4607 H    PO01    1      78.950 122.997 125.083
HETATM 4608 H    PO01    1      77.518 122.302 124.459
HETATM 4609 H    PO01    1      76.149 124.034 125.230
HETATM 4610 H    PO01    1      76.854 124.706 127.581
HETATM 4611 H    PO01    1      78.188 123.730 127.476
HETATM 4612 H    PO01    1      78.414 121.189 127.603
HETATM 4613 H    PO01    1      78.708 119.224 126.168
HETATM 4614 H    PO01    1      74.832 119.728 124.938
HETATM 4615 H    PO01    1      74.473 121.479 126.421
HETATM 4616 H    PO01    1      79.402 113.062 123.063
HETATM 4617 H    PO01    1      79.891 111.477 122.971
HETATM 4618 H    PO01    1      81.695 112.847 123.895
HETATM 4619 H    PO01    1      81.722 112.852 126.493
HETATM 4620 H    PO01    1      79.953 113.038 126.333
HETATM 4621 H    PO01    1      75.005 118.099 123.268
HETATM 4622 H    PO01    1      75.925 116.743 122.902
HETATM 4623 H    PO01    1      75.235 117.077 124.394
HETATM 4624 H    PO01    1      77.550 118.669 122.011
HETATM 4625 H    PO01    1      76.416 119.959 122.758
HETATM 4626 H    PO01    1      78.063 119.966 123.115
HETATM 4627 H    PO01    1      78.776 114.997 126.608
HETATM 4628 H    PO01    1      77.197 116.574 126.220
HETATM 4629 H    PO01    1      79.574 117.779 122.882
HETATM 4630 H    PO01    1      81.188 116.294 123.602
HETATM 4631 O3   PO01    1      77.842 125.357 125.572
HETATM 4632 C3   PO01    1      78.035 123.224 124.589
HETATM 4633 C3   PO01    1      77.186 124.068 125.573
HETATM 4634 C3   PO01    1      77.193 123.813 127.129
HETATM 4635 O3   PO01    1      76.425 122.742 127.730
HETATM 4636 CR   PO01    1      77.667 120.868 127.027
HETATM 4637 CR   PO01    1      77.841 119.780 126.175
HETATM 4638 CR   PO01    1      76.816 119.345 125.262
HETATM 4639 CR   PO01    1      75.643 120.036 125.462
HETATM 4640 CR   PO01    1      75.378 121.072 126.348
HETATM 4641 CR   PO01    1      76.452 121.557 127.089
HETATM 4642 O3   PO01    1      81.425 111.071 124.912
HETATM 4643 C3   PO01    1      79.604 112.162 123.694
HETATM 4644 C3   PO01    1      80.960 112.333 124.491
HETATM 4645 C3   PO01    1      80.884 113.222 125.756
HETATM 4646 O3   PO01    1      81.163 114.702 125.547
HETATM 4647 C3   PO01    1      75.814 117.503 123.646
HETATM 4648 C3   PO01    1      77.258 119.284 122.907
HETATM 4649 C3   PO01    1      77.010 118.387 124.163
HETATM 4650 CR   PO01    1      78.909 115.578 125.788
HETATM 4651 CR   PO01    1      77.977 116.530 125.526
HETATM 4652 CR   PO01    1      78.127 117.402 124.461
HETATM 4653 CR   PO01    1      79.358 117.284 123.716
HETATM 4654 CR   PO01    1      80.300 116.303 124.097
HETATM 4655 CR   PO01    1      80.092 115.394 125.102
HETATM 4656 H    PO01    1      73.691 123.646 128.333
HETATM 4657 H    PO01    1      74.606 124.984 129.134
HETATM 4658 H    PO01    1      73.760 126.717 127.629
HETATM 4659 H    PO01    1      71.726 125.887 126.141
HETATM 4660 H    PO01    1      72.350 124.276 126.297
HETATM 4661 H    PO01    1      72.361 126.971 123.154
HETATM 4662 H    PO01    1      71.303 126.163 121.225
HETATM 4663 H    PO01    1      72.325 122.227 122.319
HETATM 4664 H    PO01    1      73.392 123.029 124.302
HETATM 4665 H    PO01    1      69.493 119.096 122.567
HETATM 4666 H    PO01    1      69.373 120.369 123.780
HETATM 4667 H    PO01    1      67.579 118.644 124.856
HETATM 4668 H    PO01    1      66.861 120.860 124.362
HETATM 4669 H    PO01    1     133.591 119.581 123.812
HETATM 4670 H    PO01    1      69.253 125.139 120.224
HETATM 4671 H    PO01    1      70.535 125.374 119.018
HETATM 4672 H    PO01    1      69.527 124.124 118.705
HETATM 4673 H    PO01    1      72.298 122.096 119.869
HETATM 4674 H    PO01    1      71.218 122.587 118.597
HETATM 4675 H    PO01    1      72.634 123.524 118.920
HETATM 4676 H    PO01    1      68.088 119.860 120.448
HETATM 4677 H    PO01    1      70.083 120.986 119.825
HETATM 4678 H    PO01    1      69.124 124.192 122.480
HETATM 4679 H    PO01    1      67.232 123.075 123.170
HETATM 4680 O3   PO01    1      72.561 125.319 128.736
HETATM 4681 C3   PO01    1      73.841 124.709 128.419
HETATM 4682 C3   PO01    1      73.217 125.762 127.588
HETATM 4683 C3   PO01    1      72.605 125.341 126.239
HETATM 4684 O3   PO01    1      73.537 125.552 125.155
HETATM 4685 CR   PO01    1      72.344 125.978 123.031
HETATM 4686 CR   PO01    1      71.749 125.506 121.872
HETATM 4687 CR   PO01    1      71.744 124.120 121.549
HETATM 4688 CR   PO01    1      72.368 123.265 122.511
HETATM 4689 CR   PO01    1      72.950 123.753 123.646
HETATM 4690 CR   PO01    1      72.970 125.102 124.006
HETATM 4691 O3   PO01    1      67.449 117.753 123.043
HETATM 4692 C3   PO01    1      69.188 119.266 123.639
HETATM 4693 C3   PO01    1      67.685 118.905 123.860
HETATM 4694 C3   PO01    1      66.627 120.048 123.607
HETATM 4695 O3   PO01    1      66.427 120.643 122.271
HETATM 4696 C3   PO01    1      69.970 124.627 119.596
HETATM 4697 C3   PO01    1      71.842 122.937 119.416
HETATM 4698 C3   PO01    1      70.860 123.627 120.419
HETATM 4699 CR   PO01    1      68.319 120.758 120.897
HETATM 4700 CR   PO01    1      69.477 121.468 120.482
HETATM 4701 CR   PO01    1      69.793 122.747 120.988
HETATM 4702 CR   PO01    1      68.921 123.308 121.960
HETATM 4703 CR   PO01    1      67.833 122.604 122.464
HETATM 4704 CR   PO01    1      67.496 121.383 121.881
HETATM 4705 H    PO01    1      69.598 131.016 132.213
HETATM 4706 H    PO01    1      69.075 129.399 132.844
HETATM 4707 H    PO01    1      70.367 128.082 131.062
HETATM 4708 H    PO01    1      71.715 129.196 129.417
HETATM 4709 H    PO01    1      71.488 130.824 130.149
HETATM 4710 H    PO01    1      70.591 128.286 127.096
HETATM 4711 H    PO01    1      69.118 126.905 126.122
HETATM 4712 H    PO01    1     133.929 128.249 128.662
HETATM 4713 H    PO01    1      67.584 129.912 129.461
HETATM 4714 H    PO01    1     129.719 123.041 132.922
HETATM 4715 H    PO01    1     129.166 123.557  66.593
HETATM 4716 H    PO01    1     130.793 125.248  66.642
HETATM 4717 H    PO01    1     132.645 124.523 133.023
HETATM 4718 H    PO01    1     131.877 126.029 132.526
HETATM 4719 H    PO01    1     132.504 126.369 125.388
HETATM 4720 H    PO01    1     132.957 127.838 126.141
HETATM 4721 H    PO01    1      66.105 127.193 124.922
HETATM 4722 H    PO01    1      66.260 124.384 125.560
HETATM 4723 H    PO01    1      67.637 125.216 124.892
HETATM 4724 H    PO01    1      67.785 124.475 126.508
HETATM 4725 H    PO01    1      66.242 123.729 130.813
HETATM 4726 H    PO01    1      67.219 124.376 128.680
HETATM 4727 H    PO01    1     131.689 126.683 127.748
HETATM 4728 H    PO01    1     130.727 125.682 129.678
HETATM 4729 O3   PO01    1      71.007 129.617 132.241
HETATM 4730 C3   PO01    1      69.622 129.963 132.106
HETATM 4731 C3   PO01    1      70.385 129.185 131.044
HETATM 4732 C3   PO01    1      71.005 129.887 129.838
HETATM 4733 O3   PO01    1      69.998 130.195 128.786
HETATM 4734 CR   PO01    1      69.611 128.317 127.361
HETATM 4735 CR   PO01    1      68.673 127.447 126.832
HETATM 4736 CR   PO01    1      67.310 127.305 127.284
HETATM 4737 CR   PO01    1      66.925 128.301 128.215
HETATM 4738 CR   PO01    1      67.820 129.194 128.743
HETATM 4739 CR   PO01    1      69.180 129.227 128.320
HETATM 4740 O3   PO01    1     129.341 125.595 133.199
HETATM 4741 C3   PO01    1     130.058 123.430 133.880
HETATM 4742 C3   PO01    1     130.490 124.855 133.602
HETATM 4743 C3   PO01    1     131.692 124.947 132.633
HETATM 4744 O3   PO01    1     131.537 124.259 131.391
HETATM 4745 C3   PO01    1     133.383 126.911 125.732
HETATM 4746 C3   PO01    1      67.118 124.999 125.866
HETATM 4747 C3   PO01    1      66.364 126.180 126.745
HETATM 4748 CR   PO01    1     133.693 124.324 130.157
HETATM 4749 CR   PO01    1      66.317 124.793 128.923
HETATM 4750 CR   PO01    1     133.614 125.656 127.998
HETATM 4751 CR   PO01    1     132.265 126.104 128.364
HETATM 4752 CR   PO01    1     131.717 125.585 129.481
HETATM 4753 CR   PO01    1     132.343 124.745 130.383
HETATM 4754 H    PO01    1      90.432 132.681  70.787
HETATM 4755 H    PO01    1      91.204  66.246  70.911
HETATM 4756 H    PO01    1      89.766  66.407  73.197
HETATM 4757 H    PO01    1      88.084  66.787  70.642
HETATM 4758 H    PO01    1      89.567  67.602  70.619
HETATM 4759 H    PO01    1      87.984  68.768  74.621
HETATM 4760 H    PO01    1      86.038  68.786  75.750
HETATM 4761 H    PO01    1      84.037  66.767  72.483
HETATM 4762 H    PO01    1      86.008  67.117  71.166
HETATM 4763 H    PO01    1      78.486  70.805  74.860
HETATM 4764 H    PO01    1      78.912  70.067  76.407
HETATM 4765 H    PO01    1      78.166  72.086  77.637
HETATM 4766 H    PO01    1      79.454  73.977  76.760
HETATM 4767 H    PO01    1      79.800  73.222  75.255
HETATM 4768 H    PO01    1      81.330  67.202  75.064
HETATM 4769 H    PO01    1      81.979  67.810  73.538
HETATM 4770 H    PO01    1      82.277  66.205  73.994
HETATM 4771 H    PO01    1      84.604  66.915  76.941
HETATM 4772 H    PO01    1      82.983  66.451  76.870
HETATM 4773 H    PO01    1      84.236 133.679  75.753
HETATM 4774 H    PO01    1      81.825  71.984  74.525
HETATM 4775 H    PO01    1      83.256  70.153  73.989
HETATM 4776 H    PO01    1      82.488  68.515  77.898
HETATM 4777 H    PO01    1      81.054  70.466  78.292
HETATM 4778 O3   PO01    1      88.519 132.898  72.191
HETATM 4779 C3   PO01    1      90.781 133.417  71.476
HETATM 4780 C3   PO01    1      89.478  66.031  72.168
HETATM 4781 C3   PO01    1      88.837  67.209  71.322
HETATM 4782 O3   PO01    1      88.211  68.284  72.029
HETATM 4783 CR   PO01    1      87.132  68.468  74.122
HETATM 4784 CR   PO01    1      85.954  68.410  74.813
HETATM 4785 CR   PO01    1      84.778  67.863  74.242
HETATM 4786 CR   PO01    1      84.788  67.278  73.004
HETATM 4787 CR   PO01    1      85.979  67.425  72.168
HETATM 4788 CR   PO01    1      87.073  68.104  72.741
HETATM 4789 O3   PO01    1      77.338  72.957  75.869
HETATM 4790 C3   PO01    1      78.182  70.757  75.965
HETATM 4791 C3   PO01    1      78.332  72.180  76.560
HETATM 4792 C3   PO01    1      79.597  72.992  76.310
HETATM 4793 O3   PO01    1      80.831  72.542  76.962
HETATM 4794 C3   PO01    1      82.193  67.264  74.416
HETATM 4795 C3   PO01    1      83.847  66.681  76.249
HETATM 4796 C3   PO01    1      83.521  67.774  75.146
HETATM 4797 CR   PO01    1      81.954  71.288  75.220
HETATM 4798 CR   PO01    1      82.823  70.209  74.895
HETATM 4799 CR   PO01    1      82.991  69.099  75.754
HETATM 4800 CR   PO01    1      82.394  69.205  77.070
HETATM 4801 CR   PO01    1      81.559  70.320  77.405
HETATM 4802 CR   PO01    1      81.398  71.389  76.477
HETATM 4803 H    PO01    1      73.026 113.961 113.153
HETATM 4804 H    PO01    1      71.730 114.864 112.511
HETATM 4805 H    PO01    1      74.142 114.586 110.866
HETATM 4806 H    PO01    1      73.424 116.606 109.862
HETATM 4807 H    PO01    1      71.955 116.644 110.687
HETATM 4808 H    PO01    1      72.936 113.559 107.322
HETATM 4809 H    PO01    1      73.392 114.170 105.111
HETATM 4810 H    PO01    1      71.112 117.721 105.675
HETATM 4811 H    PO01    1      71.192 117.339 108.242
HETATM 4812 H    PO01    1     133.013 116.180 102.538
HETATM 4813 H    PO01    1     131.566 117.063 101.758
HETATM 4814 H    PO01    1     132.929 117.723  99.749
HETATM 4815 H    PO01    1      67.459 117.454  99.858
HETATM 4816 H    PO01    1      67.243 115.743 100.350
HETATM 4817 H    PO01    1      74.503 118.004 104.098
HETATM 4818 H    PO01    1      73.670 118.281 102.628
HETATM 4819 H    PO01    1      72.954 118.788 104.188
HETATM 4820 H    PO01    1      74.595 115.442 103.286
HETATM 4821 H    PO01    1      73.140 114.634 102.751
HETATM 4822 H    PO01    1      73.860 115.947 101.882
HETATM 4823 H    PO01    1      68.526 114.854 102.876
HETATM 4824 H    PO01    1      70.737 114.679 103.721
HETATM 4825 H    PO01    1      71.526 118.507 102.089
HETATM 4826 H    PO01    1      69.148 118.778 101.562
HETATM 4827 O3   PO01    1      74.199 115.942 112.265
HETATM 4828 C3   PO01    1      72.559 114.211 112.198
HETATM 4829 C3   PO01    1      73.444 115.157 111.386
HETATM 4830 C3   PO01    1      72.709 115.965 110.316
HETATM 4831 O3   PO01    1      72.185 115.074 109.278
HETATM 4832 CR   PO01    1      72.751 114.556 107.060
HETATM 4833 CR   PO01    1      72.956 114.932 105.731
HETATM 4834 CR   PO01    1      72.558 116.191 105.229
HETATM 4835 CR   PO01    1      71.746 116.986 106.119
HETATM 4836 CR   PO01    1      71.740 116.742 107.514
HETATM 4837 CR   PO01    1      72.260 115.516 107.954
HETATM 4838 O3   PO01    1     132.690 115.789 100.396
HETATM 4839 C3   PO01    1     132.466 116.502 101.609
HETATM 4840 C3   PO01    1     133.379 117.043 100.522
HETATM 4841 C3   PO01    1      66.977 116.814 100.632
HETATM 4842 O3   PO01    1      67.361 117.175 101.944
HETATM 4843 C3   PO01    1      73.499 117.967 103.671
HETATM 4844 C3   PO01    1      73.622 115.597 102.873
HETATM 4845 C3   PO01    1      72.776 116.621 103.776
HETATM 4846 CR   PO01    1      69.123 115.675 102.756
HETATM 4847 CR   PO01    1      70.454 115.584 103.248
HETATM 4848 CR   PO01    1      71.422 116.637 103.065
HETATM 4849 CR   PO01    1      70.889 117.692 102.271
HETATM 4850 CR   PO01    1      69.537 117.838 101.836
HETATM 4851 CR   PO01    1      68.679 116.874 102.177
HETATM 4852 H    PO01    1      89.599 125.013 118.373
HETATM 4853 H    PO01    1      89.404 126.568 117.744
HETATM 4854 H    PO01    1      90.228 127.602 119.786
HETATM 4855 H    PO01    1      88.875 127.075 121.597
HETATM 4856 H    PO01    1      88.621 125.363 120.947
HETATM 4857 H    PO01    1      86.411 128.991 119.735
HETATM 4858 H    PO01    1      84.132 129.367 120.422
HETATM 4859 H    PO01    1      83.992 125.339 121.908
HETATM 4860 H    PO01    1      86.296 125.164 121.194
HETATM 4861 H    PO01    1      77.334 131.783 114.787
HETATM 4862 H    PO01    1      77.651 131.964 116.485
HETATM 4863 H    PO01    1      78.135 129.408 114.973
HETATM 4864 H    PO01    1      77.768 128.541 117.369
HETATM 4865 H    PO01    1      77.803 130.249 117.974
HETATM 4866 H    PO01    1      82.502 126.210 123.486
HETATM 4867 H    PO01    1      80.933 126.890 123.325
HETATM 4868 H    PO01    1      81.567 125.836 122.043
HETATM 4869 H    PO01    1      81.856 128.934 123.743
HETATM 4870 H    PO01    1      83.536 128.343 123.789
HETATM 4871 H    PO01    1      83.235 129.802 122.806
HETATM 4872 H    PO01    1      80.806 126.965 117.780
HETATM 4873 H    PO01    1      81.845 126.438 119.745
HETATM 4874 H    PO01    1      80.967 130.167 121.444
HETATM 4875 H    PO01    1      79.825 130.759 119.303
HETATM 4876 O3   PO01    1      91.057 125.902 120.634
HETATM 4877 C3   PO01    1      90.060 126.033 118.405
HETATM 4878 C3   PO01    1      90.082 126.560 119.842
HETATM 4879 C3   PO01    1      88.765 126.425 120.693
HETATM 4880 O3   PO01    1      87.700 126.890 119.859
HETATM 4881 CR   PO01    1      85.818 128.224 120.150
HETATM 4882 CR   PO01    1      84.531 128.412 120.608
HETATM 4883 CR   PO01    1      83.822 127.434 121.383
HETATM 4884 CR   PO01    1      84.491 126.194 121.619
HETATM 4885 CR   PO01    1      85.787 126.018 121.120
HETATM 4886 CR   PO01    1      86.415 127.002 120.380
HETATM 4887 O3   PO01    1      76.271 129.753 115.817
HETATM 4888 C3   PO01    1      77.973 131.443 115.550
HETATM 4889 C3   PO01    1      77.652 129.968 115.775
HETATM 4890 C3   PO01    1      78.200 129.564 117.189
HETATM 4891 O3   PO01    1      79.629 129.325 117.157
HETATM 4892 C3   PO01    1      81.784 126.635 122.751
HETATM 4893 C3   PO01    1      82.792 128.804 123.122
HETATM 4894 C3   PO01    1      82.471 127.821 121.927
HETATM 4895 CR   PO01    1      80.795 127.713 118.472
HETATM 4896 CR   PO01    1      81.398 127.336 119.698
HETATM 4897 CR   PO01    1      81.547 128.266 120.781
HETATM 4898 CR   PO01    1      80.903 129.558 120.702
HETATM 4899 CR   PO01    1      80.242 129.831 119.421
HETATM 4900 CR   PO01    1      80.150 128.975 118.334
HETATM 4901 H    PO01    1      71.916 127.670 113.318
HETATM 4902 H    PO01    1      71.029 126.250 112.707
HETATM 4903 H    PO01    1      73.127 125.258 111.745
HETATM 4904 H    PO01    1      72.544 127.998 110.786
HETATM 4905 H    PO01    1      71.719 126.597 110.154
HETATM 4906 H    PO01    1      75.316 125.031 110.495
HETATM 4907 H    PO01    1      75.590 122.613 109.642
HETATM 4908 H    PO01    1      72.499 123.415 106.945
HETATM 4909 H    PO01    1      72.395 125.772 107.664
HETATM 4910 H    PO01    1      71.814 119.850 117.051
HETATM 4911 H    PO01    1      71.418 120.248 115.533
HETATM 4912 H    PO01    1      74.303 119.275 116.081
HETATM 4913 H    PO01    1      74.811 120.538 114.107
HETATM 4914 H    PO01    1      73.151 121.093 113.884
HETATM 4915 H    PO01    1      72.853 121.286 106.075
HETATM 4916 H    PO01    1      73.018 119.647 106.866
HETATM 4917 H    PO01    1      71.938 120.885 107.537
HETATM 4918 H    PO01    1      75.616 119.818 107.110
HETATM 4919 H    PO01    1      75.376 121.448 106.327
HETATM 4920 H    PO01    1      76.267 121.287 107.788
HETATM 4921 H    PO01    1      75.357 118.584 111.688
HETATM 4922 H    PO01    1      75.590 119.513 109.452
HETATM 4923 H    PO01    1      71.902 121.347 109.873
HETATM 4924 H    PO01    1      71.666 120.383 111.998
HETATM 4925 O3   PO01    1      74.238 126.784 112.601
HETATM 4926 C3   PO01    1      71.981 126.576 113.103
HETATM 4927 C3   PO01    1      73.037 126.351 111.942
HETATM 4928 C3   PO01    1      72.739 126.967 110.587
HETATM 4929 O3   PO01    1      73.745 126.869 109.572
HETATM 4930 CR   PO01    1      74.843 124.684 109.680
HETATM 4931 CR   PO01    1      74.915 123.333 109.227
HETATM 4932 CR   PO01    1      73.996 122.783 108.263
HETATM 4933 CR   PO01    1      73.142 123.726 107.656
HETATM 4934 CR   PO01    1      73.090 125.092 108.060
HETATM 4935 CR   PO01    1      73.854 125.498 109.141
HETATM 4936 O3   PO01    1      73.813 121.212 116.366
HETATM 4937 C3   PO01    1      72.069 119.604 116.012
HETATM 4938 C3   PO01    1      73.519 119.955 115.730
HETATM 4939 C3   PO01    1      73.793 120.229 114.211
HETATM 4940 O3   PO01    1      73.667 119.117 113.358
HETATM 4941 C3   PO01    1      72.851 120.746 107.096
HETATM 4942 C3   PO01    1      75.425 120.906 107.267
HETATM 4943 C3   PO01    1      74.100 121.273 107.972
HETATM 4944 CR   PO01    1      74.654 119.179 111.176
HETATM 4945 CR   PO01    1      74.797 119.665 109.919
HETATM 4946 CR   PO01    1      73.870 120.594 109.349
HETATM 4947 CR   PO01    1      72.708 120.767 110.164
HETATM 4948 CR   PO01    1      72.565 120.207 111.453
HETATM 4949 CR   PO01    1      73.616 119.449 112.032
HETATM 4950 H    PO01    1      77.185  67.632  94.667
HETATM 4951 H    PO01    1      76.196  67.997  93.428
HETATM 4952 H    PO01    1      79.227  68.644  93.737
HETATM 4953 H    PO01    1      77.793  69.345  91.145
HETATM 4954 H    PO01    1      78.602  67.841  91.245
HETATM 4955 H    PO01    1      81.488  69.831  93.411
HETATM 4956 H    PO01    1      83.547  68.619  93.670
HETATM 4957 H    PO01    1      83.101  66.719  90.040
HETATM 4958 H    PO01    1      80.990  67.772  89.827
HETATM 4959 H    PO01    1      82.551 130.750  87.511
HETATM 4960 H    PO01    1      84.204 130.406  86.769
HETATM 4961 H    PO01    1      84.717 128.637  88.314
HETATM 4962 H    PO01    1      82.476 127.995  89.707
HETATM 4963 H    PO01    1      81.970 129.688  89.608
HETATM 4964 H    PO01    1      85.806  68.360  91.498
HETATM 4965 H    PO01    1      86.705  66.926  91.348
HETATM 4966 H    PO01    1      85.552  67.111  90.144
HETATM 4967 H    PO01    1      86.360  66.063  93.576
HETATM 4968 H    PO01    1      85.789  67.627  93.840
HETATM 4969 H    PO01    1      84.801  66.340  94.475
HETATM 4970 H    PO01    1      82.847 130.349  92.903
HETATM 4971 H    PO01    1      83.189 132.667  93.455
HETATM 4972 H    PO01    1      85.865 132.885  90.293
HETATM 4973 H    PO01    1      85.521 130.632  89.801
HETATM 4974 O3   PO01    1      77.906  70.111  93.646
HETATM 4975 C3   PO01    1      77.208  67.746  93.588
HETATM 4976 C3   PO01    1      78.304  68.813  93.250
HETATM 4977 C3   PO01    1      78.554  68.813  91.729
HETATM 4978 O3   PO01    1      79.804  69.531  91.447
HETATM 4979 CR   PO01    1      81.708  69.084  92.769
HETATM 4980 CR   PO01    1      82.912  68.327  92.987
HETATM 4981 CR   PO01    1      83.404  67.369  92.071
HETATM 4982 CR   PO01    1      82.680  67.202  90.860
HETATM 4983 CR   PO01    1      81.478  67.930  90.685
HETATM 4984 CR   PO01    1      80.995  68.794  91.655
HETATM 4985 O3   PO01    1      82.954 128.719  87.049
HETATM 4986 C3   PO01    1      83.361 130.043  87.382
HETATM 4987 C3   PO01    1      83.663 128.954  88.334
HETATM 4988 C3   PO01    1      82.848 129.020  89.642
HETATM 4989 O3   PO01    1      83.676 129.092  90.796
HETATM 4990 C3   PO01    1      85.756  67.287  91.242
HETATM 4991 C3   PO01    1      85.429  66.683  93.632
HETATM 4992 C3   PO01    1      84.740  66.607  92.232
HETATM 4993 CR   PO01    1      83.376 130.930  92.309
HETATM 4994 CR   PO01    1      83.693 132.250  92.701
HETATM 4995 CR   PO01    1      84.582 133.040  91.948
HETATM 4996 CR   PO01    1      85.209 132.401  90.898
HETATM 4997 CR   PO01    1      84.930 131.058  90.537
HETATM 4998 CR   PO01    1      83.925 130.371  91.130
HETATM 4999 H    PO01    1      82.520  78.628 132.696
HETATM 5000 H    PO01    1      82.781  79.785 133.948
HETATM 5001 H    PO01    1      80.532  79.663 133.206
HETATM 5002 H    PO01    1      79.025  77.764  66.207
HETATM 5003 H    PO01    1      80.416  77.013  66.630
HETATM 5004 H    PO01    1      78.264  77.145 130.890
HETATM 5005 H    PO01    1      76.247  75.688 130.727
HETATM 5006 H    PO01    1      78.181  73.062 133.444
HETATM 5007 H    PO01    1      79.938  74.522 133.559
HETATM 5008 H    PO01    1      77.270  71.752  70.051
HETATM 5009 H    PO01    1      76.779  73.198  69.259
HETATM 5010 H    PO01    1      75.903  74.081  71.450
HETATM 5011 H    PO01    1      73.986  72.476  71.461
HETATM 5012 H    PO01    1      74.847  71.446  70.303
HETATM 5013 H    PO01    1      74.656  73.987 130.268
HETATM 5014 H    PO01    1      73.699  73.210 131.442
HETATM 5015 H    PO01    1      74.024  74.802 131.625
HETATM 5016 H    PO01    1      75.249  71.385 131.321
HETATM 5017 H    PO01    1      76.525  72.130 130.387
HETATM 5018 H    PO01    1      76.917  71.475 131.916
HETATM 5019 H    PO01    1      74.322  71.055  68.121
HETATM 5020 H    PO01    1      74.834  71.120 133.849
HETATM 5021 H    PO01    1      75.242  75.332 133.869
HETATM 5022 H    PO01    1      74.646  75.254  68.283
HETATM 5023 O3   PO01    1      80.534  79.440  67.217
HETATM 5024 C3   PO01    1      82.331  78.791 133.808
HETATM 5025 C3   PO01    1      80.851  78.901 133.937
HETATM 5026 C3   PO01    1      80.019  77.634 133.764
HETATM 5027 O3   PO01    1      80.186  77.027 132.483
HETATM 5028 CR   PO01    1      78.194  76.273 131.328
HETATM 5029 CR   PO01    1      77.064  75.468 131.270
HETATM 5030 CR   PO01    1      77.066  74.264 132.047
HETATM 5031 CR   PO01    1      78.164  73.855 132.787
HETATM 5032 CR   PO01    1      79.259  74.775 132.863
HETATM 5033 CR   PO01    1      79.248  76.014 132.190
HETATM 5034 O3   PO01    1      76.182  72.281  72.420
HETATM 5035 C3   PO01    1      77.095  72.830  70.179
HETATM 5036 C3   PO01    1      76.010  72.994  71.224
HETATM 5037 C3   PO01    1      74.679  72.494  70.611
HETATM 5038 O3   PO01    1      73.954  73.241  69.609
HETATM 5039 C3   PO01    1      74.509  73.937 131.287
HETATM 5040 C3   PO01    1      76.128  72.049 131.410
HETATM 5041 C3   PO01    1      75.784  73.448 132.060
HETATM 5042 CR   PO01    1      74.498  71.934  67.631
HETATM 5043 CR   PO01    1      74.843  72.006  66.275
HETATM 5044 CR   PO01    1      75.235  73.255 133.557
HETATM 5045 CR   PO01    1      75.072  74.454  66.329
HETATM 5046 CR   PO01    1      74.622  74.448  67.681
HETATM 5047 CR   PO01    1      74.279  73.190  68.259
HETATM 5048 H    PO01    1      86.879  67.140  80.616
HETATM 5049 H    PO01    1      87.844 133.659  80.709
HETATM 5050 H    PO01    1      89.462  67.158  78.997
HETATM 5051 H    PO01    1      88.124  66.952  77.089
HETATM 5052 H    PO01    1      86.607  66.898  78.027
HETATM 5053 H    PO01    1      85.547 132.253  77.537
HETATM 5054 H    PO01    1      85.002 130.676  75.691
HETATM 5055 H    PO01    1      89.106 130.461  74.861
HETATM 5056 H    PO01    1      89.527 132.115  76.461
HETATM 5057 H    PO01    1      85.413 124.770  79.463
HETATM 5058 H    PO01    1      85.604 123.311  80.375
HETATM 5059 H    PO01    1      83.304 122.898  78.508
HETATM 5060 H    PO01    1      84.448 122.908  76.493
HETATM 5061 H    PO01    1      85.928 123.582  77.158
HETATM 5062 H    PO01    1      84.794 130.209  73.438
HETATM 5063 H    PO01    1      86.275 130.786  72.696
HETATM 5064 H    PO01    1      85.530 129.285  72.283
HETATM 5065 H    PO01    1      87.649 128.066  72.375
HETATM 5066 H    PO01    1      88.477 129.485  72.930
HETATM 5067 H    PO01    1      88.510 128.134  73.899
HETATM 5068 H    PO01    1      86.488 125.984  77.511
HETATM 5069 H    PO01    1      87.524 127.860  76.291
HETATM 5070 H    PO01    1      84.396 127.718  73.455
HETATM 5071 H    PO01    1      83.455 125.689  74.756
HETATM 5072 O3   PO01    1      88.100  68.677  78.842
HETATM 5073 C3   PO01    1      87.898  66.800  80.556
HETATM 5074 C3   PO01    1      88.371  67.283  79.134
HETATM 5075 C3   PO01    1      87.605  66.573  78.002
HETATM 5076 O3   PO01    1      87.743 133.099  78.182
HETATM 5077 CR   PO01    1      86.259 131.821  76.905
HETATM 5078 CR   PO01    1      85.977 130.928  75.890
HETATM 5079 CR   PO01    1      86.983 130.257  75.167
HETATM 5080 CR   PO01    1      88.305 130.762  75.400
HETATM 5081 CR   PO01    1      88.560 131.743  76.344
HETATM 5082 CR   PO01    1      87.528 132.310  77.130
HETATM 5083 O3   PO01    1      84.971 121.630  78.631
HETATM 5084 C3   PO01    1      84.899 123.852  79.796
HETATM 5085 C3   PO01    1      84.432 122.952  78.550
HETATM 5086 C3   PO01    1      84.804 123.611  77.224
HETATM 5087 O3   PO01    1      84.286 124.969  77.108
HETATM 5088 C3   PO01    1      85.753 129.962  73.098
HETATM 5089 C3   PO01    1      87.884 128.656  73.252
HETATM 5090 C3   PO01    1      86.638 129.193  74.070
HETATM 5091 CR   PO01    1      86.162 126.354  76.633
HETATM 5092 CR   PO01    1      86.679 127.448  75.937
HETATM 5093 CR   PO01    1      86.031 127.998  74.800
HETATM 5094 CR   PO01    1      84.848 127.373  74.326
HETATM 5095 CR   PO01    1      84.290 126.236  75.032
HETATM 5096 CR   PO01    1      84.913 125.779  76.192
HETATM 5097 H    PO01    1      84.845  75.757  82.357
HETATM 5098 H    PO01    1      86.398  75.917  81.458
HETATM 5099 H    PO01    1      87.278  76.021  83.955
HETATM 5100 H    PO01    1      86.862  78.098  82.690
HETATM 5101 H    PO01    1      86.471  78.217  84.361
HETATM 5102 H    PO01    1      85.081  79.470  80.779
HETATM 5103 H    PO01    1      85.009  81.803  80.295
HETATM 5104 H    PO01    1      84.627  82.524  84.398
HETATM 5105 H    PO01    1      84.630  80.205  84.833
HETATM 5106 H    PO01    1      79.856  90.109  80.478
HETATM 5107 H    PO01    1      80.878  88.836  80.013
HETATM 5108 H    PO01    1      78.358  87.941  79.035
HETATM 5109 H    PO01    1      78.299  86.444  80.777
HETATM 5110 H    PO01    1      79.701  87.204  81.733
HETATM 5111 H    PO01    1      84.196  84.892  83.968
HETATM 5112 H    PO01    1      85.862  84.867  83.920
HETATM 5113 H    PO01    1      85.047  85.923  82.919
HETATM 5114 H    PO01    1      86.693  85.249  81.019
HETATM 5115 H    PO01    1      87.140  83.779  81.981
HETATM 5116 H    PO01    1      86.527  83.573  80.375
HETATM 5117 H    PO01    1      80.393  84.200  81.434
HETATM 5118 H    PO01    1      82.324  83.217  82.314
HETATM 5119 H    PO01    1      84.719  86.081  80.140
HETATM 5120 H    PO01    1      82.697  86.989  79.188
HETATM 5121 O3   PO01    1      85.367  75.915  84.818
HETATM 5122 C3   PO01    1      85.905  75.515  82.364
HETATM 5123 C3   PO01    1      86.266  76.312  83.689
HETATM 5124 C3   PO01    1      86.129  77.816  83.473
HETATM 5125 O3   PO01    1      84.899  78.299  83.173
HETATM 5126 CR   PO01    1      84.972  80.118  81.552
HETATM 5127 CR   PO01    1      84.998  81.500  81.276
HETATM 5128 CR   PO01    1      84.889  82.464  82.291
HETATM 5129 CR   PO01    1      84.725  81.972  83.580
HETATM 5130 CR   PO01    1      84.669  80.590  83.843
HETATM 5131 CR   PO01    1      84.852  79.642  82.851
HETATM 5132 O3   PO01    1      77.821  88.868  80.922
HETATM 5133 C3   PO01    1      80.012  89.263  79.732
HETATM 5134 C3   PO01    1      78.813  88.289  80.017
HETATM 5135 C3   PO01    1      79.311  86.982  80.658
HETATM 5136 O3   PO01    1      80.197  86.251  79.796
HETATM 5137 C3   PO01    1      85.036  84.950  83.278
HETATM 5138 C3   PO01    1      86.424  84.224  81.313
HETATM 5139 C3   PO01    1      85.006  84.013  82.064
HETATM 5140 CR   PO01    1      81.293  84.602  81.125
HETATM 5141 CR   PO01    1      82.441  84.013  81.584
HETATM 5142 CR   PO01    1      83.735  84.538  81.320
HETATM 5143 CR   PO01    1      83.830  85.672  80.420
HETATM 5144 CR   PO01    1      82.639  86.238  79.879
HETATM 5145 CR   PO01    1      81.326  85.748  80.311
HETATM 5146 H    PO01    1      78.154  85.309  85.406
HETATM 5147 H    PO01    1      77.707  86.927  84.677
HETATM 5148 H    PO01    1      78.668  87.138  87.421
HETATM 5149 H    PO01    1      76.000  85.866  87.547
HETATM 5150 H    PO01    1      77.073  86.026  88.830
HETATM 5151 H    PO01    1      76.581  82.542  86.456
HETATM 5152 H    PO01    1      75.714  80.578  87.438
HETATM 5153 H    PO01    1      76.494  82.074  91.237
HETATM 5154 H    PO01    1      77.254  84.102  90.313
HETATM 5155 H    PO01    1      67.507  82.870  95.494
HETATM 5156 H    PO01    1      68.508  81.537  95.485
HETATM 5157 H    PO01    1      68.179  83.283  93.037
HETATM 5158 H    PO01    1      69.265  81.213  91.813
HETATM 5159 H    PO01    1      69.545  80.494  93.332
HETATM 5160 H    PO01    1      74.068  79.275  88.195
HETATM 5161 H    PO01    1      75.520  78.367  88.544
HETATM 5162 H    PO01    1      74.262  78.057  89.504
HETATM 5163 H    PO01    1      75.749  78.296  91.496
HETATM 5164 H    PO01    1      76.936  78.593  90.244
HETATM 5165 H    PO01    1      76.794  79.780  91.522
HETATM 5166 H    PO01    1      71.126  81.820  90.565
HETATM 5167 H    PO01    1      73.011  81.006  89.251
HETATM 5168 H    PO01    1      74.664  79.765  92.899
HETATM 5169 H    PO01    1      72.848  80.685  94.089
HETATM 5170 O3   PO01    1      77.168  88.137  86.843
HETATM 5171 C3   PO01    1      78.303  86.411  85.471
HETATM 5172 C3   PO01    1      77.858  86.882  86.894
HETATM 5173 C3   PO01    1      77.064  85.804  87.718
HETATM 5174 O3   PO01    1      77.721  84.521  87.552
HETATM 5175 CR   PO01    1      76.597  82.423  87.494
HETATM 5176 CR   PO01    1      76.044  81.254  88.064
HETATM 5177 CR   PO01    1      76.009  81.043  89.428
HETATM 5178 CR   PO01    1      76.539  82.104  90.219
HETATM 5179 CR   PO01    1      76.994  83.303  89.689
HETATM 5180 CR   PO01    1      77.164  83.484  88.262
HETATM 5181 O3   PO01    1      67.101  81.576  93.421
HETATM 5182 C3   PO01    1      68.462  82.522  95.063
HETATM 5183 C3   PO01    1      68.312  82.328  93.518
HETATM 5184 C3   PO01    1      69.504  81.411  92.888
HETATM 5185 O3   PO01    1      70.800  82.073  93.107
HETATM 5186 C3   PO01    1      74.697  78.871  89.001
HETATM 5187 C3   PO01    1      76.259  79.076  90.900
HETATM 5188 C3   PO01    1      75.272  79.887  90.075
HETATM 5189 CR   PO01    1      71.892  81.508  91.028
HETATM 5190 CR   PO01    1      72.954  80.986  90.270
HETATM 5191 CR   PO01    1      74.103  80.347  90.901
HETATM 5192 CR   PO01    1      73.973  80.251  92.303
HETATM 5193 CR   PO01    1      72.888  80.776  93.061
HETATM 5194 CR   PO01    1      71.858  81.497  92.393
HETATM 5195 H    PO01    1      73.914 129.476  84.187
HETATM 5196 H    PO01    1      72.434 130.235  83.348
HETATM 5197 H    PO01    1      73.471 130.140  81.204
HETATM 5198 H    PO01    1      75.900 128.858  81.012
HETATM 5199 H    PO01    1      75.761 128.707  82.881
HETATM 5200 H    PO01    1      75.668 132.559  83.747
HETATM 5201 H    PO01    1      77.388 133.480  85.051
HETATM 5202 H    PO01    1      80.244 130.905  83.137
HETATM 5203 H    PO01    1      78.372 129.994  81.966
HETATM 5204 H    PO01    1      79.428  66.393  93.860
HETATM 5205 H    PO01    1      78.347 133.420  94.850
HETATM 5206 H    PO01    1      78.618 131.594  93.293
HETATM 5207 H    PO01    1      80.385 131.665  91.491
HETATM 5208 H    PO01    1      80.371 133.450  91.619
HETATM 5209 H    PO01    1      81.840 132.194  83.919
HETATM 5210 H    PO01    1      82.250 132.524  85.652
HETATM 5211 H    PO01    1      81.340 131.000  85.316
HETATM 5212 H    PO01    1      80.971  66.978  85.335
HETATM 5213 H    PO01    1      80.838  66.294  83.710
HETATM 5214 H    PO01    1      79.542  66.949  84.504
HETATM 5215 H    PO01    1      79.089 130.478  89.170
HETATM 5216 H    PO01    1      79.483 130.635  86.862
HETATM 5217 H    PO01    1      79.360  66.934  87.100
HETATM 5218 H    PO01    1      78.565  66.622  89.291
HETATM 5219 O3   PO01    1      73.096 128.418  82.412
HETATM 5220 C3   PO01    1      73.184 129.509  83.335
HETATM 5221 C3   PO01    1      73.927 129.496  82.037
HETATM 5222 C3   PO01    1      75.464 129.323  81.975
HETATM 5223 O3   PO01    1      75.854 130.722  82.006
HETATM 5224 CR   PO01    1      76.626 132.205  83.614
HETATM 5225 CR   PO01    1      77.677 132.721  84.405
HETATM 5226 CR   PO01    1      79.020 132.243  84.305
HETATM 5227 CR   PO01    1      79.241 131.249  83.338
HETATM 5228 CR   PO01    1      78.150 130.687  82.628
HETATM 5229 CR   PO01    1      76.854 131.146  82.752
HETATM 5230 O3   PO01    1      80.427 132.005  93.962
HETATM 5231 C3   PO01    1      78.649 133.615  93.821
HETATM 5232 C3   PO01    1      79.297 132.394  93.117
HETATM 5233 C3   PO01    1      79.803 132.514  91.646
HETATM 5234 O3   PO01    1      78.592 132.495  90.818
HETATM 5235 C3   PO01    1      81.497 132.093  85.023
HETATM 5236 C3   PO01    1      80.404  66.338  84.658
HETATM 5237 C3   PO01    1      80.123 132.828  85.207
HETATM 5238 CR   PO01    1      79.272 131.419  88.750
HETATM 5239 CR   PO01    1      79.481 131.527  87.370
HETATM 5240 CR   PO01    1      79.666 132.798  86.683
HETATM 5241 CR   PO01    1      79.326 133.920  87.452
HETATM 5242 CR   PO01    1      78.918 133.733  88.801
HETATM 5243 CR   PO01    1      78.953 132.546  89.530
HETATM 5244 H    PO01    1      93.900 120.198  93.262
HETATM 5245 H    PO01    1      94.384 121.076  91.871
HETATM 5246 H    PO01    1      96.567 121.735  93.491
HETATM 5247 H    PO01    1      95.360 123.527  94.365
HETATM 5248 H    PO01    1      93.775 122.992  93.743
HETATM 5249 H    PO01    1      93.005 124.201  91.143
HETATM 5250 H    PO01    1      92.222 126.425  90.675
HETATM 5251 H    PO01    1      95.589 128.044  92.377
HETATM 5252 H    PO01    1      96.522 125.705  92.763
HETATM 5253 H    PO01    1      87.739 131.296  88.352
HETATM 5254 H    PO01    1      86.705 131.291  87.068
HETATM 5255 H    PO01    1      89.755 131.527  86.876
HETATM 5256 H    PO01    1      89.675 129.367  85.611
HETATM 5257 H    PO01    1      87.968 129.385  85.809
HETATM 5258 H    PO01    1      93.999 129.697  93.019
HETATM 5259 H    PO01    1      92.747 130.537  92.271
HETATM 5260 H    PO01    1      92.477 128.901  92.892
HETATM 5261 H    PO01    1      94.309 130.694  90.214
HETATM 5262 H    PO01    1      95.564 129.658  90.926
HETATM 5263 H    PO01    1      94.897 129.214  89.326
HETATM 5264 H    PO01    1      88.956 129.733  89.827
HETATM 5265 H    PO01    1      90.738 129.991  91.329
HETATM 5266 H    PO01    1      93.241 127.828  88.634
HETATM 5267 H    PO01    1      91.273 127.950  86.863
HETATM 5268 O3   PO01    1      95.519 121.122  95.055
HETATM 5269 C3   PO01    1      94.805 120.542  92.777
HETATM 5270 C3   PO01    1      95.523 121.583  93.734
HETATM 5271 C3   PO01    1      94.835 123.004  93.564
HETATM 5272 O3   PO01    1      95.207 123.517  92.248
HETATM 5273 CR   PO01    1      93.548 125.020  91.405
HETATM 5274 CR   PO01    1      93.100 126.303  91.098
HETATM 5275 CR   PO01    1      93.888 127.449  91.418
HETATM 5276 CR   PO01    1      95.120 127.201  92.099
HETATM 5277 CR   PO01    1      95.596 125.885  92.375
HETATM 5278 CR   PO01    1      94.786 124.770  92.052
HETATM 5279 O3   PO01    1      88.684 131.790  85.138
HETATM 5280 C3   PO01    1      87.690 131.711  87.408
HETATM 5281 C3   PO01    1      88.799 131.259  86.448
HETATM 5282 C3   PO01    1      88.904 129.696  86.285
HETATM 5283 O3   PO01    1      88.918 128.855  87.478
HETATM 5284 C3   PO01    1      93.152 129.502  92.331
HETATM 5285 C3   PO01    1      94.647 129.643  90.304
HETATM 5286 C3   PO01    1      93.471 128.860  90.977
HETATM 5287 CR   PO01    1      89.873 129.369  89.487
HETATM 5288 CR   PO01    1      90.916 129.474  90.431
HETATM 5289 CR   PO01    1      92.200 128.921  90.091
HETATM 5290 CR   PO01    1      92.283 128.284  88.833
HETATM 5291 CR   PO01    1      91.319 128.357  87.811
HETATM 5292 CR   PO01    1      90.061 128.836  88.240
HETATM 5293 H    PO01    1      74.712  72.825 108.976
HETATM 5294 H    PO01    1      74.597  73.931 107.646
HETATM 5295 H    PO01    1      73.912  71.926 106.231
HETATM 5296 H    PO01    1      76.292  71.111 106.288
HETATM 5297 H    PO01    1      76.611  72.142 107.672
HETATM 5298 H    PO01    1      78.773  73.823 106.714
HETATM 5299 H    PO01    1      80.398  74.295 105.174
HETATM 5300 H    PO01    1      78.066  73.164 101.993
HETATM 5301 H    PO01    1      76.122  72.883 103.484
HETATM 5302 H    PO01    1      81.340  67.441  96.550
HETATM 5303 H    PO01    1      80.551 133.714  96.838
HETATM 5304 H    PO01    1      78.971  67.025  98.503
HETATM 5305 H    PO01    1      78.926  69.452  98.406
HETATM 5306 H    PO01    1      80.215  69.683  97.159
HETATM 5307 H    PO01    1      80.385  75.995 102.503
HETATM 5308 H    PO01    1      81.361  75.550 101.181
HETATM 5309 H    PO01    1      79.585  75.167 100.997
HETATM 5310 H    PO01    1      82.847  74.114 102.265
HETATM 5311 H    PO01    1      82.203  74.798 103.642
HETATM 5312 H    PO01    1      82.338  73.073 103.626
HETATM 5313 H    PO01    1      81.226  71.646  98.307
HETATM 5314 H    PO01    1      81.207  73.512  99.660
HETATM 5315 H    PO01    1      80.361  71.166 103.060
HETATM 5316 H    PO01    1      80.329  69.171 101.434
HETATM 5317 O3   PO01    1      74.306  70.630 107.924
HETATM 5318 C3   PO01    1      74.144  73.080 108.106
HETATM 5319 C3   PO01    1      74.493  71.879 107.170
HETATM 5320 C3   PO01    1      76.040  72.018 106.779
HETATM 5321 O3   PO01    1      76.223  73.216 106.009
HETATM 5322 CR   PO01    1      78.561  73.647 105.697
HETATM 5323 CR   PO01    1      79.622  73.858 104.802
HETATM 5324 CR   PO01    1      79.510  73.642 103.437
HETATM 5325 CR   PO01    1      78.218  73.245 102.978
HETATM 5326 CR   PO01    1      77.109  73.002 103.819
HETATM 5327 CR   PO01    1      77.336  73.227 105.173
HETATM 5328 O3   PO01    1      79.032  67.374  96.364
HETATM 5329 C3   PO01    1      80.427  66.860  96.777
HETATM 5330 C3   PO01    1      79.461  67.597  97.715
HETATM 5331 C3   PO01    1      79.883  69.047  98.031
HETATM 5332 O3   PO01    1      80.910  69.107  99.059
HETATM 5333 C3   PO01    1      80.450  75.211 101.699
HETATM 5334 C3   PO01    1      82.105  73.954 103.035
HETATM 5335 C3   PO01    1      80.634  73.778 102.427
HETATM 5336 CR   PO01    1      81.104  71.544  99.288
HETATM 5337 CR   PO01    1      81.127  72.678 100.134
HETATM 5338 CR   PO01    1      80.866  72.573 101.538
HETATM 5339 CR   PO01    1      80.617  71.253 102.087
HETATM 5340 CR   PO01    1      80.515  70.152 101.165
HETATM 5341 CR   PO01    1      80.890  70.263  99.826
HETATM 5342 H    PO01    1      94.666 131.256 103.232
HETATM 5343 H    PO01    1      93.072 130.499 103.333
HETATM 5344 H    PO01    1      91.873 132.569 103.855
HETATM 5345 H    PO01    1      92.978  66.686 102.768
HETATM 5346 H    PO01    1      94.498  66.077 103.375
HETATM 5347 H    PO01    1      95.543  67.407 105.866
HETATM 5348 H    PO01    1      96.288  69.512 106.386
HETATM 5349 H    PO01    1      93.321  71.202 103.926
HETATM 5350 H    PO01    1      92.546  68.966 103.462
HETATM 5351 H    PO01    1      87.403  75.219 107.717
HETATM 5352 H    PO01    1      87.489  73.699 108.648
HETATM 5353 H    PO01    1      89.939  73.669 108.317
HETATM 5354 H    PO01    1      89.673  76.611 107.660
HETATM 5355 H    PO01    1      89.888  75.380 106.342
HETATM 5356 H    PO01    1      97.538  71.675 106.037
HETATM 5357 H    PO01    1      96.939  73.286 106.732
HETATM 5358 H    PO01    1      96.445  71.709 107.343
HETATM 5359 H    PO01    1      96.344  73.334 103.899
HETATM 5360 H    PO01    1      96.972  71.644 103.808
HETATM 5361 H    PO01    1      95.418  72.147 103.125
HETATM 5362 H    PO01    1      92.094  75.330 105.051
HETATM 5363 H    PO01    1      93.700  73.816 104.119
HETATM 5364 H    PO01    1      94.240  72.203 107.935
HETATM 5365 H    PO01    1      92.785  73.887 108.876
HETATM 5366 O3   PO01    1      93.072 132.076 102.142
HETATM 5367 C3   PO01    1      93.639 131.347 103.324
HETATM 5368 C3   PO01    1      92.912 132.630 103.467
HETATM 5369 C3   PO01    1      93.462  66.089 103.546
HETATM 5370 O3   PO01    1      93.299  66.743 104.812
HETATM 5371 CR   PO01    1      95.025  68.197 105.567
HETATM 5372 CR   PO01    1      95.441  69.484 105.837
HETATM 5373 CR   PO01    1      94.804  70.647 105.360
HETATM 5374 CR   PO01    1      93.779  70.427 104.409
HETATM 5375 CR   PO01    1      93.284  69.115 104.156
HETATM 5376 CR   PO01    1      93.832  67.989 104.816
HETATM 5377 O3   PO01    1      89.146  74.955 109.718
HETATM 5378 C3   PO01    1      87.974  74.246 107.796
HETATM 5379 C3   PO01    1      89.358  74.568 108.346
HETATM 5380 C3   PO01    1      90.106  75.596 107.438
HETATM 5381 O3   PO01    1      91.536  75.696 107.734
HETATM 5382 C3   PO01    1      96.652  72.214 106.394
HETATM 5383 C3   PO01    1      96.076  72.262 103.978
HETATM 5384 C3   PO01    1      95.420  72.056 105.422
HETATM 5385 CR   PO01    1      92.554  74.700 105.695
HETATM 5386 CR   PO01    1      93.602  73.858 105.170
HETATM 5387 CR   PO01    1      94.326  72.984 106.004
HETATM 5388 CR   PO01    1      93.890  72.947 107.362
HETATM 5389 CR   PO01    1      92.995  73.865 107.925
HETATM 5390 CR   PO01    1      92.339  74.739 107.090
HETATM 5391 H    PO01    1      80.224 131.709 117.030
HETATM 5392 H    PO01    1      81.332 132.563 115.818
HETATM 5393 H    PO01    1      80.840  66.243 117.199
HETATM 5394 H    PO01    1      78.901  67.764 116.525
HETATM 5395 H    PO01    1      78.108  66.475 115.623
HETATM 5396 H    PO01    1      80.640  69.792 114.705
HETATM 5397 H    PO01    1      79.753  71.759 113.684
HETATM 5398 H    PO01    1      76.795  69.245 111.923
HETATM 5399 H    PO01    1      77.826  67.301 113.016
HETATM 5400 H    PO01    1      83.493  72.745 111.087
HETATM 5401 H    PO01    1      82.108  71.968 110.490
HETATM 5402 H    PO01    1      83.230  71.937 108.143
HETATM 5403 H    PO01    1      83.180  74.477 107.930
HETATM 5404 H    PO01    1      82.808  74.448 109.573
HETATM 5405 H    PO01    1      76.304  71.111 110.459
HETATM 5406 H    PO01    1      75.367  71.098 111.983
HETATM 5407 H    PO01    1      75.510  72.651 111.034
HETATM 5408 H    PO01    1      76.719  73.916 112.774
HETATM 5409 H    PO01    1      76.338  72.575 113.870
HETATM 5410 H    PO01    1      77.961  73.337 113.812
HETATM 5411 H    PO01    1      79.978  71.482 108.145
HETATM 5412 H    PO01    1      78.634  70.573 110.087
HETATM 5413 H    PO01    1      78.671  74.434 111.751
HETATM 5414 H    PO01    1      80.076  75.172 110.114
HETATM 5415 O3   PO01    1      78.913 133.571 117.883
HETATM 5416 C3   PO01    1      80.279 132.490 116.196
HETATM 5417 C3   PO01    1      79.852 133.818 116.807
HETATM 5418 C3   PO01    1      79.129  66.896 115.840
HETATM 5419 O3   PO01    1      79.858  67.386 114.670
HETATM 5420 CR   PO01    1      79.846  69.732 114.121
HETATM 5421 CR   PO01    1      79.261  70.850 113.564
HETATM 5422 CR   PO01    1      78.064  70.782 112.755
HETATM 5423 CR   PO01    1      77.565  69.460 112.558
HETATM 5424 CR   PO01    1      78.155  68.302 113.185
HETATM 5425 CR   PO01    1      79.285  68.441 114.030
HETATM 5426 O3   PO01    1      84.908  73.019 108.841
HETATM 5427 C3   PO01    1      83.206  71.979 110.362
HETATM 5428 C3   PO01    1      83.526  72.602 108.912
HETATM 5429 C3   PO01    1      82.659  73.903 108.692
HETATM 5430 O3   PO01    1      81.323  73.708 108.192
HETATM 5431 C3   PO01    1      76.044  71.726 111.349
HETATM 5432 C3   PO01    1      77.069  73.008 113.177
HETATM 5433 C3   PO01    1      77.479  71.990 112.052
HETATM 5434 CR   PO01    1      79.727  72.041 108.941
HETATM 5435 CR   PO01    1      78.856  71.598 109.972
HETATM 5436 CR   PO01    1      78.434  72.455 111.065
HETATM 5437 CR   PO01    1      78.924  73.745 111.009
HETATM 5438 CR   PO01    1      79.760  74.220 110.012
HETATM 5439 CR   PO01    1      80.357  73.292 109.069
HETATM 5440 H    PO01    1      80.103 127.073 109.215
HETATM 5441 H    PO01    1      81.341 125.938 108.872
HETATM 5442 H    PO01    1      80.146 124.168 110.302
HETATM 5443 H    PO01    1      80.556 125.435 112.385
HETATM 5444 H    PO01    1      81.088 126.765 111.398
HETATM 5445 H    PO01    1      83.864 126.970 111.642
HETATM 5446 H    PO01    1      85.604 127.298 113.481
HETATM 5447 H    PO01    1      83.622 124.226 115.651
HETATM 5448 H    PO01    1      82.362 123.607 113.663
HETATM 5449 H    PO01    1      83.131 133.653 117.447
HETATM 5450 H    PO01    1      83.388  67.046 116.548
HETATM 5451 H    PO01    1      85.766  66.334 118.279
HETATM 5452 H    PO01    1      86.637 132.947 116.450
HETATM 5453 H    PO01    1      85.128 132.833 115.652
HETATM 5454 H    PO01    1      85.074 124.382 117.336
HETATM 5455 H    PO01    1      85.855 125.750 118.070
HETATM 5456 H    PO01    1      84.190 125.789 117.626
HETATM 5457 H    PO01    1      87.468 126.059 114.683
HETATM 5458 H    PO01    1      87.589 125.694 116.408
HETATM 5459 H    PO01    1      86.822 124.533 115.357
HETATM 5460 H    PO01    1      87.348 130.459 116.316
HETATM 5461 H    PO01    1      87.610 128.062 115.794
HETATM 5462 H    PO01    1      83.433 127.654 116.788
HETATM 5463 H    PO01    1      83.336 129.957 117.334
HETATM 5464 O3   PO01    1      78.606 125.563 110.827
HETATM 5465 C3   PO01    1      80.253 126.040 109.072
HETATM 5466 C3   PO01    1      79.977 125.261 110.354
HETATM 5467 C3   PO01    1      80.969 125.674 111.428
HETATM 5468 O3   PO01    1      82.266 125.008 111.393
HETATM 5469 CR   PO01    1      83.952 126.303 112.427
HETATM 5470 CR   PO01    1      84.813 126.603 113.532
HETATM 5471 CR   PO01    1      84.674 125.868 114.745
HETATM 5472 CR   PO01    1      83.756 124.818 114.796
HETATM 5473 CR   PO01    1      82.974 124.496 113.690
HETATM 5474 CR   PO01    1      83.080 125.180 112.463
HETATM 5475 O3   PO01    1      85.676  67.307 116.382
HETATM 5476 C3   PO01    1      83.672  66.605 117.511
HETATM 5477 C3   PO01    1      85.176  66.296 117.262
HETATM 5478 C3   PO01    1      85.558 132.893 116.582
HETATM 5479 O3   PO01    1      85.241 131.722 117.379
HETATM 5480 C3   PO01    1      85.160 125.452 117.307
HETATM 5481 C3   PO01    1      86.895 125.646 115.545
HETATM 5482 C3   PO01    1      85.512 126.184 116.003
HETATM 5483 CR   PO01    1      86.559 129.848 116.399
HETATM 5484 CR   PO01    1      86.693 128.493 116.073
HETATM 5485 CR   PO01    1      85.509 127.676 116.272
HETATM 5486 CR   PO01    1      84.269 128.259 116.689
HETATM 5487 CR   PO01    1      84.217 129.625 116.978
HETATM 5488 CR   PO01    1      85.359 130.438 116.884
HETATM 5489 H    PO01   15      87.003 120.266 115.570
HETATM 5490 H    PO01   15      85.550 121.339 115.396
HETATM 5491 H    PO01   15      86.702 122.497 113.371
HETATM 5492 H    PO01   15      88.831 121.789 112.572
HETATM 5493 H    PO01   15      88.699 120.115 113.277
HETATM 5494 H    PO01   15      91.042 119.670 114.706
HETATM 5495 H    PO01   15      93.486 119.805 114.427
HETATM 5496 H    PO01   15      93.252 123.717 113.175
HETATM 5497 H    PO01   15      90.891 123.796 113.852
HETATM 5498 H    PO01   15      98.276 129.006 111.145
HETATM 5499 H    PO01   15      98.863 130.566 112.023
HETATM 5500 H    PO01   15      98.998 129.392 114.125
HETATM 5501 H    PO01   15      98.745 126.854 114.264
HETATM 5502 H    PO01   15      98.961 126.777 112.550
HETATM 5503 H    PO01   15      97.253 121.335 114.565
HETATM 5504 H    PO01   15      95.761 121.212 115.567
HETATM 5505 H    PO01   15      96.200 119.921 114.344
HETATM 5506 H    PO01   15      96.241 120.734 111.956
HETATM 5507 H    PO01   15      94.752 119.903 112.297
HETATM 5508 H    PO01   15      94.821 121.399 111.298
HETATM 5509 H    PO01   15      96.722 125.612 111.328
HETATM 5510 H    PO01   15      96.017 123.357 111.238
HETATM 5511 H    PO01   15      95.623 123.625 115.595
HETATM 5512 H    PO01   15      96.368 125.801 115.480
HETATM 5513 O3   PO01   15      86.356 120.456 113.565
HETATM 5514 C3   PO01   15      86.476 120.900 114.943
HETATM 5515 C3   PO01   15      87.150 121.564 113.833
HETATM 5516 C3   PO01   15      88.630 121.206 113.485
HETATM 5517 O3   PO01   15      89.481 121.777 114.476
HETATM 5518 CR   PO01   15      91.599 120.531 114.486
HETATM 5519 CR   PO01   15      93.014 120.643 114.388
HETATM 5520 CR   PO01   15      93.765 121.787 113.932
HETATM 5521 CR   PO01   15      92.912 122.908 113.613
HETATM 5522 CR   PO01   15      91.559 122.933 113.967
HETATM 5523 CR   PO01   15      90.864 121.729 114.283
HETATM 5524 O3   PO01   15     100.053 128.956 112.203
HETATM 5525 C3   PO01   15      98.787 129.506 111.957
HETATM 5526 C3   PO01   15      98.981 128.750 113.190
HETATM 5527 C3   PO01   15      98.428 127.344 113.334
HETATM 5528 O3   PO01   15      96.956 127.222 113.224
HETATM 5529 C3   PO01   15      96.190 121.002 114.579
HETATM 5530 C3   PO01   15      95.186 120.893 112.154
HETATM 5531 C3   PO01   15      95.194 121.741 113.506
HETATM 5532 CR   PO01   15      96.401 125.165 112.227
HETATM 5533 CR   PO01   15      96.086 123.809 112.203
HETATM 5534 CR   PO01   15      95.745 123.185 113.439
HETATM 5535 CR   PO01   15      95.883 123.952 114.643
HETATM 5536 CR   PO01   15      96.261 125.329 114.530
HETATM 5537 CR   PO01   15      96.473 125.959 113.330
HETATM 5538 H    PO01    1      75.802  68.080  68.268
HETATM 5539 H    PO01    1      77.246  67.246  67.993
HETATM 5540 H    PO01    1      76.546  67.132 133.426
HETATM 5541 H    PO01    1      77.313  69.876  66.402
HETATM 5542 H    PO01    1      77.282  69.267 132.817
HETATM 5543 H    PO01    1      79.485  66.903 132.266
HETATM 5544 H    PO01    1      80.947  67.309 130.579
HETATM 5545 H    PO01    1      81.483  71.335 131.901
HETATM 5546 H    PO01    1      79.984  70.727 133.687
HETATM 5547 H    PO01    1      84.017  73.132 125.804
HETATM 5548 H    PO01    1      82.462  72.344 125.043
HETATM 5549 H    PO01    1      81.175  74.292 125.865
HETATM 5550 H    PO01    1      82.455  76.439 126.690
HETATM 5551 H    PO01    1      83.841  75.424 126.861
HETATM 5552 H    PO01    1      83.613  68.102 130.366
HETATM 5553 H    PO01    1      84.358  69.340 129.430
HETATM 5554 H    PO01    1      84.009  69.581 131.134
HETATM 5555 H    PO01    1      80.767  69.123 128.103
HETATM 5556 H    PO01    1      82.434  69.261 127.514
HETATM 5557 H    PO01    1      81.904  67.917 128.486
HETATM 5558 H    PO01    1      80.405  73.759 128.466
HETATM 5559 H    PO01    1      80.189  71.402 129.024
HETATM 5560 H    PO01    1      84.421  71.411 129.658
HETATM 5561 H    PO01    1      84.582  73.731 129.035
HETATM 5562 O3   PO01    1      75.076  68.633 133.911
HETATM 5563 C3   PO01    1      76.250  67.366  67.603
HETATM 5564 C3   PO01    1      76.306  67.921  66.194
HETATM 5565 C3   PO01    1      77.429  68.961 133.828
HETATM 5566 O3   PO01    1      78.746  68.491  66.206
HETATM 5567 CR   PO01    1      79.919  67.826 132.208
HETATM 5568 CR   PO01    1      80.780  68.125 131.151
HETATM 5569 CR   PO01    1      81.332  69.413 130.946
HETATM 5570 CR   PO01    1      81.094  70.405 131.986
HETATM 5571 CR   PO01    1      80.242  70.041 133.026
HETATM 5572 CR   PO01    1      79.609  68.760 133.148
HETATM 5573 O3   PO01    1      82.833  74.372 124.652
HETATM 5574 C3   PO01    1      82.986  73.224 125.492
HETATM 5575 C3   PO01    1      82.235  74.371 125.946
HETATM 5576 C3   PO01    1      82.745  75.406 126.937
HETATM 5577 O3   PO01    1      82.421  75.263 128.392
HETATM 5578 C3   PO01    1      83.633  69.113 130.232
HETATM 5579 C3   PO01    1      81.796  69.019 128.351
HETATM 5580 C3   PO01    1      82.246  69.636 129.720
HETATM 5581 CR   PO01    1      81.210  73.230 128.730
HETATM 5582 CR   PO01    1      81.163  71.854 129.129
HETATM 5583 CR   PO01    1      82.339  71.109 129.378
HETATM 5584 CR   PO01    1      83.540  71.837 129.389
HETATM 5585 CR   PO01    1      83.638  73.217 129.074
HETATM 5586 CR   PO01    1      82.461  73.939 128.760
HETATM 5587 H    PO01    1      82.058  77.204  82.630
HETATM 5588 H    PO01    1      82.129  78.869  82.331
HETATM 5589 H    PO01    1      80.112  77.996  84.298
HETATM 5590 H    PO01    1      81.701  77.828  86.141
HETATM 5591 H    PO01    1      83.026  78.101  85.013
HETATM 5592 H    PO01    1      79.729  74.900  85.243
HETATM 5593 H    PO01    1      79.247  73.026  86.682
HETATM 5594 H    PO01    1      83.014  73.602  88.389
HETATM 5595 H    PO01    1      83.415  75.578  86.866
HETATM 5596 H    PO01    1      86.895  67.147  87.071
HETATM 5597 H    PO01    1      87.134  66.066  85.777
HETATM 5598 H    PO01    1      84.933 132.709  86.651
HETATM 5599 H    PO01    1      83.362  66.706  85.750
HETATM 5600 H    PO01    1      84.960  66.552  84.887
HETATM 5601 H    PO01    1      80.586  72.697  90.451
HETATM 5602 H    PO01    1      81.512  71.209  90.540
HETATM 5603 H    PO01    1      82.295  72.717  90.194
HETATM 5604 H    PO01    1      79.688  70.193  88.990
HETATM 5605 H    PO01    1      78.950  71.682  89.051
HETATM 5606 H    PO01    1      79.193  70.847  87.536
HETATM 5607 H    PO01    1      84.684  68.787  88.418
HETATM 5608 H    PO01    1      83.029  70.130  89.637
HETATM 5609 H    PO01    1      81.313  70.932  85.774
HETATM 5610 H    PO01    1      83.017  69.572  84.786
HETATM 5611 O3   PO01    1      80.979  79.829  84.358
HETATM 5612 C3   PO01    1      81.440  78.097  82.618
HETATM 5613 C3   PO01    1      81.111  78.430  84.075
HETATM 5614 C3   PO01    1      82.015  77.649  85.123
HETATM 5615 O3   PO01    1      81.873  76.180  84.875
HETATM 5616 CR   PO01    1      80.363  74.650  85.898
HETATM 5617 CR   PO01    1      80.144  73.525  86.722
HETATM 5618 CR   PO01    1      81.122  73.085  87.605
HETATM 5619 CR   PO01    1      82.319  73.864  87.731
HETATM 5620 CR   PO01    1      82.612  74.956  86.808
HETATM 5621 CR   PO01    1      81.582  75.345  85.923
HETATM 5622 O3   PO01    1      84.702  66.051  88.237
HETATM 5623 C3   PO01    1      86.731  66.107  86.830
HETATM 5624 C3   PO01    1      85.123 133.748  86.864
HETATM 5625 C3   PO01    1      84.446  66.851  85.810
HETATM 5626 O3   PO01    1      84.883  68.311  85.999
HETATM 5627 C3   PO01    1      81.383  72.122  89.987
HETATM 5628 C3   PO01    1      79.629  71.082  88.431
HETATM 5629 C3   PO01    1      81.022  71.795  88.473
HETATM 5630 CR   PO01    1      83.895  69.199  87.949
HETATM 5631 CR   PO01    1      83.005  70.107  88.579
HETATM 5632 CR   PO01    1      82.003  70.769  87.849
HETATM 5633 CR   PO01    1      81.967  70.463  86.423
HETATM 5634 CR   PO01    1      82.917  69.677  85.818
HETATM 5635 CR   PO01    1      83.907  69.048  86.575
HETATM 5636 H    PO01    1     102.053  92.707  99.643
HETATM 5637 H    PO01    1     101.898  94.251  99.106
HETATM 5638 H    PO01    1      99.823  93.462  97.823
HETATM 5639 H    PO01    1     100.266  90.910  99.444
HETATM 5640 H    PO01    1      99.258  91.051  98.026
HETATM 5641 H    PO01    1      96.173  92.921  99.342
HETATM 5642 H    PO01    1      94.171  91.473  99.278
HETATM 5643 H    PO01    1      96.362  88.317 100.792
HETATM 5644 H    PO01    1      98.388  89.467 100.503
HETATM 5645 H    PO01    1      91.981  90.641  91.328
HETATM 5646 H    PO01    1      91.812  88.927  91.760
HETATM 5647 H    PO01    1      89.667  89.790  93.064
HETATM 5648 H    PO01    1      90.796  91.026  94.712
HETATM 5649 H    PO01    1      92.394  90.817  94.013
HETATM 5650 H    PO01    1      94.486  86.901  99.961
HETATM 5651 H    PO01    1      94.109  87.418 101.549
HETATM 5652 H    PO01    1      92.755  87.092 100.555
HETATM 5653 H    PO01    1      92.450  90.806 100.794
HETATM 5654 H    PO01    1      92.044  89.461 101.610
HETATM 5655 H    PO01    1      93.444  90.292 102.070
HETATM 5656 H    PO01    1      93.857  88.511  95.483
HETATM 5657 H    PO01    1      94.694  88.196  97.745
HETATM 5658 H    PO01    1      91.181  89.896  99.159
HETATM 5659 H    PO01    1      90.119  89.724  97.025
HETATM 5660 O3   PO01    1     101.439  92.327  97.304
HETATM 5661 C3   PO01    1     101.303  93.447  99.435
HETATM 5662 C3   PO01    1     100.471  92.779  98.312
HETATM 5663 C3   PO01    1      99.554  91.595  98.875
HETATM 5664 O3   PO01    1      98.453  92.054  99.749
HETATM 5665 CR   PO01    1      96.164  91.906  99.579
HETATM 5666 CR   PO01    1      95.035  91.065  99.527
HETATM 5667 CR   PO01    1      95.036  89.722  99.959
HETATM 5668 CR   PO01    1      96.281  89.218 100.412
HETATM 5669 CR   PO01    1      97.460  89.948 100.360
HETATM 5670 CR   PO01    1      97.409  91.252  99.832
HETATM 5671 O3   PO01    1      90.293  91.779  92.665
HETATM 5672 C3   PO01    1      91.240  89.848  91.487
HETATM 5673 C3   PO01    1      90.558  90.382  92.822
HETATM 5674 C3   PO01    1      91.340  90.345  94.137
HETATM 5675 O3   PO01    1      91.302  88.979  94.759
HETATM 5676 C3   PO01    1      93.753  87.501 100.552
HETATM 5677 C3   PO01    1      92.943  89.917 101.165
HETATM 5678 C3   PO01    1      93.652  89.005 100.065
HETATM 5679 CR   PO01    1      93.223  88.719  96.210
HETATM 5680 CR   PO01    1      93.718  88.540  97.540
HETATM 5681 CR   PO01    1      93.032  88.980  98.701
HETATM 5682 CR   PO01    1      91.714  89.462  98.396
HETATM 5683 CR   PO01    1      91.099  89.377  97.147
HETATM 5684 CR   PO01    1      91.875  89.003  95.990
HETATM 5685 H    PO01    1      78.230  91.698  87.045
HETATM 5686 H    PO01    1      76.919  92.791  87.171
HETATM 5687 H    PO01    1      78.739  93.683  85.844
HETATM 5688 H    PO01    1      80.402  93.986  88.315
HETATM 5689 H    PO01    1      80.669  94.752  86.782
HETATM 5690 H    PO01    1      82.764  92.171  85.411
HETATM 5691 H    PO01    1      85.113  91.840  85.847
HETATM 5692 H    PO01    1      84.064  91.766  89.940
HETATM 5693 H    PO01    1      81.885  92.634  89.416
HETATM 5694 H    PO01    1      85.335  85.201  94.861
HETATM 5695 H    PO01    1      84.651  85.472  93.314
HETATM 5696 H    PO01    1      87.110  84.424  92.543
HETATM 5697 H    PO01    1      88.110  86.699  92.114
HETATM 5698 H    PO01    1      87.142  87.247  93.531
HETATM 5699 H    PO01    1      88.398  91.254  87.484
HETATM 5700 H    PO01    1      87.174  90.462  86.664
HETATM 5701 H    PO01    1      87.379  92.204  86.545
HETATM 5702 H    PO01    1      87.734  92.789  89.505
HETATM 5703 H    PO01    1      86.811  93.736  88.240
HETATM 5704 H    PO01    1      86.190  93.168  89.951
HETATM 5705 H    PO01    1      86.474  89.332  92.604
HETATM 5706 H    PO01    1      86.779  91.306  91.277
HETATM 5707 H    PO01    1      85.804  88.903  87.857
HETATM 5708 H    PO01    1      85.753  86.949  89.383
HETATM 5709 O3   PO01    1      78.148  95.080  87.176
HETATM 5710 C3   PO01    1      77.884  92.644  87.540
HETATM 5711 C3   PO01    1      78.705  93.797  86.915
HETATM 5712 C3   PO01    1      80.216  93.844  87.221
HETATM 5713 O3   PO01    1      80.950  92.668  86.864
HETATM 5714 CR   PO01    1      83.125  92.099  86.325
HETATM 5715 CR   PO01    1      84.526  91.897  86.608
HETATM 5716 CR   PO01    1      84.907  91.888  87.955
HETATM 5717 CR   PO01    1      83.903  91.977  88.970
HETATM 5718 CR   PO01    1      82.597  92.399  88.697
HETATM 5719 CR   PO01    1      82.213  92.488  87.333
HETATM 5720 O3   PO01    1      87.843  84.952  94.316
HETATM 5721 C3   PO01    1      85.424  84.835  93.803
HETATM 5722 C3   PO01    1      86.880  85.131  93.293
HETATM 5723 C3   PO01    1      87.167  86.571  92.697
HETATM 5724 O3   PO01    1      86.058  86.979  91.866
HETATM 5725 C3   PO01    1      87.393  91.357  87.221
HETATM 5726 C3   PO01    1      86.737  92.911  89.001
HETATM 5727 C3   PO01    1      86.351  91.537  88.370
HETATM 5728 CR   PO01    1      86.408  89.315  91.553
HETATM 5729 CR   PO01    1      86.586  90.461  90.751
HETATM 5730 CR   PO01    1      86.337  90.289  89.324
HETATM 5731 CR   PO01    1      86.105  88.981  88.794
HETATM 5732 CR   PO01    1      86.003  87.867  89.612
HETATM 5733 CR   PO01    1      86.271  88.045  90.995
HETATM 5734 H    PO01    1      85.665  92.196  83.297
HETATM 5735 H    PO01    1      86.958  92.929  82.113
HETATM 5736 H    PO01    1      87.817  90.671  81.469
HETATM 5737 H    PO01    1      86.152  88.674  82.271
HETATM 5738 H    PO01    1      86.145  89.596  83.771
HETATM 5739 H    PO01    1      88.977  86.853  82.254
HETATM 5740 H    PO01    1      89.511  84.668  83.228
HETATM 5741 H    PO01    1      87.478  86.069  86.802
HETATM 5742 H    PO01    1      87.025  88.082  85.652
HETATM 5743 H    PO01    1      91.687  84.628  93.371
HETATM 5744 H    PO01    1      92.231  83.737  92.048
HETATM 5745 H    PO01    1      94.238  85.537  92.016
HETATM 5746 H    PO01    1      92.911  87.104  90.621
HETATM 5747 H    PO01    1      91.454  86.380  91.253
HETATM 5748 H    PO01    1      87.858  82.113  86.846
HETATM 5749 H    PO01    1      87.028  83.633  87.034
HETATM 5750 H    PO01    1      86.886  82.777  85.477
HETATM 5751 H    PO01    1      90.302  83.017  84.351
HETATM 5752 H    PO01    1      89.565  81.787  85.441
HETATM 5753 H    PO01    1      88.712  82.378  84.076
HETATM 5754 H    PO01    1      92.932  85.076  87.421
HETATM 5755 H    PO01    1      91.398  84.644  85.722
HETATM 5756 H    PO01    1      88.631  83.525  88.563
HETATM 5757 H    PO01    1      90.127  84.215  90.399
HETATM 5758 O3   PO01    1      85.812  91.354  81.528
HETATM 5759 C3   PO01    1      86.432  92.053  82.553
HETATM 5760 C3   PO01    1      86.956  90.664  82.139
HETATM 5761 C3   PO01    1      86.716  89.342  82.882
HETATM 5762 O3   PO01    1      88.042  88.812  83.330
HETATM 5763 CR   PO01    1      88.651  86.592  83.189
HETATM 5764 CR   PO01    1      88.875  85.336  83.760
HETATM 5765 CR   PO01    1      88.446  85.039  85.133
HETATM 5766 CR   PO01    1      87.758  86.085  85.799
HETATM 5767 CR   PO01    1      87.507  87.383  85.180
HETATM 5768 CR   PO01    1      88.051  87.646  83.949
HETATM 5769 O3   PO01    1      93.124  86.702  93.316
HETATM 5770 C3   PO01    1      92.580  84.411  92.844
HETATM 5771 C3   PO01    1      93.188  85.670  92.256
HETATM 5772 C3   PO01    1      92.473  86.178  90.976
HETATM 5773 O3   PO01    1      92.600  85.107  89.951
HETATM 5774 C3   PO01    1      87.562  83.005  86.332
HETATM 5775 C3   PO01    1      89.402  82.679  84.838
HETATM 5776 C3   PO01    1      88.811  83.747  85.837
HETATM 5777 CR   PO01    1      91.970  84.877  87.688
HETATM 5778 CR   PO01    1      91.102  84.548  86.671
HETATM 5779 CR   PO01    1      89.797  84.117  86.958
HETATM 5780 CR   PO01    1      89.501  83.927  88.362
HETATM 5781 CR   PO01    1      90.371  84.309  89.395
HETATM 5782 CR   PO01    1      91.603  84.905  89.034
HETATM 5783 H    PO01    1      92.332  94.052 131.543
HETATM 5784 H    PO01    1      93.703  94.186 132.751
HETATM 5785 H    PO01    1      94.614  92.063 132.092
HETATM 5786 H    PO01    1      94.079  91.227 129.936
HETATM 5787 H    PO01    1      92.439  91.911 129.978
HETATM 5788 H    PO01    1      90.269  90.332 130.381
HETATM 5789 H    PO01    1      89.181  88.838 128.679
HETATM 5790 H    PO01    1      92.699  86.738 128.306
HETATM 5791 H    PO01    1      93.814  88.326 129.730
HETATM 5792 H    PO01    1      90.086  93.276 123.267
HETATM 5793 H    PO01    1      90.148  91.929 122.275
HETATM 5794 H    PO01    1      87.764  91.870 121.906
HETATM 5795 H    PO01    1      87.477  91.444 124.593
HETATM 5796 H    PO01    1      89.235  91.405 124.457
HETATM 5797 H    PO01    1      91.301  84.731 127.936
HETATM 5798 H    PO01    1      90.202  84.579 126.564
HETATM 5799 H    PO01    1      91.709  85.403 126.397
HETATM 5800 H    PO01    1      88.314  85.130 127.993
HETATM 5801 H    PO01    1      89.417  85.233 129.370
HETATM 5802 H    PO01    1      88.323  86.573 128.994
HETATM 5803 H    PO01    1      86.786  88.776 125.287
HETATM 5804 H    PO01    1      87.561  87.265 126.923
HETATM 5805 H    PO01    1      91.389  87.722 125.571
HETATM 5806 H    PO01    1      90.674  89.071 123.732
HETATM 5807 O3   PO01    1      94.124  93.655 130.708
HETATM 5808 C3   PO01    1      93.313  93.799 131.832
HETATM 5809 C3   PO01    1      93.848  92.464 131.449
HETATM 5810 C3   PO01    1      93.229  91.490 130.519
HETATM 5811 O3   PO01    1      92.704  90.286 131.096
HETATM 5812 CR   PO01    1      90.775  89.524 129.995
HETATM 5813 CR   PO01    1      90.159  88.684 129.024
HETATM 5814 CR   PO01    1      90.757  87.547 128.443
HETATM 5815 CR   PO01    1      92.152  87.440 128.732
HETATM 5816 CR   PO01    1      92.812  88.334 129.611
HETATM 5817 CR   PO01    1      92.124  89.346 130.331
HETATM 5818 O3   PO01    1      87.441  93.406 123.359
HETATM 5819 C3   PO01    1      89.560  92.885 122.402
HETATM 5820 C3   PO01    1      88.144  92.327 122.827
HETATM 5821 C3   PO01    1      88.263  91.270 123.960
HETATM 5822 O3   PO01    1      88.252  89.946 123.454
HETATM 5823 C3   PO01    1      90.869  85.272 127.131
HETATM 5824 C3   PO01    1      88.947  85.840 128.531
HETATM 5825 C3   PO01    1      90.047  86.496 127.634
HETATM 5826 CR   PO01    1      87.770  88.487 125.302
HETATM 5827 CR   PO01    1      88.181  87.650 126.321
HETATM 5828 CR   PO01    1      89.556  87.240 126.397
HETATM 5829 CR   PO01    1      90.411  87.797 125.435
HETATM 5830 CR   PO01    1      90.049  88.601 124.347
HETATM 5831 CR   PO01    1      88.683  88.995 124.346
HETATM 5832 H    PO01    1      82.958 104.151  95.483
HETATM 5833 H    PO01    1      84.263 104.757  94.187
HETATM 5834 H    PO01    1      82.948 106.597  93.531
HETATM 5835 H    PO01    1      80.782 107.183  94.699
HETATM 5836 H    PO01    1      81.003 105.889  95.803
HETATM 5837 H    PO01    1      81.604 104.053  92.107
HETATM 5838 H    PO01    1      81.764 104.247  89.858
HETATM 5839 H    PO01    1      79.184 107.510  89.927
HETATM 5840 H    PO01    1      79.129 107.360  92.261
HETATM 5841 H    PO01    1      74.907 102.859  83.146
HETATM 5842 H    PO01    1      73.130 103.064  83.522
HETATM 5843 H    PO01    1      74.724 100.780  84.920
HETATM 5844 H    PO01    1      74.753 102.334  86.851
HETATM 5845 H    PO01    1      74.487 103.740  85.932
HETATM 5846 H    PO01    1      79.656 107.894  87.822
HETATM 5847 H    PO01    1      81.476 107.834  87.829
HETATM 5848 H    PO01    1      80.583 107.400  86.437
HETATM 5849 H    PO01    1      81.745 104.124  87.341
HETATM 5850 H    PO01    1      82.095 105.609  86.517
HETATM 5851 H    PO01    1      82.680 105.420  88.061
HETATM 5852 H    PO01    1      76.688 103.154  88.147
HETATM 5853 H    PO01    1      78.579 104.239  89.219
HETATM 5854 H    PO01    1      79.853 105.447  85.429
HETATM 5855 H    PO01    1      78.253 104.144  84.441
HETATM 5856 O3   PO01    1      83.502 106.068  95.673
HETATM 5857 C3   PO01    1      83.378 104.912  94.785
HETATM 5858 C3   PO01    1      82.627 106.163  94.504
HETATM 5859 C3   PO01    1      81.139 106.194  94.778
HETATM 5860 O3   PO01    1      80.266 105.405  93.904
HETATM 5861 CR   PO01    1      81.036 104.800  91.698
HETATM 5862 CR   PO01    1      81.106 104.899  90.352
HETATM 5863 CR   PO01    1      80.539 105.876  89.577
HETATM 5864 CR   PO01    1      79.788 106.819  90.344
HETATM 5865 CR   PO01    1      79.691 106.662  91.764
HETATM 5866 CR   PO01    1      80.302 105.612  92.517
HETATM 5867 O3   PO01    1      72.863 101.603  85.475
HETATM 5868 C3   PO01    1      73.999 102.355  83.458
HETATM 5869 C3   PO01    1      74.151 101.687  84.876
HETATM 5870 C3   PO01    1      74.935 102.720  85.862
HETATM 5871 O3   PO01    1      76.287 102.902  85.402
HETATM 5872 C3   PO01    1      80.563 107.343  87.462
HETATM 5873 C3   PO01    1      81.827 105.198  87.499
HETATM 5874 C3   PO01    1      80.554 105.874  88.030
HETATM 5875 CR   PO01    1      77.353 103.630  87.591
HETATM 5876 CR   PO01    1      78.463 104.327  88.213
HETATM 5877 CR   PO01    1      79.361 105.145  87.448
HETATM 5878 CR   PO01    1      79.248 104.975  86.029
HETATM 5879 CR   PO01    1      78.204 104.281  85.429
HETATM 5880 CR   PO01    1      77.237 103.578  86.161
HETATM 5881 H    PO01    1      86.957  99.582  86.526
HETATM 5882 H    PO01    1      86.761 100.599  87.986
HETATM 5883 H    PO01    1      84.579  99.171  86.907
HETATM 5884 H    PO01    1      83.820  97.456  88.167
HETATM 5885 H    PO01    1      85.264  97.294  88.914
HETATM 5886 H    PO01    1      85.396  98.202  84.572
HETATM 5887 H    PO01    1      84.380  97.370  82.627
HETATM 5888 H    PO01    1      82.320  94.471  84.721
HETATM 5889 H    PO01    1      83.483  95.108  86.569
HETATM 5890 H    PO01    1      79.934  88.849  85.419
HETATM 5891 H    PO01    1      79.483  88.269  83.838
HETATM 5892 H    PO01    1      81.855  87.856  83.224
HETATM 5893 H    PO01    1      82.930  90.098  83.681
HETATM 5894 H    PO01    1      81.504  90.395  84.757
HETATM 5895 H    PO01    1      81.371  97.895  82.503
HETATM 5896 H    PO01    1      80.105  96.922  81.825
HETATM 5897 H    PO01    1      80.528  96.796  83.577
HETATM 5898 H    PO01    1      83.590  95.843  80.635
HETATM 5899 H    PO01    1      81.985  96.065  80.020
HETATM 5900 H    PO01    1      82.829  97.326  80.824
HETATM 5901 H    PO01    1      79.442  92.087  83.196
HETATM 5902 H    PO01    1      79.811  94.333  83.163
HETATM 5903 H    PO01    1      83.652  93.675  81.441
HETATM 5904 H    PO01    1      83.248  91.245  81.531
HETATM 5905 O3   PO01    1      84.389  99.806  88.725
HETATM 5906 C3   PO01    1      86.739  99.599  87.597
HETATM 5907 C3   PO01    1      85.196  99.041  87.819
HETATM 5908 C3   PO01    1      84.823  97.619  87.962
HETATM 5909 O3   PO01    1      85.350  96.841  86.818
HETATM 5910 CR   PO01    1      84.806  97.339  84.523
HETATM 5911 CR   PO01    1      84.057  96.967  83.411
HETATM 5912 CR   PO01    1      83.067  95.945  83.366
HETATM 5913 CR   PO01    1      82.996  95.251  84.565
HETATM 5914 CR   PO01    1      83.711  95.556  85.730
HETATM 5915 CR   PO01    1      84.612  96.621  85.714
HETATM 5916 O3   PO01    1      82.597  88.041  85.184
HETATM 5917 C3   PO01    1      80.171  88.117  84.673
HETATM 5918 C3   PO01    1      81.631  88.395  84.196
HETATM 5919 C3   PO01    1      81.851  89.893  83.888
HETATM 5920 O3   PO01    1      81.014  90.251  82.784
HETATM 5921 C3   PO01    1      80.919  96.902  82.574
HETATM 5922 C3   PO01    1      82.636  96.281  80.865
HETATM 5923 C3   PO01    1      82.069  95.832  82.241
HETATM 5924 CR   PO01    1      80.276  92.426  82.776
HETATM 5925 CR   PO01    1      80.484  93.788  82.702
HETATM 5926 CR   PO01    1      81.696  94.289  82.169
HETATM 5927 CR   PO01    1      82.723  93.369  81.779
HETATM 5928 CR   PO01    1      82.470  91.914  81.800
HETATM 5929 CR   PO01    1      81.271  91.491  82.417
HETATM 5930 H    PO01    1     105.942 101.142  91.683
HETATM 5931 H    PO01    1     104.383 101.027  90.852
HETATM 5932 H    PO01    1     103.248 101.176  93.042
HETATM 5933 H    PO01    1     105.434 101.610  94.875
HETATM 5934 H    PO01    1     105.769 100.170  94.100
HETATM 5935 H    PO01    1     105.138  97.794  95.260
HETATM 5936 H    PO01    1     104.311  95.808  94.549
HETATM 5937 H    PO01    1     100.630  97.572  93.567
HETATM 5938 H    PO01    1     101.621  99.722  94.462
HETATM 5939 H    PO01    1      97.455  94.791  84.831
HETATM 5940 H    PO01    1      97.314  95.669  86.293
HETATM 5941 H    PO01    1      99.573  96.933  85.273
HETATM 5942 H    PO01    1     100.980  95.284  86.579
HETATM 5943 H    PO01    1      99.491  94.411  87.022
HETATM 5944 H    PO01    1     103.676  94.415  92.234
HETATM 5945 H    PO01    1     103.363  93.712  93.755
HETATM 5946 H    PO01    1     102.406  93.278  92.419
HETATM 5947 H    PO01    1     100.484  93.490  93.994
HETATM 5948 H    PO01    1     101.400  94.325  95.176
HETATM 5949 H    PO01    1      99.980  95.078  94.606
HETATM 5950 H    PO01    1      98.410  94.969  89.799
HETATM 5951 H    PO01    1      99.116  94.619  92.125
HETATM 5952 H    PO01    1     102.726  96.494  91.076
HETATM 5953 H    PO01    1     101.947  96.918  88.836
HETATM 5954 O3   PO01    1     104.499 102.759  92.865
HETATM 5955 C3   PO01    1     104.960 100.716  91.725
HETATM 5956 C3   PO01    1     104.336 101.335  93.016
HETATM 5957 C3   PO01    1     104.955 100.844  94.349
HETATM 5958 O3   PO01    1     103.887 100.191  95.214
HETATM 5959 CR   PO01    1     104.197  97.807  94.869
HETATM 5960 CR   PO01    1     103.646  96.554  94.453
HETATM 5961 CR   PO01    1     102.326  96.417  93.928
HETATM 5962 CR   PO01    1     101.598  97.696  93.876
HETATM 5963 CR   PO01    1     102.079  98.881  94.383
HETATM 5964 CR   PO01    1     103.424  98.960  94.816
HETATM 5965 O3   PO01    1      99.797  95.046  84.362
HETATM 5966 C3   PO01    1      97.752  95.732  85.281
HETATM 5967 C3   PO01    1      99.267  95.874  85.414
HETATM 5968 C3   PO01    1      99.912  95.411  86.811
HETATM 5969 O3   PO01    1      99.612  96.346  87.914
HETATM 5970 C3   PO01    1     102.841  94.115  92.931
HETATM 5971 C3   PO01    1     100.823  94.477  94.242
HETATM 5972 C3   PO01    1     101.743  95.189  93.199
HETATM 5973 CR   PO01    1      99.346  95.303  90.073
HETATM 5974 CR   PO01    1      99.749  95.008  91.410
HETATM 5975 CR   PO01    1     101.041  95.451  91.821
HETATM 5976 CR   PO01    1     101.815  96.153  90.838
HETATM 5977 CR   PO01    1     101.401  96.351  89.483
HETATM 5978 CR   PO01    1     100.114  95.888  89.073
HETATM 5979 H    PO01    1      69.710  98.481  95.490
HETATM 5980 H    PO01    1      71.126  99.344  96.216
HETATM 5981 H    PO01    1      69.864  97.694  98.289
HETATM 5982 H    PO01    1      70.465  95.399  97.591
HETATM 5983 H    PO01    1      71.076  96.180  96.078
HETATM 5984 H    PO01    1      68.336  96.269  94.021
HETATM 5985 H    PO01    1      68.137  94.620  92.419
HETATM 5986 H    PO01    1      68.879  91.626  95.378
HETATM 5987 H    PO01    1      69.191  93.274  96.904
HETATM 5988 H    PO01    1      75.591  88.403  96.384
HETATM 5989 H    PO01    1      73.990  87.707  96.418
HETATM 5990 H    PO01    1      73.373  90.198  95.338
HETATM 5991 H    PO01    1      73.123  87.934  94.155
HETATM 5992 H    PO01    1      74.803  88.140  93.736
HETATM 5993 H    PO01    1      67.438  90.276  94.126
HETATM 5994 H    PO01    1      66.353  91.364  93.235
HETATM 5995 H    PO01    1      67.110  89.910  92.528
HETATM 5996 H    PO01    1      68.800  93.027  90.984
HETATM 5997 H    PO01    1      68.306  91.469  90.516
HETATM 5998 H    PO01    1      67.026  92.526  91.088
HETATM 5999 H    PO01    1      71.537  88.236  91.778
HETATM 6000 H    PO01    1      69.317  89.135  91.748
HETATM 6001 H    PO01    1      70.868  92.775  93.312
HETATM 6002 H    PO01    1      73.062  91.789  93.329
HETATM 6003 O3   PO01    1      71.834  97.930  97.919
HETATM 6004 C3   PO01    1      70.150  98.840  96.416
HETATM 6005 C3   PO01    1      70.524  97.636  97.444
HETATM 6006 C3   PO01    1      70.271  96.207  96.829
HETATM 6007 O3   PO01    1      68.923  96.057  96.366
HETATM 6008 CR   PO01    1      68.496  95.275  94.244
HETATM 6009 CR   PO01    1      68.248  94.227  93.322
HETATM 6010 CR   PO01    1      68.369  92.838  93.712
HETATM 6011 CR   PO01    1      68.712  92.554  95.058
HETATM 6012 CR   PO01    1      68.965  93.606  95.991
HETATM 6013 CR   PO01    1      68.812  94.949  95.552
HETATM 6014 O3   PO01    1      75.405  90.347  94.939
HETATM 6015 C3   PO01    1      74.506  88.681  96.420
HETATM 6016 C3   PO01    1      74.188  89.538  95.144
HETATM 6017 C3   PO01    1      73.918  88.652  93.915
HETATM 6018 O3   PO01    1      73.718  89.388  92.602
HETATM 6019 C3   PO01    1      67.259  90.775  93.177
HETATM 6020 C3   PO01    1      68.075  92.219  91.261
HETATM 6021 C3   PO01    1      68.372  91.691  92.682
HETATM 6022 CR   PO01    1      71.358  89.197  92.136
HETATM 6023 CR   PO01    1      70.031  89.762  92.128
HETATM 6024 CR   PO01    1      69.810  91.091  92.592
HETATM 6025 CR   PO01    1      70.988  91.819  92.955
HETATM 6026 CR   PO01    1      72.281  91.287  92.972
HETATM 6027 CR   PO01    1      72.442  89.967  92.545
HETATM 6028 H    PO01    1      72.180 101.041 103.039
HETATM 6029 H    PO01    1      73.869 101.293 103.244
HETATM 6030 H    PO01    1      71.924 100.257 105.408
HETATM 6031 H    PO01    1      74.843 101.278 105.770
HETATM 6032 H    PO01    1      74.409  99.511 105.531
HETATM 6033 H    PO01    1      76.058 101.239 108.158
HETATM 6034 H    PO01    1      77.452  99.832 109.581
HETATM 6035 H    PO01    1      74.342  97.089 109.954
HETATM 6036 H    PO01    1      73.095  98.331 108.285
HETATM 6037 H    PO01    1      76.134  88.979 108.916
HETATM 6038 H    PO01    1      75.453  87.741 110.003
HETATM 6039 H    PO01    1      75.491  89.685 111.902
HETATM 6040 H    PO01    1      74.506  91.747 110.846
HETATM 6041 H    PO01    1      75.212  91.358 109.230
HETATM 6042 H    PO01    1      78.864  98.684 110.908
HETATM 6043 H    PO01    1      79.019  97.067 111.617
HETATM 6044 H    PO01    1      78.944  97.357 109.828
HETATM 6045 H    PO01    1      77.353  97.582 113.075
HETATM 6046 H    PO01    1      77.094  99.156 112.462
HETATM 6047 H    PO01    1      75.685  98.159 112.695
HETATM 6048 H    PO01    1      75.985  93.211 112.785
HETATM 6049 H    PO01    1      76.108  95.565 112.981
HETATM 6050 H    PO01    1      76.980  95.909 108.903
HETATM 6051 H    PO01    1      77.249  93.555 108.764
HETATM 6052 O3   PO01    1      72.441 102.251 105.051
HETATM 6053 C3   PO01    1      72.989 100.619 103.517
HETATM 6054 C3   PO01    1      72.839 100.851 105.049
HETATM 6055 C3   PO01    1      74.071 100.478 105.892
HETATM 6056 O3   PO01    1      73.611 100.630 107.222
HETATM 6057 CR   PO01    1      75.698 100.356 108.593
HETATM 6058 CR   PO01    1      76.484  99.575 109.368
HETATM 6059 CR   PO01    1      76.048  98.352 109.995
HETATM 6060 CR   PO01    1      74.822  97.888 109.486
HETATM 6061 CR   PO01    1      74.014  98.652 108.627
HETATM 6062 CR   PO01    1      74.397  99.958 108.142
HETATM 6063 O3   PO01    1      73.891  89.423 110.532
HETATM 6064 C3   PO01    1      76.052  88.730 109.976
HETATM 6065 C3   PO01    1      75.256  89.726 110.822
HETATM 6066 C3   PO01    1      75.306  91.257 110.348
HETATM 6067 O3   PO01    1      76.597  91.848 110.753
HETATM 6068 C3   PO01    1      78.535  97.632 110.838
HETATM 6069 C3   PO01    1      76.718  98.134 112.396
HETATM 6070 C3   PO01    1      76.924  97.526 110.966
HETATM 6071 CR   PO01    1      76.253  93.805 112.004
HETATM 6072 CR   PO01    1      76.321  95.193 112.062
HETATM 6073 CR   PO01    1      76.619  96.032 110.934
HETATM 6074 CR   PO01    1      76.876  95.338 109.668
HETATM 6075 CR   PO01    1      77.037  93.950 109.694
HETATM 6076 CR   PO01    1      76.673  93.178 110.789
HETATM 6077 H    PO01    1      71.866  97.396 102.676
HETATM 6078 H    PO01    1      71.183  98.728 103.557
HETATM 6079 H    PO01    1      72.308  97.910 105.662
HETATM 6080 H    PO01    1      74.060  96.654 103.917
HETATM 6081 H    PO01    1      72.938  95.333 104.340
HETATM 6082 H    PO01    1      76.356  97.431 105.765
HETATM 6083 H    PO01    1      78.583  96.282 105.767
HETATM 6084 H    PO01    1      76.667  92.672 106.222
HETATM 6085 H    PO01    1      74.460  93.748 106.379
HETATM 6086 H    PO01    1      81.364 100.301 110.585
HETATM 6087 H    PO01    1      83.110 100.404 110.347
HETATM 6088 H    PO01    1      81.224  98.384 108.988
HETATM 6089 H    PO01    1      84.126  98.645 108.445
HETATM 6090 H    PO01    1      82.875  98.747 107.350
HETATM 6091 H    PO01    1      80.107  91.698 106.537
HETATM 6092 H    PO01    1      78.833  92.163 107.670
HETATM 6093 H    PO01    1      78.557  91.327 106.043
HETATM 6094 H    PO01    1      80.080  92.596 104.079
HETATM 6095 H    PO01    1      78.250  92.699 104.044
HETATM 6096 H    PO01    1      79.263  94.109 103.727
HETATM 6097 H    PO01    1      83.235  95.845 105.750
HETATM 6098 H    PO01    1      81.429  94.660 104.607
HETATM 6099 H    PO01    1      79.496  94.399 108.366
HETATM 6100 H    PO01    1      81.179  95.735 109.265
HETATM 6101 O3   PO01    1      71.025  96.565 104.849
HETATM 6102 C3   PO01    1      72.145  98.115 103.488
HETATM 6103 C3   PO01    1      72.223  97.298 104.801
HETATM 6104 C3   PO01    1      73.394  96.315 104.753
HETATM 6105 O3   PO01    1      74.057  96.261 106.063
HETATM 6106 CR   PO01    1      76.468  96.439 105.878
HETATM 6107 CR   PO01    1      77.742  95.767 105.813
HETATM 6108 CR   PO01    1      77.796  94.352 105.880
HETATM 6109 CR   PO01    1      76.572  93.644 106.173
HETATM 6110 CR   PO01    1      75.318  94.294 106.234
HETATM 6111 CR   PO01    1      75.289  95.663 105.976
HETATM 6112 O3   PO01    1      82.205  97.727 110.565
HETATM 6113 C3   PO01    1      82.208 100.163 109.781
HETATM 6114 C3   PO01    1      82.193  98.629 109.384
HETATM 6115 C3   PO01    1      83.123  98.212 108.230
HETATM 6116 O3   PO01    1      83.285  96.799 108.063
HETATM 6117 C3   PO01    1      79.102  92.120 106.572
HETATM 6118 C3   PO01    1      79.229  93.213 104.292
HETATM 6119 C3   PO01    1      79.133  93.586 105.830
HETATM 6120 CR   PO01    1      82.315  95.764 106.227
HETATM 6121 CR   PO01    1      81.364  94.884 105.596
HETATM 6122 CR   PO01    1      80.296  94.421 106.332
HETATM 6123 CR   PO01    1      80.225  94.728 107.691
HETATM 6124 CR   PO01    1      81.161  95.625 108.306
HETATM 6125 CR   PO01    1      82.180  96.144 107.517
HETATM 6126 H    PO01   16      85.964  95.362 128.556
HETATM 6127 H    PO01   16      86.581  96.739 127.304
HETATM 6128 H    PO01   16      88.181  97.726 128.971
HETATM 6129 H    PO01   16      88.745  96.636 131.108
HETATM 6130 H    PO01   16      87.908  95.037 130.550
HETATM 6131 H    PO01   16      86.540  94.439 132.818
HETATM 6132 H    PO01   16      86.473  94.412  67.246
HETATM 6133 H    PO01   16      86.575  98.577  67.317
HETATM 6134 H    PO01   16      87.030  98.697 133.052
HETATM 6135 H    PO01   16      79.357  92.396  72.235
HETATM 6136 H    PO01   16      79.471  90.695  72.889
HETATM 6137 H    PO01   16      81.929  90.833  72.575
HETATM 6138 H    PO01   16      82.168  93.772  72.520
HETATM 6139 H    PO01   16      81.041  93.438  71.202
HETATM 6140 H    PO01   16      88.335  96.396  70.548
HETATM 6141 H    PO01   16      88.476  95.177  69.365
HETATM 6142 H    PO01   16      88.824  96.749  68.852
HETATM 6143 H    PO01   16      85.216  98.041  69.525
HETATM 6144 H    PO01   16      86.412  97.695  70.858
HETATM 6145 H    PO01   16      86.888  98.637  69.480
HETATM 6146 H    PO01   16      82.407  94.352  68.823
HETATM 6147 H    PO01   16      83.851  96.238  68.550
HETATM 6148 H    PO01   16      86.761  94.623  71.123
HETATM 6149 H    PO01   16      85.135  93.096  71.988
HETATM 6150 O3   PO01   16      88.023  95.696 128.286
HETATM 6151 C3   PO01   16      86.683  96.204 128.233
HETATM 6152 C3   PO01   16      87.721  96.728 129.215
HETATM 6153 C3   PO01   16      87.888  96.185 130.596
HETATM 6154 O3   PO01   16      86.658  96.590 131.270
HETATM 6155 CR   PO01   16      86.575  95.312 133.347
HETATM 6156 CR   PO01   16      86.571  95.303  66.799
HETATM 6157 CR   PO01   16      86.657  96.476  67.586
HETATM 6158 CR   PO01   16      86.624  97.689  66.839
HETATM 6159 CR   PO01   16      86.672  97.736 133.362
HETATM 6160 CR   PO01   16      86.680  96.515 132.588
HETATM 6161 O3   PO01   16      80.943  92.102  73.753
HETATM 6162 C3   PO01   16      79.923  91.678  72.863
HETATM 6163 C3   PO01   16      81.392  91.704  72.438
HETATM 6164 C3   PO01   16      81.880  92.987  71.757
HETATM 6165 O3   PO01   16      82.903  92.494  70.946
HETATM 6166 C3   PO01   16      88.123  96.177  69.502
HETATM 6167 C3   PO01   16      86.247  97.772  69.758
HETATM 6168 C3   PO01   16      86.647  96.403  69.079
HETATM 6169 CR   PO01   16      83.319  94.369  69.368
HETATM 6170 CR   PO01   16      84.212  95.468  69.087
HETATM 6171 CR   PO01   16      85.520  95.510  69.632
HETATM 6172 CR   PO01   16      85.829  94.630  70.705
HETATM 6173 CR   PO01   16      84.895  93.716  71.148
HETATM 6174 CR   PO01   16      83.692  93.544  70.456
HETATM 6175 H    PO01    1      95.607  97.602  96.726
HETATM 6176 H    PO01    1      95.136  96.299  97.605
HETATM 6177 H    PO01    1      95.860  94.871  95.344
HETATM 6178 H    PO01    1      97.837  97.015  94.853
HETATM 6179 H    PO01    1      96.188  97.342  94.058
HETATM 6180 H    PO01    1      95.774  93.637  93.288
HETATM 6181 H    PO01    1      93.675  93.385  92.191
HETATM 6182 H    PO01    1      94.929  96.681  89.643
HETATM 6183 H    PO01    1      96.725  97.049  91.067
HETATM 6184 H    PO01    1      95.082  92.993  81.351
HETATM 6185 H    PO01    1      94.177  92.065  82.567
HETATM 6186 H    PO01    1      92.183  93.351  81.923
HETATM 6187 H    PO01    1      92.902  95.308  83.427
HETATM 6188 H    PO01    1      94.499  94.628  83.415
HETATM 6189 H    PO01    1      91.899  93.110  90.408
HETATM 6190 H    PO01    1      91.567  94.394  91.707
HETATM 6191 H    PO01    1      90.657  94.339  90.207
HETATM 6192 H    PO01    1      91.079  96.430  89.608
HETATM 6193 H    PO01    1      92.154  97.006  90.977
HETATM 6194 H    PO01    1      92.651  97.238  89.303
HETATM 6195 H    PO01    1      95.040  93.834  85.977
HETATM 6196 H    PO01    1      94.907  94.434  88.377
HETATM 6197 H    PO01    1      90.718  94.713  87.982
HETATM 6198 H    PO01    1      90.995  94.073  85.652
HETATM 6199 O3   PO01    1      97.288  95.494  96.612
HETATM 6200 C3   PO01    1      95.219  96.629  96.522
HETATM 6201 C3   PO01    1      96.252  95.832  95.649
HETATM 6202 C3   PO01    1      96.856  96.546  94.429
HETATM 6203 O3   PO01    1      97.279  95.631  93.333
HETATM 6204 CR   PO01    1      95.506  94.302  92.578
HETATM 6205 CR   PO01    1      94.307  94.170  91.874
HETATM 6206 CR   PO01    1      94.022  95.008  90.738
HETATM 6207 CR   PO01    1      95.058  95.927  90.419
HETATM 6208 CR   PO01    1      96.136  96.251  91.276
HETATM 6209 CR   PO01    1      96.385  95.408  92.356
HETATM 6210 O3   PO01    1      93.307  94.753  80.934
HETATM 6211 C3   PO01    1      94.111  92.537  81.630
HETATM 6212 C3   PO01    1      93.202  93.730  81.953
HETATM 6213 C3   PO01    1      93.419  94.353  83.394
HETATM 6214 O3   PO01    1      93.011  93.442  84.452
HETATM 6215 C3   PO01    1      91.607  94.179  90.671
HETATM 6216 C3   PO01    1      92.087  96.568  90.004
HETATM 6217 C3   PO01    1      92.667  95.052  89.969
HETATM 6218 CR   PO01    1      94.156  94.053  86.389
HETATM 6219 CR   PO01    1      94.055  94.390  87.807
HETATM 6220 CR   PO01    1      92.818  94.673  88.473
HETATM 6221 CR   PO01    1      91.698  94.528  87.627
HETATM 6222 CR   PO01    1      91.791  94.180  86.249
HETATM 6223 CR   PO01    1      93.009  94.003  85.597
HETATM 6224 H    PO01    1      92.873 101.998 124.154
HETATM 6225 H    PO01    1      92.329 103.131 125.266
HETATM 6226 H    PO01    1      93.354 100.624 126.378
HETATM 6227 H    PO01    1      95.381 101.736 127.081
HETATM 6228 H    PO01    1      94.937 103.279 126.477
HETATM 6229 H    PO01    1      97.918 101.563 125.452
HETATM 6230 H    PO01    1      99.382  99.663 124.929
HETATM 6231 H    PO01    1      95.906  97.576 123.522
HETATM 6232 H    PO01    1      94.697  99.611 123.888
HETATM 6233 H    PO01    1     101.560  99.935 117.830
HETATM 6234 H    PO01    1     101.706 101.356 118.874
HETATM 6235 H    PO01    1     104.240 101.237 119.001
HETATM 6236 H    PO01    1     104.532  98.897 119.678
HETATM 6237 H    PO01    1     102.949  98.398 119.155
HETATM 6238 H    PO01    1      98.329  96.067 125.714
HETATM 6239 H    PO01    1      99.969  95.923 124.892
HETATM 6240 H    PO01    1      99.588  97.264 125.983
HETATM 6241 H    PO01    1      98.787  95.389 122.685
HETATM 6242 H    PO01    1      97.410  95.468 123.622
HETATM 6243 H    PO01    1      97.488  96.414 122.268
HETATM 6244 H    PO01    1     103.249  98.488 123.018
HETATM 6245 H    PO01    1     101.602  97.331 124.231
HETATM 6246 H    PO01    1      98.690  98.516 121.449
HETATM 6247 H    PO01    1     100.486  99.431 120.001
HETATM 6248 O3   PO01    1      92.794 102.166 127.597
HETATM 6249 C3   PO01    1      92.322 102.064 125.145
HETATM 6250 C3   PO01    1      93.302 101.732 126.319
HETATM 6251 C3   PO01    1      94.787 102.213 126.317
HETATM 6252 O3   PO01    1      95.355 101.835 125.044
HETATM 6253 CR   PO01    1      97.518 100.728 125.174
HETATM 6254 CR   PO01    1      98.372  99.573 124.855
HETATM 6255 CR   PO01    1      97.782  98.372 124.309
HETATM 6256 CR   PO01    1      96.365  98.412 124.027
HETATM 6257 CR   PO01    1      95.555  99.536 124.364
HETATM 6258 CR   PO01    1      96.108 100.679 124.964
HETATM 6259 O3   PO01    1     104.294 100.007 117.362
HETATM 6260 C3   PO01    1     102.197 100.854 118.047
HETATM 6261 C3   PO01    1     103.592 100.440 118.495
HETATM 6262 C3   PO01    1     103.520  99.253 119.526
HETATM 6263 O3   PO01    1     103.023  99.653 120.788
HETATM 6264 C3   PO01    1      99.149  96.586 125.233
HETATM 6265 C3   PO01    1      98.061  96.034 123.060
HETATM 6266 C3   PO01    1      98.730  97.238 123.847
HETATM 6267 CR   PO01    1     102.270  98.444 122.706
HETATM 6268 CR   PO01    1     101.277  97.873 123.461
HETATM 6269 CR   PO01    1      99.901  97.816 123.025
HETATM 6270 CR   PO01    1      99.716  98.388 121.705
HETATM 6271 CR   PO01    1     100.765  98.923 120.914
HETATM 6272 CR   PO01    1     102.002  98.984 121.435
HETATM 6273 H    PO01    1      85.632 100.200 130.631
HETATM 6274 H    PO01    1      87.097  99.590 130.231
HETATM 6275 H    PO01    1      86.041  99.751 128.187
HETATM 6276 H    PO01    1      85.155 101.680 127.039
HETATM 6277 H    PO01    1      84.923 102.614 128.615
HETATM 6278 H    PO01    1      82.851  99.905 126.299
HETATM 6279 H    PO01    1      80.685 100.213 125.555
HETATM 6280 H    PO01    1      79.760 102.874 128.668
HETATM 6281 H    PO01    1      82.070 102.555 129.498
HETATM 6282 H    PO01    1      70.791 103.047 132.573
HETATM 6283 H    PO01    1      72.089 104.074 131.749
HETATM 6284 H    PO01    1      72.543 101.099 132.155
HETATM 6285 H    PO01    1      72.811 102.880 129.799
HETATM 6286 H    PO01    1      72.758 101.136 129.526
HETATM 6287 H    PO01    1      79.289 103.037 124.817
HETATM 6288 H    PO01    1      77.583 103.331 125.246
HETATM 6289 H    PO01    1      78.888 103.851 126.364
HETATM 6290 H    PO01    1      78.690 100.817 124.611
HETATM 6291 H    PO01    1      78.169  99.745 125.837
HETATM 6292 H    PO01    1      77.063 100.932 125.168
HETATM 6293 H    PO01    1      76.005  99.820 130.065
HETATM 6294 H    PO01    1      77.910  99.869 128.368
HETATM 6295 H    PO01    1      76.916 103.880 127.447
HETATM 6296 H    PO01    1      75.064 103.761 129.191
HETATM 6297 O3   PO01    1      87.382 101.263 127.891
HETATM 6298 C3   PO01    1      86.546 100.564 130.154
HETATM 6299 C3   PO01    1      86.260 100.783 128.599
HETATM 6300 C3   PO01    1      85.046 101.642 128.131
HETATM 6301 O3   PO01    1      83.845 100.917 128.546
HETATM 6302 CR   PO01    1      82.222 100.591 126.827
HETATM 6303 CR   PO01    1      80.870 100.777 126.390
HETATM 6304 CR   PO01    1      79.977 101.708 127.026
HETATM 6305 CR   PO01    1      80.488 102.317 128.210
HETATM 6306 CR   PO01    1      81.804 102.126 128.667
HETATM 6307 CR   PO01    1      82.647 101.230 127.999
HETATM 6308 O3   PO01    1      70.924 101.344 130.828
HETATM 6309 C3   PO01    1      71.870 103.117 132.329
HETATM 6310 C3   PO01    1      72.140 101.837 131.466
HETATM 6311 C3   PO01    1      73.041 101.915 130.255
HETATM 6312 O3   PO01    1      74.409 101.722 130.668
HETATM 6313 C3   PO01    1      78.572 103.128 125.664
HETATM 6314 C3   PO01    1      78.101 100.757 125.502
HETATM 6315 C3   PO01    1      78.521 101.843 126.538
HETATM 6316 CR   PO01    1      76.229 100.678 129.569
HETATM 6317 CR   PO01    1      77.328 100.713 128.594
HETATM 6318 CR   PO01    1      77.536 101.797 127.669
HETATM 6319 CR   PO01    1      76.764 102.984 127.955
HETATM 6320 CR   PO01    1      75.738 102.998 128.959
HETATM 6321 CR   PO01    1      75.422 101.853 129.688
HETATM 6322 H    PO01    1      77.782 111.160 116.209
HETATM 6323 H    PO01    1      79.482 111.522 115.802
HETATM 6324 H    PO01    1      78.597 110.384 118.470
HETATM 6325 H    PO01    1      81.346 110.742 117.170
HETATM 6326 H    PO01    1      80.888 110.104 118.862
HETATM 6327 H    PO01    1      82.521 113.217 116.802
HETATM 6328 H    PO01    1      84.438 114.428 117.486
HETATM 6329 H    PO01    1      84.079 112.919 121.471
HETATM 6330 H    PO01    1      81.872 112.350 120.847
HETATM 6331 H    PO01    1      88.957 121.836 117.825
HETATM 6332 H    PO01    1      87.974 123.372 117.325
HETATM 6333 H    PO01    1      86.132 122.655 118.746
HETATM 6334 H    PO01    1      86.783 120.545 120.456
HETATM 6335 H    PO01    1      88.078 120.289 119.300
HETATM 6336 H    PO01    1      85.852 114.908 121.964
HETATM 6337 H    PO01    1      86.482 113.297 121.706
HETATM 6338 H    PO01    1      87.401 114.761 121.234
HETATM 6339 H    PO01    1      87.927 113.430 119.266
HETATM 6340 H    PO01    1      86.665 112.373 119.087
HETATM 6341 H    PO01    1      86.827 113.590 117.986
HETATM 6342 H    PO01    1      84.439 118.751 119.922
HETATM 6343 H    PO01    1      84.293 116.389 120.472
HETATM 6344 H    PO01    1      87.671 115.683 118.057
HETATM 6345 H    PO01    1      87.664 118.019 117.469
HETATM 6346 O3   PO01    1      79.198 109.198 116.883
HETATM 6347 C3   PO01    1      78.701 111.618 116.628
HETATM 6348 C3   PO01    1      79.272 110.472 117.609
HETATM 6349 C3   PO01    1      80.724 110.840 118.054
HETATM 6350 O3   PO01    1      80.839 112.175 118.607
HETATM 6351 CR   PO01    1      82.789 113.280 117.848
HETATM 6352 CR   PO01    1      84.029 113.774 118.189
HETATM 6353 CR   PO01    1      84.555 113.670 119.537
HETATM 6354 CR   PO01    1      83.795 113.092 120.510
HETATM 6355 CR   PO01    1      82.481 112.664 120.141
HETATM 6356 CR   PO01    1      82.056 112.660 118.837
HETATM 6357 O3   PO01    1      88.079 123.034 119.507
HETATM 6358 C3   PO01    1      88.135 122.605 118.087
HETATM 6359 C3   PO01    1      86.995 122.145 119.009
HETATM 6360 C3   PO01    1      87.025 120.658 119.420
HETATM 6361 O3   PO01    1      86.229 119.865 118.522
HETATM 6362 C3   PO01    1      86.407 114.289 121.243
HETATM 6363 C3   PO01    1      86.852 113.357 118.958
HETATM 6364 C3   PO01    1      85.892 114.330 119.781
HETATM 6365 CR   PO01    1      85.125 118.055 119.569
HETATM 6366 CR   PO01    1      85.074 116.706 119.863
HETATM 6367 CR   PO01    1      85.983 115.802 119.343
HETATM 6368 CR   PO01    1      86.935 116.294 118.427
HETATM 6369 CR   PO01    1      87.011 117.663 118.092
HETATM 6370 CR   PO01    1      86.140 118.540 118.778
HETATM 6371 H    PO01    1     103.199 100.971  86.053
HETATM 6372 H    PO01    1     102.701 102.015  84.964
HETATM 6373 H    PO01    1     103.767 103.939  86.745
HETATM 6374 H    PO01    1     105.255 102.240  84.417
HETATM 6375 H    PO01    1     105.875 103.674  85.239
HETATM 6376 H    PO01    1     106.499 104.120  82.275
HETATM 6377 H    PO01    1     106.254 103.357  80.013
HETATM 6378 H    PO01    1     102.277 102.420  80.583
HETATM 6379 H    PO01    1     102.391 103.316  82.776
HETATM 6380 H    PO01    1      95.691 105.244  76.519
HETATM 6381 H    PO01    1      96.246 105.361  74.793
HETATM 6382 H    PO01    1      98.005 105.168  77.156
HETATM 6383 H    PO01    1      98.901 106.038  74.434
HETATM 6384 H    PO01    1      98.897 104.298  74.827
HETATM 6385 H    PO01    1     105.188 102.203  76.662
HETATM 6386 H    PO01    1     105.812 103.495  77.742
HETATM 6387 H    PO01    1     106.041 101.714  78.106
HETATM 6388 H    PO01    1     102.835 100.574  79.062
HETATM 6389 H    PO01    1     103.667 100.481  77.555
HETATM 6390 H    PO01    1     104.544 100.230  79.066
HETATM 6391 H    PO01    1     100.120 103.114  76.273
HETATM 6392 H    PO01    1     101.725 101.811  77.183
HETATM 6393 H    PO01    1     103.967 105.255  78.050
HETATM 6394 H    PO01    1     102.424 106.512  76.625
HETATM 6395 O3   PO01    1     104.950 102.211  87.223
HETATM 6396 C3   PO01    1     102.911 101.980  86.009
HETATM 6397 C3   PO01    1     104.105 102.939  86.268
HETATM 6398 C3   PO01    1     104.974 103.197  84.969
HETATM 6399 O3   PO01    1     104.346 104.064  84.002
HETATM 6400 CR   PO01    1     105.539 103.795  81.895
HETATM 6401 CR   PO01    1     105.420 103.356  80.570
HETATM 6402 CR   PO01    1     104.196 102.895  79.936
HETATM 6403 CR   PO01    1     103.167 102.797  80.909
HETATM 6404 CR   PO01    1     103.186 103.347  82.201
HETATM 6405 CR   PO01    1     104.379 103.767  82.693
HETATM 6406 O3   PO01    1      97.391 106.957  76.144
HETATM 6407 C3   PO01    1      96.449 104.909  75.755
HETATM 6408 C3   PO01    1      97.761 105.583  76.174
HETATM 6409 C3   PO01    1      98.952 105.351  75.232
HETATM 6410 O3   PO01    1     100.204 105.721  75.806
HETATM 6411 C3   PO01    1     105.375 102.511  77.676
HETATM 6412 C3   PO01    1     103.721 100.854  78.536
HETATM 6413 C3   PO01    1     104.058 102.453  78.499
HETATM 6414 CR   PO01    1     100.910 103.634  76.535
HETATM 6415 CR   PO01    1     101.954 102.776  77.062
HETATM 6416 CR   PO01    1     103.082 103.304  77.716
HETATM 6417 CR   PO01    1     103.244 104.750  77.524
HETATM 6418 CR   PO01    1     102.313 105.571  76.809
HETATM 6419 CR   PO01    1     101.098 104.999  76.409
HETATM 6420 H    PO01    1      84.187 105.783  68.446
HETATM 6421 H    PO01    1      84.621 104.515  69.550
HETATM 6422 H    PO01    1      82.704 105.845  71.036
HETATM 6423 H    PO01    1      85.680 106.158  71.264
HETATM 6424 H    PO01    1      84.774 104.668  71.892
HETATM 6425 H    PO01    1      86.753 106.454  73.487
HETATM 6426 H    PO01    1      87.758 105.100  75.230
HETATM 6427 H    PO01    1      83.929 103.593  76.266
HETATM 6428 H    PO01    1      82.989 105.056  74.505
HETATM 6429 H    PO01    1      91.795 109.731  77.412
HETATM 6430 H    PO01    1      92.271 109.700  79.168
HETATM 6431 H    PO01    1      90.221 107.859  78.054
HETATM 6432 H    PO01    1      90.734 108.585  81.003
HETATM 6433 H    PO01    1      91.416 107.211  80.242
HETATM 6434 H    PO01    1      85.283 101.729  77.481
HETATM 6435 H    PO01    1      86.193 102.213  78.916
HETATM 6436 H    PO01    1      84.816 103.170  78.452
HETATM 6437 H    PO01    1      88.016 101.545  77.125
HETATM 6438 H    PO01    1      87.141 101.804  75.734
HETATM 6439 H    PO01    1      88.437 102.857  75.961
HETATM 6440 H    PO01    1      87.226 107.563  79.178
HETATM 6441 H    PO01    1      86.040 106.014  77.916
HETATM 6442 H    PO01    1      89.006 103.088  78.674
HETATM 6443 H    PO01    1      90.038 104.564  80.041
HETATM 6444 O3   PO01    1      83.516 107.409  70.189
HETATM 6445 C3   PO01    1      83.788 105.203  69.246
HETATM 6446 C3   PO01    1      83.657 106.061  70.591
HETATM 6447 C3   PO01    1      84.728 105.801  71.675
HETATM 6448 O3   PO01    1      84.338 106.469  72.873
HETATM 6449 CR   PO01    1      86.226 105.902  74.149
HETATM 6450 CR   PO01    1      86.777 105.095  75.144
HETATM 6451 CR   PO01    1      85.975 104.240  75.992
HETATM 6452 CR   PO01    1      84.574 104.079  75.662
HETATM 6453 CR   PO01    1      83.992 104.901  74.674
HETATM 6454 CR   PO01    1      84.862 105.783  73.918
HETATM 6455 O3   PO01    1      89.707 109.739  78.825
HETATM 6456 C3   PO01    1      91.902 109.071  78.330
HETATM 6457 C3   PO01    1      90.533 108.518  78.818
HETATM 6458 C3   PO01    1      90.554 107.870  80.213
HETATM 6459 O3   PO01    1      89.325 107.161  80.590
HETATM 6460 C3   PO01    1      85.669 102.609  78.063
HETATM 6461 C3   PO01    1      87.626 102.370  76.479
HETATM 6462 C3   PO01    1      86.669 103.429  77.185
HETATM 6463 CR   PO01    1      87.581 106.674  79.005
HETATM 6464 CR   PO01    1      86.885 105.648  78.297
HETATM 6465 CR   PO01    1      87.425 104.358  78.108
HETATM 6466 CR   PO01    1      88.623 104.010  78.821
HETATM 6467 CR   PO01    1      89.201 104.922  79.598
HETATM 6468 CR   PO01    1      88.719 106.248  79.677
HETATM 6469 H    PO01    1      89.289 120.464 106.348
HETATM 6470 H    PO01    1      87.581 119.764 106.771
HETATM 6471 H    PO01    1      88.306 117.627 105.620
HETATM 6472 H    PO01    1      90.550 117.119 104.885
HETATM 6473 H    PO01    1      91.308 118.667 105.290
HETATM 6474 H    PO01    1      91.744 120.418 103.136
HETATM 6475 H    PO01    1      93.441 120.378 101.544
HETATM 6476 H    PO01    1      92.427 116.450 100.530
HETATM 6477 H    PO01    1      90.661 116.535 102.172
HETATM 6478 H    PO01    1      92.839 111.820  94.172
HETATM 6479 H    PO01    1      93.736 113.248  94.066
HETATM 6480 H    PO01    1      95.720 111.886  95.069
HETATM 6481 H    PO01    1      95.198 112.138  97.374
HETATM 6482 H    PO01    1      93.585 112.358  96.929
HETATM 6483 H    PO01    1      92.863 119.564  98.310
HETATM 6484 H    PO01    1      94.091 120.641  99.049
HETATM 6485 H    PO01    1      94.465 119.642  97.721
HETATM 6486 H    PO01    1      96.435 119.073  99.557
HETATM 6487 H    PO01    1      95.538 119.812 100.869
HETATM 6488 H    PO01    1      95.872 118.201 101.042
HETATM 6489 H    PO01    1      92.940 115.480  96.474
HETATM 6490 H    PO01    1      92.680 117.348  97.608
HETATM 6491 H    PO01    1      96.302 116.446  99.643
HETATM 6492 H    PO01    1      96.569 114.447  98.036
HETATM 6493 O3   PO01    1      89.385 118.714 107.216
HETATM 6494 C3   PO01    1      88.651 119.627 106.375
HETATM 6495 C3   PO01    1      89.134 118.330 105.885
HETATM 6496 C3   PO01    1      90.379 118.190 104.898
HETATM 6497 O3   PO01    1      90.013 118.501 103.564
HETATM 6498 CR   PO01    1      91.891 119.584 102.545
HETATM 6499 CR   PO01    1      92.862 119.487 101.569
HETATM 6500 CR   PO01    1      93.121 118.384 100.704
HETATM 6501 CR   PO01    1      92.260 117.304 100.982
HETATM 6502 CR   PO01    1      91.271 117.319 102.037
HETATM 6503 CR   PO01    1      90.992 118.488 102.736
HETATM 6504 O3   PO01    1      94.654 110.251  95.595
HETATM 6505 C3   PO01    1      93.882 112.148  94.085
HETATM 6506 C3   PO01    1      94.756 111.672  95.315
HETATM 6507 C3   PO01    1      94.556 112.470  96.586
HETATM 6508 O3   PO01    1      94.935 113.867  96.266
HETATM 6509 C3   PO01    1      93.891 119.626  98.624
HETATM 6510 C3   PO01    1      95.592 118.917 100.315
HETATM 6511 C3   PO01    1      94.187 118.417  99.643
HETATM 6512 CR   PO01    1      93.682 115.667  97.094
HETATM 6513 CR   PO01    1      93.533 116.792  97.815
HETATM 6514 CR   PO01    1      94.481 117.152  98.782
HETATM 6515 CR   PO01    1      95.613 116.270  98.946
HETATM 6516 CR   PO01    1      95.809 115.096  98.082
HETATM 6517 CR   PO01    1      94.779 114.837  97.221
HETATM 6518 H    PO01    1      94.499 103.338  75.187
HETATM 6519 H    PO01    1      95.095 101.813  75.174
HETATM 6520 H    PO01    1      94.777 101.984  72.978
HETATM 6521 H    PO01    1      95.260 103.547  71.446
HETATM 6522 H    PO01    1      96.227 104.633  72.483
HETATM 6523 H    PO01    1      91.991 103.452  73.954
HETATM 6524 H    PO01    1      90.018 102.975  72.949
HETATM 6525 H    PO01    1      91.369 104.670  69.350
HETATM 6526 H    PO01    1      93.391 105.311  70.373
HETATM 6527 H    PO01    1      84.453 110.727  67.876
HETATM 6528 H    PO01    1      85.811 110.081  68.724
HETATM 6529 H    PO01    1      87.021 110.246  66.283
HETATM 6530 H    PO01    1      86.582 107.920  66.138
HETATM 6531 H    PO01    1      85.670 107.977  67.677
HETATM 6532 H    PO01    1      89.946 101.296  69.710
HETATM 6533 H    PO01    1      88.940 102.006  68.477
HETATM 6534 H    PO01    1      90.573 102.571  68.522
HETATM 6535 H    PO01    1      87.505 102.141  70.312
HETATM 6536 H    PO01    1      88.509 101.909  71.747
HETATM 6537 H    PO01    1      87.620 103.370  71.617
HETATM 6538 H    PO01    1      88.627 106.154  66.373
HETATM 6539 H    PO01    1      89.271 104.021  67.465
HETATM 6540 H    PO01    1      88.165 105.699  71.284
HETATM 6541 H    PO01    1      87.593 107.731  70.148
HETATM 6542 O3   PO01    1      96.814 102.165  72.977
HETATM 6543 C3   PO01    1      95.352 102.797  74.897
HETATM 6544 C3   PO01    1      95.557 102.697  73.317
HETATM 6545 C3   PO01    1      95.310 103.938  72.453
HETATM 6546 O3   PO01    1      94.189 104.753  72.888
HETATM 6547 CR   PO01    1      91.899 103.849  73.029
HETATM 6548 CR   PO01    1      90.712 103.534  72.346
HETATM 6549 CR   PO01    1      90.443 103.796  71.013
HETATM 6550 CR   PO01    1      91.479 104.483  70.320
HETATM 6551 CR   PO01    1      92.734 104.755  70.954
HETATM 6552 CR   PO01    1      92.972 104.408  72.303
HETATM 6553 O3   PO01    1      85.185 109.751 133.462
HETATM 6554 C3   PO01    1      85.572 110.658  67.824
HETATM 6555 C3   PO01    1      86.086 109.792  66.616
HETATM 6556 C3   PO01    1      86.480 108.342  67.107
HETATM 6557 O3   PO01    1      87.824 108.278  67.670
HETATM 6558 C3   PO01    1      89.708 102.193  69.195
HETATM 6559 C3   PO01    1      88.157 102.618  71.009
HETATM 6560 C3   PO01    1      89.274 103.340  70.170
HETATM 6561 CR   PO01    1      88.548 105.944  67.408
HETATM 6562 CR   PO01    1      88.880 104.707  68.074
HETATM 6563 CR   PO01    1      88.738 104.512  69.523
HETATM 6564 CR   PO01    1      88.192 105.646  70.207
HETATM 6565 CR   PO01    1      87.897 106.903  69.588
HETATM 6566 CR   PO01    1      88.083 107.038  68.183
HETATM 6567 H    PO01    1      96.948 129.892 107.945
HETATM 6568 H    PO01    1      95.701 130.389 106.888
HETATM 6569 H    PO01    1      94.279 128.254 107.552
HETATM 6570 H    PO01    1      95.268 126.940 105.817
HETATM 6571 H    PO01    1      96.850 127.788 105.894
HETATM 6572 H    PO01    1      96.589 127.958 102.811
HETATM 6573 H    PO01    1      95.755 126.857 100.994
HETATM 6574 H    PO01    1      92.026 126.632 102.957
HETATM 6575 H    PO01    1      92.811 128.302 104.511
HETATM 6576 H    PO01    1      88.668 130.290 100.860
HETATM 6577 H    PO01    1      87.796 131.747 100.136
HETATM 6578 H    PO01    1      86.142 130.131  99.138
HETATM 6579 H    PO01    1      86.510 127.638  99.967
HETATM 6580 H    PO01    1      87.696 128.135 101.084
HETATM 6581 H    PO01    1      94.200 126.552  98.928
HETATM 6582 H    PO01    1      95.069 125.104  99.564
HETATM 6583 H    PO01    1      93.547 124.884  98.692
HETATM 6584 H    PO01    1      92.422 124.279 102.135
HETATM 6585 H    PO01    1      92.498 123.520 100.581
HETATM 6586 H    PO01    1      93.982 123.924 101.521
HETATM 6587 H    PO01    1      88.508 125.655  99.448
HETATM 6588 H    PO01    1      90.543 124.593 100.139
HETATM 6589 H    PO01    1      92.416 128.391 100.318
HETATM 6590 H    PO01    1      90.444 129.304  99.529
HETATM 6591 O3   PO01    1      96.204 127.605 108.338
HETATM 6592 C3   PO01    1      95.864 129.855 107.746
HETATM 6593 C3   PO01    1      95.379 128.403 107.457
HETATM 6594 C3   PO01    1      95.721 127.933 106.009
HETATM 6595 O3   PO01    1      95.273 128.875 104.959
HETATM 6596 CR   PO01    1      95.641 127.772 102.838
HETATM 6597 CR   PO01    1      95.122 126.980 101.786
HETATM 6598 CR   PO01    1      93.782 126.549 101.720
HETATM 6599 CR   PO01    1      92.989 126.999 102.881
HETATM 6600 CR   PO01    1      93.473 127.902 103.844
HETATM 6601 CR   PO01    1      94.795 128.261 103.847
HETATM 6602 O3   PO01    1      86.431 130.489 101.243
HETATM 6603 C3   PO01    1      87.703 130.763 100.656
HETATM 6604 C3   PO01    1      86.742 129.754 100.024
HETATM 6605 C3   PO01    1      87.264 128.286 100.102
HETATM 6606 O3   PO01    1      88.155 128.170  98.997
HETATM 6607 C3   PO01    1      94.077 125.550  99.373
HETATM 6608 C3   PO01    1      93.000 124.288 101.220
HETATM 6609 C3   PO01    1      93.168 125.728 100.626
HETATM 6610 CR   PO01    1      89.411 126.206  99.585
HETATM 6611 CR   PO01    1      90.621 125.605 100.036
HETATM 6612 CR   PO01    1      91.801 126.328 100.201
HETATM 6613 CR   PO01    1      91.607 127.737 100.102
HETATM 6614 CR   PO01    1      90.464 128.343  99.614
HETATM 6615 CR   PO01    1      89.327 127.580  99.323
HETATM 6616 H    PO01    1     101.906 114.062 107.921
HETATM 6617 H    PO01    1     102.563 115.647 107.674
HETATM 6618 H    PO01    1     103.226 113.496 105.620
HETATM 6619 H    PO01    1     101.020 113.471 104.277
HETATM 6620 H    PO01    1     100.266 114.281 105.657
HETATM 6621 H    PO01    1     100.019 110.664 104.625
HETATM 6622 H    PO01    1      98.117 109.284 104.746
HETATM 6623 H    PO01    1      96.825 112.040 107.819
HETATM 6624 H    PO01    1      98.949 113.000 107.860
HETATM 6625 H    PO01    1      97.068 107.071 115.856
HETATM 6626 H    PO01    1      97.723 106.699 114.390
HETATM 6627 H    PO01    1      94.953 107.966 114.658
HETATM 6628 H    PO01    1      94.741 106.641 112.355
HETATM 6629 H    PO01    1      96.359 106.295 112.514
HETATM 6630 H    PO01    1      94.982 111.051 105.034
HETATM 6631 H    PO01    1      93.821 110.369 106.245
HETATM 6632 H    PO01    1      94.874 111.859 106.564
HETATM 6633 H    PO01    1      95.026 107.914 106.215
HETATM 6634 H    PO01    1      95.540 108.561 104.780
HETATM 6635 H    PO01    1      96.719 107.844 105.847
HETATM 6636 H    PO01    1      97.679 107.527 110.402
HETATM 6637 H    PO01    1      97.840 108.448 108.120
HETATM 6638 H    PO01    1      93.985 110.210 108.595
HETATM 6639 H    PO01    1      93.982 109.629 110.724
HETATM 6640 O3   PO01    1     102.703 115.397 105.202
HETATM 6641 C3   PO01    1     102.653 114.551 107.385
HETATM 6642 C3   PO01    1     102.418 114.209 105.888
HETATM 6643 C3   PO01    1     101.050 113.622 105.379
HETATM 6644 O3   PO01    1     100.919 112.398 106.098
HETATM 6645 CR   PO01    1      99.374 110.812 105.348
HETATM 6646 CR   PO01    1      98.161 110.075 105.446
HETATM 6647 CR   PO01    1      97.255 110.532 106.363
HETATM 6648 CR   PO01    1      97.540 111.640 107.179
HETATM 6649 CR   PO01    1      98.798 112.228 107.222
HETATM 6650 CR   PO01    1      99.691 111.925 106.167
HETATM 6651 O3   PO01    1      95.013 105.958 114.744
HETATM 6652 C3   PO01    1      97.103 107.419 114.835
HETATM 6653 C3   PO01    1      95.635 107.151 114.295
HETATM 6654 C3   PO01    1      95.613 107.073 112.722
HETATM 6655 O3   PO01    1      95.821 108.341 112.139
HETATM 6656 C3   PO01    1      94.843 110.831 106.073
HETATM 6657 C3   PO01    1      95.792 108.447 105.816
HETATM 6658 C3   PO01    1      95.945 109.828 106.612
HETATM 6659 CR   PO01    1      96.847 108.037 109.982
HETATM 6660 CR   PO01    1      96.930 108.564 108.620
HETATM 6661 CR   PO01    1      95.921 109.438 108.082
HETATM 6662 CR   PO01    1      94.786 109.646 108.887
HETATM 6663 CR   PO01    1      94.841 109.323 110.267
HETATM 6664 CR   PO01    1      95.823 108.474 110.816
HETATM 6665 H    PO01    1      93.658 112.903 113.864
HETATM 6666 H    PO01    1      94.063 111.975 112.260
HETATM 6667 H    PO01    1      93.213 109.931 113.094
HETATM 6668 H    PO01    1      91.506 109.901 115.169
HETATM 6669 H    PO01    1      92.231 111.503 115.660
HETATM 6670 H    PO01    1      94.358 111.004 117.720
HETATM 6671 H    PO01    1      94.139 110.398 120.046
HETATM 6672 H    PO01    1      92.067 106.866 118.886
HETATM 6673 H    PO01    1      91.998 107.695 116.691
HETATM 6674 H    PO01    1      89.887 115.063 126.499
HETATM 6675 H    PO01    1      90.242 113.438 126.565
HETATM 6676 H    PO01    1      92.587 113.449 126.291
HETATM 6677 H    PO01    1      92.588 113.815 123.888
HETATM 6678 H    PO01    1      90.898 114.364 123.893
HETATM 6679 H    PO01    1      92.549 105.958 121.143
HETATM 6680 H    PO01    1      92.648 106.526 122.753
HETATM 6681 H    PO01    1      91.263 107.000 121.709
HETATM 6682 H    PO01    1      94.935 107.087 122.269
HETATM 6683 H    PO01    1      94.972 106.847 120.632
HETATM 6684 H    PO01    1      95.349 108.449 121.273
HETATM 6685 H    PO01    1      93.606 111.620 124.392
HETATM 6686 H    PO01    1      94.529 109.737 123.208
HETATM 6687 H    PO01    1      90.885 109.345 121.052
HETATM 6688 H    PO01    1      89.925 111.088 122.580
HETATM 6689 O3   PO01    1      92.051 111.739 112.978
HETATM 6690 C3   PO01    1      93.468 112.089 113.151
HETATM 6691 C3   PO01    1      92.802 110.794 113.653
HETATM 6692 C3   PO01    1      92.360 110.598 115.085
HETATM 6693 O3   PO01    1      93.349 109.791 115.630
HETATM 6694 CR   PO01    1      93.855 110.135 117.987
HETATM 6695 CR   PO01    1      93.681 109.789 119.351
HETATM 6696 CR   PO01    1      93.116 108.579 119.814
HETATM 6697 CR   PO01    1      92.453 107.805 118.702
HETATM 6698 CR   PO01    1      92.494 108.254 117.394
HETATM 6699 CR   PO01    1      93.169 109.434 116.969
HETATM 6700 O3   PO01    1      92.911 115.450 125.922
HETATM 6701 C3   PO01    1      90.743 114.422 126.798
HETATM 6702 C3   PO01    1      92.008 114.353 125.832
HETATM 6703 C3   PO01    1      91.630 113.752 124.429
HETATM 6704 O3   PO01    1      91.154 112.307 124.446
HETATM 6705 C3   PO01    1      92.336 106.842 121.755
HETATM 6706 C3   PO01    1      94.665 107.631 121.349
HETATM 6707 C3   PO01    1      93.192 108.148 121.245
HETATM 6708 CR   PO01    1      93.010 111.114 123.764
HETATM 6709 CR   PO01    1      93.547 110.062 123.015
HETATM 6710 CR   PO01    1      92.751 109.362 122.030
HETATM 6711 CR   PO01    1      91.405 109.709 121.890
HETATM 6712 CR   PO01    1      90.892 110.790 122.636
HETATM 6713 CR   PO01    1      91.687 111.424 123.611
HETATM 6714 H    PO01    1      80.987 118.523 131.285
HETATM 6715 H    PO01    1      79.430 118.849 131.933
HETATM 6716 H    PO01    1      81.543 119.645 133.696
HETATM 6717 H    PO01    1      80.295 118.534  67.478
HETATM 6718 H    PO01    1      78.910 118.436  66.417
HETATM 6719 H    PO01    1      79.384 119.667  69.564
HETATM 6720 H    PO01    1      77.920 120.694  71.102
HETATM 6721 H    PO01    1      76.173 122.897  68.117
HETATM 6722 H    PO01    1      77.848 122.103  66.635
HETATM 6723 H    PO01    1      78.692 129.190  74.064
HETATM 6724 H    PO01    1      79.616 129.199  72.610
HETATM 6725 H    PO01    1      77.748 130.307  71.434
HETATM 6726 H    PO01    1      75.773 129.014  71.960
HETATM 6727 H    PO01    1      76.448 128.344  73.476
HETATM 6728 H    PO01    1      74.144 120.896  70.206
HETATM 6729 H    PO01    1      73.568 122.273  71.026
HETATM 6730 H    PO01    1      74.133 122.431  69.317
HETATM 6731 H    PO01    1      75.055 122.132  72.787
HETATM 6732 H    PO01    1      75.343 120.525  72.065
HETATM 6733 H    PO01    1      76.729 121.533  72.677
HETATM 6734 H    PO01    1      78.582 125.773  72.047
HETATM 6735 H    PO01    1      77.953 123.633  71.925
HETATM 6736 H    PO01    1      74.118 124.659  70.458
HETATM 6737 H    PO01    1      74.904 126.996  70.727
HETATM 6738 O3   PO01    1      81.470 117.527 133.493
HETATM 6739 C3   PO01    1      80.418 119.164 131.981
HETATM 6740 C3   PO01    1      80.908 118.864 133.438
HETATM 6741 C3   PO01    1      79.840 119.004  66.615
HETATM 6742 O3   PO01    1      79.521 120.435  66.911
HETATM 6743 CR   PO01    1      78.675 120.333  69.248
HETATM 6744 CR   PO01    1      77.790 120.905  70.177
HETATM 6745 CR   PO01    1      76.765 121.738  69.813
HETATM 6746 CR   PO01    1      76.760 122.139  68.464
HETATM 6747 CR   PO01    1      77.766 121.735  67.580
HETATM 6748 CR   PO01    1      78.623 120.732  67.894
HETATM 6749 O3   PO01    1      76.731 131.066  73.028
HETATM 6750 C3   PO01    1      78.934 129.764  73.233
HETATM 6751 C3   PO01    1      77.581 130.011  72.482
HETATM 6752 C3   PO01    1      76.680 128.718  72.437
HETATM 6753 O3   PO01    1      77.372 127.815  71.600
HETATM 6754 C3   PO01    1      74.309 122.006  70.250
HETATM 6755 C3   PO01    1      75.727 121.524  72.150
HETATM 6756 C3   PO01    1      75.747 122.272  70.786
HETATM 6757 CR   PO01    1      77.644 125.579  71.679
HETATM 6758 CR   PO01    1      77.247 124.278  71.496
HETATM 6759 CR   PO01    1      76.026 123.832  70.955
HETATM 6760 CR   PO01    1      75.129 124.891  70.712
HETATM 6761 CR   PO01    1      75.552 126.289  70.815
HETATM 6762 CR   PO01    1      76.841 126.620  71.315
HETATM 6763 H    PO01   17      70.567 117.916 133.224
HETATM 6764 H    PO01   17      70.017 117.258 131.748
HETATM 6765 H    PO01   17      69.413 114.870 132.846
HETATM 6766 H    PO01   17      68.925 115.285  67.458
HETATM 6767 H    PO01   17      70.164 116.533  67.510
HETATM 6768 H    PO01   17      71.843 115.412  69.540
HETATM 6769 H    PO01   17      74.116 116.062  69.953
HETATM 6770 H    PO01   17      75.125 115.403 133.756
HETATM 6771 H    PO01   17      72.859 114.629 133.543
HETATM 6772 H    PO01   17      74.435 112.437  76.175
HETATM 6773 H    PO01   17      75.428 111.072  76.834
HETATM 6774 H    PO01   17      76.843 111.195  75.113
HETATM 6775 H    PO01   17      76.179 114.020  74.362
HETATM 6776 H    PO01   17      74.983 112.831  73.822
HETATM 6777 H    PO01   17      77.214 116.326  66.415
HETATM 6778 H    PO01   17      78.373 115.888  67.719
HETATM 6779 H    PO01   17      77.383 114.642  67.076
HETATM 6780 H    PO01   17      76.161 118.105  67.536
HETATM 6781 H    PO01   17      75.850 117.876  69.310
HETATM 6782 H    PO01   17      77.487 117.783  68.745
HETATM 6783 H    PO01   17      76.300 111.943  70.686
HETATM 6784 H    PO01   17      75.949 113.285  68.761
HETATM 6785 H    PO01   17      77.466 116.640  70.837
HETATM 6786 H    PO01   17      77.902 115.258  72.727
HETATM 6787 O3   PO01   17      68.746 116.806 133.272
HETATM 6788 C3   PO01   17      70.054 117.095 132.753
HETATM 6789 C3   PO01   17      69.688 115.729 133.400
HETATM 6790 C3   PO01   17      69.897 115.559  66.952
HETATM 6791 O3   PO01   17      70.933 114.609  67.272
HETATM 6792 CR   PO01   17      72.494 115.536  68.751
HETATM 6793 CR   PO01   17      73.829 115.786  69.001
HETATM 6794 CR   PO01   17      74.801 115.738  67.957
HETATM 6795 CR   PO01   17      74.454 115.396  66.575
HETATM 6796 CR   PO01   17      73.065 115.028  66.411
HETATM 6797 CR   PO01   17      72.142 115.132  67.466
HETATM 6798 O3   PO01   17      76.600 112.825  76.559
HETATM 6799 C3   PO01   17      75.356 112.028  76.425
HETATM 6800 C3   PO01   17      76.293 112.135  75.321
HETATM 6801 C3   PO01   17      76.038 112.998  74.046
HETATM 6802 O3   PO01   17      76.962 112.705  72.994
HETATM 6803 C3   PO01   17      77.356 115.694  67.325
HETATM 6804 C3   PO01   17      76.475 117.538  68.465
HETATM 6805 C3   PO01   17      76.268 115.966  68.384
HETATM 6806 CR   PO01   17      76.476 112.981  70.703
HETATM 6807 CR   PO01   17      76.324 113.785  69.562
HETATM 6808 CR   PO01   17      76.600 115.166  69.638
HETATM 6809 CR   PO01   17      77.098 115.677  70.845
HETATM 6810 CR   PO01   17      77.300 114.902  71.988
HETATM 6811 CR   PO01   17      76.950 113.526  71.893
HETATM 6812 H    PO01    1     106.301 132.574  92.865
HETATM 6813 H    PO01    1     105.648 131.201  93.663
HETATM 6814 H    PO01    1     103.393 131.738  93.180
HETATM 6815 H    PO01    1     103.154 133.228  91.073
HETATM 6816 H    PO01    1     104.691 133.953  91.439
HETATM 6817 H    PO01    1     101.239  67.169  91.185
HETATM 6818 H    PO01    1     100.911  69.233  90.126
HETATM 6819 H    PO01    1     104.098  70.895  92.306
HETATM 6820 H    PO01    1     104.435  68.741  93.333
HETATM 6821 H    PO01    1     102.395  66.488  82.758
HETATM 6822 H    PO01    1     101.387  67.709  82.044
HETATM 6823 H    PO01    1     103.278  68.196  84.467
HETATM 6824 H    PO01    1     100.788  69.307  84.545
HETATM 6825 H    PO01    1     101.451  70.038  83.073
HETATM 6826 H    PO01    1     100.994  72.180  91.913
HETATM 6827 H    PO01    1     100.755  73.223  90.452
HETATM 6828 H    PO01    1     100.065  71.684  90.673
HETATM 6829 H    PO01    1     103.037  73.643  90.037
HETATM 6830 H    PO01    1     103.276  72.989  91.760
HETATM 6831 H    PO01    1     104.223  72.528  90.387
HETATM 6832 H    PO01    1     104.476  70.310  86.302
HETATM 6833 H    PO01    1     104.223  70.497  88.691
HETATM 6834 H    PO01    1     100.403  72.061  88.221
HETATM 6835 H    PO01    1     100.411  71.441  85.751
HETATM 6836 O3   PO01    1     104.321 131.185  91.569
HETATM 6837 C3   PO01    1     105.481 132.228  93.389
HETATM 6838 C3   PO01    1     104.194 132.190  92.571
HETATM 6839 C3   PO01    1     103.813 133.497  91.913
HETATM 6840 O3   PO01    1     103.110  66.465  92.824
HETATM 6841 CR   PO01    1     101.837  67.956  91.409
HETATM 6842 CR   PO01    1     101.700  69.178  90.793
HETATM 6843 CR   PO01    1     102.546  70.286  90.990
HETATM 6844 CR   PO01    1     103.546  70.085  91.994
HETATM 6845 CR   PO01    1     103.734  68.850  92.611
HETATM 6846 CR   PO01    1     102.908  67.774  92.257
HETATM 6847 O3   PO01    1     103.506  69.001  82.565
HETATM 6848 C3   PO01    1     101.826  67.297  82.997
HETATM 6849 C3   PO01    1     102.609  68.471  83.614
HETATM 6850 C3   PO01    1     101.711  69.640  84.008
HETATM 6851 O3   PO01    1     102.466  70.690  84.560
HETATM 6852 C3   PO01    1     100.965  72.276  90.835
HETATM 6853 C3   PO01    1     103.246  72.767  90.645
HETATM 6854 C3   PO01    1     102.248  71.600  90.247
HETATM 6855 CR   PO01    1     103.529  70.592  86.736
HETATM 6856 CR   PO01    1     103.429  70.798  88.126
HETATM 6857 CR   PO01    1     102.267  71.308  88.714
HETATM 6858 CR   PO01    1     101.177  71.632  87.798
HETATM 6859 CR   PO01    1     101.189  71.237  86.450
HETATM 6860 CR   PO01    1     102.411  70.801  85.908
HETATM 6861 H    PO01    1      66.298 103.897  81.822
HETATM 6862 H    PO01    1     132.993 103.458  83.325
HETATM 6863 H    PO01    1      66.277 105.327  84.596
HETATM 6864 H    PO01    1      66.999 106.874  82.189
HETATM 6865 H    PO01    1      68.076 105.510  82.175
HETATM 6866 H    PO01    1      67.976 108.955  82.388
HETATM 6867 H    PO01    1      69.580 110.497  81.603
HETATM 6868 H    PO01    1      72.636 108.263  83.461
HETATM 6869 H    PO01    1      70.911 106.728  84.258
HETATM 6870 H    PO01    1      76.847 115.339  84.919
HETATM 6871 H    PO01    1      76.732 116.096  86.473
HETATM 6872 H    PO01    1      74.515 114.412  85.679
HETATM 6873 H    PO01    1      76.712 113.456  87.625
HETATM 6874 H    PO01    1      76.906 113.343  85.772
HETATM 6875 H    PO01    1      73.940 110.463  80.343
HETATM 6876 H    PO01    1      73.936 109.033  81.304
HETATM 6877 H    PO01    1      72.739 109.431  80.175
HETATM 6878 H    PO01    1      72.734 112.580  81.323
HETATM 6879 H    PO01    1      71.351 111.696  80.554
HETATM 6880 H    PO01    1      71.167 112.309  82.198
HETATM 6881 H    PO01    1      73.038 112.205  86.455
HETATM 6882 H    PO01    1      71.726 111.600  84.571
HETATM 6883 H    PO01    1      75.214 110.429  82.438
HETATM 6884 H    PO01    1      76.488 110.830  84.387
HETATM 6885 O3   PO01    1     133.124 105.568  82.751
HETATM 6886 C3   PO01    1     133.597 104.171  82.696
HETATM 6887 C3   PO01    1      66.347 105.309  83.456
HETATM 6888 C3   PO01    1      67.489 106.117  82.825
HETATM 6889 O3   PO01    1      68.341 106.751  83.841
HETATM 6890 CR   PO01    1      68.952 108.740  82.561
HETATM 6891 CR   PO01    1      69.939 109.646  82.051
HETATM 6892 CR   PO01    1      71.358 109.471  82.374
HETATM 6893 CR   PO01    1      71.684 108.361  83.216
HETATM 6894 CR   PO01    1      70.641 107.486  83.689
HETATM 6895 CR   PO01    1      69.291 107.647  83.362
HETATM 6896 O3   PO01    1      74.818 115.159  87.489
HETATM 6897 C3   PO01    1      76.133 115.754  85.697
HETATM 6898 C3   PO01    1      75.351 114.585  86.326
HETATM 6899 C3   PO01    1      76.247 113.293  86.634
HETATM 6900 O3   PO01    1      75.675 111.976  86.671
HETATM 6901 C3   PO01    1      73.287 109.826  80.887
HETATM 6902 C3   PO01    1      71.909 111.869  81.501
HETATM 6903 C3   PO01    1      72.445 110.485  82.047
HETATM 6904 CR   PO01    1      73.481 111.870  85.599
HETATM 6905 CR   PO01    1      72.711 111.398  84.448
HETATM 6906 CR   PO01    1      73.326 110.856  83.225
HETATM 6907 CR   PO01    1      74.721 110.697  83.260
HETATM 6908 CR   PO01    1      75.472 111.092  84.368
HETATM 6909 CR   PO01    1      74.918 111.701  85.482
HETATM 6910 H    PO01    1      78.670 110.338  83.556
HETATM 6911 H    PO01    1      80.374 110.552  83.968
HETATM 6912 H    PO01    1      80.444 112.515  82.284
HETATM 6913 H    PO01    1      77.310 112.258  82.036
HETATM 6914 H    PO01    1      78.504 112.071  80.784
HETATM 6915 H    PO01    1      76.642 113.284  79.785
HETATM 6916 H    PO01    1      75.553 114.746  78.105
HETATM 6917 H    PO01    1      78.442 117.660  78.962
HETATM 6918 H    PO01    1      79.448 116.155  80.583
HETATM 6919 H    PO01    1      80.964 117.351  77.388
HETATM 6920 H    PO01    1      80.436 119.021  77.196
HETATM 6921 H    PO01    1      83.179 119.268  76.512
HETATM 6922 H    PO01    1      82.611 119.570  74.176
HETATM 6923 H    PO01    1      81.440 120.288  75.264
HETATM 6924 H    PO01    1      75.157 116.029  75.920
HETATM 6925 H    PO01    1      74.239 116.618  77.398
HETATM 6926 H    PO01    1      74.574 117.697  76.008
HETATM 6927 H    PO01    1      75.074 119.234  77.814
HETATM 6928 H    PO01    1      75.088 118.149  79.111
HETATM 6929 H    PO01    1      76.473 119.065  78.890
HETATM 6930 H    PO01    1      78.890 120.284  74.762
HETATM 6931 H    PO01    1      76.914 119.814  76.024
HETATM 6932 H    PO01    1      78.247 115.728  76.153
HETATM 6933 H    PO01    1      80.141 116.415  74.926
HETATM 6934 O3   PO01    1      79.430 112.810  83.949
HETATM 6935 C3   PO01    1      79.594 110.648  83.063
HETATM 6936 C3   PO01    1      79.514 112.197  82.654
HETATM 6937 C3   PO01    1      78.258 112.588  81.752
HETATM 6938 O3   PO01    1      78.433 114.007  81.557
HETATM 6939 CR   PO01    1      76.872 114.285  79.678
HETATM 6940 CR   PO01    1      76.386 115.069  78.621
HETATM 6941 CR   PO01    1      76.919 116.351  78.371
HETATM 6942 CR   PO01    1      78.039 116.724  79.152
HETATM 6943 CR   PO01    1      78.610 115.878  80.110
HETATM 6944 CR   PO01    1      77.956 114.714  80.455
HETATM 6945 O3   PO01    1      82.987 117.266  75.877
HETATM 6946 C3   PO01    1      81.361 118.381  77.286
HETATM 6947 C3   PO01    1      82.369 118.549  76.121
HETATM 6948 C3   PO01    1      81.773 119.340  74.891
HETATM 6949 O3   PO01    1      80.780 118.675  74.080
HETATM 6950 C3   PO01    1      74.925 116.879  76.627
HETATM 6951 C3   PO01    1      75.727 118.575  78.323
HETATM 6952 C3   PO01    1      76.234 117.391  77.398
HETATM 6953 CR   PO01    1      78.687 119.350  75.072
HETATM 6954 CR   PO01    1      77.508 119.029  75.788
HETATM 6955 CR   PO01    1      77.325 117.731  76.337
HETATM 6956 CR   PO01    1      78.271 116.730  75.957
HETATM 6957 CR   PO01    1      79.443 117.057  75.218
HETATM 6958 CR   PO01    1      79.647 118.352  74.805
HETATM 6959 H    PO01    1      95.784 119.157  71.028
HETATM 6960 H    PO01    1      95.966 119.695  69.415
HETATM 6961 H    PO01    1      93.736 120.474  69.161
HETATM 6962 H    PO01    1      93.299 119.783  72.129
HETATM 6963 H    PO01    1      92.572 118.784  71.017
HETATM 6964 H    PO01    1      91.717 122.835  69.865
HETATM 6965 H    PO01    1      90.754 123.295  67.645
HETATM 6966 H    PO01    1      88.669 119.693  67.784
HETATM 6967 H    PO01    1      89.982 118.972  69.780
HETATM 6968 H    PO01    1      96.094 125.643 128.882
HETATM 6969 H    PO01    1      95.631 124.776 130.342
HETATM 6970 H    PO01    1      94.709 123.012 128.440
HETATM 6971 H    PO01    1      92.492 123.948 128.867
HETATM 6972 H    PO01    1      93.264 125.290 129.866
HETATM 6973 H    PO01    1      88.015 120.978 132.357
HETATM 6974 H    PO01    1      89.012 119.720 133.159
HETATM 6975 H    PO01    1      87.490 120.417 133.861
HETATM 6976 H    PO01    1      87.258 122.606  67.192
HETATM 6977 H    PO01    1      88.360 123.816  66.616
HETATM 6978 H    PO01    1      87.240 122.947 133.244
HETATM 6979 H    PO01    1      92.894 121.176 131.588
HETATM 6980 H    PO01    1      91.398 120.639 133.240
HETATM 6981 H    PO01    1      89.324 124.215 132.387
HETATM 6982 H    PO01    1      91.151 124.920 131.145
HETATM 6983 O3   PO01    1      94.736 121.398  70.634
HETATM 6984 C3   PO01    1      95.268 119.132  70.087
HETATM 6985 C3   PO01    1      94.087 120.143  70.213
HETATM 6986 C3   PO01    1      92.885 119.753  71.144
HETATM 6987 O3   PO01    1      91.673 120.518  71.128
HETATM 6988 CR   PO01    1      91.260 122.078  69.343
HETATM 6989 CR   PO01    1      90.553 122.408  68.102
HETATM 6990 CR   PO01    1      89.725 121.481  67.422
HETATM 6991 CR   PO01    1      89.417 120.266  68.113
HETATM 6992 CR   PO01    1      90.168 119.847  69.317
HETATM 6993 CR   PO01    1      91.114 120.742  69.902
HETATM 6994 O3   PO01    1      94.193 124.849 127.433
HETATM 6995 C3   PO01    1      95.827 124.674 129.270
HETATM 6996 C3   PO01    1      94.574 124.145 128.578
HETATM 6997 C3   PO01    1      93.314 124.249 129.473
HETATM 6998 O3   PO01    1      93.371 123.378 130.599
HETATM 6999 C3   PO01    1      88.370 120.632 133.248
HETATM 7000 C3   PO01    1      87.890 122.871  66.271
HETATM 7001 C3   PO01    1      89.043 121.769  66.043
HETATM 7002 CR   PO01    1      92.201 121.859 131.814
HETATM 7003 CR   PO01    1      91.274 121.508 132.789
HETATM 7004 CR   PO01    1      90.094 122.274 132.941
HETATM 7005 CR   PO01    1      90.052 123.536 132.262
HETATM 7006 CR   PO01    1      91.107 123.945 131.482
HETATM 7007 CR   PO01    1      92.161 123.086 131.202
HETATM 7008 H    PO01    1      93.452 131.118 107.711
HETATM 7009 H    PO01    1      93.475 131.791 109.316
HETATM 7010 H    PO01    1      94.062 133.703 108.061
HETATM 7011 H    PO01    1      96.536 133.905 107.910
HETATM 7012 H    PO01    1      96.869 132.438 108.502
HETATM 7013 H    PO01    1      97.048 133.304 112.374
HETATM 7014 H    PO01    1      98.910  66.304 113.348
HETATM 7015 H    PO01    1      99.480  68.751 109.853
HETATM 7016 H    PO01    1      97.516  67.835 108.921
HETATM 7017 H    PO01    1     104.588  68.685 104.517
HETATM 7018 H    PO01    1     103.113  69.683 104.728
HETATM 7019 H    PO01    1     103.123  69.138 107.245
HETATM 7020 H    PO01    1     105.850  67.734 106.712
HETATM 7021 H    PO01    1     104.383  66.855 106.756
HETATM 7022 H    PO01    1      99.904  70.177 111.935
HETATM 7023 H    PO01    1      99.583  69.486 113.516
HETATM 7024 H    PO01    1     101.148  70.084 113.179
HETATM 7025 H    PO01    1     102.351  67.851 113.787
HETATM 7026 H    PO01    1     100.580  67.353 114.090
HETATM 7027 H    PO01    1     101.767  66.308 113.103
HETATM 7028 H    PO01    1     102.963 133.850 108.665
HETATM 7029 H    PO01    1     101.292  66.177 110.446
HETATM 7030 H    PO01    1     102.834  70.012 111.573
HETATM 7031 H    PO01    1     104.678  69.617 110.120
HETATM 7032 O3   PO01    1      94.914 132.672 106.572
HETATM 7033 C3   PO01    1      94.134 131.528 108.501
HETATM 7034 C3   PO01    1      94.752 132.897 107.943
HETATM 7035 C3   PO01    1      96.125 133.211 108.556
HETATM 7036 O3   PO01    1      96.097 133.786 109.908
HETATM 7037 CR   PO01    1      97.574 133.910 111.758
HETATM 7038 CR   PO01    1      98.722  66.595 112.371
HETATM 7039 CR   PO01    1      99.489  67.558 111.667
HETATM 7040 CR   PO01    1      98.964  68.045 110.377
HETATM 7041 CR   PO01    1      97.805  67.535 109.812
HETATM 7042 CR   PO01    1      97.171  66.438 110.488
HETATM 7043 O3   PO01    1     104.827  70.121 106.681
HETATM 7044 C3   PO01    1     103.596  68.777 105.055
HETATM 7045 C3   PO01    1     104.020  68.990 106.578
HETATM 7046 C3   PO01    1     104.834  67.785 107.138
HETATM 7047 O3   PO01    1     105.053  67.678 108.528
HETATM 7048 C3   PO01    1     100.324  69.606 112.684
HETATM 7049 C3   PO01    1     101.416  67.329 113.365
HETATM 7050 C3   PO01    1     100.784  68.203 112.215
HETATM 7051 CR   PO01    1     102.946  66.749 109.314
HETATM 7052 CR   PO01    1     101.907  66.943 110.269
HETATM 7053 CR   PO01    1     101.790  68.165 111.097
HETATM 7054 CR   PO01    1     102.856  69.096 110.977
HETATM 7055 CR   PO01    1     103.896  68.926 110.077
HETATM 7056 CR   PO01    1     103.972  67.707 109.329
HETATM 7057 H    PO01    1      93.972 102.880  66.579
HETATM 7058 H    PO01    1      92.659 102.021  66.146
HETATM 7059 H    PO01    1      94.497 100.880 132.233
HETATM 7060 H    PO01    1      92.640 102.035 131.207
HETATM 7061 H    PO01    1      94.091 102.613 130.483
HETATM 7062 H    PO01    1      90.891 104.209 130.221
HETATM 7063 H    PO01    1      90.733 105.593 128.232
HETATM 7064 H    PO01    1      94.526 107.096 128.977
HETATM 7065 H    PO01    1      94.682 105.816 130.924
HETATM 7066 H    PO01    1      98.782 110.538 125.141
HETATM 7067 H    PO01    1     100.137 110.052 124.294
HETATM 7068 H    PO01    1      97.302 109.720 123.548
HETATM 7069 H    PO01    1      99.486 107.828 123.879
HETATM 7070 H    PO01    1      98.002 107.418 123.196
HETATM 7071 H    PO01    1      92.069 105.400 125.455
HETATM 7072 H    PO01    1      90.658 106.423 126.027
HETATM 7073 H    PO01    1      91.823 107.159 124.995
HETATM 7074 H    PO01    1      92.311 108.960 128.094
HETATM 7075 H    PO01    1      91.538 109.111 126.603
HETATM 7076 H    PO01    1      90.801 108.197 127.716
HETATM 7077 H    PO01    1      96.683 109.632 126.403
HETATM 7078 H    PO01    1      94.345 109.370 127.057
HETATM 7079 H    PO01    1      94.256 105.397 125.808
HETATM 7080 H    PO01    1      96.636 105.640 125.300
HETATM 7081 O3   PO01    1      95.598 102.466 132.411
HETATM 7082 C3   PO01    1      93.715 101.946  66.121
HETATM 7083 C3   PO01    1      94.283 101.925 132.540
HETATM 7084 C3   PO01    1      93.525 102.656 131.434
HETATM 7085 O3   PO01    1      93.052 104.005 131.710
HETATM 7086 CR   PO01    1      91.627 104.906 129.951
HETATM 7087 CR   PO01    1      91.569 105.570 128.719
HETATM 7088 CR   PO01    1      92.681 106.363 128.244
HETATM 7089 CR   PO01    1      93.771 106.487 129.133
HETATM 7090 CR   PO01    1      93.846 105.731 130.309
HETATM 7091 CR   PO01    1      92.786 104.906 130.667
HETATM 7092 O3   PO01    1      98.754 109.357 121.984
HETATM 7093 C3   PO01    1      99.201 110.553 124.123
HETATM 7094 C3   PO01    1      98.337 109.497 123.365
HETATM 7095 C3   PO01    1      98.475 108.093 123.944
HETATM 7096 O3   PO01    1      98.086 107.922 125.314
HETATM 7097 C3   PO01    1      91.724 106.420 125.762
HETATM 7098 C3   PO01    1      91.767 108.431 127.315
HETATM 7099 C3   PO01    1      92.608 107.134 126.937
HETATM 7100 CR   PO01    1      96.106 108.755 126.250
HETATM 7101 CR   PO01    1      94.731 108.625 126.582
HETATM 7102 CR   PO01    1      93.970 107.440 126.450
HETATM 7103 CR   PO01    1      94.709 106.325 125.938
HETATM 7104 CR   PO01    1      96.075 106.420 125.504
HETATM 7105 CR   PO01    1      96.754 107.674 125.630
HETATM 7106 H    PO01    1      76.456 131.624 126.866
HETATM 7107 H    PO01    1      77.788 131.055 125.909
HETATM 7108 H    PO01    1      76.949 129.677 128.539
HETATM 7109 H    PO01    1      76.370 127.967 126.724
HETATM 7110 H    PO01    1      75.978 129.308 125.697
HETATM 7111 H    PO01    1      73.311 129.374 125.282
HETATM 7112 H    PO01    1      71.571 131.015 124.801
HETATM 7113 H    PO01    1      73.069 133.002 128.182
HETATM 7114 H    PO01    1      74.435 131.113 128.769
HETATM 7115 H    PO01    1      77.661  69.949 126.281
HETATM 7116 H    PO01    1      78.160  71.768 126.582
HETATM 7117 H    PO01    1      75.831  72.141 127.410
HETATM 7118 H    PO01    1      74.774  69.976 128.578
HETATM 7119 H    PO01    1      75.636  68.992 127.273
HETATM 7120 H    PO01    1      69.569  66.238 125.139
HETATM 7121 H    PO01    1      70.975 133.664 124.260
HETATM 7122 H    PO01    1      69.643 132.509 124.646
HETATM 7123 H    PO01    1      69.161 133.832 127.389
HETATM 7124 H    PO01    1      69.278 132.133 127.406
HETATM 7125 H    PO01    1      70.299 133.134 128.607
HETATM 7126 H    PO01    1      71.945  69.765 127.646
HETATM 7127 H    PO01    1      70.691  67.696 127.884
HETATM 7128 H    PO01    1      73.234  66.031 124.931
HETATM 7129 H    PO01    1      74.681  68.014 125.030
HETATM 7130 O3   PO01    1      78.369 128.890 127.134
HETATM 7131 C3   PO01    1      77.419 131.138 126.898
HETATM 7132 C3   PO01    1      77.223 129.715 127.483
HETATM 7133 C3   PO01    1      75.996 129.009 126.747
HETATM 7134 O3   PO01    1      74.693 129.050 127.403
HETATM 7135 CR   PO01    1      73.080 130.059 125.921
HETATM 7136 CR   PO01    1      72.161 131.076 125.657
HETATM 7137 CR   PO01    1      72.033 132.154 126.522
HETATM 7138 CR   PO01    1      72.937 132.174 127.599
HETATM 7139 CR   PO01    1      73.841 131.120 127.956
HETATM 7140 CR   PO01    1      73.911 130.068 127.040
HETATM 7141 O3   PO01    1      77.405  70.820 128.273
HETATM 7142 C3   PO01    1      77.547  70.925 126.826
HETATM 7143 C3   PO01    1      76.160  71.091 127.493
HETATM 7144 C3   PO01    1      75.167  70.002 127.546
HETATM 7145 O3   PO01    1      74.226  70.117 126.469
HETATM 7146 C3   PO01    1      70.203 133.375 124.974
HETATM 7147 C3   PO01    1      69.927 133.048 127.540
HETATM 7148 C3   PO01    1      71.020 133.240 126.347
HETATM 7149 CR   PO01    1      72.248  68.906 127.154
HETATM 7150 CR   PO01    1      71.434  67.725 127.211
HETATM 7151 CR   PO01    1      71.811  66.631 126.369
HETATM 7152 CR   PO01    1      72.945  66.812 125.578
HETATM 7153 CR   PO01    1      73.800  67.935 125.605
HETATM 7154 CR   PO01    1      73.389  68.995 126.392
HETATM 7155 H    PO01    1      82.100 118.356  70.766
HETATM 7156 H    PO01    1      82.257 118.330  69.133
HETATM 7157 H    PO01    1      83.285 115.820  69.924
HETATM 7158 H    PO01    1      80.718 115.994  71.474
HETATM 7159 H    PO01    1      82.179 116.596  72.160
HETATM 7160 H    PO01    1      79.841 113.711  72.679
HETATM 7161 H    PO01    1      79.511 112.786  74.862
HETATM 7162 H    PO01    1      83.621 113.105  75.797
HETATM 7163 H    PO01    1      83.978 113.751  73.350
HETATM 7164 H    PO01    1      80.051 104.659  74.046
HETATM 7165 H    PO01    1      78.706 104.185  75.027
HETATM 7166 H    PO01    1      80.460 106.483  75.557
HETATM 7167 H    PO01    1      78.663 105.301  77.659
HETATM 7168 H    PO01    1      78.001 106.510  76.417
HETATM 7169 H    PO01    1      82.946 112.144  78.015
HETATM 7170 H    PO01    1      82.683 113.848  77.872
HETATM 7171 H    PO01    1      82.017 112.732  79.137
HETATM 7172 H    PO01    1      78.991 113.815  76.965
HETATM 7173 H    PO01    1      79.611 113.434  78.461
HETATM 7174 H    PO01    1      80.311 114.717  77.557
HETATM 7175 H    PO01    1      78.014 109.285  78.034
HETATM 7176 H    PO01    1      78.492 111.620  77.679
HETATM 7177 H    PO01    1      82.340 110.459  76.449
HETATM 7178 H    PO01    1      81.790 108.192  76.633
HETATM 7179 O3   PO01    1      81.315 116.064  69.178
HETATM 7180 C3   PO01    1      82.711 117.921  69.964
HETATM 7181 C3   PO01    1      82.391 116.383  70.153
HETATM 7182 C3   PO01    1      81.808 115.853  71.500
HETATM 7183 O3   PO01    1      82.291 114.542  71.669
HETATM 7184 CR   PO01    1      80.620 113.664  73.316
HETATM 7185 CR   PO01    1      80.422 113.091  74.597
HETATM 7186 CR   PO01    1      81.492 113.026  75.602
HETATM 7187 CR   PO01    1      82.802 113.254  75.159
HETATM 7188 CR   PO01    1      83.010 113.611  73.740
HETATM 7189 CR   PO01    1      81.925 113.957  72.893
HETATM 7190 O3   PO01    1      80.852 104.618  76.594
HETATM 7191 C3   PO01    1      79.269 105.046  74.674
HETATM 7192 C3   PO01    1      79.945 105.599  75.930
HETATM 7193 C3   PO01    1      78.973 106.214  76.938
HETATM 7194 O3   PO01    1      79.516 107.219  77.797
HETATM 7195 C3   PO01    1      82.267 112.902  78.062
HETATM 7196 C3   PO01    1      79.949 113.704  77.511
HETATM 7197 C3   PO01    1      81.072 112.711  77.068
HETATM 7198 CR   PO01    1      78.882 109.549  77.613
HETATM 7199 CR   PO01    1      79.277 110.893  77.506
HETATM 7200 CR   PO01    1      80.531 111.255  77.097
HETATM 7201 CR   PO01    1      81.406 110.183  76.802
HETATM 7202 CR   PO01    1      81.063 108.851  76.881
HETATM 7203 CR   PO01    1      79.772 108.476  77.359
HETATM 7204 H    PO01    1      83.567 122.153  81.164
HETATM 7205 H    PO01    1      82.458 123.145  82.036
HETATM 7206 H    PO01    1      85.457 122.590  82.619
HETATM 7207 H    PO01    1      83.672 124.308  84.241
HETATM 7208 H    PO01    1      84.990 124.908  83.213
HETATM 7209 H    PO01    1      87.079 121.859  84.330
HETATM 7210 H    PO01    1      89.412 121.942  83.684
HETATM 7211 H    PO01    1      89.408 126.255  84.216
HETATM 7212 H    PO01    1      86.934 125.889  84.935
HETATM 7213 H    PO01    1      98.243 124.958  87.393
HETATM 7214 H    PO01    1      97.446 126.529  87.486
HETATM 7215 H    PO01    1      96.590 125.818  89.763
HETATM 7216 H    PO01    1      94.940 124.014  88.693
HETATM 7217 H    PO01    1      95.880 124.170  87.275
HETATM 7218 H    PO01    1      91.357 122.413  82.408
HETATM 7219 H    PO01    1      92.817 123.228  82.975
HETATM 7220 H    PO01    1      91.896 122.307  84.199
HETATM 7221 H    PO01    1      91.132 126.277  82.482
HETATM 7222 H    PO01    1      92.278 125.194  81.888
HETATM 7223 H    PO01    1      90.469 124.863  81.573
HETATM 7224 H    PO01    1      94.562 126.855  85.533
HETATM 7225 H    PO01    1      93.079 126.346  83.686
HETATM 7226 H    PO01    1      90.979 123.808  86.345
HETATM 7227 H    PO01    1      92.510 124.167  88.021
HETATM 7228 O3   PO01    1      83.943 121.665  83.572
HETATM 7229 C3   PO01    1      83.496 123.076  81.727
HETATM 7230 C3   PO01    1      84.504 122.805  82.962
HETATM 7231 C3   PO01    1      84.654 124.061  83.892
HETATM 7232 O3   PO01    1      85.606 123.746  84.929
HETATM 7233 CR   PO01    1      87.641 122.728  84.332
HETATM 7234 CR   PO01    1      89.014 122.813  83.960
HETATM 7235 CR   PO01    1      89.621 124.114  83.948
HETATM 7236 CR   PO01    1      88.918 125.344  84.300
HETATM 7237 CR   PO01    1      87.551 125.204  84.635
HETATM 7238 CR   PO01    1      86.901 123.891  84.636
HETATM 7239 O3   PO01    1      97.572 123.996  89.701
HETATM 7240 C3   PO01    1      97.903 125.685  88.079
HETATM 7241 C3   PO01    1      96.848 125.098  89.036
HETATM 7242 C3   PO01    1      95.605 124.744  88.181
HETATM 7243 O3   PO01    1      94.753 125.802  87.736
HETATM 7244 C3   PO01    1      91.785 122.995  83.254
HETATM 7245 C3   PO01    1      91.238 125.200  82.337
HETATM 7246 C3   PO01    1      91.102 124.336  83.627
HETATM 7247 CR   PO01    1      93.875 126.098  85.599
HETATM 7248 CR   PO01    1      92.952 125.890  84.603
HETATM 7249 CR   PO01    1      91.871 124.948  84.846
HETATM 7250 CR   PO01    1      91.798 124.290  86.062
HETATM 7251 CR   PO01    1      92.650 124.667  87.088
HETATM 7252 CR   PO01    1      93.700 125.557  86.891
HETATM 7253 H    PO01    1      82.803 120.072  80.059
HETATM 7254 H    PO01    1      82.434 120.637  78.609
HETATM 7255 H    PO01    1      79.820 119.723  79.395
HETATM 7256 H    PO01    1      79.367 120.661  81.653
HETATM 7257 H    PO01    1      81.167 120.684  81.874
HETATM 7258 H    PO01    1      82.305 118.982  83.251
HETATM 7259 H    PO01    1      82.679 118.282  85.487
HETATM 7260 H    PO01    1      78.598 117.052  85.473
HETATM 7261 H    PO01    1      78.375 117.849  83.231
HETATM 7262 H    PO01    1      81.953 111.719  87.535
HETATM 7263 H    PO01    1      81.416 110.391  86.367
HETATM 7264 H    PO01    1      83.549 110.046  85.464
HETATM 7265 H    PO01    1      85.698 110.969  86.709
HETATM 7266 H    PO01    1      84.771 111.888  87.824
HETATM 7267 H    PO01    1      80.703 118.722  88.301
HETATM 7268 H    PO01    1      81.612 117.499  89.177
HETATM 7269 H    PO01    1      82.250 118.435  87.810
HETATM 7270 H    PO01    1      79.323 115.428  87.206
HETATM 7271 H    PO01    1      79.855 115.973  88.891
HETATM 7272 H    PO01    1      78.967 117.089  87.889
[truncated: 1,729,360 more chars]
