# Supplementary material for: Effect of inorganic material surface chemistry on structures and fracture behaviours of epoxy resin
Source: Nat Commun. 2024 Mar 8;15:1898. doi: 10.1038/s41467-024-46138-6 (PMC10923874; doi:10.1038/s41467-024-46138-6)
Supplement: Supplementary file 4 — Supplementary Data 1 [file 41467_2024_46138_MOESM4_ESM.zip › DGEBA_PACM_Bulk_cured/DGEBA_PACM_Bulk_cured_ratio1.0.mol2]

@<TRIPOS>MOLECULE
DGEBA_MCA_SiO2_xlink_100
     29190      30660         24          0          0
SMALL
USER_CHARGES


@<TRIPOS>ATOM
        1 H          72.091513714         66.998513072         85.721941180 H       1 P1     0.130467172
        2 H          71.734539350         68.553757307         85.862579484 H       1 P1     0.116657219
        3 H          73.453350773         67.135689979         87.803977628 H       1 P1     0.111611639
        4 H          71.955990474         69.695035780         88.304878117 H       1 P1     0.130161087
        5 H          73.807533478         69.566531655         88.187351851 H       1 P1     0.138722291
        6 H          75.258924493         69.915675224         90.486286357 H       1 P1     0.151128178
        7 H          75.594450008         71.847306627         91.757612890 H       1 P1     0.133273487
        8 H          71.415427683         72.231365428         92.087489119 H       1 P1     0.148495492
        9 H          71.148188702         69.957308554         91.155200131 H       1 P1     0.154552293
       10 H          72.131794933         79.444037979         87.843978006 H       1 P1     0.102488372
       11 H          70.405552141         80.243298814         87.478285649 H       1 P1     0.123808680
       12 H          69.932937373         80.199261961         89.946783846 H       1 P1     0.151571289
       13 H          71.659529317         79.467240022         91.609759698 H       1 P1     0.135758025
       14 H          72.713841020         78.978249690         90.330794725 H       1 P1     0.146002850
       15 H          73.325546524         71.993546918         94.572529451 H       1 P1     0.129997577
       16 H          73.018905814         73.661944601         95.133420544 H       1 P1     0.122658865
       17 H          71.801992899         72.705246074         94.188149192 H       1 P1     0.125980058
       18 H          74.915624460         74.935988932         94.105998589 H       1 P1     0.123246870
       19 H          75.441248409         73.238458025         93.960995178 H       1 P1     0.128800617
       20 H          75.467506747         74.275532445         92.543054009 H       1 P1     0.120582473
       21 H          72.542506438         76.067937365         89.491270494 H       1 P1     0.151178448
       22 H          73.743603342         74.400745703         90.451867840 H       1 P1     0.124091479
       23 H          71.858306163         75.384909586         94.191979198 H       1 P1     0.108252897
       24 H          70.808942968         77.138357680         93.041938266 H       1 P1     0.128784251
       25 O          71.361468494         66.995063096         87.955790710 O.3     1 P1    -0.669626951
       26 C          72.517499511         67.922985614         86.112513762 C.3     1 P1    -0.159536265
       27 C          72.570617164         67.739086864         87.633599351 C.3     1 P1     0.138506425
       28 C          72.831958612         69.028904970         88.476954189 C.3     1 P1    -0.046379143
       29 O          72.986748970         68.736534551         89.840360595 O.3     1 P1    -0.525000025
       30 C          74.460441582         70.392416704         90.828067880 C.ar    1 P1    -0.156242277
       31 C          74.675521296         71.557465425         91.610116915 C.ar    1 P1    -0.114608492
       32 C          73.553270144         72.230354545         92.100879967 C.ar    1 P1     0.003389351
       33 C          72.239647721         71.710599486         91.831201723 C.ar    1 P1    -0.120581890
       34 C          72.077435029         70.442362287         91.203794145 C.ar    1 P1    -0.151084250
       35 C          73.194299926         69.871296097         90.612465756 C.ar    1 P1     0.245391159
       36 O          71.600054696         80.964926753         89.214198983 O.3     1 P1    -0.498782267
       37 C          71.250381985         79.984201985         88.177214139 C.3     1 P1    -0.071184663
       38 C          70.888999414         79.819762212         89.591330837 C.3     1 P1     0.065490866
       39 C          71.704565748         79.033282513         90.597013429 C.3     1 P1    -0.037089678
       40 O          70.949186620         77.798592259         90.451442047 O.3     1 P1    -0.529145171
       41 C          72.839415166         72.924623997         94.330540753 C.3     1 P1    -0.359915405
       42 C          74.915429827         74.021838909         93.446776910 C.3     1 P1    -0.343071321
       43 C          73.509398921         73.433799098         93.038627851 C.3     1 P1     0.035454288
       44 C          72.401069577         75.936706601         90.456341849 C.ar    1 P1    -0.174105400
       45 C          73.068295310         74.906802859         91.063982015 C.ar    1 P1    -0.126231163
       46 C          72.812833451         74.573602076         92.423099472 C.ar    1 P1     0.003082438
       47 C          72.007689127         75.459014811         93.130543110 C.ar    1 P1    -0.131344033
       48 C          71.357822240         76.557809674         92.499112506 C.ar    1 P1    -0.158929784
       49 C          71.492250249         76.726965726         91.162351368 C.ar    1 P1     0.240315338
       50 H          67.685387213         86.378855267         97.877890928 H       1 P1     0.123783092
       51 H          66.827102007         87.211783311         99.180872363 H       1 P1     0.089786214
       52 H          67.571771379         88.666061815         97.508975082 H       1 P1     0.127931990
       53 H          65.621024407         88.442364778         95.366797716 H       1 P1     0.136239071
       54 H          65.916020632         86.728980247         95.715558051 H       1 P1     0.129727836
       55 H          67.612652415         85.437367031         94.047434759 H       1 P1     0.149689849
       56 H          67.626911026         84.825531715         91.837878344 H       1 P1     0.116778270
       57 H          66.940992108         88.796849340         90.731407703 H       1 P1     0.144631447
       58 H          66.922511175         89.235984924         93.220963485 H       1 P1     0.145118622
       59 H          71.387322112         94.144139066         88.490963190 H       1 P1     0.124526597
       60 H          70.438517313         94.627219303         87.326619428 H       1 P1     0.124481581
       61 H          70.366896729         91.855190588         88.703481253 H       1 P1     0.102226245
       62 H          68.968510804         93.140925855         86.167333097 H       1 P1     0.148944507
       63 H          68.124218508         92.759524482         87.603960704 H       1 P1     0.158917978
       64 H          69.021385186         85.254054512         89.586596135 H       1 P1     0.125712022
       65 H          67.647509711         84.264719412         89.531822567 H       1 P1     0.135265130
       66 H          68.203824292         84.924080168         88.096826604 H       1 P1     0.121661000
       67 H          65.399547271         85.071626842         89.942078497 H       1 P1     0.138002769
       68 H         134.546429707         86.677466050         89.261671668 H       1 P1     0.140810662
       69 H          65.698515624         85.246963267         88.210500952 H       1 P1     0.117838709
       70 H          66.517732111         89.674686536         86.161067338 H       1 P1     0.162407755
       71 H          65.806540863         87.815602891         87.366045634 H       1 P1     0.111644875
       72 H          69.721588504         87.806562948         89.147752949 H       1 P1     0.113668283
       73 H          70.215115404         89.601989888         87.701578125 H       1 P1     0.137565300
       74 O          65.517936811         89.027806865         97.685677870 O.3     1 P1    -0.692352160
       75 C          66.716530361         86.792570081         98.208653837 C.3     1 P1    -0.148647619
       76 C          66.603784264         88.089957367         97.312652967 C.3     1 P1     0.126498273
       77 C          66.347886399         87.756202489         95.788649947 C.3     1 P1    -0.002322073
       78 O          67.551999823         87.832004417         94.977755543 O.3     1 P1    -0.542459938
       79 C          67.471048889         86.152270940         93.326749527 C.ar    1 P1    -0.154409052
       80 C          67.494341352         85.784694637         91.948225066 C.ar    1 P1    -0.130419833
       81 C          67.222255279         86.753546574         90.921925852 C.ar    1 P1     0.003786872
       82 C          67.084897840         88.077925534         91.397766794 C.ar    1 P1    -0.124135825
       83 C          67.055875904         88.393541455         92.793045240 C.ar    1 P1    -0.167813352
       84 C          67.339053252         87.470364106         93.705026005 C.ar    1 P1     0.279772726
       85 O          71.366206439         92.189394746         86.816842581 O.3     1 P1    -0.661802491
       86 C          70.398580759         94.003232594         88.135642924 C.3     1 P1    -0.120548050
       87 C          70.292293013         92.512632618         87.729471021 C.3     1 P1     0.102152210
       88 C          68.945824199         92.393331103         86.925467196 C.3     1 P1    -0.011392538
       89 O          68.565768744         91.178567217         86.346202665 O.3     1 P1    -0.516042294
       90 C          68.086549990         85.140539033         89.113705081 C.3     1 P1    -0.335502765
       91 C          65.706062603         85.801759766         89.198481690 C.3     1 P1    -0.346026877
       92 C          67.176854417         86.362658553         89.472269554 C.3     1 P1     0.030045461
       93 C          67.145619918         89.287713799         86.779018201 C.ar    1 P1    -0.137525504
       94 C          66.759201404         88.130136254         87.551234524 C.ar    1 P1    -0.133812788
       95 C          67.658614099         87.494309366         88.534176077 C.ar    1 P1     0.000668465
       96 C          68.959124826         88.115979780         88.600573927 C.ar    1 P1    -0.125782293
       97 C          69.268817099         89.301685445         87.829144259 C.ar    1 P1    -0.170772368
       98 C          68.316332339         89.988384468         87.050424930 C.ar    1 P1     0.265725869
       99 H          66.628022341         66.088009453         91.562999338 H       1 P1     0.117618274
      100 H          65.674852505         67.427172005         91.669326045 H       1 P1     0.167169286
      101 H          66.813172826         68.614287891         93.457451097 H       1 P1     0.131595433
      102 H          68.180352652         67.737400586         90.881111144 H       1 P1     0.127648888
      103 H          69.094044910         68.711281654         92.048489665 H       1 P1     0.133467140
      104 H          68.654991172         72.209734900         91.499609236 H       1 P1     0.131551684
      105 H          69.735925538         73.388073154         89.865490898 H       1 P1     0.139577645
      106 H          68.979802460         70.166141110         87.048321441 H       1 P1     0.117179377
      107 H          67.990568443         69.092613503         88.674194083 H       1 P1     0.141291514
      108 H         134.612231485         81.076750712         85.235963282 H       1 P1     0.120802900
      109 H         133.995670465         79.581947984         85.050854370 H       1 P1     0.131938840
      110 H          67.485583976         80.393597602         85.600542177 H       1 P1     0.105998219
      111 H          67.957276980         78.073447031         84.400946377 H       1 P1     0.117276073
      112 H          66.277064679         77.708525690         84.986942460 H       1 P1     0.130613483
      113 H          72.254094609         71.965965396         87.482954012 H       1 P1     0.139741953
      114 H          72.186620170         73.547034666         86.876267324 H       1 P1     0.131608994
      115 H          71.835263455         73.178854320         88.600726713 H       1 P1     0.144986099
      116 H          70.878254076         72.651554233         85.024245834 H       1 P1     0.145440517
      117 H          70.719128222         71.065132276         85.926275401 H       1 P1     0.118949648
      118 H          69.300357409         72.004513900         85.366565669 H       1 P1     0.125263154
      119 H          66.569218103         75.427291718         86.273908312 H       1 P1     0.129252339
      120 H          67.498759968         73.381921774         86.762600147 H       1 P1     0.111681048
      121 H          71.121763967         75.543106925         87.272470773 H       1 P1     0.132405925
      122 H          69.944340302         77.456074101         87.176818582 H       1 P1     0.151040171
      123 O          68.208215573         66.999119363         93.644870204 O.3     1 P1    -0.680925193
      124 C          66.231297594         66.816474202         92.290389247 C.3     1 P1    -0.119662206
      125 C          67.328296231         67.809163421         92.879592788 C.3     1 P1     0.097046467
      126 C          68.146940722         68.434564247         91.691016886 C.3     1 P1    -0.028345368
      127 O          67.553296547         69.683693122         91.301531531 O.3     1 P1    -0.546566358
      128 C          68.686580007         71.815837290         90.532335531 C.ar    1 P1    -0.165665804
      129 C          69.300290365         72.514746202         89.495066606 C.ar    1 P1    -0.122161536
      130 C          69.566908074         71.968371429         88.200937573 C.ar    1 P1    -0.004814790
      131 C          68.973967055         70.666781655         87.959155435 C.ar    1 P1    -0.116954904
      132 C          68.309185997         69.982973640         88.931181838 C.ar    1 P1    -0.169440646
      133 C          68.213287395         70.460795631         90.297576445 C.ar    1 P1     0.242565631
      134 O          66.913449365         80.271498947         83.649762173 O.3     1 P1    -0.692066949
      135 C          65.346058297         80.072927671         85.556459592 C.3     1 P1    -0.122661723
      136 C          66.767049615         79.774099835         85.017110368 C.3     1 P1     0.121252960
      137 C          67.188420963         78.272578370         85.194527143 C.3     1 P1    -0.013835132
      138 O          67.623368650         77.948601885         86.600255046 O.3     1 P1    -0.519137478
      139 C          71.705138350         72.889491257         87.575860063 C.3     1 P1    -0.337870594
      140 C          70.318910316         72.125629772         85.792176338 C.3     1 P1    -0.343300460
      141 C          70.196755570         72.816791896         87.172300105 C.3     1 P1     0.033826009
      142 C          67.510056654         75.435802154         86.561768779 C.ar    1 P1    -0.160138045
      143 C          68.070328988         74.235526204         86.808181131 C.ar    1 P1    -0.137471477
      144 C          69.489984724         74.196914643         87.057437459 C.ar    1 P1     0.000841547
      145 C          70.126891843         75.423685321         87.146669589 C.ar    1 P1    -0.116136011
      146 C          69.477277485         76.618356924         87.002355485 C.ar    1 P1    -0.164553961
      147 C          68.139776285         76.690135195         86.688689421 C.ar    1 P1     0.275227084
      148 H          68.359585205        121.615401583        108.965873549 H       1 P1     0.110686292
      149 H          69.510585496        123.145766841        109.401263451 H       1 P1     0.095835748
      150 H          67.576854978        124.649675105        110.006061881 H       1 P1     0.114018251
      151 H          65.379575091        123.328306325        110.618063080 H       1 P1     0.128608295
      152 H          65.783337030        122.133930371        109.368615829 H       1 P1     0.108720133
      153 H         134.452125774        124.566838237        106.038918158 H       1 P1     0.122322562
      154 H         133.007131137        123.430872486        104.484032398 H       1 P1     0.117197960
      155 H         130.999758607        121.758838943        107.773954496 H       1 P1     0.111148969
      156 H         132.685890855        122.442715768        109.205694047 H       1 P1     0.151266176
      157 H         128.575563114        128.710313029        101.796725293 H       1 P1     0.119980822
      158 H         128.984037407        127.703280119        103.017262647 H       1 P1     0.132149478
      159 H         130.261566584        126.346852728        101.280309175 H       1 P1     0.175668826
      160 H         128.451434708        125.518150866         99.828027696 H       1 P1     0.171382908
      161 H         127.476558803        126.856016155        100.282847966 H       1 P1     0.149926972
      162 H         132.449759385        120.895977854        103.561551556 H       1 P1     0.126894818
      163 H         132.027700516        119.813161327        104.899568196 H       1 P1     0.125250923
      164 H         130.973965962        120.023936234        103.614243667 H       1 P1     0.120414316
      165 H         130.107746480        120.167940595        106.486839630 H       1 P1     0.117586356
      166 H         129.023097959        121.654453988        106.231951468 H       1 P1     0.113906022
      167 H         129.172285315        120.325348973        104.997994215 H       1 P1     0.137516919
      168 H         129.058053805        123.025368812        100.905301595 H       1 P1     0.178635036
      169 H         130.375532165        121.722470618        102.232820701 H       1 P1     0.142769034
      170 H         130.092601078        124.336105372        105.554402531 H       1 P1     0.122298503
      171 H         128.639942693        125.714937089        104.210639994 H       1 P1     0.139998342
      172 O          67.929539157        122.761876635        110.858248242 O.3     1 P1    -0.492718222
      173 C          68.520737288        122.645926100        109.495147042 C.3     1 P1    -0.094669408
      174 C          67.362671046        123.605178529        109.750022150 C.3     1 P1     0.080882037
      175 C          65.898333122        123.252422871        109.615751642 C.3     1 P1    -0.019951498
      176 O          65.281485798        124.139827704        108.589815321 O.3     1 P1    -0.567871959
      177 C         133.876490657        123.780264541        106.423282263 C.ar    1 P1    -0.189427380
      178 C         132.918417457        123.209135204        105.474761762 C.ar    1 P1    -0.135355089
      179 C         131.846979052        122.402997133        105.967770808 C.ar    1 P1    -0.000882706
      180 C         131.796451411        122.274046238        107.365467883 C.ar    1 P1    -0.130007666
      181 C         132.756037196        122.700727701        108.241937467 C.ar    1 P1    -0.178225276
      182 C         133.786967697        123.544500739        107.806724251 C.ar    1 P1     0.255965463
      183 O         129.691144588        127.721749725         99.681655522 O.3     1 P1    -0.670453707
      184 C         129.424687898        128.010629843        102.078670378 C.3     1 P1    -0.153300453
      185 C         129.487767648        127.027155015        100.949013442 C.3     1 P1     0.141588091
      186 C         128.240421971        126.160892753        100.725487003 C.3     1 P1     0.000752975
      187 O         127.790479271        125.307348572        101.770019164 O.3     1 P1    -0.562201552
      188 C         131.655939428        120.573616207        104.229508933 C.3     1 P1    -0.332579502
      189 C         129.725554600        120.963547326        105.724529950 C.3     1 P1    -0.342186991
      190 C         130.862266934        121.730923388        105.024242938 C.3     1 P1     0.037477964
      191 C         129.261030060        123.326735539        101.916341110 C.ar    1 P1    -0.159283102
      192 C         130.047648642        122.515145590        102.697446538 C.ar    1 P1    -0.116336328
      193 C         130.311041307        122.794557956        104.067364108 C.ar    1 P1    -0.002569833
      194 C         129.810792561        124.050624194        104.578163574 C.ar    1 P1    -0.121504294
      195 C         128.934939898        124.840583820        103.800915249 C.ar    1 P1    -0.178352257
      196 C         128.671202795        124.494373160        102.436492532 C.ar    1 P1     0.269462380
      197 H          74.782278601         90.390906033        109.162811147 H       1 P1     0.129698490
      198 H          73.439910222         91.109234645        108.357798445 H       1 P1     0.141635924
      199 H          72.163675597         89.369853128        109.824055901 H       1 P1     0.133470797
      200 H          71.938923650         87.682886767        107.944158629 H       1 P1     0.152373998
      201 H          73.338867851         88.569211441        107.101028619 H       1 P1     0.125688103
      202 H          69.860518402         88.646398321        105.989640945 H       1 P1     0.126387369
      203 H          69.412050153         88.885424751        103.528329585 H       1 P1     0.104539303
      204 H          72.902509727         91.178819714        103.143507235 H       1 P1     0.128818865
      205 H          73.171370459         91.206307861        105.500856622 H       1 P1     0.126540595
      206 H          73.259827820         94.842701266        102.617885471 H       1 P1     0.119031646
      207 H          74.820057395         95.059820344        103.277924004 H       1 P1     0.150635182
      208 H          75.030452464         94.005137195        101.051145009 H       1 P1     0.102342575
      209 H          74.558937365         95.083749828         98.892208353 H       1 P1     0.122719672
      210 H          73.799760415         96.474019866         99.782288635 H       1 P1     0.132351125
      211 H          71.713694349         87.611654227        101.644455229 H       1 P1     0.123884309
      212 H          72.099353305         88.307736450         99.993755859 H       1 P1     0.112493768
      213 H          73.178419862         88.670079162        101.288516618 H       1 P1     0.145531698
      214 H          69.010786620         89.904647024        101.032642414 H       1 P1     0.117428062
      215 H          69.901282843         89.213209459         99.756722709 H       1 P1     0.119188942
      216 H          69.419607593         88.309139700        101.223175437 H       1 P1     0.114784848
      217 H          70.655314489         94.114231947        101.039885866 H       1 P1     0.145905197
      218 H          69.935631948         92.045671689        101.772776707 H       1 P1     0.127313429
      219 H          73.225188523         90.424646441         99.500069464 H       1 P1     0.106354460
      220 H          73.720746569         92.508718150         98.822770047 H       1 P1     0.129068140
      221 O          73.872732946         88.219881277        109.741266653 O.3     1 P1    -0.664159407
      222 C          73.716112545         90.551500995        109.249184863 C.3     1 P1    -0.075885660
      223 C          73.039541655         89.165843727        109.195120328 C.3     1 P1     0.111786441
      224 C          72.449001669         88.652400171        107.809963487 C.3     1 P1    -0.044198156
      225 O          71.577548596         89.723045223        107.274794116 O.3     1 P1    -0.572969248
      226 C          70.482765283         89.122440166        105.305095581 C.ar    1 P1    -0.178052199
      227 C          70.281975230         89.235373842        103.913664994 C.ar    1 P1    -0.131148327
      228 C          71.276718231         89.807721547        103.035827693 C.ar    1 P1     0.000547795
      229 C          72.317133148         90.556458328        103.715303481 C.ar    1 P1    -0.127567496
      230 C          72.450674815         90.554670684        105.106810262 C.ar    1 P1    -0.177982762
      231 C          71.511883832         89.802721600        105.870302175 C.ar    1 P1     0.286674235
      232 O          76.137318290         95.869084461        101.160591684 O.3     1 P1    -0.673790305
      233 C          74.174654738         95.464203957        102.523118346 C.3     1 P1    -0.127568555
      234 C          74.866296254         95.166646367        101.079706598 C.3     1 P1     0.104834676
      235 C          73.951208887         95.421403483         99.777059493 C.3     1 P1    -0.010496856
      236 O          72.629075535         94.852062511         99.598075959 O.3     1 P1    -0.555364280
      237 C          72.119366672         88.457939579        101.098689003 C.3     1 P1    -0.360590523
      238 C          69.810684541         89.227799829        100.843158223 C.3     1 P1    -0.343340810
      239 C          71.202849348         89.687881487        101.484595003 C.3     1 P1     0.034566034
      240 C          71.235293922         93.339613008        100.857858398 C.ar    1 P1    -0.149471108
      241 C          70.800405118         92.086351611        101.245501181 C.ar    1 P1    -0.120780302
      242 C          71.539907223         90.964295183        100.808802575 C.ar    1 P1    -0.007016726
      243 C          72.634512792         91.157625307         99.914440582 C.ar    1 P1    -0.129589483
      244 C          73.016327528         92.475692750         99.582367401 C.ar    1 P1    -0.179648908
      245 C          72.382160055         93.604516563        100.043129980 C.ar    1 P1     0.259723885
      246 H         131.323887766        127.244155934        103.595047850 H       1 P1     0.120963484
      247 H         131.950866951        128.744195267        104.085499022 H       1 P1     0.089532588
      248 H         133.552589155        128.724093030        102.477422832 H       1 P1     0.133431492
      249 H         133.298832520        125.726307612        103.357599822 H       1 P1     0.100659824
      250 H         134.009691546        127.152188011        104.217472075 H       1 P1     0.088916179
      251 H          65.596231977        123.758392200        103.128309910 H       1 P1     0.118862824
      252 H          65.827996025        122.153170770        101.341697624 H       1 P1     0.130033157
      253 H          66.994037710        124.998708936         98.686716555 H       1 P1     0.128997843
      254 H          66.322542176        126.751574144        100.157946624 H       1 P1     0.129021232
      255 H          70.401299858        115.501282955        103.934152958 H       1 P1     0.103177275
      256 H          70.666163344        117.094030395        103.049674932 H       1 P1     0.140575965
      257 H          68.245523702        115.779109122        103.671517752 H       1 P1     0.142878551
      258 H          68.240156787        118.822067417        103.689788424 H       1 P1     0.114810168
      259 H          67.119788724        117.638426129        102.972856399 H       1 P1     0.174344547
      260 H         134.119413434        121.764834940         98.534880843 H       1 P1     0.153428677
      261 H          65.290892477        122.870779031         97.388604898 H       1 P1     0.139572839
      262 H          65.617551823        121.189584831         97.246751887 H       1 P1     0.145467539
      263 H          68.886877501        123.008384338         98.126675330 H       1 P1     0.154778558
      264 H          68.168117382        121.927550418         96.870054528 H       1 P1     0.139400875
      265 H          67.561181421        123.568187539         97.084251951 H       1 P1     0.155826504
      266 H          69.962472544        120.176464784        101.577677964 H       1 P1     0.133365937
      267 H          69.218200516        121.946520528        100.073615571 H       1 P1     0.142853879
      268 H          65.874454982        119.495572043         99.122450597 H       1 P1     0.114857506
      269 H          66.759940795        117.791269778        100.392954706 H       1 P1     0.160298255
      270 O         132.681643274        127.380380674        101.052264266 O.3     1 P1    -0.649790836
      271 C         131.724742686        128.117275550        103.188926104 C.3     1 P1    -0.168472611
      272 C         132.994334797        127.749042719        102.417374709 C.3     1 P1     0.102841932
      273 C         133.838268780        126.678947176        103.211069212 C.3     1 P1    -0.043147258
      274 O          65.699536664        126.417561788        102.765065023 O.3     1 P1    -0.527801095
      275 C          65.863986742        124.047634983        102.137527639 C.ar    1 P1    -0.172622703
      276 C          66.085016025        123.090185426        101.103008027 C.ar    1 P1    -0.121290836
      277 C          66.650431027        123.376959150         99.807717446 C.ar    1 P1     0.012730012
      278 C          66.640694494        124.748276296         99.566954192 C.ar    1 P1    -0.123186873
      279 C          66.304058182        125.808808459        100.469897547 C.ar    1 P1    -0.164234713
      280 C          65.951992269        125.469757783        101.791613695 C.ar    1 P1     0.278654658
      281 O          68.222065384        116.746293439        105.305731545 O.3     1 P1    -0.677568624
      282 C          70.237476536        116.588364044        103.974167019 C.3     1 P1    -0.131017873
      283 C          68.681928284        116.724729000        103.984710724 C.3     1 P1     0.107866610
      284 C          68.147438640        117.892051707        103.173544687 C.3     1 P1    -0.023146341
      285 O          68.856924806        117.856108196        101.896661841 O.3     1 P1    -0.536111575
      286 C          65.531810129        121.990760051         97.953597731 C.3     1 P1    -0.339173581
      287 C          67.901161859        122.656620580         97.634732520 C.3     1 P1    -0.350940635
      288 C          66.849730310        122.237206745         98.742880522 C.3     1 P1     0.032514675
      289 C          69.112158656        120.089258039        101.020096565 C.ar    1 P1    -0.168393883
      290 C          68.655354958        121.121492560        100.163848370 C.ar    1 P1    -0.129889553
      291 C          67.352034956        121.024797101         99.484248041 C.ar    1 P1     0.003317209
      292 C          66.719528570        119.766942067         99.651644372 C.ar    1 P1    -0.128508003
      293 C          67.257064734        118.695914031        100.379452021 C.ar    1 P1    -0.156048365
      294 C          68.457931054        118.852751003        101.066003951 C.ar    1 P1     0.247696298
      295 H          66.326345424         66.109132257        110.154073368 H       1 P1     0.120403738
      296 H          65.553839214         66.494468276        111.608704999 H       1 P1     0.148943992
      297 H          67.155668144        134.083916888        111.791706599 H       1 P1     0.100125302
      298 H          65.796318819        132.173358330        112.541235110 H       1 P1     0.127038998
      299 H         133.894062217        133.040591036        112.070747500 H       1 P1     0.131482213
      300 H         134.575380807        131.451479915        114.966150893 H       1 P1     0.114591051
      301 H         132.861847704        131.047928195        116.577703574 H       1 P1     0.144835090
      302 H         132.445201656         65.639564504        117.179799642 H       1 P1     0.120733876
      303 H         133.620026330         66.084144761        115.043555556 H       1 P1     0.152532602
      304 H         123.295865970        129.823615926        116.470056505 H       1 P1     0.123508236
      305 H         123.410231774        128.193389299        117.038650631 H       1 P1     0.107582840
      306 H         125.400715099        128.650697325        118.257196130 H       1 P1     0.116674748
      307 H         125.712572211        130.206234895        115.662534903 H       1 P1     0.128207295
      308 H         125.490493917        128.584853440        115.708487037 H       1 P1     0.118062550
      309 H         132.644374727        130.897734595        118.928351370 H       1 P1     0.127732872
      310 H         133.447948623        132.398419589        119.433973271 H       1 P1     0.114915804
      311 H         132.058970960        131.815568315        120.297916441 H       1 P1     0.115268002
      312 H         130.263112849        134.458431465        118.302583431 H       1 P1     0.125956153
      313 H         130.246060795        133.546416533        119.794423976 H       1 P1     0.126950998
      314 H         131.712823332        134.523976558        119.518196228 H       1 P1     0.120162606
      315 H         128.057079777        129.518449078        118.943522476 H       1 P1     0.164884854
      316 H         130.094767234        130.778546860        119.542747546 H       1 P1     0.135414599
      317 H         129.704700951        132.917757838        116.003888087 H       1 P1     0.124696423
      318 H         128.133502918        131.410207967        115.195081101 H       1 P1     0.140837379
      319 O          66.379639967        132.830308306        110.327569497 O.3     1 P1    -0.673327457
      320 C          65.571796308         65.737414323        110.795468956 C.3     1 P1    -0.126030076
      321 C          66.167360098        133.817347539        111.248074929 C.3     1 P1     0.103710342
      322 C          65.427289242        133.182086001        112.465904913 C.3     1 P1    -0.019451190
      323 O          65.464602767        133.898592811        113.693397654 O.3     1 P1    -0.576304050
      324 C         133.965321948        132.219536519        115.327308768 C.ar    1 P1    -0.191956751
      325 C         133.120722768        131.973947789        116.426660660 C.ar    1 P1    -0.124882018
      326 C         132.464580775        132.966970001        117.105621800 C.ar    1 P1     0.000096272
      327 C         132.726273177        134.308158652        116.616802393 C.ar    1 P1    -0.137417258
      328 C         133.477850357        134.590179174        115.473169672 C.ar    1 P1    -0.159704457
      329 C         134.083090708        133.521202303        114.777954504 C.ar    1 P1     0.261586637
      330 O         125.227557418        130.776495646        118.289828473 O.3     1 P1    -0.638280257
      331 C         123.580054975        129.182435744        117.332902360 C.3     1 P1    -0.141356258
      332 C         125.072556551        129.449997402        117.618349562 C.3     1 P1     0.085092680
      333 C         125.912304167        129.386388855        116.308835679 C.3     1 P1    -0.017323790
      334 O         127.326522275        129.145749428        116.531057251 O.3     1 P1    -0.530650628
      335 C         132.450983138        131.917090316        119.284177282 C.3     1 P1    -0.334571225
      336 C         130.897933995        133.883870278        118.983958862 C.3     1 P1    -0.360414055
      337 C         131.457233283        132.667035621        118.291016782 C.3     1 P1     0.030862655
      338 C         128.595851708        130.136489802        118.288310791 C.ar    1 P1    -0.143773563
      339 C         129.716806139        130.878119868        118.628163218 C.ar    1 P1    -0.108192211
      340 C         130.239729377        131.843465758        117.784483057 C.ar    1 P1     0.006953176
      341 C         129.632062242        132.070852438        116.550014265 C.ar    1 P1    -0.122359353
      342 C         128.569426018        131.204327839        116.104132842 C.ar    1 P1    -0.168667835
      343 C         128.046442658        130.218562239        117.008267608 C.ar    1 P1     0.280266389
      344 H          99.146140358        122.165479139         66.981039809 H       1 P1     0.116662668
      345 H          99.739332034        120.451484796         66.866599679 H       1 P1     0.135430028
      346 H          98.754197553        120.457302965        133.973201759 H       1 P1     0.126235978
      347 H          96.566024596        119.625541292         65.385006566 H       1 P1     0.141350893
      348 H          96.662120753        120.413936507         66.850648107 H       1 P1     0.117675197
      349 H          98.254523805        118.260680232         69.001459056 H       1 P1     0.140332431
      350 H          97.016759269        116.861148963         70.394005265 H       1 P1     0.123380986
      351 H          94.349845744        116.169296115         67.216227132 H       1 P1     0.122523060
      352 H          95.815466014        117.404412595         65.815174385 H       1 P1     0.148690417
      353 H          95.485799354        118.947265063         77.901667935 H       1 P1     0.121359843
      354 H          95.148727293        117.384789902         76.940376436 H       1 P1     0.140130116
      355 H          96.859806847        118.278530472         75.255281879 H       1 P1     0.107446545
      356 H          95.139824288        119.792535040         74.040211486 H       1 P1     0.123141647
      357 H          94.395656193        119.976150475         75.656732377 H       1 P1     0.134866680
      358 H          93.387007283        114.340428198         68.457422777 H       1 P1     0.119724101
      359 H          92.659725942        114.314606972         69.978092358 H       1 P1     0.128722425
      360 H          92.688402886        115.754252397         68.949176565 H       1 P1     0.129891612
      361 H          94.855115802        113.423694131         70.521306920 H       1 P1     0.117892577
      362 H          95.710385211        113.717275885         68.883764509 H       1 P1     0.154478730
      363 H          96.470163373        114.194473071         70.430424600 H       1 P1     0.126622550
      364 H          92.669464037        118.616009251         72.549736130 H       1 P1     0.144434097
      365 H          93.249361193        117.672119459         70.491333327 H       1 P1     0.138111054
      366 H          95.875046466        114.974645602         72.308058229 H       1 P1     0.116415571
      367 H          95.551576247        116.187134289         74.286273336 H       1 P1     0.127955911
      368 O          97.587458713        122.057479933        134.539002014 O.3     1 P1    -0.653589672
      369 C          99.453488321        121.320681758         66.269985971 C.3     1 P1    -0.130251464
      370 C          98.308751883        120.959099058         65.437714690 C.3     1 P1     0.085306616
      371 C          97.323316085        119.956304370         66.108521316 C.3     1 P1    -0.027995544
      372 O          98.013756441        118.691639052         66.491703009 O.3     1 P1    -0.541096855
      373 C          97.488115702        117.759476190         68.555164437 C.ar    1 P1    -0.162908877
      374 C          96.695490069        116.959708547         69.403619495 C.ar    1 P1    -0.132611531
      375 C          95.455647662        116.323771882         68.881662272 C.ar    1 P1    -0.006672445
      376 C          95.154227084        116.568445127         67.548850846 C.ar    1 P1    -0.124498438
      377 C          96.002664176        117.304010410         66.748874922 C.ar    1 P1    -0.170461304
      378 C          97.167490519        117.915124115         67.237080948 C.ar    1 P1     0.260670667
      379 O          96.841981629        120.102037036         76.151655102 O.3     1 P1    -0.698830566
      380 C          95.870875245        118.221466770         77.161480214 C.3     1 P1    -0.140935274
      381 C          96.182468620        118.893632472         75.814425683 C.3     1 P1     0.127488463
      382 C          94.863284782        119.295278835         74.993099339 C.3     1 P1    -0.034441603
      383 O          93.965449112        118.199180971         74.851178865 O.3     1 P1    -0.578170294
      384 C          93.241662387        114.944946099         69.294872620 C.3     1 P1    -0.350032020
      385 C          95.482380972        114.106472450         69.908178160 C.3     1 P1    -0.334360813
      386 C          94.671859674        115.414374358         69.821732414 C.3     1 P1     0.040316682
      387 C          93.440533383        117.955860053         72.473811620 C.ar    1 P1    -0.171385281
      388 C          93.709063867        117.323247948         71.266385691 C.ar    1 P1    -0.123809232
      389 C          94.487397084        116.122950766         71.130177629 C.ar    1 P1    -0.008656085
      390 C          95.196667503        115.799681945         72.333281921 C.ar    1 P1    -0.133670634
      391 C          94.934579825        116.421575232         73.563044908 C.ar    1 P1    -0.190256058
      392 C          94.098963934        117.541636087         73.633586290 C.ar    1 P1     0.273808320
      393 H          76.708053802         80.440620515        101.133365744 H       1 P1     0.130395951
      394 H          77.207378354         79.978509230        102.683159084 H       1 P1     0.112472279
      395 H          75.613430502         78.178062951        102.823323798 H       1 P1     0.148720363
      396 H          73.483117754         79.761901309        102.112589789 H       1 P1     0.127644184
      397 H          74.461869043         80.998692173        101.805238125 H       1 P1     0.138793045
      398 H          74.894259165         82.870073875        104.464097950 H       1 P1     0.146222465
      399 H          73.228304143         84.437136430        105.100449682 H       1 P1     0.118035876
      400 H          70.372045969         81.320112031        104.783833932 H       1 P1     0.122535146
      401 H          72.231256839         79.692131363        104.496099228 H       1 P1     0.140598719
      402 H         134.673780930         83.959311483         97.060172024 H       1 P1     0.130362543
      403 H          66.866982193         84.478932902         96.971955482 H       1 P1     0.148898099
      404 H          65.488768586         83.086806890         99.288357549 H       1 P1     0.120161464
      405 H          68.425460549         83.424361838         98.910679323 H       1 P1     0.097579786
      406 H          67.685926345         82.438142755        100.215305068 H       1 P1     0.121200544
      407 H          68.850620096         84.025984959        106.907576667 H       1 P1     0.126446809
      408 H          69.139709436         82.420990403        106.232816420 H       1 P1     0.119270507
      409 H          70.244282263         83.133951847        107.341173714 H       1 P1     0.125437318
      410 H          69.834148079         85.862542689        106.248451204 H       1 P1     0.129948607
      411 H          71.384456544         85.173089581        106.801602775 H       1 P1     0.138990884
      412 H          71.299147845         85.970871541        105.183847570 H       1 P1     0.121552945
      413 H          69.670632725         85.452287967        101.004788549 H       1 P1     0.150941892
      414 H          71.061896374         84.995187594        103.062260048 H       1 P1     0.121184547
      415 H          67.565389878         83.788189616        104.943049498 H       1 P1     0.113123899
      416 H          66.460963357         83.759149748        102.766660535 H       1 P1     0.140386148
      417 O          74.931765070         78.273254700        100.854073828 O.3     1 P1    -0.643529764
      418 C          76.811702543         79.548415667        101.711039042 C.3     1 P1    -0.111361357
      419 C          75.449041421         78.945194279        102.015237537 C.3     1 P1     0.116805043
      420 C          74.485898038         80.084525434        102.416258137 C.3     1 P1    -0.036532272
      421 O          74.654240756         80.242909589        103.842541412 O.3     1 P1    -0.564077949
      422 C          73.937799712         82.487149748        104.535658706 C.ar    1 P1    -0.166269188
      423 C          72.904437774         83.418208673        104.983203059 C.ar    1 P1    -0.135970857
      424 C          71.567749726         82.992774462        105.064127337 C.ar    1 P1     0.001344858
      425 C          71.332475271         81.581569086        104.824564412 C.ar    1 P1    -0.125001519
      426 C          72.380904032         80.683734054        104.566210349 C.ar    1 P1    -0.160747268
      427 C          73.667697183         81.146256068        104.335649600 C.ar    1 P1     0.280120904
      428 O          66.636672720         81.989459409         97.868843182 O.3     1 P1    -0.639497692
      429 C          66.011312238         84.365344616         97.630265536 C.3     1 P1    -0.133765797
      430 C          66.350979544         83.188529708         98.641719044 C.3     1 P1     0.109398556
      431 C          67.606706100         83.349416702         99.584959497 C.3     1 P1    -0.010570837
      432 O          67.470841085         84.582514887        100.447819621 O.3     1 P1    -0.524229244
      433 C          69.614258952         83.336179719        106.551188893 C.3     1 P1    -0.350252710
      434 C          70.761566745         85.315201046        105.848730239 C.3     1 P1    -0.334885934
      435 C          70.408179038         83.911187162        105.362627044 C.3     1 P1     0.033525690
      436 C          69.389442327         84.880325504        101.786565980 C.ar    1 P1    -0.166709825
      437 C          70.145762988         84.669349760        102.963671653 C.ar    1 P1    -0.108085976
      438 C          69.510173205         84.163852405        104.150202488 C.ar    1 P1    -0.001998534
      439 C          68.067921131         83.967624180        104.082649197 C.ar    1 P1    -0.129477346
      440 C          67.428588913         83.938323287        102.794109291 C.ar    1 P1    -0.175557233
      441 C          68.068248573         84.428904525        101.667208154 C.ar    1 P1     0.260131354
      442 H          85.074172532         77.888426131        126.816353371 H       1 P1     0.119110763
      443 H          86.100327325         76.483567273        126.691219525 H       1 P1     0.096468184
      444 H          87.574373289         78.094301621        126.001109688 H       1 P1     0.096265845
      445 H          85.487052183         79.450142042        124.356042865 H       1 P1     0.133029811
      446 H          87.135186160         79.756278595        124.119760245 H       1 P1     0.128011091
      447 H          83.848426521         80.212697543        126.966789192 H       1 P1     0.127846281
      448 H          81.843459649         81.648050194        126.483877898 H       1 P1     0.127310424
      449 H          84.338939859         84.153270546        124.269367697 H       1 P1     0.113767892
      450 H          86.133180446         82.561742453        124.449078054 H       1 P1     0.129858119
      451 H          79.605498671         84.951011947        134.407868569 H       1 P1     0.169432302
      452 H          79.064742490         83.543670162        133.370982263 H       1 P1     0.166267063
      453 H          79.410111276         86.346965245        132.465750858 H       1 P1     0.143277384
      454 H          78.722630285         84.009964089        130.825077805 H       1 P1     0.147778338
      455 H          80.387511868         84.500842730        130.757075742 H       1 P1     0.121023021
      456 H          80.918350669         85.724885093        123.828551396 H       1 P1     0.137263642
      457 H          82.647135745         85.868966312        124.318688322 H       1 P1     0.133863862
      458 H          82.097475385         84.789633606        122.858641148 H       1 P1     0.139925253
      459 H          80.547621609         81.953338134        124.600140265 H       1 P1     0.109171087
      460 H          79.874150299         83.379925831        123.866508677 H       1 P1     0.117774805
      461 H          81.285453962         82.568589936        123.137168949 H       1 P1     0.171048593
      462 H          81.124522624         86.806402199        128.515321754 H       1 P1     0.147437758
      463 H          82.303237957         85.925976155        126.567812632 H       1 P1     0.126688219
      464 H          79.484046754         82.790143130        126.439805068 H       1 P1     0.107330428
      465 H          78.206617085         83.894081509        128.173030121 H       1 P1     0.124871199
      466 O          87.151541466         77.393629576        124.076435815 O.3     1 P1    -0.673040573
      467 C          85.565998403         77.189608424        126.080462632 C.3     1 P1    -0.137764767
      468 C          86.694048232         78.031046555        125.347980513 C.3     1 P1     0.092866675
      469 C          86.348479671         79.467457419        124.841545693 C.3     1 P1    -0.014250814
      470 O          86.270611419         80.392315304        125.983440067 O.3     1 P1    -0.552342687
      471 C          83.916665089         81.056754770        126.383983697 C.ar    1 P1    -0.174109144
      472 C          82.775841761         81.880544974        126.085344053 C.ar    1 P1    -0.133995327
      473 C          82.929692776         83.049511454        125.286422450 C.ar    1 P1     0.006130939
      474 C          84.202601641         83.325330842        124.802400472 C.ar    1 P1    -0.122380814
      475 C          85.317890556         82.471807480        125.037145542 C.ar    1 P1    -0.176461400
      476 C          85.228963818         81.336599257        125.817492846 C.ar    1 P1     0.257098212
      477 O          77.586915009         85.247471381        132.436084007 O.3     1 P1    -0.634194527
      478 C          79.646266279         84.447489192        133.445423514 C.3     1 P1    -0.148446469
      479 C          79.066126727         85.356984549        132.312368580 C.3     1 P1     0.113427469
      480 C          79.352000872         84.895919667        130.835541197 C.3     1 P1    -0.044598506
      481 O          79.076931082         85.800043109        129.792558477 O.3     1 P1    -0.535058373
      482 C          81.874453516         85.134713040        123.898788340 C.3     1 P1    -0.356085175
      483 C          80.763380369         82.872188002        124.044980702 C.3     1 P1    -0.346831038
      484 C          81.669701124         83.888592598        124.889602530 C.3     1 P1     0.039374975
      485 C          80.781935109         85.994823042        128.055823806 C.ar    1 P1    -0.181637822
      486 C          81.483784594         85.508068836        126.935829976 C.ar    1 P1    -0.124489316
      487 C          80.989364144         84.383843076        126.184835863 C.ar    1 P1    -0.003460459
      488 C          79.844399727         83.709152744        126.750231027 C.ar    1 P1    -0.144642087
      489 C          79.107664694         84.321828964        127.827907191 C.ar    1 P1    -0.176609171
      490 C          79.583499467         85.391784011        128.529961798 C.ar    1 P1     0.267646423
      491 H          88.028264956         93.822680022        125.295537394 H       1 P1     0.169532937
      492 H          88.600637383         92.265696201        124.364161449 H       1 P1     0.119862232
      493 H          86.624535513         91.146105918        124.882570259 H       1 P1     0.141019645
      494 H          85.162390242         93.516911802        126.043613664 H       1 P1     0.157370443
      495 H          86.514945843         92.975025578        127.091658503 H       1 P1     0.135710725
      496 H          85.926156390         92.065912614        129.326744509 H       1 P1     0.144146867
      497 H          84.782651691         92.295301422        131.165747320 H       1 P1     0.123708935
      498 H          81.187551249         92.208777506        129.096349854 H       1 P1     0.114149778
      499 H          82.348307649         91.781285696        126.969000722 H       1 P1     0.162402051
      500 H          88.393279145         97.556807730        132.464541242 H       1 P1     0.134037234
      501 H          88.664008409         95.962614071        131.799987901 H       1 P1     0.194362102
      502 H          86.222127823         95.641400299        132.098411248 H       1 P1     0.181158702
      503 H          85.265452578         97.936943472        131.734519431 H       1 P1     0.117598063
      504 H          86.112669279         98.407109012        133.161530659 H       1 P1     0.143998722
      505 H          80.133701697         91.440494351        131.308327291 H       1 P1     0.120444690
      506 H          80.041447355         92.447957530        132.668361169 H       1 P1     0.122606218
      507 H          80.098168794         93.153756597        131.094480506 H       1 P1     0.111727686
      508 H          82.057091272         90.773718375        133.436052084 H       1 P1     0.168667583
      509 H          82.455527156         90.178881332        131.796464150 H       1 P1     0.129517470
      510 H          83.607170469         90.988752098        132.725626452 H       1 P1     0.127071174
      511 H          84.916843468         94.881787597        134.511052607 H       1 P1     0.123907424
      512 H          84.025925182         92.867079117        133.941731758 H       1 P1     0.123174742
      513 H          81.554972596         94.871106356        131.138201940 H       1 P1     0.105597895
      514 H          82.491641113         96.984246041        131.976466440 H       1 P1     0.116615012
      515 O          86.603828187         93.185255449        124.030083552 O.3     1 P1    -0.474659129
      516 C          87.793955274         92.954401374        124.747755767 C.3     1 P1    -0.068893934
      517 C          86.505939095         92.202493022        125.076480758 C.3     1 P1     0.054614843
      518 C          85.739660703         92.697617742        126.335936342 C.3     1 P1     0.005185429
      519 O          84.824124553         91.660471527        126.818641886 O.3     1 P1    -0.551113924
      520 C          84.951883451         92.037851229        129.179771966 C.ar    1 P1    -0.166031752
      521 C          84.223242374         92.179968051        130.340051683 C.ar    1 P1    -0.108178721
      522 C          82.810006505         92.335115994        130.343969556 C.ar    1 P1    -0.000100545
      523 C          82.135927911         92.147918794        129.108401955 C.ar    1 P1    -0.122014067
      524 C          82.792141035         91.966630376        127.879442442 C.ar    1 P1    -0.141036794
      525 C          84.224243559         91.931425628        127.931764257 C.ar    1 P1     0.267690979
      526 O          87.273881345         96.065917909        133.914543978 O.3     1 P1    -0.653279349
      527 C          87.928244892         96.848124302        131.817382504 C.3     1 P1    -0.128340934
      528 C          86.708893224         96.471126200        132.618249445 C.3     1 P1     0.103768238
      529 C          85.609041574         97.576631664        132.734422332 C.3     1 P1    -0.021336291
      530 O          84.487512468         97.298554011        133.613389540 O.3     1 P1    -0.558299945
      531 C          80.518450935         92.349452981        131.645898290 C.3     1 P1    -0.349559092
      532 C          82.520706054         90.998514220        132.452911088 C.3     1 P1    -0.334425185
      533 C          82.131066718         92.336608689        131.693680954 C.3     1 P1     0.031687041
      534 C          84.247149552         94.940842687        133.831797559 C.ar    1 P1    -0.166717490
      535 C          83.641291215         93.687447278        133.437387033 C.ar    1 P1    -0.137329758
      536 C          82.608930758         93.598824473        132.399013962 C.ar    1 P1    -0.004907819
      537 C          82.294312981         94.827424564        131.813889312 C.ar    1 P1    -0.113033570
      538 C          82.768699203         96.060471043        132.345907301 C.ar    1 P1    -0.162547332
      539 C          83.862733405         96.144360094        133.202799498 C.ar    1 P1     0.251539570
      540 H          74.486540207         80.430266200        131.474289172 H       1 P1     0.121167612
      541 H          75.312181014         82.010446039        131.780536899 H       1 P1     0.170049467
      542 H          76.503281691         79.462171869        131.067589767 H       1 P1     0.113198433
      543 H          77.872899733         82.059191887        130.957734615 H       1 P1     0.182247266
      544 H          77.498973274         81.123574668        129.396462692 H       1 P1     0.117999005
      545 H          78.714978126         78.308241348        131.797987733 H       1 P1     0.161644028
      546 H          78.811324540         76.133249128        130.796214425 H       1 P1     0.122384375
      547 H          79.983870015         78.044831960        127.143722831 H       1 P1     0.096012774
      548 H          79.685793366         80.052019599        128.202482572 H       1 P1     0.127413173
      549 H          71.189125851         72.574569714        127.229337257 H       1 P1     0.159878224
      550 H          72.825271624         72.239065121        126.850428393 H       1 P1     0.144392791
      551 H          72.724790461         70.799631040        129.259264016 H       1 P1     0.121075487
      552 H          73.636725165         72.387606364        130.452928733 H       1 P1     0.137319868
      553 H          73.042353889         73.819378255        129.390730680 H       1 P1     0.122543381
      554 H          80.752663367         76.083771637        126.535390109 H       1 P1     0.106246598
      555 H          80.133497917         74.513324823        126.183872704 H       1 P1     0.119960224
      556 H          79.086375975         75.806608984        126.063285796 H       1 P1     0.106910739
      557 H          80.936058886         73.666771261        128.404679841 H       1 P1     0.147187659
      558 H          81.604759812         75.233478998        128.960160326 H       1 P1     0.128193118
      559 H          80.410182050         74.361789658        129.977727722 H       1 P1     0.130863994
      560 H          76.920134685         71.423770957        128.319444678 H       1 P1     0.130851888
      561 H          78.961384375         72.559042770        127.963351208 H       1 P1     0.122401438
      562 H          76.990124602         76.355922039        128.543942242 H       1 P1     0.131198383
      563 H          74.839738692         75.135782892        128.669894120 H       1 P1     0.114623982
      564 O          76.750501896         80.499386216        132.855900385 O.3     1 P1    -0.666563406
      565 C          75.213258162         81.114378372        131.095981210 C.3     1 P1    -0.147416206
      566 C          76.598724186         80.469733452        131.392689590 C.3     1 P1     0.114536749
      567 C          77.762578083         81.047376039        130.513608275 C.3     1 P1    -0.031412244
      568 O          79.076465596         80.584739956        130.758556131 O.3     1 P1    -0.539504341
      569 C          78.975879590         78.177022144        130.818785562 C.ar    1 P1    -0.188431837
      570 C          79.094895365         76.914708121        130.172226780 C.ar    1 P1    -0.132162078
      571 C          79.444630558         76.806186955        128.778842368 C.ar    1 P1    -0.014409826
      572 C          79.633279560         78.008848731        128.083546585 C.ar    1 P1    -0.124385240
      573 C          79.439585294         79.245823937        128.704660341 C.ar    1 P1    -0.183881526
      574 C          79.151862291         79.337085616        130.069613669 C.ar    1 P1     0.269936017
      575 O          71.127067717         71.914469514        129.723682196 O.3     1 P1    -0.687316102
      576 C          72.003097716         71.848061451        127.376133608 C.3     1 P1    -0.154008984
      577 C          72.314336470         71.740172618        128.926072560 C.3     1 P1     0.112496038
      578 C          73.427938870         72.722496077        129.439643721 C.3     1 P1    -0.014592149
      579 O          74.591683281         72.455885709        128.588779193 O.3     1 P1    -0.562749001
      580 C          79.904292471         75.436467053        126.619849719 C.3     1 P1    -0.333709378
      581 C          80.691455425         74.625552196        128.937817376 C.3     1 P1    -0.355631167
      582 C          79.539674997         75.417881047        128.158059579 C.3     1 P1     0.036904026
      583 C          76.921655039         72.438489459        128.420704998 C.ar    1 P1    -0.161709050
      584 C          78.150270756         73.148307220        128.256192209 C.ar    1 P1    -0.140300568
      585 C          78.248226105         74.588731618        128.345823810 C.ar    1 P1     0.005368051
      586 C          77.037363828         75.277473662        128.549879831 C.ar    1 P1    -0.120694472
      587 C          75.749191042         74.596037982        128.650005519 C.ar    1 P1    -0.184893064
      588 C          75.765385852         73.187423764        128.662659980 C.ar    1 P1     0.243317160
      589 H         132.583395395         66.292775327        133.586372090 H       1 P1     0.142379082
      590 H         132.735722636         66.152592753         65.946002033 H       1 P1     0.149900947
      591 H         130.118147022         65.933695834         65.874891622 H       1 P1     0.129679172
      592 H         129.706572148         68.312076305        134.688634611 H       1 P1     0.124487013
      593 H         131.400967416         68.485194602        134.564863092 H       1 P1     0.121434629
      594 H         129.363032083         70.221064129         66.567106202 H       1 P1     0.121388122
      595 H         129.562614726         72.195707204         68.116902320 H       1 P1     0.118488630
      596 H         132.528086939         70.036273611         70.436706240 H       1 P1     0.101606127
      597 H         132.386104926         68.242004198         68.793839355 H       1 P1     0.163486335
      598 H         134.442155381         79.936359286         66.508211390 H       1 P1     0.118677739
      599 H         133.686189465         80.486631936        134.339669603 H       1 P1     0.098317960
      600 H         131.804691659         78.886048242         65.422885472 H       1 P1     0.141356384
      601 H         132.500918620         78.482444400         68.444500041 H       1 P1     0.158447540
      602 H         133.506492265         77.534673848         67.188191141 H       1 P1     0.144420513
      603 H         130.155779784         71.576810997         71.935657472 H       1 P1     0.116582887
      604 H         130.292345534         73.245857352         72.190990298 H       1 P1     0.137963292
      605 H         129.012845323         72.614256918         70.986900337 H       1 P1     0.134319210
      606 H         132.984438839         73.546722089         71.315100540 H       1 P1     0.145849175
      607 H         132.630175360         71.993134421         72.054108613 H       1 P1     0.111654185
      608 H         133.443639692         72.159299075         70.389668760 H       1 P1     0.114989313
      609 H         132.881694565         74.999129442         66.812396180 H       1 P1     0.141820802
      610 H         132.733082969         72.995191550         68.183838604 H       1 P1     0.129843862
      611 H         129.795538066         74.909824976         70.576511793 H       1 P1     0.127659673
      612 H         129.990456025         76.893336464         69.098210395 H       1 P1     0.150758172
      613 O         130.021997633         66.542658611        133.270974283 O.3     1 P1    -0.662249812
      614 C         132.150041210         65.870216052        134.493386004 C.3     1 P1    -0.147655042
      615 C         130.672498896         66.452208308        134.533514568 C.3     1 P1     0.121472704
      616 C         130.655379932         67.924205408         65.604961702 C.3     1 P1    -0.046606911
      617 O         130.508093009         68.012131511         66.997045951 O.3     1 P1    -0.568244167
      618 C         129.946203682         70.245195593         67.479815751 C.ar    1 P1    -0.180995914
      619 C         130.122718901         71.358824389         68.383481382 C.ar    1 P1    -0.124850829
      620 C         131.001794924         71.261609634         69.511199425 C.ar    1 P1     0.000966809
      621 C         131.763458262         70.065336680         69.694229588 C.ar    1 P1    -0.124224038
      622 C         131.766108103         69.114877803         68.667070873 C.ar    1 P1    -0.177981925
      623 C         130.710340102         69.096833632         67.660562596 C.ar    1 P1     0.263282573
      624 O         132.525557677         80.478002722         66.683435213 O.3     1 P1    -0.507775804
      625 C         133.607105734         79.966769616         65.918733965 C.3     1 P1    -0.064390808
      626 C         132.419463278         79.104122117         66.304958282 C.3     1 P1     0.059909012
      627 C         132.543284524         78.029161987         67.401359533 C.3     1 P1    -0.028896326
      628 O         131.434127112         77.136824088         67.198773899 O.3     1 P1    -0.537335697
      629 C         130.098963291         72.506399027         71.413035423 C.3     1 P1    -0.348963204
      630 C         132.669475693         72.502650136         71.085691351 C.3     1 P1    -0.349069118
      631 C         131.248602754         72.500176568         70.333758923 C.3     1 P1     0.035390058
      632 C         132.274802477         74.927295998         67.640561372 C.ar    1 P1    -0.158600158
      633 C         132.185168898         73.814631950         68.456700745 C.ar    1 P1    -0.127435998
      634 C         131.240261811         73.762685705         69.542976556 C.ar    1 P1     0.000414692
      635 C         130.421183663         74.892418649         69.789728766 C.ar    1 P1    -0.119185089
      636 C         130.577784023         76.045630917         68.963441928 C.ar    1 P1    -0.180244807
      637 C         131.416619159         76.010464328         67.859002225 C.ar    1 P1     0.262000787
      638 H          65.846584698         86.698113291         77.407023545 H       3 P3     0.123590731
      639 H          67.274672289         85.839848044         76.610582448 H       3 P3     0.122468959
      640 H          65.715491840         83.975133518         75.940380288 H       3 P3     0.128499607
      641 H         132.779429651         84.821275748         75.499208641 H       3 P3     0.127263610
      642 H         132.947681732         85.828449256         76.970332865 H       3 P3     0.125260565
      643 H         130.936315243         85.320853103         78.710970543 H       3 P3     0.124356050
      644 H         128.588073548         85.088354282         78.795778307 H       3 P3     0.118968296
      645 H         128.912609713         81.599860247         76.384827157 H       3 P3     0.129739863
      646 H         131.288741144         82.028390393         76.055494886 H       3 P3     0.138036172
      647 H         124.569161306         85.432701328         70.026315023 H       3 P3     0.127222118
      648 H         125.061952692         84.298378935         68.638499532 H       3 P3     0.090755996
      649 H         124.283732812         82.175062393         69.665055654 H       3 P3     0.104463342
      650 H         123.665508774         82.380607629         72.058267625 H       3 P3     0.116217000
      651 H         124.011437125         84.094783248         71.939637499 H       3 P3     0.159009300
      652 H         125.794004266         81.389826260         78.587674300 H       3 P3     0.126987202
      653 H         127.364577886         80.861689547         78.198695022 H       3 P3     0.130129249
      654 H         127.237797072         81.977595929         79.565691270 H       3 P3     0.141438422
      655 H         124.923310854         83.934723720         78.184668753 H       3 P3     0.143064004
      656 H         126.129364697         84.098296723         79.476130676 H       3 P3     0.127509288
      657 H         126.223727831         85.027982633         78.088705587 H       3 P3     0.154540566
      658 H         125.558747294         80.843014018         73.563083471 H       3 P3     0.129867643
      659 H         126.253346064         80.911635302         75.965221176 H       3 P3     0.110635064
      660 H         126.582442308         85.101551966         75.871558390 H       3 P3     0.118533359
      661 H         126.253134828         84.972501026         73.629894950 H       3 P3     0.128221462
      662 O          65.696019840         86.009662076         75.441361688 O.3     3 P3    -0.446470517
      663 C          66.163147755         85.931860738         76.750892926 C.3     3 P3    -0.075164188
      664 C         134.640063023         84.878663340         76.152968734 C.3     3 P3     0.044138621
      665 C         133.159861223         84.862608926         76.516508681 C.3     3 P3    -0.033295433
      666 O         132.732414993         83.727045816         77.360716609 O.3     3 P3    -0.564365332
      667 C         130.497429067         84.549127955         78.097674447 C.ar    3 P3    -0.166044132
      668 C         129.062168225         84.398024680         78.181693059 C.ar    3 P3    -0.131872021
      669 C         128.449111274         83.306359447         77.555253900 C.ar    3 P3     0.003240477
      670 C         129.302967606         82.460769411         76.760746642 C.ar    3 P3    -0.120935695
      671 C         130.756629801         82.620010602         76.654461012 C.ar    3 P3    -0.181695279
      672 C         131.330599163         83.673574579         77.385239844 C.ar    3 P3     0.254873476
      673 O         123.043223892         83.859223227         69.597232636 O.3     3 P3    -0.501877989
      674 C         124.328481206         84.523289085         69.432628512 C.3     3 P3    -0.071542653
      675 C         124.188470271         83.166792528         70.191614344 C.3     3 P3     0.053589263
      676 C         124.321088115         83.129185256         71.651755074 C.3     3 P3    -0.022545782
      677 O         125.689805192         82.850295466         72.020746664 O.3     3 P3    -0.521687958
      678 C         126.842956821         81.740532573         78.562789907 C.3     3 P3    -0.341620669
      679 C         125.987186229         84.060631092         78.442572988 C.3     3 P3    -0.330696544
      680 C         126.947644043         83.049255862         77.670908584 C.3     3 P3     0.031898172
      681 C         125.810643609         81.735588736         74.074522411 C.ar    3 P3    -0.161280225
      682 C         126.096541543         81.780005037         75.506853380 C.ar    3 P3    -0.133927126
      683 C         126.461941011         82.981280379         76.221960772 C.ar    3 P3     0.005187569
      684 C         126.447329848         84.161875318         75.429396144 C.ar    3 P3    -0.113030648
      685 C         126.122637085         84.133575784         74.065033142 C.ar    3 P3    -0.176369576
      686 C         125.785878219         82.951756704         73.386360217 C.ar    3 P3     0.261621428
      687 H         123.840221038         75.116735465        131.325676717 H       1 P1     0.121042430
      688 H         123.994293831         73.851630053        132.347876416 H       1 P1     0.123854098
      689 H         122.881725264         73.346245336        129.652866774 H       1 P1     0.144219632
      690 H         125.100636983         72.620072699        129.048395816 H       1 P1     0.154286781
      691 H         125.725119528         73.032992102        130.616049119 H       1 P1     0.115525670
      692 H         125.721880562         73.908503122        126.996384432 H       1 P1     0.130832486
      693 H         127.852718939         74.139047538        125.726086621 H       1 P1     0.113169283
      694 H         129.540654809         75.846876474        129.280344736 H       1 P1     0.161882091
      695 H         127.565514137         75.467920824        130.315376629 H       1 P1     0.144783317
      696 H         131.721536481         83.468470857        124.841780315 H       1 P1     0.121310360
      697 H         130.771004749         83.126152846        126.269291218 H       1 P1     0.124853419
      698 H         133.149733901         83.211578010        127.451438201 H       1 P1     0.154706115
      699 H         133.981537927         80.965802453        126.742700123 H       1 P1     0.116493383
      700 H         132.819169236         81.113757127        125.281252368 H       1 P1     0.117258480
      701 H         130.660453561         73.419665922        127.267128204 H       1 P1     0.132738597
      702 H         131.978668488         74.242981212        126.336103145 H       1 P1     0.139566149
      703 H         131.561878346         74.694980962        128.012941190 H       1 P1     0.164064533
      704 H         131.039766249         75.276610496        124.555036937 H       1 P1     0.125699660
      705 H         129.696435159         74.194970787        124.759900854 H       1 P1     0.117976476
      706 H         129.404752620         75.908393580        124.336717500 H       1 P1     0.114747393
      707 H         129.644098798         80.004134581        126.017967899 H       1 P1     0.130824694
      708 H         128.928663260         77.778141616        125.808978117 H       1 P1     0.125249942
      709 H         132.625568275         76.586744150        127.498181002 H       1 P1     0.141215922
      710 H         133.289258095         78.753714738        127.796487866 H       1 P1     0.124401775
      711 O         123.307447163         71.753474943        130.870214508 O.3     1 P1    -0.662433134
      712 C         123.353597610         74.211547995        131.582048012 C.3     1 P1    -0.152452280
      713 C         123.567760282         73.146753510        130.500410533 C.3     1 P1     0.115577673
      714 C         124.994500781         73.274764663        129.875907290 C.3     1 P1    -0.051171784
      715 O         125.316856627         74.578912531        129.448562812 O.3     1 P1    -0.527835403
      716 C         126.564352490         74.317234271        127.389914006 C.ar    1 P1    -0.163812041
      717 C         127.799809618         74.469797503        126.669117782 C.ar    1 P1    -0.138385080
      718 C         128.916604693         75.114842511        127.282314337 C.ar    1 P1    -0.001548488
      719 C         128.781556267         75.514348865        128.674117517 C.ar    1 P1    -0.126214232
      720 C         127.614412230         75.258722028        129.365480339 C.ar    1 P1    -0.179262272
      721 C         126.484579633         74.674506208        128.733624591 C.ar    1 P1     0.268900723
      722 O         134.219655582         83.278821305        125.705125959 O.3     1 P1    -0.671072738
      723 C         131.699091135         83.620394395        125.905056512 C.3     1 P1    -0.138702248
      724 C         133.030110195         82.935870146        126.385335466 C.3     1 P1     0.091454214
      725 C         133.024128110         81.398672605        126.367824175 C.3     1 P1    -0.033173098
      726 O         131.832095046         80.888280717        127.042067861 O.3     1 P1    -0.552217524
      727 C         131.152413519         74.342013499        127.083605353 C.3     1 P1    -0.350218325
      728 C         129.990886337         75.213882743        124.948919075 C.3     1 P1    -0.343280290
      729 C         130.188124783         75.424146356        126.536500758 C.3     1 P1     0.027239989
      730 C         130.332621125         79.228802665        126.319795946 C.ar    1 P1    -0.159501722
      731 C         129.898495362         77.946717776        126.159264130 C.ar    1 P1    -0.131401324
      732 C         130.711622984         76.847016899        126.597671041 C.ar    1 P1     0.003318167
      733 C         131.949156652         77.246005467        127.158515538 C.ar    1 P1    -0.130359230
      734 C         132.380032951         78.537635937        127.402448541 C.ar    1 P1    -0.175979346
      735 C         131.601912958         79.545777125        126.857866158 C.ar    1 P1     0.267354486
      736 H          74.939996481         98.358412526         92.852482061 H       1 P1     0.139213892
      737 H          75.605030051         97.933476342         94.565294940 H       1 P1     0.158918409
      738 H          75.100400856         96.029559558         92.116544548 H       1 P1     0.130760543
      739 H          76.227437455         95.387129677         94.924256122 H       1 P1     0.126548569
      740 H          77.219833396         95.178271655         93.389322231 H       1 P1     0.135131484
      741 H          77.376454957         92.302099494         92.964557286 H       1 P1     0.167513906
      742 H          78.219554599         90.708726038         94.755399798 H       1 P1     0.116751946
      743 H          75.047603433         91.354153006         97.124761397 H       1 P1     0.103161824
      744 H          74.229273238         93.210363551         95.621108232 H       1 P1     0.139339252
      745 H          80.079186183         85.564264210         88.449761252 H       1 P1     0.139761090
      746 H          78.365328427         85.119881559         88.849225114 H       1 P1     0.150788164
      747 H          80.443349084         86.527647929         90.806018002 H       1 P1     0.126294967
      748 H          77.610054330         85.710365664         91.064833250 H       1 P1     0.121992274
      749 H          78.382673547         87.312290436         91.345671232 H       1 P1     0.104429269
      750 H          79.006823476         90.809276227         97.249015575 H       1 P1     0.142069691
      751 H          77.790206021         90.704542725         98.594305332 H       1 P1     0.129109127
      752 H          78.668557386         89.232600573         98.168276477 H       1 P1     0.159328835
      753 H          74.923192823         88.926916487         97.299345009 H       1 P1     0.108039892
      754 H          76.105534320         88.023646017         98.169528358 H       1 P1     0.141777775
      755 H          75.838244543         89.691861010         98.688817293 H       1 P1     0.127157437
      756 H          80.064182720         86.797023620         94.655860809 H       1 P1     0.145242600
      757 H          79.564687557         88.428576145         96.178395584 H       1 P1     0.134282918
      758 H          75.463274331         87.971041298         95.193211735 H       1 P1     0.112361301
      759 H          76.209975758         86.373699372         93.360477505 H       1 P1     0.130968438
      760 O          74.003814563         96.289339246         93.836701436 O.3     1 P1    -0.686088761
      761 C          75.685547595         97.696970780         93.443078136 C.3     1 P1    -0.148321177
      762 C          75.246740427         96.259647587         93.210629614 C.3     1 P1     0.115101830
      763 C          76.169929267         95.162881017         93.853172459 C.3     1 P1    -0.020332804
      764 O          75.436038962         93.915644353         93.540052336 O.3     1 P1    -0.550647954
      765 C          76.864203629         92.095457065         93.934876738 C.ar    1 P1    -0.165077552
      766 C          77.352314237         91.145220102         94.852872064 C.ar    1 P1    -0.118735408
      767 C          76.608788824         90.811342955         95.977985380 C.ar    1 P1    -0.010074848
      768 C          75.521774513         91.610460448         96.342794151 C.ar    1 P1    -0.135575326
      769 C          75.060204238         92.576924255         95.484066510 C.ar    1 P1    -0.181741229
      770 C          75.827215179         92.915676909         94.314629079 C.ar    1 P1     0.252641830
      771 O          79.893635491         84.520536196         90.832632633 O.3     1 P1    -0.684625562
      772 C          79.198722013         85.873198898         88.987064034 C.3     1 P1    -0.112023018
      773 C          79.576894851         85.872468051         90.538324076 C.3     1 P1     0.093660534
      774 C          78.525345105         86.259095273         91.469130574 C.3     1 P1    -0.032975527
      775 O          78.758921514         85.733980520         92.849668941 O.3     1 P1    -0.544119185
      776 C          78.203783057         90.122071721         97.752559277 C.3     1 P1    -0.360931833
      777 C          75.868870187         89.045461133         97.825258630 C.3     1 P1    -0.333506447
      778 C          77.034725393         89.608165712         96.808276148 C.3     1 P1     0.038799458
      779 C          79.078574730         87.030917604         94.709034623 C.ar    1 P1    -0.161100749
      780 C          78.787839645         88.024964990         95.676796051 C.ar    1 P1    -0.119607982
      781 C          77.461676309         88.489018669         95.835422657 C.ar    1 P1    -0.003175407
      782 C          76.488101947         87.754959223         95.075175017 C.ar    1 P1    -0.120987986
      783 C          76.842610838         86.815759508         94.047391064 C.ar    1 P1    -0.167524692
      784 C          78.179376157         86.481346069         93.844573194 C.ar    1 P1     0.271221697
      785 H          67.275635251         80.735948745         66.769270746 H       1 P1     0.141251013
      786 H          68.285547669         81.844458930         65.706821196 H       1 P1     0.132089827
      787 H          68.614442631         83.516443374         67.849495881 H       1 P1     0.141375765
      788 H          67.532051211         82.546959850         70.070020726 H       1 P1     0.133533988
      789 H          66.835696518         81.355851095         69.044170604 H       1 P1     0.119692400
      790 H         133.637836541         81.864530684         68.518394054 H       1 P1     0.163169956
      791 H         131.487691809         82.045395319         69.571531049 H       1 P1     0.137232516
      792 H         133.107046600         85.276318999         71.920529918 H       1 P1     0.121653711
      793 H          65.757734403         84.924358390         70.789201077 H       1 P1     0.144157178
      794 H         126.128904797         76.992070429         72.446877010 H       1 P1     0.127646298
      795 H         127.549082215         76.122324029         72.040527545 H       1 P1     0.129589915
      796 H         128.219564609         76.263672608         74.446872090 H       1 P1     0.109871615
      797 H         128.326028286         78.534981736         74.870989408 H       1 P1     0.115356310
      798 H         126.958771053         78.917799130         73.874832413 H       1 P1     0.128497336
      799 H         131.122321133         85.421204135         72.899649187 H       1 P1     0.131039179
      800 H         129.667422648         84.652762703         73.498895621 H       1 P1     0.143727338
      801 H         131.290986682         84.036589334         73.883758344 H       1 P1     0.126695250
      802 H         128.782944377         84.817164317         71.160879210 H       1 P1     0.138620398
      803 H         130.439609385         85.589811505         70.682166995 H       1 P1     0.127420116
      804 H         129.769299993         84.340727580         69.723284272 H       1 P1     0.149284597
      805 H         127.662585759         80.161456278         71.212347913 H       1 P1     0.157657703
      806 H         128.528333685         82.363498917         70.621716449 H       1 P1     0.171166238
      807 H         131.696761666         81.738663425         73.245011248 H       1 P1     0.152151876
      808 H         130.721624610         79.637664056         73.836778578 H       1 P1     0.164505713
      809 O          69.034682473         81.494450451         67.569638761 O.3     1 P1    -0.463195444
      810 C          67.866060057         81.639838500         66.732323464 C.3     1 P1    -0.066551556
      811 C          68.157217554         82.525159669         67.954494429 C.3     1 P1     0.061532972
      812 C          67.154394703         82.393527405         69.034034965 C.3     1 P1    -0.014381538
      813 O          66.147516776         83.318892550         68.700852113 O.3     1 P1    -0.565631385
      814 C         133.526062564         82.536267066         69.260442363 C.ar    1 P1    -0.166730046
      815 C         132.247695606         82.673882349         69.883364686 C.ar    1 P1    -0.125887288
      816 C         132.056342730         83.676017517         70.900127064 C.ar    1 P1    -0.005543837
      817 C         133.180307862         84.490485980         71.224668344 C.ar    1 P1    -0.119318032
      818 C         134.446514677         84.316098704         70.539373564 C.ar    1 P1    -0.178980294
      819 C         134.574398528         83.361112049         69.536021798 C.ar    1 P1     0.251467493
      820 O         126.376336114         76.706755624         75.177131128 O.3     1 P1    -0.655831275
      821 C         126.768109409         76.215455119         72.784067405 C.3     1 P1    -0.127613834
      822 C         127.344040218         76.828294259         74.129733836 C.3     1 P1     0.114965746
      823 C         127.822614486         78.293522070         73.967471340 C.3     1 P1    -0.011471404
      824 O         128.752484568         78.528403611         72.859078277 O.3     1 P1    -0.572862606
      825 C         130.655868930         84.466434535         73.089928711 C.3     1 P1    -0.347629385
      826 C         129.762753976         84.707295782         70.721861475 C.3     1 P1    -0.337917977
      827 C         130.706174060         83.733463093         71.685279099 C.3     1 P1     0.030354890
      828 C         128.436928486         80.521156356         71.648393413 C.ar    1 P1    -0.160067848
      829 C         128.973150950         81.809139816         71.355428926 C.ar    1 P1    -0.113939808
      830 C         130.162549502         82.315201741         71.898786186 C.ar    1 P1    -0.005102827
      831 C         130.841583734         81.508119327         72.857859823 C.ar    1 P1    -0.114423574
      832 C         130.293139035         80.270451350         73.209389625 C.ar    1 P1    -0.175428705
      833 C         129.121990198         79.801715104         72.599646600 C.ar    1 P1     0.288687009
      834 H         134.677729258         81.466210548         88.471257882 H       1 P1     0.117659394
      835 H          66.393055782         81.861167672         87.205432802 H       1 P1     0.140877004
      836 H          67.819763811         79.691106588         88.320362450 H       1 P1     0.200907444
      837 H          65.906912065         80.494096468         90.544149680 H       1 P1     0.129316543
      838 H          67.559666019         79.977672021         90.888057142 H       1 P1     0.136146643
      839 H         133.668845435         78.028426664         91.061071391 H       1 P1     0.144527414
      840 H         133.352265886         76.713885146         93.028047435 H       1 P1     0.130346522
      841 H          68.118666345         76.138985223         93.219396323 H       1 P1     0.125889469
      842 H          68.300673749         77.596658901         91.361665597 H       1 P1     0.170383486
      843 H          67.510653977         80.538876987        101.968796567 H       1 P1     0.135401902
      844 H          68.487243762         79.517452594        103.288341334 H       1 P1     0.165031804
      845 H          68.842813883         77.689547344        101.478407441 H       1 P1     0.128115728
      846 H          68.863694544         78.519267195         98.985259670 H       1 P1     0.122437782
      847 H          67.542281550         79.667821202         99.417685213 H       1 P1     0.138094445
      848 H         133.893152592         74.024485628         95.718072455 H       1 P1     0.128622221
      849 H         133.299727012         75.605941509         95.252243202 H       1 P1     0.137685897
      850 H         133.333047322         74.334106738         94.019023811 H       1 P1     0.149286623
      851 H          66.448689920         73.027312584         94.746524942 H       1 P1     0.126201685
      852 H          66.373823574         73.678454876         92.981270988 H       1 P1     0.141249887
      853 H          67.611352887         74.210364019         94.178291866 H       1 P1     0.121489301
      854 H          66.171506001         79.034604174         97.267694388 H       1 P1     0.137018142
      855 H          65.505878906         77.826148996         95.272977273 H       1 P1     0.114327506
      856 H          67.013183380         74.249392702         96.877118430 H       1 P1     0.104884212
      857 H          67.394817161         75.294972550         98.995432976 H       1 P1     0.123855690
      858 O          67.901351988         81.747310880         89.065870005 O.3     1 P1    -0.697074758
      859 C          66.036022415         81.031635093         87.849528929 C.3     1 P1    -0.159981072
      860 C          67.190465063         80.534667352         88.717743528 C.3     1 P1     0.113674128
      861 C          66.750995118         79.981800968         90.139426310 C.3     1 P1    -0.037043836
      862 O          66.477073953         78.593986101         89.972685590 O.3     1 P1    -0.490896499
      863 C         134.423982418         77.588522288         91.556192943 C.ar    1 P1    -0.162347954
      864 C         134.308222340         76.877729766         92.759022482 C.ar    1 P1    -0.132880910
      865 C          65.907259947         76.198719457         93.403049597 C.ar    1 P1    -0.000053807
      866 C          67.234290550         76.524550008         92.874829776 C.ar    1 P1    -0.128862515
      867 C          67.366802200         77.348538081         91.740685278 C.ar    1 P1    -0.158571023
      868 C          66.253404845         77.809151665         91.054554275 C.ar    1 P1     0.234054411
      869 O          69.406267482         79.769978152        101.350622014 O.3     1 P1    -0.487870161
      870 C          68.277121792         79.750035105        102.194063156 C.3     1 P1    -0.051454044
      871 C          68.443944877         78.704800425        101.153692805 C.3     1 P1     0.098079293
      872 C          67.982289348         78.716552655         99.686724589 C.3     1 P1    -0.038258092
      873 O          66.906137217         77.719248081         99.586742197 O.3     1 P1    -0.521842534
      874 C         133.837234832         74.780841783         94.890875271 C.3     1 P1    -0.342460094
      875 C          66.544662618         73.887193530         94.065599328 C.3     1 P1    -0.348879261
      876 C          65.816616754         75.214590764         94.558952088 C.3     1 P1     0.030001602
      877 C          66.342406337         78.002169128         97.224472098 C.ar    1 P1    -0.156272039
      878 C          66.027838687         77.322736922         96.005927325 C.ar    1 P1    -0.119826977
      879 C          66.307346088         75.919321124         95.822944362 C.ar    1 P1    -0.002520340
      880 C          66.848053116         75.244729120         96.942409931 C.ar    1 P1    -0.139076084
      881 C          67.039721396         75.862751285         98.155806363 C.ar    1 P1    -0.170607288
      882 C          66.777505367         77.247653643         98.299206109 C.ar    1 P1     0.240051316
      883 H          79.032225515        104.690833568        106.037967352 H       1 P1     0.112165744
      884 H          77.735297190        105.837905388        106.003173689 H       1 P1     0.160056455
      885 H          76.207056334        104.104070402        106.978560186 H       1 P1     0.166401216
      886 H          75.655972682        103.046369762        104.835875100 H       1 P1     0.132083491
      887 H          77.253869011        103.574345612        104.162656902 H       1 P1     0.110804366
      888 H          78.291911341        105.644906864        103.381535749 H       1 P1     0.118376072
      889 H          78.497268183        106.644203445        101.339701461 H       1 P1     0.114704687
      890 H          74.392707232        106.411816990        100.581374927 H       1 P1     0.119761207
      891 H          74.002132666        105.783034474        102.821283600 H       1 P1     0.173671279
      892 H          84.670285999        112.662184537         97.251593132 H       1 P1     0.134349620
      893 H          83.383683467        111.859317132         96.343948841 H       1 P1     0.136772353
      894 H          83.404285904        112.456065828         99.418568309 H       1 P1     0.160785930
      895 H          81.315563928        111.593945598         97.295412031 H       1 P1     0.106950577
      896 H          80.749501757        112.359672600         98.854416774 H       1 P1     0.120352794
      897 H          75.816751725        105.440622800         98.557660755 H       1 P1     0.150778725
      898 H          76.976597297        106.283175711         97.421196054 H       1 P1     0.123204803
      899 H          77.594768888        105.335564620         98.613443227 H       1 P1     0.135381711
      900 H          74.737572331        107.376556405         98.704325295 H       1 P1     0.127884767
      901 H          75.350174916        108.805237726         99.569882631 H       1 P1     0.126095771
      902 H          75.717247634        108.639191590         97.833866504 H       1 P1     0.121283841
      903 H          79.239280290        111.179492673        100.027726175 H       1 P1     0.129350841
      904 H          77.283086224        109.894322397        100.134257346 H       1 P1     0.107726404
      905 H          79.290067279        106.706042676         98.185723161 H       1 P1     0.113884114
      906 H          81.248153463        108.209948116         97.850658916 H       1 P1     0.139214314
      907 O          77.540880870        102.656663368        106.573968570 O.3     1 P1    -0.682773527
      908 C          78.116010222        104.979810036        106.551624219 C.3     1 P1    -0.129369662
      909 C          77.026680305        103.935410257        106.312175067 C.3     1 P1     0.121459065
      910 C          76.449425685        103.876286118        104.889245150 C.3     1 P1    -0.024186785
      911 O          75.856313321        105.153649602        104.546770943 O.3     1 P1    -0.527956848
      912 C          77.439220909        105.805270235        102.832644909 C.ar    1 P1    -0.189978910
      913 C          77.572064715        106.384153953        101.586232182 C.ar    1 P1    -0.130699421
      914 C          76.522319204        106.666160311        100.694023566 C.ar    1 P1     0.009537322
      915 C          75.189237395        106.333253301        101.174544915 C.ar    1 P1    -0.131559302
      916 C          74.977507149        105.906941258        102.490422231 C.ar    1 P1    -0.150543061
      917 C          76.076683734        105.618475514        103.278175632 C.ar    1 P1     0.256701473
      918 O          82.575780403        113.824097433         98.000699369 O.3     1 P1    -0.680769342
      919 C          83.904845901        111.887941645         97.291603714 C.3     1 P1    -0.117302296
      920 C          82.910870903        112.412001596         98.387123142 C.3     1 P1     0.125837766
      921 C          81.536075708        111.765206544         98.339815992 C.3     1 P1    -0.029345649
      922 O          81.558379518        110.466280937         98.955782793 O.3     1 P1    -0.548925936
      923 C          76.769562741        105.995140621         98.387779097 C.3     1 P1    -0.355379397
      924 C          75.575099849        108.053516661         98.803827709 C.3     1 P1    -0.342001456
      925 C          76.805071113        107.284224716         99.268980308 C.3     1 P1     0.031181622
      926 C          79.317800487        110.227967819         99.640525584 C.ar    1 P1    -0.174544843
      927 C          78.135175161        109.411973097         99.749992459 C.ar    1 P1    -0.134253951
      928 C          78.074066348        108.082524568         99.183950507 C.ar    1 P1    -0.006029473
      929 C          79.213890737        107.631726281         98.531952707 C.ar    1 P1    -0.129341693
      930 C          80.386985040        108.461611727         98.336760312 C.ar    1 P1    -0.173701256
      931 C          80.417181425        109.745684393         98.911183129 C.ar    1 P1     0.274461526
      932 H         134.008379404         72.090432472        105.795299705 H       1 P1     0.137403966
      933 H         132.529788531         73.074960734        106.348634027 H       1 P1     0.095951381
      934 H         131.052644526         72.319918038        104.581227485 H       1 P1     0.120019263
      935 H         133.488963811         73.813730059        103.614397478 H       1 P1     0.136049627
      936 H         132.041433561         74.429418618        104.528743148 H       1 P1     0.114758371
      937 H         130.047467827         76.145771887        103.061235058 H       1 P1     0.144380089
      938 H         130.275633202         78.258470138        102.246310670 H       1 P1     0.131538782
      939 H         133.713468118         76.872227360        100.087417027 H       1 P1     0.123911949
      940 H         133.388873077         74.675630414        100.947948014 H       1 P1     0.137948823
      941 H         129.864396088         85.622887216        106.915706415 H       1 P1     0.143412979
      942 H         129.756230736         83.944299807        106.469337343 H       1 P1     0.133179089
      943 H         132.618199637         84.360213107        106.665415254 H       1 P1     0.129104017
      944 H         132.730953381         84.422427039        104.271838795 H       1 P1     0.098819761
      945 H         130.985631912         84.632881412        104.258026117 H       1 P1     0.107503669
      946 H         133.345011307         78.807802315         98.738798484 H       1 P1     0.124505832
      947 H         133.401531281         80.439421184         99.082303003 H       1 P1     0.142901445
      948 H         134.303522399         79.242786780        100.176210507 H       1 P1     0.137930128
      949 H         130.778759674         79.967440914         98.504894744 H       1 P1     0.147665910
      950 H         131.005279858         78.324144375         98.570233752 H       1 P1     0.124053334
      951 H         129.937704913         79.136135589         99.722681567 H       1 P1     0.122165086
      952 H         129.970122088         82.412508718        103.090970690 H       1 P1     0.165835203
      953 H         130.071840079         81.005731525        101.151435945 H       1 P1     0.143716720
      954 H         133.892842391         79.703244630        102.388041658 H       1 P1     0.131106652
      955 H         133.906072229         81.263100465        104.133018811 H       1 P1     0.153133213
      956 O         132.387930590         71.148895381        103.740297579 O.3     1 P1    -0.650370869
      957 C         132.873288009         72.125331801        105.895593988 C.3     1 P1    -0.155352389
      958 C         132.114909971         72.342103326        104.451634794 C.3     1 P1     0.115191049
      959 C         132.398991394         73.748450391        103.751493173 C.3     1 P1    -0.034153304
      960 O         131.580419936         73.840716284        102.574086957 O.3     1 P1    -0.545079731
      961 C         130.861734730         76.236533175        102.468501795 C.ar    1 P1    -0.175690136
      962 C         130.932688076         77.546764956        101.943539933 C.ar    1 P1    -0.122963536
      963 C         131.984797135         77.732418875        100.966096412 C.ar    1 P1     0.003587186
      964 C         132.933964987         76.731883310        100.665663225 C.ar    1 P1    -0.125023280
      965 C         132.779448349         75.476108436        101.209287077 C.ar    1 P1    -0.177286119
      966 C         131.696218574         75.178321502        102.027785273 C.ar    1 P1     0.272433762
      967 O         132.198607844         86.242277427        106.215548912 O.3     1 P1    -0.697199464
      968 C         130.449655238         84.685426926        106.974795471 C.3     1 P1    -0.110643803
      969 C         131.786986019         84.843919153        106.108153742 C.3     1 P1     0.126468561
      970 C         131.829001753         84.123144249        104.731121503 C.3     1 P1    -0.030552425
      971 O         131.702397488         82.664232441        104.876994365 O.3     1 P1    -0.540382896
      972 C         133.394688550         79.431659720         99.546220866 C.3     1 P1    -0.344136721
      973 C         130.893523568         79.142785515         99.249519128 C.3     1 P1    -0.329273366
      974 C         132.069401280         79.129149345        100.347136596 C.3     1 P1     0.038972605
      975 C         130.790141120         81.748354301        102.911732511 C.ar    1 P1    -0.160883898
      976 C         130.865079568         80.970879505        101.727422837 C.ar    1 P1    -0.102864622
      977 C         132.054482241         80.282820799        101.461150249 C.ar    1 P1     0.004053756
      978 C         133.119764803         80.375028461        102.413131474 C.ar    1 P1    -0.112513397
      979 C         133.051413746         81.222779853        103.518453904 C.ar    1 P1    -0.152735363
      980 C         131.844228414         81.930495659        103.766882320 C.ar    1 P1     0.246812761
      981 H          71.234305838         87.280804725        111.465314245 H       1 P1     0.117945155
      982 H          71.075098714         88.518782669        112.640853361 H       1 P1     0.132230962
      983 H          70.959119374         85.546649009        113.333895524 H       1 P1     0.131673389
      984 H          73.183760336         87.294382067        114.223843223 H       1 P1     0.171239358
      985 H          73.346845320         86.960272083        112.557737308 H       1 P1     0.129024291
      986 H          75.408611286         85.370390863        112.178466382 H       1 P1     0.138296026
      987 H          75.405711874         84.051337471        110.016778353 H       1 P1     0.126086741
      988 H          72.203278767         81.863584183        111.667921661 H       1 P1     0.114208354
      989 H          71.986442880         83.512741261        113.413047783 H       1 P1     0.132059929
      990 H          69.269267987         73.260749757        111.081864943 H       1 P1     0.143767751
      991 H          68.593358856         74.887324316        110.804127559 H       1 P1     0.144319775
      992 H          71.477909811         74.561703160        111.688195691 H       1 P1     0.139974772
      993 H          71.347544277         76.749071251        112.266061680 H       1 P1     0.121936304
      994 H          69.849368783         77.148758071        111.494864838 H       1 P1     0.129171320
      995 H          72.272108242         83.307216217        108.784364061 H       1 P1     0.122820076
      996 H          73.871331810         83.704609749        108.151621217 H       1 P1     0.155442542
      997 H          72.970479893         82.224211257        107.592574400 H       1 P1     0.152991598
      998 H          75.155380248         80.724254460        108.143451185 H       1 P1     0.131651410
      999 H          75.770857790         82.390034546        108.304594478 H       1 P1     0.137478412
     1000 H          75.902708744         81.177927221        109.605500901 H       1 P1     0.104692358
     1001 H          73.574665698         77.865866421        111.736732545 H       1 P1     0.125710287
     1002 H          74.591865828         79.957703989        111.280545227 H       1 P1     0.108510834
     1003 H          71.634380532         80.720790972        108.444515819 H       1 P1     0.116953458
     1004 H          70.857687658         78.460363240        108.589952145 H       1 P1     0.171381673
     1005 O          70.863101268         86.839322817        114.883536966 O.3     1 P1    -0.650105486
     1006 C          70.711086298         87.452774149        112.431639392 C.3     1 P1    -0.149978371
     1007 C          71.341572761         86.561288938        113.505989371 C.3     1 P1     0.133174503
     1008 C          72.924364594         86.553309180        113.486268577 C.3     1 P1    -0.026745450
     1009 O          73.647139422         85.373084067        113.949981179 O.3     1 P1    -0.540988246
     1010 C          74.757316697         84.608087624        111.988618350 C.ar    1 P1    -0.171025324
     1011 C          74.758624315         83.798719757        110.818024287 C.ar    1 P1    -0.126869532
     1012 C          73.860780745         82.704610240        110.744898816 C.ar    1 P1    -0.001060023
     1013 C          72.867220176         82.594535128        111.720607178 C.ar    1 P1    -0.129598338
     1014 C          72.745021584         83.519218555        112.776348825 C.ar    1 P1    -0.181333366
     1015 C          73.751697735         84.400752432        112.979673282 C.ar    1 P1     0.238233703
     1016 O          69.935395106         74.783317832        113.061550525 O.3     1 P1    -0.644471162
     1017 C          69.491653688         74.304313633        110.712941575 C.3     1 P1    -0.128510336
     1018 C          70.443081521         75.052559178        111.721299009 C.3     1 P1     0.093390618
     1019 C          70.723261968         76.562478766        111.438061613 C.3     1 P1    -0.017633757
     1020 O          71.555449986         76.788290930        110.337103224 O.3     1 P1    -0.537201054
     1021 C          73.241874517         82.847374242        108.435206373 C.3     1 P1    -0.343428154
     1022 C          75.300492781         81.580651688        108.800173638 C.3     1 P1    -0.331599695
     1023 C          73.889336127         81.866904197        109.493189921 C.3     1 P1     0.030797389
     1024 C          73.183793405         78.421049116        110.989994229 C.ar    1 P1    -0.186396382
     1025 C          73.790104301         79.651707558        110.706325275 C.ar    1 P1    -0.136710933
     1026 C          73.229298925         80.562992072        109.770070198 C.ar    1 P1    -0.004892089
     1027 C          72.084953109         80.132028996        109.081225976 C.ar    1 P1    -0.132957946
     1028 C          71.546344824         78.886752454        109.206453734 C.ar    1 P1    -0.160514010
     1029 C          72.087905516         77.989710680        110.181319964 C.ar    1 P1     0.239964945
     1030 H         122.064857778         74.445743220        122.183548995 H       1 P1     0.164930937
     1031 H         123.339540468         74.084255634        123.336241270 H       1 P1     0.117542479
     1032 H         121.930441210         76.810407925        122.955007848 H       1 P1     0.132350836
     1033 H         124.493302929         76.248969708        124.505335616 H       1 P1     0.134357940
     1034 H         122.885898224         76.546410680        125.144258967 H       1 P1     0.116446170
     1035 H         126.014310006         78.140607686        125.593722384 H       1 P1     0.147852354
     1036 H         126.352845604         79.128264541        127.745498892 H       1 P1     0.142339466
     1037 H         122.349875413         80.884458030        127.471627032 H       1 P1     0.109392532
     1038 H         122.089316846         79.731977301        125.564567223 H       1 P1     0.129888969
     1039 H         132.462426550         81.891481686        132.686037605 H       1 P1     0.137066749
     1040 H         130.872524724         82.382127994        132.734061282 H       1 P1     0.126112810
     1041 H         131.686653851         84.047202067        130.650493883 H       1 P1     0.132117920
     1042 H         130.407257186         81.380637652        130.383616812 H       1 P1     0.119402159
     1043 H         130.828502649         82.479058853        129.073623603 H       1 P1     0.179187521
     1044 H         123.756556715         82.124071680        130.851320659 H       1 P1     0.138464435
     1045 H         123.699859336         82.700876523        129.165020783 H       1 P1     0.141682038
     1046 H         122.476759601         81.548391343        129.804822801 H       1 P1     0.134921937
     1047 H         124.052788494         79.599067402        131.338562191 H       1 P1     0.109715670
     1048 H         123.265283658         78.904823650        130.043034346 H       1 P1     0.139245690
     1049 H         124.903041197         78.585586685        130.165344744 H       1 P1     0.139859933
     1050 H         128.122756270         83.344431374        128.213273059 H       1 P1     0.115917096
     1051 H         126.066658967         82.139927705        127.743574076 H       1 P1     0.111933372
     1052 H         126.071578551         80.528234497        131.581274279 H       1 P1     0.106027151
     1053 H         128.138392214         81.770314107        132.029967738 H       1 P1     0.128363879
     1054 O         123.548851164         76.320662412        121.814212183 O.3     1 P1    -0.667093157
     1055 C         122.437043482         74.727135879        123.143076593 C.3     1 P1    -0.086986836
     1056 C         122.835369087         76.233381932        123.057504502 C.3     1 P1     0.085286975
     1057 C         123.556946201         76.802627143        124.356715740 C.3     1 P1    -0.032655618
     1058 O         123.668193915         78.257675725        124.319679019 O.3     1 P1    -0.541285319
     1059 C         125.181771206         78.683151483        126.051743088 C.ar    1 P1    -0.167502020
     1060 C         125.378371134         79.287070993        127.331875422 C.ar    1 P1    -0.121555415
     1061 C         124.384835394         80.165170905        127.987131502 C.ar    1 P1     0.006261036
     1062 C         123.186093606         80.289305372        127.189408733 C.ar    1 P1    -0.134446129
     1063 C         122.998149641         79.624806100        125.986227542 C.ar    1 P1    -0.189049452
     1064 C         123.964017462         78.797459451        125.446669240 C.ar    1 P1     0.266859556
     1065 O         133.080425821         82.436371076        130.383212118 O.3     1 P1    -0.681099129
     1066 C         131.856062485         82.760587542        132.391201874 C.3     1 P1    -0.138181617
     1067 C         131.795750274         83.017341288        130.847304644 C.3     1 P1     0.106235614
     1068 C         130.566571881         82.430634769        130.106879059 C.3     1 P1    -0.040764062
     1069 O         129.379212144         83.210509450        130.352971531 O.3     1 P1    -0.558435565
     1070 C         123.530364998         81.847728213        129.794843325 C.3     1 P1    -0.345408620
     1071 C         124.176992974         79.422260625        130.284420029 C.3     1 P1    -0.343771243
     1072 C         124.524281934         80.681720512        129.352860738 C.3     1 P1     0.022340613
     1073 C         127.656871805         82.747060289        128.881929748 C.ar    1 P1    -0.171038939
     1074 C         126.441244173         82.033558038        128.678800484 C.ar    1 P1    -0.119549260
     1075 C         125.818327235         81.210941343        129.634638521 C.ar    1 P1     0.000854600
     1076 C         126.461422767         81.195040406        130.907289216 C.ar    1 P1    -0.137409027
     1077 C         127.615816610         81.907323207        131.139930982 C.ar    1 P1    -0.156799692
     1078 C         128.171025085         82.667256317        130.164126842 C.ar    1 P1     0.259160001
     1079 H          87.698451050         69.734254412        133.748502854 H       1 P1     0.161103383
     1080 H          87.608150182         70.419661182        132.227391479 H       1 P1     0.164574386
     1081 H          85.732668794         70.965821858        134.530546180 H       1 P1     0.108113598
     1082 H          85.442205653         71.431188165        131.472609619 H       1 P1     0.166245197
     1083 H          85.859906341         72.887351853        132.617983275 H       1 P1     0.110495077
     1084 H          83.331443814         74.597970384        132.808082906 H       1 P1     0.129015051
     1085 H          82.324599422         75.878575223        134.574200893 H       1 P1     0.108573338
     1086 H          82.758982116         72.404959940         67.610279183 H       1 P1     0.148234756
     1087 H          83.319202127         71.117980274         65.695353344 H       1 P1     0.134739278
     1088 H          86.766572818         79.483244655         73.243184429 H       1 P1     0.154072549
     1089 H          88.155401131         78.421208507         73.259264469 H       1 P1     0.164777691
     1090 H          85.449494817         77.569645804         72.119783100 H       1 P1     0.126755719
     1091 H          87.914908268         75.827412009         72.652847588 H       1 P1     0.142291171
     1092 H          87.794928216         76.487083509         71.082869819 H       1 P1     0.104104554
     1093 H          80.910387642         76.539891963         66.845237402 H       1 P1     0.121566230
     1094 H          81.249531828         77.064224428         68.415998179 H       1 P1     0.114456646
     1095 H          82.472922632         77.207655650         67.208509473 H       1 P1     0.117743300
     1096 H          80.222851820         75.025364925         69.092999109 H       1 P1     0.122163928
     1097 H          79.973812349         74.130908076         67.596590393 H       1 P1     0.125018195
     1098 H          80.910754042         73.440373883         68.816148077 H       1 P1     0.160792742
     1099 H          83.975054530         74.870366645         71.972450227 H       1 P1     0.138324465
     1100 H          82.114692031         74.617198198         70.600402620 H       1 P1     0.133284417
     1101 H          84.571171934         75.860836709         67.419155820 H       1 P1     0.111086914
     1102 H          86.415464246         75.774257176         68.778123597 H       1 P1     0.123655330
     1103 O          85.545518349         69.419318111        133.068284917 O.3     1 P1    -0.628815725
     1104 C          87.476200596         70.689718115        133.273251656 C.3     1 P1    -0.129504961
     1105 C          85.939374686         70.803451697        133.416508363 C.3     1 P1     0.097959840
     1106 C          85.327037556         71.909852708        132.496903330 C.3     1 P1    -0.053890365
     1107 O          83.909154230         72.059419360        132.774709318 O.3     1 P1    -0.494561786
     1108 C          83.192373839         74.136852233        133.723346279 C.ar    1 P1    -0.163168598
     1109 C          82.620940029         74.923959878         65.329295044 C.ar    1 P1    -0.132077393
     1110 C          82.484450025         74.289149386         66.631345767 C.ar    1 P1    -0.002721045
     1111 C          82.862518990         72.889671813         66.753137051 C.ar    1 P1    -0.124065611
     1112 C          83.244628835         72.142525750         65.639267758 C.ar    1 P1    -0.165158010
     1113 C          83.494781386         72.777291482        133.875975054 C.ar    1 P1     0.254770248
     1114 O          86.145290532         77.004421536         73.867123794 O.3     1 P1    -0.606817871
     1115 C          87.307453361         78.701086268         72.708450979 C.3     1 P1    -0.125432712
     1116 C          86.447638157         77.376421976         72.537100874 C.3     1 P1     0.081566898
     1117 C          87.166254155         76.182492336         71.861793556 C.3     1 P1    -0.023299069
     1118 O          86.428103742         75.047865909         71.487022912 O.3     1 P1    -0.553133531
     1119 C          81.635644252         76.576677697         67.562281701 C.3     1 P1    -0.345074866
     1120 C          80.742687769         74.396863132         68.413113112 C.3     1 P1    -0.360413820
     1121 C          81.997550828         75.093090479         67.833949903 C.3     1 P1     0.038402909
     1122 C          84.110623209         74.948949190         71.027859146 C.ar    1 P1    -0.171645828
     1123 C          82.999689879         74.830653037         70.164516118 C.ar    1 P1    -0.106312458
     1124 C          83.137317696         75.175284652         68.829992466 C.ar    1 P1    -0.001555221
     1125 C          84.411100771         75.607613600         68.359600108 C.ar    1 P1    -0.121127848
     1126 C          85.556453889         75.619342933         69.229930791 C.ar    1 P1    -0.180735690
     1127 C          85.402001860         75.274039069         70.600176262 C.ar    1 P1     0.266826015
     1128 H          75.491876468         97.823333486        120.531898651 H       1 P1     0.140205999
     1129 H          75.923673722         96.492469101        121.584127586 H       1 P1     0.155712624
     1130 H          73.287447954         97.919124699        122.460355916 H       1 P1     0.123668450
     1131 H          71.965002579         96.377530188        121.207235044 H       1 P1     0.143410095
     1132 H          73.266244956         95.873376221        120.073341802 H       1 P1     0.153172854
     1133 H          69.948447137         98.110569666        119.578163282 H       1 P1     0.141164997
     1134 H          68.771343341         97.878565794        117.597140719 H       1 P1     0.121901469
     1135 H          72.319466050         96.864666536        115.617568474 H       1 P1     0.107101695
     1136 H          73.494734601         97.058762490        117.787928265 H       1 P1     0.167475185
     1137 H          65.777915695        103.436887579        113.256599365 H       1 P1     0.146290883
     1138 H         134.112262372        103.052267591        111.961518533 H       1 P1     0.135945475
     1139 H          67.635806593        103.396044177        111.541107965 H       1 P1     0.137187162
     1140 H          67.778509370        101.009315005        111.501737325 H       1 P1     0.125663069
     1141 H          66.101894493        100.812918047        111.892936194 H       1 P1     0.130178108
     1142 H          70.809375339         95.525155419        114.011429759 H       1 P1     0.129620680
     1143 H          69.608712852         96.348537274        113.028440574 H       1 P1     0.153984514
     1144 H          71.190131587         97.163756817        113.659119322 H       1 P1     0.106684683
     1145 H          68.256819696         95.273545114        114.484084973 H       1 P1     0.120249726
     1146 H          69.348055771         94.748959771        115.778543055 H       1 P1     0.113941955
     1147 H          67.886248910         95.626408922        116.284911829 H       1 P1     0.109189430
     1148 H          69.710347016        101.273824549        113.782505954 H       1 P1     0.147341095
     1149 H          70.736639106         99.224280724        114.657450978 H       1 P1     0.126583764
     1150 H          67.016541199         97.442402605        114.787360091 H       1 P1     0.107052551
     1151 H          65.966425456         99.475994599        114.208383113 H       1 P1     0.129397153
     1152 O          73.830958725         95.960588479        122.834421132 O.3     1 P1    -0.664047878
     1153 C          75.298576019         97.431512696        121.546451285 C.3     1 P1    -0.116073934
     1154 C          73.792274623         97.065211583        121.921927392 C.3     1 P1     0.100929390
     1155 C          72.893964013         96.711468223        120.686238761 C.3     1 P1    -0.050896907
     1156 O          72.599318471         97.930399506        119.896732579 O.3     1 P1    -0.539778493
     1157 C          70.440684958         97.786096278        118.794914944 C.ar    1 P1    -0.147415109
     1158 C          69.771945674         97.578272006        117.585379796 C.ar    1 P1    -0.123369421
     1159 C          70.425641696         97.124496465        116.410985506 C.ar    1 P1     0.002042024
     1160 C          71.846482263         96.982453555        116.490711569 C.ar    1 P1    -0.136094076
     1161 C          72.531680627         97.279161543        117.698645749 C.ar    1 P1    -0.170504262
     1162 C          71.858078500         97.628530450        118.854431828 C.ar    1 P1     0.263540719
     1163 O          66.343298237        102.623615661        110.105416083 O.3     1 P1    -0.635639919
     1164 C          65.574385536        103.600663670        112.214074937 C.3     1 P1    -0.086500074
     1165 C          66.684025657        102.917413686        111.452038874 C.3     1 P1     0.096001493
     1166 C          66.975642463        101.491654130        112.008001038 C.3     1 P1    -0.034313278
     1167 O          67.266533853        101.639412392        113.348468445 O.3     1 P1    -0.556319594
     1168 C          70.351739385         96.429732374        113.851772170 C.3     1 P1    -0.336895367
     1169 C          68.675381475         95.552034016        115.428117631 C.3     1 P1    -0.338134335
     1170 C          69.623444419         96.832468915        115.176523025 C.3     1 P1     0.037857173
     1171 C          69.166583180        100.448374029        114.087241793 C.ar    1 P1    -0.159632648
     1172 C          69.713031873         99.250455668        114.571387326 C.ar    1 P1    -0.119462170
     1173 C          68.978054249         98.080228347        114.745038308 C.ar    1 P1    -0.003453092
     1174 C          67.605163447         98.211430158        114.582856508 C.ar    1 P1    -0.129172673
     1175 C          66.986954823         99.485829857        114.248698242 C.ar    1 P1    -0.166919718
     1176 C          67.778092468        100.508438631        113.875748656 C.ar    1 P1     0.281949931
     1177 H          71.452760884        125.082289755        121.009247453 H       1 P1     0.157705009
     1178 H          70.267744949        123.862655719        120.461003544 H       1 P1     0.139419322
     1179 H          69.314717526        126.138593998        119.184996797 H       1 P1     0.121521675
     1180 H          67.656221919        126.204961534        120.682854728 H       1 P1     0.167984256
     1181 H          68.500498273        124.914842406        121.788015393 H       1 P1     0.124897324
     1182 H          66.209340213        123.907659588        117.971070935 H       1 P1     0.125999358
     1183 H         133.412920836        123.224738824        117.784532202 H       1 P1     0.135580717
     1184 H         133.278572608        123.004607637        121.982614173 H       1 P1     0.124502170
     1185 H          65.956174849        124.089919962        122.078696696 H       1 P1     0.140199685
     1186 H         128.702794993        118.591644856        119.554300100 H       1 P1     0.130518042
     1187 H         126.984290016        118.600461042        118.600262974 H       1 P1     0.113723676
     1188 H         127.927219560        116.952662796        116.989690836 H       1 P1     0.128767067
     1189 H         130.044951596        115.536204271        117.694997976 H       1 P1     0.147910477
     1190 H         130.290795882        116.514804217        119.006299589 H       1 P1     0.129717609
     1191 H         130.902259283        123.276821686        121.712132418 H       1 P1     0.127991468
     1192 H         129.923832359        121.881011509        121.126008765 H       1 P1     0.132655279
     1193 H         131.552132211        121.647662035        121.858560623 H       1 P1     0.130545356
     1194 H         129.818051031        123.388509282        119.188276889 H       1 P1     0.147576561
     1195 H         130.955991550        124.583170464        119.873901011 H       1 P1     0.144306719
     1196 H         131.127547709        124.054058518        118.194413735 H       1 P1     0.162211559
     1197 H         132.642364524        118.131608617        119.147147000 H       1 P1     0.126089899
     1198 H         132.882373152        120.061575097        120.237508560 H       1 P1     0.119403839
     1199 H         130.344283352        121.829067186        117.336221805 H       1 P1     0.149625666
     1200 H         129.782196720        119.684641730        116.464532330 H       1 P1     0.139587426
     1201 O          69.989933662        127.072530939        120.895671953 O.3     1 P1    -0.655272498
     1202 C          70.751573852        124.781130906        120.220766469 C.3     1 P1    -0.130659631
     1203 C          69.640540411        125.834238509        120.217912181 C.3     1 P1     0.085889462
     1204 C          68.289942926        125.268133100        120.757989282 C.3     1 P1     0.015601397
     1205 O          67.712138950        124.115245734        120.028733592 O.3     1 P1    -0.575143778
     1206 C          65.691559797        123.771514965        118.871114734 C.ar    1 P1    -0.148473898
     1207 C         133.818202607        123.304230650        118.725344704 C.ar    1 P1    -0.119324068
     1208 C         133.057234523        122.951992807        119.896122220 C.ar    1 P1     0.009996688
     1209 C         133.767136215        123.197110364        121.121237762 C.ar    1 P1    -0.114830753
     1210 C          65.574848694        123.845224743        121.207041474 C.ar    1 P1    -0.178182388
     1211 C          66.373534596        123.922923623        120.069315659 C.ar    1 P1     0.250898595
     1212 O         127.749498922        116.717802010        118.997149065 O.3     1 P1    -0.500236414
     1213 C         127.982776106        118.092283711        118.866459450 C.3     1 P1    -0.056532069
     1214 C         128.519857708        116.984481822        117.875496839 C.3     1 P1     0.057721535
     1215 C         129.971230550        116.589241129        117.960707916 C.3     1 P1    -0.012913704
     1216 O         130.965385134        117.404603771        117.212072006 O.3     1 P1    -0.528151226
     1217 C         130.953481050        122.256525984        121.219391936 C.3     1 P1    -0.359757324
     1218 C         130.823137923        123.751805845        119.222739319 C.3     1 P1    -0.338896845
     1219 C         131.613781757        122.550560374        119.772915166 C.3     1 P1     0.033503420
     1220 C         132.007695489        118.810941303        118.861695044 C.ar    1 P1    -0.167779952
     1221 C         132.239881040        120.040765991        119.466370830 C.ar    1 P1    -0.134435675
     1222 C         131.599054896        121.244648403        118.916083528 C.ar    1 P1     0.001979174
     1223 C         130.767870141        121.062473352        117.810965419 C.ar    1 P1    -0.108018516
     1224 C         130.481459957        119.778895246        117.249918526 C.ar    1 P1    -0.177662761
     1225 C         131.106168745        118.656314593        117.796516381 C.ar    1 P1     0.256727045
     1226 H          81.930610935        105.799403696         67.548439119 H       1 P1     0.098681003
     1227 H          82.331809089        104.387474902         66.590988326 H       1 P1     0.114105250
     1228 H          83.054317424        104.267610122         69.041692813 H       1 P1     0.093320292
     1229 H          80.187123129        103.808093358         69.614784111 H       1 P1     0.129940362
     1230 H          81.002124640        105.239909261         70.078157676 H       1 P1     0.096685244
     1231 H          80.708311083        105.396287543         72.931428005 H       1 P1     0.132415360
     1232 H          78.970513370        105.030963011         74.601570350 H       1 P1     0.105852658
     1233 H          79.167585728        100.895423534         73.639082313 H       1 P1     0.129372078
     1234 H          80.827426556        101.441638529         71.893767356 H       1 P1     0.142291365
     1235 H          70.536122984         98.142321896         77.803425272 H       1 P1     0.128773859
     1236 H          71.956413788         97.343669602         78.370556554 H       1 P1     0.111124388
     1237 H          72.147618058         99.239057382         76.015715780 H       1 P1     0.124385976
     1238 H          73.909382548         96.878287633         76.538250719 H       1 P1     0.128755110
     1239 H          74.275338942         98.383906836         77.418063037 H       1 P1     0.115508624
     1240 H          79.478266788        103.537925793         76.959145325 H       1 P1     0.122062723
     1241 H          78.747920407        102.109684631         77.535679997 H       1 P1     0.120419695
     1242 H          80.098944181        102.019490952         76.403412328 H       1 P1     0.136315820
     1243 H          76.401791049        103.378971142         76.725263647 H       1 P1     0.133151033
     1244 H          77.643751508        104.516408142         76.351878563 H       1 P1     0.134769696
     1245 H          76.527149366        104.210381482         75.159920394 H       1 P1     0.128966531
     1246 H          74.408725175        100.340303253         73.764277796 H       1 P1     0.147236070
     1247 H          76.080094876        102.197300740         73.823924705 H       1 P1     0.121690230
     1248 H          78.363541316        100.000947354         76.427737931 H       1 P1     0.108729934
     1249 H          76.653570981         98.290882678         76.486836663 H       1 P1     0.141355854
     1250 O          82.159429450        102.590730716         68.193863496 O.3     1 P1    -0.644721701
     1251 C          81.659050392        104.731883295         67.369423232 C.3     1 P1    -0.120598027
     1252 C          82.123592160        103.951537306         68.617975449 C.3     1 P1     0.095572786
     1253 C          81.211521350        104.202969958         69.898633098 C.3     1 P1    -0.009068316
     1254 O          81.780324240        103.658955864         71.131859503 O.3     1 P1    -0.557576654
     1255 C          80.320366923        104.508052406         72.951724032 C.ar    1 P1    -0.182250071
     1256 C          79.274055746        104.305064474         73.951383390 C.ar    1 P1    -0.123985389
     1257 C          78.876886413        102.935102470         74.185176813 C.ar    1 P1    -0.006643046
     1258 C          79.428705636        101.889099453         73.462409152 C.ar    1 P1    -0.130570229
     1259 C          80.424875105        102.140134495         72.483781467 C.ar    1 P1    -0.172510679
     1260 C          80.895454638        103.465014131         72.185442926 C.ar    1 P1     0.262583564
     1261 O          71.524426314         97.280219350         75.685036623 O.3     1 P1    -0.673009564
     1262 C          71.604001359         98.246165588         77.887846361 C.3     1 P1    -0.079251192
     1263 C          72.284371344         98.212131856         76.479293120 C.3     1 P1     0.083636416
     1264 C          73.841592181         97.906021302         76.501020307 C.3     1 P1    -0.015220231
     1265 O          74.438035344         98.202864126         75.210265114 O.3     1 P1    -0.545892390
     1266 C          79.160317094        102.553630217         76.658838929 C.3     1 P1    -0.330641030
     1267 C          77.065033564        103.712502536         75.903491160 C.3     1 P1    -0.348368106
     1268 C          78.071715324        102.627037975         75.492929907 C.3     1 P1     0.028814054
     1269 C          75.221227946        100.307200218         74.316098946 C.ar    1 P1    -0.157140455
     1270 C          76.205704399        101.382589906         74.340394185 C.ar    1 P1    -0.118245128
     1271 C          77.290804878        101.295618062         75.250900590 C.ar    1 P1     0.001620728
     1272 C          77.505923194        100.122558934         75.948562303 C.ar    1 P1    -0.120286059
     1273 C          76.490196986         99.111064755         75.973652775 C.ar    1 P1    -0.183874267
     1274 C          75.339554215         99.202850070         75.183174847 C.ar    1 P1     0.268958120
     1275 H          83.532204632        110.737663676         86.266455299 H       1 P1     0.159601006
     1276 H          82.583831768        109.856950664         87.394044434 H       1 P1     0.115071938
     1277 H          83.150587196        107.807455056         86.019789769 H       1 P1     0.122013436
     1278 H          81.664939764        108.436976794         84.040251585 H       1 P1     0.125550493
     1279 H          81.951478998        110.139624668         84.337778426 H       1 P1     0.139209931
     1280 H          79.067569714        107.601446708         84.370551052 H       1 P1     0.150675709
     1281 H          78.252889282        105.375322759         84.972080959 H       1 P1     0.131498866
     1282 H          80.190931950        105.859308764         88.652510180 H       1 P1     0.121301804
     1283 H          81.085403580        108.016710474         88.020182067 H       1 P1     0.125198905
     1284 H          85.751413890         99.713463682         92.043682182 H       1 P1     0.113061507
     1285 H          86.581917090         99.530954903         90.554637981 H       1 P1     0.131774448
     1286 H          84.447464218        101.573899152         91.465399242 H       1 P1     0.110293999
     1287 H          85.041582098        101.338809770         88.463139173 H       1 P1     0.149859182
     1288 H          84.289820808        102.656077268         89.211670725 H       1 P1     0.146841456
     1289 H          76.877953844        104.856687384         87.948883769 H       1 P1     0.156923402
     1290 H          76.939457521        103.393792952         88.735515088 H       1 P1     0.126342891
     1291 H          77.855471200        104.820045636         89.340504988 H       1 P1     0.141336572
     1292 H          77.897566580        102.072003297         86.467312276 H       1 P1     0.110569957
     1293 H          77.050069819        103.520442290         86.010541425 H       1 P1     0.139554897
     1294 H          78.653520674        103.212345600         85.291971775 H       1 P1     0.123273641
     1295 H          82.911538367        102.192188549         86.707512551 H       1 P1     0.171571559
     1296 H          81.008151113        103.598816849         86.083964817 H       1 P1     0.148255427
     1297 H          79.049367047        102.435458470         89.712417628 H       1 P1     0.129055716
     1298 H          81.040760140        101.475387788         90.449214941 H       1 P1     0.144072930
     1299 O          84.373688163        108.836578411         84.741919225 O.3     1 P1    -0.653552162
     1300 C          83.488642674        109.833483401         86.762318852 C.3     1 P1    -0.132235769
     1301 C          83.242076218        108.844976562         85.597716893 C.3     1 P1     0.069700604
     1302 C          81.911841563        109.214391558         84.813843708 C.3     1 P1    -0.028488429
     1303 O          80.730964887        109.180150903         85.654876164 O.3     1 P1    -0.561311209
     1304 C          79.338914170        107.205369064         85.239351900 C.ar    1 P1    -0.157918305
     1305 C          78.840055989        105.936361361         85.606590377 C.ar    1 P1    -0.111154550
     1306 C          79.181082294        105.370415403         86.855287286 C.ar    1 P1     0.005452124
     1307 C          79.980673703        106.213498928         87.747540255 C.ar    1 P1    -0.120140711
     1308 C          80.490437387        107.459322631         87.366271049 C.ar    1 P1    -0.179884507
     1309 C          80.263409419        107.905572851         86.057293816 C.ar    1 P1     0.255785746
     1310 O          86.234194641        102.125450181         90.672499096 O.3     1 P1    -0.685673825
     1311 C          85.578223550         99.752596663         90.994954742 C.3     1 P1    -0.166811840
     1312 C          85.140656241        101.230305156         90.655264628 C.3     1 P1     0.104968526
     1313 C          84.384679267        101.536917498         89.279689086 C.3     1 P1    -0.012454113
     1314 O          83.084941803        100.925352440         89.160086836 O.3     1 P1    -0.565001375
     1315 C          77.526622043        104.227096288         88.402800682 C.3     1 P1    -0.340952793
     1316 C          78.023250844        103.156724417         86.182397196 C.3     1 P1    -0.359832283
     1317 C          78.648743981        103.997808498         87.307583828 C.3     1 P1     0.047406854
     1318 C          82.158532813        102.371824242         87.393157973 C.ar    1 P1    -0.163300494
     1319 C          81.000298913        103.127514894         86.974937647 C.ar    1 P1    -0.118341307
     1320 C          79.861439690        103.240198333         87.865083581 C.ar    1 P1    -0.007172818
     1321 C          79.878142212        102.523534615         89.089750864 C.ar    1 P1    -0.127422163
     1322 C          81.002425991        101.846472548         89.541525750 C.ar    1 P1    -0.173570753
     1323 C          82.110063896        101.745705110         88.679011904 C.ar    1 P1     0.260688373
     1324 H          69.970470154        102.870978295         72.812805496 H       1 P1     0.117150846
     1325 H          71.173964256        103.813849316         73.543338743 H       1 P1     0.155518792
     1326 H          71.040199157        102.764734391         70.670111791 H       1 P1     0.115766711
     1327 H          73.556096900        104.068400302         71.846397374 H       1 P1     0.169989514
     1328 H          72.375742229        105.156042111         71.340890772 H       1 P1     0.129587338
     1329 H          71.791607285        106.482571257         69.391944069 H       1 P1     0.127312858
     1330 H          70.232279422        106.995815320         67.838727956 H       1 P1     0.111729028
     1331 H          70.674681709        103.097491383         66.126105896 H       1 P1     0.141549626
     1332 H          72.096217418        102.630396833         67.737791109 H       1 P1     0.127220225
     1333 H         131.017057561         99.749044456         66.725587688 H       1 P1     0.191016781
     1334 H         131.468169117        101.314330293         66.016981482 H       1 P1     0.167743073
     1335 H         133.490737759         99.391125539        134.437028379 H       1 P1     0.160133243
     1336 H          65.595313647        100.491407863         66.239095469 H       1 P1     0.117656360
     1337 H         134.041756211        100.761454234         67.601489466 H       1 P1     0.161571859
     1338 H          69.615778686        107.560697045         65.440933324 H       1 P1     0.122226263
     1339 H          68.042964737        107.022452402        134.206067888 H       1 P1     0.114783164
     1340 H          68.259660015        107.137909084         66.639956736 H       1 P1     0.127969848
     1341 H          69.524384678        105.375720754        132.850415251 H       1 P1     0.120942286
     1342 H          70.791882318        106.001969979        133.695969429 H       1 P1     0.122170942
     1343 H          70.574790753        104.263499875        133.593649989 H       1 P1     0.135462067
     1344 H          65.675634140        103.681521389         68.011734420 H       1 P1     0.137647509
     1345 H          67.832690121        105.041421603         67.720742577 H       1 P1     0.131312580
     1346 H          68.225835422        103.629079201        133.390898771 H       1 P1     0.128026088
     1347 H          66.166918076        102.376196508        133.534526435 H       1 P1     0.135624493
     1348 O          72.271327721        101.943048928         72.086470447 O.3     1 P1    -0.662709221
     1349 C          70.668999573        103.689943952         72.637872511 C.3     1 P1    -0.138560518
     1350 C          71.617542623        103.106533183         71.559424080 C.3     1 P1     0.101944798
     1351 C          72.722122381        104.147491267         71.150489090 C.3     1 P1    -0.023380179
     1352 O          73.141541988        104.090372269         69.742430757 O.3     1 P1    -0.568136089
     1353 C          71.627899295        105.768126312         68.722037671 C.ar    1 P1    -0.178295971
     1354 C          70.631448201        106.134412355         67.838357730 C.ar    1 P1    -0.136177487
     1355 C          70.260593469        105.172936144         66.797301682 C.ar    1 P1     0.006422825
     1356 C          70.759710940        103.841208323         66.823065399 C.ar    1 P1    -0.123038923
     1357 C          71.704229255        103.543332456         67.853986774 C.ar    1 P1    -0.169873963
     1358 C          72.103269676        104.446117275         68.782194757 C.ar    1 P1     0.291990540
     1359 O         133.165928790         98.800055312         66.898704578 O.3     1 P1    -0.648180335
     1360 C         131.532507471        100.270584763         65.845743477 C.3     1 P1    -0.129526531
     1361 C         133.040337159         99.833643524         65.919000460 C.3     1 P1     0.112557673
     1362 C         134.056611054        100.848436944         66.550822614 C.3     1 P1    -0.025627136
     1363 O         133.947302308        102.242646670         66.094712553 O.3     1 P1    -0.532045749
     1364 C          68.708185885        106.886655844         65.621330363 C.3     1 P1    -0.344799040
     1365 C          70.037074731        105.234945500        133.788254399 C.3     1 P1    -0.358470982
     1366 C          69.259446182        105.455331166         65.648959981 C.3     1 P1     0.032683824
     1367 C          66.191548991        103.669277819         67.182234496 C.ar    1 P1    -0.156295262
     1368 C          67.384012397        104.468563487         67.021989691 C.ar    1 P1    -0.120846548
     1369 C          68.121061844        104.539784618         65.825099032 C.ar    1 P1    -0.003110935
     1370 C          67.649749179        103.702909967        134.232698842 C.ar    1 P1    -0.116354226
     1371 C          66.442052610        102.959004008        134.314443947 C.ar    1 P1    -0.146915885
     1372 C          65.688254708        102.979483181         66.063596447 C.ar    1 P1     0.229623340
     1373 H         131.018731098         97.300945940         83.788340547 H       1 P1     0.130995556
     1374 H         129.828799457         98.767269148         84.078713241 H       1 P1     0.113979940
     1375 H         131.661755644        100.479605206         83.316578688 H       1 P1     0.135689248
     1376 H         133.618465555         98.939292981         82.276872465 H       1 P1     0.160866181
     1377 H         133.238400950         97.820211892         83.636593806 H       1 P1     0.137489482
     1378 H         132.934255925        101.919264320         84.895000972 H       1 P1     0.178040224
     1379 H         133.967463525        104.056291490         84.714577248 H       1 P1     0.152042989
     1380 H          67.537510209        102.365708893         82.266817471 H       1 P1     0.122328768
     1381 H          66.637746336        100.192267561         82.665481069 H       1 P1     0.128502321
     1382 H          75.618316043        106.772918816         86.508496183 H       1 P1     0.148121268
     1383 H          74.890175121        107.578102250         84.967307502 H       1 P1     0.150405080
     1384 H          73.784301815        105.372033514         86.683478090 H       1 P1     0.125740755
     1385 H          72.944697221        106.299184739         83.833903542 H       1 P1     0.117258261
     1386 H          71.987515533        106.869041864         85.447407208 H       1 P1     0.118727556
     1387 H          65.321724301        105.162319778         81.233905067 H       1 P1     0.142610069
     1388 H          66.846354654        106.038381517         81.125236237 H       1 P1     0.114291529
     1389 H          66.743090995        104.205199993         80.859645875 H       1 P1     0.112401720
     1390 H          66.230343515        107.143269782         83.400180945 H       1 P1     0.116492365
     1391 H         134.435781350        106.048448518         83.460555034 H       1 P1     0.128921669
     1392 H          66.026547613        106.166572110         84.822336909 H       1 P1     0.117264907
     1393 H          71.232831092        105.141707461         82.306350264 H       1 P1     0.131733144
     1394 H          69.055824626        104.983604392         81.510840056 H       1 P1     0.106139721
     1395 H          67.529720484        104.517929064         85.375527731 H       1 P1     0.119301307
     1396 H          69.829859766        104.521568037         86.209195003 H       1 P1     0.123173048
     1397 O         131.053317703         98.823032595         82.332875567 O.3     1 P1    -0.503067738
     1398 C         130.688011553         98.355054066         83.604813213 C.3     1 P1    -0.077594793
     1399 C         131.832309192         99.438339474         83.433522561 C.3     1 P1     0.068920062
     1400 C         133.296095216         98.907174992         83.345379689 C.3     1 P1    -0.020869759
     1401 O         134.083768490         99.550520094         84.270795090 O.3     1 P1    -0.550495793
     1402 C         133.850858496        102.029409825         84.485942597 C.ar    1 P1    -0.147108847
     1403 C         134.357130258        103.292888814         84.215485104 C.ar    1 P1    -0.108027991
     1404 C          66.045280874        103.512615967         83.352636183 C.ar    1 P1    -0.002064674
     1405 C          66.683404244        102.354545811         82.826065319 C.ar    1 P1    -0.111515770
     1406 C          66.202480100        101.053761014         83.169991534 C.ar    1 P1    -0.173582092
     1407 C         134.523907895        100.877381487         83.929424539 C.ar    1 P1     0.248505963
     1408 O          74.901684445        105.205021742         84.864752540 O.3     1 P1    -0.667970453
     1409 C          74.793186294        107.169065628         85.957388704 C.3     1 P1    -0.147366256
     1410 C          73.956166337        105.890999742         85.710434179 C.3     1 P1     0.108408520
     1411 C          72.628706818        106.048954704         84.867990355 C.3     1 P1    -0.022175686
     1412 O          71.920247095        104.740320839         84.964988333 O.3     1 P1    -0.548038233
     1413 C          66.421195471        105.095889220         81.439773036 C.3     1 P1    -0.343196298
     1414 C          65.995453561        106.133146449         83.682725701 C.3     1 P1    -0.337091200
     1415 C          66.656112062        104.883023105         82.990697104 C.3     1 P1     0.031814392
     1416 C          70.479881497        104.985912856         82.993606036 C.ar    1 P1    -0.186410975
     1417 C          69.180066839        104.926632353         82.504075374 C.ar    1 P1    -0.135830189
     1418 C          68.082195365        104.844280335         83.413084111 C.ar    1 P1     0.005856982
     1419 C          68.330595031        104.731460709         84.786945737 C.ar    1 P1    -0.141553438
     1420 C          69.672165906        104.720481158         85.241944183 C.ar    1 P1    -0.157087244
     1421 C          70.719036485        104.879108785         84.330188882 C.ar    1 P1     0.267466527
     1422 H          66.843692899        112.745822359        102.403028020 H       1 P1     0.122874606
     1423 H          67.492476085        112.612718229        104.048518264 H       1 P1     0.143565646
     1424 H          69.080406394        113.118291799        102.096414812 H       1 P1     0.104886370
     1425 H          68.854523760        110.173723104        101.712367780 H       1 P1     0.136967344
     1426 H          70.104325893        111.206393342        101.079028072 H       1 P1     0.141303525
     1427 H          68.453315737        108.868414662         99.679744183 H       1 P1     0.134668663
     1428 H          68.404213075        107.792398258         97.701920631 H       1 P1     0.109937459
     1429 H          68.843947266        111.528301768         95.691367551 H       1 P1     0.135593264
     1430 H          68.645620426        112.660422906         97.875920361 H       1 P1     0.145672240
     1431 H         134.692125543        114.697546049         90.316460931 H       1 P1     0.159140593
     1432 H         134.338075220        113.059986330         89.696820663 H       1 P1     0.128901249
     1433 H         132.016408381        113.122886243         90.529938210 H       1 P1     0.123469641
     1434 H         132.653629255        113.037356473         92.864250736 H       1 P1     0.126530901
     1435 H         134.277854860        113.750492591         92.559563160 H       1 P1     0.143850967
     1436 H          70.356354847        108.053358473         95.154805525 H       1 P1     0.156192693
     1437 H          69.771727630        108.189019747         93.509888619 H       1 P1     0.117417725
     1438 H          70.288264294        109.651649659         94.488020277 H       1 P1     0.137101877
     1439 H          67.557770664        107.150578441         93.922034310 H       1 P1     0.128665108
     1440 H          68.536569104        106.823227164         95.313164946 H       1 P1     0.117926897
     1441 H          66.903224074        107.101280329         95.700390595 H       1 P1     0.127926404
     1442 H         133.610968706        110.439627934         94.257467674 H       1 P1     0.115845768
     1443 H          65.772662251        109.258374592         95.481523061 H       1 P1     0.106768445
     1444 H          68.436858791        109.982525895         92.387501000 H       1 P1     0.131078701
     1445 H          66.993135630        111.361501091         91.360999716 H       1 P1     0.143841314
     1446 O          69.821275931        111.937635581        103.605713455 O.3     1 P1    -0.684707611
     1447 C          67.440748279        112.140643997        103.095400328 C.3     1 P1    -0.136913065
     1448 C          68.931906454        112.137501598        102.489141115 C.3     1 P1     0.126456496
     1449 C          69.073101384        111.137861009        101.324142384 C.3     1 P1    -0.004413097
     1450 O          68.351996787        111.478417894        100.195695944 O.3     1 P1    -0.549734850
     1451 C          68.433368907        109.499842202         98.832697868 C.ar    1 P1    -0.179203383
     1452 C          68.398619241        108.825081020         97.658032947 C.ar    1 P1    -0.123449662
     1453 C          68.497421814        109.556186405         96.437530493 C.ar    1 P1     0.001052265
     1454 C          68.667625673        111.004327372         96.516635342 C.ar    1 P1    -0.123567380
     1455 C          68.600758642        111.623064144         97.789127677 C.ar    1 P1    -0.154014357
     1456 C          68.554719679        110.848359181         98.926780150 C.ar    1 P1     0.242173057
     1457 O         132.291044368        115.062166398         91.383450721 O.3     1 P1    -0.682318354
     1458 C         133.876240274        114.004277911         89.932663132 C.3     1 P1    -0.119680583
     1459 C         132.844285447        113.786421274         90.957830086 C.3     1 P1     0.110878671
     1460 C         133.497163468        113.062942082         92.184970992 C.3     1 P1    -0.031641951
     1461 O         133.886976980        111.771113521         91.946758769 O.3     1 P1    -0.553702765
     1462 C          69.788755475        108.681919536         94.494359985 C.3     1 P1    -0.326083067
     1463 C          67.674429405        107.357120798         95.001803830 C.3     1 P1    -0.341720743
     1464 C          68.335325554        108.849951158         95.104259388 C.3     1 P1     0.032327748
     1465 C         134.500740826        110.467995389         93.947192437 C.ar    1 P1    -0.175022440
     1466 C          66.045379095        109.731502524         94.585674028 C.ar    1 P1    -0.125680117
     1467 C          67.367588564        109.523100048         94.148866287 C.ar    1 P1    -0.003712299
     1468 C          67.618930758        110.105211542         92.898587700 C.ar    1 P1    -0.123561445
     1469 C          66.713708475        110.975222356         92.300483476 C.ar    1 P1    -0.159013881
     1470 C          65.439128845        111.238274701         92.838615644 C.ar    1 P1     0.259368856
     1471 H          75.032955946        100.538639416        132.337245606 H       1 P1     0.122079079
     1472 H          74.722802946         99.562354525        130.813338449 H       1 P1     0.143946514
     1473 H          72.880066312        101.021148343        131.507251075 H       1 P1     0.094773363
     1474 H          71.075471667         99.286056265        131.277143869 H       1 P1     0.128349635
     1475 H          72.271864359         98.063730229        131.321877979 H       1 P1     0.137536140
     1476 H          72.093798003         97.020002035        128.538755938 H       1 P1     0.121402829
     1477 H          70.429759736         96.475149334        127.086408486 H       1 P1     0.099383309
     1478 H          68.719534782        100.378591189        127.420396574 H       1 P1     0.118181594
     1479 H          70.492697285        100.939582489        128.899246429 H       1 P1     0.132911724
     1480 H         129.389755808         98.955247026        126.476761027 H       1 P1     0.126211206
     1481 H         130.118969382         99.728959768        127.814233347 H       1 P1     0.126504333
     1482 H         129.902261241         97.563165188        129.092884908 H       1 P1     0.114677073
     1483 H         131.391158987         97.424394416        126.442697242 H       1 P1     0.119904464
     1484 H         131.770391859         96.319357447        127.725899900 H       1 P1     0.144930827
     1485 H          69.390912343         99.121401216        124.524519563 H       1 P1     0.151288112
     1486 H          67.774666735         98.861770247        123.919374735 H       1 P1     0.139712689
     1487 H          68.144062355        100.194016179        125.112012517 H       1 P1     0.141414802
     1488 H          67.551431898         96.652469598        124.653105198 H       1 P1     0.149421937
     1489 H          69.332051372         96.740186762        124.781451362 H       1 P1     0.118650616
     1490 H          68.286819556         95.985463092        126.170248218 H       1 P1     0.119389145
     1491 H         134.418439734         96.963520908        129.067714640 H       1 P1     0.163799693
     1492 H          67.244513316         97.008384335        128.040880292 H       1 P1     0.118142991
     1493 H          65.864988236         99.563798543        125.099162642 H       1 P1     0.128809963
     1494 H         133.051807545         99.479908027        125.998395736 H       1 P1     0.137415696
     1495 O          72.567982055        100.097176843        133.384306950 O.3     1 P1    -0.704977276
     1496 C          74.468153853         99.646915219        131.913149774 C.3     1 P1    -0.136503640
     1497 C          73.030997546        100.011034547        132.018096355 C.3     1 P1     0.120411206
     1498 C          72.146644918         99.094512882        131.134072899 C.3     1 P1    -0.033855773
     1499 O          72.441010299         99.342762637        129.728846391 O.3     1 P1    -0.556482929
     1500 C          71.466744444         97.831943510        128.204351461 C.ar    1 P1    -0.173338305
     1501 C          70.379173790         97.466669230        127.392694309 C.ar    1 P1    -0.125399229
     1502 C          69.376037517         98.414046661        127.026766119 C.ar    1 P1     0.002038217
     1503 C          69.431697731         99.709998756        127.638556918 C.ar    1 P1    -0.121654135
     1504 C          70.449395473        100.055313773        128.515212909 C.ar    1 P1    -0.170681061
     1505 C          71.494310060         99.098200707        128.813038517 C.ar    1 P1     0.233438357
     1506 O         129.176543621         96.569039374        127.403700970 O.3     1 P1    -0.689160713
     1507 C         129.378620618         98.930220099        127.548113032 C.3     1 P1    -0.135854863
     1508 C         129.964484585         97.550328325        127.994630197 C.3     1 P1     0.107483084
     1509 C         131.395082546         97.342769438        127.495325731 C.3     1 P1    -0.016398804
     1510 O         132.338838325         98.175845630        128.231520509 O.3     1 P1    -0.542175644
     1511 C          68.373916080         99.133590010        124.785881867 C.3     1 P1    -0.327559938
     1512 C          68.353723568         96.722988426        125.367528647 C.3     1 P1    -0.364667648
     1513 C          68.270554796         98.113448752        126.011702664 C.3     1 P1     0.026654921
     1514 C         134.682495869         97.483421708        128.274855092 C.ar    1 P1    -0.167764312
     1515 C          66.514252107         97.531194028        127.739991202 C.ar    1 P1    -0.118797915
     1516 C          66.856602004         98.345711756        126.627848692 C.ar    1 P1    -0.006052792
     1517 C          65.757289377         99.050575398        125.979320024 C.ar    1 P1    -0.118303053
     1518 C         133.899266471         99.011040414        126.463002647 C.ar    1 P1    -0.161716876
     1519 C         133.671845658         98.204267571        127.643489885 C.ar    1 P1     0.249150415
     1520 H          86.574884501        116.702567574        129.206633899 H       1 P1     0.146751847
     1521 H          87.691488134        116.779115738        130.557268521 H       1 P1     0.122345851
     1522 H          85.609513216        116.517147092        132.016847101 H       1 P1     0.140381565
     1523 H          84.649147217        118.510290585        131.477354202 H       1 P1     0.173861144
     1524 H          85.397068425        118.695406146        130.088814828 H       1 P1     0.127419989
     1525 H          86.781525312        121.033391325        129.791647036 H       1 P1     0.153035932
     1526 H          88.643237946        122.193676420        128.896553686 H       1 P1     0.120854407
     1527 H          91.030798732        119.464979873        131.116745963 H       1 P1     0.118909033
     1528 H          89.119007669        118.475957673        132.095741810 H       1 P1     0.125619881
     1529 H          92.794096707        123.970044442         67.981212431 H       1 P1     0.131836533
     1530 H          93.535034438        122.445749246         68.000018350 H       1 P1     0.175715582
     1531 H          95.693991682        123.342724388         67.205102942 H       1 P1     0.110838908
     1532 H          94.924740163        124.334071017        134.421641157 H       1 P1     0.133604722
     1533 H          93.381768518        124.636137206         65.701374998 H       1 P1     0.174302714
     1534 H          92.580816431        120.038251962        128.944153296 H       1 P1     0.118022105
     1535 H          91.498702214        120.774454743        127.747242481 H       1 P1     0.111297845
     1536 H          92.974750698        121.616236149        128.335751733 H       1 P1     0.122827027
     1537 H          92.012088327        123.778797961        128.724270329 H       1 P1     0.130665439
     1538 H          90.599958114        123.149434582        127.986513850 H       1 P1     0.125540128
     1539 H          90.338967605        123.705317980        129.567550940 H       1 P1     0.136421940
     1540 H          94.890769577        121.576821208        132.787892945 H       1 P1     0.134534952
     1541 H          93.874509974        121.190278377        130.523586916 H       1 P1     0.117390386
     1542 H          90.455916620        123.059740916        131.811526022 H       1 P1     0.131419616
     1543 H          91.309132757        123.364255640        133.942632859 H       1 P1     0.151194075
     1544 O          84.375416237        116.353794330        130.401801675 O.3     1 P1    -0.694154768
     1545 C          86.749143136        116.300798273        130.200661507 C.3     1 P1    -0.161442608
     1546 C          85.576272110        116.857311295        131.006274352 C.3     1 P1     0.111055578
     1547 C          85.564459422        118.338592406        130.985835210 C.3     1 P1    -0.046349244
     1548 O          86.726214949        118.936554742        131.687496111 O.3     1 P1    -0.499139352
     1549 C          87.668473507        120.656163101        130.032275960 C.ar    1 P1    -0.166019666
     1550 C          88.767701148        121.301671810        129.479821720 C.ar    1 P1    -0.136430694
     1551 C          90.051375582        120.972536504        130.005051279 C.ar    1 P1    -0.003529231
     1552 C          90.164767918        119.840098144        130.838926580 C.ar    1 P1    -0.134520078
     1553 C          89.054781160        119.215911823        131.327904617 C.ar    1 P1    -0.163663971
     1554 C          87.738079954        119.591887738        130.997313185 C.ar    1 P1     0.247781153
     1555 O          95.128078826        125.300654393         67.461722970 O.3     1 P1    -0.676537477
     1556 C          93.798065135        123.533643204         68.189924664 C.3     1 P1    -0.119102386
     1557 C          94.859045072        123.948088068         67.141448070 C.3     1 P1     0.137029846
     1558 C          94.222853299        123.894733859         65.722433937 C.3     1 P1    -0.035664179
     1559 O          93.766299736        122.630004371         65.314599422 O.3     1 P1    -0.546765319
     1560 C          92.172400531        120.988889898        128.575310401 C.3     1 P1    -0.349863393
     1561 C          91.098130707        123.178890149        128.932355833 C.3     1 P1    -0.332305815
     1562 C          91.335233782        121.826201886        129.624115322 C.3     1 P1     0.032332317
     1563 C          93.935943993        121.867651322        132.503340505 C.ar    1 P1    -0.172408051
     1564 C          93.359222315        121.709814375        131.228749279 C.ar    1 P1    -0.115997105
     1565 C          92.030230132        122.102586074        130.948201251 C.ar    1 P1     0.003134573
     1566 C          91.346026540        122.744068059        131.977857839 C.ar    1 P1    -0.119134184
     1567 C          91.946316369        122.949770313        133.229086072 C.ar    1 P1    -0.141670746
     1568 C          93.220693846        122.546309689        133.521539081 C.ar    1 P1     0.268327540
     1569 H         124.193908531         98.648943252         77.469398400 H       1 P1     0.148625623
     1570 H         123.601948689         99.469420993         78.855041648 H       1 P1     0.113728549
     1571 H         122.519236646         99.997760275         76.014707572 H       1 P1     0.132963214
     1572 H         120.641256731         98.310477752         76.831139750 H       1 P1     0.123208183
     1573 H         121.705483426         97.922487373         78.063417549 H       1 P1     0.109908619
     1574 H         120.794981927         97.710524623         74.400648606 H       1 P1     0.127841997
     1575 H         121.310278064         98.392598136         72.128036714 H       1 P1     0.116824373
     1576 H         125.337219382         97.898093703         72.887717195 H       1 P1     0.118538045
     1577 H         124.923534032         97.264804356         75.087613237 H       1 P1     0.140948383
     1578 H         117.461133305        105.631483996         68.069139550 H       1 P1     0.126169978
     1579 H         118.885932129        106.360579645         68.409331382 H       1 P1     0.122411254
     1580 H         118.450329450        103.527445360         69.077897704 H       1 P1     0.106710028
     1581 H         120.410211714        103.964283572         70.652326582 H       1 P1     0.142769797
     1582 H         120.821686767        105.208365692         69.622614881 H       1 P1     0.127619425
     1583 H         125.246825993         99.311502888         69.312652987 H       1 P1     0.124003863
     1584 H         125.730844900         99.391003470         71.055004177 H       1 P1     0.165071249
     1585 H         125.757087105         97.876591573         70.268484548 H       1 P1     0.111987520
     1586 H         123.414585141         97.132839625         68.975135010 H       1 P1     0.120872143
     1587 H         123.879473977         96.314857718         70.563476941 H       1 P1     0.134389752
     1588 H         122.168714093         96.898633794         70.086462471 H       1 P1     0.118044579
     1589 H         122.975925066        103.217598289         70.448137073 H       1 P1     0.140933144
     1590 H         124.103667945        101.200761945         71.321143995 H       1 P1     0.120155455
     1591 H         121.441753146         98.884652595         69.037418367 H       1 P1     0.118378463
     1592 H         120.347238372        100.844521034         68.250631949 H       1 P1     0.142504290
     1593 O         121.523124707        100.692967720         77.756013199 O.3     1 P1    -0.680723244
     1594 C         123.726508378         99.611340793         77.738118194 C.3     1 P1    -0.100078503
     1595 C         122.330926746         99.696492098         77.036599425 C.3     1 P1     0.081297145
     1596 C         121.706101420         98.277690837         77.060785738 C.3     1 P1    -0.003199304
     1597 O         122.546515528         97.423649059         76.251804917 O.3     1 P1    -0.557921198
     1598 C         121.765973529         97.814656389         74.053778744 C.ar    1 P1    -0.176036349
     1599 C         122.061606004         98.144428000         72.709604744 C.ar    1 P1    -0.123215032
     1600 C         123.368369022         98.226140347         72.194459671 C.ar    1 P1    -0.007578596
     1601 C         124.407329193         97.888297975         73.105186848 C.ar    1 P1    -0.134124142
     1602 C         124.162624709         97.588939043         74.461493567 C.ar    1 P1    -0.165475761
     1603 C         122.802869496         97.609499750         74.919884317 C.ar    1 P1     0.233697013
     1604 O         118.101333848        104.812765278         70.424580265 O.3     1 P1    -0.683524382
     1605 C         118.563343629        105.425186586         68.128582747 C.3     1 P1    -0.143723466
     1606 C         118.872873414        104.437273813         69.246764693 C.3     1 P1     0.111342735
     1607 C         120.359526486        104.235025043         69.561519995 C.3     1 P1     0.005290678
     1608 O         121.133175325        103.326498293         68.636897865 O.3     1 P1    -0.550807920
     1609 C         125.147297506         98.803081591         70.298709594 C.3     1 P1    -0.332483271
     1610 C         123.268731369         97.120413721         70.043269227 C.3     1 P1    -0.356173396
     1611 C         123.622355719         98.525223598         70.710880301 C.3     1 P1     0.026903330
     1612 C         122.735200247        102.280397385         70.125323555 C.ar    1 P1    -0.184768138
     1613 C         123.368375819        101.110784051         70.602495026 C.ar    1 P1    -0.111716699
     1614 C         122.922199536         99.812470938         70.226764908 C.ar    1 P1    -0.003761437
     1615 C         121.829997999         99.771450694         69.302619916 C.ar    1 P1    -0.134615213
     1616 C         121.178825544        100.967197128         68.862899897 C.ar    1 P1    -0.162709521
     1617 C         121.614478569        102.205398565         69.272937640 C.ar    1 P1     0.269120386
     1618 H         133.205191043        125.630226184         99.422517372 H       1 P1     0.163925913
     1619 H         133.407120912        124.638465776         98.055309847 H       1 P1     0.138514402
     1620 H         130.937046665        124.770151221         99.730118450 H       1 P1     0.153941565
     1621 H         130.438514722        122.583132399         98.451757103 H       1 P1     0.133588589
     1622 H         131.391782829        123.365472300         97.197225249 H       1 P1     0.135811198
     1623 H         128.348514539        122.032761612         97.265109304 H       1 P1     0.131060665
     1624 H         127.033922157        121.464766723         95.332368614 H       1 P1     0.115758247
     1625 H         127.779506127        125.196312409         93.630636907 H       1 P1     0.129553230
     1626 H         129.286404022        125.748596296         95.586656358 H       1 P1     0.158210090
     1627 H         133.444737969        124.349775765         91.274896962 H       1 P1     0.139691472
     1628 H         132.831322465        123.323546924         90.032286960 H       1 P1     0.138343887
     1629 H         132.863185730        125.282393633         88.564717008 H       1 P1     0.112137066
     1630 H         131.149105533        126.574376641         89.553952306 H       1 P1     0.120030464
     1631 H         131.413356369        125.775526249         91.009518531 H       1 P1     0.133644418
     1632 H         125.428026356        121.093078728         93.572507329 H       1 P1     0.129243523
     1633 H         125.580350955        121.359044161         91.884657933 H       1 P1     0.128512756
     1634 H         126.913460567        120.905415567         92.885145460 H       1 P1     0.120986778
     1635 H         125.175137690        124.846068694         93.083268368 H       1 P1     0.133448825
     1636 H         124.461896533        123.558304211         92.328091700 H       1 P1     0.157023828
     1637 H         124.582374645        123.488705615         94.107559751 H       1 P1     0.133181660
     1638 H         128.001755478        124.941970570         88.942346120 H       1 P1     0.131316851
     1639 H         126.254726017        124.381452199         90.476464378 H       1 P1     0.155020187
     1640 H         129.146827296        122.333521190         92.838729942 H       1 P1     0.116473535
     1641 H         130.836235082        122.933506786         91.325167417 H       1 P1     0.127414410
     1642 O         132.390456594        123.179327165         99.867042414 O.3     1 P1    -0.661316608
     1643 C         132.662760281        125.194776955         98.553441192 C.3     1 P1    -0.105472335
     1644 C         131.660724159        124.204048522         99.123066049 C.3     1 P1     0.123407660
     1645 C         130.766401485        123.494181546         98.064290739 C.3     1 P1    -0.003754190
     1646 O         129.610148903        124.324720146         97.699973622 O.3     1 P1    -0.545920962
     1647 C         128.263467222        122.734092569         96.511161983 C.ar    1 P1    -0.186556225
     1648 C         127.361537057        122.444239651         95.385284334 C.ar    1 P1    -0.122055029
     1649 C         127.181801755        123.384517823         94.342140928 C.ar    1 P1    -0.002517457
     1650 C         127.900310915        124.604338102         94.456009651 C.ar    1 P1    -0.121058931
     1651 C         128.766298036        124.887519109         95.539814548 C.ar    1 P1    -0.148209764
     1652 C         128.937944465        123.996488126         96.552496366 C.ar    1 P1     0.256703802
     1653 O         133.718071703        126.605113784         90.019044293 O.3     1 P1    -0.660685895
     1654 C         133.568690219        124.159797616         90.228525773 C.3     1 P1    -0.141990619
     1655 C         132.965977557        125.430100918         89.596713254 C.3     1 P1     0.113936692
     1656 C         131.507147203        125.584967676         89.941170703 C.3     1 P1    -0.036768638
     1657 O         130.695655702        124.609765076         89.351909335 O.3     1 P1    -0.546366172
     1658 C         126.016823577        121.515660093         92.808235810 C.3     1 P1    -0.333411911
     1659 C         125.080852769        123.769823965         93.158947625 C.3     1 P1    -0.357445807
     1660 C         126.469525074        123.032921064         92.985816136 C.3     1 P1     0.031970660
     1661 C         128.226222545        124.512508124         89.831179123 C.ar    1 P1    -0.158173939
     1662 C         127.185266233        124.122699051         90.674623793 C.ar    1 P1    -0.140607497
     1663 C         127.499489677        123.398126176         91.864032969 C.ar    1 P1    -0.002361207
     1664 C         128.824163567        122.948816233         92.010567353 C.ar    1 P1    -0.119258865
     1665 C         129.880463645        123.301096961         91.131248053 C.ar    1 P1    -0.174604186
     1666 C         129.611116327        124.198916175         90.125007942 C.ar    1 P1     0.232601759
     1667 H          73.566729633        108.527705335         88.772365709 H       1 P1     0.106621038
     1668 H          74.122017651        107.022599590         88.662816366 H       1 P1     0.143947218
     1669 H          76.387854302        108.567445085         87.978530667 H       1 P1     0.132380739
     1670 H          75.311960282        108.964064129         90.710173439 H       1 P1     0.141108797
     1671 H          75.200788659        110.274140775         89.506378695 H       1 P1     0.098075307
     1672 H          76.495745848        112.404223142         89.709202193 H       1 P1     0.117702573
     1673 H          77.387817560        113.677339834         87.960841238 H       1 P1     0.098660310
     1674 H          80.493971609        110.805214694         87.387149024 H       1 P1     0.139866511
     1675 H          79.405816658        109.402954898         89.152971098 H       1 P1     0.137548171
     1676 H          83.824079759        115.261047722         91.663071379 H       1 P1     0.141702642
     1677 H          85.062833245        114.394318901         92.574484130 H       1 P1     0.137409371
     1678 H          84.162345140        112.924388776         90.130976673 H       1 P1     0.116009207
     1679 H          85.944250763        114.051934690         88.896779326 H       1 P1     0.130985926
     1680 H          86.165648111        115.174471959         90.083730262 H       1 P1     0.123999195
     1681 H          78.910426978        112.040387457         84.854549343 H       1 P1     0.136420471
     1682 H          80.296517537        113.129067199         84.329467682 H       1 P1     0.164016487
     1683 H          80.669650299        111.838054053         85.288099385 H       1 P1     0.177134220
     1684 H          79.340670528        114.973425672         85.175135673 H       1 P1     0.115931317
     1685 H          77.915606552        114.406755907         85.866375468 H       1 P1     0.124748562
     1686 H          78.970735051        115.440865571         86.865789719 H       1 P1     0.113847271
     1687 H          84.434990165        114.266837116         86.822689106 H       1 P1     0.151560841
     1688 H          82.550367077        113.317497594         85.680264170 H       1 P1     0.140163668
     1689 H          80.005039298        114.507359774         88.931054890 H       1 P1     0.108866176
     1690 H          81.959826742        115.724450602         89.895557503 H       1 P1     0.126212584
     1691 O          76.382311333        107.084400526         89.343432685 O.3     1 P1    -0.668646145
     1692 C          74.374776841        108.007614693         88.314245657 C.3     1 P1    -0.141723041
     1693 C          75.813913304        108.331350943         88.817281042 C.3     1 P1     0.096878935
     1694 C          75.794923961        109.397024624         89.888553120 C.3     1 P1    -0.019716273
     1695 O          77.041955186        109.881266453         90.367145329 O.3     1 P1    -0.539441968
     1696 C          77.254738703        112.052994252         89.175008110 C.ar    1 P1    -0.178450002
     1697 C          77.861579793        112.792528604         88.184308562 C.ar    1 P1    -0.133494381
     1698 C          79.029812591        112.374343320         87.480057641 C.ar    1 P1     0.001861798
     1699 C          79.511927185        111.066753898         87.769707247 C.ar    1 P1    -0.108573991
     1700 C          78.891501389        110.286000974         88.808318232 C.ar    1 P1    -0.167937415
     1701 C          77.683696037        110.723326244         89.420372991 C.ar    1 P1     0.243456817
     1702 O          86.047878724        112.770153706         91.067662232 O.3     1 P1    -0.684632269
     1703 C          84.176684431        114.226789845         91.893793885 C.3     1 P1    -0.111110347
     1704 C          84.875248979        113.489296626         90.667640694 C.3     1 P1     0.076916428
     1705 C          85.369962531        114.584504278         89.634736726 C.3     1 P1    -0.001878123
     1706 O          84.409772441        115.516518864         89.048208049 O.3     1 P1    -0.590287061
     1707 C          79.892205717        112.569638010         85.102424725 C.3     1 P1    -0.340751807
     1708 C          78.988622358        114.649541841         86.099052190 C.3     1 P1    -0.348374431
     1709 C          79.791466998        113.306701525         86.510819104 C.3     1 P1     0.036494210
     1710 C          83.482095692        114.254737285         87.255243530 C.ar    1 P1    -0.184027247
     1711 C          82.313145688        113.764258306         86.590829080 C.ar    1 P1    -0.126773828
     1712 C          81.052321225        113.762376680         87.208489868 C.ar    1 P1     0.005043183
     1713 C          80.891949720        114.496965864         88.430314237 C.ar    1 P1    -0.128500575
     1714 C          82.020120441        115.117884367         89.035435740 C.ar    1 P1    -0.182120493
     1715 C          83.286165046        114.965737058         88.448452514 C.ar    1 P1     0.269170602
     1716 H          74.961023209        123.762988220         95.668846094 H       1 P1     0.136668520
     1717 H          73.679283842        122.807622626         94.949703105 H       1 P1     0.132582949
     1718 H          73.403141421        125.757367557         95.466569165 H       1 P1     0.165748064
     1719 H          73.912324435        125.902031699         92.996087936 H       1 P1     0.145535106
     1720 H          74.894089905        124.551668500         93.238924718 H       1 P1     0.115342481
     1721 H          77.439630912        124.807721335         93.659176834 H       1 P1     0.147454794
     1722 H          78.820260866        123.576308134         95.011465054 H       1 P1     0.108374198
     1723 H          77.495853536        126.009433913         98.129561835 H       1 P1     0.124445383
     1724 H          75.826774494        126.769795822         96.799968439 H       1 P1     0.172550931
     1725 H          72.756170492        126.646565379        102.121956772 H       1 P1     0.156831555
     1726 H          73.002961066        126.752316687        103.855653862 H       1 P1     0.122416562
     1727 H          75.524895410        127.124067572        103.093691923 H       1 P1     0.107718957
     1728 H          74.450280471        124.369342488        102.456674140 H       1 P1     0.152534717
     1729 H          74.693470875        124.868637027        104.059593875 H       1 P1     0.108812369
     1730 H          80.447838600        122.316266544         96.871583712 H       1 P1     0.132374433
     1731 H          80.315930336        122.304925335         98.629455593 H       1 P1     0.160861311
     1732 H          78.798608522        121.873126098         97.558976075 H       1 P1     0.135953747
     1733 H          81.285413391        124.656468715         98.642983837 H       1 P1     0.118443987
     1734 H          81.164391431        124.500590787         97.067713352 H       1 P1     0.113371053
     1735 H          80.414647832        125.912039910         97.941246155 H       1 P1     0.119627940
     1736 H          76.134329362        122.867748222        101.284068933 H       1 P1     0.137204188
     1737 H          77.245184013        122.688973167         99.147301516 H       1 P1     0.120403750
     1738 H          79.735062997        125.790179357        100.253881660 H       1 P1     0.097548778
     1739 H          78.660061557        125.962840342        102.313204805 H       1 P1     0.118740529
     1740 O          72.163153842        124.591436285         94.123866992 O.3     1 P1    -0.669122621
     1741 C          73.888262120        123.631160449         95.580755806 C.3     1 P1    -0.145216800
     1742 C          73.421057303        124.884540191         94.813945385 C.3     1 P1     0.102123797
     1743 C          74.425823454        125.360968155         93.730080776 C.3     1 P1    -0.011406272
     1744 O          75.457671732        126.275710343         94.243605605 O.3     1 P1    -0.558445611
     1745 C          77.374466716        124.931746510         94.672685094 C.ar    1 P1    -0.180102984
     1746 C          78.224981876        124.209806623         95.530556785 C.ar    1 P1    -0.123512848
     1747 C          78.293472298        124.491222507         96.940980439 C.ar    1 P1     0.001182936
     1748 C          77.370508661        125.538937886         97.314419486 C.ar    1 P1    -0.132419363
     1749 C          76.437505313        126.151501716         96.465946205 C.ar    1 P1    -0.164762970
     1750 C          76.371731367        125.798080032         95.121811034 C.ar    1 P1     0.245110722
     1751 O          75.004316967        126.495253686        101.083658846 O.3     1 P1    -0.626713823
     1752 C          73.339429600        127.105752849        102.879444196 C.3     1 P1    -0.135053756
     1753 C          74.779750816        126.476844299        102.562612538 C.3     1 P1     0.073003007
     1754 C          75.064572249        125.017619823        103.039598193 C.3     1 P1    -0.019064167
     1755 O          76.472763272        124.587471819        103.051658740 O.3     1 P1    -0.540352901
     1756 C          79.753532502        122.517582264         97.715419047 C.3     1 P1    -0.346118449
     1757 C          80.568745795        124.834014240         97.903138573 C.3     1 P1    -0.356764325
     1758 C          79.247805283        124.013992667         97.996018908 C.3     1 P1     0.034935228
     1759 C          76.899539930        123.447000449        101.024227423 C.ar    1 P1    -0.143734870
     1760 C          77.555771208        123.325708853         99.785525146 C.ar    1 P1    -0.118935153
     1761 C          78.644511444        124.118657881         99.397845335 C.ar    1 P1     0.004631195
     1762 C          79.058061265        125.073158635        100.412671167 C.ar    1 P1    -0.135140302
     1763 C          78.375432512        125.217170961        101.637172161 C.ar    1 P1    -0.171410914
     1764 C          77.213984223        124.494422091        101.874726995 C.ar    1 P1     0.288086980
     1765 H          81.479596219        116.439306983        105.728989540 H       1 P1     0.127973073
     1766 H          81.490623480        118.174068905        105.642134229 H       1 P1     0.140101272
     1767 H          83.363364130        117.168544793        104.377198396 H       1 P1     0.105171018
     1768 H          83.052410627        115.755704216        102.367995337 H       1 P1     0.128836920
     1769 H          81.322493333        115.644460146        102.863625142 H       1 P1     0.126224562
     1770 H          80.801520544        113.332583456        103.255148146 H       1 P1     0.129428750
     1771 H          80.903377582        111.025015961        102.519055157 H       1 P1     0.130008769
     1772 H          84.925528560        110.887263323        103.704339160 H       1 P1     0.147849519
     1773 H          84.846129144        113.219629284        104.231387666 H       1 P1     0.175010844
     1774 H          90.166759089        105.992585442        102.790226954 H       1 P1     0.143541756
     1775 H          91.240490020        104.800502157        103.268762062 H       1 P1     0.103518888
     1776 H          89.728209999        104.699513680        105.024032164 H       1 P1     0.103928869
     1777 H          87.372554915        104.640712537        104.945985664 H       1 P1     0.108154926
     1778 H          87.271213829        104.655530994        103.281158457 H       1 P1     0.135796331
     1779 H          80.700950401        109.116528481        103.949473535 H       1 P1     0.137367966
     1780 H          81.599369206        107.628672338        104.114986578 H       1 P1     0.116563154
     1781 H          81.997648151        109.075012950        105.091963894 H       1 P1     0.139913544
     1782 H          82.883861638        108.907693958        100.906610536 H       1 P1     0.152074069
     1783 H          82.178874120        107.517245668        101.605748664 H       1 P1     0.118105559
     1784 H          81.253640011        108.975870726        101.522489866 H       1 P1     0.129509926
     1785 H          87.311566414        108.082847798        102.012814194 H       1 P1     0.146964906
     1786 H          85.190668522        109.332259661        101.721641652 H       1 P1     0.117552638
     1787 H          83.559533266        107.046254544        105.070806526 H       1 P1     0.134031133
     1788 H          85.476633714        106.129231294        105.353429083 H       1 P1     0.137745780
     1789 O          82.330452644        118.183340810        102.901287543 O.3     1 P1    -0.652620062
     1790 C          81.253420125        117.291803467        105.023399879 C.3     1 P1    -0.111802955
     1791 C          82.352590897        117.162142017        103.911738285 C.3     1 P1     0.110615116
     1792 C          82.349246735        115.740573040        103.287060077 C.3     1 P1    -0.037962458
     1793 O          82.762622541        114.725258042        104.211407037 O.3     1 P1    -0.565546428
     1794 C          81.620991677        112.812854564        103.375711789 C.ar    1 P1    -0.174310847
     1795 C          81.705969729        111.461710943        102.974728066 C.ar    1 P1    -0.110578918
     1796 C          82.865085264        110.674616556        103.209220173 C.ar    1 P1     0.006820914
     1797 C          84.091933688        111.377769541        103.588473621 C.ar    1 P1    -0.100531101
     1798 C          84.044950307        112.770534336        103.775632835 C.ar    1 P1    -0.156339589
     1799 C          82.805410681        113.457241992        103.774598449 C.ar    1 P1     0.256617265
     1800 O          89.017942843        102.887146177        103.995429414 O.3     1 P1    -0.690424357
     1801 C          90.175475597        104.886092080        102.882135838 C.3     1 P1    -0.139851847
     1802 C          89.181021263        104.349270440        104.087929140 C.3     1 P1     0.134709044
     1803 C          87.800238515        105.006364653        104.067959052 C.3     1 P1    -0.009334370
     1804 O          87.794748053        106.469146675        104.000237849 O.3     1 P1    -0.567761472
     1805 C          81.674524405        108.692038385        104.050946081 C.3     1 P1    -0.350847215
     1806 C          82.271136792        108.589166655        101.700805511 C.3     1 P1    -0.345007851
     1807 C          82.812749675        109.177442961        103.055251660 C.3     1 P1     0.038065038
     1808 C          86.497277444        107.887911340        102.645031408 C.ar    1 P1    -0.164673689
     1809 C          85.278628160        108.613634178        102.452868847 C.ar    1 P1    -0.128049378
     1810 C          84.083418064        108.406020842        103.273936463 C.ar    1 P1    -0.005714422
     1811 C          84.264177156        107.365928334        104.328493506 C.ar    1 P1    -0.132469071
     1812 C          85.465239424        106.730311705        104.504484612 C.ar    1 P1    -0.178915680
     1813 C          86.588866652        107.043905768        103.768262611 C.ar    1 P1     0.268519014
     1814 H          69.194913795        103.115579150        125.284669529 H       1 P1     0.114026611
     1815 H          69.451134679        102.888968610        123.614945646 H       1 P1     0.179576016
     1816 H          68.345058449        105.394781053        124.644347033 H       1 P1     0.130671126
     1817 H          67.477601265        103.916050987        121.985453822 H       1 P1     0.143950490
     1818 H          68.917186423        105.119243468        122.096336227 H       1 P1     0.119385231
     1819 H          68.023731437        108.092171949        121.240779972 H       1 P1     0.135448632
     1820 H          67.479768311        108.953634986        119.099826571 H       1 P1     0.144264342
     1821 H         134.417455786        105.704621525        118.367339940 H       1 P1     0.130881004
     1822 H          65.403453509        104.898209684        120.544929477 H       1 P1     0.147260001
     1823 H         128.643536729        113.231332042        117.293046031 H       1 P1     0.124422052
     1824 H         128.809731964        113.874907742        118.932332843 H       1 P1     0.178989586
     1825 H         129.220333852        111.218417422        119.517077305 H       1 P1     0.153608038
     1826 H         129.322754787        110.992674905        116.563223069 H       1 P1     0.102115304
     1827 H         128.073196960        110.432785943        117.441713847 H       1 P1     0.133697322
     1828 H          67.414222433        108.988285172        116.332473992 H       1 P1     0.145723927
     1829 H          65.852998737        109.838453625        115.850024201 H       1 P1     0.157655027
     1830 H          66.521516763        110.132352422        117.370895652 H       1 P1     0.124331028
     1831 H          65.865072444        107.508974747        115.094031451 H       1 P1     0.124634312
     1832 H          67.141568483        106.782636004        116.245496405 H       1 P1     0.145378166
     1833 H          65.398443770        106.182248999        116.255938565 H       1 P1     0.130822300
     1834 H         131.545385467        110.006079987        119.418243745 H       1 P1     0.149066456
     1835 H         133.924708300        109.470790856        119.107607224 H       1 P1     0.118968169
     1836 H         132.944712186        107.367613756        115.573731223 H       1 P1     0.114108580
     1837 H         130.586971963        107.770119235        116.143019228 H       1 P1     0.125649506
     1838 O          66.985744222        103.818587470        124.382265309 O.3     1 P1    -0.682001071
     1839 C          69.395394046        103.697984474        124.393899115 C.3     1 P1    -0.135176532
     1840 C          68.214853239        104.528056500        123.999079765 C.3     1 P1     0.136965602
     1841 C          67.905241830        104.849489640        122.452906622 C.3     1 P1    -0.030151505
     1842 O          66.953333262        105.979492715        122.464068854 O.3     1 P1    -0.534239892
     1843 C          67.377660990        107.550504731        120.636327239 C.ar    1 P1    -0.155552824
     1844 C          67.053057422        108.070495713        119.424263766 C.ar    1 P1    -0.129327736
     1845 C          66.051357126        107.464959823        118.555483366 C.ar    1 P1    -0.004134813
     1846 C          65.554230721        106.228636926        119.006171735 C.ar    1 P1    -0.115322787
     1847 C          65.755667703        105.778171639        120.318248261 C.ar    1 P1    -0.155452950
     1848 C          66.627073292        106.477360490        121.183476418 C.ar    1 P1     0.244222473
     1849 O         130.561610084        112.281915069        118.728389245 O.3     1 P1    -0.648646349
     1850 C         128.431444633        113.012546876        118.390725788 C.3     1 P1    -0.150961152
     1851 C         129.292061446        111.705742389        118.603551573 C.3     1 P1     0.101492416
     1852 C         129.054314923        110.588034145        117.551190325 C.3     1 P1    -0.047547244
     1853 O         129.562119368        109.236249772        117.905390054 O.3     1 P1    -0.547980341
     1854 C          66.436986258        109.339746910        116.681393228 C.3     1 P1    -0.340561816
     1855 C          65.998036150        107.064025580        116.109342253 C.3     1 P1    -0.345041875
     1856 C          65.660613727        108.074973490        117.216135107 C.3     1 P1     0.035716783
     1857 C         131.925559938        109.481748775        118.630915591 C.ar    1 P1    -0.141066575
     1858 C         133.284623431        109.251970403        118.366410978 C.ar    1 P1    -0.130830092
     1859 C         133.653542153        108.391914945        117.276592639 C.ar    1 P1     0.006101273
     1860 C         132.649830131        107.910366350        116.408394720 C.ar    1 P1    -0.132317166
     1861 C         131.311560828        108.206420747        116.650719447 C.ar    1 P1    -0.170420246
     1862 C         130.969513344        109.023702778        117.737335846 C.ar    1 P1     0.278568547
     1863 H          71.059096539        110.445618087        128.761344529 H       1 P1     0.143044020
     1864 H          69.968890140        111.240444905        129.846955321 H       1 P1     0.166761518
     1865 H          71.174285092        110.482232130        131.889567682 H       1 P1     0.113837952
     1866 H          70.746223268        108.166096447        131.668969289 H       1 P1     0.092748666
     1867 H          71.317406454        108.206063518        129.929920934 H       1 P1     0.134782825
     1868 H          67.463124314        107.573067884        131.997248168 H       1 P1     0.126546988
     1869 H          66.521357415        105.181995462        131.409351257 H       1 P1     0.113798030
     1870 H          68.287658122        105.494969076        127.685531823 H       1 P1     0.105996800
     1871 H          69.388514430        107.603518161        128.313356554 H       1 P1     0.128446722
     1872 H          70.393003697         99.716435892         66.225186571 H       1 P1     0.129001835
     1873 H          68.799672582        100.029556205         66.562977194 H       1 P1     0.150615991
     1874 H          68.092286621         97.902303582         65.320045768 H       1 P1     0.130199339
     1875 H          69.101912567         98.238027941        132.505133691 H       1 P1     0.124393832
     1876 H          70.079612349         99.659523869        133.161279418 H       1 P1     0.159750443
     1877 H         134.086368658        103.205121036        128.810932337 H       1 P1     0.124488428
     1878 H         134.229873263        104.772611646        129.783527619 H       1 P1     0.119901070
     1879 H         134.413247251        104.797567165        128.097606684 H       1 P1     0.132629256
     1880 H          66.845963531        102.247735811        127.511140250 H       1 P1     0.136741652
     1881 H          66.860907012        103.817545905        126.878408444 H       1 P1     0.158961830
     1882 H          68.280623810        103.216781020        127.835613500 H       1 P1     0.113501007
     1883 H          65.886901236        100.089436833        131.775061369 H       1 P1     0.158422434
     1884 H         134.649573090        101.577894849        130.073321178 H       1 P1     0.124027933
     1885 H          68.956538975        103.314588810        130.421348935 H       1 P1     0.116833394
     1886 H          69.708642387        101.741727008        132.056530389 H       1 P1     0.132118089
     1887 O          72.878946422        109.708123753        131.023440381 O.3     1 P1    -0.663446166
     1888 C          71.086913618        110.983874373        129.732100105 C.3     1 P1    -0.099640025
     1889 C          71.474622634        110.047957545        130.935149400 C.3     1 P1     0.101343465
     1890 C          70.732799106        108.723781236        130.698362754 C.3     1 P1    -0.029209414
     1891 O          69.292711179        108.869831015        130.460344448 O.3     1 P1    -0.546106556
     1892 C          67.703190867        107.064752684        131.110945002 C.ar    1 P1    -0.165484390
     1893 C          67.130108686        105.782518615        130.757939253 C.ar    1 P1    -0.133493664
     1894 C          67.408527623        105.173693303        129.486390632 C.ar    1 P1     0.001525257
     1895 C          68.158869360        105.958793792        128.565884476 C.ar    1 P1    -0.129801658
     1896 C          68.824359226        107.126200948        128.972017594 C.ar    1 P1    -0.164059205
     1897 C          68.650284203        107.671425597        130.202517223 C.ar    1 P1     0.259895383
     1898 O          69.995392583         97.115914350        134.459909950 O.3     1 P1    -0.639932991
     1899 C          69.498267675         99.188386720         66.382367978 C.3     1 P1    -0.144328850
     1900 C          69.133101219         98.278106302        134.602103358 C.3     1 P1     0.096181168
     1901 C          69.108255071         99.069772073        133.272608911 C.3     1 P1    -0.040376755
     1902 O          67.963062425         99.915155557        133.152897687 O.3     1 P1    -0.550711200
     1903 C         134.625889225        104.182490526        128.927602451 C.3     1 P1    -0.339695227
     1904 C          67.171302546        103.275746188        127.757650538 C.3     1 P1    -0.339266176
     1905 C          66.685284059        103.849921965        129.125321450 C.3     1 P1     0.034134232
     1906 C          66.577732238        100.754101235        131.461590515 C.ar    1 P1    -0.160547170
     1907 C          66.178427967        101.640210298        130.427453529 C.ar    1 P1    -0.136793121
     1908 C          67.045923967        102.726560295        130.113859245 C.ar    1 P1     0.000390932
     1909 C          68.321484199        102.677588020        130.695791587 C.ar    1 P1    -0.134926024
     1910 C          68.739356302        101.738277354        131.654244763 C.ar    1 P1    -0.186343087
     1911 C          67.855137647        100.695820064        132.057263580 C.ar    1 P1     0.286286179
     1912 H          80.492655407        107.334005946        126.750992473 H       1 P1     0.127614408
     1913 H          79.076119052        107.502375157        127.518662518 H       1 P1     0.100691036
     1914 H          79.894997410        109.445727978        128.888637017 H       1 P1     0.130308162
     1915 H          82.078605024        108.012868322        129.729261171 H       1 P1     0.138289292
     1916 H          81.440836859        106.782767717        129.020949224 H       1 P1     0.096625705
     1917 H          78.175662477        108.943930000        130.851876164 H       1 P1     0.138526860
     1918 H          75.856328826        108.112006803        130.667667960 H       1 P1     0.120504768
     1919 H          77.358874100        104.259685778        130.311682289 H       1 P1     0.115574967
     1920 H          79.454533149        105.065145354        130.515596197 H       1 P1     0.119060304
     1921 H          72.697279917        104.198457168        123.989817620 H       1 P1     0.126179140
     1922 H          71.622035923        103.741272512        122.732453607 H       1 P1     0.122215256
     1923 H          72.962959935        101.900145563        123.481693494 H       1 P1     0.113576986
     1924 H          72.254252496        100.735889851        125.811105941 H       1 P1     0.137547096
     1925 H          71.523504014        102.203513426        126.197047788 H       1 P1     0.134565250
     1926 H          73.817732947        104.360290829        132.257972999 H       1 P1     0.111217592
     1927 H          75.327430632        103.670772566        131.828139894 H       1 P1     0.114842666
     1928 H          75.419481847        105.138566901        132.752993731 H       1 P1     0.122168383
     1929 H          74.046832987        107.148271737        131.878678613 H       1 P1     0.118837931
     1930 H          73.868866841        107.331716147        130.085229811 H       1 P1     0.124119772
     1931 H          72.880765130        106.057006787        131.088705739 H       1 P1     0.124016204
     1932 H          75.253313145        104.322433635        126.213977365 H       1 P1     0.135033071
     1933 H          75.691101171        105.716556136        128.179771815 H       1 P1     0.118117295
     1934 H          72.929192467        103.205767152        130.330867770 H       1 P1     0.136102509
     1935 H          72.750419579        101.986598982        128.580277074 H       1 P1     0.160905161
     1936 O          81.804678303        109.420176179        127.970915178 O.3     1 P1    -0.646988115
     1937 C          79.913886055        108.109057124        127.191911361 C.3     1 P1    -0.140902842
     1938 C          80.598415913        108.750673334        128.405297365 C.3     1 P1     0.094421166
     1939 C          81.078086730        107.753402523        129.473434214 C.3     1 P1    -0.034950749
     1940 O          80.294002897        107.563757819        130.658863474 O.3     1 P1    -0.557632109
     1941 C          77.935423063        108.010513509        130.577780687 C.ar    1 P1    -0.184391960
     1942 C          76.631123699        107.476453074        130.586918041 C.ar    1 P1    -0.120095735
     1943 C          76.341203081        106.105536133        130.747117560 C.ar    1 P1    -0.007688685
     1944 C          77.464038215        105.261871347        130.491419562 C.ar    1 P1    -0.131780510
     1945 C          78.720248304        105.751997737        130.526168514 C.ar    1 P1    -0.183072422
     1946 C          79.002259855        107.119132659        130.558083335 C.ar    1 P1     0.277494713
     1947 O          71.151704031        101.251691908        123.616834109 O.3     1 P1    -0.681004573
     1948 C          71.834577731        103.685333494        123.801738283 C.3     1 P1    -0.143215565
     1949 C          72.114582351        102.152288619        124.147162038 C.3     1 P1     0.123938076
     1950 C          72.395257323        101.817155866        125.615269022 C.3     1 P1    -0.017645843
     1951 O          73.712283200        102.288899327        126.039914452 O.3     1 P1    -0.573447778
     1952 C          74.826903720        104.600749035        131.959205041 C.3     1 P1    -0.337677362
     1953 C          73.811726445        106.626724800        130.933098134 C.3     1 P1    -0.339021385
     1954 C          74.928410143        105.493664028        130.719173592 C.3     1 P1     0.027553181
     1955 C          74.784104122        104.081272230        127.120856205 C.ar    1 P1    -0.177394522
     1956 C          75.071169725        104.902953726        128.238286695 C.ar    1 P1    -0.139034953
     1957 C          74.441512893        104.682026022        129.482206028 C.ar    1 P1     0.006460723
     1958 C          73.431639985        103.605728504        129.509353272 C.ar    1 P1    -0.124587443
     1959 C          73.155484489        102.796999131        128.367279180 C.ar    1 P1    -0.179180823
     1960 C          73.837720447        103.070431684        127.170983696 C.ar    1 P1     0.260442409
     1961 H         127.583140941        113.152485776         72.755166223 H       1 P1     0.141157909
     1962 H         126.189125343        114.200938509         72.997032019 H       1 P1     0.152808874
     1963 H         128.647133193        114.359110116         74.734459589 H       1 P1     0.146937271
     1964 H         129.254065880        116.500098219         73.279156632 H       1 P1     0.153331850
     1965 H         128.473104110        115.548644837         72.092589864 H       1 P1     0.139351017
     1966 H         131.624115018        115.319173635         74.805979209 H       1 P1     0.146624250
     1967 H         133.808784353        116.550960135         74.747463398 H       1 P1     0.116099302
     1968 H         133.357673862        116.837808579         70.607907140 H       1 P1     0.131419822
     1969 H         131.495887411        115.362112493         70.622527225 H       1 P1     0.163357905
     1970 H         132.645721034        125.793603235         68.483109076 H       1 P1     0.122395573
     1971 H         133.212672329        124.299994320         68.002541229 H       1 P1     0.143706560
     1972 H         132.326844510        124.703174018         70.836563835 H       1 P1     0.151785599
     1973 H         132.484746337        122.171472143         69.076484996 H       1 P1     0.140832785
     1974 H         131.801319803        122.282480032         70.681581298 H       1 P1     0.182268264
     1975 H          66.823990570        116.621723818         74.374361093 H       1 P1     0.112118387
     1976 H          67.454425825        118.204099587         73.587821096 H       1 P1     0.135105194
     1977 H          66.139376147        118.037533734         74.609693984 H       1 P1     0.122274939
     1978 H          67.644208327        116.801962963         71.506777410 H       1 P1     0.142656591
     1979 H          66.831397075        115.465475966         72.215361221 H       1 P1     0.135328299
     1980 H          66.194537374        115.999957344         70.779978910 H       1 P1     0.127090270
     1981 H          66.104666678        120.799314341         69.436353909 H       1 P1     0.153868061
     1982 H          66.641161448        118.604146085         70.101779871 H       1 P1     0.113236824
     1983 H         133.808512437        119.224459508         73.641235166 H       1 P1     0.135238056
     1984 H         133.212799347        121.515820799         72.819061747 H       1 P1     0.161008018
     1985 O         127.249468044        115.954460871         74.619460656 O.3     1 P1    -0.676497257
     1986 C         127.063041492        113.755056412         73.470696584 C.3     1 P1    -0.140705918
     1987 C         128.002491900        114.885146192         73.999807014 C.3     1 P1     0.116821755
     1988 C         129.037594417        115.440440242         73.004707636 C.3     1 P1    -0.025001434
     1989 O         130.124967705        114.570667129         72.803063362 O.3     1 P1    -0.560755402
     1990 C         132.133863890        115.568992375         73.963729745 C.ar    1 P1    -0.179273246
     1991 C         133.401750716        116.238872237         73.900796033 C.ar    1 P1    -0.138702930
     1992 C         133.944610268        116.643368951         72.613813159 C.ar    1 P1     0.004810564
     1993 C         133.157181237        116.407611081         71.470897197 C.ar    1 P1    -0.116628785
     1994 C         131.959989066        115.652226541         71.504558403 C.ar    1 P1    -0.172549568
     1995 C         131.379883335        115.282079866         72.745700858 C.ar    1 P1     0.283923679
     1996 O         130.967865816        124.265617828         69.253314879 O.3     1 P1    -0.651929693
     1997 C         133.145751990        124.964559339         68.861853556 C.3     1 P1    -0.156901637
     1998 C         132.271807359        124.216602588         69.858168709 C.3     1 P1     0.101402675
     1999 C         132.555066091        122.692463806         70.050797021 C.3     1 P1    -0.002127724
     2000 O         133.936161132        122.569304373         70.587180767 O.3     1 P1    -0.534460715
     2001 C          66.629545688        117.543045146         73.822907386 C.3     1 P1    -0.341641420
     2002 C          66.647655034        116.344952735         71.677026616 C.3     1 P1    -0.347481241
     2003 C          65.760848438        117.323101710         72.549795707 C.3     1 P1     0.033173161
     2004 C          65.756991343        120.515570330         70.336036768 C.ar    1 P1    -0.170925556
     2005 C          66.050197300        119.227398576         70.772948853 C.ar    1 P1    -0.118511985
     2006 C          65.487355813        118.651314955         71.955538447 C.ar    1 P1    -0.007075239
     2007 C         134.067724794        119.515525951         72.697224071 C.ar    1 P1    -0.124161003
     2008 C         133.768625671        120.873495810         72.237368839 C.ar    1 P1    -0.158736939
     2009 C         134.269302423        121.301704196         71.036830636 C.ar    1 P1     0.283373281
     2010 H         128.486883592        119.946061372         68.506940357 H       1 P1     0.129201299
     2011 H         129.921501992        120.584564120         69.370697015 H       1 P1     0.148444700
     2012 H         130.372908578        118.589340612         70.494737687 H       1 P1     0.124364777
     2013 H         130.623184223        118.600145128         67.517260506 H       1 P1     0.128620170
     2014 H         131.545373486        117.500812805         68.479100526 H       1 P1     0.126941904
     2015 H         134.320969417        118.511886112         68.201355434 H       1 P1     0.130101074
     2016 H          66.520702346        118.855536241         66.281403135 H       1 P1     0.118375999
     2017 H         132.787292234        120.859996960        133.743606111 H       1 P1     0.113861118
     2018 H         131.524460042        120.890634938         66.275558709 H       1 P1     0.132383359
     2019 H          70.765736469        112.974467785        131.517694209 H       1 P1     0.147164408
     2020 H          72.061335049        113.996472458        131.359290139 H       1 P1     0.128018444
     2021 H          70.045421950        113.861465304        129.095121076 H       1 P1     0.156060847
     2022 H          68.505870600        114.111799890        130.997973311 H       1 P1     0.134031357
     2023 H          68.584110027        115.572256155        130.118640149 H       1 P1     0.129189868
     2024 H          66.013168811        120.452713369        131.149678517 H       1 P1     0.127143046
     2025 H         134.255607763        119.428962606        131.892255872 H       1 P1     0.173651878
     2026 H         134.207564648        121.247602925        132.037874780 H       1 P1     0.139308369
     2027 H          67.390355707        121.766972057        132.831004361 H       1 P1     0.127900553
     2028 H          66.288095074        122.212591992        134.175617733 H       1 P1     0.147210512
     2029 H          67.792890438        121.320215858        134.393133676 H       1 P1     0.149406912
     2030 H          66.974748310        115.708674659        132.372541761 H       1 P1     0.120350985
     2031 H          65.580699101        117.451559713        133.198452381 H       1 P1     0.129575272
     2032 H          68.973725968        119.977196320        132.942736318 H       1 P1     0.144020442
     2033 H          70.360809049        117.959228583        132.471695266 H       1 P1     0.148936249
     2034 O         129.119069059        117.370623645         69.316492387 O.3     1 P1    -0.656255761
     2035 C         129.111167728        119.886666555         69.401951245 C.3     1 P1    -0.158411777
     2036 C         129.913224269        118.596045497         69.483437280 C.3     1 P1     0.102745144
     2037 C         131.063727511        118.494175434         68.436299486 C.3     1 P1    -0.027063752
     2038 O         132.080527606        119.525516483         68.506415707 O.3     1 P1    -0.544288422
     2039 C         134.094674740        119.075129849         67.376268389 C.ar    1 P1    -0.159692855
     2040 C          65.529830511        119.182919713         66.261096015 C.ar    1 P1    -0.124095391
     2041 C         134.558922957        119.856082918        134.476733005 C.ar    1 P1    -0.004184278
     2042 C         133.251564992        120.455100765        134.581468153 C.ar    1 P1    -0.113371067
     2043 C         132.404267045        120.398849864         66.291938069 C.ar    1 P1    -0.181491492
     2044 C         132.839470688        119.674584720         67.429185328 C.ar    1 P1     0.259122379
     2045 O          71.238058388        115.450281332        129.278809513 O.3     1 P1    -0.650032619
     2046 C          71.309601302        113.494925001        130.773125015 C.3     1 P1    -0.153760022
     2047 C          70.437460201        114.411139423        129.940971223 C.3     1 P1     0.123923153
     2048 C          69.155370845        114.965236171        130.746393722 C.3     1 P1    -0.029144987
     2049 O          69.516163480        115.674734766        131.974714908 O.3     1 P1    -0.530268296
     2050 C          65.375004227        120.332163158        132.009136765 C.3     1 P1    -0.334367812
     2051 C          66.929982737        121.435483953        133.734860817 C.3     1 P1    -0.345948962
     2052 C          66.123855280        120.155044546        133.359118124 C.3     1 P1     0.025880869
     2053 C          67.376557730        116.562898924        132.564447902 C.ar    1 P1    -0.177586043
     2054 C          66.581726550        117.586326180        133.074369873 C.ar    1 P1    -0.127291231
     2055 C          67.092676888        118.930162383        133.087822379 C.ar    1 P1    -0.003847352
     2056 C          68.546199945        119.063076774        132.947377257 C.ar    1 P1    -0.127860157
     2057 C          69.340427383        117.931013670        132.696604202 C.ar    1 P1    -0.142993470
     2058 C          68.724305956        116.668500828        132.436341394 C.ar    1 P1     0.253974245
     2059 H          71.409284987        124.003539369         82.784997504 H       1 P1     0.129764310
     2060 H          71.570150463        122.247324163         83.321961462 H       1 P1     0.136249556
     2061 H          71.004837417        121.535347237         80.976563890 H       1 P1     0.130006561
     2062 H          68.580203711        121.696946514         81.298676084 H       1 P1     0.130569260
     2063 H          68.820509427        123.139984905         82.353423286 H       1 P1     0.131725451
     2064 H          71.581593578        119.712509882         83.688293423 H       1 P1     0.130837387
     2065 H          71.717143752        117.441006803         83.590970574 H       1 P1     0.124278716
     2066 H          67.685393857        117.139913180         82.925088771 H       1 P1     0.138600704
     2067 H          67.455021639        119.485370131         83.056572365 H       1 P1     0.133211251
     2068 H         134.294216148        111.986136913         77.564151144 H       1 P1     0.127502995
     2069 H          65.326069175        113.135576783         76.407734637 H       1 P1     0.120650337
     2070 H          67.493378072        112.142692114         76.168764520 H       1 P1     0.103058070
     2071 H          68.365619195        111.520976961         78.315043671 H       1 P1     0.135960818
     2072 H          66.683892039        111.523853976         78.995475857 H       1 P1     0.126095849
     2073 H          71.711686913        115.062739023         83.986329377 H       1 P1     0.137752073
     2074 H          70.952010221        113.697580873         83.009937918 H       1 P1     0.118245920
     2075 H          71.747445452        115.127137170         82.301719126 H       1 P1     0.130296783
     2076 H          69.342521491        114.071045203         84.839908984 H       1 P1     0.115251599
     2077 H          69.446599714        115.744748014         85.358547479 H       1 P1     0.133006006
     2078 H          68.059794298        115.159688661         84.637254469 H       1 P1     0.133307016
     2079 H          66.650293512        112.671916644         81.043139207 H       1 P1     0.121421754
     2080 H          67.881498210        113.402270075         82.939136635 H       1 P1     0.111180581
     2081 H          69.818438796        116.244246767         80.611015648 H       1 P1     0.124060848
     2082 H          68.748865170        115.216915778         78.637663282 H       1 P1     0.134167556
     2083 O          70.361616392        123.479912117         80.458888611 O.3     1 P1    -0.630123949
     2084 C          71.627343759        122.930339475         82.518485344 C.3     1 P1    -0.078839094
     2085 C          70.616907740        122.454811121         81.436519749 C.3     1 P1     0.091558763
     2086 C          69.232235665        122.140936267         82.064480867 C.3     1 P1    -0.050097368
     2087 O          69.450288230        121.272228474         83.254446435 O.3     1 P1    -0.555164687
     2088 C          70.761409614        119.241128304         83.487825529 C.ar    1 P1    -0.166749030
     2089 C          70.847903951        117.838210976         83.407089985 C.ar    1 P1    -0.118953358
     2090 C          69.701957045        117.013625255         83.176242731 C.ar    1 P1    -0.002913288
     2091 C          68.488088461        117.694653712         83.021077992 C.ar    1 P1    -0.130743097
     2092 C          68.383875781        119.090162056         83.069023503 C.ar    1 P1    -0.171876100
     2093 C          69.552737676        119.883153394         83.200765814 C.ar    1 P1     0.279045140
     2094 O          67.047040989        110.208689816         76.711661201 O.3     1 P1    -0.664338119
     2095 C          65.371214212        112.030238083         76.610707936 C.3     1 P1    -0.142290878
     2096 C          66.849393897        111.625901176         76.868871546 C.3     1 P1     0.116589389
     2097 C          67.399417817        112.012907580         78.259665825 C.3     1 P1    -0.039337924
     2098 O          67.196599975        113.422207705         78.454454887 O.3     1 P1    -0.557061025
     2099 C          71.136890556        114.816285206         83.105735340 C.3     1 P1    -0.341330458
     2100 C          69.124693093        115.110081139         84.597138817 C.3     1 P1    -0.350452094
     2101 C          69.743772051        115.493927385         83.195481793 C.3     1 P1     0.035575008
     2102 C          67.323273123        113.370843721         80.907192208 C.ar    1 P1    -0.175463803
     2103 C          68.036230591        113.859144367         82.056367168 C.ar    1 P1    -0.108756611
     2104 C          68.955168685        114.906348723         81.972537058 C.ar    1 P1    -0.004458252
     2105 C          69.159896918        115.491375426         80.701114647 C.ar    1 P1    -0.117311854
     2106 C          68.595799613        114.882980331         79.590736160 C.ar    1 P1    -0.164376515
     2107 C          67.682226662        113.854153838         79.617801837 C.ar    1 P1     0.247466778
     2108 H         119.776343749        118.177252055        107.492471039 H       1 P1     0.134394278
     2109 H         121.355757190        118.751158827        108.038262119 H       1 P1     0.132946290
     2110 H         121.547855132        116.487078550        109.279957183 H       1 P1     0.171011052
     2111 H         120.055998382        116.891460219        110.947388333 H       1 P1     0.124873470
     2112 H         119.322003404        118.176327055        110.138886287 H       1 P1     0.140205044
     2113 H         119.699428320        120.393760959        111.911883260 H       1 P1     0.137785829
     2114 H         119.366731595        120.599028236        114.435262124 H       1 P1     0.125869818
     2115 H         122.765206394        118.086085781        114.987960046 H       1 P1     0.099470772
     2116 H         122.658287900        117.578244866        112.646884492 H       1 P1     0.141171222
     2117 H         122.378791296        128.371134661        120.328444171 H       1 P1     0.144054489
     2118 H         123.518655851        127.553662230        119.368888350 H       1 P1     0.116867972
     2119 H         120.751111688        127.568965166        118.555406739 H       1 P1     0.112622562
     2120 H         122.547431420        125.103383446        118.553273042 H       1 P1     0.122507644
     2121 H         122.568671662        126.124229873        117.279499852 H       1 P1     0.138032360
     2122 H         119.562320545        117.779260933        116.311443390 H       1 P1     0.123365941
     2123 H         119.124898505        118.613748934        117.794318721 H       1 P1     0.128119360
     2124 H         118.615003098        119.254991785        116.298305209 H       1 P1     0.120469384
     2125 H         122.160565267        118.058983494        117.155559302 H       1 P1     0.113587069
     2126 H         122.729283404        119.750282372        117.409825581 H       1 P1     0.137931007
     2127 H         121.441047994        118.971183791        118.444154237 H       1 P1     0.135245044
     2128 H         118.914354688        123.552166535        118.331026621 H       1 P1     0.131718177
     2129 H         118.826167955        121.193670871        117.736403405 H       1 P1     0.100060989
     2130 H         122.451846916        121.600177838        115.677150218 H       1 P1     0.143361212
     2131 H         122.406002214        123.929506842        116.094187938 H       1 P1     0.153825896
     2132 O         119.589483035        115.915726396        108.706026515 O.3     1 P1    -0.658300753
     2133 C         120.829054862        117.900983250        107.796554606 C.3     1 P1    -0.141078595
     2134 C         120.638256480        116.978655313        109.025708148 C.3     1 P1     0.117786188
     2135 C         120.223659415        117.735525017        110.248510474 C.3     1 P1    -0.036061449
     2136 O         121.275117330        118.542934455        110.795663283 O.3     1 P1    -0.564634874
     2137 C         120.203393489        119.814743376        112.618751421 C.ar    1 P1    -0.162508572
     2138 C         120.096349069        119.977031571        114.031518339 C.ar    1 P1    -0.125431311
     2139 C         121.017363231        119.394234168        114.949125405 C.ar    1 P1     0.002743761
     2140 C         121.975937994        118.499783470        114.413146337 C.ar    1 P1    -0.122266046
     2141 C         122.003737508        118.211868466        113.020786303 C.ar    1 P1    -0.168188640
     2142 C         121.133919760        118.820378300        112.117585018 C.ar    1 P1     0.279406853
     2143 O         120.848907168        126.433310390        120.216090103 O.3     1 P1    -0.643467125
     2144 C         122.520001956        128.016942132        119.329595687 C.3     1 P1    -0.142534756
     2145 C         121.476372563        127.013985576        119.004857654 C.3     1 P1     0.072734261
     2146 C         121.940648378        125.851337624        118.102711166 C.3     1 P1    -0.047605203
     2147 O         120.698708584        125.248206162        117.533925081 O.3     1 P1    -0.540903007
     2148 C         119.374596242        118.730705080        116.728457761 C.3     1 P1    -0.340904397
     2149 C         121.812247802        119.078163787        117.412928722 C.3     1 P1    -0.349887006
     2150 C         120.686520503        119.629227535        116.417126947 C.3     1 P1     0.032216357
     2151 C         119.613637225        123.139873873        117.754473163 C.ar    1 P1    -0.170292582
     2152 C         119.622826001        121.766844606        117.464803783 C.ar    1 P1    -0.134816741
     2153 C         120.703455424        121.101974348        116.710045147 C.ar    1 P1    -0.001944192
     2154 C         121.745375703        121.935259461        116.218558698 C.ar    1 P1    -0.115942707
     2155 C         121.657237707        123.283321257        116.474412444 C.ar    1 P1    -0.168366719
     2156 C         120.665231068        123.870943777        117.277082360 C.ar    1 P1     0.245837417
     2157 H          70.040433692         66.602859493         67.683876608 H       1 P1     0.122674886
     2158 H          69.902067457         68.324762323         68.582115141 H       1 P1     0.111953834
     2159 H          72.330421488         68.352089738         68.976415449 H       1 P1     0.121523627
     2160 H          73.629904337         66.804551199         67.746724564 H       1 P1     0.120700085
     2161 H          72.346002843         65.838867495         67.205860846 H       1 P1     0.155626372
     2162 H          72.956143792        132.835123550         68.082371671 H       1 P1     0.144272316
     2163 H          74.814241747        131.300171496         68.437682283 H       1 P1     0.107146309
     2164 H          76.730018111        134.236539342         70.813437765 H       1 P1     0.147054945
     2165 H          74.860931700         66.337597853         70.237334424 H       1 P1     0.164561557
     2166 H          80.021511799        131.908470069         77.459970064 H       1 P1     0.152483181
     2167 H          81.422829728        130.909437450         77.901371138 H       1 P1     0.149863173
     2168 H          78.773960272        129.681376553         77.820384894 H       1 P1     0.141834309
     2169 H          78.967678136        129.002070353         75.609003650 H       1 P1     0.118640516
     2170 H          80.469723412        130.057468733         75.255169061 H       1 P1     0.095147782
     2171 H          76.746516882        130.041123260         68.560760937 H       1 P1     0.103615944
     2172 H          77.847683334        129.610683149         69.845522589 H       1 P1     0.111397099
     2173 H          76.110996167        129.832497622         70.209491868 H       1 P1     0.118423419
     2174 H          79.043925625        131.472874124         68.929474187 H       1 P1     0.115465010
     2175 H          77.866183429        132.206342102         67.908096669 H       1 P1     0.130770812
     2176 H          78.641360588        133.050931135         69.138896010 H       1 P1     0.134301875
     2177 H          80.279935937        131.684106571         73.549878911 H       1 P1     0.122537639
     2178 H          79.743072733        132.052378792         71.228858807 H       1 P1     0.129158657
     2179 H          75.553652195        131.362133777         72.255351280 H       1 P1     0.139764259
     2180 H          76.434240515        131.127194728         74.601015474 H       1 P1     0.148556936
     2181 O          71.420667522         68.219600993         67.128953598 O.3     1 P1    -0.497673420
     2182 C          70.382326010         67.636794849         67.894354730 C.3     1 P1    -0.066283775
     2183 C          71.844786436         67.610096633         68.309220215 C.3     1 P1     0.062498147
     2184 C          72.720298659         66.431555575         68.030885625 C.3     1 P1    -0.007013784
     2185 O          72.706149663         65.637302134         69.147813120 O.3     1 P1    -0.544933039
     2186 C          73.748941787        133.031196796         68.746248287 C.ar    1 P1    -0.142566911
     2187 C          74.843571397        132.186220961         68.922447954 C.ar    1 P1    -0.120926824
     2188 C          75.998630395        132.556694165         69.715758945 C.ar    1 P1     0.001945889
     2189 C          75.984770412        133.869948270         70.226155045 C.ar    1 P1    -0.108424452
     2190 C          74.981306104         65.346707456         69.864362388 C.ar    1 P1    -0.173589364
     2191 C          73.785563898        134.298219902         69.228440540 C.ar    1 P1     0.253845926
     2192 O          80.570063242        128.642024202         77.632629771 O.3     1 P1    -0.676783141
     2193 C          80.343556224        131.075036644         78.059753820 C.3     1 P1    -0.154314927
     2194 C          79.754153083        129.854729504         77.361432341 C.3     1 P1     0.115133255
     2195 C          79.525580141        129.925436599         75.800744186 C.3     1 P1    -0.044041772
     2196 O          78.729361554        131.075127143         75.492476867 O.3     1 P1    -0.550408093
     2197 C          76.909850510        130.176633250         69.596932111 C.3     1 P1    -0.334672745
     2198 C          78.249417837        132.119848818         68.882511500 C.3     1 P1    -0.361565130
     2199 C          77.186142402        131.635112300         69.921009643 C.3     1 P1     0.038917362
     2200 C          79.371788663        131.551882750         73.218391076 C.ar    1 P1    -0.172976032
     2201 C          78.953889303        131.912581360         71.902491432 C.ar    1 P1    -0.132828708
     2202 C          77.570503113        131.728208408         71.419289758 C.ar    1 P1    -0.002713557
     2203 C          76.620163609        131.431830516         72.490679416 C.ar    1 P1    -0.126978298
     2204 C          77.079548996        131.293306341         73.799082658 C.ar    1 P1    -0.163253457
     2205 C          78.443567800        131.207363282         74.160664326 C.ar    1 P1     0.282855849
     2206 H         128.371341213         72.537078080         91.123209936 H       1 P1     0.153496661
     2207 H         129.472619631         71.257023341         91.476549835 H       1 P1     0.165219361
     2208 H         127.661405576         70.410970688         90.154319058 H       1 P1     0.126398755
     2209 H         127.431735175         70.711669378         87.867221795 H       1 P1     0.160577018
     2210 H         128.905880552         71.847821278         87.828418805 H       1 P1     0.147169372
     2211 H         125.166436897         72.077593097         87.681730044 H       1 P1     0.149026550
     2212 H         124.046675564         72.750080894         85.628763121 H       1 P1     0.135992321
     2213 H         127.485997921         74.930237214         84.667139579 H       1 P1     0.118562664
     2214 H         128.317988330         74.599444196         86.822338079 H       1 P1     0.119046868
     2215 H         129.632091322         70.500732422         77.595204985 H       1 P1     0.122606007
     2216 H         129.047394769         72.048876795         76.986264452 H       1 P1     0.125564797
     2217 H         131.012648783         73.224188979         78.578513251 H       1 P1     0.128806973
     2218 H         130.058590771         72.809728878         80.678991165 H       1 P1     0.138951302
     2219 H         129.245936884         71.200036033         80.096325901 H       1 P1     0.121554012
     2220 H         122.896759064         74.272448846         84.076295031 H       1 P1     0.122751731
     2221 H         123.160201862         74.131443382         82.379373714 H       1 P1     0.133351221
     2222 H         123.537495083         72.785738289         83.348143764 H       1 P1     0.162016298
     2223 H         124.271891722         76.431363820         82.919197213 H       1 P1     0.137277869
     2224 H         124.069694140         76.061895127         84.686074711 H       1 P1     0.153652357
     2225 H         125.656637544         76.582276637         84.070695736 H       1 P1     0.147709489
     2226 H         126.624257616         71.451854498         80.518196317 H       1 P1     0.123094573
     2227 H         125.512645008         72.041186240         82.552089792 H       1 P1     0.155012472
     2228 H         126.467696107         76.075924212         81.842126566 H       1 P1     0.133927525
     2229 H         128.022292937         75.423840135         80.204965612 H       1 P1     0.149183374
     2230 O         129.513251546         69.802457050         89.251495911 O.3     1 P1    -0.664295920
     2231 C         129.212329009         71.948935092         90.703741898 C.3     1 P1    -0.131803092
     2232 C         128.545510368         70.887654321         89.680387724 C.3     1 P1     0.127987661
     2233 C         128.038941830         71.535174598         88.394007720 C.3     1 P1    -0.017552744
     2234 O         127.364964464         72.785630105         88.640859592 O.3     1 P1    -0.566488487
     2235 C         125.593615278         72.740222963         87.041497577 C.ar    1 P1    -0.156847718
     2236 C         124.986252963         73.089758972         85.860568124 C.ar    1 P1    -0.124033515
     2237 C         125.575609978         73.990369630         84.939142278 C.ar    1 P1     0.006808955
     2238 C         126.883513756         74.475918578         85.340823146 C.ar    1 P1    -0.124694561
     2239 C         127.439183246         74.193078309         86.573384828 C.ar    1 P1    -0.176039473
     2240 C         126.829947372         73.263048240         87.444710988 C.ar    1 P1     0.283413238
     2241 O         131.769672025         71.383056146         79.021934740 O.3     1 P1    -0.666527488
     2242 C         130.006147587         71.534689636         77.313547340 C.3     1 P1    -0.128346960
     2243 C         130.610899505         72.195160258         78.609784323 C.3     1 P1     0.109172121
     2244 C         129.606025828         72.231354835         79.877268415 C.3     1 P1    -0.037459498
     2245 O         128.458606821         72.979344313         79.315546167 O.3     1 P1    -0.545515543
     2246 C         123.568596632         73.837287952         83.327283124 C.3     1 P1    -0.333920757
     2247 C         124.728680499         76.024205692         83.821265728 C.3     1 P1    -0.345232487
     2248 C         124.967488039         74.479194392         83.628422995 C.3     1 P1     0.024621727
     2249 C         126.737409148         72.355688010         80.951813540 C.ar    1 P1    -0.163401034
     2250 C         125.953504022         72.780679055         82.046252319 C.ar    1 P1    -0.113558136
     2251 C         125.907300268         74.156877677         82.507518673 C.ar    1 P1     0.000470896
     2252 C         126.607446746         75.081872082         81.692557814 C.ar    1 P1    -0.125520834
     2253 C         127.512730282         74.672360368         80.699904147 C.ar    1 P1    -0.173571913
     2254 C         127.542060275         73.345498571         80.259210388 C.ar    1 P1     0.261542726
     2255 H          85.567553341        124.852221005         74.871120076 H       1 P1     0.093274176
     2256 H          84.659498202        126.307016182         75.410393679 H       1 P1     0.092426105
     2257 H          86.435225042        127.546938134         76.323968994 H       1 P1     0.118559377
     2258 H          88.743878618        126.042156216         75.028879228 H       1 P1     0.124881441
     2259 H          87.821883675        124.966535428         76.132140405 H       1 P1     0.097349353
     2260 H          89.617879327        124.150761841         78.041497718 H       1 P1     0.127429559
     2261 H          91.742599115        123.432076501         78.483160454 H       1 P1     0.119618868
     2262 H          93.267553374        126.662778288         76.260055048 H       1 P1     0.139110073
     2263 H          91.021607315        127.598280909         76.204797933 H       1 P1     0.140798079
     2264 H          96.111829559        129.055791775         84.214572406 H       1 P1     0.136164354
     2265 H          97.440376718        128.000926957         83.915207471 H       1 P1     0.135191662
     2266 H          98.358957120        129.677342730         82.308404128 H       1 P1     0.110524721
     2267 H          96.711134125        129.521939874         80.456722984 H       1 P1     0.123861708
     2268 H          95.667663262        129.065993074         81.667690932 H       1 P1     0.144478273
     2269 H          93.625667701        122.367792928         77.573972862 H       1 P1     0.131525470
     2270 H          95.307219339        122.525733749         78.183802608 H       1 P1     0.135505616
     2271 H          93.809183975        122.779429381         79.132933719 H       1 P1     0.125534531
     2272 H          95.656656479        123.721706192         76.119647107 H       1 P1     0.146908075
     2273 H          94.005624296        123.644993993         75.452579479 H       1 P1     0.130401894
     2274 H          94.936195107        125.086586936         75.510687448 H       1 P1     0.127190829
     2275 H          97.891745412        127.006693195         78.810614232 H       1 P1     0.159858507
     2276 H          96.602548878        125.722161265         77.129917837 H       1 P1     0.121809179
     2277 H          93.501358459        125.246626533         80.144065470 H       1 P1     0.124340047
     2278 H          94.896365007        126.239834105         81.646272250 H       1 P1     0.135841859
     2279 O          86.310262118        126.751718530         74.362138586 O.3     1 P1    -0.503052188
     2280 C          85.606187972        125.909080336         75.226420500 C.3     1 P1    -0.068436997
     2281 C          86.734194363        126.663396387         75.735475490 C.3     1 P1     0.046225520
     2282 C          88.125624769        125.932773216         75.928120927 C.3     1 P1    -0.042158719
     2283 O          88.884637145        126.522947436         76.970860152 O.3     1 P1    -0.529012625
     2284 C          90.345562894        124.690273000         77.727798333 C.ar    1 P1    -0.180533589
     2285 C          91.664639233        124.169103177         77.858492122 C.ar    1 P1    -0.138979666
     2286 C          92.758776492        124.909615266         77.364597652 C.ar    1 P1    -0.002208077
     2287 C          92.498778042        126.151969344         76.707429517 C.ar    1 P1    -0.123951219
     2288 C          91.237036975        126.715939919         76.625527233 C.ar    1 P1    -0.173296002
     2289 C          90.152609249        125.949145370         77.084182979 C.ar    1 P1     0.235187167
     2290 O          96.758881440        131.070876226         82.550215058 O.3     1 P1    -0.650546812
     2291 C          97.164535054        128.992031468         83.976803918 C.3     1 P1    -0.120043526
     2292 C          97.347389685        129.736551301         82.553446675 C.3     1 P1     0.082159767
     2293 C          96.692160666        128.956234519         81.417829333 C.3     1 P1     0.007488699
     2294 O          97.240514221        127.544828694         81.273328619 O.3     1 P1    -0.567296700
     2295 C          94.333874652        122.907752061         78.139880515 C.3     1 P1    -0.349359091
     2296 C          94.697981621        124.183239021         76.059990893 C.3     1 P1    -0.344214314
     2297 C          94.148012903        124.405283827         77.558902661 C.3     1 P1     0.038297029
     2298 C          96.972197833        126.615639561         79.055652263 C.ar    1 P1    -0.169439167
     2299 C          96.168145419        125.939422773         78.074052855 C.ar    1 P1    -0.124995467
     2300 C          94.923240385        125.364787361         78.485422755 C.ar    1 P1    -0.003210283
     2301 C          94.400899506        125.553917782         79.775863307 C.ar    1 P1    -0.116996247
     2302 C          95.193788239        126.304620330         80.699088438 C.ar    1 P1    -0.193232684
     2303 C          96.439692456        126.823566180         80.370547279 C.ar    1 P1     0.267363150
     2304 H         124.855530706        125.306353851        102.231302795 H       1 P1     0.155847110
     2305 H         124.429833136        126.381282494        100.975381104 H       1 P1     0.122371992
     2306 H         122.529646544        126.725240347        102.146296743 H       1 P1     0.123671594
     2307 H         122.387070503        124.060040780        103.517751809 H       1 P1     0.110449882
     2308 H         121.769176624        125.604580640        104.082851138 H       1 P1     0.129962660
     2309 H         122.244088806        125.064601910        106.615399104 H       1 P1     0.114964510
     2310 H         122.735738217        123.572052443        108.279883865 H       1 P1     0.112159071
     2311 H         126.612066993        122.839678103        106.601393951 H       1 P1     0.114175624
     2312 H         125.911853453        124.110982719        104.720908293 H       1 P1     0.151030861
     2313 H         131.364016503        125.033117345        112.280048483 H       1 P1     0.141593842
     2314 H         130.360509664        125.504977018        113.671223139 H       1 P1     0.162127653
     2315 H         131.638693472        122.691328551        113.544417624 H       1 P1     0.124706234
     2316 H         128.683502056        123.489489081        113.581005453 H       1 P1     0.131593285
     2317 H         129.492850233        121.805395334        113.263684659 H       1 P1     0.139694280
     2318 H         122.877673865        121.309368737        109.181210272 H       1 P1     0.138669141
     2319 H         124.131311861        121.091899805        110.358693556 H       1 P1     0.144518046
     2320 H         123.477033622        122.694846003        110.048160194 H       1 P1     0.118564190
     2321 H         125.153824758        119.722633731        108.647636941 H       1 P1     0.122867142
     2322 H         124.009634515        120.323610563        107.245011774 H       1 P1     0.120821682
     2323 H         125.831764061        120.443447356        107.109685678 H       1 P1     0.114659880
     2324 H         127.267745709        124.542166270        111.453889708 H       1 P1     0.134066573
     2325 H         125.644388197        124.075089187        109.803831255 H       1 P1     0.112604420
     2326 H         127.439040381        120.491344622        108.841558513 H       1 P1     0.103753577
     2327 H         129.500271932        121.217159585        110.010110560 H       1 P1     0.139533005
     2328 O         121.654538755        125.005748782        101.345928199 O.3     1 P1    -0.654916555
     2329 C         124.106494796        125.448608853        101.508255557 C.3     1 P1    -0.169853003
     2330 C         122.682108534        125.675869646        102.124925604 C.3     1 P1     0.128602401
     2331 C         122.658243255        125.130301886        103.588165005 C.3     1 P1    -0.029570366
     2332 O         123.805707916        125.534047797        104.334284352 O.3     1 P1    -0.543429328
     2333 C         123.133338957        124.599456195        106.483740811 C.ar    1 P1    -0.183817388
     2334 C         123.353419703        123.640133967        107.466687969 C.ar    1 P1    -0.138093442
     2335 C         124.615287871        122.982678526        107.567305831 C.ar    1 P1    -0.004292851
     2336 C         125.650159386        123.222756914        106.598915552 C.ar    1 P1    -0.126653491
     2337 C         125.218510407        124.052216033        105.495313263 C.ar    1 P1    -0.166019774
     2338 C         123.969335862        124.695512183        105.355997939 C.ar    1 P1     0.256893208
     2339 O         130.733017033        123.169117345        115.206917328 O.3     1 P1    -0.644682840
     2340 C         131.264505601        124.925151570        113.413485303 C.3     1 P1    -0.100704189
     2341 C         130.813650317        123.477750224        113.816595527 C.3     1 P1     0.086321366
     2342 C         129.527219379        122.933659385        113.103025757 C.3     1 P1    -0.027300970
     2343 O         129.670474366        123.286736817        111.676027957 O.3     1 P1    -0.532723884
     2344 C         123.842156786        121.782928364        109.634916608 C.3     1 P1    -0.331763245
     2345 C         124.969238104        120.477649662        107.823814148 C.3     1 P1    -0.340956860
     2346 C         124.893115187        121.862278979        108.545162876 C.3     1 P1     0.030489172
     2347 C         127.399473245        123.717296967        110.885285348 C.ar    1 P1    -0.186193909
     2348 C         126.326686688        123.399720100        109.963553854 C.ar    1 P1    -0.116058420
     2349 C         126.278540949        122.159297568        109.254263183 C.ar    1 P1    -0.009609491
     2350 C         127.510001438        121.412785040        109.252019979 C.ar    1 P1    -0.139118416
     2351 C         128.655245776        121.847497311        109.966692350 C.ar    1 P1    -0.157924313
     2352 C         128.592580322        122.983080991        110.817142967 C.ar    1 P1     0.249433883
     2353 H         129.848296811         81.032754126         94.420163545 H       1 P1     0.129518557
     2354 H         130.436199981         79.373070649         94.887766645 H       1 P1     0.113567123
     2355 H         132.671235638         79.892163531         95.206126120 H       1 P1     0.119703509
     2356 H         132.906865687         82.797538267         95.464417882 H       1 P1     0.107735465
     2357 H         131.533486817         82.627350463         94.284805301 H       1 P1     0.155124898
     2358 H          65.686169120         83.877674396         94.367521548 H       1 P1     0.131901498
     2359 H          68.012861707         83.221454031         94.991459014 H       1 P1     0.122579925
     2360 H          67.214940575         79.370576738         93.860781437 H       1 P1     0.126793304
     2361 H         134.433842566         79.923921479         93.238254446 H       1 P1     0.150194267
     2362 H          70.894501994         89.022634485         91.267372367 H       1 P1     0.181537749
     2363 H          72.353513573         88.643136530         90.256168933 H       1 P1     0.087438766
     2364 H          71.332275602         86.467960916         90.627838580 H       1 P1     0.110920742
     2365 H          72.692016817         86.343333858         93.311722541 H       1 P1     0.128537731
     2366 H          73.624782739         86.610117135         91.939274628 H       1 P1     0.114570102
     2367 H          68.625723698         80.295253458         96.680986981 H       1 P1     0.188908802
     2368 H          70.369497290         80.856705085         96.616474333 H       1 P1     0.197276701
     2369 H          69.191826885         81.953764243         96.636251424 H       1 P1     0.158460029
     2370 H          69.784183149         79.424790683         93.339383887 H       1 P1     0.133760074
     2371 H          70.900297127         79.313367583         94.741918306 H       1 P1     0.164279688
     2372 H          69.217978446         78.734801371         94.799432670 H       1 P1     0.156154528
     2373 H          70.898981993         83.267642292         91.049223742 H       1 P1     0.163963880
     2374 H          69.310965643         81.789664354         92.261722918 H       1 P1     0.138650890
     2375 H          71.449894713         82.636133314         95.748366610 H       1 P1     0.157589415
     2376 H          72.744138010         84.213225652         94.501123709 H       1 P1     0.125320273
     2377 O         131.001485249         80.844118986         96.216695904 O.3     1 P1    -0.483230564
     2378 C         130.554490672         80.370037974         94.989266125 C.3     1 P1    -0.085781768
     2379 C         131.971446732         80.734389321         95.252144805 C.3     1 P1     0.041971598
     2380 C         132.423535907         82.159090456         94.676434296 C.3     1 P1    -0.006613246
     2381 O         133.303008980         82.251004329         93.495268253 O.3     1 P1    -0.532750076
     2382 C          66.006058971         82.879334555         94.347803489 C.ar    1 P1    -0.163604114
     2383 C          67.402351756         82.564861095         94.559128770 C.ar    1 P1    -0.094248068
     2384 C          67.917675400         81.286005340         94.353118681 C.ar    1 P1     0.010541838
     2385 C          66.972355501         80.307329184         93.970171999 C.ar    1 P1    -0.118489373
     2386 C          65.641458519         80.590694865         93.609458380 C.ar    1 P1    -0.169894691
     2387 C         134.592228523         81.868836720         93.808956062 C.ar    1 P1     0.256831097
     2388 O          70.454806290         86.985428878         92.453990884 O.3     1 P1    -0.630460582
     2389 C          71.886496761         88.548899070         91.275030350 C.3     1 P1    -0.136271607
     2390 C          71.615596466         87.013640939         91.560265751 C.3     1 P1     0.105281171
     2391 C          72.723345270         86.226122104         92.224077219 C.3     1 P1    -0.046235835
     2392 O          72.655480101         84.796455685         91.905754625 O.3     1 P1    -0.542506893
     2393 C          69.358784696         80.976112650         96.287099067 C.3     1 P1    -0.334390902
     2394 C          69.874658444         79.517119779         94.397656794 C.3     1 P1    -0.336340479
     2395 C          69.397982404         80.969067968         94.715628186 C.3     1 P1     0.027893751
     2396 C          70.778718029         83.282199938         92.040485120 C.ar    1 P1    -0.154112231
     2397 C          70.076555696         82.323538308         92.751520959 C.ar    1 P1    -0.118355431
     2398 C          70.274184509         81.960153190         94.109904170 C.ar    1 P1     0.002672070
     2399 C          71.271175851         82.730068302         94.766408908 C.ar    1 P1    -0.138209927
     2400 C          72.047123654         83.640185461         94.007756181 C.ar    1 P1    -0.170796565
     2401 C          71.805181343         83.993730102         92.673274450 C.ar    1 P1     0.263627754
     2402 H          69.651741383         70.722041008        127.208654305 H       1 P1     0.143713941
     2403 H          70.082572806         69.207180946        126.698339854 H       1 P1     0.096193939
     2404 H          68.588351963         69.957252082        125.081523879 H       1 P1     0.110111544
     2405 H          68.887416515         71.953452519        123.716829975 H       1 P1     0.118007913
     2406 H          70.446134736         72.323864330        124.655540063 H       1 P1     0.128894758
     2407 H          66.263377838         73.580657904        125.372061819 H       1 P1     0.143465648
     2408 H          65.847721622         75.947202211        125.306543681 H       1 P1     0.111105638
     2409 H          69.883681542         76.826896590        126.283147163 H       1 P1     0.112781319
     2410 H          70.356846105         74.528118759        125.661837398 H       1 P1     0.130656040
     2411 H          75.438938958         82.459041577        121.636239569 H       1 P1     0.128179386
     2412 H          75.537898251         81.495051187        122.998992444 H       1 P1     0.125547027
     2413 H          72.993836045         82.301156086        121.442674852 H       1 P1     0.185561565
     2414 H          73.118233776         80.910166771        124.097879365 H       1 P1     0.114362641
     2415 H          72.585808112         80.237993914        122.511173113 H       1 P1     0.134506724
     2416 H          65.301502626         78.081741329        125.815175172 H       1 P1     0.124189047
     2417 H          66.157763924         79.562972631        125.424369927 H       1 P1     0.111146285
     2418 H          66.216590266         78.284669934        124.241094232 H       1 P1     0.105534903
     2419 H          66.725870963         77.496446363        127.930857527 H       1 P1     0.146268082
     2420 H          68.504754766         77.990642448        128.031709937 H       1 P1     0.135783167
     2421 H          67.217456025         79.178748260        127.830146575 H       1 P1     0.107283949
     2422 H          70.129615415         79.796610002        122.388096828 H       1 P1     0.171306988
     2423 H          68.484813849         78.393976095        123.427730449 H       1 P1     0.116697476
     2424 H          69.242788787         80.214396351        127.112642814 H       1 P1     0.102224714
     2425 H          70.728446174         81.583452813        126.076265504 H       1 P1     0.131587447
     2426 O          70.377293801         69.740263017        124.119646103 O.3     1 P1    -0.674358656
     2427 C          70.284107779         70.165624015        126.433255596 C.3     1 P1    -0.158370188
     2428 C          69.604630480         70.366251626        125.049813262 C.3     1 P1     0.121275498
     2429 C          69.431377412         71.846626751        124.671672092 C.3     1 P1    -0.012003583
     2430 O          68.540253144         72.560937853        125.617073703 O.3     1 P1    -0.562408219
     2431 C          67.041318289         74.288453451        125.391135462 C.ar    1 P1    -0.181325410
     2432 C          66.793324860         75.710542080        125.435383295 C.ar    1 P1    -0.140762268
     2433 C          67.826266802         76.666140414        125.672046176 C.ar    1 P1    -0.002297934
     2434 C          69.134937956         76.177572428        125.867977190 C.ar    1 P1    -0.113857322
     2435 C          69.429654975         74.818753953        125.577853315 C.ar    1 P1    -0.189003863
     2436 C          68.399134856         73.866903724        125.388070028 C.ar    1 P1     0.269079903
     2437 O          73.774705885         83.366964658        123.096266784 O.3     1 P1    -0.656538320
     2438 C          74.935031563         81.605458536        122.098576288 C.3     1 P1    -0.127269581
     2439 C          73.523213969         82.114998142        122.415307528 C.3     1 P1     0.121374996
     2440 C          72.617886710         81.129997594        123.176418154 C.3     1 P1    -0.003943708
     2441 O          71.359679748         81.742388482        123.480641445 O.3     1 P1    -0.532608022
     2442 C          66.224319015         78.544231513        125.336346933 C.3     1 P1    -0.341735892
     2443 C          67.536728794         78.154449468        127.529955574 C.3     1 P1    -0.349057228
     2444 C          67.583416193         78.118933431        126.010629357 C.3     1 P1     0.039125510
     2445 C          69.860386743         79.850042902        123.379957907 C.ar    1 P1    -0.181316367
     2446 C          68.930249116         78.988818167        124.010771268 C.ar    1 P1    -0.125670617
     2447 C          68.612385749         79.039738402        125.393410054 C.ar    1 P1    -0.004112523
     2448 C          69.324600895         80.057403190        126.121653665 C.ar    1 P1    -0.134148449
     2449 C          70.262446634         80.890689975        125.509550473 C.ar    1 P1    -0.171593279
     2450 C          70.476636826         80.873229157        124.125195683 C.ar    1 P1     0.273578710
     2451 H          80.027558826        128.880473362        122.933633481 H       1 P1     0.120490286
     2452 H          80.483590994        128.911415296        121.102747186 H       1 P1     0.166794949
     2453 H          79.628620382        131.158585969        120.830235302 H       1 P1     0.161610040
     2454 H          78.740597409        132.229298138        123.140964854 H       1 P1     0.102327861
     2455 H          78.617203337        130.622161335        123.752489785 H       1 P1     0.117546503
     2456 H          76.023564646        129.970623832        124.292417472 H       1 P1     0.137938576
     2457 H          74.230766714        130.842998178        125.541988193 H       1 P1     0.117673653
     2458 H          74.306209708        134.267705222        123.036444569 H       1 P1     0.120794655
     2459 H          76.260383944        133.466762202        121.971228628 H       1 P1     0.126040749
     2460 H          65.846454713        129.958421781        123.642007137 H       1 P1     0.135546815
     2461 H         134.298136667        128.582542334        124.173347683 H       1 P1     0.155029054
     2462 H          66.687549503        127.696810543        125.032858675 H       1 P1     0.121443578
     2463 H          68.549875980        128.851565845        122.939904914 H       1 P1     0.153972913
     2464 H          68.937182986        127.942806089        124.376717600 H       1 P1     0.127007344
     2465 H          74.392156922        134.225052752        126.737334100 H       1 P1     0.113642609
     2466 H          72.717138617        134.009085678        127.315078663 H       1 P1     0.114937793
     2467 H          73.604633290        132.643014338        127.211639054 H       1 P1     0.114190393
     2468 H          71.474611007         65.500203523        125.442037484 H       1 P1     0.124763430
     2469 H          73.016418433         65.986805446        124.625976728 H       1 P1     0.117273558
     2470 H          71.955354228        134.498780981        123.666781878 H       1 P1     0.146167821
     2471 H          70.067441835        130.511514084        122.638350660 H       1 P1     0.122920580
     2472 H          71.918054177        131.985110141        122.884435300 H       1 P1     0.129138092
     2473 H          71.007626768        132.328267855        127.180489530 H       1 P1     0.097546129
     2474 H          69.298644239        130.715004113        126.786787181 H       1 P1     0.124931347
     2475 O          80.953857503        130.690964014        122.379495911 O.3     1 P1    -0.481059493
     2476 C          80.291792955        129.423298106        122.046762287 C.3     1 P1    -0.050163911
     2477 C          79.660865527        130.733797029        121.859934190 C.3     1 P1     0.081705593
     2478 C          78.615821588        131.224530740        122.835114720 C.3     1 P1    -0.008045550
     2479 O          77.304459724        131.140065687        122.242346035 O.3     1 P1    -0.523163936
     2480 C          75.757233055        130.908916148        124.067540066 C.ar    1 P1    -0.168163619
     2481 C          74.641228060        131.373046729        124.737528595 C.ar    1 P1    -0.138090471
     2482 C          74.131142742        132.664792431        124.456042457 C.ar    1 P1     0.002896732
     2483 C          74.723223242        133.398882519        123.375952850 C.ar    1 P1    -0.129776117
     2484 C          75.865565149        132.898251468        122.692247955 C.ar    1 P1    -0.186020609
     2485 C          76.331280259        131.616081953        123.059035244 C.ar    1 P1     0.247247031
     2486 O          67.049399774        126.718697798        123.353617433 O.3     1 P1    -0.647157665
     2487 C          65.709386473        128.906154833        123.466023609 C.3     1 P1    -0.135803323
     2488 C          66.885006208        128.001682614        124.013391259 C.3     1 P1     0.121322867
     2489 C          68.250113448        128.720515698        123.953636497 C.3     1 P1    -0.035578115
     2490 O          68.303305782        129.945578786        124.644761076 O.3     1 P1    -0.538054856
     2491 C          73.466781978        133.568275570        126.726665892 C.3     1 P1    -0.356479367
     2492 C          72.257819115        134.588701007        124.710575220 C.3     1 P1    -0.357995847
     2493 C          72.924530203        133.278346606        125.238826285 C.3     1 P1     0.028860739
     2494 C          70.319182933        130.904728264        123.620243879 C.ar    1 P1    -0.171178539
     2495 C          71.407888217        131.736922347        123.791928704 C.ar    1 P1    -0.116194349
     2496 C          71.747637211        132.300937086        125.077429921 C.ar    1 P1    -0.000238628
     2497 C          70.921487086        131.904878248        126.215889129 C.ar    1 P1    -0.130278120
     2498 C          69.841914706        131.063944263        125.974749119 C.ar    1 P1    -0.155838678
     2499 C          69.506738684        130.630006151        124.723546719 C.ar    1 P1     0.240823283
     2500 H          82.117777867         74.678872298         92.853616897 H       1 P1     0.132423289
     2501 H          80.436857373         74.452555296         92.715271548 H       1 P1     0.140826581
     2502 H          80.820631716         72.718697317         94.855238894 H       1 P1     0.161412147
     2503 H          81.229139406         71.007470113         93.143428705 H       1 P1     0.120749234
     2504 H          81.554659642         72.239300868         91.978215577 H       1 P1     0.116825737
     2505 H          78.046183390         69.932810657         93.328415833 H       1 P1     0.170578327
     2506 H          77.335066119         67.997713955         91.988433217 H       1 P1     0.135544285
     2507 H          79.135701367         69.712983002         88.591002330 H       1 P1     0.127429874
     2508 H          79.858723372         71.703450743         90.129964366 H       1 P1     0.150696736
     2509 H          79.391073579        129.311601626         94.567259598 H       1 P1     0.123645548
     2510 H          78.807176425        130.035143314         93.064115801 H       1 P1     0.147611829
     2511 H          81.303614091        130.952150459         94.654013092 H       1 P1     0.139767580
     2512 H          81.820567205        132.462553222         92.768204488 H       1 P1     0.126021481
     2513 H          80.362952680        133.006878101         93.530446550 H       1 P1     0.128029624
     2514 H          75.888611201         68.045830304         88.577535886 H       1 P1     0.151913144
     2515 H          75.993769549         66.398851467         88.716593834 H       1 P1     0.112728249
     2516 H          75.816731306         67.287560345         90.199499054 H       1 P1     0.146485862
     2517 H          77.955576601         68.058076980         87.270019765 H       1 P1     0.125950662
     2518 H          79.475401650         67.434887164         87.779562252 H       1 P1     0.144676010
     2519 H          78.049702932         66.314246451         87.425757519 H       1 P1     0.125884133
     2520 H          81.477460108        134.021523967         90.590580949 H       1 P1     0.159734078
     2521 H          80.511172140         66.587429432         89.626368798 H       1 P1     0.135281053
     2522 H          76.618598923        134.715431122         90.917724037 H       1 P1     0.109187123
     2523 H          77.806276186        132.739944013         91.908419326 H       1 P1     0.128841093
     2524 O          82.815062403         72.619172078         94.260029970 O.3     1 P1    -0.657129142
     2525 C          81.268986489         74.394831751         93.442209669 C.3     1 P1    -0.135157508
     2526 C          81.397498433         72.911321671         93.944999821 C.3     1 P1     0.111930481
     2527 C          80.942561490         71.981228086         92.815907260 C.3     1 P1    -0.032016988
     2528 O          79.522601307         71.844005486         92.538559204 O.3     1 P1    -0.542498174
     2529 C          78.306345776         69.811937692         92.358006971 C.ar    1 P1    -0.160610155
     2530 C          77.912424862         68.713568682         91.576466275 C.ar    1 P1    -0.125970834
     2531 C          78.327124232         68.569780445         90.247117129 C.ar    1 P1    -0.001760835
     2532 C          79.012408658         69.662746985         89.658440014 C.ar    1 P1    -0.111719128
     2533 C          79.357860180         70.798878860         90.423533452 C.ar    1 P1    -0.176737104
     2534 C          79.121844435         70.796828231         91.796711146 C.ar    1 P1     0.250813026
     2535 O          81.303177932        129.615889725         92.966702306 O.3     1 P1    -0.660211013
     2536 C          79.362441877        130.232363575         94.022210639 C.3     1 P1    -0.087184693
     2537 C          80.772875616        130.829712073         93.694781338 C.3     1 P1     0.092586571
     2538 C          80.805600658        132.147821876         92.911885130 C.3     1 P1    -0.032716199
     2539 O          80.122248476        132.028856839         91.629398022 O.3     1 P1    -0.518641796
     2540 C          76.350923836         67.291323263         89.248184809 C.3     1 P1    -0.331085691
     2541 C          78.410894247         67.277565689         87.891810109 C.3     1 P1    -0.324626845
     2542 C          77.921796134         67.400867114         89.392626372 C.3     1 P1     0.042045367
     2543 C          80.481478472        134.198361778         90.600796136 C.ar    1 P1    -0.175153192
     2544 C          79.896309504         65.954305390         90.084678493 C.ar    1 P1    -0.100307700
     2545 C          78.485385096         66.163436303         90.165872695 C.ar    1 P1    -0.008328888
     2546 C          77.662465162        134.607866550         90.828843177 C.ar    1 P1    -0.121165784
     2547 C          78.293338823        133.469775360         91.383405744 C.ar    1 P1    -0.153791723
     2548 C          79.662611016        133.273091409         91.264892432 C.ar    1 P1     0.266854137
     2549 H          68.890769122         70.060100281         96.459332620 H       1 P1     0.118502923
     2550 H          69.670318594         71.596318542         96.290022014 H       1 P1     0.096754550
     2551 H          71.920108630         70.746654561         96.978413453 H       1 P1     0.114951206
     2552 H          72.073031542         68.060737084         96.951491138 H       1 P1     0.117346103
     2553 H          70.367203121         67.758580141         96.887269511 H       1 P1     0.130448061
     2554 H          69.711387197         66.693646705        100.026582289 H       1 P1     0.126237960
     2555 H          67.938817344         67.153112600        101.429876859 H       1 P1     0.102865302
     2556 H          68.429654324         71.217635889        100.751723661 H       1 P1     0.133464742
     2557 H          70.276577861         70.757620517         99.205618555 H       1 P1     0.136797964
     2558 H          69.742390549         75.035503946        107.384504741 H       1 P1     0.160751950
     2559 H          69.011157825         76.022308248        108.538492341 H       1 P1     0.161319340
     2560 H          67.331687550         75.071519751        107.118280571 H       1 P1     0.098407907
     2561 H          66.953835531         72.508637254        107.039900984 H       1 P1     0.148616898
     2562 H          68.296968508         72.202169154        108.236679883 H       1 P1     0.168123628
     2563 H         133.992888965         70.132644993        101.485512126 H       1 P1     0.141094215
     2564 H          65.835338437         70.966533705        100.575105941 H       1 P1     0.121207563
     2565 H          65.355181780         69.390349076        100.203722847 H       1 P1     0.119431659
     2566 H          65.694384193         67.667712827        102.198256518 H       1 P1     0.117250150
     2567 H          66.710444236         67.932087416        103.448400040 H       1 P1     0.135003209
     2568 H         134.646843426         68.875907747        103.381499823 H       1 P1     0.173415619
     2569 H          69.425485693         70.530145624        105.595898777 H       1 P1     0.148791022
     2570 H          68.513811745         69.222089587        103.826962805 H       1 P1     0.121579216
     2571 H          65.805826822         72.168729242        102.894701013 H       1 P1     0.119966948
     2572 H          66.811573539         73.668272302        104.557414995 H       1 P1     0.139886277
     2573 O          70.726425413         70.033627393         95.305147227 O.3     1 P1    -0.496209051
     2574 C          69.845284853         70.534502985         96.313343638 C.3     1 P1    -0.085724946
     2575 C          71.211876404         69.920110296         96.695748462 C.3     1 P1     0.072249485
     2576 C          71.169125378         68.463909187         97.242369528 C.3     1 P1    -0.020096971
     2577 O          71.339871229         68.253074533         98.654312462 O.3     1 P1    -0.553105441
     2578 C          69.484137929         67.649063753        100.104363741 C.ar    1 P1    -0.174626219
     2579 C          68.376470316         67.942595548        100.978301638 C.ar    1 P1    -0.129242638
     2580 C          67.872658134         69.204007301        101.142463533 C.ar    1 P1    -0.004222693
     2581 C          68.630092312         70.183167107        100.505207265 C.ar    1 P1    -0.132779879
     2582 C          69.735299557         69.954947145         99.661504519 C.ar    1 P1    -0.182875917
     2583 C          70.215723607         68.660673801         99.377756368 C.ar    1 P1     0.249605998
     2584 O          66.881746727         74.419505500        109.085336451 O.3     1 P1    -0.641235777
     2585 C          69.120236525         74.952879467        108.252773392 C.3     1 P1    -0.130738254
     2586 C          67.722406417         74.416303667        107.905987532 C.3     1 P1     0.106942445
     2587 C          67.930153542         72.923345381        107.400558661 C.3     1 P1     0.020865077
     2588 O          68.732038536         72.983960916        106.194649816 O.3     1 P1    -0.580341054
     2589 C          65.517845794         70.029096848        100.984768061 C.3     1 P1    -0.352827377
     2590 C          66.042406789         68.465991307        102.804837417 C.3     1 P1    -0.347051273
     2591 C          66.755184661         69.635500215        101.995771329 C.3     1 P1     0.044437272
     2592 C          68.734993055         70.916521239        104.991729139 C.ar    1 P1    -0.165433399
     2593 C          68.224332076         70.168946985        103.937430339 C.ar    1 P1    -0.116471820
     2594 C          67.194250069         70.593999124        103.102689212 C.ar    1 P1    -0.000693874
     2595 C          66.648096695         71.873548490        103.383801968 C.ar    1 P1    -0.111453832
     2596 C          67.235699954         72.726209744        104.346252385 C.ar    1 P1    -0.171373257
     2597 C          68.257111574         72.215095856        105.207141882 C.ar    1 P1     0.280516213
     2598 H         121.157152356         78.136762856        101.407567990 H       1 P1     0.148762011
     2599 H         121.594131474         77.107163999        102.468809229 H       1 P1     0.101622806
     2600 H         123.442809501         79.541927371        102.172624159 H       1 P1     0.143445313
     2601 H         124.063584410         76.753071094        102.826645899 H       1 P1     0.117202179
     2602 H         123.797252852         78.096263471        104.030465369 H       1 P1     0.100341067
     2603 H         126.221276131         75.691993811        103.012539467 H       1 P1     0.126317103
     2604 H         127.757670498         74.759540204        104.634410454 H       1 P1     0.114156378
     2605 H         128.335274634         78.613707925        106.217010457 H       1 P1     0.124571335
     2606 H         126.856966601         79.514510366        104.731839024 H       1 P1     0.133315664
     2607 H          66.229328316         80.733088152        106.386204010 H       1 P1     0.134199786
     2608 H          67.806510188         80.895088000        107.422003919 H       1 P1     0.120777053
     2609 H          67.758925905         78.571188755        107.887062553 H       1 P1     0.124447216
     2610 H          65.932559635         77.139639454        107.119984116 H       1 P1     0.119512051
     2611 H          65.811050566         77.986121197        105.604300694 H       1 P1     0.114432095
     2612 H         128.688531362         75.511792001        108.992501532 H       1 P1     0.105049517
     2613 H         128.338708154         77.123587837        108.407350306 H       1 P1     0.107656478
     2614 H         127.339858178         75.933343030        107.914007933 H       1 P1     0.118980875
     2615 H         129.615911517         74.304183235        105.520114974 H       1 P1     0.136284837
     2616 H         130.171929882         74.120356603        107.241571115 H       1 P1     0.107888155
     2617 H         128.417064126         73.877091593        106.812332962 H       1 P1     0.113269691
     2618 H         132.507422286         78.810198846        105.212388192 H       1 P1     0.157116398
     2619 H         130.508418857         77.742967013        104.979054374 H       1 P1     0.145045713
     2620 H         131.111099948         75.908670336        108.823664858 H       1 P1     0.106728177
     2621 H         133.173980591         77.041772166        108.843087226 H       1 P1     0.122580164
     2622 O         123.428414391         78.151345952        100.710848399 O.3     1 P1    -0.674564317
     2623 C         121.697066506         78.193474139        102.281642973 C.3     1 P1    -0.137171786
     2624 C         123.207517305         78.527006044        102.051660710 C.3     1 P1     0.110872826
     2625 C         124.144011628         77.823513403        103.036927727 C.3     1 P1    -0.041476085
     2626 O         125.544258187         78.244420990        102.866246356 O.3     1 P1    -0.530095894
     2627 C         126.692881172         76.276209839        103.706709791 C.ar    1 P1    -0.181730911
     2628 C         127.580164070         75.754863363        104.664214137 C.ar    1 P1    -0.135951185
     2629 C         128.217987371         76.566431502        105.647827514 C.ar    1 P1    -0.003545909
     2630 C         127.907638278         77.955414230        105.630519478 C.ar    1 P1    -0.128590143
     2631 C         127.051782286         78.490901147        104.678283740 C.ar    1 P1    -0.163267600
     2632 C         126.405413073         77.675001950        103.734692611 C.ar    1 P1     0.235227506
     2633 O          67.887166044         79.406879563        105.801857845 O.3     1 P1    -0.511029947
     2634 C          67.215588237         80.355033042        106.667806768 C.3     1 P1    -0.065230726
     2635 C          67.212884410         78.822490431        106.977026635 C.3     1 P1     0.081423880
     2636 C          65.884042071         78.102753820        106.691467199 C.3     1 P1    -0.019545167
     2637 O         134.204733642         78.802179136        107.247635881 O.3     1 P1    -0.543077411
     2638 C         128.357636477         76.130978110        108.114514855 C.3     1 P1    -0.345744787
     2639 C         129.360115595         74.456491753        106.587396403 C.3     1 P1    -0.344705894
     2640 C         129.108491517         75.991573982        106.748163023 C.3     1 P1     0.037269663
     2641 C         132.210324669         78.245328992        105.965135102 C.ar    1 P1    -0.142542754
     2642 C         130.962368149         77.575804509        105.909168102 C.ar    1 P1    -0.126347494
     2643 C         130.509259773         76.679249137        106.920986521 C.ar    1 P1     0.005774783
     2644 C         131.381700061         76.481257502        107.989143527 C.ar    1 P1    -0.139483040
     2645 C         132.621867931         77.083658454        108.019556064 C.ar    1 P1    -0.173222639
     2646 C         133.022218227         78.047222937        107.066738931 C.ar    1 P1     0.255382307
     2647 H          68.662844436        130.799744487         83.922262902 H       1 P1     0.111435743
     2648 H          68.375643479        131.090901657         82.270974555 H       1 P1     0.167520799
     2649 H          70.911053907        130.743886830         81.887943162 H       1 P1     0.148042581
     2650 H          71.952148804        129.089496288         83.544038459 H       1 P1     0.136244624
     2651 H          70.909558787        129.770011745         84.649321694 H       1 P1     0.124725696
     2652 H          72.607863778        131.578113515         86.361138196 H       1 P1     0.112473358
     2653 H          74.619922000        131.166526835         87.793348413 H       1 P1     0.099657494
     2654 H          76.527620825        129.603336519         84.425367088 H       1 P1     0.114526498
     2655 H          74.707978384        130.227633149         83.054034831 H       1 P1     0.126885717
     2656 H          81.967106150         67.667844751         84.782433609 H       1 P1     0.153774809
     2657 H          81.373290605         67.568024821         86.256342050 H       1 P1     0.153244869
     2658 H          83.312073689         65.469948764         86.464562381 H       1 P1     0.127150657
     2659 H          81.729729337        133.466581707         85.227483494 H       1 P1     0.134735105
     2660 H          80.667077073         65.435637569         84.849351935 H       1 P1     0.123138986
     2661 H          75.756014180        129.116602098         88.780349883 H       1 P1     0.131682902
     2662 H          77.488084546        129.466374143         89.285189696 H       1 P1     0.149100463
     2663 H          76.207334532        130.643675020         89.259668815 H       1 P1     0.126451317
     2664 H          78.321162765        129.100763092         85.763968611 H       1 P1     0.137752886
     2665 H          78.534288485        128.603268865         87.453982621 H       1 P1     0.122677801
     2666 H          77.153849105        128.025777079         86.599884477 H       1 P1     0.115195052
     2667 H          81.137831678        132.246411182         88.026993909 H       1 P1     0.148612446
     2668 H          79.384969435        130.501134700         88.522118224 H       1 P1     0.120014954
     2669 H          76.908779231        132.459038139         85.676579230 H       1 P1     0.120117447
     2670 H          78.331455614        134.225873113         85.612001160 H       1 P1     0.114133227
     2671 O          69.849664572        129.032072047         82.341835840 O.3     1 P1    -0.663250294
     2672 C          69.148142039        131.254230389         83.046382534 C.3     1 P1    -0.119610306
     2673 C          70.397894997        130.321391666         82.711246746 C.3     1 P1     0.143432697
     2674 C          71.430781996        130.024388128         83.782257108 C.3     1 P1    -0.009807360
     2675 O          72.283272212        131.132695305         83.912206814 O.3     1 P1    -0.568279906
     2676 C          73.479543452        131.245321552         85.992783346 C.ar    1 P1    -0.185831798
     2677 C          74.623555945        130.943170851         86.802903137 C.ar    1 P1    -0.132188078
     2678 C          75.808278282        130.313080558         86.317940678 C.ar    1 P1    -0.010277560
     2679 C          75.769164197        130.051196998         84.934732043 C.ar    1 P1    -0.127095729
     2680 C          74.667994825        130.339873324         84.088352773 C.ar    1 P1    -0.170025214
     2681 C          73.467416482        130.797695896         84.651708328 C.ar    1 P1     0.246581750
     2682 O          83.393422332         65.680073037         84.410494945 O.3     1 P1    -0.675153017
     2683 C          82.288827747         67.421506148         85.708849790 C.3     1 P1    -0.147372182
     2684 C          82.676613016         65.896504867         85.633152133 C.3     1 P1     0.110040534
     2685 C          81.431721227        134.506588615         85.536421171 C.3     1 P1    -0.022904164
     2686 O          80.784466571        134.406004411         86.818393820 O.3     1 P1    -0.537759807
     2687 C          76.606668472        129.818978647         88.721645491 C.3     1 P1    -0.346440838
     2688 C          77.825721292        128.889214587         86.749352316 C.3     1 P1    -0.347248682
     2689 C          77.035682146        130.103536445         87.223994475 C.3     1 P1     0.039923233
     2690 C          80.169539898        132.250129507         87.629867187 C.ar    1 P1    -0.125765167
     2691 C          79.220731485        131.259806651         87.899327628 C.ar    1 P1    -0.111711725
     2692 C          78.014289943        131.286233806         87.101473450 C.ar    1 P1     0.010729538
     2693 C          77.738073779        132.344957472         86.235275963 C.ar    1 P1    -0.126099195
     2694 C          78.600679311        133.409652108         86.156925320 C.ar    1 P1    -0.179254287
     2695 C          79.848564322        133.344308265         86.847188866 C.ar    1 P1     0.263429869
     2696 H          70.474872207         66.513727478        117.565764809 H       1 P1     0.132851918
     2697 H          71.992354069         66.853075732        116.690061396 H       1 P1     0.126585985
     2698 H          73.073003905         66.178452138        119.009859765 H       1 P1     0.126961680
     2699 H          72.184324514         68.144005902        120.576693315 H       1 P1     0.125846130
     2700 H          70.805384420         68.222447789        119.442916347 H       1 P1     0.162169158
     2701 H          74.477481955         68.536462075        120.658208221 H       1 P1     0.128311593
     2702 H          76.651621060         67.822667978        120.672195377 H       1 P1     0.104276820
     2703 H          76.423552921         67.215753424        116.502398307 H       1 P1     0.121547908
     2704 H          74.040721675         68.165724175        116.615298152 H       1 P1     0.136009208
     2705 H          74.541882426        129.958102643        112.879752986 H       1 P1     0.125767780
     2706 H          75.630651403        128.620502856        112.307961807 H       1 P1     0.126476397
     2707 H          77.456811485        129.573545040        113.526784103 H       1 P1     0.119678197
     2708 H          75.502876718        131.450200001        114.918479004 H       1 P1     0.141913509
     2709 H          76.696031033        131.956094494        113.692968593 H       1 P1     0.113667489
     2710 H          79.214019328         68.478775722        118.549324060 H       1 P1     0.141570689
     2711 H          80.044208752         67.258696153        117.536763898 H       1 P1     0.107430957
     2712 H          78.767417696         68.082543621        116.820903318 H       1 P1     0.111930568
     2713 H          78.056443006         65.715070829        120.403730679 H       1 P1     0.114380430
     2714 H          79.574258344         65.424128694        119.660811087 H       1 P1     0.130269399
     2715 H          79.267249708         66.997630143        120.236795565 H       1 P1     0.122212786
     2716 H          79.024102925        133.380551605        114.609497642 H       1 P1     0.115414310
     2717 H          79.074761391         66.117285393        115.782327632 H       1 P1     0.095765174
     2718 H          76.902272949        133.563965387        118.962460881 H       1 P1     0.127679245
     2719 H          76.773139751        131.648253199        117.571247490 H       1 P1     0.169200831
     2720 O          71.481406335         65.628870582        119.962295254 O.3     1 P1    -0.678183031
     2721 C          71.492772227         66.266276396        117.530161955 C.3     1 P1    -0.070057337
     2722 C          72.061038384         66.488609647        118.995325504 C.3     1 P1     0.094474475
     2723 C          71.886726241         67.981692073        119.500113145 C.3     1 P1    -0.023937604
     2724 O          72.754682104         68.785121999        118.670273644 O.3     1 P1    -0.497985673
     2725 C          74.839706649         68.352921183        119.762321441 C.ar    1 P1    -0.159417105
     2726 C          76.173405382         67.820143971        119.779053515 C.ar    1 P1    -0.136278249
     2727 C          76.721182731         67.333706378        118.598778285 C.ar    1 P1     0.005883046
     2728 C          75.923314909         67.474158553        117.405538638 C.ar    1 P1    -0.137279846
     2729 C          74.600300300         68.056738593        117.425502003 C.ar    1 P1    -0.155256958
     2730 C          74.069441594         68.471560020        118.623096770 C.ar    1 P1     0.291280922
     2731 O          75.792011868        128.913172959        114.740219359 O.3     1 P1    -0.677602468
     2732 C          75.562101325        129.713820458        112.539590943 C.3     1 P1    -0.136057868
     2733 C          76.428592238        129.818583505        113.816955522 C.3     1 P1     0.109770745
     2734 C          76.484737477        131.204702797        114.413572436 C.3     1 P1    -0.032455212
     2735 O          77.632998652        131.215433993        115.273622334 O.3     1 P1    -0.526543944
     2736 C          79.088070720         67.710454240        117.792872463 C.3     1 P1    -0.330593302
     2737 C          78.778251634         66.159915113        119.762352751 C.3     1 P1    -0.352740614
     2738 C          78.066537166         66.676453331        118.403656587 C.3     1 P1     0.035815430
     2739 C          78.553481074        133.575628217        115.466785785 C.ar    1 P1    -0.171951401
     2740 C          78.609255053         65.288998550        116.280769054 C.ar    1 P1    -0.138278539
     2741 C          77.950628171         65.368957243        117.597847764 C.ar    1 P1     0.001741652
     2742 C          77.261916686        133.686130998        118.012623377 C.ar    1 P1    -0.122048458
     2743 C          77.195190966        132.501533869        117.215188431 C.ar    1 P1    -0.154002984
     2744 C          77.807173100        132.388094720        115.937868126 C.ar    1 P1     0.271712554
     2745 H         105.155800083         74.517807948        108.198374279 H       1 P1     0.151061253
     2746 H         103.807732971         73.506827643        108.617399632 H       1 P1     0.122747883
     2747 H         103.504813015         76.408219073        107.714232052 H       1 P1     0.137438905
     2748 H         101.223557075         75.153883138        109.345784378 H       1 P1     0.117347500
     2749 H         101.319132948         74.689666430        107.624995946 H       1 P1     0.111915502
     2750 H          99.428748486         76.483372597        105.910192744 H       1 P1     0.121622475
     2751 H          97.088285164         76.882621305        105.833094634 H       1 P1     0.117448723
     2752 H          97.327111525         77.470631348        110.128918572 H       1 P1     0.119655571
     2753 H          99.778804789         77.198552992        109.997525748 H       1 P1     0.126471618
     2754 H          93.267973868         73.748436066        115.022468303 H       1 P1     0.122021999
     2755 H          93.868340356         73.227516831        116.600015491 H       1 P1     0.106598827
     2756 H          95.175989232         72.252578044        114.748739740 H       1 P1     0.110602470
     2757 H          96.433057742         73.647443306        113.112580300 H       1 P1     0.119603144
     2758 H          95.830641498         75.098203203        113.735657368 H       1 P1     0.135064632
     2759 H          93.883140188         78.747760816        108.294744444 H       1 P1     0.115140570
     2760 H          95.311749568         79.126108251        109.293476592 H       1 P1     0.113437954
     2761 H          95.383764117         79.293202895        107.506349827 H       1 P1     0.131282224
     2762 H          93.637872084         76.621469073        107.035797061 H       1 P1     0.120755661
     2763 H          94.847570193         77.362969420        106.067872453 H       1 P1     0.119691857
     2764 H          95.095513160         75.673735557        106.771471411 H       1 P1     0.108452362
     2765 H          95.409850434         73.105630630        110.498606072 H       1 P1     0.149790965
     2766 H          96.016041712         74.548577017        108.722773541 H       1 P1     0.120725665
     2767 H          93.457260355         77.501692917        110.216174254 H       1 P1     0.103427337
     2768 H          93.193494557         76.291757710        112.114428546 H       1 P1     0.124188181
     2769 O         103.605060053         75.739722098        109.690234276 O.3     1 P1    -0.660346661
     2770 C         104.087550155         74.304155221        107.990052834 C.3     1 P1    -0.145695470
     2771 C         103.225464850         75.593229067        108.331489927 C.3     1 P1     0.117042436
     2772 C         101.672680360         75.413942587        108.329315462 C.3     1 P1    -0.026960166
     2773 O         101.135379829         76.733596266        107.888601757 O.3     1 P1    -0.587159442
     2774 C          99.031282874         76.757812792        106.795480972 C.ar    1 P1    -0.177284347
     2775 C          97.630198856         76.987997161        106.707120232 C.ar    1 P1    -0.146947010
     2776 C          96.930541684         77.203245271        107.943181228 C.ar    1 P1    -0.001168920
     2777 C          97.735903901         77.294664787        109.183192846 C.ar    1 P1    -0.124904611
     2778 C          99.160874840         77.158507964        109.143644944 C.ar    1 P1    -0.171374233
     2779 C          99.790936400         76.832395963        107.968038521 C.ar    1 P1     0.265694882
     2780 O          96.518530501         73.422798648        115.796446531 O.3     1 P1    -0.689781458
     2781 C          94.035617157         73.846205744        115.769058835 C.3     1 P1    -0.141551584
     2782 C          95.294479297         73.300323730        114.989029973 C.3     1 P1     0.103546368
     2783 C          95.540870650         74.081056463        113.618015637 C.3     1 P1    -0.019665481
     2784 O          94.307519377         73.930439273        112.798354679 O.3     1 P1    -0.562125590
     2785 C          94.962090210         78.643710521        108.352757490 C.3     1 P1    -0.357808247
     2786 C          94.663951091         76.677618846        106.953724318 C.3     1 P1    -0.328227528
     2787 C          95.422718556         77.224985043        108.204477104 C.3     1 P1     0.030038585
     2788 C          95.018888775         74.048177180        110.533613129 C.ar    1 P1    -0.167235587
     2789 C          95.342362714         74.874744587        109.427753613 C.ar    1 P1    -0.122838486
     2790 C          94.899520464         76.233568029        109.320333418 C.ar    1 P1    -0.006140956
     2791 C          94.010243232         76.636201240        110.355367461 C.ar    1 P1    -0.134581465
     2792 C          93.711748802         75.877987462        111.450293615 C.ar    1 P1    -0.187204410
     2793 C          94.367930406         74.605913713        111.624737052 C.ar    1 P1     0.262892233
     2794 H          96.280771816         92.626506801         96.004539988 H       1 P1     0.131958818
     2795 H          95.976990525         90.876116537         96.543509274 H       1 P1     0.091496103
     2796 H          95.529008801         90.228304625         94.129969934 H       1 P1     0.116258964
     2797 H          93.685379457         92.607472400         94.883273048 H       1 P1     0.144559497
     2798 H          93.768330574         90.929261405         95.785495105 H       1 P1     0.111750459
     2799 H          92.081999707         92.277323201         92.227085474 H       1 P1     0.141685504
     2800 H          90.048769145         93.320889081         92.374485673 H       1 P1     0.136960640
     2801 H          88.799822592         90.758599750         95.438070358 H       1 P1     0.153882022
     2802 H          91.026369578         89.839399998         95.497541431 H       1 P1     0.161110600
     2803 H          83.983074652         93.256505448        102.707318819 H       1 P1     0.107374055
     2804 H          84.532906868         91.769717937        102.098881071 H       1 P1     0.129582516
     2805 H          85.487011651         94.561980442        101.211994795 H       1 P1     0.121893246
     2806 H          86.362841138         91.954923649         99.991748840 H       1 P1     0.151640082
     2807 H          87.217014437         93.549157095        100.087848437 H       1 P1     0.130030020
     2808 H          88.216942820         94.854638093         93.513959512 H       1 P1     0.141841314
     2809 H          87.895792656         94.041846368         92.038904777 H       1 P1     0.110600235
     2810 H          86.604197933         94.550605890         93.096390338 H       1 P1     0.118279768
     2811 H          86.018081750         91.946375106         92.236137031 H       1 P1     0.120163766
     2812 H          87.601528550         91.548097880         91.677740623 H       1 P1     0.157862974
     2813 H          86.911164053         90.587689051         92.934603659 H       1 P1     0.157687501
     2814 H          84.311837437         92.043895603         96.973183337 H       1 P1     0.141546972
     2815 H          85.280684251         91.494822711         94.704478986 H       1 P1     0.106299907
     2816 H          88.691167435         93.866168478         95.729102907 H       1 P1     0.120710775
     2817 H          87.720235827         94.311456137         97.898386674 H       1 P1     0.135792171
     2818 O          95.857563152         92.201514649         93.539526018 O.3     1 P1    -0.641797339
     2819 C          96.364702596         91.501459378         95.777576637 C.3     1 P1    -0.109880485
     2820 C          95.437546719         91.281516472         94.483035917 C.3     1 P1     0.090192111
     2821 C          93.913895731         91.483071669         94.841530913 C.3     1 P1    -0.046575556
     2822 O          93.094540009         90.714331743         93.890004559 O.3     1 P1    -0.534521876
     2823 C          91.419740148         91.921486552         92.894734895 C.ar    1 P1    -0.163951736
     2824 C          90.155631020         92.524763358         92.981046018 C.ar    1 P1    -0.129432038
     2825 C          89.093977821         92.034421151         93.755632360 C.ar    1 P1    -0.001672858
     2826 C          89.483695134         91.031089063         94.675000444 C.ar    1 P1    -0.097807575
     2827 C          90.804269983         90.548459746         94.764352353 C.ar    1 P1    -0.157510902
     2828 C          91.788115993         90.999030990         93.913800278 C.ar    1 P1     0.267754632
     2829 O          86.564228381         93.262132707        102.382267405 O.3     1 P1    -0.684834462
     2830 C          84.298173208         92.798412049        101.790251372 C.3     1 P1    -0.146635773
     2831 C          85.637019203         93.472155588        101.366022485 C.3     1 P1     0.088083030
     2832 C          86.265105994         93.038401115        100.007679456 C.3     1 P1    -0.002738262
     2833 O          85.417206132         93.366119436         98.878556362 O.3     1 P1    -0.521312995
     2834 C          87.623607535         94.089170505         93.059498179 C.3     1 P1    -0.336771282
     2835 C          87.000879800         91.643591418         92.609096000 C.3     1 P1    -0.356818693
     2836 C          87.689233883         92.640316555         93.637592530 C.3     1 P1     0.020887480
     2837 C          85.276732737         92.388298107         96.706955006 C.ar    1 P1    -0.146447345
     2838 C          85.824270719         92.179837765         95.349575503 C.ar    1 P1    -0.131174844
     2839 C          87.069998897         92.689843217         95.002295156 C.ar    1 P1     0.004981389
     2840 C          87.762371643         93.390997076         96.015160418 C.ar    1 P1    -0.118252043
     2841 C          87.256802890         93.721123404         97.270228937 C.ar    1 P1    -0.173010154
     2842 C          86.061083107         93.146224875         97.677585812 C.ar    1 P1     0.251565051
     2843 H          85.459904904         81.688697748         77.671712950 H       1 P1     0.159670609
     2844 H          87.177843014         81.744403651         77.455341509 H       1 P1     0.137852777
     2845 H          87.597831624         79.471114047         78.012082047 H       1 P1     0.127772779
     2846 H          84.740707636         78.698763840         77.757907907 H       1 P1     0.179456551
     2847 H          85.175634950         79.418339747         79.222374717 H       1 P1     0.144727734
     2848 H          88.549351678         77.429969395         79.847570416 H       1 P1     0.184683457
     2849 H          89.288217531         77.071510039         82.123845675 H       1 P1     0.128239332
     2850 H          85.270792613         77.569338934         83.281173889 H       1 P1     0.122705804
     2851 H          84.673926269         77.511018360         80.883214626 H       1 P1     0.159024142
     2852 H          84.355913047         70.032266611         85.428926651 H       1 P1     0.158212848
     2853 H          82.690198094         69.818937834         84.743475147 H       1 P1     0.164011407
     2854 H          82.750605328         70.837749323         87.571995865 H       1 P1     0.117530969
     2855 H          82.894442038         73.163625951         86.959914561 H       1 P1     0.111872069
     2856 H          83.066495534         72.829277738         85.308024849 H       1 P1     0.122831435
     2857 H          89.329087414         76.450098510         85.665450606 H       1 P1     0.117974802
     2858 H          89.292111979         75.594273440         84.100600523 H       1 P1     0.109468783
     2859 H          89.677149677         77.286327817         84.227477049 H       1 P1     0.123269042
     2860 H          87.817237493         79.136537287         84.783046465 H       1 P1     0.121633943
     2861 H          86.257653818         78.442918357         85.165505178 H       1 P1     0.108404261
     2862 H          87.462854235         78.312465797         86.225221357 H       1 P1     0.122410492
     2863 H          86.141021156         72.501456461         84.178282865 H       1 P1     0.152648788
     2864 H          87.257602506         74.448507892         83.370436369 H       1 P1     0.110726017
     2865 H          86.075256171         76.611979234         86.758172339 H       1 P1     0.108078124
     2866 H          85.053747284         74.648980997         87.632652377 H       1 P1     0.112693467
     2867 O          86.449380892         79.776347941         76.293532272 O.3     1 P1    -0.634529535
     2868 C          86.415754965         81.314813737         78.069712765 C.3     1 P1    -0.095777711
     2869 C          86.548029656         79.784880476         77.729929852 C.3     1 P1     0.100511920
     2870 C          85.599774039         78.864036913         78.409805086 C.3     1 P1    -0.022148414
     2871 O          86.201423866         77.645741553         78.881511096 O.3     1 P1    -0.521675204
     2872 C          87.848216291         77.425512567         80.535710298 C.ar    1 P1    -0.165969782
     2873 C          88.260860830         77.261737379         81.909894554 C.ar    1 P1    -0.123956950
     2874 C          87.261081422         77.241406339         82.950060096 C.ar    1 P1    -0.002413407
     2875 C          85.982715585         77.617671790         82.524372378 C.ar    1 P1    -0.138233769
     2876 C          85.618220002         77.605669639         81.181850827 C.ar    1 P1    -0.157179007
     2877 C          86.584026778         77.654382748         80.173303152 C.ar    1 P1     0.248307717
     2878 O          81.190435129         71.217517376         86.089926053 O.3     1 P1    -0.668635603
     2879 C          83.273428425         69.821976866         85.673897026 C.3     1 P1    -0.106772137
     2880 C          82.613677869         70.995977791         86.486863412 C.3     1 P1     0.124001119
     2881 C          83.353444974         72.391405429         86.319061867 C.3     1 P1    -0.046012222
     2882 O          84.824588719         72.270345550         86.439632509 O.3     1 P1    -0.554281268
     2883 C          89.052327520         76.500610561         84.648660069 C.3     1 P1    -0.346356663
     2884 C          87.303264021         78.281552636         85.204054077 C.3     1 P1    -0.351686236
     2885 C          87.581041063         76.951375492         84.433858506 C.3     1 P1     0.038559266
     2886 C          86.051676913         73.328143882         84.712218908 C.ar    1 P1    -0.167692647
     2887 C          86.625562709         74.537601807         84.206339999 C.ar    1 P1    -0.132297850
     2888 C          86.754779272         75.758736570         84.930695608 C.ar    1 P1    -0.000087281
     2889 C          86.112932943         75.714683588         86.204303060 C.ar    1 P1    -0.141602637
     2890 C          85.507397265         74.539142702         86.753517985 C.ar    1 P1    -0.186188962
     2891 C          85.489209378         73.363072129         85.982164917 C.ar    1 P1     0.240993149
     2892 H          89.648114447         72.126373387         96.292355327 H       1 P1     0.153854183
     2893 H          90.710333118         73.255320332         95.334133497 H       1 P1     0.146741853
     2894 H          87.897184228         72.312319761         94.778229267 H       1 P1     0.130692803
     2895 H          89.246156589         74.045355972         92.891419243 H       1 P1     0.131385622
     2896 H          87.543235791         74.019217317         93.127321261 H       1 P1     0.112998637
     2897 H          90.670884364         71.691558298         91.672389939 H       1 P1     0.177422294
     2898 H          91.471703425         71.858324243         89.481822046 H       1 P1     0.128281077
     2899 H          87.553267121         72.525223657         88.146968149 H       1 P1     0.128496027
     2900 H          86.728747656         72.538170456         90.363510154 H       1 P1     0.136627077
     2901 H          89.251228847         66.587984610         84.625124902 H       1 P1     0.124014277
     2902 H          89.768843326        134.693126835         83.541586615 H       1 P1     0.144917832
     2903 H          90.719517075         68.089319852         83.104586324 H       1 P1     0.129172955
     2904 H          93.027824639         67.364692019         83.956925942 H       1 P1     0.119416592
     2905 H          92.471637978         65.835942756         84.232168088 H       1 P1     0.149520708
     2906 H          88.659867903         73.480261908         86.051993523 H       1 P1     0.130554018
     2907 H          89.604992687         72.464028577         84.917076991 H       1 P1     0.118190458
     2908 H          88.366648316         71.825072988         85.893940726 H       1 P1     0.137294325
     2909 H          91.589507223         73.714366251         86.216142637 H       1 P1     0.108914146
     2910 H          90.684787425         74.291939174         87.688662839 H       1 P1     0.117658396
     2911 H          92.097945605         73.230877163         87.833443377 H       1 P1     0.112153476
     2912 H          89.490602467         67.623363867         86.611940087 H       1 P1     0.138845185
     2913 H          88.882201346         69.895070797         87.337505995 H       1 P1     0.114994060
     2914 H          92.666229130         71.490499169         86.119939274 H       1 P1     0.099964988
     2915 H          93.274670477         69.221993524         85.355653786 H       1 P1     0.128238793
     2916 O          88.305523646         74.242303914         95.554696409 O.3     1 P1    -0.683107814
     2917 C          89.990324632         72.444004647         95.232620698 C.3     1 P1    -0.141078454
     2918 C          88.612705778         73.116413981         94.671138657 C.3     1 P1     0.115640423
     2919 C          88.420538805         73.436489531         93.230785000 C.3     1 P1    -0.025103765
     2920 O          88.163821195         72.224836824         92.422344332 O.3     1 P1    -0.557479362
     2921 C          89.978361160         71.973700671         90.960073054 C.ar    1 P1    -0.157268708
     2922 C          90.508799087         71.997734391         89.677183292 C.ar    1 P1    -0.118216802
     2923 C          89.645458447         72.149897174         88.590473730 C.ar    1 P1     0.001564526
     2924 C          88.295094045         72.352682962         88.885318225 C.ar    1 P1    -0.127734367
     2925 C          87.741215728         72.332308177         90.162085269 C.ar    1 P1    -0.178421404
     2926 C          88.600330618         72.230479988         91.211060108 C.ar    1 P1     0.272162846
     2927 O          91.377922192         66.339386828         82.017024398 O.3     1 P1    -0.673465057
     2928 C          89.551352171         66.299427257         83.617486088 C.3     1 P1    -0.127714771
     2929 C          90.903529507         67.008689556         83.219100699 C.3     1 P1     0.119177367
     2930 C          92.117816403         66.805682635         84.252341111 C.3     1 P1    -0.033501559
     2931 O          91.811511726         67.010104539         85.689057767 O.3     1 P1    -0.536842943
     2932 C          89.220863060         72.566286532         85.937362543 C.3     1 P1    -0.333917675
     2933 C          91.234134621         73.434697466         87.233388720 C.3     1 P1    -0.346698056
     2934 C          90.205038929         72.230113266         87.142012039 C.3     1 P1     0.040645222
     2935 C          90.092808305         68.462919369         86.460060091 C.ar    1 P1    -0.163700625
     2936 C          89.794112083         69.757463880         86.869660018 C.ar    1 P1    -0.115489242
     2937 C          90.672232631         70.872917340         86.756074168 C.ar    1 P1     0.003908946
     2938 C          92.003073161         70.722226291         86.223071272 C.ar    1 P1    -0.133829208
     2939 C          92.338885537         69.458804582         85.733534736 C.ar    1 P1    -0.187574216
     2940 C          91.440094425         68.326071635         85.965087224 C.ar    1 P1     0.263818889
     2941 H          72.225132371         82.492594621        100.278258392 H       1 P1     0.161875682
     2942 H          73.872581810         82.875100605         99.450397773 H       1 P1     0.116597691
     2943 H          73.869852866         80.438749380         98.669311056 H       1 P1     0.121610049
     2944 H          70.752104507         80.484837082         99.137057534 H       1 P1     0.153718408
     2945 H          71.712323421         79.643081422        100.283013193 H       1 P1     0.125269759
     2946 H          74.042961983         78.213853524         97.852974155 H       1 P1     0.130619577
     2947 H          75.222051246         76.159920240         98.288337990 H       1 P1     0.135784041
     2948 H          71.508879969         74.626278712         99.867312755 H       1 P1     0.150233529
     2949 H          70.577769074         76.778319902         99.482637919 H       1 P1     0.152257479
     2950 H          79.188936560         74.402652954         95.159486004 H       1 P1     0.125837876
     2951 H          79.199912373         76.246405112         95.184080718 H       1 P1     0.123558587
     2952 H          79.130812796         75.515668739         97.406109342 H       1 P1     0.183548946
     2953 H          80.697472757         73.988243728         98.558349739 H       1 P1     0.128392062
     2954 H          81.251961362         73.443118097         97.027181008 H       1 P1     0.152421682
     2955 H          74.630675431         74.258398915        101.643020605 H       1 P1     0.134835259
     2956 H          72.993422274         73.776498553        101.428451586 H       1 P1     0.163821861
     2957 H          74.192808824         72.574558047        101.393600251 H       1 P1     0.149822744
     2958 H          72.305755135         72.355924833         99.556767264 H       1 P1     0.149719466
     2959 H          72.844202955         72.779404180         97.953289354 H       1 P1     0.134532460
     2960 H          73.642308809         71.659531512         98.951755066 H       1 P1     0.185292063
     2961 H          78.764013514         73.256723080        100.129633396 H       1 P1     0.119529188
     2962 H          76.635444758         73.615394977        100.966914735 H       1 P1     0.104514524
     2963 H          74.970921580         73.729474389         97.038141585 H       1 P1     0.113717394
     2964 H          77.158522547         73.539493736         96.189580993 H       1 P1     0.130661458
     2965 O          72.503431962         82.020203362         98.172548210 O.3     1 P1    -0.486526744
     2966 C          72.965357854         82.250733041         99.570984776 C.3     1 P1    -0.108341219
     2967 C          72.938277358         80.887304958         98.998410085 C.3     1 P1     0.058721508
     2968 C          71.740225936         79.969436003         99.248576483 C.3     1 P1    -0.032970861
     2969 O          71.662266743         78.885020657         98.346670054 O.3     1 P1    -0.516594461
     2970 C          73.593631803         77.395858866         98.265290483 C.ar    1 P1    -0.166432720
     2971 C          74.224802240         76.228013570         98.582304350 C.ar    1 P1    -0.124828353
     2972 C          73.492286625         75.159526935         99.188693638 C.ar    1 P1     0.003306749
     2973 C          72.117642872         75.363010042         99.426610871 C.ar    1 P1    -0.133794614
     2974 C          71.517898307         76.616641350         99.176655956 C.ar    1 P1    -0.166014076
     2975 C          72.255137719         77.644887211         98.619408648 C.ar    1 P1     0.241383582
     2976 O          81.181654442         76.127115929         97.326141402 O.3     1 P1    -0.651595010
     2977 C          79.844884721         75.314682338         95.443513262 C.3     1 P1    -0.143513397
     2978 C          80.070424960         75.213122213         96.956409164 C.3     1 P1     0.111526900
     2979 C          80.381501561         73.829806196         97.507046783 C.3     1 P1    -0.039466315
     2980 O          79.295506987         72.829522379         97.394498385 O.3     1 P1    -0.546835998
     2981 C          73.941705466         73.567767187        101.090400145 C.3     1 P1    -0.325492444
     2982 C          73.167062643         72.570182984         98.992152308 C.3     1 P1    -0.338573674
     2983 C          74.034209669         73.800114203         99.537281840 C.3     1 P1     0.029122140
     2984 C          77.963425813         73.321672846         99.450469187 C.ar    1 P1    -0.171232631
     2985 C          76.675445062         73.504106264         99.969673075 C.ar    1 P1    -0.127780076
     2986 C          75.575827246         73.607572531         99.134764621 C.ar    1 P1     0.016790664
     2987 C          75.729064313         73.533657981         97.752011415 C.ar    1 P1    -0.105576829
     2988 C          77.048582570         73.455597041         97.199659659 C.ar    1 P1    -0.149128254
     2989 C          78.155008444         73.234458402         98.014307924 C.ar    1 P1     0.254904190
     2990 H          83.665563355         66.813860460         97.240209248 H       1 P1     0.135028406
     2991 H          83.545554948         67.713110838         98.760485608 H       1 P1     0.128883057
     2992 H          86.232541239         67.601280822         98.650589294 H       1 P1     0.137217908
     2993 H          84.492630885        134.509939102         99.128025230 H       1 P1     0.148530052
     2994 H          84.730615932         66.267087908        100.380874738 H       1 P1     0.115391032
     2995 H          84.887283578        133.046252136        101.703108654 H       1 P1     0.133666008
     2996 H          85.626486814        132.467241307        103.831829398 H       1 P1     0.121300902
     2997 H          89.334109001        134.216279023        103.114718259 H       1 P1     0.112161680
     2998 H          88.596039772         65.473117163        100.909287120 H       1 P1     0.180916556
     2999 H          88.407351552        123.495597173        107.940802130 H       1 P1     0.115889792
     3000 H          89.646850677        124.383883124        107.332528974 H       1 P1     0.157259311
     3001 H          86.679744885        124.962064957        107.320300054 H       1 P1     0.159231389
     3002 H          88.927404409        126.884820702        106.705391639 H       1 P1     0.138085261
     3003 H          88.043223275        127.259109597        108.124610053 H       1 P1     0.133895064
     3004 H          89.578382721        134.515934531        105.590727188 H       1 P1     0.112104858
     3005 H          89.524490643        133.082148798        106.630045982 H       1 P1     0.126744188
     3006 H          90.085384972        132.933024512        104.878153060 H       1 P1     0.122698995
     3007 H          87.178081018         65.599651831        105.790547208 H       1 P1     0.133078758
     3008 H          85.929045407        133.870111636        105.905544606 H       1 P1     0.134246495
     3009 H          87.130189459        133.834971697        107.044989671 H       1 P1     0.114163227
     3010 H          86.554264161        129.502021360        108.013414674 H       1 P1     0.140834581
     3011 H          86.669008168        131.792631192        107.398558316 H       1 P1     0.107335199
     3012 H          88.800412984        130.741152875        103.881039961 H       1 P1     0.131557338
     3013 H          88.099961835        128.486171558        104.329108894 H       1 P1     0.161562046
     3014 O          86.084704120         66.180899598         97.257099506 O.3     1 P1    -0.662753643
     3015 C          84.178557156         67.518413155         97.950629861 C.3     1 P1    -0.143180746
     3016 C          85.498336298         66.866970438         98.409569304 C.3     1 P1     0.146740643
     3017 C          85.173794663         65.777454806         99.501724720 C.3     1 P1    -0.054519686
     3018 O          86.364900150        134.475040917         99.940324462 O.3     1 P1    -0.508958927
     3019 C          85.764662806        133.435685910        102.071724161 C.ar    1 P1    -0.159266774
     3020 C          86.261409126        133.061258493        103.331199009 C.ar    1 P1    -0.114824495
     3021 C          87.548650887        133.378374241        103.776238650 C.ar    1 P1    -0.004505133
     3022 C          88.388470040        134.042103450        102.876864770 C.ar    1 P1    -0.126680237
     3023 C          87.957570411        134.415207661        101.535063363 C.ar    1 P1    -0.147151055
     3024 C          86.649467423        134.148895205        101.211943988 C.ar    1 P1     0.273517013
     3025 O          87.949459721        124.601276941        105.766909296 O.3     1 P1    -0.659325202
     3026 C          88.752336326        124.489222627        107.935905188 C.3     1 P1    -0.135465685
     3027 C          87.746092440        125.249721268        107.027057766 C.3     1 P1     0.117898421
     3028 C          87.942231288        126.751525064        107.133204210 C.3     1 P1     0.011185975
     3029 O          86.932349441        127.524968217        106.462821420 O.3     1 P1    -0.504199242
     3030 C          89.343368766        133.450809236        105.612334664 C.3     1 P1    -0.349396915
     3031 C          86.972114669        134.035731827        106.029900288 C.3     1 P1    -0.346333503
     3032 C          87.860709722        133.043805907        105.187862640 C.3     1 P1     0.035798890
     3033 C          86.997427776        129.802905667        107.161528336 C.ar    1 P1    -0.162168686
     3034 C          87.080893883        131.126834595        106.746911292 C.ar    1 P1    -0.137170333
     3035 C          87.688841002        131.543868810        105.527344799 C.ar    1 P1    -0.006770548
     3036 C          88.230184636        130.532698883        104.717502634 C.ar    1 P1    -0.128463782
     3037 C          87.962577341        129.182430150        105.015585537 C.ar    1 P1    -0.171023664
     3038 C          87.329275878        128.835974679        106.221364078 C.ar    1 P1     0.284551498
     3039 H          86.630876760         78.738086397        116.265168340 H       1 P1     0.106464552
     3040 H          86.200623752         79.365495837        114.572468745 H       1 P1     0.113640254
     3041 H          85.068148015         76.694892595        115.738811960 H       1 P1     0.157982230
     3042 H          86.018649371         75.826696068        113.388157614 H       1 P1     0.124497783
     3043 H          85.534671925         77.456664895        113.065174111 H       1 P1     0.139598559
     3044 H          81.940547222         75.183433765        113.129008411 H       1 P1     0.122534012
     3045 H          81.072671046         72.971173833        113.656731020 H       1 P1     0.108246538
     3046 H          84.662771990         72.145778853        115.630368609 H       1 P1     0.110897106
     3047 H          85.378575825         74.334559601        115.325071544 H       1 P1     0.138318894
     3048 H          74.364526116         71.846356170        121.614778322 H       1 P1     0.148989398
     3049 H          75.913863749         70.903787730        121.581398443 H       1 P1     0.118304577
     3050 H          75.575414409         73.240851518        119.619567331 H       1 P1     0.131328953
     3051 H          76.813546688         70.509392785        119.122609162 H       1 P1     0.129088546
     3052 H          77.756655660         71.857051741        119.892642480 H       1 P1     0.110839541
     3053 H          81.293767012         70.768112762        113.179004468 H       1 P1     0.116476673
     3054 H          82.729293221         69.927176969        113.388239223 H       1 P1     0.132583271
     3055 H          81.421736326         69.244382203        114.142874790 H       1 P1     0.114243520
     3056 H          83.942486565         69.998146186        115.543676487 H       1 P1     0.130163001
     3057 H          83.246219429         70.510647999        116.999688848 H       1 P1     0.121126428
     3058 H          82.557603604         69.140382258        116.292822470 H       1 P1     0.112046517
     3059 H          77.474395761         70.952895091        115.977727502 H       1 P1     0.145147964
     3060 H          79.438775369         70.152961000        114.818458111 H       1 P1     0.100902818
     3061 H          81.670474384         72.672801144        117.463257552 H       1 P1     0.118361200
     3062 H          79.642372118         73.246520768        118.572715272 H       1 P1     0.134054634
     3063 O          87.231080625         76.528883900        115.410201619 O.3     1 P1    -0.694237916
     3064 C          85.914163825         78.688659282        115.404853498 C.3     1 P1    -0.177940153
     3065 C          85.866004905         77.113510848        115.124563646 C.3     1 P1     0.124736669
     3066 C          85.393420489         76.644636658        113.720704615 C.3     1 P1    -0.001541257
     3067 O          84.021919217         76.235621097        113.731256506 O.3     1 P1    -0.549949165
     3068 C          82.478663549         74.507789059        113.660710262 C.ar    1 P1    -0.156049065
     3069 C          81.961402548         73.316001570        114.071069758 C.ar    1 P1    -0.124177666
     3070 C          82.714004419         72.364680244        114.803415824 C.ar    1 P1     0.001658082
     3071 C          84.055093086         72.767762966        115.143042936 C.ar    1 P1    -0.115945187
     3072 C          84.505987382         74.061023378        114.851061179 C.ar    1 P1    -0.192206101
     3073 C          83.732644131         74.950786497        114.084917879 C.ar    1 P1     0.247851616
     3074 O          74.516477708         71.581617128        119.327883871 O.3     1 P1    -0.568531042
     3075 C          75.482444787         71.965352267        121.439277670 C.3     1 P1    -0.141816034
     3076 C          75.668915713         72.209266725        119.943347002 C.3     1 P1     0.094659188
     3077 C          76.927802320         71.658647069        119.199072329 C.3     1 P1    -0.035228847
     3078 O          77.259219082         72.396007780        118.019916700 O.3     1 P1    -0.524486845
     3079 C          81.891705370         70.201242595        113.879476967 C.3     1 P1    -0.362467965
     3080 C          82.998806473         70.080590472        116.036525917 C.3     1 P1    -0.365054624
     3081 C          82.108442989         71.026929503        115.234626657 C.3     1 P1     0.037655844
     3082 C          78.419294328         71.167968424        116.327986023 C.ar    1 P1    -0.173156367
     3083 C          79.588004138         70.750680539        115.655843481 C.ar    1 P1    -0.138221014
     3084 C          80.852492447         71.310377983        116.019401121 C.ar    1 P1     0.001586861
     3085 C          80.869923151         72.231176701        117.128793742 C.ar    1 P1    -0.124992304
     3086 C          79.685646941         72.562687041        117.836900138 C.ar    1 P1    -0.160483091
     3087 C          78.448245904         71.996966989        117.428773112 C.ar    1 P1     0.247873350
     3088 H          86.711302128         78.419605691        105.775179251 H       1 P1     0.160086161
     3089 H          88.232159513         78.388462009        106.538420107 H       1 P1     0.098615020
     3090 H          88.983667701         80.508018502        105.470118723 H       1 P1     0.130413300
     3091 H          88.188387318         78.333084320        103.443246866 H       1 P1     0.162111807
     3092 H          89.566678346         78.146265392        104.656079941 H       1 P1     0.116095182
     3093 H          91.581732018         77.457451600        102.839171258 H       1 P1     0.143612547
     3094 H          91.626427970         75.979672997        100.969184104 H       1 P1     0.123390912
     3095 H          89.895161248         78.930896799         98.694032875 H       1 P1     0.102992709
     3096 H          89.267594867         80.180898600        100.680165423 H       1 P1     0.140899866
     3097 H          88.902955885         67.639704175        102.889160049 H       1 P1     0.153470714
     3098 H          90.178397380         68.851154675        103.087413198 H       1 P1     0.118413479
     3099 H          88.171608768         68.824115579        100.797674988 H       1 P1     0.124012460
     3100 H          90.240086537         70.925042678        101.643762157 H       1 P1     0.120449663
     3101 H          88.541915119         71.143049337        101.881797051 H       1 P1     0.097900907
     3102 H          90.071824778         77.815768955         96.895566271 H       1 P1     0.111045526
     3103 H          89.974147950         76.138060075         96.389191691 H       1 P1     0.154432923
     3104 H          88.822327368         76.728377318         97.584018724 H       1 P1     0.129464869
     3105 H          92.945848396         75.997081076         98.575159643 H       1 P1     0.146219928
     3106 H          92.378838278         75.846856250         96.977207431 H       1 P1     0.155132061
     3107 H          92.562499484         77.452601829         97.839708378 H       1 P1     0.145283861
     3108 H          91.349323872         71.721115078         98.813819960 H       1 P1     0.131044576
     3109 H          92.055724740         73.790012646         97.998046933 H       1 P1     0.125738031
     3110 H          88.397386824         75.436867209         99.707037892 H       1 P1     0.128840094
     3111 H          87.807161368         73.178995452        100.217164539 H       1 P1     0.142631657
     3112 O          87.209579388         80.746035084        104.316232587 O.3     1 P1    -0.638823658
     3113 C          87.455709159         79.050702888        106.118630225 C.3     1 P1    -0.145701322
     3114 C          88.198942818         79.890898802        104.952773641 C.3     1 P1     0.114336743
     3115 C          88.927360682         78.843032017        104.026381743 C.3     1 P1    -0.063439000
     3116 O          89.836951629         79.546923482        103.161727893 O.3     1 P1    -0.504962940
     3117 C          91.031155933         77.690458902        102.039854973 C.ar    1 P1    -0.159300769
     3118 C          91.117486197         76.839484595        100.886329843 C.ar    1 P1    -0.105569855
     3119 C          90.622278686         77.234098284         99.612585062 C.ar    1 P1     0.006655679
     3120 C          90.026042085         78.518199857         99.653322541 C.ar    1 P1    -0.116738775
     3121 C          89.758262571         79.270018791        100.826054647 C.ar    1 P1    -0.166311155
     3122 C          90.168672051         78.797598748        102.084097176 C.ar    1 P1     0.258766092
     3123 O          90.228967967         68.395579940        100.835205761 O.3     1 P1    -0.652169879
     3124 C          89.127942600         68.670151615        102.812751513 C.3     1 P1    -0.133550743
     3125 C          89.073024736         69.069010571        101.371371172 C.3     1 P1     0.103643827
     3126 C          89.217732660         70.616763836        101.246963761 C.3     1 P1    -0.018204639
     3127 O          89.125922717         71.006331065         99.822794917 O.3     1 P1    -0.533441045
     3128 C          89.863851775         76.795133625         97.291588036 C.3     1 P1    -0.342812243
     3129 C          92.261468237         76.420078303         97.902421929 C.3     1 P1    -0.345818357
     3130 C          90.787396234         76.332171964         98.427781557 C.3     1 P1     0.033571605
     3131 C          90.734043877         72.509208019         98.948966837 C.ar    1 P1    -0.194207582
     3132 C          91.135942233         73.765434141         98.480113962 C.ar    1 P1    -0.125093366
     3133 C          90.311608416         74.888796264         98.789415217 C.ar    1 P1     0.001430276
     3134 C          89.070700836         74.673504947         99.483360157 C.ar    1 P1    -0.105294365
     3135 C          88.694977107         73.395406791         99.795801632 C.ar    1 P1    -0.155393599
     3136 C          89.530211069         72.267946158         99.559736511 C.ar    1 P1     0.237773828
     3137 H         121.554300252         67.981787328        110.506042102 H       1 P1     0.128358004
     3138 H         120.339676371         69.222464570        110.870755222 H       1 P1     0.156437405
     3139 H         122.074007826         67.704301564        112.820867958 H       1 P1     0.127594248
     3140 H         120.144404670         69.670494484        113.844649393 H       1 P1     0.142299458
     3141 H         121.677551259         70.248114631        113.407461142 H       1 P1     0.134371022
     3142 H         124.077112772         70.154325137        115.595296544 H       1 P1     0.129053360
     3143 H         124.323229330         72.342384690        116.625091694 H       1 P1     0.128024726
     3144 H         120.420037868         72.152935204        117.894830276 H       1 P1     0.134315462
     3145 H         119.984817160         70.294452980        116.568054876 H       1 P1     0.147659733
     3146 H         124.157055455         82.049704947        114.790016279 H       1 P1     0.135146409
     3147 H         122.346915237         81.966941279        114.690565262 H       1 P1     0.128330916
     3148 H         122.453237255         79.505703519        115.117611842 H       1 P1     0.121961266
     3149 H         124.807191407         79.533793708        115.948249184 H       1 P1     0.115028999
     3150 H         125.210020308         79.753752879        114.180096283 H       1 P1     0.127293239
     3151 H         121.157918674         73.904896445        119.976649369 H       1 P1     0.133842850
     3152 H         121.705753929         75.521991096        119.487536384 H       1 P1     0.159192715
     3153 H         120.574304946         74.581304087        118.470729370 H       1 P1     0.126557007
     3154 H         123.725440142         73.923335235        120.162245823 H       1 P1     0.140521567
     3155 H         123.195403001         72.309666732        119.770347942 H       1 P1     0.117864428
     3156 H         124.637941412         73.147507953        118.913724660 H       1 P1     0.131140836
     3157 H         125.575116253         77.206013185        117.113714850 H       1 P1     0.174046127
     3158 H         124.482063902         75.825926057        118.610369692 H       1 P1     0.159366561
     3159 H         121.618101705         74.701559188        115.790207278 H       1 P1     0.124305120
     3160 H         122.375954539         76.700963077        114.381322371 H       1 P1     0.135699313
     3161 O         120.125666811         67.442689909        112.632544565 O.3     1 P1    -0.662194785
     3162 C         121.323680537         68.837347427        111.161676483 C.3     1 P1    -0.108107578
     3163 C         121.278638062         68.251958601        112.607356043 C.3     1 P1     0.098638686
     3164 C         121.210093811         69.351892768        113.751145812 C.3     1 P1    -0.025862611
     3165 O         121.754380019         69.007452024        115.020472463 O.3     1 P1    -0.577906793
     3166 C         123.262058288         70.636938742        115.997792670 C.ar    1 P1    -0.174214162
     3167 C         123.441580709         71.880448515        116.689395569 C.ar    1 P1    -0.137673420
     3168 C         122.371364691         72.551308204        117.339995021 C.ar    1 P1    -0.004910952
     3169 C         121.208522344         71.827952104        117.323421945 C.ar    1 P1    -0.118689850
     3170 C         120.940503226         70.708307117        116.600253843 C.ar    1 P1    -0.160234289
     3171 C         122.003000940         70.087159495        115.940442235 C.ar    1 P1     0.262445440
     3172 O         122.801003790         80.067345416        113.159190062 O.3     1 P1    -0.656005021
     3173 C         123.269590377         81.573193347        115.138561337 C.3     1 P1    -0.149511140
     3174 C         123.165023257         80.108822990        114.591437517 C.3     1 P1     0.109311470
     3175 C         124.524624452         79.339028609        114.906818033 C.3     1 P1    -0.040792274
     3176 O         124.592113652         77.889305287        114.685677906 O.3     1 P1    -0.547392289
     3177 C         121.443292658         74.518528217        119.050112746 C.3     1 P1    -0.337892708
     3178 C         123.600979296         73.249171143        119.339430500 C.3     1 P1    -0.328473612
     3179 C         122.629752228         73.804256724        118.231280565 C.3     1 P1     0.036559017
     3180 C         124.724012883         76.788050589        116.794137285 C.ar    1 P1    -0.167654413
     3181 C         124.114408890         75.888767989        117.698912071 C.ar    1 P1    -0.116295395
     3182 C         123.069432695         74.979721254        117.331193123 C.ar    1 P1     0.000082850
     3183 C         122.376797807         75.282073223        116.069688036 C.ar    1 P1    -0.135996911
     3184 C         122.851277868         76.333956702        115.238288188 C.ar    1 P1    -0.172220317
     3185 C         124.034240652         77.065302094        115.605895339 C.ar    1 P1     0.251939759
     3186 H          74.356207631         91.117912670         78.548309829 H       1 P1     0.138819283
     3187 H          74.846919373         90.630627179         80.140207825 H       1 P1     0.094559922
     3188 H          72.239664641         90.437968174         80.741804994 H       1 P1     0.152787990
     3189 H          73.256708918         92.992624481         81.253366669 H       1 P1     0.130987687
     3190 H          73.992443558         91.512814783         82.016291554 H       1 P1     0.098731240
     3191 H          69.828032681         91.569863365         81.283514754 H       1 P1     0.153877286
     3192 H          68.052544656         92.831333171         80.977819490 H       1 P1     0.141763667
     3193 H          69.742762174         95.735041868         83.510662043 H       1 P1     0.104657150
     3194 H          71.572419614         94.272952524         83.800461877 H       1 P1     0.153228879
     3195 H         132.912049803         94.665042053         89.320973581 H       1 P1     0.177210173
     3196 H         131.319675577         95.126285230         89.709674699 H       1 P1     0.148404625
     3197 H         131.948923387         96.480689063         88.024850934 H       1 P1     0.137836937
     3198 H         132.275013869         95.864909868         85.723819796 H       1 P1     0.124686292
     3199 H         132.169643004         94.174497476         86.108993954 H       1 P1     0.138354246
     3200 H          68.815095520         97.433005816         82.308300490 H       1 P1     0.109776553
     3201 H          68.897039228         96.899871170         80.671422897 H       1 P1     0.114816386
     3202 H          67.426896559         97.684492827         81.318798683 H       1 P1     0.137700722
     3203 H          66.991473203         95.425997707         79.742586042 H       1 P1     0.124303094
     3204 H          66.155002954         94.262327410         80.734343076 H       1 P1     0.140015510
     3205 H          65.765893189         95.884151750         80.812823146 H       1 P1     0.157126739
     3206 H          65.439507929         93.208958776         85.374687513 H       1 P1     0.156280043
     3207 H          66.883074137         93.370600980         83.311851658 H       1 P1     0.143360200
     3208 H          66.714944486         97.576775375         83.502108854 H       1 P1     0.111197710
     3209 H          65.614221195         97.342177523         85.671253687 H       1 P1     0.151581442
     3210 O          71.880374459         91.750525101         79.314462026 O.3     1 P1    -0.628015554
     3211 C          74.043179301         90.562792657         79.461451448 C.3     1 P1    -0.138067598
     3212 C          72.800264732         91.197346900         80.216569556 C.3     1 P1     0.103003029
     3213 C          73.111609141         91.966792828         81.535055552 C.3     1 P1    -0.052973351
     3214 O          72.080511377         92.001348006         82.537519030 O.3     1 P1    -0.521993527
     3215 C          69.977275733         92.521424323         81.589494895 C.ar    1 P1    -0.157309960
     3216 C          68.856283784         93.313459306         81.436475529 C.ar    1 P1    -0.128469939
     3217 C          68.785176135         94.652062679         81.995137834 C.ar    1 P1    -0.003207679
     3218 C          69.842632245         94.980485905         82.839996445 C.ar    1 P1    -0.112254623
     3219 C          70.999963451         94.144326666         83.013916505 C.ar    1 P1    -0.152352350
     3220 C          71.082027551         92.901456992         82.327533295 C.ar    1 P1     0.277607908
     3221 O         130.292959312         95.642866327         87.254557397 O.3     1 P1    -0.695109782
     3222 C         131.894541926         94.639727202         88.920269034 C.3     1 P1    -0.125722575
     3223 C         131.656645589         95.541863341         87.686659867 C.3     1 P1     0.125459256
     3224 C         132.516856284         95.125628064         86.471467706 C.3     1 P1    -0.032829098
     3225 O         133.966679906         95.278708405         86.751898378 O.3     1 P1    -0.549016175
     3226 C          68.223215103         96.978981539         81.531125317 C.3     1 P1    -0.348907833
     3227 C          66.624344767         95.272477906         80.737295102 C.3     1 P1    -0.324889080
     3228 C          67.633169442         95.569925166         81.868163598 C.3     1 P1     0.031351585
     3229 C          65.761458677         94.102225826         84.929272520 C.ar    1 P1    -0.180547155
     3230 C          66.553183354         94.222338041         83.759363106 C.ar    1 P1    -0.116256867
     3231 C          66.823764277         95.439932569         83.178300503 C.ar    1 P1     0.000676913
     3232 C          66.409484974         96.624468381         83.869427509 C.ar    1 P1    -0.122143984
     3233 C          65.755822508         96.498259748         85.129909229 C.ar    1 P1    -0.161139409
     3234 C          65.322719055         95.259938692         85.633789213 C.ar    1 P1     0.267762317
     3235 H          86.342521461         85.780553761         70.854695187 H       1 P1     0.129852433
     3236 H          87.730802970         86.826128453         71.354580774 H       1 P1     0.122596723
     3237 H          88.955163067         84.859943876         72.114107727 H       1 P1     0.167421179
     3238 H          87.341182214         83.914295063         73.864852094 H       1 P1     0.156696974
     3239 H          85.961531146         84.653308391         73.247375116 H       1 P1     0.119217423
     3240 H          84.980423056         86.280694924         74.770768281 H       1 P1     0.130913305
     3241 H          83.555970314         88.213135105         74.586830348 H       1 P1     0.109494360
     3242 H          87.075351039         90.420583496         73.648719534 H       1 P1     0.141754216
     3243 H          88.207256601         88.387058406         73.236513352 H       1 P1     0.158102553
     3244 H          83.962587338         98.588501284         70.166803663 H       1 P1     0.124562031
     3245 H          85.319011418         99.522293030         69.782048124 H       1 P1     0.123049047
     3246 H          86.805229584         97.570361828         70.586561087 H       1 P1     0.117974783
     3247 H          85.058812212         95.682812683         69.998417115 H       1 P1     0.102484859
     3248 H          84.311293887         96.232145466         71.541483508 H       1 P1     0.128409934
     3249 H          82.218219528         90.004743427         74.136261479 H       1 P1     0.144725782
     3250 H          82.357800383         91.725197603         73.564891329 H       1 P1     0.133047541
     3251 H          82.862523340         90.349021390         72.577122200 H       1 P1     0.122514807
     3252 H          83.474225856         91.880288672         75.846878005 H       1 P1     0.126167180
     3253 H          83.464368310         90.213831427         76.160048602 H       1 P1     0.130440859
     3254 H          84.922920493         91.056956497         76.295814163 H       1 P1     0.155922889
     3255 H          86.062839800         95.200262346         74.019238031 H       1 P1     0.130917998
     3256 H          85.417685696         93.132379019         75.300624993 H       1 P1     0.123336310
     3257 H          84.990428077         91.243583101         71.522564405 H       1 P1     0.116244259
     3258 H          85.699117327         93.214276565         70.430380239 H       1 P1     0.124800570
     3259 O          87.675423732         83.379250844         71.362429766 O.3     1 P1    -0.699305273
     3260 C          87.429966655         85.819793817         70.959397930 C.3     1 P1    -0.157477837
     3261 C          87.842756011         84.668530131         71.953396290 C.3     1 P1     0.126792654
     3262 C          87.059453351         84.793757064         73.253451792 C.3     1 P1    -0.036296009
     3263 O          87.453905133         85.958630447         74.023666259 O.3     1 P1    -0.546551227
     3264 C          85.346524437         87.158943768         74.395444607 C.ar    1 P1    -0.176514552
     3265 C          84.543032279         88.274020892         74.285851595 C.ar    1 P1    -0.117391436
     3266 C          85.111126992         89.524045862         73.901152246 C.ar    1 P1    -0.005216842
     3267 C          86.534984853         89.516079799         73.705191992 C.ar    1 P1    -0.116066451
     3268 C          87.301019861         88.346772423         73.620267277 C.ar    1 P1    -0.167026497
     3269 C          86.689207845         87.105304477         73.886235860 C.ar    1 P1     0.273919363
     3270 O          85.545672189         98.337765512         72.089879641 O.3     1 P1    -0.670120784
     3271 C          84.982043036         98.497687601         69.785319865 C.3     1 P1    -0.111517636
     3272 C          85.703486442         97.617578005         70.822789583 C.3     1 P1     0.091911158
     3273 C          85.191261029         96.187788528         70.965246467 C.3     1 P1    -0.025950436
     3274 O          86.308682054         95.465005448         71.524170142 O.3     1 P1    -0.559769855
     3275 C          82.844616257         90.698080321         73.599126560 C.3     1 P1    -0.348885325
     3276 C          84.066543036         91.019498117         75.691399819 C.3     1 P1    -0.329989965
     3277 C          84.313710281         90.769680049         74.164576051 C.3     1 P1     0.034931800
     3278 C          85.788507872         94.356688941         73.554663374 C.ar    1 P1    -0.168529410
     3279 C          85.409152758         93.147562677         74.282846476 C.ar    1 P1    -0.128464244
     3280 C          85.025612543         92.006600523         73.522780378 C.ar    1 P1    -0.002029005
     3281 C          85.239945633         92.055684595         72.095594880 C.ar    1 P1    -0.131923131
     3282 C          85.685453381         93.127447226         71.449353060 C.ar    1 P1    -0.181905990
     3283 C          85.993135838         94.284238688         72.166070697 C.ar    1 P1     0.252958140
     3284 H          67.482370353         88.045306296         81.768726068 H       1 P1     0.148954777
     3285 H          69.011469255         87.784357135         81.226304461 H       1 P1     0.173575101
     3286 H          68.445379373         88.040062540         84.170800709 H       1 P1     0.147948010
     3287 H          70.548326469         89.907263936         82.884643835 H       1 P1     0.174135616
     3288 H          70.982398540         88.253317449         82.680820291 H       1 P1     0.131513820
     3289 H          73.293549416         88.495520855         84.728364497 H       1 P1     0.127122997
     3290 H          74.373020081         86.830879718         85.686180943 H       1 P1     0.109287077
     3291 H          70.822228143         85.269830622         87.302287048 H       1 P1     0.100758920
     3292 H          69.647961780         86.889219064         86.148077075 H       1 P1     0.137407289
     3293 H          80.165242199         82.652643645         81.531241690 H       1 P1     0.170985718
     3294 H          78.888540528         83.213337538         80.220116916 H       1 P1     0.139057988
     3295 H          77.058215863         82.777733940         81.878981925 H       1 P1     0.122537696
     3296 H          79.086451108         82.687857250         84.276892332 H       1 P1     0.146825796
     3297 H          79.102196784         81.235765362         83.172713073 H       1 P1     0.138676888
     3298 H          73.727455399         86.207257653         88.993048689 H       1 P1     0.124711557
     3299 H          75.083080905         85.026290159         89.150877998 H       1 P1     0.124439781
     3300 H          75.136228527         86.279381869         87.942664838 H       1 P1     0.124834686
     3301 H          72.345253928         83.048020762         87.474833371 H       1 P1     0.123673641
     3302 H          73.678637183         83.045655979         88.643207204 H       1 P1     0.155511706
     3303 H          72.332335278         84.094883992         88.936106186 H       1 P1     0.144418019
     3304 H          75.311150243         82.487736261         83.670643081 H       1 P1     0.134028513
     3305 H          73.689275053         83.993166678         84.798590706 H       1 P1     0.120357091
     3306 H          76.147477362         83.460551590         88.148220427 H       1 P1     0.101420831
     3307 H          77.697324317         82.285070776         86.884441802 H       1 P1     0.128418385
     3308 O          68.272770844         89.873572541         83.101190045 O.3     1 P1    -0.617387595
     3309 C          68.388270213         87.605210113         82.156814257 C.3     1 P1    -0.154358888
     3310 C          68.877570536         88.574555385         83.271556290 C.3     1 P1     0.101196277
     3311 C          70.398657216         88.912144021         83.271552945 C.3     1 P1    -0.033672035
     3312 O          70.830152330         89.012136638         84.667736837 O.3     1 P1    -0.496348900
     3313 C          72.723722379         87.739782767         85.123512388 C.ar    1 P1    -0.165829425
     3314 C          73.345989949         86.710099857         85.811130964 C.ar    1 P1    -0.136872005
     3315 C          72.785939205         85.713838082         86.649309411 C.ar    1 P1    -0.000315720
     3316 C          71.399619774         85.872461209         86.704397794 C.ar    1 P1    -0.136696635
     3317 C          70.710622295         86.859631582         86.017989787 C.ar    1 P1    -0.169367569
     3318 C          71.344671217         87.906027134         85.238365811 C.ar    1 P1     0.256973910
     3319 O          78.671975748         84.206962098         82.094236321 O.3     1 P1    -0.487747118
     3320 C          79.214991582         83.134047494         81.243479906 C.3     1 P1    -0.059472049
     3321 C          78.076446100         82.912161757         82.312844626 C.3     1 P1     0.068670833
     3322 C          78.502482619         82.061830865         83.561653175 C.3     1 P1    -0.028220262
     3323 O          77.521079383         81.539758603         84.454384792 O.3     1 P1    -0.569490791
     3324 C          74.499012497         85.578051481         88.439528428 C.3     1 P1    -0.342205687
     3325 C          72.972674415         83.672140715         88.207838673 C.3     1 P1    -0.344513158
     3326 C          73.717660260         84.712951932         87.376062591 C.3     1 P1     0.023521061
     3327 C          75.460140953         82.803194252         84.523651834 C.ar    1 P1    -0.168587828
     3328 C          74.523062691         83.579608135         85.208431189 C.ar    1 P1    -0.139818079
     3329 C          74.728927429         83.917406776         86.564178903 C.ar    1 P1    -0.013606678
     3330 C          75.914562186         83.338507011         87.181755534 C.ar    1 P1    -0.124035756
     3331 C          76.816594290         82.536798077         86.419273642 C.ar    1 P1    -0.181431825
     3332 C          76.606815110         82.303218216         85.124943208 C.ar    1 P1     0.297126484
     3333 H          86.360883535         87.063326197         96.934264588 H       4 P4     0.133860684
     3334 H          86.687739890         88.372152370         95.690048093 H       4 P4     0.133207485
     3335 H          87.743621104         90.014804332         97.429772000 H       4 P4     0.137152860
     3336 H          88.509306552         88.978966021         99.511861108 H       4 P4     0.142919006
     3337 H          87.550147727         87.558535809         99.279406682 H       4 P4     0.131069590
     3338 H          86.497008593         89.007795437        102.608676669 H       4 P4     0.157820875
     3339 H          84.955858635         87.812331555        103.784077069 H       4 P4     0.108780277
     3340 H          83.862837820         85.613008985        100.438622292 H       4 P4     0.118192434
     3341 H          84.889624640         87.301093199         99.031738374 H       4 P4     0.164675978
     3342 H          76.287724945         87.218751352        107.245087459 H       4 P4     0.133507643
     3343 H          74.799812693         86.351359859        106.745953913 H       4 P4     0.115414154
     3344 H          76.256084293         84.786662665        105.240803724 H       4 P4     0.129568430
     3345 H          78.753212966         84.824547453        106.269281929 H       4 P4     0.121614775
     3346 H          78.553292199         86.470105755        106.611832204 H       4 P4     0.109724008
     3347 H          84.536207621         83.100452649        103.101414944 H       4 P4     0.121380700
     3348 H          83.777327600         83.661723040        101.645598840 H       4 P4     0.115911456
     3349 H          85.478197576         83.972931014        102.187160542 H       4 P4     0.117959385
     3350 H          84.747110312         84.271742540        105.025973818 H       4 P4     0.135485528
     3351 H          85.711327725         85.598257901        104.531709387 H       4 P4     0.131548376
     3352 H          84.177458069         85.943100576        105.324541929 H       4 P4     0.131937688
     3353 H          80.364492247         87.757462803        104.686581465 H       4 P4     0.140709548
     3354 H          82.596041560         87.476361437        104.132297542 H       4 P4     0.114366855
     3355 H          81.811254569         83.574899078        102.712498051 H       4 P4     0.111150102
     3356 H          79.570155287         83.771668035        103.398977383 H       4 P4     0.130785942
     3357 O          88.266105768         88.079059768         96.850632037 O.3     4 P4    -0.485570026
     3358 C          86.868231209         87.992948216         96.656143845 C.3     4 P4    -0.096773666
     3359 C          87.394071106         88.966850426         97.659969622 C.3     4 P4     0.078713582
     3360 C          87.563823952         88.636514534         99.150939581 C.3     4 P4    -0.005513958
     3361 O          86.498108991         89.230229400         99.927047994 O.3     4 P4    -0.530634442
     3362 C          85.839206928         88.421214413        102.060354600 C.ar    4 P4    -0.166354675
     3363 C          85.033092652         87.593612843        102.788880716 C.ar    4 P4    -0.130094437
     3364 C          84.442114269         86.439388732        102.274402272 C.ar    4 P4     0.002445154
     3365 C          84.277271899         86.439081223        100.894544294 C.ar    4 P4    -0.119791943
     3366 C          84.938384406         87.322890554        100.021948660 C.ar    4 P4    -0.177445601
     3367 C          85.701613972         88.352185327        100.665745609 C.ar    4 P4     0.249418417
     3368 O          76.393818501         85.198059952        107.358181665 O.3     4 P4    -0.530756095
     3369 C          75.849362548         86.336277196        106.734820758 C.3     4 P4    -0.088655242
     3370 C          76.710206050         85.360871872        106.003617628 C.3     4 P4     0.092902047
     3371 C          78.198608488         85.638600760        105.910527764 C.3     4 P4    -0.037512044
     3372 O          78.549466905         85.812926264        104.556708211 O.3     4 P4    -0.519650736
     3373 C          84.448298641         83.956424878        102.455969364 C.3     4 P4    -0.346833119
     3374 C          84.675746486         85.280464212        104.566524164 C.3     4 P4    -0.357450591
     3375 C          83.944452141         85.277703760        103.167048359 C.3     4 P4     0.031574089
     3376 C          80.676438940         86.842679099        104.270084654 C.ar    4 P4    -0.171231321
     3377 C          81.990583064         86.701215290        103.896801463 C.ar    4 P4    -0.118242257
     3378 C          82.479784730         85.450378480        103.408661960 C.ar    4 P4     0.002524220
     3379 C          81.539258075         84.454603620        103.165192904 C.ar    4 P4    -0.144465737
     3380 C          80.212127110         84.505142244        103.608157130 C.ar    4 P4    -0.154622451
     3381 C          79.762650303         85.725287818        104.212142618 C.ar    4 P4     0.253400170
     3382 H          75.687324232         80.483619430        119.106946977 H       1 P1     0.095337652
     3383 H          74.521104361         81.673670689        119.677113973 H       1 P1     0.160514768
     3384 H          73.916378328         79.696022070        118.240712398 H       1 P1     0.120500229
     3385 H          72.649123090         78.326939342        120.589340026 H       1 P1     0.150468174
     3386 H          74.409001407         77.941697498        120.242241094 H       1 P1     0.112501441
     3387 H          73.221212167         77.849204114        116.284464779 H       1 P1     0.147709347
     3388 H          75.005174326         77.406203890        114.787291679 H       1 P1     0.117301126
     3389 H          77.124777098         75.502807440        117.831211063 H       1 P1     0.168632209
     3390 H          75.278815339         75.904679612        119.343542218 H       1 P1     0.125488658
     3391 H          83.444782022         80.242289756        117.489320973 H       1 P1     0.146130996
     3392 H          85.124460921         80.374734955        117.392855618 H       1 P1     0.114096913
     3393 H          84.067263457         78.798482126        119.332805664 H       1 P1     0.118275916
     3394 H          83.580742164         76.539696922        118.810566696 H       1 P1     0.129789384
     3395 H          83.358602017         76.911783418        117.147352381 H       1 P1     0.161861128
     3396 H          76.498891833         74.328868696        114.287121856 H       1 P1     0.130704633
     3397 H          78.174935217         74.365773392        114.273369220 H       1 P1     0.113578427
     3398 H          77.423813532         74.017489576        115.854349552 H       1 P1     0.167627285
     3399 H          77.401802291         77.878104364        114.106405452 H       1 P1     0.123070951
     3400 H          78.248475021         76.504857887        113.220538181 H       1 P1     0.113779719
     3401 H          76.507224717         76.625593548        113.372383315 H       1 P1     0.110199131
     3402 H          79.875617796         79.054198449        117.928109968 H       1 P1     0.123320382
     3403 H          78.052202309         78.330628019        116.516185070 H       1 P1     0.104333974
     3404 H          79.737387798         74.609192417        115.958620902 H       1 P1     0.129634025
     3405 H          81.684330158         75.246908693        117.360623498 H       1 P1     0.149369022
     3406 O          72.424191057         80.497171905        119.589492840 O.3     1 P1    -0.625692228
     3407 C          74.886952328         80.612334350        119.769045217 C.3     1 P1    -0.147856019
     3408 C          73.627801615         79.771925701        119.321853418 C.3     1 P1     0.119317772
     3409 C          73.470523786         78.308732763        119.785214289 C.3     1 P1    -0.047713401
     3410 O          73.133899889         77.361870517        118.826984559 O.3     1 P1    -0.518228516
     3411 C          74.055830554         77.337357433        116.638344943 C.ar    1 P1    -0.145592899
     3412 C          75.092288101         77.044965770        115.736232749 C.ar    1 P1    -0.126640941
     3413 C          76.306500664         76.403968949        116.178802674 C.ar    1 P1    -0.002189868
     3414 C          76.317520645         75.922235984        117.484089853 C.ar    1 P1    -0.115587603
     3415 C          75.258781691         76.171620076        118.356504798 C.ar    1 P1    -0.160689860
     3416 C          74.171818122         76.982452427        117.979057195 C.ar    1 P1     0.247340882
     3417 O          85.715625170         77.942967167        118.420756184 O.3     1 P1    -0.684726109
     3418 C          84.331363473         79.615749650        117.252028976 C.3     1 P1    -0.190050544
     3419 C          84.381005384         78.500846307        118.351951827 C.3     1 P1     0.115962052
     3420 C          83.271735098         77.354206707        118.104658551 C.3     1 P1    -0.007087899
     3421 O          81.933761201         77.776476773        118.406306898 O.3     1 P1    -0.558017068
     3422 C          77.377457302         74.596906104        114.938367932 C.3     1 P1    -0.355251490
     3423 C          77.398796963         76.799814475        113.979334109 C.3     1 P1    -0.368610547
     3424 C          77.510984877         76.024375950        115.313256388 C.3     1 P1     0.041555337
     3425 C          79.890541426         78.119898267        117.480612772 C.ar    1 P1    -0.166034961
     3426 C          78.829346685         77.690683384        116.631146915 C.ar    1 P1    -0.119056938
     3427 C          78.813278413         76.383447116        115.984592753 C.ar    1 P1     0.003705961
     3428 C          79.889587350         75.544045523        116.346282747 C.ar    1 P1    -0.116818953
     3429 C          80.922646876         75.976194519        117.175539419 C.ar    1 P1    -0.168912341
     3430 C          80.982472336         77.250624614        117.664735546 C.ar    1 P1     0.235170338
     3431 H          83.165964393         84.307187179        133.916954140 H       1 P1     0.114469094
     3432 H          81.824690090         84.268197070         65.536468038 H       1 P1     0.116244997
     3433 H          83.134446879         86.401748434         65.444103981 H       1 P1     0.100258242
     3434 H          83.056067418         87.700717840        132.868179643 H       1 P1     0.116813972
     3435 H          82.035957885         86.632049587        131.906273145 H       1 P1     0.141908726
     3436 H          83.607888175         85.000786524        130.055256878 H       1 P1     0.146252593
     3437 H          84.544557969         85.538271316        127.874740940 H       1 P1     0.127033928
     3438 H          86.657860009         88.689566914        129.792350167 H       1 P1     0.124052910
     3439 H          85.782945893         87.964933931        131.935710330 H       1 P1     0.129620500
     3440 H          82.684247072         92.852708405        124.703356191 H       1 P1     0.146939718
     3441 H          84.115868510         93.310970213        123.588283278 H       1 P1     0.143371334
     3442 H          83.655766867         90.886334203        122.559249087 H       1 P1     0.122817521
     3443 H          80.891657537         90.826252480        122.666330117 H       1 P1     0.142236084
     3444 H          80.966006693         91.162230228        124.320522860 H       1 P1     0.117051421
     3445 H          87.928390374         88.794283612        127.837373110 H       1 P1     0.133955535
     3446 H          87.501182768         89.304598210        126.210579100 H       1 P1     0.129757446
     3447 H          86.645417113         89.853752190        127.669482198 H       1 P1     0.176827729
     3448 H          87.992245718         86.417018181        127.064306211 H       1 P1     0.152606540
     3449 H          86.535070116         85.560426354        126.582610043 H       1 P1     0.135251342
     3450 H          87.302237451         86.835262328        125.562668475 H       1 P1     0.129550869
     3451 H          81.706239717         89.141296364        126.512552513 H       1 P1     0.127836928
     3452 H          83.659479425         88.682244858        127.814704640 H       1 P1     0.142941991
     3453 H          85.821090122         87.955626885        124.405334489 H       1 P1     0.117414318
     3454 H          84.032988886         88.426697582        123.133726126 H       1 P1     0.131493724
     3455 O          81.142542289         86.775459661        134.590836774 O.3     1 P1    -0.677651947
     3456 C          82.123831657         84.638208634        134.115461874 C.3     1 P1    -0.131009097
     3457 C          82.334378906         86.153069256        134.109001471 C.3     1 P1     0.130723467
     3458 C          82.840826056         86.708404824        132.723870066 C.3     1 P1    -0.034285361
     3459 O          84.059213777         86.119372920        132.247099881 O.3     1 P1    -0.543312242
     3460 C          84.291836607         85.718656228        129.906314593 C.ar    1 P1    -0.175032376
     3461 C          84.893207736         86.086534513        128.653638821 C.ar    1 P1    -0.128413183
     3462 C          85.715087011         87.240043120        128.582921983 C.ar    1 P1    -0.000149400
     3463 C          86.029926658         87.890335697        129.793173920 C.ar    1 P1    -0.127371490
     3464 C          85.548416081         87.465758092        131.056696645 C.ar    1 P1    -0.173947519
     3465 C          84.695743656         86.443412707        131.055976833 C.ar    1 P1     0.242148983
     3466 O          82.474272475         92.539411460        122.583038280 O.3     1 P1    -0.507905147
     3467 C          83.225047893         92.776076384        123.791463623 C.3     1 P1    -0.037310978
     3468 C          82.930684128         91.393737771        123.224314172 C.3     1 P1     0.050439871
     3469 C          81.602306981         90.727919041        123.499611012 C.3     1 P1    -0.013744690
     3470 O          81.695825165         89.277458539        123.771941455 O.3     1 P1    -0.565140366
     3471 C          87.125865835         89.023106541        127.202830276 C.3     1 P1    -0.340509715
     3472 C          87.005902907         86.580376474        126.532233529 C.3     1 P1    -0.343931907
     3473 C          86.155312806         87.742783599        127.161719088 C.3     1 P1     0.032842406
     3474 C          82.579192586         88.949472771        126.029487604 C.ar    1 P1    -0.168145163
     3475 C          83.700719712         88.555434789        126.813639092 C.ar    1 P1    -0.105903870
     3476 C          84.932522482         88.178507112        126.285106574 C.ar    1 P1     0.016480608
     3477 C          84.956218923         88.198060806        124.883604590 C.ar    1 P1    -0.135499488
     3478 C          83.869673034         88.480119217        124.096833320 C.ar    1 P1    -0.159748988
     3479 C          82.672989042         88.966588918        124.632373511 C.ar    1 P1     0.269489166
     3480 H          91.752203012         71.540658534        123.589859297 H       1 P1     0.155011230
     3481 H          92.151195344         72.206605320        122.094268363 H       1 P1     0.133712305
     3482 H          93.843160149         73.530304284        123.176636238 H       1 P1     0.131712223
     3483 H          92.451479318         74.591842580        125.149778838 H       1 P1     0.107338629
     3484 H          91.458722439         73.094551012        125.226817900 H       1 P1     0.153119293
     3485 H          90.447512003         76.512239354        124.804669171 H       1 P1     0.135033587
     3486 H          90.974417484         78.707781283        123.924161723 H       1 P1     0.148730353
     3487 H          92.343547209         76.929810987        120.360997649 H       1 P1     0.161932977
     3488 H          91.786799017         74.771437059        121.250569636 H       1 P1     0.153575233
     3489 H         102.261669560         77.191797286        121.421662037 H       1 P1     0.130636841
     3490 H         101.108323887         76.772985816        122.515731102 H       1 P1     0.159463997
     3491 H         100.332957089         78.308163050        120.105608735 H       1 P1     0.107663926
     3492 H          98.680777971         77.575156461        122.469082104 H       1 P1     0.158159806
     3493 H          98.457206471         77.033372244        120.843376011 H       1 P1     0.102460464
     3494 H          90.483186569         79.723596506        120.653115307 H       1 P1     0.138983140
     3495 H          91.845636399         80.459040798        119.741527330 H       1 P1     0.109981529
     3496 H          91.394997979         78.699419490        119.583163745 H       1 P1     0.102834461
     3497 H          92.497175764         81.558360079        121.836317373 H       1 P1     0.124694604
     3498 H          91.088358347         80.879891158        122.624336481 H       1 P1     0.121923934
     3499 H          92.758617983         80.535748164        123.301129178 H       1 P1     0.146717008
     3500 H          96.631066762         78.737678808        123.102185098 H       1 P1     0.139655219
     3501 H          94.314203156         78.838507629        123.347763810 H       1 P1     0.122969080
     3502 H          93.907685442         79.752167076        119.337441474 H       1 P1     0.115250652
     3503 H          96.355664114         79.675354687        118.995613491 H       1 P1     0.134247405
     3504 O          93.972463175         72.486844939        124.972994632 O.3     1 P1    -0.653402608
     3505 C          92.584319497         71.765008724        122.995040859 C.3     1 P1    -0.118005519
     3506 C          93.148793234         72.953442472        123.829795986 C.3     1 P1     0.100605199
     3507 C          91.998881877         73.789534937        124.549198395 C.3     1 P1    -0.030586308
     3508 O          90.924705693         74.264448413        123.668462425 O.3     1 P1    -0.546481436
     3509 C          90.861865802         76.662864424        123.872288671 C.ar    1 P1    -0.148982294
     3510 C          91.256500297         77.917339555        123.338546694 C.ar    1 P1    -0.115977309
     3511 C          91.895158011         78.053907125        122.138503479 C.ar    1 P1    -0.012045903
     3512 C          92.119505807         76.814931900        121.420761638 C.ar    1 P1    -0.117135028
     3513 C          91.699620116         75.573972230        121.874099969 C.ar    1 P1    -0.165087301
     3514 C          91.122710712         75.481832786        123.139176423 C.ar    1 P1     0.246614655
     3515 O         100.780177251         79.045636962        122.000057483 O.3     1 P1    -0.647670873
     3516 C         101.197114433         76.813789738        121.475767115 C.3     1 P1    -0.159021268
     3517 C         100.284157496         78.039577803        121.129432419 C.3     1 P1     0.114781213
     3518 C          98.792633091         77.758355596        121.409304091 C.3     1 P1    -0.045941337
     3519 O          98.046519435         78.931484154        120.901412434 O.3     1 P1    -0.508128913
     3520 C          91.479834442         79.576809223        120.254382162 C.3     1 P1    -0.342487390
     3521 C          92.184314808         80.663198216        122.363488779 C.3     1 P1    -0.342581850
     3522 C          92.384076103         79.337929487        121.526623773 C.3     1 P1     0.040589438
     3523 C          96.094669814         78.937621370        122.331650546 C.ar    1 P1    -0.153531876
     3524 C          94.730526300         79.062205742        122.437890319 C.ar    1 P1    -0.117426234
     3525 C          93.896981846         79.274218487        121.337625110 C.ar    1 P1    -0.001438592
     3526 C          94.513214869         79.523973562        120.105881910 C.ar    1 P1    -0.129194958
     3527 C          95.921250745         79.421860083        119.919266654 C.ar    1 P1    -0.165676878
     3528 C          96.692592750         79.082136237        121.084052592 C.ar    1 P1     0.259603539
     3529 H          96.468449581        101.643306145         75.605222326 H       1 P1     0.104269184
     3530 H          97.200606585        101.235947076         73.833859493 H       1 P1     0.108732582
     3531 H          98.791368161         99.693251110         74.882826703 H       1 P1     0.127330894
     3532 H          97.466679023         98.544179417         77.146027975 H       1 P1     0.125822819
     3533 H          97.172000990        100.255718681         77.580391300 H       1 P1     0.118053234
     3534 H          99.258171112        101.433906883         79.349322413 H       1 P1     0.149953448
     3535 H          99.123869415        100.953182732         81.883888874 H       1 P1     0.129960068
     3536 H          99.249304544         96.804547734         80.970908088 H       1 P1     0.115712562
     3537 H          99.431488401         97.339229741         78.590517063 H       1 P1     0.126470955
     3538 H          93.639678895         93.540500813         86.224150509 H       1 P1     0.179668881
     3539 H          92.807936888         93.940476745         87.632322263 H       1 P1     0.164610523
     3540 H          91.853217992         94.813663939         84.858319363 H       1 P1     0.097465440
     3541 H          94.326288379         95.908393690         86.404930097 H       1 P1     0.151388848
     3542 H          93.452436306         96.866938183         85.173653284 H       1 P1     0.112232376
     3543 H         100.565652607         96.831556775         82.761034743 H       1 P1     0.120915373
     3544 H         101.124068474         98.487379281         83.219813928 H       1 P1     0.118465456
     3545 H         100.524267779         97.397767547         84.431982193 H       1 P1     0.129298740
     3546 H          98.791290104         99.092744353         85.158152948 H       1 P1     0.149270378
     3547 H          99.653225604        100.172124690         84.186715768 H       1 P1     0.108705887
     3548 H          97.795734940         99.988898152         84.160586526 H       1 P1     0.137589074
     3549 H          94.577188146         96.928947167         82.585130250 H       1 P1     0.126940815
     3550 H          96.533872618         98.113617898         81.849837635 H       1 P1     0.131177975
     3551 H          98.777029559         96.396226631         85.050090529 H       1 P1     0.120476316
     3552 H          96.848491793         95.093272796         85.617506708 H       1 P1     0.150975757
     3553 O          96.558125184         99.613637378         74.960924249 O.3     1 P1    -0.499142407
     3554 C          96.988166739        100.995729691         74.927119826 C.3     1 P1    -0.076260510
     3555 C          97.883573059         99.945253514         75.472358655 C.3     1 P1     0.055684657
     3556 C          97.849182886         99.559506199         77.002406244 C.3     1 P1    -0.040834761
     3557 O          99.167557193         99.652403588         77.542215866 O.3     1 P1    -0.552977018
     3558 C          99.202380182        100.465438452         79.797494032 C.ar    1 P1    -0.176065069
     3559 C          99.064098044        100.219739161         81.189435442 C.ar    1 P1    -0.134803109
     3560 C          98.998306996         98.853431850         81.630380489 C.ar    1 P1    -0.007081903
     3561 C          99.152429169         97.785005140         80.634167996 C.ar    1 P1    -0.141117693
     3562 C          99.224560588         98.092506137         79.309349872 C.ar    1 P1    -0.181113135
     3563 C          99.170883394         99.416276551         78.856348985 C.ar    1 P1     0.281328005
     3564 O          91.636706610         96.072527543         86.528161836 O.3     1 P1    -0.647288024
     3565 C          92.678341981         93.766418280         86.543249312 C.3     1 P1    -0.141335695
     3566 C          92.396930784         95.101056849         85.799693519 C.3     1 P1     0.101296736
     3567 C          93.717597366         95.863140897         85.508728087 C.3     1 P1    -0.009668874
     3568 O          94.425577359         95.119604275         84.488167965 O.3     1 P1    -0.547566299
     3569 C         100.386671486         97.771682865         83.407105292 C.3     1 P1    -0.337372409
     3570 C          98.786924317         99.475152938         84.198757082 C.3     1 P1    -0.342513283
     3571 C          98.992039872         98.394718799         83.134943200 C.3     1 P1     0.037447631
     3572 C          95.478434969         96.775139219         83.036958627 C.ar    1 P1    -0.169898441
     3573 C          96.642398648         97.477975776         82.646893975 C.ar    1 P1    -0.132530801
     3574 C          97.867471452         97.410017198         83.377378139 C.ar    1 P1     0.009732139
     3575 C          97.867780937         96.489441083         84.458785776 C.ar    1 P1    -0.128740376
     3576 C          96.719038958         95.730093360         84.802237669 C.ar    1 P1    -0.163413470
     3577 C          95.558425594         95.800514149         84.091625028 C.ar    1 P1     0.261001812
     3578 H         124.821677412         92.397518545         76.582024888 H       1 P1     0.105438357
     3579 H         126.025935906         91.701296138         75.663453255 H       1 P1     0.130391140
     3580 H         125.982623641         89.621961281         77.061787265 H       1 P1     0.135807219
     3581 H         126.393458194         90.488246479         79.285592261 H       1 P1     0.148175400
     3582 H         125.770934385         92.009720388         78.786325170 H       1 P1     0.120092887
     3583 H         128.983694181         89.928066564         79.355582190 H       1 P1     0.159412488
     3584 H         130.970451996         90.607359192         80.878800085 H       1 P1     0.141384558
     3585 H         130.043587225         94.651539578         80.211706391 H       1 P1     0.132156468
     3586 H         128.292828483         93.908560185         78.592233215 H       1 P1     0.157408259
     3587 H          69.172972677         89.180244199         76.043376062 H       1 P1     0.144802847
     3588 H          67.913193124         90.392047344         76.212391529 H       1 P1     0.125858954
     3589 H          69.235384038         89.954233086         78.762515004 H       1 P1     0.144232750
     3590 H          66.792086758         89.034056594         79.363028417 H       1 P1     0.125437775
     3591 H          66.304064417         89.733300104         77.860936213 H       1 P1     0.100491785
     3592 H         131.193663999         95.047793808         82.158593757 H       1 P1     0.141434881
     3593 H         132.863421572         94.680079652         82.435806054 H       1 P1     0.139007397
     3594 H         132.270115159         94.990032736         80.877515809 H       1 P1     0.167751726
     3595 H         130.949257818         91.537625213         83.084188619 H       1 P1     0.112981430
     3596 H         131.904576184         92.656793527         83.787537115 H       1 P1     0.119317416
     3597 H         130.394084610         93.220931272         83.258053082 H       1 P1     0.122362213
     3598 H          66.262624627         90.691496362         81.650466610 H       1 P1     0.143943454
     3599 H         133.722563677         91.601370945         82.584589364 H       1 P1     0.106738634
     3600 H         132.461172972         92.969347902         78.910046983 H       1 P1     0.137266285
     3601 H         134.630917961         92.566877655         78.098565173 H       1 P1     0.134112513
     3602 O         124.195866333         89.983243657         78.076645197 O.3     1 P1    -0.656517270
     3603 C         125.138071264         91.481857118         76.194736898 C.3     1 P1    -0.130240387
     3604 C         125.402557741         90.536484156         77.403096668 C.3     1 P1     0.135157114
     3605 C         126.328273662         91.160331062         78.480671639 C.3     1 P1    -0.039600327
     3606 O         127.624591945         91.519322388         77.953154752 O.3     1 P1    -0.563884373
     3607 C         129.272368901         90.913799484         79.530788253 C.ar    1 P1    -0.152922290
     3608 C         130.312422196         91.322612514         80.467678215 C.ar    1 P1    -0.109360912
     3609 C         130.505894390         92.676703334         80.769831440 C.ar    1 P1    -0.010427610
     3610 C         129.792982702         93.633634297         80.034711723 C.ar    1 P1    -0.120624982
     3611 C         128.826845931         93.241731539         79.099835347 C.ar    1 P1    -0.163078111
     3612 C         128.519094223         91.904997566         78.867353928 C.ar    1 P1     0.252486206
     3613 O          68.596774754         88.106666842         78.110884685 O.3     1 P1    -0.670334280
     3614 C          68.815231021         90.076211865         76.694764962 C.3     1 P1    -0.069092540
     3615 C          68.483797410         89.536889062         78.094645261 C.3     1 P1     0.104476954
     3616 C          67.087345717         89.856615238         78.662313306 C.3     1 P1     0.008554469
     3617 O          67.163359494         91.181640688         79.265932435 O.3     1 P1    -0.564849974
     3618 C         132.028265873         94.528190766         81.784835844 C.3     1 P1    -0.335978134
     3619 C         131.251879621         92.571592910         83.004855672 C.3     1 P1    -0.350974805
     3620 C         131.704479101         93.024617084         81.592151354 C.3     1 P1     0.036950739
     3621 C          65.624817357         91.164872593         81.053025063 C.ar    1 P1    -0.188367415
     3622 C         133.885739557         91.731858436         81.627569200 C.ar    1 P1    -0.136646032
     3623 C         132.927576135         92.451017868         80.947519093 C.ar    1 P1     0.007887394
     3624 C         133.238419450         92.643518708         79.601211913 C.ar    1 P1    -0.115845940
     3625 C         134.447195973         92.268291678         79.017618132 C.ar    1 P1    -0.161134464
     3626 C          65.926983878         91.497980375         79.734349100 C.ar    1 P1     0.251646067
     3627 H          81.914040158        118.699237072         92.366620345 H       1 P1     0.127854699
     3628 H          82.312434829        119.370535287         90.801498116 H       1 P1     0.099246989
     3629 H          84.509717114        120.078919244         91.796357164 H       1 P1     0.108798406
     3630 H          85.361254528        119.104606123         93.816361621 H       1 P1     0.121681899
     3631 H          83.568435160        118.648367897         94.397443390 H       1 P1     0.128857977
     3632 H          82.892215629        122.454081451         95.789780651 H       1 P1     0.124500888
     3633 H          82.901943874        122.661982128         98.135311085 H       1 P1     0.116674328
     3634 H          85.757526494        119.609452100         98.458111226 H       1 P1     0.142901283
     3635 H          85.358454295        119.024423664         96.200358988 H       1 P1     0.118613931
     3636 H          79.981670764        118.542916763        102.837354250 H       1 P1     0.159383122
     3637 H          78.326485804        118.329464627        103.234795549 H       1 P1     0.152471062
     3638 H          80.237898531        120.347327669        104.344786116 H       1 P1     0.129729828
     3639 H          78.917961495        121.968241640        103.856003567 H       1 P1     0.119041262
     3640 H          77.500460098        121.014020928        103.724331967 H       1 P1     0.150627744
     3641 H          84.725527801        120.178769091        101.956858233 H       1 P1     0.146436289
     3642 H          84.764515655        119.192930192        100.575137401 H       1 P1     0.145348345
     3643 H          86.064985012        120.285937079        100.804439738 H       1 P1     0.171886879
     3644 H          84.419912345        123.550484778        100.070259909 H       1 P1     0.112891309
     3645 H          85.132945974        122.674603636        101.447748066 H       1 P1     0.128093561
     3646 H          85.983750912        122.610081034         99.847283979 H       1 P1     0.125346332
     3647 H          79.959503437        119.231977466        100.456456544 H       1 P1     0.156975359
     3648 H          82.280488252        119.188838408         99.832023056 H       1 P1     0.132879481
     3649 H          82.618407843        123.117784151        101.603277327 H       1 P1     0.113230500
     3650 H          80.350159897        122.879650521        102.229931527 H       1 P1     0.130991411
     3651 O          84.190498308        117.908418379         91.676277258 O.3     1 P1    -0.676953008
     3652 C          82.469412655        119.503803805         91.850035950 C.3     1 P1    -0.135659814
     3653 C          83.927266049        119.232338150         92.261152908 C.3     1 P1     0.104706829
     3654 C          84.230386794        119.313942664         93.798880877 C.3     1 P1     0.013581395
     3655 O          84.128043727        120.646581663         94.387125098 O.3     1 P1    -0.544018634
     3656 C          83.451494809        121.822082929         96.345585040 C.ar    1 P1    -0.154908767
     3657 C          83.513339124        121.930222820         97.742748193 C.ar    1 P1    -0.132778403
     3658 C          84.258144312        121.050013059         98.571730945 C.ar    1 P1    -0.005365238
     3659 C          85.009492800        120.134959698         97.919745763 C.ar    1 P1    -0.130400139
     3660 C          84.937028611        119.889698244         96.554135520 C.ar    1 P1    -0.169341824
     3661 C          84.158659497        120.728293492         95.774416240 C.ar    1 P1     0.233530217
     3662 O          78.555475608        119.748285563        105.445568727 O.3     1 P1    -0.660058260
     3663 C          79.302330730        118.452526926        103.629920487 C.3     1 P1    -0.128594669
     3664 C          79.245014390        119.853626620        104.218498838 C.3     1 P1     0.108773545
     3665 C          78.547034438        120.997882141        103.405161899 C.3     1 P1    -0.027511575
     3666 O          78.749601037        120.848663965        102.005817930 O.3     1 P1    -0.529002188
     3667 C          85.004666931        120.200430983        100.907009931 C.3     1 P1    -0.351294877
     3668 C          84.959529608        122.597601946        100.353124544 C.3     1 P1    -0.352495548
     3669 C          84.230948810        121.209004719        100.044024584 C.3     1 P1     0.031646705
     3670 C          80.545790176        120.023148687        100.631358525 C.ar    1 P1    -0.153067214
     3671 C          81.962548795        120.029592049        100.295114675 C.ar    1 P1    -0.127621859
     3672 C          82.783332420        121.174730008        100.585038044 C.ar    1 P1     0.007626352
     3673 C          82.112247425        122.232527131        101.244782458 C.ar    1 P1    -0.132589145
     3674 C          80.755614620        122.193147956        101.637403975 C.ar    1 P1    -0.165578578
     3675 C          80.011667643        121.026656817        101.458669498 C.ar    1 P1     0.269327257
     3676 H          83.324860151         69.943109000         98.593179542 H       1 P1     0.131923637
     3677 H          83.420199819         70.663218959         97.036199011 H       1 P1     0.131359815
     3678 H          85.806302302         71.396924027         97.529801401 H       1 P1     0.126194411
     3679 H          85.376976346         72.579290436         99.736566360 H       1 P1     0.108947707
     3680 H          83.971426107         71.719462822         99.895216437 H       1 P1     0.112774029
     3681 H          85.270412582         74.537420111         97.007588295 H       1 P1     0.167107649
     3682 H          86.043005511         76.709351184         97.549049403 H       1 P1     0.112421359
     3683 H          83.449957011         76.766604716        100.848895548 H       1 P1     0.125233440
     3684 H          82.796269971         74.454016864        100.326072320 H       1 P1     0.121890212
     3685 H          78.051702433         82.292561261         98.377646320 H       1 P1     0.162642761
     3686 H          76.837817148         82.935021642         99.708453100 H       1 P1     0.131021462
     3687 H          78.742163720         83.638928889        101.059959682 H       1 P1     0.123615748
     3688 H          81.085242797         83.501294281        100.173561735 H       1 P1     0.113672075
     3689 H          80.437344796         82.551309032         98.756400436 H       1 P1     0.122189659
     3690 H          86.867658494         77.520187530        100.719938334 H       1 P1     0.140957078
     3691 H          86.527694386         79.101701315        101.338287289 H       1 P1     0.121679586
     3692 H          85.547163930         77.739805464        101.804783359 H       1 P1     0.130442775
     3693 H          87.015465044         78.791719060         98.479540816 H       1 P1     0.108369680
     3694 H          85.657572598         79.362931835         97.595274655 H       1 P1     0.119729582
     3695 H          86.281263412         80.240744309         99.098268749 H       1 P1     0.128369903
     3696 H          81.004367051         80.224782331         98.511465831 H       1 P1     0.158749663
     3697 H          82.924284472         78.739234233         98.158855261 H       1 P1     0.132037839
     3698 H          84.331966990         79.896587288        102.082420275 H       1 P1     0.111360776
     3699 H          82.284094397         80.955311395        102.390721689 H       1 P1     0.112077397
     3700 O          85.882980229         70.058675441         99.214366629 O.3     1 P1    -0.676028218
     3701 C          83.972432194         70.077968416         97.755030793 C.3     1 P1    -0.113938935
     3702 C          85.163032841         70.918823065         98.313379819 C.3     1 P1     0.123913152
     3703 C          84.604783118         72.135021472         99.135912041 C.3     1 P1    -0.030792059
     3704 O          83.875118015         73.065289873         98.304258422 O.3     1 P1    -0.563904464
     3705 C          84.924271757         74.983441470         97.880263257 C.ar    1 P1    -0.166206241
     3706 C          85.357634606         76.305335693         98.175834279 C.ar    1 P1    -0.137559145
     3707 C          84.819739612         77.046242715         99.238186575 C.ar    1 P1     0.001218855
     3708 C          83.823943616         76.351217658         99.981554430 C.ar    1 P1    -0.121215943
     3709 C          83.469556342         74.977479291         99.818920772 C.ar    1 P1    -0.184454039
     3710 C          84.089427873         74.347342755         98.751342017 C.ar    1 P1     0.256556592
     3711 O          78.539300190         84.154070332         99.155473044 O.3     1 P1    -0.476242474
     3712 C          77.854067352         82.904486210         99.245641160 C.3     1 P1    -0.036746815
     3713 C          78.998771832         83.218475007        100.153072007 C.3     1 P1     0.100382634
     3714 C          80.417118076         82.717365900         99.811050299 C.3     1 P1    -0.036421928
     3715 O          80.471407446         81.553937722        100.645541271 O.3     1 P1    -0.535511845
     3716 C          86.040926309         78.207976627        100.954959586 C.3     1 P1    -0.347745617
     3717 C          86.050643953         79.257836672         98.654321404 C.3     1 P1    -0.335372160
     3718 C          85.147190000         78.437704307         99.697298913 C.3     1 P1     0.020799446
     3719 C          81.685669208         80.031646199         99.299267165 C.ar    1 P1    -0.153455042
     3720 C          82.835816844         79.285421001         99.057255080 C.ar    1 P1    -0.126861207
     3721 C          83.889009584         79.271914791         99.986611737 C.ar    1 P1     0.003028009
     3722 C          83.727267829         79.950444003        101.259226535 C.ar    1 P1    -0.134317913
     3723 C          82.519178252         80.680402237        101.454046881 C.ar    1 P1    -0.173061925
     3724 C          81.559484558         80.707253893        100.493802904 C.ar    1 P1     0.250275967
     3725 H         125.519783280         89.257411508         98.936239343 H       1 P1     0.125545475
     3726 H         125.426965561         89.783552592         97.275303953 H       1 P1     0.178818433
     3727 H         126.112866212         87.024097335         97.960692356 H       1 P1     0.106803073
     3728 H         126.390065028         88.515291944         95.221687467 H       1 P1     0.125436294
     3729 H         125.121433328         87.364189113         95.662686276 H       1 P1     0.126755483
     3730 H         129.341647109         85.722179852         96.091421906 H       1 P1     0.136915444
     3731 H         131.166118954         85.626475259         94.641383545 H       1 P1     0.112580481
     3732 H         129.133116149         87.882541322         91.763023024 H       1 P1     0.101350231
     3733 H         127.115473893         87.613001636         93.117861266 H       1 P1     0.127666294
     3734 H         127.066997827         83.695169839         85.856818874 H       1 P1     0.120139249
     3735 H         128.113922978         83.750724835         84.352930572 H       1 P1     0.189113681
     3736 H         128.732539345         83.870259509         87.422169771 H       1 P1     0.109822307
     3737 H         130.232411666         85.724093951         85.991272887 H       1 P1     0.112342216
     3738 H         130.852046372         84.439019096         85.171048477 H       1 P1     0.131643289
     3739 H         132.245447659         88.775773408         93.407759363 H       1 P1     0.120821983
     3740 H         133.174630602         88.675101663         91.932702768 H       1 P1     0.131344521
     3741 H         131.413386742         88.996939714         91.686142798 H       1 P1     0.111042975
     3742 H         133.832738006         86.173585558         92.249122943 H       1 P1     0.135511247
     3743 H         133.251451341         86.403087300         93.890291961 H       1 P1     0.134088006
     3744 H         132.621364815         85.208779068         92.959599450 H       1 P1     0.133534756
     3745 H         131.042948019         83.247355859         89.329556317 H       1 P1     0.148801790
     3746 H         130.967352807         84.311332989         91.481436596 H       1 P1     0.157653833
     3747 H         132.075081509         88.074052751         89.690588344 H       1 P1     0.112333868
     3748 H         132.026185258         86.919089223         87.585820396 H       1 P1     0.118446990
     3749 O         127.515481856         88.440936102         97.854186013 O.3     1 P1    -0.689173245
     3750 C         125.245589255         88.893646293         97.933553423 C.3     1 P1    -0.136109710
     3751 C         126.286131604         87.928327576         97.430215833 C.3     1 P1     0.089814377
     3752 C         126.184143373         87.656097251         95.887235781 C.3     1 P1    -0.025629383
     3753 O         126.946449957         86.482562566         95.518580099 O.3     1 P1    -0.550944318
     3754 C         129.256282375         86.071346920         95.112081820 C.ar    1 P1    -0.160994495
     3755 C         130.405754290         86.113114759         94.281736348 C.ar    1 P1    -0.128089608
     3756 C         130.439939619         86.780079153         93.036269247 C.ar    1 P1     0.012294742
     3757 C         129.223572505         87.357963827         92.624088642 C.ar    1 P1    -0.124137080
     3758 C         128.044692228         87.205024087         93.369125924 C.ar    1 P1    -0.179627848
     3759 C         128.090389597         86.605471833         94.684792425 C.ar    1 P1     0.275466694
     3760 O         129.296673200         82.471112375         85.990644025 O.3     1 P1    -0.684656167
     3761 C         127.943648728         84.207568621         85.407019590 C.3     1 P1    -0.147440307
     3762 C         129.141289769         83.809858134         86.392873331 C.3     1 P1     0.096037824
     3763 C         130.399082311         84.752630994         86.161317664 C.3     1 P1    -0.039537588
     3764 O         131.427027586         84.432352601         87.151131210 O.3     1 P1    -0.542969636
     3765 C         132.144516075         88.430568571         92.301220527 C.3     1 P1    -0.332641106
     3766 C         132.971198777         86.190370756         92.893775212 C.3     1 P1    -0.336115696
     3767 C         131.720440354         86.891429749         92.225323150 C.3     1 P1     0.031238596
     3768 C         131.237461346         84.258201420         89.410392035 C.ar    1 P1    -0.159005061
     3769 C         131.226276229         84.922384534         90.663263771 C.ar    1 P1    -0.105354806
     3770 C         131.608476980         86.291229250         90.840651991 C.ar    1 P1    -0.001545590
     3771 C         131.832369030         87.068353523         89.691627697 C.ar    1 P1    -0.148352004
     3772 C         131.805822285         86.403951807         88.429512776 C.ar    1 P1    -0.195404202
     3773 C         131.569873723         85.040132161         88.321184481 C.ar    1 P1     0.246712802
     3774 H          71.578862995         88.733020630         93.920582964 H       1 P1     0.182788216
     3775 H          73.120550978         89.311960965         94.425518152 H       1 P1     0.097393736
     3776 H          72.401694366         91.642415880         93.869823953 H       1 P1     0.124373261
     3777 H          72.064966587         91.489548992         96.265439840 H       1 P1     0.102594719
     3778 H          71.000352819         90.057303297         95.850503947 H       1 P1     0.111587504
     3779 H          70.388346077         93.250476575         97.971838209 H       1 P1     0.162818976
     3780 H          70.620901592         95.610345891         98.171963763 H       1 P1     0.151002405
     3781 H          70.504670427         95.898075298         93.990317703 H       1 P1     0.143275753
     3782 H          70.056782607         93.542218978         93.713079789 H       1 P1     0.176424792
     3783 H          66.028815321        100.863343779         96.560560188 H       1 P1     0.109496023
     3784 H         134.212449234        101.930742902         96.113857301 H       1 P1     0.116140017
     3785 H         134.093406308        100.932697992         98.320120669 H       1 P1     0.116500504
     3786 H          66.002659532        101.928792605        100.314707430 H       1 P1     0.130853249
     3787 H          67.166188466        102.358006219         99.076368962 H       1 P1     0.131320662
     3788 H          73.141743795         97.073987578         96.159898036 H       1 P1     0.152899421
     3789 H          72.599696932         98.693912223         96.878552491 H       1 P1     0.118805648
     3790 H          72.394649937         97.316457782         97.703841286 H       1 P1     0.130351979
     3791 H          69.925482959         98.179721018         94.086699887 H       1 P1     0.126272997
     3792 H          71.080657248         99.284870749         94.950629095 H       1 P1     0.132113344
     3793 H          71.614417248         97.754916484         94.068464124 H       1 P1     0.167187946
     3794 H          69.546605466        100.729823128         99.330840800 H       1 P1     0.131322965
     3795 H          71.052817506         99.634222439         97.965825193 H       1 P1     0.113817452
     3796 H          67.997060299         97.295030517         96.347306527 H       1 P1     0.130475608
     3797 H          66.327073361         98.581015354         97.556816744 H       1 P1     0.146529648
     3798 O          70.570147382         91.106216917         93.160691230 O.3     1 P1    -0.622995386
     3799 C          72.291004504         89.580098370         93.728993552 C.3     1 P1    -0.183297889
     3800 C          71.659210671         90.909558738         94.074654484 C.3     1 P1     0.100435094
     3801 C          71.302247313         91.110980306         95.560222628 C.3     1 P1    -0.035426330
     3802 O          70.039518000         91.802904956         95.752020614 O.3     1 P1    -0.495411262
     3803 C          70.300835817         93.831163674         97.066488638 C.ar    1 P1    -0.157276676
     3804 C          70.439118006         95.216139073         97.238345392 C.ar    1 P1    -0.111900275
     3805 C          70.432423363         96.006313386         96.066600305 C.ar    1 P1     0.000730330
     3806 C          70.337392471         95.319427986         94.801073758 C.ar    1 P1    -0.123210163
     3807 C          70.089569840         93.964812437         94.646768828 C.ar    1 P1    -0.162262856
     3808 C          70.170099480         93.184707817         95.808019623 C.ar    1 P1     0.260913115
[truncated: 3,800,669 more chars]
