# Supplementary material for: Effect of inorganic material surface chemistry on structures and fracture behaviours of epoxy resin
Source: Nat Commun. 2024 Mar 8;15:1898. doi: 10.1038/s41467-024-46138-6 (PMC10923874; doi:10.1038/s41467-024-46138-6)
Supplement: Supplementary file 4 — Supplementary Data 1 [file 41467_2024_46138_MOESM4_ESM.zip › DGEBA_PACM_Bulk_cured/DGEBA_PACM_Bulk_cured_ratio1.0.pdb]

REMARK NSTEP=        0
HETATM    1 H    PO01    1      72.092  66.999  85.722
HETATM    2 H    PO01    1      71.735  68.554  85.863
HETATM    3 H    PO01    1      73.453  67.136  87.804
HETATM    4 H    PO01    1      71.956  69.695  88.305
HETATM    5 H    PO01    1      73.808  69.567  88.187
HETATM    6 H    PO01    1      75.259  69.916  90.486
HETATM    7 H    PO01    1      75.594  71.847  91.758
HETATM    8 H    PO01    1      71.415  72.231  92.087
HETATM    9 H    PO01    1      71.148  69.957  91.155
HETATM   10 H    PO01    1      72.132  79.444  87.844
HETATM   11 H    PO01    1      70.406  80.243  87.478
HETATM   12 H    PO01    1      69.933  80.199  89.947
HETATM   13 H    PO01    1      71.660  79.467  91.610
HETATM   14 H    PO01    1      72.714  78.978  90.331
HETATM   15 H    PO01    1      73.326  71.994  94.573
HETATM   16 H    PO01    1      73.019  73.662  95.133
HETATM   17 H    PO01    1      71.802  72.705  94.188
HETATM   18 H    PO01    1      74.916  74.936  94.106
HETATM   19 H    PO01    1      75.441  73.238  93.961
HETATM   20 H    PO01    1      75.468  74.276  92.543
HETATM   21 H    PO01    1      72.543  76.068  89.491
HETATM   22 H    PO01    1      73.744  74.401  90.452
HETATM   23 H    PO01    1      71.858  75.385  94.192
HETATM   24 H    PO01    1      70.809  77.138  93.042
HETATM   25 O3   PO01    1      71.361  66.995  87.956
HETATM   26 C3   PO01    1      72.517  67.923  86.113
HETATM   27 C3   PO01    1      72.571  67.739  87.634
HETATM   28 C3   PO01    1      72.832  69.029  88.477
HETATM   29 O3   PO01    1      72.987  68.737  89.840
HETATM   30 CR   PO01    1      74.460  70.392  90.828
HETATM   31 CR   PO01    1      74.676  71.557  91.610
HETATM   32 CR   PO01    1      73.553  72.230  92.101
HETATM   33 CR   PO01    1      72.240  71.711  91.831
HETATM   34 CR   PO01    1      72.077  70.442  91.204
HETATM   35 CR   PO01    1      73.194  69.871  90.612
HETATM   36 O3   PO01    1      71.600  80.965  89.214
HETATM   37 C3   PO01    1      71.250  79.984  88.177
HETATM   38 C3   PO01    1      70.889  79.820  89.591
HETATM   39 C3   PO01    1      71.705  79.033  90.597
HETATM   40 O3   PO01    1      70.949  77.799  90.451
HETATM   41 C3   PO01    1      72.839  72.925  94.331
HETATM   42 C3   PO01    1      74.915  74.022  93.447
HETATM   43 C3   PO01    1      73.509  73.434  93.039
HETATM   44 CR   PO01    1      72.401  75.937  90.456
HETATM   45 CR   PO01    1      73.068  74.907  91.064
HETATM   46 CR   PO01    1      72.813  74.574  92.423
HETATM   47 CR   PO01    1      72.008  75.459  93.131
HETATM   48 CR   PO01    1      71.358  76.558  92.499
HETATM   49 CR   PO01    1      71.492  76.727  91.162
HETATM   50 H    PO01    1      67.685  86.379  97.878
HETATM   51 H    PO01    1      66.827  87.212  99.181
HETATM   52 H    PO01    1      67.572  88.666  97.509
HETATM   53 H    PO01    1      65.621  88.442  95.367
HETATM   54 H    PO01    1      65.916  86.729  95.716
HETATM   55 H    PO01    1      67.613  85.437  94.047
HETATM   56 H    PO01    1      67.627  84.826  91.838
HETATM   57 H    PO01    1      66.941  88.797  90.731
HETATM   58 H    PO01    1      66.923  89.236  93.221
HETATM   59 H    PO01    1      71.387  94.144  88.491
HETATM   60 H    PO01    1      70.439  94.627  87.327
HETATM   61 H    PO01    1      70.367  91.855  88.703
HETATM   62 H    PO01    1      68.969  93.141  86.167
HETATM   63 H    PO01    1      68.124  92.760  87.604
HETATM   64 H    PO01    1      69.021  85.254  89.587
HETATM   65 H    PO01    1      67.648  84.265  89.532
HETATM   66 H    PO01    1      68.204  84.924  88.097
HETATM   67 H    PO01    1      65.400  85.072  89.942
HETATM   68 H    PO01    1     134.546  86.677  89.262
HETATM   69 H    PO01    1      65.699  85.247  88.211
HETATM   70 H    PO01    1      66.518  89.675  86.161
HETATM   71 H    PO01    1      65.807  87.816  87.366
HETATM   72 H    PO01    1      69.722  87.807  89.148
HETATM   73 H    PO01    1      70.215  89.602  87.702
HETATM   74 O3   PO01    1      65.518  89.028  97.686
HETATM   75 C3   PO01    1      66.717  86.793  98.209
HETATM   76 C3   PO01    1      66.604  88.090  97.313
HETATM   77 C3   PO01    1      66.348  87.756  95.789
HETATM   78 O3   PO01    1      67.552  87.832  94.978
HETATM   79 CR   PO01    1      67.471  86.152  93.327
HETATM   80 CR   PO01    1      67.494  85.785  91.948
HETATM   81 CR   PO01    1      67.222  86.754  90.922
HETATM   82 CR   PO01    1      67.085  88.078  91.398
HETATM   83 CR   PO01    1      67.056  88.394  92.793
HETATM   84 CR   PO01    1      67.339  87.470  93.705
HETATM   85 O3   PO01    1      71.366  92.189  86.817
HETATM   86 C3   PO01    1      70.399  94.003  88.136
HETATM   87 C3   PO01    1      70.292  92.513  87.729
HETATM   88 C3   PO01    1      68.946  92.393  86.925
HETATM   89 O3   PO01    1      68.566  91.179  86.346
HETATM   90 C3   PO01    1      68.087  85.141  89.114
HETATM   91 C3   PO01    1      65.706  85.802  89.198
HETATM   92 C3   PO01    1      67.177  86.363  89.472
HETATM   93 CR   PO01    1      67.146  89.288  86.779
HETATM   94 CR   PO01    1      66.759  88.130  87.551
HETATM   95 CR   PO01    1      67.659  87.494  88.534
HETATM   96 CR   PO01    1      68.959  88.116  88.601
HETATM   97 CR   PO01    1      69.269  89.302  87.829
HETATM   98 CR   PO01    1      68.316  89.988  87.050
HETATM   99 H    PO01    1      66.628  66.088  91.563
HETATM  100 H    PO01    1      65.675  67.427  91.669
HETATM  101 H    PO01    1      66.813  68.614  93.457
HETATM  102 H    PO01    1      68.180  67.737  90.881
HETATM  103 H    PO01    1      69.094  68.711  92.048
HETATM  104 H    PO01    1      68.655  72.210  91.500
HETATM  105 H    PO01    1      69.736  73.388  89.865
HETATM  106 H    PO01    1      68.980  70.166  87.048
HETATM  107 H    PO01    1      67.991  69.093  88.674
HETATM  108 H    PO01    1     134.612  81.077  85.236
HETATM  109 H    PO01    1     133.996  79.582  85.051
HETATM  110 H    PO01    1      67.486  80.394  85.601
HETATM  111 H    PO01    1      67.957  78.073  84.401
HETATM  112 H    PO01    1      66.277  77.709  84.987
HETATM  113 H    PO01    1      72.254  71.966  87.483
HETATM  114 H    PO01    1      72.187  73.547  86.876
HETATM  115 H    PO01    1      71.835  73.179  88.601
HETATM  116 H    PO01    1      70.878  72.652  85.024
HETATM  117 H    PO01    1      70.719  71.065  85.926
HETATM  118 H    PO01    1      69.300  72.005  85.367
HETATM  119 H    PO01    1      66.569  75.427  86.274
HETATM  120 H    PO01    1      67.499  73.382  86.763
HETATM  121 H    PO01    1      71.122  75.543  87.272
HETATM  122 H    PO01    1      69.944  77.456  87.177
HETATM  123 O3   PO01    1      68.208  66.999  93.645
HETATM  124 C3   PO01    1      66.231  66.816  92.290
HETATM  125 C3   PO01    1      67.328  67.809  92.880
HETATM  126 C3   PO01    1      68.147  68.435  91.691
HETATM  127 O3   PO01    1      67.553  69.684  91.302
HETATM  128 CR   PO01    1      68.687  71.816  90.532
HETATM  129 CR   PO01    1      69.300  72.515  89.495
HETATM  130 CR   PO01    1      69.567  71.968  88.201
HETATM  131 CR   PO01    1      68.974  70.667  87.959
HETATM  132 CR   PO01    1      68.309  69.983  88.931
HETATM  133 CR   PO01    1      68.213  70.461  90.298
HETATM  134 O3   PO01    1      66.913  80.271  83.650
HETATM  135 C3   PO01    1      65.346  80.073  85.556
HETATM  136 C3   PO01    1      66.767  79.774  85.017
HETATM  137 C3   PO01    1      67.188  78.273  85.195
HETATM  138 O3   PO01    1      67.623  77.949  86.600
HETATM  139 C3   PO01    1      71.705  72.889  87.576
HETATM  140 C3   PO01    1      70.319  72.126  85.792
HETATM  141 C3   PO01    1      70.197  72.817  87.172
HETATM  142 CR   PO01    1      67.510  75.436  86.562
HETATM  143 CR   PO01    1      68.070  74.236  86.808
HETATM  144 CR   PO01    1      69.490  74.197  87.057
HETATM  145 CR   PO01    1      70.127  75.424  87.147
HETATM  146 CR   PO01    1      69.477  76.618  87.002
HETATM  147 CR   PO01    1      68.140  76.690  86.689
HETATM  148 H    PO01    1      68.360 121.615 108.966
HETATM  149 H    PO01    1      69.511 123.146 109.401
HETATM  150 H    PO01    1      67.577 124.650 110.006
HETATM  151 H    PO01    1      65.380 123.328 110.618
HETATM  152 H    PO01    1      65.783 122.134 109.369
HETATM  153 H    PO01    1     134.452 124.567 106.039
HETATM  154 H    PO01    1     133.007 123.431 104.484
HETATM  155 H    PO01    1     131.000 121.759 107.774
HETATM  156 H    PO01    1     132.686 122.443 109.206
HETATM  157 H    PO01    1     128.576 128.710 101.797
HETATM  158 H    PO01    1     128.984 127.703 103.017
HETATM  159 H    PO01    1     130.262 126.347 101.280
HETATM  160 H    PO01    1     128.451 125.518  99.828
HETATM  161 H    PO01    1     127.477 126.856 100.283
HETATM  162 H    PO01    1     132.450 120.896 103.562
HETATM  163 H    PO01    1     132.028 119.813 104.900
HETATM  164 H    PO01    1     130.974 120.024 103.614
HETATM  165 H    PO01    1     130.108 120.168 106.487
HETATM  166 H    PO01    1     129.023 121.654 106.232
HETATM  167 H    PO01    1     129.172 120.325 104.998
HETATM  168 H    PO01    1     129.058 123.025 100.905
HETATM  169 H    PO01    1     130.376 121.722 102.233
HETATM  170 H    PO01    1     130.093 124.336 105.554
HETATM  171 H    PO01    1     128.640 125.715 104.211
HETATM  172 O3   PO01    1      67.930 122.762 110.858
HETATM  173 C3   PO01    1      68.521 122.646 109.495
HETATM  174 C3   PO01    1      67.363 123.605 109.750
HETATM  175 C3   PO01    1      65.898 123.252 109.616
HETATM  176 O3   PO01    1      65.281 124.140 108.590
HETATM  177 CR   PO01    1     133.876 123.780 106.423
HETATM  178 CR   PO01    1     132.918 123.209 105.475
HETATM  179 CR   PO01    1     131.847 122.403 105.968
HETATM  180 CR   PO01    1     131.796 122.274 107.365
HETATM  181 CR   PO01    1     132.756 122.701 108.242
HETATM  182 CR   PO01    1     133.787 123.545 107.807
HETATM  183 O3   PO01    1     129.691 127.722  99.682
HETATM  184 C3   PO01    1     129.425 128.011 102.079
HETATM  185 C3   PO01    1     129.488 127.027 100.949
HETATM  186 C3   PO01    1     128.240 126.161 100.725
HETATM  187 O3   PO01    1     127.790 125.307 101.770
HETATM  188 C3   PO01    1     131.656 120.574 104.230
HETATM  189 C3   PO01    1     129.726 120.964 105.725
HETATM  190 C3   PO01    1     130.862 121.731 105.024
HETATM  191 CR   PO01    1     129.261 123.327 101.916
HETATM  192 CR   PO01    1     130.048 122.515 102.697
HETATM  193 CR   PO01    1     130.311 122.795 104.067
HETATM  194 CR   PO01    1     129.811 124.051 104.578
HETATM  195 CR   PO01    1     128.935 124.841 103.801
HETATM  196 CR   PO01    1     128.671 124.494 102.436
HETATM  197 H    PO01    1      74.782  90.391 109.163
HETATM  198 H    PO01    1      73.440  91.109 108.358
HETATM  199 H    PO01    1      72.164  89.370 109.824
HETATM  200 H    PO01    1      71.939  87.683 107.944
HETATM  201 H    PO01    1      73.339  88.569 107.101
HETATM  202 H    PO01    1      69.861  88.646 105.990
HETATM  203 H    PO01    1      69.412  88.885 103.528
HETATM  204 H    PO01    1      72.903  91.179 103.144
HETATM  205 H    PO01    1      73.171  91.206 105.501
HETATM  206 H    PO01    1      73.260  94.843 102.618
HETATM  207 H    PO01    1      74.820  95.060 103.278
HETATM  208 H    PO01    1      75.030  94.005 101.051
HETATM  209 H    PO01    1      74.559  95.084  98.892
HETATM  210 H    PO01    1      73.800  96.474  99.782
HETATM  211 H    PO01    1      71.714  87.612 101.644
HETATM  212 H    PO01    1      72.099  88.308  99.994
HETATM  213 H    PO01    1      73.178  88.670 101.289
HETATM  214 H    PO01    1      69.011  89.905 101.033
HETATM  215 H    PO01    1      69.901  89.213  99.757
HETATM  216 H    PO01    1      69.420  88.309 101.223
HETATM  217 H    PO01    1      70.655  94.114 101.040
HETATM  218 H    PO01    1      69.936  92.046 101.773
HETATM  219 H    PO01    1      73.225  90.425  99.500
HETATM  220 H    PO01    1      73.721  92.509  98.823
HETATM  221 O3   PO01    1      73.873  88.220 109.741
HETATM  222 C3   PO01    1      73.716  90.552 109.249
HETATM  223 C3   PO01    1      73.040  89.166 109.195
HETATM  224 C3   PO01    1      72.449  88.652 107.810
HETATM  225 O3   PO01    1      71.578  89.723 107.275
HETATM  226 CR   PO01    1      70.483  89.122 105.305
HETATM  227 CR   PO01    1      70.282  89.235 103.914
HETATM  228 CR   PO01    1      71.277  89.808 103.036
HETATM  229 CR   PO01    1      72.317  90.556 103.715
HETATM  230 CR   PO01    1      72.451  90.555 105.107
HETATM  231 CR   PO01    1      71.512  89.803 105.870
HETATM  232 O3   PO01    1      76.137  95.869 101.161
HETATM  233 C3   PO01    1      74.175  95.464 102.523
HETATM  234 C3   PO01    1      74.866  95.167 101.080
HETATM  235 C3   PO01    1      73.951  95.421  99.777
HETATM  236 O3   PO01    1      72.629  94.852  99.598
HETATM  237 C3   PO01    1      72.119  88.458 101.099
HETATM  238 C3   PO01    1      69.811  89.228 100.843
HETATM  239 C3   PO01    1      71.203  89.688 101.485
HETATM  240 CR   PO01    1      71.235  93.340 100.858
HETATM  241 CR   PO01    1      70.800  92.086 101.246
HETATM  242 CR   PO01    1      71.540  90.964 100.809
HETATM  243 CR   PO01    1      72.635  91.158  99.914
HETATM  244 CR   PO01    1      73.016  92.476  99.582
HETATM  245 CR   PO01    1      72.382  93.605 100.043
HETATM  246 H    PO01    1     131.324 127.244 103.595
HETATM  247 H    PO01    1     131.951 128.744 104.085
HETATM  248 H    PO01    1     133.553 128.724 102.477
HETATM  249 H    PO01    1     133.299 125.726 103.358
HETATM  250 H    PO01    1     134.010 127.152 104.217
HETATM  251 H    PO01    1      65.596 123.758 103.128
HETATM  252 H    PO01    1      65.828 122.153 101.342
HETATM  253 H    PO01    1      66.994 124.999  98.687
HETATM  254 H    PO01    1      66.323 126.752 100.158
HETATM  255 H    PO01    1      70.401 115.501 103.934
HETATM  256 H    PO01    1      70.666 117.094 103.050
HETATM  257 H    PO01    1      68.246 115.779 103.672
HETATM  258 H    PO01    1      68.240 118.822 103.690
HETATM  259 H    PO01    1      67.120 117.638 102.973
HETATM  260 H    PO01    1     134.119 121.765  98.535
HETATM  261 H    PO01    1      65.291 122.871  97.389
HETATM  262 H    PO01    1      65.618 121.190  97.247
HETATM  263 H    PO01    1      68.887 123.008  98.127
HETATM  264 H    PO01    1      68.168 121.928  96.870
HETATM  265 H    PO01    1      67.561 123.568  97.084
HETATM  266 H    PO01    1      69.962 120.176 101.578
HETATM  267 H    PO01    1      69.218 121.947 100.074
HETATM  268 H    PO01    1      65.874 119.496  99.122
HETATM  269 H    PO01    1      66.760 117.791 100.393
HETATM  270 O3   PO01    1     132.682 127.380 101.052
HETATM  271 C3   PO01    1     131.725 128.117 103.189
HETATM  272 C3   PO01    1     132.994 127.749 102.417
HETATM  273 C3   PO01    1     133.838 126.679 103.211
HETATM  274 O3   PO01    1      65.700 126.418 102.765
HETATM  275 CR   PO01    1      65.864 124.048 102.138
HETATM  276 CR   PO01    1      66.085 123.090 101.103
HETATM  277 CR   PO01    1      66.650 123.377  99.808
HETATM  278 CR   PO01    1      66.641 124.748  99.567
HETATM  279 CR   PO01    1      66.304 125.809 100.470
HETATM  280 CR   PO01    1      65.952 125.470 101.792
HETATM  281 O3   PO01    1      68.222 116.746 105.306
HETATM  282 C3   PO01    1      70.237 116.588 103.974
HETATM  283 C3   PO01    1      68.682 116.725 103.985
HETATM  284 C3   PO01    1      68.147 117.892 103.174
HETATM  285 O3   PO01    1      68.857 117.856 101.897
HETATM  286 C3   PO01    1      65.532 121.991  97.954
HETATM  287 C3   PO01    1      67.901 122.657  97.635
HETATM  288 C3   PO01    1      66.850 122.237  98.743
HETATM  289 CR   PO01    1      69.112 120.089 101.020
HETATM  290 CR   PO01    1      68.655 121.121 100.164
HETATM  291 CR   PO01    1      67.352 121.025  99.484
HETATM  292 CR   PO01    1      66.720 119.767  99.652
HETATM  293 CR   PO01    1      67.257 118.696 100.379
HETATM  294 CR   PO01    1      68.458 118.853 101.066
HETATM  295 H    PO01    1      66.326  66.109 110.154
HETATM  296 H    PO01    1      65.554  66.494 111.609
HETATM  297 H    PO01    1      67.156 134.084 111.792
HETATM  298 H    PO01    1      65.796 132.173 112.541
HETATM  299 H    PO01    1     133.894 133.041 112.071
HETATM  300 H    PO01    1     134.575 131.451 114.966
HETATM  301 H    PO01    1     132.862 131.048 116.578
HETATM  302 H    PO01    1     132.445  65.640 117.180
HETATM  303 H    PO01    1     133.620  66.084 115.044
HETATM  304 H    PO01    1     123.296 129.824 116.470
HETATM  305 H    PO01    1     123.410 128.193 117.039
HETATM  306 H    PO01    1     125.401 128.651 118.257
HETATM  307 H    PO01    1     125.713 130.206 115.663
HETATM  308 H    PO01    1     125.490 128.585 115.708
HETATM  309 H    PO01    1     132.644 130.898 118.928
HETATM  310 H    PO01    1     133.448 132.398 119.434
HETATM  311 H    PO01    1     132.059 131.816 120.298
HETATM  312 H    PO01    1     130.263 134.458 118.303
HETATM  313 H    PO01    1     130.246 133.546 119.794
HETATM  314 H    PO01    1     131.713 134.524 119.518
HETATM  315 H    PO01    1     128.057 129.518 118.944
HETATM  316 H    PO01    1     130.095 130.779 119.543
HETATM  317 H    PO01    1     129.705 132.918 116.004
HETATM  318 H    PO01    1     128.134 131.410 115.195
HETATM  319 O3   PO01    1      66.380 132.830 110.328
HETATM  320 C3   PO01    1      65.572  65.737 110.795
HETATM  321 C3   PO01    1      66.167 133.817 111.248
HETATM  322 C3   PO01    1      65.427 133.182 112.466
HETATM  323 O3   PO01    1      65.465 133.899 113.693
HETATM  324 CR   PO01    1     133.965 132.220 115.327
HETATM  325 CR   PO01    1     133.121 131.974 116.427
HETATM  326 CR   PO01    1     132.465 132.967 117.106
HETATM  327 CR   PO01    1     132.726 134.308 116.617
HETATM  328 CR   PO01    1     133.478 134.590 115.473
HETATM  329 CR   PO01    1     134.083 133.521 114.778
HETATM  330 O3   PO01    1     125.228 130.776 118.290
HETATM  331 C3   PO01    1     123.580 129.182 117.333
HETATM  332 C3   PO01    1     125.073 129.450 117.618
HETATM  333 C3   PO01    1     125.912 129.386 116.309
HETATM  334 O3   PO01    1     127.327 129.146 116.531
HETATM  335 C3   PO01    1     132.451 131.917 119.284
HETATM  336 C3   PO01    1     130.898 133.884 118.984
HETATM  337 C3   PO01    1     131.457 132.667 118.291
HETATM  338 CR   PO01    1     128.596 130.136 118.288
HETATM  339 CR   PO01    1     129.717 130.878 118.628
HETATM  340 CR   PO01    1     130.240 131.843 117.784
HETATM  341 CR   PO01    1     129.632 132.071 116.550
HETATM  342 CR   PO01    1     128.569 131.204 116.104
HETATM  343 CR   PO01    1     128.046 130.219 117.008
HETATM  344 H    PO01    1      99.146 122.165  66.981
HETATM  345 H    PO01    1      99.739 120.451  66.867
HETATM  346 H    PO01    1      98.754 120.457 133.973
HETATM  347 H    PO01    1      96.566 119.626  65.385
HETATM  348 H    PO01    1      96.662 120.414  66.851
HETATM  349 H    PO01    1      98.255 118.261  69.001
HETATM  350 H    PO01    1      97.017 116.861  70.394
HETATM  351 H    PO01    1      94.350 116.169  67.216
HETATM  352 H    PO01    1      95.815 117.404  65.815
HETATM  353 H    PO01    1      95.486 118.947  77.902
HETATM  354 H    PO01    1      95.149 117.385  76.940
HETATM  355 H    PO01    1      96.860 118.279  75.255
HETATM  356 H    PO01    1      95.140 119.793  74.040
HETATM  357 H    PO01    1      94.396 119.976  75.657
HETATM  358 H    PO01    1      93.387 114.340  68.457
HETATM  359 H    PO01    1      92.660 114.315  69.978
HETATM  360 H    PO01    1      92.688 115.754  68.949
HETATM  361 H    PO01    1      94.855 113.424  70.521
HETATM  362 H    PO01    1      95.710 113.717  68.884
HETATM  363 H    PO01    1      96.470 114.194  70.430
HETATM  364 H    PO01    1      92.669 118.616  72.550
HETATM  365 H    PO01    1      93.249 117.672  70.491
HETATM  366 H    PO01    1      95.875 114.975  72.308
HETATM  367 H    PO01    1      95.552 116.187  74.286
HETATM  368 O3   PO01    1      97.587 122.057 134.539
HETATM  369 C3   PO01    1      99.453 121.321  66.270
HETATM  370 C3   PO01    1      98.309 120.959  65.438
HETATM  371 C3   PO01    1      97.323 119.956  66.109
HETATM  372 O3   PO01    1      98.014 118.692  66.492
HETATM  373 CR   PO01    1      97.488 117.759  68.555
HETATM  374 CR   PO01    1      96.695 116.960  69.404
HETATM  375 CR   PO01    1      95.456 116.324  68.882
HETATM  376 CR   PO01    1      95.154 116.568  67.549
HETATM  377 CR   PO01    1      96.003 117.304  66.749
HETATM  378 CR   PO01    1      97.167 117.915  67.237
HETATM  379 O3   PO01    1      96.842 120.102  76.152
HETATM  380 C3   PO01    1      95.871 118.221  77.161
HETATM  381 C3   PO01    1      96.182 118.894  75.814
HETATM  382 C3   PO01    1      94.863 119.295  74.993
HETATM  383 O3   PO01    1      93.965 118.199  74.851
HETATM  384 C3   PO01    1      93.242 114.945  69.295
HETATM  385 C3   PO01    1      95.482 114.106  69.908
HETATM  386 C3   PO01    1      94.672 115.414  69.822
HETATM  387 CR   PO01    1      93.441 117.956  72.474
HETATM  388 CR   PO01    1      93.709 117.323  71.266
HETATM  389 CR   PO01    1      94.487 116.123  71.130
HETATM  390 CR   PO01    1      95.197 115.800  72.333
HETATM  391 CR   PO01    1      94.935 116.422  73.563
HETATM  392 CR   PO01    1      94.099 117.542  73.634
HETATM  393 H    PO01    1      76.708  80.441 101.133
HETATM  394 H    PO01    1      77.207  79.979 102.683
HETATM  395 H    PO01    1      75.613  78.178 102.823
HETATM  396 H    PO01    1      73.483  79.762 102.113
HETATM  397 H    PO01    1      74.462  80.999 101.805
HETATM  398 H    PO01    1      74.894  82.870 104.464
HETATM  399 H    PO01    1      73.228  84.437 105.100
HETATM  400 H    PO01    1      70.372  81.320 104.784
HETATM  401 H    PO01    1      72.231  79.692 104.496
HETATM  402 H    PO01    1     134.674  83.959  97.060
HETATM  403 H    PO01    1      66.867  84.479  96.972
HETATM  404 H    PO01    1      65.489  83.087  99.288
HETATM  405 H    PO01    1      68.425  83.424  98.911
HETATM  406 H    PO01    1      67.686  82.438 100.215
HETATM  407 H    PO01    1      68.851  84.026 106.908
HETATM  408 H    PO01    1      69.140  82.421 106.233
HETATM  409 H    PO01    1      70.244  83.134 107.341
HETATM  410 H    PO01    1      69.834  85.863 106.248
HETATM  411 H    PO01    1      71.384  85.173 106.802
HETATM  412 H    PO01    1      71.299  85.971 105.184
HETATM  413 H    PO01    1      69.671  85.452 101.005
HETATM  414 H    PO01    1      71.062  84.995 103.062
HETATM  415 H    PO01    1      67.565  83.788 104.943
HETATM  416 H    PO01    1      66.461  83.759 102.767
HETATM  417 O3   PO01    1      74.932  78.273 100.854
HETATM  418 C3   PO01    1      76.812  79.548 101.711
HETATM  419 C3   PO01    1      75.449  78.945 102.015
HETATM  420 C3   PO01    1      74.486  80.085 102.416
HETATM  421 O3   PO01    1      74.654  80.243 103.843
HETATM  422 CR   PO01    1      73.938  82.487 104.536
HETATM  423 CR   PO01    1      72.904  83.418 104.983
HETATM  424 CR   PO01    1      71.568  82.993 105.064
HETATM  425 CR   PO01    1      71.332  81.582 104.825
HETATM  426 CR   PO01    1      72.381  80.684 104.566
HETATM  427 CR   PO01    1      73.668  81.146 104.336
HETATM  428 O3   PO01    1      66.637  81.989  97.869
HETATM  429 C3   PO01    1      66.011  84.365  97.630
HETATM  430 C3   PO01    1      66.351  83.189  98.642
HETATM  431 C3   PO01    1      67.607  83.349  99.585
HETATM  432 O3   PO01    1      67.471  84.583 100.448
HETATM  433 C3   PO01    1      69.614  83.336 106.551
HETATM  434 C3   PO01    1      70.762  85.315 105.849
HETATM  435 C3   PO01    1      70.408  83.911 105.363
HETATM  436 CR   PO01    1      69.389  84.880 101.787
HETATM  437 CR   PO01    1      70.146  84.669 102.964
HETATM  438 CR   PO01    1      69.510  84.164 104.150
HETATM  439 CR   PO01    1      68.068  83.968 104.083
HETATM  440 CR   PO01    1      67.429  83.938 102.794
HETATM  441 CR   PO01    1      68.068  84.429 101.667
HETATM  442 H    PO01    1      85.074  77.888 126.816
HETATM  443 H    PO01    1      86.100  76.484 126.691
HETATM  444 H    PO01    1      87.574  78.094 126.001
HETATM  445 H    PO01    1      85.487  79.450 124.356
HETATM  446 H    PO01    1      87.135  79.756 124.120
HETATM  447 H    PO01    1      83.848  80.213 126.967
HETATM  448 H    PO01    1      81.843  81.648 126.484
HETATM  449 H    PO01    1      84.339  84.153 124.269
HETATM  450 H    PO01    1      86.133  82.562 124.449
HETATM  451 H    PO01    1      79.605  84.951 134.408
HETATM  452 H    PO01    1      79.065  83.544 133.371
HETATM  453 H    PO01    1      79.410  86.347 132.466
HETATM  454 H    PO01    1      78.723  84.010 130.825
HETATM  455 H    PO01    1      80.388  84.501 130.757
HETATM  456 H    PO01    1      80.918  85.725 123.829
HETATM  457 H    PO01    1      82.647  85.869 124.319
HETATM  458 H    PO01    1      82.097  84.790 122.859
HETATM  459 H    PO01    1      80.548  81.953 124.600
HETATM  460 H    PO01    1      79.874  83.380 123.867
HETATM  461 H    PO01    1      81.285  82.569 123.137
HETATM  462 H    PO01    1      81.125  86.806 128.515
HETATM  463 H    PO01    1      82.303  85.926 126.568
HETATM  464 H    PO01    1      79.484  82.790 126.440
HETATM  465 H    PO01    1      78.207  83.894 128.173
HETATM  466 O3   PO01    1      87.152  77.394 124.076
HETATM  467 C3   PO01    1      85.566  77.190 126.080
HETATM  468 C3   PO01    1      86.694  78.031 125.348
HETATM  469 C3   PO01    1      86.348  79.467 124.842
HETATM  470 O3   PO01    1      86.271  80.392 125.983
HETATM  471 CR   PO01    1      83.917  81.057 126.384
HETATM  472 CR   PO01    1      82.776  81.881 126.085
HETATM  473 CR   PO01    1      82.930  83.050 125.286
HETATM  474 CR   PO01    1      84.203  83.325 124.802
HETATM  475 CR   PO01    1      85.318  82.472 125.037
HETATM  476 CR   PO01    1      85.229  81.337 125.817
HETATM  477 O3   PO01    1      77.587  85.247 132.436
HETATM  478 C3   PO01    1      79.646  84.447 133.445
HETATM  479 C3   PO01    1      79.066  85.357 132.312
HETATM  480 C3   PO01    1      79.352  84.896 130.836
HETATM  481 O3   PO01    1      79.077  85.800 129.793
HETATM  482 C3   PO01    1      81.874  85.135 123.899
HETATM  483 C3   PO01    1      80.763  82.872 124.045
HETATM  484 C3   PO01    1      81.670  83.889 124.890
HETATM  485 CR   PO01    1      80.782  85.995 128.056
HETATM  486 CR   PO01    1      81.484  85.508 126.936
HETATM  487 CR   PO01    1      80.989  84.384 126.185
HETATM  488 CR   PO01    1      79.844  83.709 126.750
HETATM  489 CR   PO01    1      79.108  84.322 127.828
HETATM  490 CR   PO01    1      79.583  85.392 128.530
HETATM  491 H    PO01    1      88.028  93.823 125.296
HETATM  492 H    PO01    1      88.601  92.266 124.364
HETATM  493 H    PO01    1      86.625  91.146 124.883
HETATM  494 H    PO01    1      85.162  93.517 126.044
HETATM  495 H    PO01    1      86.515  92.975 127.092
HETATM  496 H    PO01    1      85.926  92.066 129.327
HETATM  497 H    PO01    1      84.783  92.295 131.166
HETATM  498 H    PO01    1      81.188  92.209 129.096
HETATM  499 H    PO01    1      82.348  91.781 126.969
HETATM  500 H    PO01    1      88.393  97.557 132.465
HETATM  501 H    PO01    1      88.664  95.963 131.800
HETATM  502 H    PO01    1      86.222  95.641 132.098
HETATM  503 H    PO01    1      85.265  97.937 131.735
HETATM  504 H    PO01    1      86.113  98.407 133.162
HETATM  505 H    PO01    1      80.134  91.440 131.308
HETATM  506 H    PO01    1      80.041  92.448 132.668
HETATM  507 H    PO01    1      80.098  93.154 131.094
HETATM  508 H    PO01    1      82.057  90.774 133.436
HETATM  509 H    PO01    1      82.456  90.179 131.796
HETATM  510 H    PO01    1      83.607  90.989 132.726
HETATM  511 H    PO01    1      84.917  94.882 134.511
HETATM  512 H    PO01    1      84.026  92.867 133.942
HETATM  513 H    PO01    1      81.555  94.871 131.138
HETATM  514 H    PO01    1      82.492  96.984 131.976
HETATM  515 O3   PO01    1      86.604  93.185 124.030
HETATM  516 C3   PO01    1      87.794  92.954 124.748
HETATM  517 C3   PO01    1      86.506  92.202 125.076
HETATM  518 C3   PO01    1      85.740  92.698 126.336
HETATM  519 O3   PO01    1      84.824  91.660 126.819
HETATM  520 CR   PO01    1      84.952  92.038 129.180
HETATM  521 CR   PO01    1      84.223  92.180 130.340
HETATM  522 CR   PO01    1      82.810  92.335 130.344
HETATM  523 CR   PO01    1      82.136  92.148 129.108
HETATM  524 CR   PO01    1      82.792  91.967 127.879
HETATM  525 CR   PO01    1      84.224  91.931 127.932
HETATM  526 O3   PO01    1      87.274  96.066 133.915
HETATM  527 C3   PO01    1      87.928  96.848 131.817
HETATM  528 C3   PO01    1      86.709  96.471 132.618
HETATM  529 C3   PO01    1      85.609  97.577 132.734
HETATM  530 O3   PO01    1      84.488  97.299 133.613
HETATM  531 C3   PO01    1      80.518  92.349 131.646
HETATM  532 C3   PO01    1      82.521  90.999 132.453
HETATM  533 C3   PO01    1      82.131  92.337 131.694
HETATM  534 CR   PO01    1      84.247  94.941 133.832
HETATM  535 CR   PO01    1      83.641  93.687 133.437
HETATM  536 CR   PO01    1      82.609  93.599 132.399
HETATM  537 CR   PO01    1      82.294  94.827 131.814
HETATM  538 CR   PO01    1      82.769  96.060 132.346
HETATM  539 CR   PO01    1      83.863  96.144 133.203
HETATM  540 H    PO01    1      74.487  80.430 131.474
HETATM  541 H    PO01    1      75.312  82.010 131.781
HETATM  542 H    PO01    1      76.503  79.462 131.068
HETATM  543 H    PO01    1      77.873  82.059 130.958
HETATM  544 H    PO01    1      77.499  81.124 129.396
HETATM  545 H    PO01    1      78.715  78.308 131.798
HETATM  546 H    PO01    1      78.811  76.133 130.796
HETATM  547 H    PO01    1      79.984  78.045 127.144
HETATM  548 H    PO01    1      79.686  80.052 128.202
HETATM  549 H    PO01    1      71.189  72.575 127.229
HETATM  550 H    PO01    1      72.825  72.239 126.850
HETATM  551 H    PO01    1      72.725  70.800 129.259
HETATM  552 H    PO01    1      73.637  72.388 130.453
HETATM  553 H    PO01    1      73.042  73.819 129.391
HETATM  554 H    PO01    1      80.753  76.084 126.535
HETATM  555 H    PO01    1      80.133  74.513 126.184
HETATM  556 H    PO01    1      79.086  75.807 126.063
HETATM  557 H    PO01    1      80.936  73.667 128.405
HETATM  558 H    PO01    1      81.605  75.233 128.960
HETATM  559 H    PO01    1      80.410  74.362 129.978
HETATM  560 H    PO01    1      76.920  71.424 128.319
HETATM  561 H    PO01    1      78.961  72.559 127.963
HETATM  562 H    PO01    1      76.990  76.356 128.544
HETATM  563 H    PO01    1      74.840  75.136 128.670
HETATM  564 O3   PO01    1      76.751  80.499 132.856
HETATM  565 C3   PO01    1      75.213  81.114 131.096
HETATM  566 C3   PO01    1      76.599  80.470 131.393
HETATM  567 C3   PO01    1      77.763  81.047 130.514
HETATM  568 O3   PO01    1      79.076  80.585 130.759
HETATM  569 CR   PO01    1      78.976  78.177 130.819
HETATM  570 CR   PO01    1      79.095  76.915 130.172
HETATM  571 CR   PO01    1      79.445  76.806 128.779
HETATM  572 CR   PO01    1      79.633  78.009 128.084
HETATM  573 CR   PO01    1      79.440  79.246 128.705
HETATM  574 CR   PO01    1      79.152  79.337 130.070
HETATM  575 O3   PO01    1      71.127  71.914 129.724
HETATM  576 C3   PO01    1      72.003  71.848 127.376
HETATM  577 C3   PO01    1      72.314  71.740 128.926
HETATM  578 C3   PO01    1      73.428  72.722 129.440
HETATM  579 O3   PO01    1      74.592  72.456 128.589
HETATM  580 C3   PO01    1      79.904  75.436 126.620
HETATM  581 C3   PO01    1      80.691  74.626 128.938
HETATM  582 C3   PO01    1      79.540  75.418 128.158
HETATM  583 CR   PO01    1      76.922  72.438 128.421
HETATM  584 CR   PO01    1      78.150  73.148 128.256
HETATM  585 CR   PO01    1      78.248  74.589 128.346
HETATM  586 CR   PO01    1      77.037  75.277 128.550
HETATM  587 CR   PO01    1      75.749  74.596 128.650
HETATM  588 CR   PO01    1      75.765  73.187 128.663
HETATM  589 H    PO01    1     132.583  66.293 133.586
HETATM  590 H    PO01    1     132.736  66.153  65.946
HETATM  591 H    PO01    1     130.118  65.934  65.875
HETATM  592 H    PO01    1     129.707  68.312 134.689
HETATM  593 H    PO01    1     131.401  68.485 134.565
HETATM  594 H    PO01    1     129.363  70.221  66.567
HETATM  595 H    PO01    1     129.563  72.196  68.117
HETATM  596 H    PO01    1     132.528  70.036  70.437
HETATM  597 H    PO01    1     132.386  68.242  68.794
HETATM  598 H    PO01    1     134.442  79.936  66.508
HETATM  599 H    PO01    1     133.686  80.487 134.340
HETATM  600 H    PO01    1     131.805  78.886  65.423
HETATM  601 H    PO01    1     132.501  78.482  68.445
HETATM  602 H    PO01    1     133.506  77.535  67.188
HETATM  603 H    PO01    1     130.156  71.577  71.936
HETATM  604 H    PO01    1     130.292  73.246  72.191
HETATM  605 H    PO01    1     129.013  72.614  70.987
HETATM  606 H    PO01    1     132.984  73.547  71.315
HETATM  607 H    PO01    1     132.630  71.993  72.054
HETATM  608 H    PO01    1     133.444  72.159  70.390
HETATM  609 H    PO01    1     132.882  74.999  66.812
HETATM  610 H    PO01    1     132.733  72.995  68.184
HETATM  611 H    PO01    1     129.796  74.910  70.577
HETATM  612 H    PO01    1     129.990  76.893  69.098
HETATM  613 O3   PO01    1     130.022  66.543 133.271
HETATM  614 C3   PO01    1     132.150  65.870 134.493
HETATM  615 C3   PO01    1     130.672  66.452 134.534
HETATM  616 C3   PO01    1     130.655  67.924  65.605
HETATM  617 O3   PO01    1     130.508  68.012  66.997
HETATM  618 CR   PO01    1     129.946  70.245  67.480
HETATM  619 CR   PO01    1     130.123  71.359  68.383
HETATM  620 CR   PO01    1     131.002  71.262  69.511
HETATM  621 CR   PO01    1     131.763  70.065  69.694
HETATM  622 CR   PO01    1     131.766  69.115  68.667
HETATM  623 CR   PO01    1     130.710  69.097  67.661
HETATM  624 O3   PO01    1     132.526  80.478  66.683
HETATM  625 C3   PO01    1     133.607  79.967  65.919
HETATM  626 C3   PO01    1     132.419  79.104  66.305
HETATM  627 C3   PO01    1     132.543  78.029  67.401
HETATM  628 O3   PO01    1     131.434  77.137  67.199
HETATM  629 C3   PO01    1     130.099  72.506  71.413
HETATM  630 C3   PO01    1     132.669  72.503  71.086
HETATM  631 C3   PO01    1     131.249  72.500  70.334
HETATM  632 CR   PO01    1     132.275  74.927  67.641
HETATM  633 CR   PO01    1     132.185  73.815  68.457
HETATM  634 CR   PO01    1     131.240  73.763  69.543
HETATM  635 CR   PO01    1     130.421  74.892  69.790
HETATM  636 CR   PO01    1     130.578  76.046  68.963
HETATM  637 CR   PO01    1     131.417  76.010  67.859
HETATM  638 H    PO01    3      65.847  86.698  77.407
HETATM  639 H    PO01    3      67.275  85.840  76.611
HETATM  640 H    PO01    3      65.715  83.975  75.940
HETATM  641 H    PO01    3     132.779  84.821  75.499
HETATM  642 H    PO01    3     132.948  85.828  76.970
HETATM  643 H    PO01    3     130.936  85.321  78.711
HETATM  644 H    PO01    3     128.588  85.088  78.796
HETATM  645 H    PO01    3     128.913  81.600  76.385
HETATM  646 H    PO01    3     131.289  82.028  76.055
HETATM  647 H    PO01    3     124.569  85.433  70.026
HETATM  648 H    PO01    3     125.062  84.298  68.638
HETATM  649 H    PO01    3     124.284  82.175  69.665
HETATM  650 H    PO01    3     123.666  82.381  72.058
HETATM  651 H    PO01    3     124.011  84.095  71.940
HETATM  652 H    PO01    3     125.794  81.390  78.588
HETATM  653 H    PO01    3     127.365  80.862  78.199
HETATM  654 H    PO01    3     127.238  81.978  79.566
HETATM  655 H    PO01    3     124.923  83.935  78.185
HETATM  656 H    PO01    3     126.129  84.098  79.476
HETATM  657 H    PO01    3     126.224  85.028  78.089
HETATM  658 H    PO01    3     125.559  80.843  73.563
HETATM  659 H    PO01    3     126.253  80.912  75.965
HETATM  660 H    PO01    3     126.582  85.102  75.872
HETATM  661 H    PO01    3     126.253  84.973  73.630
HETATM  662 O3   PO01    3      65.696  86.010  75.441
HETATM  663 C3   PO01    3      66.163  85.932  76.751
HETATM  664 C3   PO01    3     134.640  84.879  76.153
HETATM  665 C3   PO01    3     133.160  84.863  76.517
HETATM  666 O3   PO01    3     132.732  83.727  77.361
HETATM  667 CR   PO01    3     130.497  84.549  78.098
HETATM  668 CR   PO01    3     129.062  84.398  78.182
HETATM  669 CR   PO01    3     128.449  83.306  77.555
HETATM  670 CR   PO01    3     129.303  82.461  76.761
HETATM  671 CR   PO01    3     130.757  82.620  76.654
HETATM  672 CR   PO01    3     131.331  83.674  77.385
HETATM  673 O3   PO01    3     123.043  83.859  69.597
HETATM  674 C3   PO01    3     124.328  84.523  69.433
HETATM  675 C3   PO01    3     124.188  83.167  70.192
HETATM  676 C3   PO01    3     124.321  83.129  71.652
HETATM  677 O3   PO01    3     125.690  82.850  72.021
HETATM  678 C3   PO01    3     126.843  81.741  78.563
HETATM  679 C3   PO01    3     125.987  84.061  78.443
HETATM  680 C3   PO01    3     126.948  83.049  77.671
HETATM  681 CR   PO01    3     125.811  81.736  74.075
HETATM  682 CR   PO01    3     126.097  81.780  75.507
HETATM  683 CR   PO01    3     126.462  82.981  76.222
HETATM  684 CR   PO01    3     126.447  84.162  75.429
HETATM  685 CR   PO01    3     126.123  84.134  74.065
HETATM  686 CR   PO01    3     125.786  82.952  73.386
HETATM  687 H    PO01    1     123.840  75.117 131.326
HETATM  688 H    PO01    1     123.994  73.852 132.348
HETATM  689 H    PO01    1     122.882  73.346 129.653
HETATM  690 H    PO01    1     125.101  72.620 129.048
HETATM  691 H    PO01    1     125.725  73.033 130.616
HETATM  692 H    PO01    1     125.722  73.909 126.996
HETATM  693 H    PO01    1     127.853  74.139 125.726
HETATM  694 H    PO01    1     129.541  75.847 129.280
HETATM  695 H    PO01    1     127.566  75.468 130.315
HETATM  696 H    PO01    1     131.722  83.468 124.842
HETATM  697 H    PO01    1     130.771  83.126 126.269
HETATM  698 H    PO01    1     133.150  83.212 127.451
HETATM  699 H    PO01    1     133.982  80.966 126.743
HETATM  700 H    PO01    1     132.819  81.114 125.281
HETATM  701 H    PO01    1     130.660  73.420 127.267
HETATM  702 H    PO01    1     131.979  74.243 126.336
HETATM  703 H    PO01    1     131.562  74.695 128.013
HETATM  704 H    PO01    1     131.040  75.277 124.555
HETATM  705 H    PO01    1     129.696  74.195 124.760
HETATM  706 H    PO01    1     129.405  75.908 124.337
HETATM  707 H    PO01    1     129.644  80.004 126.018
HETATM  708 H    PO01    1     128.929  77.778 125.809
HETATM  709 H    PO01    1     132.626  76.587 127.498
HETATM  710 H    PO01    1     133.289  78.754 127.796
HETATM  711 O3   PO01    1     123.307  71.753 130.870
HETATM  712 C3   PO01    1     123.354  74.212 131.582
HETATM  713 C3   PO01    1     123.568  73.147 130.500
HETATM  714 C3   PO01    1     124.995  73.275 129.876
HETATM  715 O3   PO01    1     125.317  74.579 129.449
HETATM  716 CR   PO01    1     126.564  74.317 127.390
HETATM  717 CR   PO01    1     127.800  74.470 126.669
HETATM  718 CR   PO01    1     128.917  75.115 127.282
HETATM  719 CR   PO01    1     128.782  75.514 128.674
HETATM  720 CR   PO01    1     127.614  75.259 129.365
HETATM  721 CR   PO01    1     126.485  74.675 128.734
HETATM  722 O3   PO01    1     134.220  83.279 125.705
HETATM  723 C3   PO01    1     131.699  83.620 125.905
HETATM  724 C3   PO01    1     133.030  82.936 126.385
HETATM  725 C3   PO01    1     133.024  81.399 126.368
HETATM  726 O3   PO01    1     131.832  80.888 127.042
HETATM  727 C3   PO01    1     131.152  74.342 127.084
HETATM  728 C3   PO01    1     129.991  75.214 124.949
HETATM  729 C3   PO01    1     130.188  75.424 126.537
HETATM  730 CR   PO01    1     130.333  79.229 126.320
HETATM  731 CR   PO01    1     129.898  77.947 126.159
HETATM  732 CR   PO01    1     130.712  76.847 126.598
HETATM  733 CR   PO01    1     131.949  77.246 127.159
HETATM  734 CR   PO01    1     132.380  78.538 127.402
HETATM  735 CR   PO01    1     131.602  79.546 126.858
HETATM  736 H    PO01    1      74.940  98.358  92.852
HETATM  737 H    PO01    1      75.605  97.933  94.565
HETATM  738 H    PO01    1      75.100  96.030  92.117
HETATM  739 H    PO01    1      76.227  95.387  94.924
HETATM  740 H    PO01    1      77.220  95.178  93.389
HETATM  741 H    PO01    1      77.376  92.302  92.965
HETATM  742 H    PO01    1      78.220  90.709  94.755
HETATM  743 H    PO01    1      75.048  91.354  97.125
HETATM  744 H    PO01    1      74.229  93.210  95.621
HETATM  745 H    PO01    1      80.079  85.564  88.450
HETATM  746 H    PO01    1      78.365  85.120  88.849
HETATM  747 H    PO01    1      80.443  86.528  90.806
HETATM  748 H    PO01    1      77.610  85.710  91.065
HETATM  749 H    PO01    1      78.383  87.312  91.346
HETATM  750 H    PO01    1      79.007  90.809  97.249
HETATM  751 H    PO01    1      77.790  90.705  98.594
HETATM  752 H    PO01    1      78.669  89.233  98.168
HETATM  753 H    PO01    1      74.923  88.927  97.299
HETATM  754 H    PO01    1      76.106  88.024  98.170
HETATM  755 H    PO01    1      75.838  89.692  98.689
HETATM  756 H    PO01    1      80.064  86.797  94.656
HETATM  757 H    PO01    1      79.565  88.429  96.178
HETATM  758 H    PO01    1      75.463  87.971  95.193
HETATM  759 H    PO01    1      76.210  86.374  93.360
HETATM  760 O3   PO01    1      74.004  96.289  93.837
HETATM  761 C3   PO01    1      75.686  97.697  93.443
HETATM  762 C3   PO01    1      75.247  96.260  93.211
HETATM  763 C3   PO01    1      76.170  95.163  93.853
HETATM  764 O3   PO01    1      75.436  93.916  93.540
HETATM  765 CR   PO01    1      76.864  92.095  93.935
HETATM  766 CR   PO01    1      77.352  91.145  94.853
HETATM  767 CR   PO01    1      76.609  90.811  95.978
HETATM  768 CR   PO01    1      75.522  91.610  96.343
HETATM  769 CR   PO01    1      75.060  92.577  95.484
HETATM  770 CR   PO01    1      75.827  92.916  94.315
HETATM  771 O3   PO01    1      79.894  84.521  90.833
HETATM  772 C3   PO01    1      79.199  85.873  88.987
HETATM  773 C3   PO01    1      79.577  85.872  90.538
HETATM  774 C3   PO01    1      78.525  86.259  91.469
HETATM  775 O3   PO01    1      78.759  85.734  92.850
HETATM  776 C3   PO01    1      78.204  90.122  97.753
HETATM  777 C3   PO01    1      75.869  89.045  97.825
HETATM  778 C3   PO01    1      77.035  89.608  96.808
HETATM  779 CR   PO01    1      79.079  87.031  94.709
HETATM  780 CR   PO01    1      78.788  88.025  95.677
HETATM  781 CR   PO01    1      77.462  88.489  95.835
HETATM  782 CR   PO01    1      76.488  87.755  95.075
HETATM  783 CR   PO01    1      76.843  86.816  94.047
HETATM  784 CR   PO01    1      78.179  86.481  93.845
HETATM  785 H    PO01    1      67.276  80.736  66.769
HETATM  786 H    PO01    1      68.286  81.844  65.707
HETATM  787 H    PO01    1      68.614  83.516  67.849
HETATM  788 H    PO01    1      67.532  82.547  70.070
HETATM  789 H    PO01    1      66.836  81.356  69.044
HETATM  790 H    PO01    1     133.638  81.865  68.518
HETATM  791 H    PO01    1     131.488  82.045  69.572
HETATM  792 H    PO01    1     133.107  85.276  71.921
HETATM  793 H    PO01    1      65.758  84.924  70.789
HETATM  794 H    PO01    1     126.129  76.992  72.447
HETATM  795 H    PO01    1     127.549  76.122  72.041
HETATM  796 H    PO01    1     128.220  76.264  74.447
HETATM  797 H    PO01    1     128.326  78.535  74.871
HETATM  798 H    PO01    1     126.959  78.918  73.875
HETATM  799 H    PO01    1     131.122  85.421  72.900
HETATM  800 H    PO01    1     129.667  84.653  73.499
HETATM  801 H    PO01    1     131.291  84.037  73.884
HETATM  802 H    PO01    1     128.783  84.817  71.161
HETATM  803 H    PO01    1     130.440  85.590  70.682
HETATM  804 H    PO01    1     129.769  84.341  69.723
HETATM  805 H    PO01    1     127.663  80.161  71.212
HETATM  806 H    PO01    1     128.528  82.363  70.622
HETATM  807 H    PO01    1     131.697  81.739  73.245
HETATM  808 H    PO01    1     130.722  79.638  73.837
HETATM  809 O3   PO01    1      69.035  81.494  67.570
HETATM  810 C3   PO01    1      67.866  81.640  66.732
HETATM  811 C3   PO01    1      68.157  82.525  67.954
HETATM  812 C3   PO01    1      67.154  82.394  69.034
HETATM  813 O3   PO01    1      66.148  83.319  68.701
HETATM  814 CR   PO01    1     133.526  82.536  69.260
HETATM  815 CR   PO01    1     132.248  82.674  69.883
HETATM  816 CR   PO01    1     132.056  83.676  70.900
HETATM  817 CR   PO01    1     133.180  84.490  71.225
HETATM  818 CR   PO01    1     134.447  84.316  70.539
HETATM  819 CR   PO01    1     134.574  83.361  69.536
HETATM  820 O3   PO01    1     126.376  76.707  75.177
HETATM  821 C3   PO01    1     126.768  76.215  72.784
HETATM  822 C3   PO01    1     127.344  76.828  74.130
HETATM  823 C3   PO01    1     127.823  78.294  73.967
HETATM  824 O3   PO01    1     128.752  78.528  72.859
HETATM  825 C3   PO01    1     130.656  84.466  73.090
HETATM  826 C3   PO01    1     129.763  84.707  70.722
HETATM  827 C3   PO01    1     130.706  83.733  71.685
HETATM  828 CR   PO01    1     128.437  80.521  71.648
HETATM  829 CR   PO01    1     128.973  81.809  71.355
HETATM  830 CR   PO01    1     130.163  82.315  71.899
HETATM  831 CR   PO01    1     130.842  81.508  72.858
HETATM  832 CR   PO01    1     130.293  80.270  73.209
HETATM  833 CR   PO01    1     129.122  79.802  72.600
HETATM  834 H    PO01    1     134.678  81.466  88.471
HETATM  835 H    PO01    1      66.393  81.861  87.205
HETATM  836 H    PO01    1      67.820  79.691  88.320
HETATM  837 H    PO01    1      65.907  80.494  90.544
HETATM  838 H    PO01    1      67.560  79.978  90.888
HETATM  839 H    PO01    1     133.669  78.028  91.061
HETATM  840 H    PO01    1     133.352  76.714  93.028
HETATM  841 H    PO01    1      68.119  76.139  93.219
HETATM  842 H    PO01    1      68.301  77.597  91.362
HETATM  843 H    PO01    1      67.511  80.539 101.969
HETATM  844 H    PO01    1      68.487  79.517 103.288
HETATM  845 H    PO01    1      68.843  77.690 101.478
HETATM  846 H    PO01    1      68.864  78.519  98.985
HETATM  847 H    PO01    1      67.542  79.668  99.418
HETATM  848 H    PO01    1     133.893  74.024  95.718
HETATM  849 H    PO01    1     133.300  75.606  95.252
HETATM  850 H    PO01    1     133.333  74.334  94.019
HETATM  851 H    PO01    1      66.449  73.027  94.747
HETATM  852 H    PO01    1      66.374  73.678  92.981
HETATM  853 H    PO01    1      67.611  74.210  94.178
HETATM  854 H    PO01    1      66.172  79.035  97.268
HETATM  855 H    PO01    1      65.506  77.826  95.273
HETATM  856 H    PO01    1      67.013  74.249  96.877
HETATM  857 H    PO01    1      67.395  75.295  98.995
HETATM  858 O3   PO01    1      67.901  81.747  89.066
HETATM  859 C3   PO01    1      66.036  81.032  87.850
HETATM  860 C3   PO01    1      67.190  80.535  88.718
HETATM  861 C3   PO01    1      66.751  79.982  90.139
HETATM  862 O3   PO01    1      66.477  78.594  89.973
HETATM  863 CR   PO01    1     134.424  77.589  91.556
HETATM  864 CR   PO01    1     134.308  76.878  92.759
HETATM  865 CR   PO01    1      65.907  76.199  93.403
HETATM  866 CR   PO01    1      67.234  76.525  92.875
HETATM  867 CR   PO01    1      67.367  77.349  91.741
HETATM  868 CR   PO01    1      66.253  77.809  91.055
HETATM  869 O3   PO01    1      69.406  79.770 101.351
HETATM  870 C3   PO01    1      68.277  79.750 102.194
HETATM  871 C3   PO01    1      68.444  78.705 101.154
HETATM  872 C3   PO01    1      67.982  78.717  99.687
HETATM  873 O3   PO01    1      66.906  77.719  99.587
HETATM  874 C3   PO01    1     133.837  74.781  94.891
HETATM  875 C3   PO01    1      66.545  73.887  94.066
HETATM  876 C3   PO01    1      65.817  75.215  94.559
HETATM  877 CR   PO01    1      66.342  78.002  97.224
HETATM  878 CR   PO01    1      66.028  77.323  96.006
HETATM  879 CR   PO01    1      66.307  75.919  95.823
HETATM  880 CR   PO01    1      66.848  75.245  96.942
HETATM  881 CR   PO01    1      67.040  75.863  98.156
HETATM  882 CR   PO01    1      66.778  77.248  98.299
HETATM  883 H    PO01    1      79.032 104.691 106.038
HETATM  884 H    PO01    1      77.735 105.838 106.003
HETATM  885 H    PO01    1      76.207 104.104 106.979
HETATM  886 H    PO01    1      75.656 103.046 104.836
HETATM  887 H    PO01    1      77.254 103.574 104.163
HETATM  888 H    PO01    1      78.292 105.645 103.382
HETATM  889 H    PO01    1      78.497 106.644 101.340
HETATM  890 H    PO01    1      74.393 106.412 100.581
HETATM  891 H    PO01    1      74.002 105.783 102.821
HETATM  892 H    PO01    1      84.670 112.662  97.252
HETATM  893 H    PO01    1      83.384 111.859  96.344
HETATM  894 H    PO01    1      83.404 112.456  99.419
HETATM  895 H    PO01    1      81.316 111.594  97.295
HETATM  896 H    PO01    1      80.750 112.360  98.854
HETATM  897 H    PO01    1      75.817 105.441  98.558
HETATM  898 H    PO01    1      76.977 106.283  97.421
HETATM  899 H    PO01    1      77.595 105.336  98.613
HETATM  900 H    PO01    1      74.738 107.377  98.704
HETATM  901 H    PO01    1      75.350 108.805  99.570
HETATM  902 H    PO01    1      75.717 108.639  97.834
HETATM  903 H    PO01    1      79.239 111.179 100.028
HETATM  904 H    PO01    1      77.283 109.894 100.134
HETATM  905 H    PO01    1      79.290 106.706  98.186
HETATM  906 H    PO01    1      81.248 108.210  97.851
HETATM  907 O3   PO01    1      77.541 102.657 106.574
HETATM  908 C3   PO01    1      78.116 104.980 106.552
HETATM  909 C3   PO01    1      77.027 103.935 106.312
HETATM  910 C3   PO01    1      76.449 103.876 104.889
HETATM  911 O3   PO01    1      75.856 105.154 104.547
HETATM  912 CR   PO01    1      77.439 105.805 102.833
HETATM  913 CR   PO01    1      77.572 106.384 101.586
HETATM  914 CR   PO01    1      76.522 106.666 100.694
HETATM  915 CR   PO01    1      75.189 106.333 101.175
HETATM  916 CR   PO01    1      74.978 105.907 102.490
HETATM  917 CR   PO01    1      76.077 105.618 103.278
HETATM  918 O3   PO01    1      82.576 113.824  98.001
HETATM  919 C3   PO01    1      83.905 111.888  97.292
HETATM  920 C3   PO01    1      82.911 112.412  98.387
HETATM  921 C3   PO01    1      81.536 111.765  98.340
HETATM  922 O3   PO01    1      81.558 110.466  98.956
HETATM  923 C3   PO01    1      76.770 105.995  98.388
HETATM  924 C3   PO01    1      75.575 108.054  98.804
HETATM  925 C3   PO01    1      76.805 107.284  99.269
HETATM  926 CR   PO01    1      79.318 110.228  99.641
HETATM  927 CR   PO01    1      78.135 109.412  99.750
HETATM  928 CR   PO01    1      78.074 108.083  99.184
HETATM  929 CR   PO01    1      79.214 107.632  98.532
HETATM  930 CR   PO01    1      80.387 108.462  98.337
HETATM  931 CR   PO01    1      80.417 109.746  98.911
HETATM  932 H    PO01    1     134.008  72.090 105.795
HETATM  933 H    PO01    1     132.530  73.075 106.349
HETATM  934 H    PO01    1     131.053  72.320 104.581
HETATM  935 H    PO01    1     133.489  73.814 103.614
HETATM  936 H    PO01    1     132.041  74.429 104.529
HETATM  937 H    PO01    1     130.047  76.146 103.061
HETATM  938 H    PO01    1     130.276  78.258 102.246
HETATM  939 H    PO01    1     133.713  76.872 100.087
HETATM  940 H    PO01    1     133.389  74.676 100.948
HETATM  941 H    PO01    1     129.864  85.623 106.916
HETATM  942 H    PO01    1     129.756  83.944 106.469
HETATM  943 H    PO01    1     132.618  84.360 106.665
HETATM  944 H    PO01    1     132.731  84.422 104.272
HETATM  945 H    PO01    1     130.986  84.633 104.258
HETATM  946 H    PO01    1     133.345  78.808  98.739
HETATM  947 H    PO01    1     133.402  80.439  99.082
HETATM  948 H    PO01    1     134.304  79.243 100.176
HETATM  949 H    PO01    1     130.779  79.967  98.505
HETATM  950 H    PO01    1     131.005  78.324  98.570
HETATM  951 H    PO01    1     129.938  79.136  99.723
HETATM  952 H    PO01    1     129.970  82.413 103.091
HETATM  953 H    PO01    1     130.072  81.006 101.151
HETATM  954 H    PO01    1     133.893  79.703 102.388
HETATM  955 H    PO01    1     133.906  81.263 104.133
HETATM  956 O3   PO01    1     132.388  71.149 103.740
HETATM  957 C3   PO01    1     132.873  72.125 105.896
HETATM  958 C3   PO01    1     132.115  72.342 104.452
HETATM  959 C3   PO01    1     132.399  73.748 103.751
HETATM  960 O3   PO01    1     131.580  73.841 102.574
HETATM  961 CR   PO01    1     130.862  76.237 102.469
HETATM  962 CR   PO01    1     130.933  77.547 101.944
HETATM  963 CR   PO01    1     131.985  77.732 100.966
HETATM  964 CR   PO01    1     132.934  76.732 100.666
HETATM  965 CR   PO01    1     132.779  75.476 101.209
HETATM  966 CR   PO01    1     131.696  75.178 102.028
HETATM  967 O3   PO01    1     132.199  86.242 106.216
HETATM  968 C3   PO01    1     130.450  84.685 106.975
HETATM  969 C3   PO01    1     131.787  84.844 106.108
HETATM  970 C3   PO01    1     131.829  84.123 104.731
HETATM  971 O3   PO01    1     131.702  82.664 104.877
HETATM  972 C3   PO01    1     133.395  79.432  99.546
HETATM  973 C3   PO01    1     130.894  79.143  99.250
HETATM  974 C3   PO01    1     132.069  79.129 100.347
HETATM  975 CR   PO01    1     130.790  81.748 102.912
HETATM  976 CR   PO01    1     130.865  80.971 101.727
HETATM  977 CR   PO01    1     132.054  80.283 101.461
HETATM  978 CR   PO01    1     133.120  80.375 102.413
HETATM  979 CR   PO01    1     133.051  81.223 103.518
HETATM  980 CR   PO01    1     131.844  81.930 103.767
HETATM  981 H    PO01    1      71.234  87.281 111.465
HETATM  982 H    PO01    1      71.075  88.519 112.641
HETATM  983 H    PO01    1      70.959  85.547 113.334
HETATM  984 H    PO01    1      73.184  87.294 114.224
HETATM  985 H    PO01    1      73.347  86.960 112.558
HETATM  986 H    PO01    1      75.409  85.370 112.178
HETATM  987 H    PO01    1      75.406  84.051 110.017
HETATM  988 H    PO01    1      72.203  81.864 111.668
HETATM  989 H    PO01    1      71.986  83.513 113.413
HETATM  990 H    PO01    1      69.269  73.261 111.082
HETATM  991 H    PO01    1      68.593  74.887 110.804
HETATM  992 H    PO01    1      71.478  74.562 111.688
HETATM  993 H    PO01    1      71.348  76.749 112.266
HETATM  994 H    PO01    1      69.849  77.149 111.495
HETATM  995 H    PO01    1      72.272  83.307 108.784
HETATM  996 H    PO01    1      73.871  83.705 108.152
HETATM  997 H    PO01    1      72.970  82.224 107.593
HETATM  998 H    PO01    1      75.155  80.724 108.143
HETATM  999 H    PO01    1      75.771  82.390 108.305
HETATM 1000 H    PO01    1      75.903  81.178 109.606
HETATM 1001 H    PO01    1      73.575  77.866 111.737
HETATM 1002 H    PO01    1      74.592  79.958 111.281
HETATM 1003 H    PO01    1      71.634  80.721 108.445
HETATM 1004 H    PO01    1      70.858  78.460 108.590
HETATM 1005 O3   PO01    1      70.863  86.839 114.884
HETATM 1006 C3   PO01    1      70.711  87.453 112.432
HETATM 1007 C3   PO01    1      71.342  86.561 113.506
HETATM 1008 C3   PO01    1      72.924  86.553 113.486
HETATM 1009 O3   PO01    1      73.647  85.373 113.950
HETATM 1010 CR   PO01    1      74.757  84.608 111.989
HETATM 1011 CR   PO01    1      74.759  83.799 110.818
HETATM 1012 CR   PO01    1      73.861  82.705 110.745
HETATM 1013 CR   PO01    1      72.867  82.595 111.721
HETATM 1014 CR   PO01    1      72.745  83.519 112.776
HETATM 1015 CR   PO01    1      73.752  84.401 112.980
HETATM 1016 O3   PO01    1      69.935  74.783 113.062
HETATM 1017 C3   PO01    1      69.492  74.304 110.713
HETATM 1018 C3   PO01    1      70.443  75.053 111.721
HETATM 1019 C3   PO01    1      70.723  76.562 111.438
HETATM 1020 O3   PO01    1      71.555  76.788 110.337
HETATM 1021 C3   PO01    1      73.242  82.847 108.435
HETATM 1022 C3   PO01    1      75.300  81.581 108.800
HETATM 1023 C3   PO01    1      73.889  81.867 109.493
HETATM 1024 CR   PO01    1      73.184  78.421 110.990
HETATM 1025 CR   PO01    1      73.790  79.652 110.706
HETATM 1026 CR   PO01    1      73.229  80.563 109.770
HETATM 1027 CR   PO01    1      72.085  80.132 109.081
HETATM 1028 CR   PO01    1      71.546  78.887 109.206
HETATM 1029 CR   PO01    1      72.088  77.990 110.181
HETATM 1030 H    PO01    1     122.065  74.446 122.184
HETATM 1031 H    PO01    1     123.340  74.084 123.336
HETATM 1032 H    PO01    1     121.930  76.810 122.955
HETATM 1033 H    PO01    1     124.493  76.249 124.505
HETATM 1034 H    PO01    1     122.886  76.546 125.144
HETATM 1035 H    PO01    1     126.014  78.141 125.594
HETATM 1036 H    PO01    1     126.353  79.128 127.745
HETATM 1037 H    PO01    1     122.350  80.884 127.472
HETATM 1038 H    PO01    1     122.089  79.732 125.565
HETATM 1039 H    PO01    1     132.462  81.891 132.686
HETATM 1040 H    PO01    1     130.873  82.382 132.734
HETATM 1041 H    PO01    1     131.687  84.047 130.650
HETATM 1042 H    PO01    1     130.407  81.381 130.384
HETATM 1043 H    PO01    1     130.829  82.479 129.074
HETATM 1044 H    PO01    1     123.757  82.124 130.851
HETATM 1045 H    PO01    1     123.700  82.701 129.165
HETATM 1046 H    PO01    1     122.477  81.548 129.805
HETATM 1047 H    PO01    1     124.053  79.599 131.339
HETATM 1048 H    PO01    1     123.265  78.905 130.043
HETATM 1049 H    PO01    1     124.903  78.586 130.165
HETATM 1050 H    PO01    1     128.123  83.344 128.213
HETATM 1051 H    PO01    1     126.067  82.140 127.744
HETATM 1052 H    PO01    1     126.072  80.528 131.581
HETATM 1053 H    PO01    1     128.138  81.770 132.030
HETATM 1054 O3   PO01    1     123.549  76.321 121.814
HETATM 1055 C3   PO01    1     122.437  74.727 123.143
HETATM 1056 C3   PO01    1     122.835  76.233 123.058
HETATM 1057 C3   PO01    1     123.557  76.803 124.357
HETATM 1058 O3   PO01    1     123.668  78.258 124.320
HETATM 1059 CR   PO01    1     125.182  78.683 126.052
HETATM 1060 CR   PO01    1     125.378  79.287 127.332
HETATM 1061 CR   PO01    1     124.385  80.165 127.987
HETATM 1062 CR   PO01    1     123.186  80.289 127.189
HETATM 1063 CR   PO01    1     122.998  79.625 125.986
HETATM 1064 CR   PO01    1     123.964  78.797 125.447
HETATM 1065 O3   PO01    1     133.080  82.436 130.383
HETATM 1066 C3   PO01    1     131.856  82.761 132.391
HETATM 1067 C3   PO01    1     131.796  83.017 130.847
HETATM 1068 C3   PO01    1     130.567  82.431 130.107
HETATM 1069 O3   PO01    1     129.379  83.211 130.353
HETATM 1070 C3   PO01    1     123.530  81.848 129.795
HETATM 1071 C3   PO01    1     124.177  79.422 130.284
HETATM 1072 C3   PO01    1     124.524  80.682 129.353
HETATM 1073 CR   PO01    1     127.657  82.747 128.882
HETATM 1074 CR   PO01    1     126.441  82.034 128.679
HETATM 1075 CR   PO01    1     125.818  81.211 129.635
HETATM 1076 CR   PO01    1     126.461  81.195 130.907
HETATM 1077 CR   PO01    1     127.616  81.907 131.140
HETATM 1078 CR   PO01    1     128.171  82.667 130.164
HETATM 1079 H    PO01    1      87.698  69.734 133.749
HETATM 1080 H    PO01    1      87.608  70.420 132.227
HETATM 1081 H    PO01    1      85.733  70.966 134.531
HETATM 1082 H    PO01    1      85.442  71.431 131.473
HETATM 1083 H    PO01    1      85.860  72.887 132.618
HETATM 1084 H    PO01    1      83.331  74.598 132.808
HETATM 1085 H    PO01    1      82.325  75.879 134.574
HETATM 1086 H    PO01    1      82.759  72.405  67.610
HETATM 1087 H    PO01    1      83.319  71.118  65.695
HETATM 1088 H    PO01    1      86.767  79.483  73.243
HETATM 1089 H    PO01    1      88.155  78.421  73.259
HETATM 1090 H    PO01    1      85.449  77.570  72.120
HETATM 1091 H    PO01    1      87.915  75.827  72.653
HETATM 1092 H    PO01    1      87.795  76.487  71.083
HETATM 1093 H    PO01    1      80.910  76.540  66.845
HETATM 1094 H    PO01    1      81.250  77.064  68.416
HETATM 1095 H    PO01    1      82.473  77.208  67.209
HETATM 1096 H    PO01    1      80.223  75.025  69.093
HETATM 1097 H    PO01    1      79.974  74.131  67.597
HETATM 1098 H    PO01    1      80.911  73.440  68.816
HETATM 1099 H    PO01    1      83.975  74.870  71.972
HETATM 1100 H    PO01    1      82.115  74.617  70.600
HETATM 1101 H    PO01    1      84.571  75.861  67.419
HETATM 1102 H    PO01    1      86.415  75.774  68.778
HETATM 1103 O3   PO01    1      85.546  69.419 133.068
HETATM 1104 C3   PO01    1      87.476  70.690 133.273
HETATM 1105 C3   PO01    1      85.939  70.803 133.417
HETATM 1106 C3   PO01    1      85.327  71.910 132.497
HETATM 1107 O3   PO01    1      83.909  72.059 132.775
HETATM 1108 CR   PO01    1      83.192  74.137 133.723
HETATM 1109 CR   PO01    1      82.621  74.924  65.329
HETATM 1110 CR   PO01    1      82.484  74.289  66.631
HETATM 1111 CR   PO01    1      82.863  72.890  66.753
HETATM 1112 CR   PO01    1      83.245  72.143  65.639
HETATM 1113 CR   PO01    1      83.495  72.777 133.876
HETATM 1114 O3   PO01    1      86.145  77.004  73.867
HETATM 1115 C3   PO01    1      87.307  78.701  72.708
HETATM 1116 C3   PO01    1      86.448  77.376  72.537
HETATM 1117 C3   PO01    1      87.166  76.182  71.862
HETATM 1118 O3   PO01    1      86.428  75.048  71.487
HETATM 1119 C3   PO01    1      81.636  76.577  67.562
HETATM 1120 C3   PO01    1      80.743  74.397  68.413
HETATM 1121 C3   PO01    1      81.998  75.093  67.834
HETATM 1122 CR   PO01    1      84.111  74.949  71.028
HETATM 1123 CR   PO01    1      83.000  74.831  70.165
HETATM 1124 CR   PO01    1      83.137  75.175  68.830
HETATM 1125 CR   PO01    1      84.411  75.608  68.360
HETATM 1126 CR   PO01    1      85.556  75.619  69.230
HETATM 1127 CR   PO01    1      85.402  75.274  70.600
HETATM 1128 H    PO01    1      75.492  97.823 120.532
HETATM 1129 H    PO01    1      75.924  96.492 121.584
HETATM 1130 H    PO01    1      73.287  97.919 122.460
HETATM 1131 H    PO01    1      71.965  96.378 121.207
HETATM 1132 H    PO01    1      73.266  95.873 120.073
HETATM 1133 H    PO01    1      69.948  98.111 119.578
HETATM 1134 H    PO01    1      68.771  97.879 117.597
HETATM 1135 H    PO01    1      72.319  96.865 115.618
HETATM 1136 H    PO01    1      73.495  97.059 117.788
HETATM 1137 H    PO01    1      65.778 103.437 113.257
HETATM 1138 H    PO01    1     134.112 103.052 111.962
HETATM 1139 H    PO01    1      67.636 103.396 111.541
HETATM 1140 H    PO01    1      67.779 101.009 111.502
HETATM 1141 H    PO01    1      66.102 100.813 111.893
HETATM 1142 H    PO01    1      70.809  95.525 114.011
HETATM 1143 H    PO01    1      69.609  96.349 113.028
HETATM 1144 H    PO01    1      71.190  97.164 113.659
HETATM 1145 H    PO01    1      68.257  95.274 114.484
HETATM 1146 H    PO01    1      69.348  94.749 115.779
HETATM 1147 H    PO01    1      67.886  95.626 116.285
HETATM 1148 H    PO01    1      69.710 101.274 113.783
HETATM 1149 H    PO01    1      70.737  99.224 114.657
HETATM 1150 H    PO01    1      67.017  97.442 114.787
HETATM 1151 H    PO01    1      65.966  99.476 114.208
HETATM 1152 O3   PO01    1      73.831  95.961 122.834
HETATM 1153 C3   PO01    1      75.299  97.432 121.546
HETATM 1154 C3   PO01    1      73.792  97.065 121.922
HETATM 1155 C3   PO01    1      72.894  96.711 120.686
HETATM 1156 O3   PO01    1      72.599  97.930 119.897
HETATM 1157 CR   PO01    1      70.441  97.786 118.795
HETATM 1158 CR   PO01    1      69.772  97.578 117.585
HETATM 1159 CR   PO01    1      70.426  97.124 116.411
HETATM 1160 CR   PO01    1      71.846  96.982 116.491
HETATM 1161 CR   PO01    1      72.532  97.279 117.699
HETATM 1162 CR   PO01    1      71.858  97.629 118.854
HETATM 1163 O3   PO01    1      66.343 102.624 110.105
HETATM 1164 C3   PO01    1      65.574 103.601 112.214
HETATM 1165 C3   PO01    1      66.684 102.917 111.452
HETATM 1166 C3   PO01    1      66.976 101.492 112.008
HETATM 1167 O3   PO01    1      67.267 101.639 113.348
HETATM 1168 C3   PO01    1      70.352  96.430 113.852
HETATM 1169 C3   PO01    1      68.675  95.552 115.428
HETATM 1170 C3   PO01    1      69.623  96.832 115.177
HETATM 1171 CR   PO01    1      69.167 100.448 114.087
HETATM 1172 CR   PO01    1      69.713  99.250 114.571
HETATM 1173 CR   PO01    1      68.978  98.080 114.745
HETATM 1174 CR   PO01    1      67.605  98.211 114.583
HETATM 1175 CR   PO01    1      66.987  99.486 114.249
HETATM 1176 CR   PO01    1      67.778 100.508 113.876
HETATM 1177 H    PO01    1      71.453 125.082 121.009
HETATM 1178 H    PO01    1      70.268 123.863 120.461
HETATM 1179 H    PO01    1      69.315 126.139 119.185
HETATM 1180 H    PO01    1      67.656 126.205 120.683
HETATM 1181 H    PO01    1      68.500 124.915 121.788
HETATM 1182 H    PO01    1      66.209 123.908 117.971
HETATM 1183 H    PO01    1     133.413 123.225 117.785
HETATM 1184 H    PO01    1     133.279 123.005 121.983
HETATM 1185 H    PO01    1      65.956 124.090 122.079
HETATM 1186 H    PO01    1     128.703 118.592 119.554
HETATM 1187 H    PO01    1     126.984 118.600 118.600
HETATM 1188 H    PO01    1     127.927 116.953 116.990
HETATM 1189 H    PO01    1     130.045 115.536 117.695
HETATM 1190 H    PO01    1     130.291 116.515 119.006
HETATM 1191 H    PO01    1     130.902 123.277 121.712
HETATM 1192 H    PO01    1     129.924 121.881 121.126
HETATM 1193 H    PO01    1     131.552 121.648 121.859
HETATM 1194 H    PO01    1     129.818 123.389 119.188
HETATM 1195 H    PO01    1     130.956 124.583 119.874
HETATM 1196 H    PO01    1     131.128 124.054 118.194
HETATM 1197 H    PO01    1     132.642 118.132 119.147
HETATM 1198 H    PO01    1     132.882 120.062 120.238
HETATM 1199 H    PO01    1     130.344 121.829 117.336
HETATM 1200 H    PO01    1     129.782 119.685 116.465
HETATM 1201 O3   PO01    1      69.990 127.073 120.896
HETATM 1202 C3   PO01    1      70.752 124.781 120.221
HETATM 1203 C3   PO01    1      69.641 125.834 120.218
HETATM 1204 C3   PO01    1      68.290 125.268 120.758
HETATM 1205 O3   PO01    1      67.712 124.115 120.029
HETATM 1206 CR   PO01    1      65.692 123.772 118.871
HETATM 1207 CR   PO01    1     133.818 123.304 118.725
HETATM 1208 CR   PO01    1     133.057 122.952 119.896
HETATM 1209 CR   PO01    1     133.767 123.197 121.121
HETATM 1210 CR   PO01    1      65.575 123.845 121.207
HETATM 1211 CR   PO01    1      66.374 123.923 120.069
HETATM 1212 O3   PO01    1     127.749 116.718 118.997
HETATM 1213 C3   PO01    1     127.983 118.092 118.866
HETATM 1214 C3   PO01    1     128.520 116.984 117.875
HETATM 1215 C3   PO01    1     129.971 116.589 117.961
HETATM 1216 O3   PO01    1     130.965 117.405 117.212
HETATM 1217 C3   PO01    1     130.953 122.257 121.219
HETATM 1218 C3   PO01    1     130.823 123.752 119.223
HETATM 1219 C3   PO01    1     131.614 122.551 119.773
HETATM 1220 CR   PO01    1     132.008 118.811 118.862
HETATM 1221 CR   PO01    1     132.240 120.041 119.466
HETATM 1222 CR   PO01    1     131.599 121.245 118.916
HETATM 1223 CR   PO01    1     130.768 121.062 117.811
HETATM 1224 CR   PO01    1     130.481 119.779 117.250
HETATM 1225 CR   PO01    1     131.106 118.656 117.797
HETATM 1226 H    PO01    1      81.931 105.799  67.548
HETATM 1227 H    PO01    1      82.332 104.387  66.591
HETATM 1228 H    PO01    1      83.054 104.268  69.042
HETATM 1229 H    PO01    1      80.187 103.808  69.615
HETATM 1230 H    PO01    1      81.002 105.240  70.078
HETATM 1231 H    PO01    1      80.708 105.396  72.931
HETATM 1232 H    PO01    1      78.971 105.031  74.602
HETATM 1233 H    PO01    1      79.168 100.895  73.639
HETATM 1234 H    PO01    1      80.827 101.442  71.894
HETATM 1235 H    PO01    1      70.536  98.142  77.803
HETATM 1236 H    PO01    1      71.956  97.344  78.371
HETATM 1237 H    PO01    1      72.148  99.239  76.016
HETATM 1238 H    PO01    1      73.909  96.878  76.538
HETATM 1239 H    PO01    1      74.275  98.384  77.418
HETATM 1240 H    PO01    1      79.478 103.538  76.959
HETATM 1241 H    PO01    1      78.748 102.110  77.536
HETATM 1242 H    PO01    1      80.099 102.019  76.403
HETATM 1243 H    PO01    1      76.402 103.379  76.725
HETATM 1244 H    PO01    1      77.644 104.516  76.352
HETATM 1245 H    PO01    1      76.527 104.210  75.160
HETATM 1246 H    PO01    1      74.409 100.340  73.764
HETATM 1247 H    PO01    1      76.080 102.197  73.824
HETATM 1248 H    PO01    1      78.364 100.001  76.428
HETATM 1249 H    PO01    1      76.654  98.291  76.487
HETATM 1250 O3   PO01    1      82.159 102.591  68.194
HETATM 1251 C3   PO01    1      81.659 104.732  67.369
HETATM 1252 C3   PO01    1      82.124 103.952  68.618
HETATM 1253 C3   PO01    1      81.212 104.203  69.899
HETATM 1254 O3   PO01    1      81.780 103.659  71.132
HETATM 1255 CR   PO01    1      80.320 104.508  72.952
HETATM 1256 CR   PO01    1      79.274 104.305  73.951
HETATM 1257 CR   PO01    1      78.877 102.935  74.185
HETATM 1258 CR   PO01    1      79.429 101.889  73.462
HETATM 1259 CR   PO01    1      80.425 102.140  72.484
HETATM 1260 CR   PO01    1      80.895 103.465  72.185
HETATM 1261 O3   PO01    1      71.524  97.280  75.685
HETATM 1262 C3   PO01    1      71.604  98.246  77.888
HETATM 1263 C3   PO01    1      72.284  98.212  76.479
HETATM 1264 C3   PO01    1      73.842  97.906  76.501
HETATM 1265 O3   PO01    1      74.438  98.203  75.210
HETATM 1266 C3   PO01    1      79.160 102.554  76.659
HETATM 1267 C3   PO01    1      77.065 103.713  75.903
HETATM 1268 C3   PO01    1      78.072 102.627  75.493
HETATM 1269 CR   PO01    1      75.221 100.307  74.316
HETATM 1270 CR   PO01    1      76.206 101.383  74.340
HETATM 1271 CR   PO01    1      77.291 101.296  75.251
HETATM 1272 CR   PO01    1      77.506 100.123  75.949
HETATM 1273 CR   PO01    1      76.490  99.111  75.974
HETATM 1274 CR   PO01    1      75.340  99.203  75.183
HETATM 1275 H    PO01    1      83.532 110.738  86.266
HETATM 1276 H    PO01    1      82.584 109.857  87.394
HETATM 1277 H    PO01    1      83.151 107.807  86.020
HETATM 1278 H    PO01    1      81.665 108.437  84.040
HETATM 1279 H    PO01    1      81.951 110.140  84.338
HETATM 1280 H    PO01    1      79.068 107.601  84.371
HETATM 1281 H    PO01    1      78.253 105.375  84.972
HETATM 1282 H    PO01    1      80.191 105.859  88.653
HETATM 1283 H    PO01    1      81.085 108.017  88.020
HETATM 1284 H    PO01    1      85.751  99.713  92.044
HETATM 1285 H    PO01    1      86.582  99.531  90.555
HETATM 1286 H    PO01    1      84.447 101.574  91.465
HETATM 1287 H    PO01    1      85.042 101.339  88.463
HETATM 1288 H    PO01    1      84.290 102.656  89.212
HETATM 1289 H    PO01    1      76.878 104.857  87.949
HETATM 1290 H    PO01    1      76.939 103.394  88.736
HETATM 1291 H    PO01    1      77.855 104.820  89.341
HETATM 1292 H    PO01    1      77.898 102.072  86.467
HETATM 1293 H    PO01    1      77.050 103.520  86.011
HETATM 1294 H    PO01    1      78.654 103.212  85.292
HETATM 1295 H    PO01    1      82.912 102.192  86.708
HETATM 1296 H    PO01    1      81.008 103.599  86.084
HETATM 1297 H    PO01    1      79.049 102.435  89.712
HETATM 1298 H    PO01    1      81.041 101.475  90.449
HETATM 1299 O3   PO01    1      84.374 108.837  84.742
HETATM 1300 C3   PO01    1      83.489 109.833  86.762
HETATM 1301 C3   PO01    1      83.242 108.845  85.598
HETATM 1302 C3   PO01    1      81.912 109.214  84.814
HETATM 1303 O3   PO01    1      80.731 109.180  85.655
HETATM 1304 CR   PO01    1      79.339 107.205  85.239
HETATM 1305 CR   PO01    1      78.840 105.936  85.607
HETATM 1306 CR   PO01    1      79.181 105.370  86.855
HETATM 1307 CR   PO01    1      79.981 106.213  87.748
HETATM 1308 CR   PO01    1      80.490 107.459  87.366
HETATM 1309 CR   PO01    1      80.263 107.906  86.057
HETATM 1310 O3   PO01    1      86.234 102.125  90.672
HETATM 1311 C3   PO01    1      85.578  99.753  90.995
HETATM 1312 C3   PO01    1      85.141 101.230  90.655
HETATM 1313 C3   PO01    1      84.385 101.537  89.280
HETATM 1314 O3   PO01    1      83.085 100.925  89.160
HETATM 1315 C3   PO01    1      77.527 104.227  88.403
HETATM 1316 C3   PO01    1      78.023 103.157  86.182
HETATM 1317 C3   PO01    1      78.649 103.998  87.308
HETATM 1318 CR   PO01    1      82.159 102.372  87.393
HETATM 1319 CR   PO01    1      81.000 103.128  86.975
HETATM 1320 CR   PO01    1      79.861 103.240  87.865
HETATM 1321 CR   PO01    1      79.878 102.524  89.090
HETATM 1322 CR   PO01    1      81.002 101.846  89.542
HETATM 1323 CR   PO01    1      82.110 101.746  88.679
HETATM 1324 H    PO01    1      69.970 102.871  72.813
HETATM 1325 H    PO01    1      71.174 103.814  73.543
HETATM 1326 H    PO01    1      71.040 102.765  70.670
HETATM 1327 H    PO01    1      73.556 104.068  71.846
HETATM 1328 H    PO01    1      72.376 105.156  71.341
HETATM 1329 H    PO01    1      71.792 106.483  69.392
HETATM 1330 H    PO01    1      70.232 106.996  67.839
HETATM 1331 H    PO01    1      70.675 103.097  66.126
HETATM 1332 H    PO01    1      72.096 102.630  67.738
HETATM 1333 H    PO01    1     131.017  99.749  66.726
HETATM 1334 H    PO01    1     131.468 101.314  66.017
HETATM 1335 H    PO01    1     133.491  99.391 134.437
HETATM 1336 H    PO01    1      65.595 100.491  66.239
HETATM 1337 H    PO01    1     134.042 100.761  67.601
HETATM 1338 H    PO01    1      69.616 107.561  65.441
HETATM 1339 H    PO01    1      68.043 107.022 134.206
HETATM 1340 H    PO01    1      68.260 107.138  66.640
HETATM 1341 H    PO01    1      69.524 105.376 132.850
HETATM 1342 H    PO01    1      70.792 106.002 133.696
HETATM 1343 H    PO01    1      70.575 104.263 133.594
HETATM 1344 H    PO01    1      65.676 103.682  68.012
HETATM 1345 H    PO01    1      67.833 105.041  67.721
HETATM 1346 H    PO01    1      68.226 103.629 133.391
HETATM 1347 H    PO01    1      66.167 102.376 133.535
HETATM 1348 O3   PO01    1      72.271 101.943  72.086
HETATM 1349 C3   PO01    1      70.669 103.690  72.638
HETATM 1350 C3   PO01    1      71.618 103.107  71.559
HETATM 1351 C3   PO01    1      72.722 104.147  71.150
HETATM 1352 O3   PO01    1      73.142 104.090  69.742
HETATM 1353 CR   PO01    1      71.628 105.768  68.722
HETATM 1354 CR   PO01    1      70.631 106.134  67.838
HETATM 1355 CR   PO01    1      70.261 105.173  66.797
HETATM 1356 CR   PO01    1      70.760 103.841  66.823
HETATM 1357 CR   PO01    1      71.704 103.543  67.854
HETATM 1358 CR   PO01    1      72.103 104.446  68.782
HETATM 1359 O3   PO01    1     133.166  98.800  66.899
HETATM 1360 C3   PO01    1     131.533 100.271  65.846
HETATM 1361 C3   PO01    1     133.040  99.834  65.919
HETATM 1362 C3   PO01    1     134.057 100.848  66.551
HETATM 1363 O3   PO01    1     133.947 102.243  66.095
HETATM 1364 C3   PO01    1      68.708 106.887  65.621
HETATM 1365 C3   PO01    1      70.037 105.235 133.788
HETATM 1366 C3   PO01    1      69.259 105.455  65.649
HETATM 1367 CR   PO01    1      66.192 103.669  67.182
HETATM 1368 CR   PO01    1      67.384 104.469  67.022
HETATM 1369 CR   PO01    1      68.121 104.540  65.825
HETATM 1370 CR   PO01    1      67.650 103.703 134.233
HETATM 1371 CR   PO01    1      66.442 102.959 134.314
HETATM 1372 CR   PO01    1      65.688 102.979  66.064
HETATM 1373 H    PO01    1     131.019  97.301  83.788
HETATM 1374 H    PO01    1     129.829  98.767  84.079
HETATM 1375 H    PO01    1     131.662 100.480  83.317
HETATM 1376 H    PO01    1     133.618  98.939  82.277
HETATM 1377 H    PO01    1     133.238  97.820  83.637
HETATM 1378 H    PO01    1     132.934 101.919  84.895
HETATM 1379 H    PO01    1     133.967 104.056  84.715
HETATM 1380 H    PO01    1      67.538 102.366  82.267
HETATM 1381 H    PO01    1      66.638 100.192  82.665
HETATM 1382 H    PO01    1      75.618 106.773  86.508
HETATM 1383 H    PO01    1      74.890 107.578  84.967
HETATM 1384 H    PO01    1      73.784 105.372  86.683
HETATM 1385 H    PO01    1      72.945 106.299  83.834
HETATM 1386 H    PO01    1      71.988 106.869  85.447
HETATM 1387 H    PO01    1      65.322 105.162  81.234
HETATM 1388 H    PO01    1      66.846 106.038  81.125
HETATM 1389 H    PO01    1      66.743 104.205  80.860
HETATM 1390 H    PO01    1      66.230 107.143  83.400
HETATM 1391 H    PO01    1     134.436 106.048  83.461
HETATM 1392 H    PO01    1      66.027 106.167  84.822
HETATM 1393 H    PO01    1      71.233 105.142  82.306
HETATM 1394 H    PO01    1      69.056 104.984  81.511
HETATM 1395 H    PO01    1      67.530 104.518  85.376
HETATM 1396 H    PO01    1      69.830 104.522  86.209
HETATM 1397 O3   PO01    1     131.053  98.823  82.333
HETATM 1398 C3   PO01    1     130.688  98.355  83.605
HETATM 1399 C3   PO01    1     131.832  99.438  83.434
HETATM 1400 C3   PO01    1     133.296  98.907  83.345
HETATM 1401 O3   PO01    1     134.084  99.551  84.271
HETATM 1402 CR   PO01    1     133.851 102.029  84.486
HETATM 1403 CR   PO01    1     134.357 103.293  84.215
HETATM 1404 CR   PO01    1      66.045 103.513  83.353
HETATM 1405 CR   PO01    1      66.683 102.355  82.826
HETATM 1406 CR   PO01    1      66.202 101.054  83.170
HETATM 1407 CR   PO01    1     134.524 100.877  83.929
HETATM 1408 O3   PO01    1      74.902 105.205  84.865
HETATM 1409 C3   PO01    1      74.793 107.169  85.957
HETATM 1410 C3   PO01    1      73.956 105.891  85.710
HETATM 1411 C3   PO01    1      72.629 106.049  84.868
HETATM 1412 O3   PO01    1      71.920 104.740  84.965
HETATM 1413 C3   PO01    1      66.421 105.096  81.440
HETATM 1414 C3   PO01    1      65.995 106.133  83.683
HETATM 1415 C3   PO01    1      66.656 104.883  82.991
HETATM 1416 CR   PO01    1      70.480 104.986  82.994
HETATM 1417 CR   PO01    1      69.180 104.927  82.504
HETATM 1418 CR   PO01    1      68.082 104.844  83.413
HETATM 1419 CR   PO01    1      68.331 104.731  84.787
HETATM 1420 CR   PO01    1      69.672 104.720  85.242
HETATM 1421 CR   PO01    1      70.719 104.879  84.330
HETATM 1422 H    PO01    1      66.844 112.746 102.403
HETATM 1423 H    PO01    1      67.492 112.613 104.049
HETATM 1424 H    PO01    1      69.080 113.118 102.096
HETATM 1425 H    PO01    1      68.855 110.174 101.712
HETATM 1426 H    PO01    1      70.104 111.206 101.079
HETATM 1427 H    PO01    1      68.453 108.868  99.680
HETATM 1428 H    PO01    1      68.404 107.792  97.702
HETATM 1429 H    PO01    1      68.844 111.528  95.691
HETATM 1430 H    PO01    1      68.646 112.660  97.876
HETATM 1431 H    PO01    1     134.692 114.698  90.316
HETATM 1432 H    PO01    1     134.338 113.060  89.697
HETATM 1433 H    PO01    1     132.016 113.123  90.530
HETATM 1434 H    PO01    1     132.654 113.037  92.864
HETATM 1435 H    PO01    1     134.278 113.750  92.560
HETATM 1436 H    PO01    1      70.356 108.053  95.155
HETATM 1437 H    PO01    1      69.772 108.189  93.510
HETATM 1438 H    PO01    1      70.288 109.652  94.488
HETATM 1439 H    PO01    1      67.558 107.151  93.922
HETATM 1440 H    PO01    1      68.537 106.823  95.313
HETATM 1441 H    PO01    1      66.903 107.101  95.700
HETATM 1442 H    PO01    1     133.611 110.440  94.257
HETATM 1443 H    PO01    1      65.773 109.258  95.482
HETATM 1444 H    PO01    1      68.437 109.983  92.388
HETATM 1445 H    PO01    1      66.993 111.362  91.361
HETATM 1446 O3   PO01    1      69.821 111.938 103.606
HETATM 1447 C3   PO01    1      67.441 112.141 103.095
HETATM 1448 C3   PO01    1      68.932 112.138 102.489
HETATM 1449 C3   PO01    1      69.073 111.138 101.324
HETATM 1450 O3   PO01    1      68.352 111.478 100.196
HETATM 1451 CR   PO01    1      68.433 109.500  98.833
HETATM 1452 CR   PO01    1      68.399 108.825  97.658
HETATM 1453 CR   PO01    1      68.497 109.556  96.438
HETATM 1454 CR   PO01    1      68.668 111.004  96.517
HETATM 1455 CR   PO01    1      68.601 111.623  97.789
HETATM 1456 CR   PO01    1      68.555 110.848  98.927
HETATM 1457 O3   PO01    1     132.291 115.062  91.383
HETATM 1458 C3   PO01    1     133.876 114.004  89.933
HETATM 1459 C3   PO01    1     132.844 113.786  90.958
HETATM 1460 C3   PO01    1     133.497 113.063  92.185
HETATM 1461 O3   PO01    1     133.887 111.771  91.947
HETATM 1462 C3   PO01    1      69.789 108.682  94.494
HETATM 1463 C3   PO01    1      67.674 107.357  95.002
HETATM 1464 C3   PO01    1      68.335 108.850  95.104
HETATM 1465 CR   PO01    1     134.501 110.468  93.947
HETATM 1466 CR   PO01    1      66.045 109.732  94.586
HETATM 1467 CR   PO01    1      67.368 109.523  94.149
HETATM 1468 CR   PO01    1      67.619 110.105  92.899
HETATM 1469 CR   PO01    1      66.714 110.975  92.300
HETATM 1470 CR   PO01    1      65.439 111.238  92.839
HETATM 1471 H    PO01    1      75.033 100.539 132.337
HETATM 1472 H    PO01    1      74.723  99.562 130.813
HETATM 1473 H    PO01    1      72.880 101.021 131.507
HETATM 1474 H    PO01    1      71.075  99.286 131.277
HETATM 1475 H    PO01    1      72.272  98.064 131.322
HETATM 1476 H    PO01    1      72.094  97.020 128.539
HETATM 1477 H    PO01    1      70.430  96.475 127.086
HETATM 1478 H    PO01    1      68.720 100.379 127.420
HETATM 1479 H    PO01    1      70.493 100.940 128.899
HETATM 1480 H    PO01    1     129.390  98.955 126.477
HETATM 1481 H    PO01    1     130.119  99.729 127.814
HETATM 1482 H    PO01    1     129.902  97.563 129.093
HETATM 1483 H    PO01    1     131.391  97.424 126.443
HETATM 1484 H    PO01    1     131.770  96.319 127.726
HETATM 1485 H    PO01    1      69.391  99.121 124.525
HETATM 1486 H    PO01    1      67.775  98.862 123.919
HETATM 1487 H    PO01    1      68.144 100.194 125.112
HETATM 1488 H    PO01    1      67.551  96.652 124.653
HETATM 1489 H    PO01    1      69.332  96.740 124.781
HETATM 1490 H    PO01    1      68.287  95.985 126.170
HETATM 1491 H    PO01    1     134.418  96.964 129.068
HETATM 1492 H    PO01    1      67.245  97.008 128.041
HETATM 1493 H    PO01    1      65.865  99.564 125.099
HETATM 1494 H    PO01    1     133.052  99.480 125.998
HETATM 1495 O3   PO01    1      72.568 100.097 133.384
HETATM 1496 C3   PO01    1      74.468  99.647 131.913
HETATM 1497 C3   PO01    1      73.031 100.011 132.018
HETATM 1498 C3   PO01    1      72.147  99.095 131.134
HETATM 1499 O3   PO01    1      72.441  99.343 129.729
HETATM 1500 CR   PO01    1      71.467  97.832 128.204
HETATM 1501 CR   PO01    1      70.379  97.467 127.393
HETATM 1502 CR   PO01    1      69.376  98.414 127.027
HETATM 1503 CR   PO01    1      69.432  99.710 127.639
HETATM 1504 CR   PO01    1      70.449 100.055 128.515
HETATM 1505 CR   PO01    1      71.494  99.098 128.813
HETATM 1506 O3   PO01    1     129.177  96.569 127.404
HETATM 1507 C3   PO01    1     129.379  98.930 127.548
HETATM 1508 C3   PO01    1     129.964  97.550 127.995
HETATM 1509 C3   PO01    1     131.395  97.343 127.495
HETATM 1510 O3   PO01    1     132.339  98.176 128.232
HETATM 1511 C3   PO01    1      68.374  99.134 124.786
HETATM 1512 C3   PO01    1      68.354  96.723 125.368
HETATM 1513 C3   PO01    1      68.271  98.113 126.012
HETATM 1514 CR   PO01    1     134.682  97.483 128.275
HETATM 1515 CR   PO01    1      66.514  97.531 127.740
HETATM 1516 CR   PO01    1      66.857  98.346 126.628
HETATM 1517 CR   PO01    1      65.757  99.051 125.979
HETATM 1518 CR   PO01    1     133.899  99.011 126.463
HETATM 1519 CR   PO01    1     133.672  98.204 127.643
HETATM 1520 H    PO01    1      86.575 116.703 129.207
HETATM 1521 H    PO01    1      87.691 116.779 130.557
HETATM 1522 H    PO01    1      85.610 116.517 132.017
HETATM 1523 H    PO01    1      84.649 118.510 131.477
HETATM 1524 H    PO01    1      85.397 118.695 130.089
HETATM 1525 H    PO01    1      86.782 121.033 129.792
HETATM 1526 H    PO01    1      88.643 122.194 128.897
HETATM 1527 H    PO01    1      91.031 119.465 131.117
HETATM 1528 H    PO01    1      89.119 118.476 132.096
HETATM 1529 H    PO01    1      92.794 123.970  67.981
HETATM 1530 H    PO01    1      93.535 122.446  68.000
HETATM 1531 H    PO01    1      95.694 123.343  67.205
HETATM 1532 H    PO01    1      94.925 124.334 134.422
HETATM 1533 H    PO01    1      93.382 124.636  65.701
HETATM 1534 H    PO01    1      92.581 120.038 128.944
HETATM 1535 H    PO01    1      91.499 120.774 127.747
HETATM 1536 H    PO01    1      92.975 121.616 128.336
HETATM 1537 H    PO01    1      92.012 123.779 128.724
HETATM 1538 H    PO01    1      90.600 123.149 127.987
HETATM 1539 H    PO01    1      90.339 123.705 129.568
HETATM 1540 H    PO01    1      94.891 121.577 132.788
HETATM 1541 H    PO01    1      93.875 121.190 130.524
HETATM 1542 H    PO01    1      90.456 123.060 131.812
HETATM 1543 H    PO01    1      91.309 123.364 133.943
HETATM 1544 O3   PO01    1      84.375 116.354 130.402
HETATM 1545 C3   PO01    1      86.749 116.301 130.201
HETATM 1546 C3   PO01    1      85.576 116.857 131.006
HETATM 1547 C3   PO01    1      85.564 118.339 130.986
HETATM 1548 O3   PO01    1      86.726 118.937 131.687
HETATM 1549 CR   PO01    1      87.668 120.656 130.032
HETATM 1550 CR   PO01    1      88.768 121.302 129.480
HETATM 1551 CR   PO01    1      90.051 120.973 130.005
HETATM 1552 CR   PO01    1      90.165 119.840 130.839
HETATM 1553 CR   PO01    1      89.055 119.216 131.328
HETATM 1554 CR   PO01    1      87.738 119.592 130.997
HETATM 1555 O3   PO01    1      95.128 125.301  67.462
HETATM 1556 C3   PO01    1      93.798 123.534  68.190
HETATM 1557 C3   PO01    1      94.859 123.948  67.141
HETATM 1558 C3   PO01    1      94.223 123.895  65.722
HETATM 1559 O3   PO01    1      93.766 122.630  65.315
HETATM 1560 C3   PO01    1      92.172 120.989 128.575
HETATM 1561 C3   PO01    1      91.098 123.179 128.932
HETATM 1562 C3   PO01    1      91.335 121.826 129.624
HETATM 1563 CR   PO01    1      93.936 121.868 132.503
HETATM 1564 CR   PO01    1      93.359 121.710 131.229
HETATM 1565 CR   PO01    1      92.030 122.103 130.948
HETATM 1566 CR   PO01    1      91.346 122.744 131.978
HETATM 1567 CR   PO01    1      91.946 122.950 133.229
HETATM 1568 CR   PO01    1      93.221 122.546 133.522
HETATM 1569 H    PO01    1     124.194  98.649  77.469
HETATM 1570 H    PO01    1     123.602  99.469  78.855
HETATM 1571 H    PO01    1     122.519  99.998  76.015
HETATM 1572 H    PO01    1     120.641  98.310  76.831
HETATM 1573 H    PO01    1     121.705  97.922  78.063
HETATM 1574 H    PO01    1     120.795  97.711  74.401
HETATM 1575 H    PO01    1     121.310  98.393  72.128
HETATM 1576 H    PO01    1     125.337  97.898  72.888
HETATM 1577 H    PO01    1     124.924  97.265  75.088
HETATM 1578 H    PO01    1     117.461 105.631  68.069
HETATM 1579 H    PO01    1     118.886 106.361  68.409
HETATM 1580 H    PO01    1     118.450 103.527  69.078
HETATM 1581 H    PO01    1     120.410 103.964  70.652
HETATM 1582 H    PO01    1     120.822 105.208  69.623
HETATM 1583 H    PO01    1     125.247  99.312  69.313
HETATM 1584 H    PO01    1     125.731  99.391  71.055
HETATM 1585 H    PO01    1     125.757  97.877  70.268
HETATM 1586 H    PO01    1     123.415  97.133  68.975
HETATM 1587 H    PO01    1     123.879  96.315  70.563
HETATM 1588 H    PO01    1     122.169  96.899  70.086
HETATM 1589 H    PO01    1     122.976 103.218  70.448
HETATM 1590 H    PO01    1     124.104 101.201  71.321
HETATM 1591 H    PO01    1     121.442  98.885  69.037
HETATM 1592 H    PO01    1     120.347 100.845  68.251
HETATM 1593 O3   PO01    1     121.523 100.693  77.756
HETATM 1594 C3   PO01    1     123.727  99.611  77.738
HETATM 1595 C3   PO01    1     122.331  99.696  77.037
HETATM 1596 C3   PO01    1     121.706  98.278  77.061
HETATM 1597 O3   PO01    1     122.547  97.424  76.252
HETATM 1598 CR   PO01    1     121.766  97.815  74.054
HETATM 1599 CR   PO01    1     122.062  98.144  72.710
HETATM 1600 CR   PO01    1     123.368  98.226  72.194
HETATM 1601 CR   PO01    1     124.407  97.888  73.105
HETATM 1602 CR   PO01    1     124.163  97.589  74.461
HETATM 1603 CR   PO01    1     122.803  97.609  74.920
HETATM 1604 O3   PO01    1     118.101 104.813  70.425
HETATM 1605 C3   PO01    1     118.563 105.425  68.129
HETATM 1606 C3   PO01    1     118.873 104.437  69.247
HETATM 1607 C3   PO01    1     120.360 104.235  69.562
HETATM 1608 O3   PO01    1     121.133 103.326  68.637
HETATM 1609 C3   PO01    1     125.147  98.803  70.299
HETATM 1610 C3   PO01    1     123.269  97.120  70.043
HETATM 1611 C3   PO01    1     123.622  98.525  70.711
HETATM 1612 CR   PO01    1     122.735 102.280  70.125
HETATM 1613 CR   PO01    1     123.368 101.111  70.602
HETATM 1614 CR   PO01    1     122.922  99.812  70.227
HETATM 1615 CR   PO01    1     121.830  99.771  69.303
HETATM 1616 CR   PO01    1     121.179 100.967  68.863
HETATM 1617 CR   PO01    1     121.614 102.205  69.273
HETATM 1618 H    PO01    1     133.205 125.630  99.423
HETATM 1619 H    PO01    1     133.407 124.638  98.055
HETATM 1620 H    PO01    1     130.937 124.770  99.730
HETATM 1621 H    PO01    1     130.439 122.583  98.452
HETATM 1622 H    PO01    1     131.392 123.365  97.197
HETATM 1623 H    PO01    1     128.349 122.033  97.265
HETATM 1624 H    PO01    1     127.034 121.465  95.332
HETATM 1625 H    PO01    1     127.780 125.196  93.631
HETATM 1626 H    PO01    1     129.286 125.749  95.587
HETATM 1627 H    PO01    1     133.445 124.350  91.275
HETATM 1628 H    PO01    1     132.831 123.324  90.032
HETATM 1629 H    PO01    1     132.863 125.282  88.565
HETATM 1630 H    PO01    1     131.149 126.574  89.554
HETATM 1631 H    PO01    1     131.413 125.776  91.010
HETATM 1632 H    PO01    1     125.428 121.093  93.573
HETATM 1633 H    PO01    1     125.580 121.359  91.885
HETATM 1634 H    PO01    1     126.913 120.905  92.885
HETATM 1635 H    PO01    1     125.175 124.846  93.083
HETATM 1636 H    PO01    1     124.462 123.558  92.328
HETATM 1637 H    PO01    1     124.582 123.489  94.108
HETATM 1638 H    PO01    1     128.002 124.942  88.942
HETATM 1639 H    PO01    1     126.255 124.381  90.476
HETATM 1640 H    PO01    1     129.147 122.334  92.839
HETATM 1641 H    PO01    1     130.836 122.934  91.325
HETATM 1642 O3   PO01    1     132.390 123.179  99.867
HETATM 1643 C3   PO01    1     132.663 125.195  98.553
HETATM 1644 C3   PO01    1     131.661 124.204  99.123
HETATM 1645 C3   PO01    1     130.766 123.494  98.064
HETATM 1646 O3   PO01    1     129.610 124.325  97.700
HETATM 1647 CR   PO01    1     128.263 122.734  96.511
HETATM 1648 CR   PO01    1     127.362 122.444  95.385
HETATM 1649 CR   PO01    1     127.182 123.385  94.342
HETATM 1650 CR   PO01    1     127.900 124.604  94.456
HETATM 1651 CR   PO01    1     128.766 124.888  95.540
HETATM 1652 CR   PO01    1     128.938 123.996  96.552
HETATM 1653 O3   PO01    1     133.718 126.605  90.019
HETATM 1654 C3   PO01    1     133.569 124.160  90.229
HETATM 1655 C3   PO01    1     132.966 125.430  89.597
HETATM 1656 C3   PO01    1     131.507 125.585  89.941
HETATM 1657 O3   PO01    1     130.696 124.610  89.352
HETATM 1658 C3   PO01    1     126.017 121.516  92.808
HETATM 1659 C3   PO01    1     125.081 123.770  93.159
HETATM 1660 C3   PO01    1     126.470 123.033  92.986
HETATM 1661 CR   PO01    1     128.226 124.513  89.831
HETATM 1662 CR   PO01    1     127.185 124.123  90.675
HETATM 1663 CR   PO01    1     127.499 123.398  91.864
HETATM 1664 CR   PO01    1     128.824 122.949  92.011
HETATM 1665 CR   PO01    1     129.880 123.301  91.131
HETATM 1666 CR   PO01    1     129.611 124.199  90.125
HETATM 1667 H    PO01    1      73.567 108.528  88.772
HETATM 1668 H    PO01    1      74.122 107.023  88.663
HETATM 1669 H    PO01    1      76.388 108.567  87.979
HETATM 1670 H    PO01    1      75.312 108.964  90.710
HETATM 1671 H    PO01    1      75.201 110.274  89.506
HETATM 1672 H    PO01    1      76.496 112.404  89.709
HETATM 1673 H    PO01    1      77.388 113.677  87.961
HETATM 1674 H    PO01    1      80.494 110.805  87.387
HETATM 1675 H    PO01    1      79.406 109.403  89.153
HETATM 1676 H    PO01    1      83.824 115.261  91.663
HETATM 1677 H    PO01    1      85.063 114.394  92.574
HETATM 1678 H    PO01    1      84.162 112.924  90.131
HETATM 1679 H    PO01    1      85.944 114.052  88.897
HETATM 1680 H    PO01    1      86.166 115.174  90.084
HETATM 1681 H    PO01    1      78.910 112.040  84.855
HETATM 1682 H    PO01    1      80.297 113.129  84.329
HETATM 1683 H    PO01    1      80.670 111.838  85.288
HETATM 1684 H    PO01    1      79.341 114.973  85.175
HETATM 1685 H    PO01    1      77.916 114.407  85.866
HETATM 1686 H    PO01    1      78.971 115.441  86.866
HETATM 1687 H    PO01    1      84.435 114.267  86.823
HETATM 1688 H    PO01    1      82.550 113.317  85.680
HETATM 1689 H    PO01    1      80.005 114.507  88.931
HETATM 1690 H    PO01    1      81.960 115.724  89.896
HETATM 1691 O3   PO01    1      76.382 107.084  89.343
HETATM 1692 C3   PO01    1      74.375 108.008  88.314
HETATM 1693 C3   PO01    1      75.814 108.331  88.817
HETATM 1694 C3   PO01    1      75.795 109.397  89.889
HETATM 1695 O3   PO01    1      77.042 109.881  90.367
HETATM 1696 CR   PO01    1      77.255 112.053  89.175
HETATM 1697 CR   PO01    1      77.862 112.793  88.184
HETATM 1698 CR   PO01    1      79.030 112.374  87.480
HETATM 1699 CR   PO01    1      79.512 111.067  87.770
HETATM 1700 CR   PO01    1      78.892 110.286  88.808
HETATM 1701 CR   PO01    1      77.684 110.723  89.420
HETATM 1702 O3   PO01    1      86.048 112.770  91.068
HETATM 1703 C3   PO01    1      84.177 114.227  91.894
HETATM 1704 C3   PO01    1      84.875 113.489  90.668
HETATM 1705 C3   PO01    1      85.370 114.585  89.635
HETATM 1706 O3   PO01    1      84.410 115.517  89.048
HETATM 1707 C3   PO01    1      79.892 112.570  85.102
HETATM 1708 C3   PO01    1      78.989 114.650  86.099
HETATM 1709 C3   PO01    1      79.791 113.307  86.511
HETATM 1710 CR   PO01    1      83.482 114.255  87.255
HETATM 1711 CR   PO01    1      82.313 113.764  86.591
HETATM 1712 CR   PO01    1      81.052 113.762  87.208
HETATM 1713 CR   PO01    1      80.892 114.497  88.430
HETATM 1714 CR   PO01    1      82.020 115.118  89.035
HETATM 1715 CR   PO01    1      83.286 114.966  88.448
HETATM 1716 H    PO01    1      74.961 123.763  95.669
HETATM 1717 H    PO01    1      73.679 122.808  94.950
HETATM 1718 H    PO01    1      73.403 125.757  95.467
HETATM 1719 H    PO01    1      73.912 125.902  92.996
HETATM 1720 H    PO01    1      74.894 124.552  93.239
HETATM 1721 H    PO01    1      77.440 124.808  93.659
HETATM 1722 H    PO01    1      78.820 123.576  95.011
HETATM 1723 H    PO01    1      77.496 126.009  98.130
HETATM 1724 H    PO01    1      75.827 126.770  96.800
HETATM 1725 H    PO01    1      72.756 126.647 102.122
HETATM 1726 H    PO01    1      73.003 126.752 103.856
HETATM 1727 H    PO01    1      75.525 127.124 103.094
HETATM 1728 H    PO01    1      74.450 124.369 102.457
HETATM 1729 H    PO01    1      74.693 124.869 104.060
HETATM 1730 H    PO01    1      80.448 122.316  96.872
HETATM 1731 H    PO01    1      80.316 122.305  98.629
HETATM 1732 H    PO01    1      78.799 121.873  97.559
HETATM 1733 H    PO01    1      81.285 124.656  98.643
HETATM 1734 H    PO01    1      81.164 124.501  97.068
HETATM 1735 H    PO01    1      80.415 125.912  97.941
HETATM 1736 H    PO01    1      76.134 122.868 101.284
HETATM 1737 H    PO01    1      77.245 122.689  99.147
HETATM 1738 H    PO01    1      79.735 125.790 100.254
HETATM 1739 H    PO01    1      78.660 125.963 102.313
HETATM 1740 O3   PO01    1      72.163 124.591  94.124
HETATM 1741 C3   PO01    1      73.888 123.631  95.581
HETATM 1742 C3   PO01    1      73.421 124.885  94.814
HETATM 1743 C3   PO01    1      74.426 125.361  93.730
HETATM 1744 O3   PO01    1      75.458 126.276  94.244
HETATM 1745 CR   PO01    1      77.374 124.932  94.673
HETATM 1746 CR   PO01    1      78.225 124.210  95.531
HETATM 1747 CR   PO01    1      78.293 124.491  96.941
HETATM 1748 CR   PO01    1      77.371 125.539  97.314
HETATM 1749 CR   PO01    1      76.438 126.152  96.466
HETATM 1750 CR   PO01    1      76.372 125.798  95.122
HETATM 1751 O3   PO01    1      75.004 126.495 101.084
HETATM 1752 C3   PO01    1      73.339 127.106 102.879
HETATM 1753 C3   PO01    1      74.780 126.477 102.563
HETATM 1754 C3   PO01    1      75.065 125.018 103.040
HETATM 1755 O3   PO01    1      76.473 124.587 103.052
HETATM 1756 C3   PO01    1      79.754 122.518  97.715
HETATM 1757 C3   PO01    1      80.569 124.834  97.903
HETATM 1758 C3   PO01    1      79.248 124.014  97.996
HETATM 1759 CR   PO01    1      76.900 123.447 101.024
HETATM 1760 CR   PO01    1      77.556 123.326  99.786
HETATM 1761 CR   PO01    1      78.645 124.119  99.398
HETATM 1762 CR   PO01    1      79.058 125.073 100.413
HETATM 1763 CR   PO01    1      78.375 125.217 101.637
HETATM 1764 CR   PO01    1      77.214 124.494 101.875
HETATM 1765 H    PO01    1      81.480 116.439 105.729
HETATM 1766 H    PO01    1      81.491 118.174 105.642
HETATM 1767 H    PO01    1      83.363 117.169 104.377
HETATM 1768 H    PO01    1      83.052 115.756 102.368
HETATM 1769 H    PO01    1      81.322 115.644 102.864
HETATM 1770 H    PO01    1      80.802 113.333 103.255
HETATM 1771 H    PO01    1      80.903 111.025 102.519
HETATM 1772 H    PO01    1      84.926 110.887 103.704
HETATM 1773 H    PO01    1      84.846 113.220 104.231
HETATM 1774 H    PO01    1      90.167 105.993 102.790
HETATM 1775 H    PO01    1      91.240 104.801 103.269
HETATM 1776 H    PO01    1      89.728 104.700 105.024
HETATM 1777 H    PO01    1      87.373 104.641 104.946
HETATM 1778 H    PO01    1      87.271 104.656 103.281
HETATM 1779 H    PO01    1      80.701 109.117 103.949
HETATM 1780 H    PO01    1      81.599 107.629 104.115
HETATM 1781 H    PO01    1      81.998 109.075 105.092
HETATM 1782 H    PO01    1      82.884 108.908 100.907
HETATM 1783 H    PO01    1      82.179 107.517 101.606
HETATM 1784 H    PO01    1      81.254 108.976 101.522
HETATM 1785 H    PO01    1      87.312 108.083 102.013
HETATM 1786 H    PO01    1      85.191 109.332 101.722
HETATM 1787 H    PO01    1      83.560 107.046 105.071
HETATM 1788 H    PO01    1      85.477 106.129 105.353
HETATM 1789 O3   PO01    1      82.330 118.183 102.901
HETATM 1790 C3   PO01    1      81.253 117.292 105.023
HETATM 1791 C3   PO01    1      82.353 117.162 103.912
HETATM 1792 C3   PO01    1      82.349 115.741 103.287
HETATM 1793 O3   PO01    1      82.763 114.725 104.211
HETATM 1794 CR   PO01    1      81.621 112.813 103.376
HETATM 1795 CR   PO01    1      81.706 111.462 102.975
HETATM 1796 CR   PO01    1      82.865 110.675 103.209
HETATM 1797 CR   PO01    1      84.092 111.378 103.588
HETATM 1798 CR   PO01    1      84.045 112.771 103.776
HETATM 1799 CR   PO01    1      82.805 113.457 103.775
HETATM 1800 O3   PO01    1      89.018 102.887 103.995
HETATM 1801 C3   PO01    1      90.175 104.886 102.882
HETATM 1802 C3   PO01    1      89.181 104.349 104.088
HETATM 1803 C3   PO01    1      87.800 105.006 104.068
HETATM 1804 O3   PO01    1      87.795 106.469 104.000
HETATM 1805 C3   PO01    1      81.675 108.692 104.051
HETATM 1806 C3   PO01    1      82.271 108.589 101.701
HETATM 1807 C3   PO01    1      82.813 109.177 103.055
HETATM 1808 CR   PO01    1      86.497 107.888 102.645
HETATM 1809 CR   PO01    1      85.279 108.614 102.453
HETATM 1810 CR   PO01    1      84.083 108.406 103.274
HETATM 1811 CR   PO01    1      84.264 107.366 104.328
HETATM 1812 CR   PO01    1      85.465 106.730 104.504
HETATM 1813 CR   PO01    1      86.589 107.044 103.768
HETATM 1814 H    PO01    1      69.195 103.116 125.285
HETATM 1815 H    PO01    1      69.451 102.889 123.615
HETATM 1816 H    PO01    1      68.345 105.395 124.644
HETATM 1817 H    PO01    1      67.478 103.916 121.985
HETATM 1818 H    PO01    1      68.917 105.119 122.096
HETATM 1819 H    PO01    1      68.024 108.092 121.241
HETATM 1820 H    PO01    1      67.480 108.954 119.100
HETATM 1821 H    PO01    1     134.417 105.705 118.367
HETATM 1822 H    PO01    1      65.403 104.898 120.545
HETATM 1823 H    PO01    1     128.644 113.231 117.293
HETATM 1824 H    PO01    1     128.810 113.875 118.932
HETATM 1825 H    PO01    1     129.220 111.218 119.517
HETATM 1826 H    PO01    1     129.323 110.993 116.563
HETATM 1827 H    PO01    1     128.073 110.433 117.442
HETATM 1828 H    PO01    1      67.414 108.988 116.332
HETATM 1829 H    PO01    1      65.853 109.838 115.850
HETATM 1830 H    PO01    1      66.522 110.132 117.371
HETATM 1831 H    PO01    1      65.865 107.509 115.094
HETATM 1832 H    PO01    1      67.142 106.783 116.245
HETATM 1833 H    PO01    1      65.398 106.182 116.256
HETATM 1834 H    PO01    1     131.545 110.006 119.418
HETATM 1835 H    PO01    1     133.925 109.471 119.108
HETATM 1836 H    PO01    1     132.945 107.368 115.574
HETATM 1837 H    PO01    1     130.587 107.770 116.143
HETATM 1838 O3   PO01    1      66.986 103.819 124.382
HETATM 1839 C3   PO01    1      69.395 103.698 124.394
HETATM 1840 C3   PO01    1      68.215 104.528 123.999
HETATM 1841 C3   PO01    1      67.905 104.849 122.453
HETATM 1842 O3   PO01    1      66.953 105.979 122.464
HETATM 1843 CR   PO01    1      67.378 107.551 120.636
HETATM 1844 CR   PO01    1      67.053 108.070 119.424
HETATM 1845 CR   PO01    1      66.051 107.465 118.555
HETATM 1846 CR   PO01    1      65.554 106.229 119.006
HETATM 1847 CR   PO01    1      65.756 105.778 120.318
HETATM 1848 CR   PO01    1      66.627 106.477 121.183
HETATM 1849 O3   PO01    1     130.562 112.282 118.728
HETATM 1850 C3   PO01    1     128.431 113.013 118.391
HETATM 1851 C3   PO01    1     129.292 111.706 118.604
HETATM 1852 C3   PO01    1     129.054 110.588 117.551
HETATM 1853 O3   PO01    1     129.562 109.236 117.905
HETATM 1854 C3   PO01    1      66.437 109.340 116.681
HETATM 1855 C3   PO01    1      65.998 107.064 116.109
HETATM 1856 C3   PO01    1      65.661 108.075 117.216
HETATM 1857 CR   PO01    1     131.926 109.482 118.631
HETATM 1858 CR   PO01    1     133.285 109.252 118.366
HETATM 1859 CR   PO01    1     133.654 108.392 117.277
HETATM 1860 CR   PO01    1     132.650 107.910 116.408
HETATM 1861 CR   PO01    1     131.312 108.206 116.651
HETATM 1862 CR   PO01    1     130.970 109.024 117.737
HETATM 1863 H    PO01    1      71.059 110.446 128.761
HETATM 1864 H    PO01    1      69.969 111.240 129.847
HETATM 1865 H    PO01    1      71.174 110.482 131.890
HETATM 1866 H    PO01    1      70.746 108.166 131.669
HETATM 1867 H    PO01    1      71.317 108.206 129.930
HETATM 1868 H    PO01    1      67.463 107.573 131.997
HETATM 1869 H    PO01    1      66.521 105.182 131.409
HETATM 1870 H    PO01    1      68.288 105.495 127.686
HETATM 1871 H    PO01    1      69.389 107.604 128.313
HETATM 1872 H    PO01    1      70.393  99.716  66.225
HETATM 1873 H    PO01    1      68.800 100.030  66.563
HETATM 1874 H    PO01    1      68.092  97.902  65.320
HETATM 1875 H    PO01    1      69.102  98.238 132.505
HETATM 1876 H    PO01    1      70.080  99.660 133.161
HETATM 1877 H    PO01    1     134.086 103.205 128.811
HETATM 1878 H    PO01    1     134.230 104.773 129.784
HETATM 1879 H    PO01    1     134.413 104.798 128.098
HETATM 1880 H    PO01    1      66.846 102.248 127.511
HETATM 1881 H    PO01    1      66.861 103.818 126.878
HETATM 1882 H    PO01    1      68.281 103.217 127.836
HETATM 1883 H    PO01    1      65.887 100.089 131.775
HETATM 1884 H    PO01    1     134.650 101.578 130.073
HETATM 1885 H    PO01    1      68.957 103.315 130.421
HETATM 1886 H    PO01    1      69.709 101.742 132.057
HETATM 1887 O3   PO01    1      72.879 109.708 131.023
HETATM 1888 C3   PO01    1      71.087 110.984 129.732
HETATM 1889 C3   PO01    1      71.475 110.048 130.935
HETATM 1890 C3   PO01    1      70.733 108.724 130.698
HETATM 1891 O3   PO01    1      69.293 108.870 130.460
HETATM 1892 CR   PO01    1      67.703 107.065 131.111
HETATM 1893 CR   PO01    1      67.130 105.783 130.758
HETATM 1894 CR   PO01    1      67.409 105.174 129.486
HETATM 1895 CR   PO01    1      68.159 105.959 128.566
HETATM 1896 CR   PO01    1      68.824 107.126 128.972
HETATM 1897 CR   PO01    1      68.650 107.671 130.203
HETATM 1898 O3   PO01    1      69.995  97.116 134.460
HETATM 1899 C3   PO01    1      69.498  99.188  66.382
HETATM 1900 C3   PO01    1      69.133  98.278 134.602
HETATM 1901 C3   PO01    1      69.108  99.070 133.273
HETATM 1902 O3   PO01    1      67.963  99.915 133.153
HETATM 1903 C3   PO01    1     134.626 104.182 128.928
HETATM 1904 C3   PO01    1      67.171 103.276 127.758
HETATM 1905 C3   PO01    1      66.685 103.850 129.125
HETATM 1906 CR   PO01    1      66.578 100.754 131.462
HETATM 1907 CR   PO01    1      66.178 101.640 130.427
HETATM 1908 CR   PO01    1      67.046 102.727 130.114
HETATM 1909 CR   PO01    1      68.321 102.678 130.696
HETATM 1910 CR   PO01    1      68.739 101.738 131.654
HETATM 1911 CR   PO01    1      67.855 100.696 132.057
HETATM 1912 H    PO01    1      80.493 107.334 126.751
HETATM 1913 H    PO01    1      79.076 107.502 127.519
HETATM 1914 H    PO01    1      79.895 109.446 128.889
HETATM 1915 H    PO01    1      82.079 108.013 129.729
HETATM 1916 H    PO01    1      81.441 106.783 129.021
HETATM 1917 H    PO01    1      78.176 108.944 130.852
HETATM 1918 H    PO01    1      75.856 108.112 130.668
HETATM 1919 H    PO01    1      77.359 104.260 130.312
HETATM 1920 H    PO01    1      79.455 105.065 130.516
HETATM 1921 H    PO01    1      72.697 104.198 123.990
HETATM 1922 H    PO01    1      71.622 103.741 122.732
HETATM 1923 H    PO01    1      72.963 101.900 123.482
HETATM 1924 H    PO01    1      72.254 100.736 125.811
HETATM 1925 H    PO01    1      71.524 102.204 126.197
HETATM 1926 H    PO01    1      73.818 104.360 132.258
HETATM 1927 H    PO01    1      75.327 103.671 131.828
HETATM 1928 H    PO01    1      75.419 105.139 132.753
HETATM 1929 H    PO01    1      74.047 107.148 131.879
HETATM 1930 H    PO01    1      73.869 107.332 130.085
HETATM 1931 H    PO01    1      72.881 106.057 131.089
HETATM 1932 H    PO01    1      75.253 104.322 126.214
HETATM 1933 H    PO01    1      75.691 105.717 128.180
HETATM 1934 H    PO01    1      72.929 103.206 130.331
HETATM 1935 H    PO01    1      72.750 101.987 128.580
HETATM 1936 O3   PO01    1      81.805 109.420 127.971
HETATM 1937 C3   PO01    1      79.914 108.109 127.192
HETATM 1938 C3   PO01    1      80.598 108.751 128.405
HETATM 1939 C3   PO01    1      81.078 107.753 129.473
HETATM 1940 O3   PO01    1      80.294 107.564 130.659
HETATM 1941 CR   PO01    1      77.935 108.011 130.578
HETATM 1942 CR   PO01    1      76.631 107.476 130.587
HETATM 1943 CR   PO01    1      76.341 106.106 130.747
HETATM 1944 CR   PO01    1      77.464 105.262 130.491
HETATM 1945 CR   PO01    1      78.720 105.752 130.526
HETATM 1946 CR   PO01    1      79.002 107.119 130.558
HETATM 1947 O3   PO01    1      71.152 101.252 123.617
HETATM 1948 C3   PO01    1      71.835 103.685 123.802
HETATM 1949 C3   PO01    1      72.115 102.152 124.147
HETATM 1950 C3   PO01    1      72.395 101.817 125.615
HETATM 1951 O3   PO01    1      73.712 102.289 126.040
HETATM 1952 C3   PO01    1      74.827 104.601 131.959
HETATM 1953 C3   PO01    1      73.812 106.627 130.933
HETATM 1954 C3   PO01    1      74.928 105.494 130.719
HETATM 1955 CR   PO01    1      74.784 104.081 127.121
HETATM 1956 CR   PO01    1      75.071 104.903 128.238
HETATM 1957 CR   PO01    1      74.442 104.682 129.482
HETATM 1958 CR   PO01    1      73.432 103.606 129.509
HETATM 1959 CR   PO01    1      73.155 102.797 128.367
HETATM 1960 CR   PO01    1      73.838 103.070 127.171
HETATM 1961 H    PO01    1     127.583 113.152  72.755
HETATM 1962 H    PO01    1     126.189 114.201  72.997
HETATM 1963 H    PO01    1     128.647 114.359  74.734
HETATM 1964 H    PO01    1     129.254 116.500  73.279
HETATM 1965 H    PO01    1     128.473 115.549  72.093
HETATM 1966 H    PO01    1     131.624 115.319  74.806
HETATM 1967 H    PO01    1     133.809 116.551  74.747
HETATM 1968 H    PO01    1     133.358 116.838  70.608
HETATM 1969 H    PO01    1     131.496 115.362  70.623
HETATM 1970 H    PO01    1     132.646 125.794  68.483
HETATM 1971 H    PO01    1     133.213 124.300  68.003
HETATM 1972 H    PO01    1     132.327 124.703  70.837
HETATM 1973 H    PO01    1     132.485 122.171  69.076
HETATM 1974 H    PO01    1     131.801 122.282  70.682
HETATM 1975 H    PO01    1      66.824 116.622  74.374
HETATM 1976 H    PO01    1      67.454 118.204  73.588
HETATM 1977 H    PO01    1      66.139 118.038  74.610
HETATM 1978 H    PO01    1      67.644 116.802  71.507
HETATM 1979 H    PO01    1      66.831 115.465  72.215
HETATM 1980 H    PO01    1      66.195 116.000  70.780
HETATM 1981 H    PO01    1      66.105 120.799  69.436
HETATM 1982 H    PO01    1      66.641 118.604  70.102
HETATM 1983 H    PO01    1     133.809 119.224  73.641
HETATM 1984 H    PO01    1     133.213 121.516  72.819
HETATM 1985 O3   PO01    1     127.249 115.954  74.619
HETATM 1986 C3   PO01    1     127.063 113.755  73.471
HETATM 1987 C3   PO01    1     128.002 114.885  74.000
HETATM 1988 C3   PO01    1     129.038 115.440  73.005
HETATM 1989 O3   PO01    1     130.125 114.571  72.803
HETATM 1990 CR   PO01    1     132.134 115.569  73.964
HETATM 1991 CR   PO01    1     133.402 116.239  73.901
HETATM 1992 CR   PO01    1     133.945 116.643  72.614
HETATM 1993 CR   PO01    1     133.157 116.408  71.471
HETATM 1994 CR   PO01    1     131.960 115.652  71.505
HETATM 1995 CR   PO01    1     131.380 115.282  72.746
HETATM 1996 O3   PO01    1     130.968 124.266  69.253
HETATM 1997 C3   PO01    1     133.146 124.965  68.862
HETATM 1998 C3   PO01    1     132.272 124.217  69.858
HETATM 1999 C3   PO01    1     132.555 122.692  70.051
HETATM 2000 O3   PO01    1     133.936 122.569  70.587
HETATM 2001 C3   PO01    1      66.630 117.543  73.823
HETATM 2002 C3   PO01    1      66.648 116.345  71.677
HETATM 2003 C3   PO01    1      65.761 117.323  72.550
HETATM 2004 CR   PO01    1      65.757 120.516  70.336
HETATM 2005 CR   PO01    1      66.050 119.227  70.773
HETATM 2006 CR   PO01    1      65.487 118.651  71.956
HETATM 2007 CR   PO01    1     134.068 119.516  72.697
HETATM 2008 CR   PO01    1     133.769 120.873  72.237
HETATM 2009 CR   PO01    1     134.269 121.302  71.037
HETATM 2010 H    PO01    1     128.487 119.946  68.507
HETATM 2011 H    PO01    1     129.922 120.585  69.371
HETATM 2012 H    PO01    1     130.373 118.589  70.495
HETATM 2013 H    PO01    1     130.623 118.600  67.517
HETATM 2014 H    PO01    1     131.545 117.501  68.479
HETATM 2015 H    PO01    1     134.321 118.512  68.201
HETATM 2016 H    PO01    1      66.521 118.856  66.281
HETATM 2017 H    PO01    1     132.787 120.860 133.744
HETATM 2018 H    PO01    1     131.524 120.891  66.276
HETATM 2019 H    PO01    1      70.766 112.974 131.518
HETATM 2020 H    PO01    1      72.061 113.996 131.359
HETATM 2021 H    PO01    1      70.045 113.861 129.095
HETATM 2022 H    PO01    1      68.506 114.112 130.998
HETATM 2023 H    PO01    1      68.584 115.572 130.119
HETATM 2024 H    PO01    1      66.013 120.453 131.150
HETATM 2025 H    PO01    1     134.256 119.429 131.892
HETATM 2026 H    PO01    1     134.208 121.248 132.038
HETATM 2027 H    PO01    1      67.390 121.767 132.831
HETATM 2028 H    PO01    1      66.288 122.213 134.176
HETATM 2029 H    PO01    1      67.793 121.320 134.393
HETATM 2030 H    PO01    1      66.975 115.709 132.373
HETATM 2031 H    PO01    1      65.581 117.452 133.198
HETATM 2032 H    PO01    1      68.974 119.977 132.943
HETATM 2033 H    PO01    1      70.361 117.959 132.472
HETATM 2034 O3   PO01    1     129.119 117.371  69.316
HETATM 2035 C3   PO01    1     129.111 119.887  69.402
HETATM 2036 C3   PO01    1     129.913 118.596  69.483
HETATM 2037 C3   PO01    1     131.064 118.494  68.436
HETATM 2038 O3   PO01    1     132.081 119.526  68.506
HETATM 2039 CR   PO01    1     134.095 119.075  67.376
HETATM 2040 CR   PO01    1      65.530 119.183  66.261
HETATM 2041 CR   PO01    1     134.559 119.856 134.477
HETATM 2042 CR   PO01    1     133.252 120.455 134.581
HETATM 2043 CR   PO01    1     132.404 120.399  66.292
HETATM 2044 CR   PO01    1     132.839 119.675  67.429
HETATM 2045 O3   PO01    1      71.238 115.450 129.279
HETATM 2046 C3   PO01    1      71.310 113.495 130.773
HETATM 2047 C3   PO01    1      70.437 114.411 129.941
HETATM 2048 C3   PO01    1      69.155 114.965 130.746
HETATM 2049 O3   PO01    1      69.516 115.675 131.975
HETATM 2050 C3   PO01    1      65.375 120.332 132.009
HETATM 2051 C3   PO01    1      66.930 121.435 133.735
HETATM 2052 C3   PO01    1      66.124 120.155 133.359
HETATM 2053 CR   PO01    1      67.377 116.563 132.564
HETATM 2054 CR   PO01    1      66.582 117.586 133.074
HETATM 2055 CR   PO01    1      67.093 118.930 133.088
HETATM 2056 CR   PO01    1      68.546 119.063 132.947
HETATM 2057 CR   PO01    1      69.340 117.931 132.697
HETATM 2058 CR   PO01    1      68.724 116.669 132.436
HETATM 2059 H    PO01    1      71.409 124.004  82.785
HETATM 2060 H    PO01    1      71.570 122.247  83.322
HETATM 2061 H    PO01    1      71.005 121.535  80.977
HETATM 2062 H    PO01    1      68.580 121.697  81.299
HETATM 2063 H    PO01    1      68.821 123.140  82.353
HETATM 2064 H    PO01    1      71.582 119.713  83.688
HETATM 2065 H    PO01    1      71.717 117.441  83.591
HETATM 2066 H    PO01    1      67.685 117.140  82.925
HETATM 2067 H    PO01    1      67.455 119.485  83.057
HETATM 2068 H    PO01    1     134.294 111.986  77.564
HETATM 2069 H    PO01    1      65.326 113.136  76.408
HETATM 2070 H    PO01    1      67.493 112.143  76.169
HETATM 2071 H    PO01    1      68.366 111.521  78.315
HETATM 2072 H    PO01    1      66.684 111.524  78.995
HETATM 2073 H    PO01    1      71.712 115.063  83.986
HETATM 2074 H    PO01    1      70.952 113.698  83.010
HETATM 2075 H    PO01    1      71.747 115.127  82.302
HETATM 2076 H    PO01    1      69.343 114.071  84.840
HETATM 2077 H    PO01    1      69.447 115.745  85.359
HETATM 2078 H    PO01    1      68.060 115.160  84.637
HETATM 2079 H    PO01    1      66.650 112.672  81.043
HETATM 2080 H    PO01    1      67.881 113.402  82.939
HETATM 2081 H    PO01    1      69.818 116.244  80.611
HETATM 2082 H    PO01    1      68.749 115.217  78.638
HETATM 2083 O3   PO01    1      70.362 123.480  80.459
HETATM 2084 C3   PO01    1      71.627 122.930  82.518
HETATM 2085 C3   PO01    1      70.617 122.455  81.437
HETATM 2086 C3   PO01    1      69.232 122.141  82.064
HETATM 2087 O3   PO01    1      69.450 121.272  83.254
HETATM 2088 CR   PO01    1      70.761 119.241  83.488
HETATM 2089 CR   PO01    1      70.848 117.838  83.407
HETATM 2090 CR   PO01    1      69.702 117.014  83.176
HETATM 2091 CR   PO01    1      68.488 117.695  83.021
HETATM 2092 CR   PO01    1      68.384 119.090  83.069
HETATM 2093 CR   PO01    1      69.553 119.883  83.201
HETATM 2094 O3   PO01    1      67.047 110.209  76.712
HETATM 2095 C3   PO01    1      65.371 112.030  76.611
HETATM 2096 C3   PO01    1      66.849 111.626  76.869
HETATM 2097 C3   PO01    1      67.399 112.013  78.260
HETATM 2098 O3   PO01    1      67.197 113.422  78.454
HETATM 2099 C3   PO01    1      71.137 114.816  83.106
HETATM 2100 C3   PO01    1      69.125 115.110  84.597
HETATM 2101 C3   PO01    1      69.744 115.494  83.195
HETATM 2102 CR   PO01    1      67.323 113.371  80.907
HETATM 2103 CR   PO01    1      68.036 113.859  82.056
HETATM 2104 CR   PO01    1      68.955 114.906  81.973
HETATM 2105 CR   PO01    1      69.160 115.491  80.701
HETATM 2106 CR   PO01    1      68.596 114.883  79.591
HETATM 2107 CR   PO01    1      67.682 113.854  79.618
HETATM 2108 H    PO01    1     119.776 118.177 107.492
HETATM 2109 H    PO01    1     121.356 118.751 108.038
HETATM 2110 H    PO01    1     121.548 116.487 109.280
HETATM 2111 H    PO01    1     120.056 116.891 110.947
HETATM 2112 H    PO01    1     119.322 118.176 110.139
HETATM 2113 H    PO01    1     119.699 120.394 111.912
HETATM 2114 H    PO01    1     119.367 120.599 114.435
HETATM 2115 H    PO01    1     122.765 118.086 114.988
HETATM 2116 H    PO01    1     122.658 117.578 112.647
HETATM 2117 H    PO01    1     122.379 128.371 120.328
HETATM 2118 H    PO01    1     123.519 127.554 119.369
HETATM 2119 H    PO01    1     120.751 127.569 118.555
HETATM 2120 H    PO01    1     122.547 125.103 118.553
HETATM 2121 H    PO01    1     122.569 126.124 117.279
HETATM 2122 H    PO01    1     119.562 117.779 116.311
HETATM 2123 H    PO01    1     119.125 118.614 117.794
HETATM 2124 H    PO01    1     118.615 119.255 116.298
HETATM 2125 H    PO01    1     122.161 118.059 117.156
HETATM 2126 H    PO01    1     122.729 119.750 117.410
HETATM 2127 H    PO01    1     121.441 118.971 118.444
HETATM 2128 H    PO01    1     118.914 123.552 118.331
HETATM 2129 H    PO01    1     118.826 121.194 117.736
HETATM 2130 H    PO01    1     122.452 121.600 115.677
HETATM 2131 H    PO01    1     122.406 123.930 116.094
HETATM 2132 O3   PO01    1     119.589 115.916 108.706
HETATM 2133 C3   PO01    1     120.829 117.901 107.797
HETATM 2134 C3   PO01    1     120.638 116.979 109.026
HETATM 2135 C3   PO01    1     120.224 117.736 110.249
HETATM 2136 O3   PO01    1     121.275 118.543 110.796
HETATM 2137 CR   PO01    1     120.203 119.815 112.619
HETATM 2138 CR   PO01    1     120.096 119.977 114.032
HETATM 2139 CR   PO01    1     121.017 119.394 114.949
HETATM 2140 CR   PO01    1     121.976 118.500 114.413
HETATM 2141 CR   PO01    1     122.004 118.212 113.021
HETATM 2142 CR   PO01    1     121.134 118.820 112.118
HETATM 2143 O3   PO01    1     120.849 126.433 120.216
HETATM 2144 C3   PO01    1     122.520 128.017 119.330
HETATM 2145 C3   PO01    1     121.476 127.014 119.005
HETATM 2146 C3   PO01    1     121.941 125.851 118.103
HETATM 2147 O3   PO01    1     120.699 125.248 117.534
HETATM 2148 C3   PO01    1     119.375 118.731 116.728
HETATM 2149 C3   PO01    1     121.812 119.078 117.413
HETATM 2150 C3   PO01    1     120.687 119.629 116.417
HETATM 2151 CR   PO01    1     119.614 123.140 117.754
HETATM 2152 CR   PO01    1     119.623 121.767 117.465
HETATM 2153 CR   PO01    1     120.703 121.102 116.710
HETATM 2154 CR   PO01    1     121.745 121.935 116.219
HETATM 2155 CR   PO01    1     121.657 123.283 116.474
HETATM 2156 CR   PO01    1     120.665 123.871 117.277
HETATM 2157 H    PO01    1      70.040  66.603  67.684
HETATM 2158 H    PO01    1      69.902  68.325  68.582
HETATM 2159 H    PO01    1      72.330  68.352  68.976
HETATM 2160 H    PO01    1      73.630  66.805  67.747
HETATM 2161 H    PO01    1      72.346  65.839  67.206
HETATM 2162 H    PO01    1      72.956 132.835  68.082
HETATM 2163 H    PO01    1      74.814 131.300  68.438
HETATM 2164 H    PO01    1      76.730 134.237  70.813
HETATM 2165 H    PO01    1      74.861  66.338  70.237
HETATM 2166 H    PO01    1      80.022 131.908  77.460
HETATM 2167 H    PO01    1      81.423 130.909  77.901
HETATM 2168 H    PO01    1      78.774 129.681  77.820
HETATM 2169 H    PO01    1      78.968 129.002  75.609
HETATM 2170 H    PO01    1      80.470 130.057  75.255
HETATM 2171 H    PO01    1      76.747 130.041  68.561
HETATM 2172 H    PO01    1      77.848 129.611  69.846
HETATM 2173 H    PO01    1      76.111 129.832  70.209
HETATM 2174 H    PO01    1      79.044 131.473  68.929
HETATM 2175 H    PO01    1      77.866 132.206  67.908
HETATM 2176 H    PO01    1      78.641 133.051  69.139
HETATM 2177 H    PO01    1      80.280 131.684  73.550
HETATM 2178 H    PO01    1      79.743 132.052  71.229
HETATM 2179 H    PO01    1      75.554 131.362  72.255
HETATM 2180 H    PO01    1      76.434 131.127  74.601
HETATM 2181 O3   PO01    1      71.421  68.220  67.129
HETATM 2182 C3   PO01    1      70.382  67.637  67.894
HETATM 2183 C3   PO01    1      71.845  67.610  68.309
HETATM 2184 C3   PO01    1      72.720  66.432  68.031
HETATM 2185 O3   PO01    1      72.706  65.637  69.148
HETATM 2186 CR   PO01    1      73.749 133.031  68.746
HETATM 2187 CR   PO01    1      74.844 132.186  68.922
HETATM 2188 CR   PO01    1      75.999 132.557  69.716
HETATM 2189 CR   PO01    1      75.985 133.870  70.226
HETATM 2190 CR   PO01    1      74.981  65.347  69.864
HETATM 2191 CR   PO01    1      73.786 134.298  69.228
HETATM 2192 O3   PO01    1      80.570 128.642  77.633
HETATM 2193 C3   PO01    1      80.344 131.075  78.060
HETATM 2194 C3   PO01    1      79.754 129.855  77.361
HETATM 2195 C3   PO01    1      79.526 129.925  75.801
HETATM 2196 O3   PO01    1      78.729 131.075  75.492
HETATM 2197 C3   PO01    1      76.910 130.177  69.597
HETATM 2198 C3   PO01    1      78.249 132.120  68.883
HETATM 2199 C3   PO01    1      77.186 131.635  69.921
HETATM 2200 CR   PO01    1      79.372 131.552  73.218
HETATM 2201 CR   PO01    1      78.954 131.913  71.902
HETATM 2202 CR   PO01    1      77.571 131.728  71.419
HETATM 2203 CR   PO01    1      76.620 131.432  72.491
HETATM 2204 CR   PO01    1      77.080 131.293  73.799
HETATM 2205 CR   PO01    1      78.444 131.207  74.161
HETATM 2206 H    PO01    1     128.371  72.537  91.123
HETATM 2207 H    PO01    1     129.473  71.257  91.477
HETATM 2208 H    PO01    1     127.661  70.411  90.154
HETATM 2209 H    PO01    1     127.432  70.712  87.867
HETATM 2210 H    PO01    1     128.906  71.848  87.828
HETATM 2211 H    PO01    1     125.166  72.078  87.682
HETATM 2212 H    PO01    1     124.047  72.750  85.629
HETATM 2213 H    PO01    1     127.486  74.930  84.667
HETATM 2214 H    PO01    1     128.318  74.599  86.822
HETATM 2215 H    PO01    1     129.632  70.501  77.595
HETATM 2216 H    PO01    1     129.047  72.049  76.986
HETATM 2217 H    PO01    1     131.013  73.224  78.579
HETATM 2218 H    PO01    1     130.059  72.810  80.679
HETATM 2219 H    PO01    1     129.246  71.200  80.096
HETATM 2220 H    PO01    1     122.897  74.272  84.076
HETATM 2221 H    PO01    1     123.160  74.131  82.379
HETATM 2222 H    PO01    1     123.537  72.786  83.348
HETATM 2223 H    PO01    1     124.272  76.431  82.919
HETATM 2224 H    PO01    1     124.070  76.062  84.686
HETATM 2225 H    PO01    1     125.657  76.582  84.071
HETATM 2226 H    PO01    1     126.624  71.452  80.518
HETATM 2227 H    PO01    1     125.513  72.041  82.552
HETATM 2228 H    PO01    1     126.468  76.076  81.842
HETATM 2229 H    PO01    1     128.022  75.424  80.205
HETATM 2230 O3   PO01    1     129.513  69.802  89.251
HETATM 2231 C3   PO01    1     129.212  71.949  90.704
HETATM 2232 C3   PO01    1     128.546  70.888  89.680
HETATM 2233 C3   PO01    1     128.039  71.535  88.394
HETATM 2234 O3   PO01    1     127.365  72.786  88.641
HETATM 2235 CR   PO01    1     125.594  72.740  87.041
HETATM 2236 CR   PO01    1     124.986  73.090  85.861
HETATM 2237 CR   PO01    1     125.576  73.990  84.939
HETATM 2238 CR   PO01    1     126.884  74.476  85.341
HETATM 2239 CR   PO01    1     127.439  74.193  86.573
HETATM 2240 CR   PO01    1     126.830  73.263  87.445
HETATM 2241 O3   PO01    1     131.770  71.383  79.022
HETATM 2242 C3   PO01    1     130.006  71.535  77.314
HETATM 2243 C3   PO01    1     130.611  72.195  78.610
HETATM 2244 C3   PO01    1     129.606  72.231  79.877
HETATM 2245 O3   PO01    1     128.459  72.979  79.316
HETATM 2246 C3   PO01    1     123.569  73.837  83.327
HETATM 2247 C3   PO01    1     124.729  76.024  83.821
HETATM 2248 C3   PO01    1     124.967  74.479  83.628
HETATM 2249 CR   PO01    1     126.737  72.356  80.952
HETATM 2250 CR   PO01    1     125.954  72.781  82.046
HETATM 2251 CR   PO01    1     125.907  74.157  82.508
HETATM 2252 CR   PO01    1     126.607  75.082  81.693
HETATM 2253 CR   PO01    1     127.513  74.672  80.700
HETATM 2254 CR   PO01    1     127.542  73.345  80.259
HETATM 2255 H    PO01    1      85.568 124.852  74.871
HETATM 2256 H    PO01    1      84.659 126.307  75.410
HETATM 2257 H    PO01    1      86.435 127.547  76.324
HETATM 2258 H    PO01    1      88.744 126.042  75.029
HETATM 2259 H    PO01    1      87.822 124.967  76.132
HETATM 2260 H    PO01    1      89.618 124.151  78.041
HETATM 2261 H    PO01    1      91.743 123.432  78.483
HETATM 2262 H    PO01    1      93.268 126.663  76.260
HETATM 2263 H    PO01    1      91.022 127.598  76.205
HETATM 2264 H    PO01    1      96.112 129.056  84.215
HETATM 2265 H    PO01    1      97.440 128.001  83.915
HETATM 2266 H    PO01    1      98.359 129.677  82.308
HETATM 2267 H    PO01    1      96.711 129.522  80.457
HETATM 2268 H    PO01    1      95.668 129.066  81.668
HETATM 2269 H    PO01    1      93.626 122.368  77.574
HETATM 2270 H    PO01    1      95.307 122.526  78.184
HETATM 2271 H    PO01    1      93.809 122.779  79.133
HETATM 2272 H    PO01    1      95.657 123.722  76.120
HETATM 2273 H    PO01    1      94.006 123.645  75.453
HETATM 2274 H    PO01    1      94.936 125.087  75.511
HETATM 2275 H    PO01    1      97.892 127.007  78.811
HETATM 2276 H    PO01    1      96.603 125.722  77.130
HETATM 2277 H    PO01    1      93.501 125.247  80.144
HETATM 2278 H    PO01    1      94.896 126.240  81.646
HETATM 2279 O3   PO01    1      86.310 126.752  74.362
HETATM 2280 C3   PO01    1      85.606 125.909  75.226
HETATM 2281 C3   PO01    1      86.734 126.663  75.735
HETATM 2282 C3   PO01    1      88.126 125.933  75.928
HETATM 2283 O3   PO01    1      88.885 126.523  76.971
HETATM 2284 CR   PO01    1      90.346 124.690  77.728
HETATM 2285 CR   PO01    1      91.665 124.169  77.858
HETATM 2286 CR   PO01    1      92.759 124.910  77.365
HETATM 2287 CR   PO01    1      92.499 126.152  76.707
HETATM 2288 CR   PO01    1      91.237 126.716  76.626
HETATM 2289 CR   PO01    1      90.153 125.949  77.084
HETATM 2290 O3   PO01    1      96.759 131.071  82.550
HETATM 2291 C3   PO01    1      97.165 128.992  83.977
HETATM 2292 C3   PO01    1      97.347 129.737  82.553
HETATM 2293 C3   PO01    1      96.692 128.956  81.418
HETATM 2294 O3   PO01    1      97.241 127.545  81.273
HETATM 2295 C3   PO01    1      94.334 122.908  78.140
HETATM 2296 C3   PO01    1      94.698 124.183  76.060
HETATM 2297 C3   PO01    1      94.148 124.405  77.559
HETATM 2298 CR   PO01    1      96.972 126.616  79.056
HETATM 2299 CR   PO01    1      96.168 125.939  78.074
HETATM 2300 CR   PO01    1      94.923 125.365  78.485
HETATM 2301 CR   PO01    1      94.401 125.554  79.776
HETATM 2302 CR   PO01    1      95.194 126.305  80.699
HETATM 2303 CR   PO01    1      96.440 126.824  80.371
HETATM 2304 H    PO01    1     124.856 125.306 102.231
HETATM 2305 H    PO01    1     124.430 126.381 100.975
HETATM 2306 H    PO01    1     122.530 126.725 102.146
HETATM 2307 H    PO01    1     122.387 124.060 103.518
HETATM 2308 H    PO01    1     121.769 125.605 104.083
HETATM 2309 H    PO01    1     122.244 125.065 106.615
HETATM 2310 H    PO01    1     122.736 123.572 108.280
HETATM 2311 H    PO01    1     126.612 122.840 106.601
HETATM 2312 H    PO01    1     125.912 124.111 104.721
HETATM 2313 H    PO01    1     131.364 125.033 112.280
HETATM 2314 H    PO01    1     130.361 125.505 113.671
HETATM 2315 H    PO01    1     131.639 122.691 113.544
HETATM 2316 H    PO01    1     128.684 123.489 113.581
HETATM 2317 H    PO01    1     129.493 121.805 113.264
HETATM 2318 H    PO01    1     122.878 121.309 109.181
HETATM 2319 H    PO01    1     124.131 121.092 110.359
HETATM 2320 H    PO01    1     123.477 122.695 110.048
HETATM 2321 H    PO01    1     125.154 119.723 108.648
HETATM 2322 H    PO01    1     124.010 120.324 107.245
HETATM 2323 H    PO01    1     125.832 120.443 107.110
HETATM 2324 H    PO01    1     127.268 124.542 111.454
HETATM 2325 H    PO01    1     125.644 124.075 109.804
HETATM 2326 H    PO01    1     127.439 120.491 108.842
HETATM 2327 H    PO01    1     129.500 121.217 110.010
HETATM 2328 O3   PO01    1     121.655 125.006 101.346
HETATM 2329 C3   PO01    1     124.106 125.449 101.508
HETATM 2330 C3   PO01    1     122.682 125.676 102.125
HETATM 2331 C3   PO01    1     122.658 125.130 103.588
HETATM 2332 O3   PO01    1     123.806 125.534 104.334
HETATM 2333 CR   PO01    1     123.133 124.599 106.484
HETATM 2334 CR   PO01    1     123.353 123.640 107.467
HETATM 2335 CR   PO01    1     124.615 122.983 107.567
HETATM 2336 CR   PO01    1     125.650 123.223 106.599
HETATM 2337 CR   PO01    1     125.219 124.052 105.495
HETATM 2338 CR   PO01    1     123.969 124.696 105.356
HETATM 2339 O3   PO01    1     130.733 123.169 115.207
HETATM 2340 C3   PO01    1     131.265 124.925 113.413
HETATM 2341 C3   PO01    1     130.814 123.478 113.817
HETATM 2342 C3   PO01    1     129.527 122.934 113.103
HETATM 2343 O3   PO01    1     129.670 123.287 111.676
HETATM 2344 C3   PO01    1     123.842 121.783 109.635
HETATM 2345 C3   PO01    1     124.969 120.478 107.824
HETATM 2346 C3   PO01    1     124.893 121.862 108.545
HETATM 2347 CR   PO01    1     127.399 123.717 110.885
HETATM 2348 CR   PO01    1     126.327 123.400 109.964
HETATM 2349 CR   PO01    1     126.279 122.159 109.254
HETATM 2350 CR   PO01    1     127.510 121.413 109.252
HETATM 2351 CR   PO01    1     128.655 121.847 109.967
HETATM 2352 CR   PO01    1     128.593 122.983 110.817
HETATM 2353 H    PO01    1     129.848  81.033  94.420
HETATM 2354 H    PO01    1     130.436  79.373  94.888
HETATM 2355 H    PO01    1     132.671  79.892  95.206
HETATM 2356 H    PO01    1     132.907  82.798  95.464
HETATM 2357 H    PO01    1     131.533  82.627  94.285
HETATM 2358 H    PO01    1      65.686  83.878  94.368
HETATM 2359 H    PO01    1      68.013  83.221  94.991
HETATM 2360 H    PO01    1      67.215  79.371  93.861
HETATM 2361 H    PO01    1     134.434  79.924  93.238
HETATM 2362 H    PO01    1      70.895  89.023  91.267
HETATM 2363 H    PO01    1      72.354  88.643  90.256
HETATM 2364 H    PO01    1      71.332  86.468  90.628
HETATM 2365 H    PO01    1      72.692  86.343  93.312
HETATM 2366 H    PO01    1      73.625  86.610  91.939
HETATM 2367 H    PO01    1      68.626  80.295  96.681
HETATM 2368 H    PO01    1      70.369  80.857  96.616
HETATM 2369 H    PO01    1      69.192  81.954  96.636
HETATM 2370 H    PO01    1      69.784  79.425  93.339
HETATM 2371 H    PO01    1      70.900  79.313  94.742
HETATM 2372 H    PO01    1      69.218  78.735  94.799
HETATM 2373 H    PO01    1      70.899  83.268  91.049
HETATM 2374 H    PO01    1      69.311  81.790  92.262
HETATM 2375 H    PO01    1      71.450  82.636  95.748
HETATM 2376 H    PO01    1      72.744  84.213  94.501
HETATM 2377 O3   PO01    1     131.001  80.844  96.217
HETATM 2378 C3   PO01    1     130.554  80.370  94.989
HETATM 2379 C3   PO01    1     131.971  80.734  95.252
HETATM 2380 C3   PO01    1     132.424  82.159  94.676
HETATM 2381 O3   PO01    1     133.303  82.251  93.495
HETATM 2382 CR   PO01    1      66.006  82.879  94.348
HETATM 2383 CR   PO01    1      67.402  82.565  94.559
HETATM 2384 CR   PO01    1      67.918  81.286  94.353
HETATM 2385 CR   PO01    1      66.972  80.307  93.970
HETATM 2386 CR   PO01    1      65.641  80.591  93.609
HETATM 2387 CR   PO01    1     134.592  81.869  93.809
HETATM 2388 O3   PO01    1      70.455  86.985  92.454
HETATM 2389 C3   PO01    1      71.886  88.549  91.275
HETATM 2390 C3   PO01    1      71.616  87.014  91.560
HETATM 2391 C3   PO01    1      72.723  86.226  92.224
HETATM 2392 O3   PO01    1      72.655  84.796  91.906
HETATM 2393 C3   PO01    1      69.359  80.976  96.287
HETATM 2394 C3   PO01    1      69.875  79.517  94.398
HETATM 2395 C3   PO01    1      69.398  80.969  94.716
HETATM 2396 CR   PO01    1      70.779  83.282  92.040
HETATM 2397 CR   PO01    1      70.077  82.324  92.752
HETATM 2398 CR   PO01    1      70.274  81.960  94.110
HETATM 2399 CR   PO01    1      71.271  82.730  94.766
HETATM 2400 CR   PO01    1      72.047  83.640  94.008
HETATM 2401 CR   PO01    1      71.805  83.994  92.673
HETATM 2402 H    PO01    1      69.652  70.722 127.209
HETATM 2403 H    PO01    1      70.083  69.207 126.698
HETATM 2404 H    PO01    1      68.588  69.957 125.082
HETATM 2405 H    PO01    1      68.887  71.953 123.717
HETATM 2406 H    PO01    1      70.446  72.324 124.656
HETATM 2407 H    PO01    1      66.263  73.581 125.372
HETATM 2408 H    PO01    1      65.848  75.947 125.307
HETATM 2409 H    PO01    1      69.884  76.827 126.283
HETATM 2410 H    PO01    1      70.357  74.528 125.662
HETATM 2411 H    PO01    1      75.439  82.459 121.636
HETATM 2412 H    PO01    1      75.538  81.495 122.999
HETATM 2413 H    PO01    1      72.994  82.301 121.443
HETATM 2414 H    PO01    1      73.118  80.910 124.098
HETATM 2415 H    PO01    1      72.586  80.238 122.511
HETATM 2416 H    PO01    1      65.302  78.082 125.815
HETATM 2417 H    PO01    1      66.158  79.563 125.424
HETATM 2418 H    PO01    1      66.217  78.285 124.241
HETATM 2419 H    PO01    1      66.726  77.496 127.931
HETATM 2420 H    PO01    1      68.505  77.991 128.032
HETATM 2421 H    PO01    1      67.217  79.179 127.830
HETATM 2422 H    PO01    1      70.130  79.797 122.388
HETATM 2423 H    PO01    1      68.485  78.394 123.428
HETATM 2424 H    PO01    1      69.243  80.214 127.113
HETATM 2425 H    PO01    1      70.728  81.583 126.076
HETATM 2426 O3   PO01    1      70.377  69.740 124.120
HETATM 2427 C3   PO01    1      70.284  70.166 126.433
HETATM 2428 C3   PO01    1      69.605  70.366 125.050
HETATM 2429 C3   PO01    1      69.431  71.847 124.672
HETATM 2430 O3   PO01    1      68.540  72.561 125.617
HETATM 2431 CR   PO01    1      67.041  74.288 125.391
HETATM 2432 CR   PO01    1      66.793  75.711 125.435
HETATM 2433 CR   PO01    1      67.826  76.666 125.672
HETATM 2434 CR   PO01    1      69.135  76.178 125.868
HETATM 2435 CR   PO01    1      69.430  74.819 125.578
HETATM 2436 CR   PO01    1      68.399  73.867 125.388
HETATM 2437 O3   PO01    1      73.775  83.367 123.096
HETATM 2438 C3   PO01    1      74.935  81.605 122.099
HETATM 2439 C3   PO01    1      73.523  82.115 122.415
HETATM 2440 C3   PO01    1      72.618  81.130 123.176
HETATM 2441 O3   PO01    1      71.360  81.742 123.481
HETATM 2442 C3   PO01    1      66.224  78.544 125.336
HETATM 2443 C3   PO01    1      67.537  78.154 127.530
HETATM 2444 C3   PO01    1      67.583  78.119 126.011
HETATM 2445 CR   PO01    1      69.860  79.850 123.380
HETATM 2446 CR   PO01    1      68.930  78.989 124.011
HETATM 2447 CR   PO01    1      68.612  79.040 125.393
HETATM 2448 CR   PO01    1      69.325  80.057 126.122
HETATM 2449 CR   PO01    1      70.262  80.891 125.510
HETATM 2450 CR   PO01    1      70.477  80.873 124.125
HETATM 2451 H    PO01    1      80.028 128.880 122.934
HETATM 2452 H    PO01    1      80.484 128.911 121.103
HETATM 2453 H    PO01    1      79.629 131.159 120.830
HETATM 2454 H    PO01    1      78.741 132.229 123.141
HETATM 2455 H    PO01    1      78.617 130.622 123.752
HETATM 2456 H    PO01    1      76.024 129.971 124.292
HETATM 2457 H    PO01    1      74.231 130.843 125.542
HETATM 2458 H    PO01    1      74.306 134.268 123.036
HETATM 2459 H    PO01    1      76.260 133.467 121.971
HETATM 2460 H    PO01    1      65.846 129.958 123.642
HETATM 2461 H    PO01    1     134.298 128.583 124.173
HETATM 2462 H    PO01    1      66.688 127.697 125.033
HETATM 2463 H    PO01    1      68.550 128.852 122.940
HETATM 2464 H    PO01    1      68.937 127.943 124.377
HETATM 2465 H    PO01    1      74.392 134.225 126.737
HETATM 2466 H    PO01    1      72.717 134.009 127.315
HETATM 2467 H    PO01    1      73.605 132.643 127.212
HETATM 2468 H    PO01    1      71.475  65.500 125.442
HETATM 2469 H    PO01    1      73.016  65.987 124.626
HETATM 2470 H    PO01    1      71.955 134.499 123.667
HETATM 2471 H    PO01    1      70.067 130.512 122.638
HETATM 2472 H    PO01    1      71.918 131.985 122.884
HETATM 2473 H    PO01    1      71.008 132.328 127.180
HETATM 2474 H    PO01    1      69.299 130.715 126.787
HETATM 2475 O3   PO01    1      80.954 130.691 122.379
HETATM 2476 C3   PO01    1      80.292 129.423 122.047
HETATM 2477 C3   PO01    1      79.661 130.734 121.860
HETATM 2478 C3   PO01    1      78.616 131.225 122.835
HETATM 2479 O3   PO01    1      77.304 131.140 122.242
HETATM 2480 CR   PO01    1      75.757 130.909 124.068
HETATM 2481 CR   PO01    1      74.641 131.373 124.738
HETATM 2482 CR   PO01    1      74.131 132.665 124.456
HETATM 2483 CR   PO01    1      74.723 133.399 123.376
HETATM 2484 CR   PO01    1      75.866 132.898 122.692
HETATM 2485 CR   PO01    1      76.331 131.616 123.059
HETATM 2486 O3   PO01    1      67.049 126.719 123.354
HETATM 2487 C3   PO01    1      65.709 128.906 123.466
HETATM 2488 C3   PO01    1      66.885 128.002 124.013
HETATM 2489 C3   PO01    1      68.250 128.721 123.954
HETATM 2490 O3   PO01    1      68.303 129.946 124.645
HETATM 2491 C3   PO01    1      73.467 133.568 126.727
HETATM 2492 C3   PO01    1      72.258 134.589 124.711
HETATM 2493 C3   PO01    1      72.925 133.278 125.239
HETATM 2494 CR   PO01    1      70.319 130.905 123.620
HETATM 2495 CR   PO01    1      71.408 131.737 123.792
HETATM 2496 CR   PO01    1      71.748 132.301 125.077
HETATM 2497 CR   PO01    1      70.921 131.905 126.216
HETATM 2498 CR   PO01    1      69.842 131.064 125.975
HETATM 2499 CR   PO01    1      69.507 130.630 124.724
HETATM 2500 H    PO01    1      82.118  74.679  92.854
HETATM 2501 H    PO01    1      80.437  74.453  92.715
HETATM 2502 H    PO01    1      80.821  72.719  94.855
HETATM 2503 H    PO01    1      81.229  71.007  93.143
HETATM 2504 H    PO01    1      81.555  72.239  91.978
HETATM 2505 H    PO01    1      78.046  69.933  93.328
HETATM 2506 H    PO01    1      77.335  67.998  91.988
HETATM 2507 H    PO01    1      79.136  69.713  88.591
HETATM 2508 H    PO01    1      79.859  71.703  90.130
HETATM 2509 H    PO01    1      79.391 129.312  94.567
HETATM 2510 H    PO01    1      78.807 130.035  93.064
HETATM 2511 H    PO01    1      81.304 130.952  94.654
HETATM 2512 H    PO01    1      81.821 132.463  92.768
HETATM 2513 H    PO01    1      80.363 133.007  93.530
HETATM 2514 H    PO01    1      75.889  68.046  88.578
HETATM 2515 H    PO01    1      75.994  66.399  88.717
HETATM 2516 H    PO01    1      75.817  67.288  90.199
HETATM 2517 H    PO01    1      77.956  68.058  87.270
HETATM 2518 H    PO01    1      79.475  67.435  87.780
HETATM 2519 H    PO01    1      78.050  66.314  87.426
HETATM 2520 H    PO01    1      81.477 134.022  90.591
HETATM 2521 H    PO01    1      80.511  66.587  89.626
HETATM 2522 H    PO01    1      76.619 134.715  90.918
HETATM 2523 H    PO01    1      77.806 132.740  91.908
HETATM 2524 O3   PO01    1      82.815  72.619  94.260
HETATM 2525 C3   PO01    1      81.269  74.395  93.442
HETATM 2526 C3   PO01    1      81.397  72.911  93.945
HETATM 2527 C3   PO01    1      80.943  71.981  92.816
HETATM 2528 O3   PO01    1      79.523  71.844  92.539
HETATM 2529 CR   PO01    1      78.306  69.812  92.358
HETATM 2530 CR   PO01    1      77.912  68.714  91.576
HETATM 2531 CR   PO01    1      78.327  68.570  90.247
HETATM 2532 CR   PO01    1      79.012  69.663  89.658
HETATM 2533 CR   PO01    1      79.358  70.799  90.424
HETATM 2534 CR   PO01    1      79.122  70.797  91.797
HETATM 2535 O3   PO01    1      81.303 129.616  92.967
HETATM 2536 C3   PO01    1      79.362 130.232  94.022
HETATM 2537 C3   PO01    1      80.773 130.830  93.695
HETATM 2538 C3   PO01    1      80.806 132.148  92.912
HETATM 2539 O3   PO01    1      80.122 132.029  91.629
HETATM 2540 C3   PO01    1      76.351  67.291  89.248
HETATM 2541 C3   PO01    1      78.411  67.278  87.892
HETATM 2542 C3   PO01    1      77.922  67.401  89.393
HETATM 2543 CR   PO01    1      80.481 134.198  90.601
HETATM 2544 CR   PO01    1      79.896  65.954  90.085
HETATM 2545 CR   PO01    1      78.485  66.163  90.166
HETATM 2546 CR   PO01    1      77.662 134.608  90.829
HETATM 2547 CR   PO01    1      78.293 133.470  91.383
HETATM 2548 CR   PO01    1      79.663 133.273  91.265
HETATM 2549 H    PO01    1      68.891  70.060  96.459
HETATM 2550 H    PO01    1      69.670  71.596  96.290
HETATM 2551 H    PO01    1      71.920  70.747  96.978
HETATM 2552 H    PO01    1      72.073  68.061  96.951
HETATM 2553 H    PO01    1      70.367  67.759  96.887
HETATM 2554 H    PO01    1      69.711  66.694 100.027
HETATM 2555 H    PO01    1      67.939  67.153 101.430
HETATM 2556 H    PO01    1      68.430  71.218 100.752
HETATM 2557 H    PO01    1      70.277  70.758  99.206
HETATM 2558 H    PO01    1      69.742  75.036 107.385
HETATM 2559 H    PO01    1      69.011  76.022 108.538
HETATM 2560 H    PO01    1      67.332  75.072 107.118
HETATM 2561 H    PO01    1      66.954  72.509 107.040
HETATM 2562 H    PO01    1      68.297  72.202 108.237
HETATM 2563 H    PO01    1     133.993  70.133 101.486
HETATM 2564 H    PO01    1      65.835  70.967 100.575
HETATM 2565 H    PO01    1      65.355  69.390 100.204
HETATM 2566 H    PO01    1      65.694  67.668 102.198
HETATM 2567 H    PO01    1      66.710  67.932 103.448
HETATM 2568 H    PO01    1     134.647  68.876 103.381
HETATM 2569 H    PO01    1      69.425  70.530 105.596
HETATM 2570 H    PO01    1      68.514  69.222 103.827
HETATM 2571 H    PO01    1      65.806  72.169 102.895
HETATM 2572 H    PO01    1      66.812  73.668 104.557
HETATM 2573 O3   PO01    1      70.726  70.034  95.305
HETATM 2574 C3   PO01    1      69.845  70.535  96.313
HETATM 2575 C3   PO01    1      71.212  69.920  96.696
HETATM 2576 C3   PO01    1      71.169  68.464  97.242
HETATM 2577 O3   PO01    1      71.340  68.253  98.654
HETATM 2578 CR   PO01    1      69.484  67.649 100.104
HETATM 2579 CR   PO01    1      68.376  67.943 100.978
HETATM 2580 CR   PO01    1      67.873  69.204 101.142
HETATM 2581 CR   PO01    1      68.630  70.183 100.505
HETATM 2582 CR   PO01    1      69.735  69.955  99.662
HETATM 2583 CR   PO01    1      70.216  68.661  99.378
HETATM 2584 O3   PO01    1      66.882  74.420 109.085
HETATM 2585 C3   PO01    1      69.120  74.953 108.253
HETATM 2586 C3   PO01    1      67.722  74.416 107.906
HETATM 2587 C3   PO01    1      67.930  72.923 107.401
HETATM 2588 O3   PO01    1      68.732  72.984 106.195
HETATM 2589 C3   PO01    1      65.518  70.029 100.985
HETATM 2590 C3   PO01    1      66.042  68.466 102.805
HETATM 2591 C3   PO01    1      66.755  69.636 101.996
HETATM 2592 CR   PO01    1      68.735  70.917 104.992
HETATM 2593 CR   PO01    1      68.224  70.169 103.937
HETATM 2594 CR   PO01    1      67.194  70.594 103.103
HETATM 2595 CR   PO01    1      66.648  71.874 103.384
HETATM 2596 CR   PO01    1      67.236  72.726 104.346
HETATM 2597 CR   PO01    1      68.257  72.215 105.207
HETATM 2598 H    PO01    1     121.157  78.137 101.408
HETATM 2599 H    PO01    1     121.594  77.107 102.469
HETATM 2600 H    PO01    1     123.443  79.542 102.173
HETATM 2601 H    PO01    1     124.064  76.753 102.827
HETATM 2602 H    PO01    1     123.797  78.096 104.030
HETATM 2603 H    PO01    1     126.221  75.692 103.013
HETATM 2604 H    PO01    1     127.758  74.760 104.634
HETATM 2605 H    PO01    1     128.335  78.614 106.217
HETATM 2606 H    PO01    1     126.857  79.515 104.732
HETATM 2607 H    PO01    1      66.229  80.733 106.386
HETATM 2608 H    PO01    1      67.807  80.895 107.422
HETATM 2609 H    PO01    1      67.759  78.571 107.887
HETATM 2610 H    PO01    1      65.933  77.140 107.120
HETATM 2611 H    PO01    1      65.811  77.986 105.604
HETATM 2612 H    PO01    1     128.689  75.512 108.993
HETATM 2613 H    PO01    1     128.339  77.124 108.407
HETATM 2614 H    PO01    1     127.340  75.933 107.914
HETATM 2615 H    PO01    1     129.616  74.304 105.520
HETATM 2616 H    PO01    1     130.172  74.120 107.242
HETATM 2617 H    PO01    1     128.417  73.877 106.812
HETATM 2618 H    PO01    1     132.507  78.810 105.212
HETATM 2619 H    PO01    1     130.508  77.743 104.979
HETATM 2620 H    PO01    1     131.111  75.909 108.824
HETATM 2621 H    PO01    1     133.174  77.042 108.843
HETATM 2622 O3   PO01    1     123.428  78.151 100.711
HETATM 2623 C3   PO01    1     121.697  78.193 102.282
HETATM 2624 C3   PO01    1     123.208  78.527 102.052
HETATM 2625 C3   PO01    1     124.144  77.824 103.037
HETATM 2626 O3   PO01    1     125.544  78.244 102.866
HETATM 2627 CR   PO01    1     126.693  76.276 103.707
HETATM 2628 CR   PO01    1     127.580  75.755 104.664
HETATM 2629 CR   PO01    1     128.218  76.566 105.648
HETATM 2630 CR   PO01    1     127.908  77.955 105.631
HETATM 2631 CR   PO01    1     127.052  78.491 104.678
HETATM 2632 CR   PO01    1     126.405  77.675 103.735
HETATM 2633 O3   PO01    1      67.887  79.407 105.802
HETATM 2634 C3   PO01    1      67.216  80.355 106.668
HETATM 2635 C3   PO01    1      67.213  78.822 106.977
HETATM 2636 C3   PO01    1      65.884  78.103 106.691
HETATM 2637 O3   PO01    1     134.205  78.802 107.248
HETATM 2638 C3   PO01    1     128.358  76.131 108.115
HETATM 2639 C3   PO01    1     129.360  74.456 106.587
HETATM 2640 C3   PO01    1     129.108  75.992 106.748
HETATM 2641 CR   PO01    1     132.210  78.245 105.965
HETATM 2642 CR   PO01    1     130.962  77.576 105.909
HETATM 2643 CR   PO01    1     130.509  76.679 106.921
HETATM 2644 CR   PO01    1     131.382  76.481 107.989
HETATM 2645 CR   PO01    1     132.622  77.084 108.020
HETATM 2646 CR   PO01    1     133.022  78.047 107.067
HETATM 2647 H    PO01    1      68.663 130.800  83.922
HETATM 2648 H    PO01    1      68.376 131.091  82.271
HETATM 2649 H    PO01    1      70.911 130.744  81.888
HETATM 2650 H    PO01    1      71.952 129.089  83.544
HETATM 2651 H    PO01    1      70.910 129.770  84.649
HETATM 2652 H    PO01    1      72.608 131.578  86.361
HETATM 2653 H    PO01    1      74.620 131.167  87.793
HETATM 2654 H    PO01    1      76.528 129.603  84.425
HETATM 2655 H    PO01    1      74.708 130.228  83.054
HETATM 2656 H    PO01    1      81.967  67.668  84.782
HETATM 2657 H    PO01    1      81.373  67.568  86.256
HETATM 2658 H    PO01    1      83.312  65.470  86.465
HETATM 2659 H    PO01    1      81.730 133.467  85.227
HETATM 2660 H    PO01    1      80.667  65.436  84.849
HETATM 2661 H    PO01    1      75.756 129.117  88.780
HETATM 2662 H    PO01    1      77.488 129.466  89.285
HETATM 2663 H    PO01    1      76.207 130.644  89.260
HETATM 2664 H    PO01    1      78.321 129.101  85.764
HETATM 2665 H    PO01    1      78.534 128.603  87.454
HETATM 2666 H    PO01    1      77.154 128.026  86.600
HETATM 2667 H    PO01    1      81.138 132.246  88.027
HETATM 2668 H    PO01    1      79.385 130.501  88.522
HETATM 2669 H    PO01    1      76.909 132.459  85.677
HETATM 2670 H    PO01    1      78.331 134.226  85.612
HETATM 2671 O3   PO01    1      69.850 129.032  82.342
HETATM 2672 C3   PO01    1      69.148 131.254  83.046
HETATM 2673 C3   PO01    1      70.398 130.321  82.711
HETATM 2674 C3   PO01    1      71.431 130.024  83.782
HETATM 2675 O3   PO01    1      72.283 131.133  83.912
HETATM 2676 CR   PO01    1      73.480 131.245  85.993
HETATM 2677 CR   PO01    1      74.624 130.943  86.803
HETATM 2678 CR   PO01    1      75.808 130.313  86.318
HETATM 2679 CR   PO01    1      75.769 130.051  84.935
HETATM 2680 CR   PO01    1      74.668 130.340  84.088
HETATM 2681 CR   PO01    1      73.467 130.798  84.652
HETATM 2682 O3   PO01    1      83.393  65.680  84.410
HETATM 2683 C3   PO01    1      82.289  67.422  85.709
HETATM 2684 C3   PO01    1      82.677  65.897  85.633
HETATM 2685 C3   PO01    1      81.432 134.507  85.536
HETATM 2686 O3   PO01    1      80.784 134.406  86.818
HETATM 2687 C3   PO01    1      76.607 129.819  88.722
HETATM 2688 C3   PO01    1      77.826 128.889  86.749
HETATM 2689 C3   PO01    1      77.036 130.104  87.224
HETATM 2690 CR   PO01    1      80.170 132.250  87.630
HETATM 2691 CR   PO01    1      79.221 131.260  87.899
HETATM 2692 CR   PO01    1      78.014 131.286  87.101
HETATM 2693 CR   PO01    1      77.738 132.345  86.235
HETATM 2694 CR   PO01    1      78.601 133.410  86.157
HETATM 2695 CR   PO01    1      79.849 133.344  86.847
HETATM 2696 H    PO01    1      70.475  66.514 117.566
HETATM 2697 H    PO01    1      71.992  66.853 116.690
HETATM 2698 H    PO01    1      73.073  66.178 119.010
HETATM 2699 H    PO01    1      72.184  68.144 120.577
HETATM 2700 H    PO01    1      70.805  68.222 119.443
HETATM 2701 H    PO01    1      74.477  68.536 120.658
HETATM 2702 H    PO01    1      76.652  67.823 120.672
HETATM 2703 H    PO01    1      76.424  67.216 116.502
HETATM 2704 H    PO01    1      74.041  68.166 116.615
HETATM 2705 H    PO01    1      74.542 129.958 112.880
HETATM 2706 H    PO01    1      75.631 128.621 112.308
HETATM 2707 H    PO01    1      77.457 129.574 113.527
HETATM 2708 H    PO01    1      75.503 131.450 114.918
HETATM 2709 H    PO01    1      76.696 131.956 113.693
HETATM 2710 H    PO01    1      79.214  68.479 118.549
HETATM 2711 H    PO01    1      80.044  67.259 117.537
HETATM 2712 H    PO01    1      78.767  68.083 116.821
HETATM 2713 H    PO01    1      78.056  65.715 120.404
HETATM 2714 H    PO01    1      79.574  65.424 119.661
HETATM 2715 H    PO01    1      79.267  66.998 120.237
HETATM 2716 H    PO01    1      79.024 133.381 114.609
HETATM 2717 H    PO01    1      79.075  66.117 115.782
HETATM 2718 H    PO01    1      76.902 133.564 118.962
HETATM 2719 H    PO01    1      76.773 131.648 117.571
HETATM 2720 O3   PO01    1      71.481  65.629 119.962
HETATM 2721 C3   PO01    1      71.493  66.266 117.530
HETATM 2722 C3   PO01    1      72.061  66.489 118.995
HETATM 2723 C3   PO01    1      71.887  67.982 119.500
HETATM 2724 O3   PO01    1      72.755  68.785 118.670
HETATM 2725 CR   PO01    1      74.840  68.353 119.762
HETATM 2726 CR   PO01    1      76.173  67.820 119.779
HETATM 2727 CR   PO01    1      76.721  67.334 118.599
HETATM 2728 CR   PO01    1      75.923  67.474 117.406
HETATM 2729 CR   PO01    1      74.600  68.057 117.426
HETATM 2730 CR   PO01    1      74.069  68.472 118.623
HETATM 2731 O3   PO01    1      75.792 128.913 114.740
HETATM 2732 C3   PO01    1      75.562 129.714 112.540
HETATM 2733 C3   PO01    1      76.429 129.819 113.817
HETATM 2734 C3   PO01    1      76.485 131.205 114.414
HETATM 2735 O3   PO01    1      77.633 131.215 115.274
HETATM 2736 C3   PO01    1      79.088  67.710 117.793
HETATM 2737 C3   PO01    1      78.778  66.160 119.762
HETATM 2738 C3   PO01    1      78.067  66.676 118.404
HETATM 2739 CR   PO01    1      78.553 133.576 115.467
HETATM 2740 CR   PO01    1      78.609  65.289 116.281
HETATM 2741 CR   PO01    1      77.951  65.369 117.598
HETATM 2742 CR   PO01    1      77.262 133.686 118.013
HETATM 2743 CR   PO01    1      77.195 132.502 117.215
HETATM 2744 CR   PO01    1      77.807 132.388 115.938
HETATM 2745 H    PO01    1     105.156  74.518 108.198
HETATM 2746 H    PO01    1     103.808  73.507 108.617
HETATM 2747 H    PO01    1     103.505  76.408 107.714
HETATM 2748 H    PO01    1     101.224  75.154 109.346
HETATM 2749 H    PO01    1     101.319  74.690 107.625
HETATM 2750 H    PO01    1      99.429  76.483 105.910
HETATM 2751 H    PO01    1      97.088  76.883 105.833
HETATM 2752 H    PO01    1      97.327  77.471 110.129
HETATM 2753 H    PO01    1      99.779  77.199 109.998
HETATM 2754 H    PO01    1      93.268  73.748 115.022
HETATM 2755 H    PO01    1      93.868  73.228 116.600
HETATM 2756 H    PO01    1      95.176  72.253 114.749
HETATM 2757 H    PO01    1      96.433  73.647 113.113
HETATM 2758 H    PO01    1      95.831  75.098 113.736
HETATM 2759 H    PO01    1      93.883  78.748 108.295
HETATM 2760 H    PO01    1      95.312  79.126 109.293
HETATM 2761 H    PO01    1      95.384  79.293 107.506
HETATM 2762 H    PO01    1      93.638  76.621 107.036
HETATM 2763 H    PO01    1      94.848  77.363 106.068
HETATM 2764 H    PO01    1      95.096  75.674 106.771
HETATM 2765 H    PO01    1      95.410  73.106 110.499
HETATM 2766 H    PO01    1      96.016  74.549 108.723
HETATM 2767 H    PO01    1      93.457  77.502 110.216
HETATM 2768 H    PO01    1      93.193  76.292 112.114
HETATM 2769 O3   PO01    1     103.605  75.740 109.690
HETATM 2770 C3   PO01    1     104.088  74.304 107.990
HETATM 2771 C3   PO01    1     103.225  75.593 108.331
HETATM 2772 C3   PO01    1     101.673  75.414 108.329
HETATM 2773 O3   PO01    1     101.135  76.734 107.889
HETATM 2774 CR   PO01    1      99.031  76.758 106.795
HETATM 2775 CR   PO01    1      97.630  76.988 106.707
HETATM 2776 CR   PO01    1      96.931  77.203 107.943
HETATM 2777 CR   PO01    1      97.736  77.295 109.183
HETATM 2778 CR   PO01    1      99.161  77.159 109.144
HETATM 2779 CR   PO01    1      99.791  76.832 107.968
HETATM 2780 O3   PO01    1      96.519  73.423 115.796
HETATM 2781 C3   PO01    1      94.036  73.846 115.769
HETATM 2782 C3   PO01    1      95.294  73.300 114.989
HETATM 2783 C3   PO01    1      95.541  74.081 113.618
HETATM 2784 O3   PO01    1      94.308  73.930 112.798
HETATM 2785 C3   PO01    1      94.962  78.644 108.353
HETATM 2786 C3   PO01    1      94.664  76.678 106.954
HETATM 2787 C3   PO01    1      95.423  77.225 108.204
HETATM 2788 CR   PO01    1      95.019  74.048 110.534
HETATM 2789 CR   PO01    1      95.342  74.875 109.428
HETATM 2790 CR   PO01    1      94.900  76.234 109.320
HETATM 2791 CR   PO01    1      94.010  76.636 110.355
HETATM 2792 CR   PO01    1      93.712  75.878 111.450
HETATM 2793 CR   PO01    1      94.368  74.606 111.625
HETATM 2794 H    PO01    1      96.281  92.627  96.005
HETATM 2795 H    PO01    1      95.977  90.876  96.544
HETATM 2796 H    PO01    1      95.529  90.228  94.130
HETATM 2797 H    PO01    1      93.685  92.607  94.883
HETATM 2798 H    PO01    1      93.768  90.929  95.785
HETATM 2799 H    PO01    1      92.082  92.277  92.227
HETATM 2800 H    PO01    1      90.049  93.321  92.374
HETATM 2801 H    PO01    1      88.800  90.759  95.438
HETATM 2802 H    PO01    1      91.026  89.839  95.498
HETATM 2803 H    PO01    1      83.983  93.257 102.707
HETATM 2804 H    PO01    1      84.533  91.770 102.099
HETATM 2805 H    PO01    1      85.487  94.562 101.212
HETATM 2806 H    PO01    1      86.363  91.955  99.992
HETATM 2807 H    PO01    1      87.217  93.549 100.088
HETATM 2808 H    PO01    1      88.217  94.855  93.514
HETATM 2809 H    PO01    1      87.896  94.042  92.039
HETATM 2810 H    PO01    1      86.604  94.551  93.096
HETATM 2811 H    PO01    1      86.018  91.946  92.236
HETATM 2812 H    PO01    1      87.602  91.548  91.678
HETATM 2813 H    PO01    1      86.911  90.588  92.935
HETATM 2814 H    PO01    1      84.312  92.044  96.973
HETATM 2815 H    PO01    1      85.281  91.495  94.704
HETATM 2816 H    PO01    1      88.691  93.866  95.729
HETATM 2817 H    PO01    1      87.720  94.311  97.898
HETATM 2818 O3   PO01    1      95.858  92.202  93.540
HETATM 2819 C3   PO01    1      96.365  91.501  95.778
HETATM 2820 C3   PO01    1      95.438  91.282  94.483
HETATM 2821 C3   PO01    1      93.914  91.483  94.842
HETATM 2822 O3   PO01    1      93.095  90.714  93.890
HETATM 2823 CR   PO01    1      91.420  91.921  92.895
HETATM 2824 CR   PO01    1      90.156  92.525  92.981
HETATM 2825 CR   PO01    1      89.094  92.034  93.756
HETATM 2826 CR   PO01    1      89.484  91.031  94.675
HETATM 2827 CR   PO01    1      90.804  90.548  94.764
HETATM 2828 CR   PO01    1      91.788  90.999  93.914
HETATM 2829 O3   PO01    1      86.564  93.262 102.382
HETATM 2830 C3   PO01    1      84.298  92.798 101.790
HETATM 2831 C3   PO01    1      85.637  93.472 101.366
HETATM 2832 C3   PO01    1      86.265  93.038 100.008
HETATM 2833 O3   PO01    1      85.417  93.366  98.879
HETATM 2834 C3   PO01    1      87.624  94.089  93.059
HETATM 2835 C3   PO01    1      87.001  91.644  92.609
HETATM 2836 C3   PO01    1      87.689  92.640  93.638
HETATM 2837 CR   PO01    1      85.277  92.388  96.707
HETATM 2838 CR   PO01    1      85.824  92.180  95.350
HETATM 2839 CR   PO01    1      87.070  92.690  95.002
HETATM 2840 CR   PO01    1      87.762  93.391  96.015
HETATM 2841 CR   PO01    1      87.257  93.721  97.270
HETATM 2842 CR   PO01    1      86.061  93.146  97.678
HETATM 2843 H    PO01    1      85.460  81.689  77.672
HETATM 2844 H    PO01    1      87.178  81.744  77.455
HETATM 2845 H    PO01    1      87.598  79.471  78.012
HETATM 2846 H    PO01    1      84.741  78.699  77.758
HETATM 2847 H    PO01    1      85.176  79.418  79.222
HETATM 2848 H    PO01    1      88.549  77.430  79.848
HETATM 2849 H    PO01    1      89.288  77.072  82.124
HETATM 2850 H    PO01    1      85.271  77.569  83.281
HETATM 2851 H    PO01    1      84.674  77.511  80.883
HETATM 2852 H    PO01    1      84.356  70.032  85.429
HETATM 2853 H    PO01    1      82.690  69.819  84.743
HETATM 2854 H    PO01    1      82.751  70.838  87.572
HETATM 2855 H    PO01    1      82.894  73.164  86.960
HETATM 2856 H    PO01    1      83.066  72.829  85.308
HETATM 2857 H    PO01    1      89.329  76.450  85.665
HETATM 2858 H    PO01    1      89.292  75.594  84.101
HETATM 2859 H    PO01    1      89.677  77.286  84.227
HETATM 2860 H    PO01    1      87.817  79.137  84.783
HETATM 2861 H    PO01    1      86.258  78.443  85.166
HETATM 2862 H    PO01    1      87.463  78.312  86.225
HETATM 2863 H    PO01    1      86.141  72.501  84.178
HETATM 2864 H    PO01    1      87.258  74.449  83.370
HETATM 2865 H    PO01    1      86.075  76.612  86.758
HETATM 2866 H    PO01    1      85.054  74.649  87.633
HETATM 2867 O3   PO01    1      86.449  79.776  76.294
HETATM 2868 C3   PO01    1      86.416  81.315  78.070
HETATM 2869 C3   PO01    1      86.548  79.785  77.730
HETATM 2870 C3   PO01    1      85.600  78.864  78.410
HETATM 2871 O3   PO01    1      86.201  77.646  78.882
HETATM 2872 CR   PO01    1      87.848  77.426  80.536
HETATM 2873 CR   PO01    1      88.261  77.262  81.910
HETATM 2874 CR   PO01    1      87.261  77.241  82.950
HETATM 2875 CR   PO01    1      85.983  77.618  82.524
HETATM 2876 CR   PO01    1      85.618  77.606  81.182
HETATM 2877 CR   PO01    1      86.584  77.654  80.173
HETATM 2878 O3   PO01    1      81.190  71.218  86.090
HETATM 2879 C3   PO01    1      83.273  69.822  85.674
HETATM 2880 C3   PO01    1      82.614  70.996  86.487
HETATM 2881 C3   PO01    1      83.353  72.391  86.319
HETATM 2882 O3   PO01    1      84.825  72.270  86.440
HETATM 2883 C3   PO01    1      89.052  76.501  84.649
HETATM 2884 C3   PO01    1      87.303  78.282  85.204
HETATM 2885 C3   PO01    1      87.581  76.951  84.434
HETATM 2886 CR   PO01    1      86.052  73.328  84.712
HETATM 2887 CR   PO01    1      86.626  74.538  84.206
HETATM 2888 CR   PO01    1      86.755  75.759  84.931
HETATM 2889 CR   PO01    1      86.113  75.715  86.204
HETATM 2890 CR   PO01    1      85.507  74.539  86.754
HETATM 2891 CR   PO01    1      85.489  73.363  85.982
HETATM 2892 H    PO01    1      89.648  72.126  96.292
HETATM 2893 H    PO01    1      90.710  73.255  95.334
HETATM 2894 H    PO01    1      87.897  72.312  94.778
HETATM 2895 H    PO01    1      89.246  74.045  92.891
HETATM 2896 H    PO01    1      87.543  74.019  93.127
HETATM 2897 H    PO01    1      90.671  71.692  91.672
HETATM 2898 H    PO01    1      91.472  71.858  89.482
HETATM 2899 H    PO01    1      87.553  72.525  88.147
HETATM 2900 H    PO01    1      86.729  72.538  90.364
HETATM 2901 H    PO01    1      89.251  66.588  84.625
HETATM 2902 H    PO01    1      89.769 134.693  83.542
HETATM 2903 H    PO01    1      90.720  68.089  83.105
HETATM 2904 H    PO01    1      93.028  67.365  83.957
HETATM 2905 H    PO01    1      92.472  65.836  84.232
HETATM 2906 H    PO01    1      88.660  73.480  86.052
HETATM 2907 H    PO01    1      89.605  72.464  84.917
HETATM 2908 H    PO01    1      88.367  71.825  85.894
HETATM 2909 H    PO01    1      91.590  73.714  86.216
HETATM 2910 H    PO01    1      90.685  74.292  87.689
HETATM 2911 H    PO01    1      92.098  73.231  87.833
HETATM 2912 H    PO01    1      89.491  67.623  86.612
HETATM 2913 H    PO01    1      88.882  69.895  87.338
HETATM 2914 H    PO01    1      92.666  71.490  86.120
HETATM 2915 H    PO01    1      93.275  69.222  85.356
HETATM 2916 O3   PO01    1      88.306  74.242  95.555
HETATM 2917 C3   PO01    1      89.990  72.444  95.233
HETATM 2918 C3   PO01    1      88.613  73.116  94.671
HETATM 2919 C3   PO01    1      88.421  73.436  93.231
HETATM 2920 O3   PO01    1      88.164  72.225  92.422
HETATM 2921 CR   PO01    1      89.978  71.974  90.960
HETATM 2922 CR   PO01    1      90.509  71.998  89.677
HETATM 2923 CR   PO01    1      89.645  72.150  88.590
HETATM 2924 CR   PO01    1      88.295  72.353  88.885
HETATM 2925 CR   PO01    1      87.741  72.332  90.162
HETATM 2926 CR   PO01    1      88.600  72.230  91.211
HETATM 2927 O3   PO01    1      91.378  66.339  82.017
HETATM 2928 C3   PO01    1      89.551  66.299  83.617
HETATM 2929 C3   PO01    1      90.904  67.009  83.219
HETATM 2930 C3   PO01    1      92.118  66.806  84.252
HETATM 2931 O3   PO01    1      91.812  67.010  85.689
HETATM 2932 C3   PO01    1      89.221  72.566  85.937
HETATM 2933 C3   PO01    1      91.234  73.435  87.233
HETATM 2934 C3   PO01    1      90.205  72.230  87.142
HETATM 2935 CR   PO01    1      90.093  68.463  86.460
HETATM 2936 CR   PO01    1      89.794  69.757  86.870
HETATM 2937 CR   PO01    1      90.672  70.873  86.756
HETATM 2938 CR   PO01    1      92.003  70.722  86.223
HETATM 2939 CR   PO01    1      92.339  69.459  85.734
HETATM 2940 CR   PO01    1      91.440  68.326  85.965
HETATM 2941 H    PO01    1      72.225  82.493 100.278
HETATM 2942 H    PO01    1      73.873  82.875  99.450
HETATM 2943 H    PO01    1      73.870  80.439  98.669
HETATM 2944 H    PO01    1      70.752  80.485  99.137
HETATM 2945 H    PO01    1      71.712  79.643 100.283
HETATM 2946 H    PO01    1      74.043  78.214  97.853
HETATM 2947 H    PO01    1      75.222  76.160  98.288
HETATM 2948 H    PO01    1      71.509  74.626  99.867
HETATM 2949 H    PO01    1      70.578  76.778  99.483
HETATM 2950 H    PO01    1      79.189  74.403  95.159
HETATM 2951 H    PO01    1      79.200  76.246  95.184
HETATM 2952 H    PO01    1      79.131  75.516  97.406
HETATM 2953 H    PO01    1      80.697  73.988  98.558
HETATM 2954 H    PO01    1      81.252  73.443  97.027
HETATM 2955 H    PO01    1      74.631  74.258 101.643
HETATM 2956 H    PO01    1      72.993  73.776 101.428
HETATM 2957 H    PO01    1      74.193  72.575 101.394
HETATM 2958 H    PO01    1      72.306  72.356  99.557
HETATM 2959 H    PO01    1      72.844  72.779  97.953
HETATM 2960 H    PO01    1      73.642  71.660  98.952
HETATM 2961 H    PO01    1      78.764  73.257 100.130
HETATM 2962 H    PO01    1      76.635  73.615 100.967
HETATM 2963 H    PO01    1      74.971  73.729  97.038
HETATM 2964 H    PO01    1      77.159  73.539  96.190
HETATM 2965 O3   PO01    1      72.503  82.020  98.173
HETATM 2966 C3   PO01    1      72.965  82.251  99.571
HETATM 2967 C3   PO01    1      72.938  80.887  98.998
HETATM 2968 C3   PO01    1      71.740  79.969  99.249
HETATM 2969 O3   PO01    1      71.662  78.885  98.347
HETATM 2970 CR   PO01    1      73.594  77.396  98.265
HETATM 2971 CR   PO01    1      74.225  76.228  98.582
HETATM 2972 CR   PO01    1      73.492  75.160  99.189
HETATM 2973 CR   PO01    1      72.118  75.363  99.427
HETATM 2974 CR   PO01    1      71.518  76.617  99.177
HETATM 2975 CR   PO01    1      72.255  77.645  98.619
HETATM 2976 O3   PO01    1      81.182  76.127  97.326
HETATM 2977 C3   PO01    1      79.845  75.315  95.444
HETATM 2978 C3   PO01    1      80.070  75.213  96.956
HETATM 2979 C3   PO01    1      80.382  73.830  97.507
HETATM 2980 O3   PO01    1      79.296  72.830  97.394
HETATM 2981 C3   PO01    1      73.942  73.568 101.090
HETATM 2982 C3   PO01    1      73.167  72.570  98.992
HETATM 2983 C3   PO01    1      74.034  73.800  99.537
HETATM 2984 CR   PO01    1      77.963  73.322  99.450
HETATM 2985 CR   PO01    1      76.675  73.504  99.970
HETATM 2986 CR   PO01    1      75.576  73.608  99.135
HETATM 2987 CR   PO01    1      75.729  73.534  97.752
HETATM 2988 CR   PO01    1      77.049  73.456  97.200
HETATM 2989 CR   PO01    1      78.155  73.234  98.014
HETATM 2990 H    PO01    1      83.666  66.814  97.240
HETATM 2991 H    PO01    1      83.546  67.713  98.760
HETATM 2992 H    PO01    1      86.233  67.601  98.651
HETATM 2993 H    PO01    1      84.493 134.510  99.128
HETATM 2994 H    PO01    1      84.731  66.267 100.381
HETATM 2995 H    PO01    1      84.887 133.046 101.703
HETATM 2996 H    PO01    1      85.626 132.467 103.832
HETATM 2997 H    PO01    1      89.334 134.216 103.115
HETATM 2998 H    PO01    1      88.596  65.473 100.909
HETATM 2999 H    PO01    1      88.407 123.496 107.941
HETATM 3000 H    PO01    1      89.647 124.384 107.333
HETATM 3001 H    PO01    1      86.680 124.962 107.320
HETATM 3002 H    PO01    1      88.927 126.885 106.705
HETATM 3003 H    PO01    1      88.043 127.259 108.125
HETATM 3004 H    PO01    1      89.578 134.516 105.591
HETATM 3005 H    PO01    1      89.524 133.082 106.630
HETATM 3006 H    PO01    1      90.085 132.933 104.878
HETATM 3007 H    PO01    1      87.178  65.600 105.791
HETATM 3008 H    PO01    1      85.929 133.870 105.906
HETATM 3009 H    PO01    1      87.130 133.835 107.045
HETATM 3010 H    PO01    1      86.554 129.502 108.013
HETATM 3011 H    PO01    1      86.669 131.793 107.399
HETATM 3012 H    PO01    1      88.800 130.741 103.881
HETATM 3013 H    PO01    1      88.100 128.486 104.329
HETATM 3014 O3   PO01    1      86.085  66.181  97.257
HETATM 3015 C3   PO01    1      84.179  67.518  97.951
HETATM 3016 C3   PO01    1      85.498  66.867  98.410
HETATM 3017 C3   PO01    1      85.174  65.777  99.502
HETATM 3018 O3   PO01    1      86.365 134.475  99.940
HETATM 3019 CR   PO01    1      85.765 133.436 102.072
HETATM 3020 CR   PO01    1      86.261 133.061 103.331
HETATM 3021 CR   PO01    1      87.549 133.378 103.776
HETATM 3022 CR   PO01    1      88.388 134.042 102.877
HETATM 3023 CR   PO01    1      87.958 134.415 101.535
HETATM 3024 CR   PO01    1      86.649 134.149 101.212
HETATM 3025 O3   PO01    1      87.949 124.601 105.767
HETATM 3026 C3   PO01    1      88.752 124.489 107.936
HETATM 3027 C3   PO01    1      87.746 125.250 107.027
HETATM 3028 C3   PO01    1      87.942 126.752 107.133
HETATM 3029 O3   PO01    1      86.932 127.525 106.463
HETATM 3030 C3   PO01    1      89.343 133.451 105.612
HETATM 3031 C3   PO01    1      86.972 134.036 106.030
HETATM 3032 C3   PO01    1      87.861 133.044 105.188
HETATM 3033 CR   PO01    1      86.997 129.803 107.162
HETATM 3034 CR   PO01    1      87.081 131.127 106.747
HETATM 3035 CR   PO01    1      87.689 131.544 105.527
HETATM 3036 CR   PO01    1      88.230 130.533 104.718
HETATM 3037 CR   PO01    1      87.963 129.182 105.016
HETATM 3038 CR   PO01    1      87.329 128.836 106.221
HETATM 3039 H    PO01    1      86.631  78.738 116.265
HETATM 3040 H    PO01    1      86.201  79.365 114.572
HETATM 3041 H    PO01    1      85.068  76.695 115.739
HETATM 3042 H    PO01    1      86.019  75.827 113.388
HETATM 3043 H    PO01    1      85.535  77.457 113.065
HETATM 3044 H    PO01    1      81.941  75.183 113.129
HETATM 3045 H    PO01    1      81.073  72.971 113.657
HETATM 3046 H    PO01    1      84.663  72.146 115.630
HETATM 3047 H    PO01    1      85.379  74.335 115.325
HETATM 3048 H    PO01    1      74.365  71.846 121.615
HETATM 3049 H    PO01    1      75.914  70.904 121.581
HETATM 3050 H    PO01    1      75.575  73.241 119.620
HETATM 3051 H    PO01    1      76.814  70.509 119.123
HETATM 3052 H    PO01    1      77.757  71.857 119.893
HETATM 3053 H    PO01    1      81.294  70.768 113.179
HETATM 3054 H    PO01    1      82.729  69.927 113.388
HETATM 3055 H    PO01    1      81.422  69.244 114.143
HETATM 3056 H    PO01    1      83.942  69.998 115.544
HETATM 3057 H    PO01    1      83.246  70.511 117.000
HETATM 3058 H    PO01    1      82.558  69.140 116.293
HETATM 3059 H    PO01    1      77.474  70.953 115.978
HETATM 3060 H    PO01    1      79.439  70.153 114.818
HETATM 3061 H    PO01    1      81.670  72.673 117.463
HETATM 3062 H    PO01    1      79.642  73.247 118.573
HETATM 3063 O3   PO01    1      87.231  76.529 115.410
HETATM 3064 C3   PO01    1      85.914  78.689 115.405
HETATM 3065 C3   PO01    1      85.866  77.114 115.125
HETATM 3066 C3   PO01    1      85.393  76.645 113.721
HETATM 3067 O3   PO01    1      84.022  76.236 113.731
HETATM 3068 CR   PO01    1      82.479  74.508 113.661
HETATM 3069 CR   PO01    1      81.961  73.316 114.071
HETATM 3070 CR   PO01    1      82.714  72.365 114.803
HETATM 3071 CR   PO01    1      84.055  72.768 115.143
HETATM 3072 CR   PO01    1      84.506  74.061 114.851
HETATM 3073 CR   PO01    1      83.733  74.951 114.085
HETATM 3074 O3   PO01    1      74.516  71.582 119.328
HETATM 3075 C3   PO01    1      75.482  71.965 121.439
HETATM 3076 C3   PO01    1      75.669  72.209 119.943
HETATM 3077 C3   PO01    1      76.928  71.659 119.199
HETATM 3078 O3   PO01    1      77.259  72.396 118.020
HETATM 3079 C3   PO01    1      81.892  70.201 113.879
HETATM 3080 C3   PO01    1      82.999  70.081 116.037
HETATM 3081 C3   PO01    1      82.108  71.027 115.235
HETATM 3082 CR   PO01    1      78.419  71.168 116.328
HETATM 3083 CR   PO01    1      79.588  70.751 115.656
HETATM 3084 CR   PO01    1      80.852  71.310 116.019
HETATM 3085 CR   PO01    1      80.870  72.231 117.129
HETATM 3086 CR   PO01    1      79.686  72.563 117.837
HETATM 3087 CR   PO01    1      78.448  71.997 117.429
HETATM 3088 H    PO01    1      86.711  78.420 105.775
HETATM 3089 H    PO01    1      88.232  78.388 106.538
HETATM 3090 H    PO01    1      88.984  80.508 105.470
HETATM 3091 H    PO01    1      88.188  78.333 103.443
HETATM 3092 H    PO01    1      89.567  78.146 104.656
HETATM 3093 H    PO01    1      91.582  77.457 102.839
HETATM 3094 H    PO01    1      91.626  75.980 100.969
HETATM 3095 H    PO01    1      89.895  78.931  98.694
HETATM 3096 H    PO01    1      89.268  80.181 100.680
HETATM 3097 H    PO01    1      88.903  67.640 102.889
HETATM 3098 H    PO01    1      90.178  68.851 103.087
HETATM 3099 H    PO01    1      88.172  68.824 100.798
HETATM 3100 H    PO01    1      90.240  70.925 101.644
HETATM 3101 H    PO01    1      88.542  71.143 101.882
HETATM 3102 H    PO01    1      90.072  77.816  96.896
HETATM 3103 H    PO01    1      89.974  76.138  96.389
HETATM 3104 H    PO01    1      88.822  76.728  97.584
HETATM 3105 H    PO01    1      92.946  75.997  98.575
HETATM 3106 H    PO01    1      92.379  75.847  96.977
HETATM 3107 H    PO01    1      92.562  77.453  97.840
HETATM 3108 H    PO01    1      91.349  71.721  98.814
HETATM 3109 H    PO01    1      92.056  73.790  97.998
HETATM 3110 H    PO01    1      88.397  75.437  99.707
HETATM 3111 H    PO01    1      87.807  73.179 100.217
HETATM 3112 O3   PO01    1      87.210  80.746 104.316
HETATM 3113 C3   PO01    1      87.456  79.051 106.119
HETATM 3114 C3   PO01    1      88.199  79.891 104.953
HETATM 3115 C3   PO01    1      88.927  78.843 104.026
HETATM 3116 O3   PO01    1      89.837  79.547 103.162
HETATM 3117 CR   PO01    1      91.031  77.690 102.040
HETATM 3118 CR   PO01    1      91.117  76.839 100.886
HETATM 3119 CR   PO01    1      90.622  77.234  99.613
HETATM 3120 CR   PO01    1      90.026  78.518  99.653
HETATM 3121 CR   PO01    1      89.758  79.270 100.826
HETATM 3122 CR   PO01    1      90.169  78.798 102.084
HETATM 3123 O3   PO01    1      90.229  68.396 100.835
HETATM 3124 C3   PO01    1      89.128  68.670 102.813
HETATM 3125 C3   PO01    1      89.073  69.069 101.371
HETATM 3126 C3   PO01    1      89.218  70.617 101.247
HETATM 3127 O3   PO01    1      89.126  71.006  99.823
HETATM 3128 C3   PO01    1      89.864  76.795  97.292
HETATM 3129 C3   PO01    1      92.261  76.420  97.902
HETATM 3130 C3   PO01    1      90.787  76.332  98.428
HETATM 3131 CR   PO01    1      90.734  72.509  98.949
HETATM 3132 CR   PO01    1      91.136  73.765  98.480
HETATM 3133 CR   PO01    1      90.312  74.889  98.789
HETATM 3134 CR   PO01    1      89.071  74.674  99.483
HETATM 3135 CR   PO01    1      88.695  73.395  99.796
HETATM 3136 CR   PO01    1      89.530  72.268  99.560
HETATM 3137 H    PO01    1     121.554  67.982 110.506
HETATM 3138 H    PO01    1     120.340  69.222 110.871
HETATM 3139 H    PO01    1     122.074  67.704 112.821
HETATM 3140 H    PO01    1     120.144  69.670 113.845
HETATM 3141 H    PO01    1     121.678  70.248 113.407
HETATM 3142 H    PO01    1     124.077  70.154 115.595
HETATM 3143 H    PO01    1     124.323  72.342 116.625
HETATM 3144 H    PO01    1     120.420  72.153 117.895
HETATM 3145 H    PO01    1     119.985  70.294 116.568
HETATM 3146 H    PO01    1     124.157  82.050 114.790
HETATM 3147 H    PO01    1     122.347  81.967 114.691
HETATM 3148 H    PO01    1     122.453  79.506 115.118
HETATM 3149 H    PO01    1     124.807  79.534 115.948
HETATM 3150 H    PO01    1     125.210  79.754 114.180
HETATM 3151 H    PO01    1     121.158  73.905 119.977
HETATM 3152 H    PO01    1     121.706  75.522 119.488
HETATM 3153 H    PO01    1     120.574  74.581 118.471
HETATM 3154 H    PO01    1     123.725  73.923 120.162
HETATM 3155 H    PO01    1     123.195  72.310 119.770
HETATM 3156 H    PO01    1     124.638  73.148 118.914
HETATM 3157 H    PO01    1     125.575  77.206 117.114
HETATM 3158 H    PO01    1     124.482  75.826 118.610
HETATM 3159 H    PO01    1     121.618  74.702 115.790
HETATM 3160 H    PO01    1     122.376  76.701 114.381
HETATM 3161 O3   PO01    1     120.126  67.443 112.633
HETATM 3162 C3   PO01    1     121.324  68.837 111.162
HETATM 3163 C3   PO01    1     121.279  68.252 112.607
HETATM 3164 C3   PO01    1     121.210  69.352 113.751
HETATM 3165 O3   PO01    1     121.754  69.007 115.020
HETATM 3166 CR   PO01    1     123.262  70.637 115.998
HETATM 3167 CR   PO01    1     123.442  71.880 116.689
HETATM 3168 CR   PO01    1     122.371  72.551 117.340
HETATM 3169 CR   PO01    1     121.209  71.828 117.323
HETATM 3170 CR   PO01    1     120.941  70.708 116.600
HETATM 3171 CR   PO01    1     122.003  70.087 115.940
HETATM 3172 O3   PO01    1     122.801  80.067 113.159
HETATM 3173 C3   PO01    1     123.270  81.573 115.139
HETATM 3174 C3   PO01    1     123.165  80.109 114.591
HETATM 3175 C3   PO01    1     124.525  79.339 114.907
HETATM 3176 O3   PO01    1     124.592  77.889 114.686
HETATM 3177 C3   PO01    1     121.443  74.519 119.050
HETATM 3178 C3   PO01    1     123.601  73.249 119.339
HETATM 3179 C3   PO01    1     122.630  73.804 118.231
HETATM 3180 CR   PO01    1     124.724  76.788 116.794
HETATM 3181 CR   PO01    1     124.114  75.889 117.699
HETATM 3182 CR   PO01    1     123.069  74.980 117.331
HETATM 3183 CR   PO01    1     122.377  75.282 116.070
HETATM 3184 CR   PO01    1     122.851  76.334 115.238
HETATM 3185 CR   PO01    1     124.034  77.065 115.606
HETATM 3186 H    PO01    1      74.356  91.118  78.548
HETATM 3187 H    PO01    1      74.847  90.631  80.140
HETATM 3188 H    PO01    1      72.240  90.438  80.742
HETATM 3189 H    PO01    1      73.257  92.993  81.253
HETATM 3190 H    PO01    1      73.992  91.513  82.016
HETATM 3191 H    PO01    1      69.828  91.570  81.284
HETATM 3192 H    PO01    1      68.053  92.831  80.978
HETATM 3193 H    PO01    1      69.743  95.735  83.511
HETATM 3194 H    PO01    1      71.572  94.273  83.800
HETATM 3195 H    PO01    1     132.912  94.665  89.321
HETATM 3196 H    PO01    1     131.320  95.126  89.710
HETATM 3197 H    PO01    1     131.949  96.481  88.025
HETATM 3198 H    PO01    1     132.275  95.865  85.724
HETATM 3199 H    PO01    1     132.170  94.174  86.109
HETATM 3200 H    PO01    1      68.815  97.433  82.308
HETATM 3201 H    PO01    1      68.897  96.900  80.671
HETATM 3202 H    PO01    1      67.427  97.684  81.319
HETATM 3203 H    PO01    1      66.991  95.426  79.743
HETATM 3204 H    PO01    1      66.155  94.262  80.734
HETATM 3205 H    PO01    1      65.766  95.884  80.813
HETATM 3206 H    PO01    1      65.440  93.209  85.375
HETATM 3207 H    PO01    1      66.883  93.371  83.312
HETATM 3208 H    PO01    1      66.715  97.577  83.502
HETATM 3209 H    PO01    1      65.614  97.342  85.671
HETATM 3210 O3   PO01    1      71.880  91.751  79.314
HETATM 3211 C3   PO01    1      74.043  90.563  79.461
HETATM 3212 C3   PO01    1      72.800  91.197  80.217
HETATM 3213 C3   PO01    1      73.112  91.967  81.535
HETATM 3214 O3   PO01    1      72.081  92.001  82.538
HETATM 3215 CR   PO01    1      69.977  92.521  81.589
HETATM 3216 CR   PO01    1      68.856  93.313  81.436
HETATM 3217 CR   PO01    1      68.785  94.652  81.995
HETATM 3218 CR   PO01    1      69.843  94.980  82.840
HETATM 3219 CR   PO01    1      71.000  94.144  83.014
HETATM 3220 CR   PO01    1      71.082  92.901  82.328
HETATM 3221 O3   PO01    1     130.293  95.643  87.255
HETATM 3222 C3   PO01    1     131.895  94.640  88.920
HETATM 3223 C3   PO01    1     131.657  95.542  87.687
HETATM 3224 C3   PO01    1     132.517  95.126  86.471
HETATM 3225 O3   PO01    1     133.967  95.279  86.752
HETATM 3226 C3   PO01    1      68.223  96.979  81.531
HETATM 3227 C3   PO01    1      66.624  95.272  80.737
HETATM 3228 C3   PO01    1      67.633  95.570  81.868
HETATM 3229 CR   PO01    1      65.761  94.102  84.929
HETATM 3230 CR   PO01    1      66.553  94.222  83.759
HETATM 3231 CR   PO01    1      66.824  95.440  83.178
HETATM 3232 CR   PO01    1      66.409  96.624  83.869
HETATM 3233 CR   PO01    1      65.756  96.498  85.130
HETATM 3234 CR   PO01    1      65.323  95.260  85.634
HETATM 3235 H    PO01    1      86.343  85.781  70.855
HETATM 3236 H    PO01    1      87.731  86.826  71.355
HETATM 3237 H    PO01    1      88.955  84.860  72.114
HETATM 3238 H    PO01    1      87.341  83.914  73.865
HETATM 3239 H    PO01    1      85.962  84.653  73.247
HETATM 3240 H    PO01    1      84.980  86.281  74.771
HETATM 3241 H    PO01    1      83.556  88.213  74.587
HETATM 3242 H    PO01    1      87.075  90.421  73.649
HETATM 3243 H    PO01    1      88.207  88.387  73.237
HETATM 3244 H    PO01    1      83.963  98.589  70.167
HETATM 3245 H    PO01    1      85.319  99.522  69.782
HETATM 3246 H    PO01    1      86.805  97.570  70.587
HETATM 3247 H    PO01    1      85.059  95.683  69.998
HETATM 3248 H    PO01    1      84.311  96.232  71.541
HETATM 3249 H    PO01    1      82.218  90.005  74.136
HETATM 3250 H    PO01    1      82.358  91.725  73.565
HETATM 3251 H    PO01    1      82.863  90.349  72.577
HETATM 3252 H    PO01    1      83.474  91.880  75.847
HETATM 3253 H    PO01    1      83.464  90.214  76.160
HETATM 3254 H    PO01    1      84.923  91.057  76.296
HETATM 3255 H    PO01    1      86.063  95.200  74.019
HETATM 3256 H    PO01    1      85.418  93.132  75.301
HETATM 3257 H    PO01    1      84.990  91.244  71.523
HETATM 3258 H    PO01    1      85.699  93.214  70.430
HETATM 3259 O3   PO01    1      87.675  83.379  71.362
HETATM 3260 C3   PO01    1      87.430  85.820  70.959
HETATM 3261 C3   PO01    1      87.843  84.669  71.953
HETATM 3262 C3   PO01    1      87.059  84.794  73.253
HETATM 3263 O3   PO01    1      87.454  85.959  74.024
HETATM 3264 CR   PO01    1      85.347  87.159  74.395
HETATM 3265 CR   PO01    1      84.543  88.274  74.286
HETATM 3266 CR   PO01    1      85.111  89.524  73.901
HETATM 3267 CR   PO01    1      86.535  89.516  73.705
HETATM 3268 CR   PO01    1      87.301  88.347  73.620
HETATM 3269 CR   PO01    1      86.689  87.105  73.886
HETATM 3270 O3   PO01    1      85.546  98.338  72.090
HETATM 3271 C3   PO01    1      84.982  98.498  69.785
HETATM 3272 C3   PO01    1      85.703  97.618  70.823
HETATM 3273 C3   PO01    1      85.191  96.188  70.965
HETATM 3274 O3   PO01    1      86.309  95.465  71.524
HETATM 3275 C3   PO01    1      82.845  90.698  73.599
HETATM 3276 C3   PO01    1      84.067  91.019  75.691
HETATM 3277 C3   PO01    1      84.314  90.770  74.165
HETATM 3278 CR   PO01    1      85.789  94.357  73.555
HETATM 3279 CR   PO01    1      85.409  93.148  74.283
HETATM 3280 CR   PO01    1      85.026  92.007  73.523
HETATM 3281 CR   PO01    1      85.240  92.056  72.096
HETATM 3282 CR   PO01    1      85.685  93.127  71.449
HETATM 3283 CR   PO01    1      85.993  94.284  72.166
HETATM 3284 H    PO01    1      67.482  88.045  81.769
HETATM 3285 H    PO01    1      69.011  87.784  81.226
HETATM 3286 H    PO01    1      68.445  88.040  84.171
HETATM 3287 H    PO01    1      70.548  89.907  82.885
HETATM 3288 H    PO01    1      70.982  88.253  82.681
HETATM 3289 H    PO01    1      73.294  88.496  84.728
HETATM 3290 H    PO01    1      74.373  86.831  85.686
HETATM 3291 H    PO01    1      70.822  85.270  87.302
HETATM 3292 H    PO01    1      69.648  86.889  86.148
HETATM 3293 H    PO01    1      80.165  82.653  81.531
HETATM 3294 H    PO01    1      78.889  83.213  80.220
HETATM 3295 H    PO01    1      77.058  82.778  81.879
HETATM 3296 H    PO01    1      79.086  82.688  84.277
HETATM 3297 H    PO01    1      79.102  81.236  83.173
HETATM 3298 H    PO01    1      73.727  86.207  88.993
HETATM 3299 H    PO01    1      75.083  85.026  89.151
HETATM 3300 H    PO01    1      75.136  86.279  87.943
HETATM 3301 H    PO01    1      72.345  83.048  87.475
HETATM 3302 H    PO01    1      73.679  83.046  88.643
HETATM 3303 H    PO01    1      72.332  84.095  88.936
HETATM 3304 H    PO01    1      75.311  82.488  83.671
HETATM 3305 H    PO01    1      73.689  83.993  84.799
HETATM 3306 H    PO01    1      76.147  83.461  88.148
HETATM 3307 H    PO01    1      77.697  82.285  86.884
HETATM 3308 O3   PO01    1      68.273  89.874  83.101
HETATM 3309 C3   PO01    1      68.388  87.605  82.157
HETATM 3310 C3   PO01    1      68.878  88.575  83.272
HETATM 3311 C3   PO01    1      70.399  88.912  83.272
HETATM 3312 O3   PO01    1      70.830  89.012  84.668
HETATM 3313 CR   PO01    1      72.724  87.740  85.124
HETATM 3314 CR   PO01    1      73.346  86.710  85.811
HETATM 3315 CR   PO01    1      72.786  85.714  86.649
HETATM 3316 CR   PO01    1      71.400  85.872  86.704
HETATM 3317 CR   PO01    1      70.711  86.860  86.018
HETATM 3318 CR   PO01    1      71.345  87.906  85.238
HETATM 3319 O3   PO01    1      78.672  84.207  82.094
HETATM 3320 C3   PO01    1      79.215  83.134  81.243
HETATM 3321 C3   PO01    1      78.076  82.912  82.313
HETATM 3322 C3   PO01    1      78.502  82.062  83.562
HETATM 3323 O3   PO01    1      77.521  81.540  84.454
HETATM 3324 C3   PO01    1      74.499  85.578  88.440
HETATM 3325 C3   PO01    1      72.973  83.672  88.208
HETATM 3326 C3   PO01    1      73.718  84.713  87.376
HETATM 3327 CR   PO01    1      75.460  82.803  84.524
HETATM 3328 CR   PO01    1      74.523  83.580  85.208
HETATM 3329 CR   PO01    1      74.729  83.917  86.564
HETATM 3330 CR   PO01    1      75.915  83.339  87.182
HETATM 3331 CR   PO01    1      76.817  82.537  86.419
HETATM 3332 CR   PO01    1      76.607  82.303  85.125
HETATM 3333 H    PO01    4      86.361  87.063  96.934
HETATM 3334 H    PO01    4      86.688  88.372  95.690
HETATM 3335 H    PO01    4      87.744  90.015  97.430
HETATM 3336 H    PO01    4      88.509  88.979  99.512
HETATM 3337 H    PO01    4      87.550  87.559  99.279
HETATM 3338 H    PO01    4      86.497  89.008 102.609
HETATM 3339 H    PO01    4      84.956  87.812 103.784
HETATM 3340 H    PO01    4      83.863  85.613 100.439
HETATM 3341 H    PO01    4      84.890  87.301  99.032
HETATM 3342 H    PO01    4      76.288  87.219 107.245
HETATM 3343 H    PO01    4      74.800  86.351 106.746
HETATM 3344 H    PO01    4      76.256  84.787 105.241
HETATM 3345 H    PO01    4      78.753  84.825 106.269
HETATM 3346 H    PO01    4      78.553  86.470 106.612
HETATM 3347 H    PO01    4      84.536  83.100 103.101
HETATM 3348 H    PO01    4      83.777  83.662 101.646
HETATM 3349 H    PO01    4      85.478  83.973 102.187
HETATM 3350 H    PO01    4      84.747  84.272 105.026
HETATM 3351 H    PO01    4      85.711  85.598 104.532
HETATM 3352 H    PO01    4      84.177  85.943 105.325
HETATM 3353 H    PO01    4      80.364  87.757 104.687
HETATM 3354 H    PO01    4      82.596  87.476 104.132
HETATM 3355 H    PO01    4      81.811  83.575 102.712
HETATM 3356 H    PO01    4      79.570  83.772 103.399
HETATM 3357 O3   PO01    4      88.266  88.079  96.851
HETATM 3358 C3   PO01    4      86.868  87.993  96.656
HETATM 3359 C3   PO01    4      87.394  88.967  97.660
HETATM 3360 C3   PO01    4      87.564  88.637  99.151
HETATM 3361 O3   PO01    4      86.498  89.230  99.927
HETATM 3362 CR   PO01    4      85.839  88.421 102.060
HETATM 3363 CR   PO01    4      85.033  87.594 102.789
HETATM 3364 CR   PO01    4      84.442  86.439 102.274
HETATM 3365 CR   PO01    4      84.277  86.439 100.895
HETATM 3366 CR   PO01    4      84.938  87.323 100.022
HETATM 3367 CR   PO01    4      85.702  88.352 100.666
HETATM 3368 O3   PO01    4      76.394  85.198 107.358
HETATM 3369 C3   PO01    4      75.849  86.336 106.735
HETATM 3370 C3   PO01    4      76.710  85.361 106.004
HETATM 3371 C3   PO01    4      78.199  85.639 105.911
HETATM 3372 O3   PO01    4      78.549  85.813 104.557
HETATM 3373 C3   PO01    4      84.448  83.956 102.456
HETATM 3374 C3   PO01    4      84.676  85.280 104.567
HETATM 3375 C3   PO01    4      83.944  85.278 103.167
HETATM 3376 CR   PO01    4      80.676  86.843 104.270
HETATM 3377 CR   PO01    4      81.991  86.701 103.897
HETATM 3378 CR   PO01    4      82.480  85.450 103.409
HETATM 3379 CR   PO01    4      81.539  84.455 103.165
HETATM 3380 CR   PO01    4      80.212  84.505 103.608
HETATM 3381 CR   PO01    4      79.763  85.725 104.212
HETATM 3382 H    PO01    1      75.687  80.484 119.107
HETATM 3383 H    PO01    1      74.521  81.674 119.677
HETATM 3384 H    PO01    1      73.916  79.696 118.241
HETATM 3385 H    PO01    1      72.649  78.327 120.589
HETATM 3386 H    PO01    1      74.409  77.942 120.242
HETATM 3387 H    PO01    1      73.221  77.849 116.284
HETATM 3388 H    PO01    1      75.005  77.406 114.787
HETATM 3389 H    PO01    1      77.125  75.503 117.831
HETATM 3390 H    PO01    1      75.279  75.905 119.344
HETATM 3391 H    PO01    1      83.445  80.242 117.489
HETATM 3392 H    PO01    1      85.124  80.375 117.393
HETATM 3393 H    PO01    1      84.067  78.798 119.333
HETATM 3394 H    PO01    1      83.581  76.540 118.811
HETATM 3395 H    PO01    1      83.359  76.912 117.147
HETATM 3396 H    PO01    1      76.499  74.329 114.287
HETATM 3397 H    PO01    1      78.175  74.366 114.273
HETATM 3398 H    PO01    1      77.424  74.017 115.854
HETATM 3399 H    PO01    1      77.402  77.878 114.106
HETATM 3400 H    PO01    1      78.248  76.505 113.221
HETATM 3401 H    PO01    1      76.507  76.626 113.372
HETATM 3402 H    PO01    1      79.876  79.054 117.928
HETATM 3403 H    PO01    1      78.052  78.331 116.516
HETATM 3404 H    PO01    1      79.737  74.609 115.959
HETATM 3405 H    PO01    1      81.684  75.247 117.361
HETATM 3406 O3   PO01    1      72.424  80.497 119.589
HETATM 3407 C3   PO01    1      74.887  80.612 119.769
HETATM 3408 C3   PO01    1      73.628  79.772 119.322
HETATM 3409 C3   PO01    1      73.471  78.309 119.785
HETATM 3410 O3   PO01    1      73.134  77.362 118.827
HETATM 3411 CR   PO01    1      74.056  77.337 116.638
HETATM 3412 CR   PO01    1      75.092  77.045 115.736
HETATM 3413 CR   PO01    1      76.307  76.404 116.179
HETATM 3414 CR   PO01    1      76.318  75.922 117.484
HETATM 3415 CR   PO01    1      75.259  76.172 118.357
HETATM 3416 CR   PO01    1      74.172  76.982 117.979
HETATM 3417 O3   PO01    1      85.716  77.943 118.421
HETATM 3418 C3   PO01    1      84.331  79.616 117.252
HETATM 3419 C3   PO01    1      84.381  78.501 118.352
HETATM 3420 C3   PO01    1      83.272  77.354 118.105
HETATM 3421 O3   PO01    1      81.934  77.776 118.406
HETATM 3422 C3   PO01    1      77.377  74.597 114.938
HETATM 3423 C3   PO01    1      77.399  76.800 113.979
HETATM 3424 C3   PO01    1      77.511  76.024 115.313
HETATM 3425 CR   PO01    1      79.891  78.120 117.481
HETATM 3426 CR   PO01    1      78.829  77.691 116.631
HETATM 3427 CR   PO01    1      78.813  76.383 115.985
HETATM 3428 CR   PO01    1      79.890  75.544 116.346
HETATM 3429 CR   PO01    1      80.923  75.976 117.176
HETATM 3430 CR   PO01    1      80.982  77.251 117.665
HETATM 3431 H    PO01    1      83.166  84.307 133.917
HETATM 3432 H    PO01    1      81.825  84.268  65.536
HETATM 3433 H    PO01    1      83.134  86.402  65.444
HETATM 3434 H    PO01    1      83.056  87.701 132.868
HETATM 3435 H    PO01    1      82.036  86.632 131.906
HETATM 3436 H    PO01    1      83.608  85.001 130.055
HETATM 3437 H    PO01    1      84.545  85.538 127.875
HETATM 3438 H    PO01    1      86.658  88.690 129.792
HETATM 3439 H    PO01    1      85.783  87.965 131.936
HETATM 3440 H    PO01    1      82.684  92.853 124.703
HETATM 3441 H    PO01    1      84.116  93.311 123.588
HETATM 3442 H    PO01    1      83.656  90.886 122.559
HETATM 3443 H    PO01    1      80.892  90.826 122.666
HETATM 3444 H    PO01    1      80.966  91.162 124.321
HETATM 3445 H    PO01    1      87.928  88.794 127.837
HETATM 3446 H    PO01    1      87.501  89.305 126.211
HETATM 3447 H    PO01    1      86.645  89.854 127.669
HETATM 3448 H    PO01    1      87.992  86.417 127.064
HETATM 3449 H    PO01    1      86.535  85.560 126.583
HETATM 3450 H    PO01    1      87.302  86.835 125.563
HETATM 3451 H    PO01    1      81.706  89.141 126.513
HETATM 3452 H    PO01    1      83.659  88.682 127.815
HETATM 3453 H    PO01    1      85.821  87.956 124.405
HETATM 3454 H    PO01    1      84.033  88.427 123.134
HETATM 3455 O3   PO01    1      81.143  86.775 134.591
HETATM 3456 C3   PO01    1      82.124  84.638 134.115
HETATM 3457 C3   PO01    1      82.334  86.153 134.109
HETATM 3458 C3   PO01    1      82.841  86.708 132.724
HETATM 3459 O3   PO01    1      84.059  86.119 132.247
HETATM 3460 CR   PO01    1      84.292  85.719 129.906
HETATM 3461 CR   PO01    1      84.893  86.087 128.654
HETATM 3462 CR   PO01    1      85.715  87.240 128.583
HETATM 3463 CR   PO01    1      86.030  87.890 129.793
HETATM 3464 CR   PO01    1      85.548  87.466 131.057
HETATM 3465 CR   PO01    1      84.696  86.443 131.056
HETATM 3466 O3   PO01    1      82.474  92.539 122.583
HETATM 3467 C3   PO01    1      83.225  92.776 123.791
HETATM 3468 C3   PO01    1      82.931  91.394 123.224
HETATM 3469 C3   PO01    1      81.602  90.728 123.500
HETATM 3470 O3   PO01    1      81.696  89.277 123.772
HETATM 3471 C3   PO01    1      87.126  89.023 127.203
HETATM 3472 C3   PO01    1      87.006  86.580 126.532
HETATM 3473 C3   PO01    1      86.155  87.743 127.162
HETATM 3474 CR   PO01    1      82.579  88.949 126.029
HETATM 3475 CR   PO01    1      83.701  88.555 126.814
HETATM 3476 CR   PO01    1      84.933  88.179 126.285
HETATM 3477 CR   PO01    1      84.956  88.198 124.884
HETATM 3478 CR   PO01    1      83.870  88.480 124.097
HETATM 3479 CR   PO01    1      82.673  88.967 124.632
HETATM 3480 H    PO01    1      91.752  71.541 123.590
HETATM 3481 H    PO01    1      92.151  72.207 122.094
HETATM 3482 H    PO01    1      93.843  73.530 123.177
HETATM 3483 H    PO01    1      92.451  74.592 125.150
HETATM 3484 H    PO01    1      91.459  73.095 125.227
HETATM 3485 H    PO01    1      90.448  76.512 124.805
HETATM 3486 H    PO01    1      90.974  78.708 123.924
HETATM 3487 H    PO01    1      92.344  76.930 120.361
HETATM 3488 H    PO01    1      91.787  74.771 121.251
HETATM 3489 H    PO01    1     102.262  77.192 121.422
HETATM 3490 H    PO01    1     101.108  76.773 122.516
HETATM 3491 H    PO01    1     100.333  78.308 120.106
HETATM 3492 H    PO01    1      98.681  77.575 122.469
HETATM 3493 H    PO01    1      98.457  77.033 120.843
HETATM 3494 H    PO01    1      90.483  79.724 120.653
HETATM 3495 H    PO01    1      91.846  80.459 119.742
HETATM 3496 H    PO01    1      91.395  78.699 119.583
HETATM 3497 H    PO01    1      92.497  81.558 121.836
HETATM 3498 H    PO01    1      91.088  80.880 122.624
HETATM 3499 H    PO01    1      92.759  80.536 123.301
HETATM 3500 H    PO01    1      96.631  78.738 123.102
HETATM 3501 H    PO01    1      94.314  78.839 123.348
HETATM 3502 H    PO01    1      93.908  79.752 119.337
HETATM 3503 H    PO01    1      96.356  79.675 118.996
HETATM 3504 O3   PO01    1      93.972  72.487 124.973
HETATM 3505 C3   PO01    1      92.584  71.765 122.995
HETATM 3506 C3   PO01    1      93.149  72.953 123.830
HETATM 3507 C3   PO01    1      91.999  73.790 124.549
HETATM 3508 O3   PO01    1      90.925  74.264 123.668
HETATM 3509 CR   PO01    1      90.862  76.663 123.872
HETATM 3510 CR   PO01    1      91.257  77.917 123.339
HETATM 3511 CR   PO01    1      91.895  78.054 122.139
HETATM 3512 CR   PO01    1      92.120  76.815 121.421
HETATM 3513 CR   PO01    1      91.700  75.574 121.874
HETATM 3514 CR   PO01    1      91.123  75.482 123.139
HETATM 3515 O3   PO01    1     100.780  79.046 122.000
HETATM 3516 C3   PO01    1     101.197  76.814 121.476
HETATM 3517 C3   PO01    1     100.284  78.040 121.129
HETATM 3518 C3   PO01    1      98.793  77.758 121.409
HETATM 3519 O3   PO01    1      98.047  78.931 120.901
HETATM 3520 C3   PO01    1      91.480  79.577 120.254
HETATM 3521 C3   PO01    1      92.184  80.663 122.363
HETATM 3522 C3   PO01    1      92.384  79.338 121.527
HETATM 3523 CR   PO01    1      96.095  78.938 122.332
HETATM 3524 CR   PO01    1      94.731  79.062 122.438
HETATM 3525 CR   PO01    1      93.897  79.274 121.338
HETATM 3526 CR   PO01    1      94.513  79.524 120.106
HETATM 3527 CR   PO01    1      95.921  79.422 119.919
HETATM 3528 CR   PO01    1      96.693  79.082 121.084
HETATM 3529 H    PO01    1      96.468 101.643  75.605
HETATM 3530 H    PO01    1      97.201 101.236  73.834
HETATM 3531 H    PO01    1      98.791  99.693  74.883
HETATM 3532 H    PO01    1      97.467  98.544  77.146
HETATM 3533 H    PO01    1      97.172 100.256  77.580
HETATM 3534 H    PO01    1      99.258 101.434  79.349
HETATM 3535 H    PO01    1      99.124 100.953  81.884
HETATM 3536 H    PO01    1      99.249  96.805  80.971
HETATM 3537 H    PO01    1      99.431  97.339  78.591
HETATM 3538 H    PO01    1      93.640  93.541  86.224
HETATM 3539 H    PO01    1      92.808  93.940  87.632
HETATM 3540 H    PO01    1      91.853  94.814  84.858
HETATM 3541 H    PO01    1      94.326  95.908  86.405
HETATM 3542 H    PO01    1      93.452  96.867  85.174
HETATM 3543 H    PO01    1     100.566  96.832  82.761
HETATM 3544 H    PO01    1     101.124  98.487  83.220
HETATM 3545 H    PO01    1     100.524  97.398  84.432
HETATM 3546 H    PO01    1      98.791  99.093  85.158
HETATM 3547 H    PO01    1      99.653 100.172  84.187
HETATM 3548 H    PO01    1      97.796  99.989  84.161
HETATM 3549 H    PO01    1      94.577  96.929  82.585
HETATM 3550 H    PO01    1      96.534  98.114  81.850
HETATM 3551 H    PO01    1      98.777  96.396  85.050
HETATM 3552 H    PO01    1      96.848  95.093  85.618
HETATM 3553 O3   PO01    1      96.558  99.614  74.961
HETATM 3554 C3   PO01    1      96.988 100.996  74.927
HETATM 3555 C3   PO01    1      97.884  99.945  75.472
HETATM 3556 C3   PO01    1      97.849  99.560  77.002
HETATM 3557 O3   PO01    1      99.168  99.652  77.542
HETATM 3558 CR   PO01    1      99.202 100.465  79.797
HETATM 3559 CR   PO01    1      99.064 100.220  81.189
HETATM 3560 CR   PO01    1      98.998  98.853  81.630
HETATM 3561 CR   PO01    1      99.152  97.785  80.634
HETATM 3562 CR   PO01    1      99.225  98.093  79.309
HETATM 3563 CR   PO01    1      99.171  99.416  78.856
HETATM 3564 O3   PO01    1      91.637  96.073  86.528
HETATM 3565 C3   PO01    1      92.678  93.766  86.543
HETATM 3566 C3   PO01    1      92.397  95.101  85.800
HETATM 3567 C3   PO01    1      93.718  95.863  85.509
HETATM 3568 O3   PO01    1      94.426  95.120  84.488
HETATM 3569 C3   PO01    1     100.387  97.772  83.407
HETATM 3570 C3   PO01    1      98.787  99.475  84.199
HETATM 3571 C3   PO01    1      98.992  98.395  83.135
HETATM 3572 CR   PO01    1      95.478  96.775  83.037
HETATM 3573 CR   PO01    1      96.642  97.478  82.647
HETATM 3574 CR   PO01    1      97.867  97.410  83.377
HETATM 3575 CR   PO01    1      97.868  96.489  84.459
HETATM 3576 CR   PO01    1      96.719  95.730  84.802
HETATM 3577 CR   PO01    1      95.558  95.801  84.092
HETATM 3578 H    PO01    1     124.822  92.398  76.582
HETATM 3579 H    PO01    1     126.026  91.701  75.663
HETATM 3580 H    PO01    1     125.983  89.622  77.062
HETATM 3581 H    PO01    1     126.393  90.488  79.286
HETATM 3582 H    PO01    1     125.771  92.010  78.786
HETATM 3583 H    PO01    1     128.984  89.928  79.356
HETATM 3584 H    PO01    1     130.970  90.607  80.879
HETATM 3585 H    PO01    1     130.044  94.652  80.212
HETATM 3586 H    PO01    1     128.293  93.909  78.592
HETATM 3587 H    PO01    1      69.173  89.180  76.043
HETATM 3588 H    PO01    1      67.913  90.392  76.212
HETATM 3589 H    PO01    1      69.235  89.954  78.763
HETATM 3590 H    PO01    1      66.792  89.034  79.363
HETATM 3591 H    PO01    1      66.304  89.733  77.861
HETATM 3592 H    PO01    1     131.194  95.048  82.159
HETATM 3593 H    PO01    1     132.863  94.680  82.436
HETATM 3594 H    PO01    1     132.270  94.990  80.878
HETATM 3595 H    PO01    1     130.949  91.538  83.084
HETATM 3596 H    PO01    1     131.905  92.657  83.788
HETATM 3597 H    PO01    1     130.394  93.221  83.258
HETATM 3598 H    PO01    1      66.263  90.691  81.650
HETATM 3599 H    PO01    1     133.723  91.601  82.585
HETATM 3600 H    PO01    1     132.461  92.969  78.910
HETATM 3601 H    PO01    1     134.631  92.567  78.099
HETATM 3602 O3   PO01    1     124.196  89.983  78.077
HETATM 3603 C3   PO01    1     125.138  91.482  76.195
HETATM 3604 C3   PO01    1     125.403  90.536  77.403
HETATM 3605 C3   PO01    1     126.328  91.160  78.481
HETATM 3606 O3   PO01    1     127.625  91.519  77.953
HETATM 3607 CR   PO01    1     129.272  90.914  79.531
HETATM 3608 CR   PO01    1     130.312  91.323  80.468
HETATM 3609 CR   PO01    1     130.506  92.677  80.770
HETATM 3610 CR   PO01    1     129.793  93.634  80.035
HETATM 3611 CR   PO01    1     128.827  93.242  79.100
HETATM 3612 CR   PO01    1     128.519  91.905  78.867
HETATM 3613 O3   PO01    1      68.597  88.107  78.111
HETATM 3614 C3   PO01    1      68.815  90.076  76.695
HETATM 3615 C3   PO01    1      68.484  89.537  78.095
HETATM 3616 C3   PO01    1      67.087  89.857  78.662
HETATM 3617 O3   PO01    1      67.163  91.182  79.266
HETATM 3618 C3   PO01    1     132.028  94.528  81.785
HETATM 3619 C3   PO01    1     131.252  92.572  83.005
HETATM 3620 C3   PO01    1     131.704  93.025  81.592
HETATM 3621 CR   PO01    1      65.625  91.165  81.053
HETATM 3622 CR   PO01    1     133.886  91.732  81.628
HETATM 3623 CR   PO01    1     132.928  92.451  80.948
HETATM 3624 CR   PO01    1     133.238  92.644  79.601
HETATM 3625 CR   PO01    1     134.447  92.268  79.018
HETATM 3626 CR   PO01    1      65.927  91.498  79.734
HETATM 3627 H    PO01    1      81.914 118.699  92.367
HETATM 3628 H    PO01    1      82.312 119.371  90.801
HETATM 3629 H    PO01    1      84.510 120.079  91.796
HETATM 3630 H    PO01    1      85.361 119.105  93.816
HETATM 3631 H    PO01    1      83.568 118.648  94.397
HETATM 3632 H    PO01    1      82.892 122.454  95.790
HETATM 3633 H    PO01    1      82.902 122.662  98.135
HETATM 3634 H    PO01    1      85.758 119.609  98.458
HETATM 3635 H    PO01    1      85.358 119.024  96.200
HETATM 3636 H    PO01    1      79.982 118.543 102.837
HETATM 3637 H    PO01    1      78.326 118.329 103.235
HETATM 3638 H    PO01    1      80.238 120.347 104.345
HETATM 3639 H    PO01    1      78.918 121.968 103.856
HETATM 3640 H    PO01    1      77.500 121.014 103.724
HETATM 3641 H    PO01    1      84.726 120.179 101.957
HETATM 3642 H    PO01    1      84.765 119.193 100.575
HETATM 3643 H    PO01    1      86.065 120.286 100.804
HETATM 3644 H    PO01    1      84.420 123.550 100.070
HETATM 3645 H    PO01    1      85.133 122.675 101.448
HETATM 3646 H    PO01    1      85.984 122.610  99.847
HETATM 3647 H    PO01    1      79.960 119.232 100.456
HETATM 3648 H    PO01    1      82.280 119.189  99.832
HETATM 3649 H    PO01    1      82.618 123.118 101.603
HETATM 3650 H    PO01    1      80.350 122.880 102.230
HETATM 3651 O3   PO01    1      84.190 117.908  91.676
HETATM 3652 C3   PO01    1      82.469 119.504  91.850
HETATM 3653 C3   PO01    1      83.927 119.232  92.261
HETATM 3654 C3   PO01    1      84.230 119.314  93.799
HETATM 3655 O3   PO01    1      84.128 120.647  94.387
HETATM 3656 CR   PO01    1      83.451 121.822  96.346
HETATM 3657 CR   PO01    1      83.513 121.930  97.743
HETATM 3658 CR   PO01    1      84.258 121.050  98.572
HETATM 3659 CR   PO01    1      85.009 120.135  97.920
HETATM 3660 CR   PO01    1      84.937 119.890  96.554
HETATM 3661 CR   PO01    1      84.159 120.728  95.774
HETATM 3662 O3   PO01    1      78.555 119.748 105.446
HETATM 3663 C3   PO01    1      79.302 118.453 103.630
HETATM 3664 C3   PO01    1      79.245 119.854 104.218
HETATM 3665 C3   PO01    1      78.547 120.998 103.405
HETATM 3666 O3   PO01    1      78.750 120.849 102.006
HETATM 3667 C3   PO01    1      85.005 120.200 100.907
HETATM 3668 C3   PO01    1      84.960 122.598 100.353
HETATM 3669 C3   PO01    1      84.231 121.209 100.044
HETATM 3670 CR   PO01    1      80.546 120.023 100.631
HETATM 3671 CR   PO01    1      81.963 120.030 100.295
HETATM 3672 CR   PO01    1      82.783 121.175 100.585
HETATM 3673 CR   PO01    1      82.112 122.233 101.245
HETATM 3674 CR   PO01    1      80.756 122.193 101.637
HETATM 3675 CR   PO01    1      80.012 121.027 101.459
HETATM 3676 H    PO01    1      83.325  69.943  98.593
HETATM 3677 H    PO01    1      83.420  70.663  97.036
HETATM 3678 H    PO01    1      85.806  71.397  97.530
HETATM 3679 H    PO01    1      85.377  72.579  99.737
HETATM 3680 H    PO01    1      83.971  71.719  99.895
HETATM 3681 H    PO01    1      85.270  74.537  97.008
HETATM 3682 H    PO01    1      86.043  76.709  97.549
HETATM 3683 H    PO01    1      83.450  76.767 100.849
HETATM 3684 H    PO01    1      82.796  74.454 100.326
HETATM 3685 H    PO01    1      78.052  82.293  98.378
HETATM 3686 H    PO01    1      76.838  82.935  99.708
HETATM 3687 H    PO01    1      78.742  83.639 101.060
HETATM 3688 H    PO01    1      81.085  83.501 100.174
HETATM 3689 H    PO01    1      80.437  82.551  98.756
HETATM 3690 H    PO01    1      86.868  77.520 100.720
HETATM 3691 H    PO01    1      86.528  79.102 101.338
HETATM 3692 H    PO01    1      85.547  77.740 101.805
HETATM 3693 H    PO01    1      87.015  78.792  98.480
HETATM 3694 H    PO01    1      85.658  79.363  97.595
HETATM 3695 H    PO01    1      86.281  80.241  99.098
HETATM 3696 H    PO01    1      81.004  80.225  98.511
HETATM 3697 H    PO01    1      82.924  78.739  98.159
HETATM 3698 H    PO01    1      84.332  79.897 102.082
HETATM 3699 H    PO01    1      82.284  80.955 102.391
HETATM 3700 O3   PO01    1      85.883  70.059  99.214
HETATM 3701 C3   PO01    1      83.972  70.078  97.755
HETATM 3702 C3   PO01    1      85.163  70.919  98.313
HETATM 3703 C3   PO01    1      84.605  72.135  99.136
HETATM 3704 O3   PO01    1      83.875  73.065  98.304
HETATM 3705 CR   PO01    1      84.924  74.983  97.880
HETATM 3706 CR   PO01    1      85.358  76.305  98.176
HETATM 3707 CR   PO01    1      84.820  77.046  99.238
HETATM 3708 CR   PO01    1      83.824  76.351  99.982
HETATM 3709 CR   PO01    1      83.470  74.977  99.819
HETATM 3710 CR   PO01    1      84.089  74.347  98.751
HETATM 3711 O3   PO01    1      78.539  84.154  99.155
HETATM 3712 C3   PO01    1      77.854  82.904  99.246
HETATM 3713 C3   PO01    1      78.999  83.218 100.153
HETATM 3714 C3   PO01    1      80.417  82.717  99.811
HETATM 3715 O3   PO01    1      80.471  81.554 100.646
HETATM 3716 C3   PO01    1      86.041  78.208 100.955
HETATM 3717 C3   PO01    1      86.051  79.258  98.654
HETATM 3718 C3   PO01    1      85.147  78.438  99.697
HETATM 3719 CR   PO01    1      81.686  80.032  99.299
HETATM 3720 CR   PO01    1      82.836  79.285  99.057
HETATM 3721 CR   PO01    1      83.889  79.272  99.987
HETATM 3722 CR   PO01    1      83.727  79.950 101.259
HETATM 3723 CR   PO01    1      82.519  80.680 101.454
HETATM 3724 CR   PO01    1      81.559  80.707 100.494
HETATM 3725 H    PO01    1     125.520  89.257  98.936
HETATM 3726 H    PO01    1     125.427  89.784  97.275
HETATM 3727 H    PO01    1     126.113  87.024  97.961
HETATM 3728 H    PO01    1     126.390  88.515  95.222
HETATM 3729 H    PO01    1     125.121  87.364  95.663
HETATM 3730 H    PO01    1     129.342  85.722  96.091
HETATM 3731 H    PO01    1     131.166  85.626  94.641
HETATM 3732 H    PO01    1     129.133  87.883  91.763
HETATM 3733 H    PO01    1     127.115  87.613  93.118
HETATM 3734 H    PO01    1     127.067  83.695  85.857
HETATM 3735 H    PO01    1     128.114  83.751  84.353
HETATM 3736 H    PO01    1     128.733  83.870  87.422
HETATM 3737 H    PO01    1     130.232  85.724  85.991
HETATM 3738 H    PO01    1     130.852  84.439  85.171
HETATM 3739 H    PO01    1     132.245  88.776  93.408
HETATM 3740 H    PO01    1     133.175  88.675  91.933
HETATM 3741 H    PO01    1     131.413  88.997  91.686
HETATM 3742 H    PO01    1     133.833  86.174  92.249
HETATM 3743 H    PO01    1     133.251  86.403  93.890
HETATM 3744 H    PO01    1     132.621  85.209  92.960
HETATM 3745 H    PO01    1     131.043  83.247  89.330
HETATM 3746 H    PO01    1     130.967  84.311  91.481
HETATM 3747 H    PO01    1     132.075  88.074  89.691
HETATM 3748 H    PO01    1     132.026  86.919  87.586
HETATM 3749 O3   PO01    1     127.515  88.441  97.854
HETATM 3750 C3   PO01    1     125.246  88.894  97.934
HETATM 3751 C3   PO01    1     126.286  87.928  97.430
HETATM 3752 C3   PO01    1     126.184  87.656  95.887
HETATM 3753 O3   PO01    1     126.946  86.483  95.519
HETATM 3754 CR   PO01    1     129.256  86.071  95.112
HETATM 3755 CR   PO01    1     130.406  86.113  94.282
HETATM 3756 CR   PO01    1     130.440  86.780  93.036
HETATM 3757 CR   PO01    1     129.224  87.358  92.624
HETATM 3758 CR   PO01    1     128.045  87.205  93.369
HETATM 3759 CR   PO01    1     128.090  86.605  94.685
HETATM 3760 O3   PO01    1     129.297  82.471  85.991
HETATM 3761 C3   PO01    1     127.944  84.208  85.407
HETATM 3762 C3   PO01    1     129.141  83.810  86.393
HETATM 3763 C3   PO01    1     130.399  84.753  86.161
HETATM 3764 O3   PO01    1     131.427  84.432  87.151
HETATM 3765 C3   PO01    1     132.145  88.431  92.301
HETATM 3766 C3   PO01    1     132.971  86.190  92.894
HETATM 3767 C3   PO01    1     131.720  86.891  92.225
HETATM 3768 CR   PO01    1     131.237  84.258  89.410
HETATM 3769 CR   PO01    1     131.226  84.922  90.663
HETATM 3770 CR   PO01    1     131.608  86.291  90.841
HETATM 3771 CR   PO01    1     131.832  87.068  89.692
HETATM 3772 CR   PO01    1     131.806  86.404  88.430
HETATM 3773 CR   PO01    1     131.570  85.040  88.321
HETATM 3774 H    PO01    1      71.579  88.733  93.921
HETATM 3775 H    PO01    1      73.121  89.312  94.426
HETATM 3776 H    PO01    1      72.402  91.642  93.870
HETATM 3777 H    PO01    1      72.065  91.490  96.265
HETATM 3778 H    PO01    1      71.000  90.057  95.851
HETATM 3779 H    PO01    1      70.388  93.250  97.972
HETATM 3780 H    PO01    1      70.621  95.610  98.172
HETATM 3781 H    PO01    1      70.505  95.898  93.990
HETATM 3782 H    PO01    1      70.057  93.542  93.713
HETATM 3783 H    PO01    1      66.029 100.863  96.561
HETATM 3784 H    PO01    1     134.212 101.931  96.114
HETATM 3785 H    PO01    1     134.093 100.933  98.320
HETATM 3786 H    PO01    1      66.003 101.929 100.315
HETATM 3787 H    PO01    1      67.166 102.358  99.076
HETATM 3788 H    PO01    1      73.142  97.074  96.160
HETATM 3789 H    PO01    1      72.600  98.694  96.879
HETATM 3790 H    PO01    1      72.395  97.316  97.704
HETATM 3791 H    PO01    1      69.925  98.180  94.087
HETATM 3792 H    PO01    1      71.081  99.285  94.951
HETATM 3793 H    PO01    1      71.614  97.755  94.068
HETATM 3794 H    PO01    1      69.547 100.730  99.331
HETATM 3795 H    PO01    1      71.053  99.634  97.966
HETATM 3796 H    PO01    1      67.997  97.295  96.347
HETATM 3797 H    PO01    1      66.327  98.581  97.557
HETATM 3798 O3   PO01    1      70.570  91.106  93.161
HETATM 3799 C3   PO01    1      72.291  89.580  93.729
HETATM 3800 C3   PO01    1      71.659  90.910  94.075
HETATM 3801 C3   PO01    1      71.302  91.111  95.560
HETATM 3802 O3   PO01    1      70.040  91.803  95.752
HETATM 3803 CR   PO01    1      70.301  93.831  97.066
HETATM 3804 CR   PO01    1      70.439  95.216  97.238
HETATM 3805 CR   PO01    1      70.432  96.006  96.067
HETATM 3806 CR   PO01    1      70.337  95.319  94.801
HETATM 3807 CR   PO01    1      70.090  93.965  94.647
HETATM 3808 CR   PO01    1      70.170  93.185  95.808
HETATM 3809 O3   PO01    1     133.913 102.975  98.603
HETATM 3810 C3   PO01    1      65.639 101.815  96.775
HETATM 3811 C3   PO01    1     134.656 101.823  98.231
HETATM 3812 C3   PO01    1      66.383 101.657  99.287
HETATM 3813 O3   PO01    1      66.915 100.359  99.560
HETATM 3814 C3   PO01    1      72.258  97.640  96.693
HETATM 3815 C3   PO01    1      70.863  98.221  94.722
HETATM 3816 C3   PO01    1      70.798  97.491  96.183
HETATM 3817 CR   PO01    1      69.188 100.004  98.750
HETATM 3818 CR   PO01    1      70.075  99.296  97.915
HETATM 3819 CR   PO01    1      69.734  98.210  97.064
HETATM 3820 CR   PO01    1      68.332  98.007  97.011
HETATM 3821 CR   PO01    1      67.371  98.715  97.743
HETATM 3822 CR   PO01    1      67.820  99.762  98.677
HETATM 3823 H    PO01    1      77.431  83.323 119.410
HETATM 3824 H    PO01    1      78.192  83.840 120.823
HETATM 3825 H    PO01    1      79.569  85.366 119.102
HETATM 3826 H    PO01    1      80.585  83.302 117.821
HETATM 3827 H    PO01    1      79.629  82.259 118.854
HETATM 3828 H    PO01    1      82.673  84.755 118.548
HETATM 3829 H    PO01    1      85.124  84.536 118.763
HETATM 3830 H    PO01    1      84.673  81.257 121.197
HETATM 3831 H    PO01    1      82.240  81.704 121.253
HETATM 3832 H    PO01    1      85.425  87.864 120.226
HETATM 3833 H    PO01    1      86.492  88.496 118.975
HETATM 3834 H    PO01    1      85.941  89.975 121.645
HETATM 3835 H    PO01    1      88.372  90.184 121.487
HETATM 3836 H    PO01    1      88.359  89.212 120.025
HETATM 3837 H    PO01    1      88.260  82.252 121.410
HETATM 3838 H    PO01    1      86.860  82.167 122.274
HETATM 3839 H    PO01    1      87.295  80.879 121.067
HETATM 3840 H    PO01    1      88.348  82.294 118.951
HETATM 3841 H    PO01    1      86.852  81.306 118.716
HETATM 3842 H    PO01    1      86.966  82.906 118.049
HETATM 3843 H    PO01    1      86.237  86.567 122.849
HETATM 3844 H    PO01    1      85.503  84.378 121.963
HETATM 3845 H    PO01    1      88.476  84.752 119.023
HETATM 3846 H    PO01    1      88.958  86.940 119.829
HETATM 3847 O3   PO01    1      78.689  84.754 117.393
HETATM 3848 C3   PO01    1      77.875  84.184 119.816
HETATM 3849 C3   PO01    1      79.066  84.473 118.810
HETATM 3850 C3   PO01    1      80.108  83.256 118.854
HETATM 3851 O3   PO01    1      80.963  83.505 119.996
HETATM 3852 CR   PO01    1      83.144  84.031 119.105
HETATM 3853 CR   PO01    1      84.542  83.894 119.252
HETATM 3854 CR   PO01    1      85.175  82.783 119.905
HETATM 3855 CR   PO01    1      84.297  81.950 120.589
HETATM 3856 CR   PO01    1      82.874  82.237 120.681
HETATM 3857 CR   PO01    1      82.308  83.263 119.885
HETATM 3858 O3   PO01    1      86.455  91.107 119.892
HETATM 3859 C3   PO01    1      85.710  88.812 119.673
HETATM 3860 C3   PO01    1      86.384  89.824 120.616
HETATM 3861 C3   PO01    1      87.817  89.400 120.981
HETATM 3862 O3   PO01    1      87.966  88.237 121.813
HETATM 3863 C3   PO01    1      87.257  81.974 121.292
HETATM 3864 C3   PO01    1      87.237  82.301 118.948
HETATM 3865 C3   PO01    1      86.671  82.890 120.218
HETATM 3866 CR   PO01    1      86.747  86.191 122.043
HETATM 3867 CR   PO01    1      86.381  84.887 121.595
HETATM 3868 CR   PO01    1      87.029  84.252 120.505
HETATM 3869 CR   PO01    1      87.974  85.060 119.856
HETATM 3870 CR   PO01    1      88.279  86.426 120.267
HETATM 3871 CR   PO01    1      87.640  87.001 121.373
HETATM 3872 H    PO01    1      81.367  98.139 109.064
HETATM 3873 H    PO01    1      80.505  97.485 107.617
HETATM 3874 H    PO01    1      82.207  95.459 108.807
HETATM 3875 H    PO01    1      81.096  95.056 110.951
HETATM 3876 H    PO01    1      80.040  96.540 110.779
HETATM 3877 H    PO01    1      83.695  95.189 112.360
HETATM 3878 H    PO01    1      83.827  94.983 114.728
HETATM 3879 H    PO01    1      80.826  97.760 115.084
HETATM 3880 H    PO01    1      80.990  98.271 112.696
HETATM 3881 H    PO01    1      91.977  98.954 119.758
HETATM 3882 H    PO01    1      90.325  99.641 120.223
HETATM 3883 H    PO01    1      90.740  97.581 118.138
HETATM 3884 H    PO01    1      88.368  99.476 118.538
HETATM 3885 H    PO01    1      88.338  97.925 119.351
HETATM 3886 H    PO01    1      80.733  97.038 117.295
HETATM 3887 H    PO01    1      81.837  97.179 118.499
HETATM 3888 H    PO01    1      81.859  98.343 117.214
HETATM 3889 H    PO01    1      82.251  94.829 118.182
HETATM 3890 H    PO01    1      81.569  94.504 116.634
HETATM 3891 H    PO01    1      83.255  94.326 116.918
HETATM 3892 H    PO01    1      86.893  96.138 118.698
HETATM 3893 H    PO01    1      84.674  95.374 118.518
HETATM 3894 H    PO01    1      84.083  98.597 115.722
HETATM 3895 H    PO01    1      86.437  99.093 115.844
HETATM 3896 O3   PO01    1      80.195  95.210 108.313
HETATM 3897 C3   PO01    1      81.353  97.420 108.278
HETATM 3898 C3   PO01    1      81.227  96.005 108.947
HETATM 3899 C3   PO01    1      81.035  96.018 110.513
HETATM 3900 O3   PO01    1      82.174  96.781 110.953
HETATM 3901 CR   PO01    1      83.121  95.784 112.934
HETATM 3902 CR   PO01    1      83.183  95.731 114.332
HETATM 3903 CR   PO01    1      82.454  96.556 115.142
HETATM 3904 CR   PO01    1      81.585  97.422 114.523
HETATM 3905 CR   PO01    1      81.587  97.624 113.158
HETATM 3906 CR   PO01    1      82.371  96.752 112.317
HETATM 3907 O3   PO01    1      90.656  99.579 117.647
HETATM 3908 C3   PO01    1      90.894  98.751 119.861
HETATM 3909 C3   PO01    1      90.277  98.465 118.519
HETATM 3910 C3   PO01    1      88.699  98.435 118.526
HETATM 3911 O3   PO01    1      88.261  97.678 117.444
HETATM 3912 C3   PO01    1      81.706  97.279 117.481
HETATM 3913 C3   PO01    1      82.389  94.931 117.149
HETATM 3914 C3   PO01    1      82.708  96.410 116.658
HETATM 3915 CR   PO01    1      86.345  96.497 117.969
HETATM 3916 CR   PO01    1      84.989  96.171 117.877
HETATM 3917 CR   PO01    1      84.092  96.884 117.002
HETATM 3918 CR   PO01    1      84.604  97.992 116.291
HETATM 3919 CR   PO01    1      86.026  98.314 116.377
HETATM 3920 CR   PO01    1      86.871  97.520 117.227
HETATM 3921 H    PO01    1      92.382 115.888 119.941
HETATM 3922 H    PO01    1      93.952 116.797 120.028
HETATM 3923 H    PO01    1      92.639 118.904 119.547
HETATM 3924 H    PO01    1      90.317 118.935 120.757
HETATM 3925 H    PO01    1      90.103 117.283 120.262
HETATM 3926 H    PO01    1      87.938 117.067 119.494
HETATM 3927 H    PO01    1      85.640 117.769 119.131
HETATM 3928 H    PO01    1      86.851 121.597 117.951
HETATM 3929 H    PO01    1      89.041 120.819 117.768
HETATM 3930 H    PO01    1      80.600 113.612 115.668
HETATM 3931 H    PO01    1      79.301 112.966 114.773
HETATM 3932 H    PO01    1      78.455 114.932 115.928
HETATM 3933 H    PO01    1      79.425 117.029 115.765
HETATM 3934 H    PO01    1      80.435 116.553 114.363
HETATM 3935 H    PO01    1      84.122 119.408 120.535
HETATM 3936 H    PO01    1      84.817 121.135 120.483
HETATM 3937 H    PO01    1      83.031 120.871 120.342
HETATM 3938 H    PO01    1      83.113 121.810 118.037
HETATM 3939 H    PO01    1      84.747 122.293 118.331
HETATM 3940 H    PO01    1      84.276 121.458 116.824
HETATM 3941 H    PO01    1      80.396 117.874 118.156
HETATM 3942 H    PO01    1      81.618 119.535 119.107
HETATM 3943 H    PO01    1      84.808 118.511 116.369
HETATM 3944 H    PO01    1      83.482 116.691 115.686
HETATM 3945 O3   PO01    1      92.537 117.588 121.214
HETATM 3946 C3   PO01    1      92.869 116.764 120.112
HETATM 3947 C3   PO01    1      92.100 118.122 119.972
HETATM 3948 C3   PO01    1      90.518 118.181 119.939
HETATM 3949 O3   PO01    1      89.979 118.507 118.673
HETATM 3950 CR   PO01    1      87.640 118.043 119.102
HETATM 3951 CR   PO01    1      86.291 118.497 118.971
HETATM 3952 CR   PO01    1      85.885 119.784 118.545
HETATM 3953 CR   PO01    1      87.000 120.591 118.168
HETATM 3954 CR   PO01    1      88.377 120.169 118.190
HETATM 3955 CR   PO01    1      88.683 118.881 118.677
HETATM 3956 O3   PO01    1      78.298 115.214 113.893
HETATM 3957 C3   PO01    1      79.988 113.810 114.802
HETATM 3958 C3   PO01    1      79.108 115.038 115.060
HETATM 3959 C3   PO01    1      80.076 116.216 115.344
HETATM 3960 O3   PO01    1      80.908 116.063 116.477
HETATM 3961 C3   PO01    1      84.048 120.469 120.042
HETATM 3962 C3   PO01    1      84.132 121.512 117.876
HETATM 3963 C3   PO01    1      84.373 120.179 118.525
HETATM 3964 CR   PO01    1      81.277 117.945 117.777
HETATM 3965 CR   PO01    1      82.088 118.978 118.365
HETATM 3966 CR   PO01    1      83.448 119.123 117.933
HETATM 3967 CR   PO01    1      83.869 118.368 116.775
HETATM 3968 CR   PO01    1      83.040 117.340 116.301
HETATM 3969 CR   PO01    1      81.720 117.137 116.797
HETATM 3970 H    PO01    1      70.667 119.110 104.217
HETATM 3971 H    PO01    1      70.759 119.276 105.838
HETATM 3972 H    PO01    1      73.344 118.725 105.596
HETATM 3973 H    PO01    1      73.136 119.140 102.629
HETATM 3974 H    PO01    1      72.916 117.515 103.250
HETATM 3975 H    PO01    1      76.100 119.452 102.019
HETATM 3976 H    PO01    1      77.568 118.738 100.197
HETATM 3977 H    PO01    1      75.667 114.907 100.702
HETATM 3978 H    PO01    1      74.650 115.767 102.705
HETATM 3979 H    PO01    1      81.135 121.532  94.072
HETATM 3980 H    PO01    1      81.248 119.944  94.193
HETATM 3981 H    PO01    1      79.300 119.776  92.415
HETATM 3982 H    PO01    1      77.588 120.074  94.136
HETATM 3983 H    PO01    1      78.873 121.039  95.082
HETATM 3984 H    PO01    1      79.033 115.660 101.372
HETATM 3985 H    PO01    1      80.016 115.378 100.067
HETATM 3986 H    PO01    1      79.705 116.901 100.641
HETATM 3987 H    PO01    1      76.708 114.624  98.524
HETATM 3988 H    PO01    1      78.415 114.373  98.260
HETATM 3989 H    PO01    1      77.668 113.961  99.843
HETATM 3990 H    PO01    1      76.740 118.229  95.619
HETATM 3991 H    PO01    1      76.332 117.036  97.680
HETATM 3992 H    PO01    1      80.357 117.091  98.505
HETATM 3993 H    PO01    1      80.816 118.438  96.500
HETATM 3994 O3   PO01    1      72.743 120.542 104.755
HETATM 3995 C3   PO01    1      71.190 118.699 105.035
HETATM 3996 C3   PO01    1      72.766 119.083 104.801
HETATM 3997 C3   PO01    1      73.411 118.491 103.477
HETATM 3998 O3   PO01    1      74.799 118.173 103.703
HETATM 3999 CR   PO01    1      76.169 118.508 101.730
HETATM 4000 CR   PO01    1      77.039 118.048 100.715
HETATM 4001 CR   PO01    1      76.958 116.679 100.402
HETATM 4002 CR   PO01    1      75.933 115.877 101.019
HETATM 4003 CR   PO01    1      75.184 116.396 102.110
HETATM 4004 CR   PO01    1      75.348 117.701 102.519
HETATM 4005 O3   PO01    1      78.962 121.863  92.681
HETATM 4006 C3   PO01    1      80.961 120.695  93.472
HETATM 4007 C3   PO01    1      79.480 120.613  93.168
HETATM 4008 C3   PO01    1      78.691 120.189  94.408
HETATM 4009 O3   PO01    1      79.165 118.873  94.760
HETATM 4010 C3   PO01    1      79.225 115.935 100.451
HETATM 4011 C3   PO01    1      77.661 114.666  99.004
HETATM 4012 C3   PO01    1      78.005 116.088  99.528
HETATM 4013 CR   PO01    1      77.478 118.032  96.233
HETATM 4014 CR   PO01    1      77.235 117.336  97.408
HETATM 4015 CR   PO01    1      78.302 116.990  98.264
HETATM 4016 CR   PO01    1      79.640 117.377  97.904
HETATM 4017 CR   PO01    1      79.896 118.184  96.788
HETATM 4018 CR   PO01    1      78.837 118.504  95.942
HETATM 4019 H    PO01    1     132.278  95.326 110.508
HETATM 4020 H    PO01    1     133.900  94.853 110.556
HETATM 4021 H    PO01    1     134.279  96.581 112.510
HETATM 4022 H    PO01    1     134.113  98.562 111.181
HETATM 4023 H    PO01    1     133.144  97.819 110.010
HETATM 4024 H    PO01    1      67.507  97.215 111.545
HETATM 4025 H    PO01    1      69.474  98.639 111.343
HETATM 4026 H    PO01    1      68.241  99.630 107.488
HETATM 4027 H    PO01    1      66.141  98.531 107.996
HETATM 4028 H    PO01    1      72.251 107.949 106.132
HETATM 4029 H    PO01    1      73.436 106.852 106.659
HETATM 4030 H    PO01    1      71.972 104.872 106.489
HETATM 4031 H    PO01    1      69.710 106.669 105.487
HETATM 4032 H    PO01    1      69.729 106.100 107.189
HETATM 4033 H    PO01    1      71.828 101.364 110.326
HETATM 4034 H    PO01    1      70.149 101.415 110.989
HETATM 4035 H    PO01    1      71.204  99.977 111.281
HETATM 4036 H    PO01    1      72.432  99.132 108.805
HETATM 4037 H    PO01    1      71.267  98.143 109.362
HETATM 4038 H    PO01    1      71.075  98.716 107.807
HETATM 4039 H    PO01    1      71.276 102.693 105.348
HETATM 4040 H    PO01    1      71.667 100.799 106.905
HETATM 4041 H    PO01    1      68.412 102.163 109.161
HETATM 4042 H    PO01    1      68.077 103.908 107.582
HETATM 4043 O3   PO01    1     132.233  97.096 112.470
HETATM 4044 C3   PO01    1     133.085  95.170 111.131
HETATM 4045 C3   PO01    1     133.396  96.595 111.752
HETATM 4046 C3   PO01    1     133.867  97.656 110.755
HETATM 4047 O3   PO01    1      65.516  97.211 109.939
HETATM 4048 CR   PO01    1      67.691  97.786 110.753
HETATM 4049 CR   PO01    1      68.819  98.593 110.637
HETATM 4050 CR   PO01    1      69.049  99.358 109.435
HETATM 4051 CR   PO01    1      68.075  99.199 108.395
HETATM 4052 CR   PO01    1      66.882  98.521 108.639
HETATM 4053 CR   PO01    1      66.661  97.914 109.844
HETATM 4054 O3   PO01    1      72.132 105.718 104.669
HETATM 4055 C3   PO01    1      72.383 107.037 106.747
HETATM 4056 C3   PO01    1      71.693 105.823 106.067
HETATM 4057 C3   PO01    1      70.136 105.896 106.154
HETATM 4058 O3   PO01    1      69.541 104.628 105.648
HETATM 4059 C3   PO01    1      70.949 100.738 110.511
HETATM 4060 C3   PO01    1      71.330  99.033 108.785
HETATM 4061 C3   PO01    1      70.357 100.134 109.215
HETATM 4062 CR   PO01    1      70.729 102.617 106.178
HETATM 4063 CR   PO01    1      70.948 101.550 107.031
HETATM 4064 CR   PO01    1      70.104 101.336 108.234
HETATM 4065 CR   PO01    1      69.046 102.271 108.377
HETATM 4066 CR   PO01    1      68.912 103.327 107.516
HETATM 4067 CR   PO01    1      69.770 103.588 106.476
HETATM 4068 H    PO01    1      70.162 112.485 120.417
HETATM 4069 H    PO01    1      70.988 113.881 119.941
HETATM 4070 H    PO01    1      68.270 113.968 121.370
HETATM 4071 H    PO01    1      68.291 116.325 120.326
HETATM 4072 H    PO01    1      70.056 116.118 120.506
HETATM 4073 H    PO01    1      67.426 118.235 121.778
HETATM 4074 H    PO01    1      68.091 120.471 122.345
HETATM 4075 H    PO01    1      71.827 119.154 123.894
HETATM 4076 H    PO01    1      71.023 116.779 123.339
HETATM 4077 H    PO01    1      72.091 126.868 119.050
HETATM 4078 H    PO01    1      72.838 126.020 117.765
HETATM 4079 H    PO01    1      73.568 125.636 120.560
HETATM 4080 H    PO01    1      75.390 124.259 118.854
HETATM 4081 H    PO01    1      73.853 123.419 118.716
HETATM 4082 H    PO01    1      68.404 122.187 124.095
HETATM 4083 H    PO01    1      69.768 123.373 124.171
HETATM 4084 H    PO01    1      69.202 122.648 122.652
HETATM 4085 H    PO01    1      70.035 120.880 125.916
HETATM 4086 H    PO01    1      71.725 120.609 125.482
HETATM 4087 H    PO01    1      71.066 122.169 125.779
HETATM 4088 H    PO01    1      73.150 121.529 119.947
HETATM 4089 H    PO01    1      71.220 120.668 121.125
HETATM 4090 H    PO01    1      72.259 123.268 124.441
HETATM 4091 H    PO01    1      74.007 124.281 122.894
HETATM 4092 O3   PO01    1      68.541 114.128 119.212
HETATM 4093 C3   PO01    1      70.288 113.527 120.727
HETATM 4094 C3   PO01    1      68.995 114.346 120.632
HETATM 4095 C3   PO01    1      69.124 115.821 120.878
HETATM 4096 O3   PO01    1      68.933 116.017 122.357
HETATM 4097 CR   PO01    1      68.305 118.403 122.351
HETATM 4098 CR   PO01    1      68.674 119.734 122.736
HETATM 4099 CR   PO01    1      69.920 120.004 123.407
HETATM 4100 CR   PO01    1      70.849 118.943 123.563
HETATM 4101 CR   PO01    1      70.456 117.607 123.187
HETATM 4102 CR   PO01    1      69.235 117.308 122.590
HETATM 4103 O3   PO01    1      74.715 126.608 119.317
HETATM 4104 C3   PO01    1      72.485 125.887 118.787
HETATM 4105 C3   PO01    1      73.753 125.528 119.554
HETATM 4106 C3   PO01    1      74.426 124.060 119.361
HETATM 4107 O3   PO01    1      74.779 123.313 120.619
HETATM 4108 C3   PO01    1      69.409 122.484 123.727
HETATM 4109 C3   PO01    1      70.869 121.235 125.386
HETATM 4110 C3   PO01    1      70.433 121.384 123.810
HETATM 4111 CR   PO01    1      72.885 121.877 120.797
HETATM 4112 CR   PO01    1      71.839 121.368 121.558
HETATM 4113 CR   PO01    1      71.611 121.839 122.891
HETATM 4114 CR   PO01    1      72.465 122.918 123.387
HETATM 4115 CR   PO01    1      73.442 123.484 122.546
HETATM 4116 CR   PO01    1      73.696 122.894 121.306
HETATM 4117 H    PO01    1      82.707 104.625  96.733
HETATM 4118 H    PO01    1      84.445 103.947  96.542
HETATM 4119 H    PO01    1      83.443 101.805  97.374
HETATM 4120 H    PO01    1      80.848 101.551  96.392
HETATM 4121 H    PO01    1      80.775 103.360  97.166
HETATM 4122 H    PO01    1      79.571 103.401  99.587
HETATM 4123 H    PO01    1      77.333 103.285 100.006
HETATM 4124 H    PO01    1      77.255  99.231  98.812
HETATM 4125 H    PO01    1      79.785  99.439  98.334
HETATM 4126 H    PO01    1      75.303 106.949  93.395
HETATM 4127 H    PO01    1      74.342 107.503  92.164
HETATM 4128 H    PO01    1      72.317 107.041  94.029
HETATM 4129 H    PO01    1      73.437 106.991  96.299
HETATM 4130 H    PO01    1      74.924 106.274  95.676
HETATM 4131 H    PO01    1      74.769  99.274  99.808
HETATM 4132 H    PO01    1      73.633 100.373  99.071
HETATM 4133 H    PO01    1      74.992  99.627  98.097
HETATM 4134 H    PO01    1      75.778 102.431 101.250
HETATM 4135 H    PO01    1      74.138 101.888 100.902
HETATM 4136 H    PO01    1      75.445 100.756 101.405
HETATM 4137 H    PO01    1      74.893 102.924  95.026
HETATM 4138 H    PO01    1      75.830 101.610  96.598
HETATM 4139 H    PO01    1      73.904 103.683  99.675
HETATM 4140 H    PO01    1      72.798 105.133  97.986
HETATM 4141 O3   PO01    1      82.904 102.741  95.554
HETATM 4142 C3   PO01    1      83.361 103.799  96.447
HETATM 4143 C3   PO01    1      82.751 102.490  96.924
HETATM 4144 C3   PO01    1      81.195 102.291  97.194
HETATM 4145 O3   PO01    1      81.160 101.727  98.482
HETATM 4146 CR   PO01    1      79.100 102.525  99.364
HETATM 4147 CR   PO01    1      77.741 102.425  99.596
HETATM 4148 CR   PO01    1      77.001 101.260  99.167
HETATM 4149 CR   PO01    1      77.746 100.124  98.854
HETATM 4150 CR   PO01    1      79.167 100.195  98.608
HETATM 4151 CR   PO01    1      79.757 101.470  98.748
HETATM 4152 O3   PO01    1      73.528 108.649  94.581
HETATM 4153 C3   PO01    1      74.319 106.852  93.036
HETATM 4154 C3   PO01    1      73.412 107.234  94.228
HETATM 4155 C3   PO01    1      73.841 106.422  95.480
HETATM 4156 O3   PO01    1      73.222 105.183  95.552
HETATM 4157 C3   PO01    1      74.697 100.055  99.061
HETATM 4158 C3   PO01    1      75.226 101.649 100.848
HETATM 4159 C3   PO01    1      75.472 101.389  99.324
HETATM 4160 CR   PO01    1      74.537 103.084  95.963
HETATM 4161 CR   PO01    1      75.125 102.219  96.963
HETATM 4162 CR   PO01    1      74.864 102.433  98.368
HETATM 4163 CR   PO01    1      74.039 103.521  98.699
HETATM 4164 CR   PO01    1      73.457 104.403  97.753
HETATM 4165 CR   PO01    1      73.711 104.226  96.417
HETATM 4166 H    PO01    1      83.401 123.064  70.803
HETATM 4167 H    PO01    1      83.353 121.625  71.735
HETATM 4168 H    PO01    1      82.482 120.391  69.617
HETATM 4169 H    PO01    1      80.419 121.479  69.415
HETATM 4170 H    PO01    1      80.966 123.015  70.083
HETATM 4171 H    PO01    1      81.761 119.456  72.301
HETATM 4172 H    PO01    1      80.452 117.379  72.658
HETATM 4173 H    PO01    1      76.837 119.387  72.279
HETATM 4174 H    PO01    1      78.068 121.415  71.715
HETATM 4175 H    PO01    1      75.385 119.616  79.857
HETATM 4176 H    PO01    1      74.646 121.190  80.185
HETATM 4177 H    PO01    1      75.545 120.414  77.423
HETATM 4178 H    PO01    1      73.225 119.584  76.980
HETATM 4179 H    PO01    1      73.158 119.172  78.744
HETATM 4180 H    PO01    1      77.513 116.499  70.942
HETATM 4181 H    PO01    1      76.308 115.549  72.018
HETATM 4182 H    PO01    1      76.081 117.288  71.480
HETATM 4183 H    PO01    1      79.075 116.083  74.204
HETATM 4184 H    PO01    1      77.834 115.032  73.668
HETATM 4185 H    PO01    1      78.940 115.457  72.503
HETATM 4186 H    PO01    1      73.396 117.843  75.208
HETATM 4187 H    PO01    1      74.675 117.074  73.275
HETATM 4188 H    PO01    1      78.148 117.648  75.509
HETATM 4189 H    PO01    1      76.838 117.853  77.445
HETATM 4190 O3   PO01    1      82.566 122.120  68.446
HETATM 4191 C3   PO01    1      83.537 122.011  70.730
HETATM 4192 C3   PO01    1      82.436 121.543  69.777
HETATM 4193 C3   PO01    1      81.032 121.959  70.223
HETATM 4194 O3   PO01    1      80.688 121.748  71.608
HETATM 4195 CR   PO01    1      80.703 119.418  72.292
HETATM 4196 CR   PO01    1      79.973 118.257  72.550
HETATM 4197 CR   PO01    1      78.516 118.298  72.689
HETATM 4198 CR   PO01    1      77.906 119.464  72.351
HETATM 4199 CR   PO01    1      78.614 120.591  71.894
HETATM 4200 CR   PO01    1      79.997 120.598  71.881
HETATM 4201 O3   PO01    1      73.997 121.686  77.685
HETATM 4202 C3   PO01    1      75.370 120.704  79.554
HETATM 4203 C3   PO01    1      74.746 120.568  78.114
HETATM 4204 C3   PO01    1      73.804 119.378  77.883
HETATM 4205 O3   PO01    1      74.318 117.984  77.673
HETATM 4206 C3   PO01    1      76.814 116.528  71.822
HETATM 4207 C3   PO01    1      78.408 115.823  73.355
HETATM 4208 C3   PO01    1      77.581 117.131  73.016
HETATM 4209 CR   PO01    1      74.393 117.757  75.256
HETATM 4210 CR   PO01    1      75.163 117.367  74.154
HETATM 4211 CR   PO01    1      76.615 117.360  74.204
HETATM 4212 CR   PO01    1      77.125 117.641  75.451
HETATM 4213 CR   PO01    1      76.383 117.708  76.583
HETATM 4214 CR   PO01    1      75.025 117.791  76.499
HETATM 4215 H    PO01    1     127.057 108.056  70.463
HETATM 4216 H    PO01    1     127.099 107.152  71.926
HETATM 4217 H    PO01    1     126.466 105.143  70.818
HETATM 4218 H    PO01    1     124.303 105.607  69.960
HETATM 4219 H    PO01    1     124.676 107.197  69.736
HETATM 4220 H    PO01    1     125.204 105.758  73.856
HETATM 4221 H    PO01    1     123.689 104.917  75.573
HETATM 4222 H    PO01    1     120.508 105.533  72.666
HETATM 4223 H    PO01    1     122.057 106.362  71.179
HETATM 4224 H    PO01    1     117.781  99.356  68.582
HETATM 4225 H    PO01    1     118.400  98.913  70.131
HETATM 4226 H    PO01    1     116.006 100.017  70.973
HETATM 4227 H    PO01    1     117.090 102.146  71.320
HETATM 4228 H    PO01    1     118.398 101.629  70.205
HETATM 4229 H    PO01    1     121.728 104.907  77.036
HETATM 4230 H    PO01    1     120.415 103.661  77.274
HETATM 4231 H    PO01    1     121.865 103.122  76.486
HETATM 4232 H    PO01    1     119.260 106.523  74.678
HETATM 4233 H    PO01    1     118.703 105.618  76.078
HETATM 4234 H    PO01    1     120.123 106.609  76.300
HETATM 4235 H    PO01    1     117.053 102.373  73.579
HETATM 4236 H    PO01    1     117.844 103.981  75.072
HETATM 4237 H    PO01    1     121.740 102.785  73.979
HETATM 4238 H    PO01    1     120.741 100.995  72.627
HETATM 4239 O3   PO01    1     126.677 105.695  68.945
HETATM 4240 C3   PO01    1     127.317 107.102  70.876
HETATM 4241 C3   PO01    1     126.408 106.024  70.299
HETATM 4242 C3   PO01    1     124.939 106.430  70.308
HETATM 4243 O3   PO01    1     124.653 106.862  71.630
HETATM 4244 CR   PO01    1     124.194 105.645  73.667
HETATM 4245 CR   PO01    1     123.235 105.250  74.677
HETATM 4246 CR   PO01    1     121.826 105.195  74.344
HETATM 4247 CR   PO01    1     121.484 105.553  73.002
HETATM 4248 CR   PO01    1     122.417 106.052  72.131
HETATM 4249 CR   PO01    1     123.804 106.101  72.452
HETATM 4250 O3   PO01    1     116.071 100.925  69.003
HETATM 4251 C3   PO01    1     117.535  99.081  69.593
HETATM 4252 C3   PO01    1     116.708 100.305  70.167
HETATM 4253 C3   PO01    1     117.696 101.280  70.931
HETATM 4254 O3   PO01    1     118.231 100.638  72.106
HETATM 4255 C3   PO01    1     121.208 104.091  76.619
HETATM 4256 C3   PO01    1     119.608 105.934  75.550
HETATM 4257 C3   PO01    1     120.649 104.726  75.280
HETATM 4258 CR   PO01    1     117.978 102.424  73.760
HETATM 4259 CR   PO01    1     118.550 103.379  74.621
HETATM 4260 CR   PO01    1     119.926 103.585  74.691
HETATM 4261 CR   PO01    1     120.743 102.670  73.955
HETATM 4262 CR   PO01    1     120.195 101.622  73.173
HETATM 4263 CR   PO01    1     118.804 101.534  73.004
HETATM 4264 H    PO01    1      66.036 123.375  69.059
HETATM 4265 H    PO01    1      66.933 124.428  70.060
HETATM 4266 H    PO01    1      67.721 125.727  68.256
HETATM 4267 H    PO01    1      68.910 123.841  67.045
HETATM 4268 H    PO01    1      67.615 122.734  67.704
HETATM 4269 H    PO01    1      68.609 121.742  70.780
HETATM 4270 H    PO01    1      69.789 119.573  70.993
HETATM 4271 H    PO01    1      72.711 121.093  68.261
HETATM 4272 H    PO01    1      71.185 123.013  67.838
HETATM 4273 H    PO01    1      71.938 112.754  68.189
HETATM 4274 H    PO01    1      70.890 114.176  68.117
HETATM 4275 H    PO01    1      69.639 111.362  68.110
HETATM 4276 H    PO01    1      67.830 112.365  69.258
HETATM 4277 H    PO01    1      68.292 113.502  68.056
HETATM 4278 H    PO01    1      73.232 117.399  68.486
HETATM 4279 H    PO01    1      72.161 118.240  67.450
HETATM 4280 H    PO01    1      73.555 119.090  68.134
HETATM 4281 H    PO01    1      73.552 117.990  70.940
HETATM 4282 H    PO01    1      73.668 119.764  70.719
HETATM 4283 H    PO01    1      72.463 119.119  71.821
HETATM 4284 H    PO01    1      68.480 115.795  68.214
HETATM 4285 H    PO01    1      69.846 117.667  67.990
HETATM 4286 H    PO01    1      71.448 116.902  71.775
HETATM 4287 H    PO01    1      70.101 114.932  71.849
HETATM 4288 O3   PO01    1      66.460 124.821  66.802
HETATM 4289 C3   PO01    1      66.294 124.430  69.191
HETATM 4290 C3   PO01    1      67.226 124.817  68.039
HETATM 4291 C3   PO01    1      68.228 123.687  67.905
HETATM 4292 O3   PO01    1      69.120 123.638  69.073
HETATM 4293 CR   PO01    1      69.398 121.557  70.209
HETATM 4294 CR   PO01    1      70.124 120.312  70.342
HETATM 4295 CR   PO01    1      71.287 120.064  69.530
HETATM 4296 CR   PO01    1      71.747 121.079  68.703
HETATM 4297 CR   PO01    1      70.954 122.247  68.536
HETATM 4298 CR   PO01    1      69.813 122.501  69.278
HETATM 4299 O3   PO01    1      70.580 111.846  69.880
HETATM 4300 C3   PO01    1      70.995 113.129  67.845
HETATM 4301 C3   PO01    1      69.956 112.291  68.642
HETATM 4302 C3   PO01    1      68.590 113.049  68.951
HETATM 4303 O3   PO01    1      68.602 113.971  70.083
HETATM 4304 C3   PO01    1      72.789 118.305  68.344
HETATM 4305 C3   PO01    1      72.956 118.934  70.858
HETATM 4306 C3   PO01    1      71.992 118.723  69.650
HETATM 4307 CR   PO01    1      69.215 115.970  68.928
HETATM 4308 CR   PO01    1      70.003 117.143  68.809
HETATM 4309 CR   PO01    1      70.996 117.548  69.773
HETATM 4310 CR   PO01    1      70.955 116.623  70.906
HETATM 4311 CR   PO01    1      70.117 115.476  71.015
HETATM 4312 CR   PO01    1      69.316 115.111  69.962
HETATM 4313 H    PO01    1      65.776 122.355  91.512
HETATM 4314 H    PO01    1      67.194 122.559  90.499
HETATM 4315 H    PO01    1      66.111 124.883  92.161
HETATM 4316 H    PO01    1      68.283 124.734  93.414
HETATM 4317 H    PO01    1      68.569 123.005  92.691
HETATM 4318 H    PO01    1      67.538 120.711  93.201
HETATM 4319 H    PO01    1      66.029 119.050  93.436
HETATM 4320 H    PO01    1     132.587 121.577  95.074
HETATM 4321 H    PO01    1     134.156 123.350  95.127
HETATM 4322 H    PO01    1     127.111 118.566 101.259
HETATM 4323 H    PO01    1     127.836 117.588 102.734
HETATM 4324 H    PO01    1     130.127 118.138 101.859
HETATM 4325 H    PO01    1     130.509 119.964 100.015
HETATM 4326 H    PO01    1     128.886 119.605  99.384
HETATM 4327 H    PO01    1     132.305 119.647  92.117
HETATM 4328 H    PO01    1     131.183 118.520  92.603
HETATM 4329 H    PO01    1     130.984 120.133  93.269
HETATM 4330 H    PO01    1     132.462 116.848  93.909
HETATM 4331 H    PO01    1     133.711 117.604  92.781
HETATM 4332 H    PO01    1     134.146 117.362  94.459
HETATM 4333 H    PO01    1     132.908 118.672  98.757
HETATM 4334 H    PO01    1     133.865 119.322  96.563
HETATM 4335 H    PO01    1     130.117 118.499  94.763
HETATM 4336 H    PO01    1     129.176 118.200  97.001
HETATM 4337 O3   PO01    1      67.844 125.165  90.984
HETATM 4338 C3   PO01    1      66.332 123.082  90.864
HETATM 4339 C3   PO01    1      66.974 124.247  91.731
HETATM 4340 C3   PO01    1      67.805 123.757  93.002
HETATM 4341 O3   PO01    1      67.029 123.355  94.153
HETATM 4342 CR   PO01    1      66.608 120.963  93.645
HETATM 4343 CR   PO01    1      65.671 119.901  93.728
HETATM 4344 CR   PO01    1     133.771 120.126  94.115
HETATM 4345 CR   PO01    1     133.469 121.381  94.631
HETATM 4346 CR   PO01    1     134.398 122.440  94.636
HETATM 4347 CR   PO01    1      66.267 122.254  94.147
HETATM 4348 O3   PO01    1     128.796 119.494 102.098
HETATM 4349 C3   PO01    1     127.976 118.343 101.901
HETATM 4350 C3   PO01    1     129.341 118.531 101.317
HETATM 4351 C3   PO01    1     129.773 119.164  99.944
HETATM 4352 O3   PO01    1     130.386 118.038  99.265
HETATM 4353 C3   PO01    1     131.690 119.358  92.926
HETATM 4354 C3   PO01    1     133.338 117.565  93.796
HETATM 4355 C3   PO01    1     132.710 118.990  94.075
HETATM 4356 CR   PO01    1     132.344 118.681  97.897
HETATM 4357 CR   PO01    1     132.866 118.935  96.696
HETATM 4358 CR   PO01    1     132.123 118.873  95.454
HETATM 4359 CR   PO01    1     130.735 118.540  95.607
HETATM 4360 CR   PO01    1     130.196 118.302  96.885
HETATM 4361 CR   PO01    1     130.968 118.344  98.059
HETATM 4362 H    PO01    1     125.948 117.807 123.910
HETATM 4363 H    PO01    1     125.185 119.004 124.600
HETATM 4364 H    PO01    1     127.295 119.061 122.774
HETATM 4365 H    PO01    1     125.811 121.373 124.065
HETATM 4366 H    PO01    1     127.511 121.541 123.284
HETATM 4367 H    PO01    1     129.872 121.390 125.057
HETATM 4368 H    PO01    1     130.676 123.087 126.327
HETATM 4369 H    PO01    1     126.862 123.428 128.232
HETATM 4370 H    PO01    1     126.150 121.499 126.924
HETATM 4371 H    PO01    1     133.200 129.723 120.856
HETATM 4372 H    PO01    1     133.171 130.151 122.605
HETATM 4373 H    PO01    1     131.234 129.185 121.960
HETATM 4374 H    PO01    1     132.474 126.782 123.170
HETATM 4375 H    PO01    1     130.690 127.005 122.709
HETATM 4376 H    PO01    1     128.954 125.982 129.905
HETATM 4377 H    PO01    1     127.794 125.902 128.652
HETATM 4378 H    PO01    1     127.885 124.617 129.750
HETATM 4379 H    PO01    1     131.188 124.974 129.514
HETATM 4380 H    PO01    1     130.216 123.456 130.026
HETATM 4381 H    PO01    1     131.318 123.324 128.649
HETATM 4382 H    PO01    1     129.018 127.553 124.576
HETATM 4383 H    PO01    1     128.175 125.899 126.108
HETATM 4384 H    PO01    1     132.092 125.443 127.575
HETATM 4385 H    PO01    1     132.861 127.164 125.997
HETATM 4386 O3   PO01    1     125.864 120.147 121.774
HETATM 4387 C3   PO01    1     125.454 118.672 123.658
HETATM 4388 C3   PO01    1     126.397 119.683 122.999
HETATM 4389 C3   PO01    1     126.777 120.920 123.827
HETATM 4390 O3   PO01    1     127.434 120.352 124.967
HETATM 4391 CR   PO01    1     129.196 121.877 125.673
HETATM 4392 CR   PO01    1     129.713 122.876 126.522
HETATM 4393 CR   PO01    1     128.853 123.515 127.429
HETATM 4394 CR   PO01    1     127.480 123.037 127.536
HETATM 4395 CR   PO01    1     127.058 121.967 126.747
HETATM 4396 CR   PO01    1     127.899 121.355 125.812
HETATM 4397 O3   PO01    1     131.867 127.736 120.598
HETATM 4398 C3   PO01    1     133.355 129.340 121.863
HETATM 4399 C3   PO01    1     132.056 128.445 121.867
HETATM 4400 C3   PO01    1     131.663 127.526 123.037
HETATM 4401 O3   PO01    1     131.483 128.360 124.203
HETATM 4402 C3   PO01    1     128.467 125.348 129.215
HETATM 4403 C3   PO01    1     130.597 124.062 129.172
HETATM 4404 C3   PO01    1     129.490 124.660 128.250
HETATM 4405 CR   PO01    1     129.668 127.153 125.243
HETATM 4406 CR   PO01    1     129.178 126.250 126.209
HETATM 4407 CR   PO01    1     130.045 125.701 127.173
HETATM 4408 CR   PO01    1     131.437 125.956 126.985
HETATM 4409 CR   PO01    1     131.868 126.860 126.054
HETATM 4410 CR   PO01    1     131.022 127.460 125.157
HETATM 4411 H    PO01    1      85.177 117.079  87.239
HETATM 4412 H    PO01    1      85.963 118.524  87.594
HETATM 4413 H    PO01    1      87.550 116.892  87.102
HETATM 4414 H    PO01    1      86.988 117.329  84.153
HETATM 4415 H    PO01    1      86.539 115.754  85.033
HETATM 4416 H    PO01    1      89.304 116.716  82.448
HETATM 4417 H    PO01    1      89.870 115.325  80.473
HETATM 4418 H    PO01    1      88.947 111.992  82.974
HETATM 4419 H    PO01    1      88.682 113.489  84.894
HETATM 4420 H    PO01    1      98.540 116.065  77.214
HETATM 4421 H    PO01    1      97.272 115.981  76.101
HETATM 4422 H    PO01    1      97.102 115.204  79.017
HETATM 4423 H    PO01    1      95.188 114.601  76.852
HETATM 4424 H    PO01    1      94.847 115.545  78.306
HETATM 4425 H    PO01    1      90.227 110.796  81.528
HETATM 4426 H    PO01    1      88.623 110.729  80.788
HETATM 4427 H    PO01    1      89.985 110.403  79.694
HETATM 4428 H    PO01    1      88.746 113.859  78.689
HETATM 4429 H    PO01    1      88.604 112.257  78.465
HETATM 4430 H    PO01    1      87.505 112.824  79.608
HETATM 4431 H    PO01    1      94.334 112.977  81.052
HETATM 4432 H    PO01    1      92.007 112.720  81.762
HETATM 4433 H    PO01    1      90.715 112.960  77.752
HETATM 4434 H    PO01    1      93.118 113.199  77.127
HETATM 4435 O3   PO01    1      88.055 118.546  86.180
HETATM 4436 C3   PO01    1      85.750 117.886  86.780
HETATM 4437 C3   PO01    1      87.144 117.419  86.299
HETATM 4438 C3   PO01    1      87.236 116.649  84.967
HETATM 4439 O3   PO01    1      88.633 116.160  84.860
HETATM 4440 CR   PO01    1      89.232 115.730  82.558
HETATM 4441 CR   PO01    1      89.507 114.908  81.409
HETATM 4442 CR   PO01    1      89.423 113.479  81.571
HETATM 4443 CR   PO01    1      89.066 113.020  82.891
HETATM 4444 CR   PO01    1      88.890 113.838  84.032
HETATM 4445 CR   PO01    1      88.880 115.244  83.793
HETATM 4446 O3   PO01    1      97.675 113.864  77.540
HETATM 4447 C3   PO01    1      97.435 116.197  77.111
HETATM 4448 C3   PO01    1      96.946 115.019  77.988
HETATM 4449 C3   PO01    1      95.435 114.753  77.928
HETATM 4450 O3   PO01    1      95.097 113.505  78.660
HETATM 4451 C3   PO01    1      89.647 111.009  80.605
HETATM 4452 C3   PO01    1      88.557 112.931  79.286
HETATM 4453 C3   PO01    1      89.653 112.578  80.355
HETATM 4454 CR   PO01    1      93.539 113.061  80.377
HETATM 4455 CR   PO01    1      92.191 112.900  80.728
HETATM 4456 CR   PO01    1      91.092 112.845  79.843
HETATM 4457 CR   PO01    1      91.419 113.048  78.461
HETATM 4458 CR   PO01    1      92.781 113.145  78.088
HETATM 4459 CR   PO01    1      93.771 113.284  79.055
HETATM 4460 H    PO01    1      94.736 115.872 107.985
HETATM 4461 H    PO01    1      95.974 114.928 107.199
HETATM 4462 H    PO01    1      96.459 116.474 105.617
HETATM 4463 H    PO01    1      94.577 116.984 104.449
HETATM 4464 H    PO01    1      93.627 117.359 105.841
HETATM 4465 H    PO01    1      93.291 114.825 103.038
HETATM 4466 H    PO01    1      91.090 114.905 102.029
HETATM 4467 H    PO01    1      89.322 115.235 105.854
HETATM 4468 H    PO01    1      91.573 115.461 106.814
HETATM 4469 H    PO01    1      87.737 121.856  98.423
HETATM 4470 H    PO01    1      89.088 122.061  99.435
HETATM 4471 H    PO01    1      90.425 121.580  97.293
HETATM 4472 H    PO01    1      90.611 120.200  99.183
HETATM 4473 H    PO01    1      90.184 119.012  98.002
HETATM 4474 H    PO01    1      88.317 113.059 103.327
HETATM 4475 H    PO01    1      87.384 113.586 102.054
HETATM 4476 H    PO01    1      89.103 113.471 101.675
HETATM 4477 H    PO01    1      86.913 114.760 104.600
HETATM 4478 H    PO01    1      87.490 116.405 104.640
HETATM 4479 H    PO01    1      86.506 115.928 103.369
HETATM 4480 H    PO01    1      89.466 119.579 101.881
HETATM 4481 H    PO01    1      89.198 117.830 103.453
HETATM 4482 H    PO01    1      87.958 115.218 100.321
HETATM 4483 H    PO01    1      88.143 117.075  98.812
HETATM 4484 O3   PO01    1      95.801 118.172 106.755
HETATM 4485 C3   PO01    1      95.741 115.927 107.534
HETATM 4486 C3   PO01    1      95.675 116.854 106.304
HETATM 4487 C3   PO01    1      94.376 116.630 105.476
HETATM 4488 O3   PO01    1      93.892 115.275 105.411
HETATM 4489 CR   PO01    1      92.435 114.901 103.589
HETATM 4490 CR   PO01    1      91.165 114.903 103.043
HETATM 4491 CR   PO01    1      89.953 114.996 103.804
HETATM 4492 CR   PO01    1      90.167 115.164 105.220
HETATM 4493 CR   PO01    1      91.473 115.300 105.755
HETATM 4494 CR   PO01    1      92.623 115.162 104.949
HETATM 4495 O3   PO01    1      88.803 120.653  96.469
HETATM 4496 C3   PO01    1      88.792 122.145  98.387
HETATM 4497 C3   PO01    1      89.513 121.065  97.619
HETATM 4498 C3   PO01    1      89.805 119.838  98.577
HETATM 4499 O3   PO01    1      88.642 119.429  99.295
HETATM 4500 C3   PO01    1      88.373 113.730 102.462
HETATM 4501 C3   PO01    1      87.322 115.573 103.985
HETATM 4502 C3   PO01    1      88.628 115.174 103.044
HETATM 4503 CR   PO01    1      89.214 118.655 101.586
HETATM 4504 CR   PO01    1      89.108 117.568 102.484
HETATM 4505 CR   PO01    1      88.616 116.284 102.028
HETATM 4506 CR   PO01    1      88.277 116.106 100.666
HETATM 4507 CR   PO01    1      88.331 117.244  99.830
HETATM 4508 CR   PO01    1      88.766 118.454 100.256
HETATM 4509 H    PO01    1      86.318 110.734  88.596
HETATM 4510 H    PO01    1      84.854 111.720  88.218
HETATM 4511 H    PO01    1      87.033 112.327  86.964
HETATM 4512 H    PO01    1      87.736 110.822  85.018
HETATM 4513 H    PO01    1      87.114 109.519  85.879
HETATM 4514 H    PO01    1      89.035 108.048  85.967
HETATM 4515 H    PO01    1      90.991 107.260  84.789
HETATM 4516 H    PO01    1      92.760 111.127  85.031
HETATM 4517 H    PO01    1      90.756 111.795  86.277
HETATM 4518 H    PO01    1     101.064 108.002  83.539
HETATM 4519 H    PO01    1     101.700 107.579  84.973
HETATM 4520 H    PO01    1      99.038 109.098  84.227
HETATM 4521 H    PO01    1     100.066 108.893  87.021
HETATM 4522 H    PO01    1      98.863 107.743  86.372
HETATM 4523 H    PO01    1      93.331 106.732  84.483
HETATM 4524 H    PO01    1      92.781 106.878  82.790
HETATM 4525 H    PO01    1      94.482 107.078  83.176
HETATM 4526 H    PO01    1      92.160 109.198  82.054
HETATM 4527 H    PO01    1      93.173 110.614  82.726
HETATM 4528 H    PO01    1      94.001 109.401  81.910
HETATM 4529 H    PO01    1      97.195 111.111  84.554
HETATM 4530 H    PO01    1      95.336 110.447  83.398
HETATM 4531 H    PO01    1      94.155 107.799  86.361
HETATM 4532 H    PO01    1      96.303 108.189  87.491
HETATM 4533 O3   PO01    1      85.612 111.994  85.514
HETATM 4534 C3   PO01    1      85.530 110.960  87.763
HETATM 4535 C3   PO01    1      86.399 111.510  86.597
HETATM 4536 C3   PO01    1      87.470 110.549  86.003
HETATM 4537 O3   PO01    1      88.621 110.332  86.837
HETATM 4538 CR   PO01    1      89.800 108.622  85.709
HETATM 4539 CR   PO01    1      90.961 108.253  84.973
HETATM 4540 CR   PO01    1      92.068 109.158  84.685
HETATM 4541 CR   PO01    1      92.011 110.448  85.228
HETATM 4542 CR   PO01    1      90.829 110.836  85.916
HETATM 4543 CR   PO01    1      89.756 109.953  86.163
HETATM 4544 O3   PO01    1     100.736 110.025  84.823
HETATM 4545 C3   PO01    1     100.731 107.634  84.453
HETATM 4546 C3   PO01    1      99.883 108.896  84.889
HETATM 4547 C3   PO01    1      99.195 108.738  86.297
HETATM 4548 O3   PO01    1      98.231 109.771  86.593
HETATM 4549 C3   PO01    1      93.458 107.256  83.544
HETATM 4550 C3   PO01    1      93.146 109.534  82.567
HETATM 4551 C3   PO01    1      93.284 108.784  83.907
HETATM 4552 CR   PO01    1      96.615 110.376  84.918
HETATM 4553 CR   PO01    1      95.499 110.036  84.243
HETATM 4554 CR   PO01    1      94.523 109.062  84.703
HETATM 4555 CR   PO01    1      94.868 108.422  85.917
HETATM 4556 CR   PO01    1      96.079 108.666  86.541
HETATM 4557 CR   PO01    1      97.004 109.567  85.987
HETATM 4558 H    PO01    1      94.590 101.535 105.680
HETATM 4559 H    PO01    1      93.747 102.557 104.645
HETATM 4560 H    PO01    1      93.864 102.946 107.717
HETATM 4561 H    PO01    1      91.768 104.169 107.401
HETATM 4562 H    PO01    1      92.083 104.213 105.682
HETATM 4563 H    PO01    1      92.928 106.123 104.636
HETATM 4564 H    PO01    1      92.454 108.172 103.721
HETATM 4565 H    PO01    1      91.793 109.752 107.607
HETATM 4566 H    PO01    1      92.384 107.651 108.468
HETATM 4567 H    PO01    1      84.338 114.558 106.489
HETATM 4568 H    PO01    1      82.649 113.654 106.769
HETATM 4569 H    PO01    1      83.931 111.783 107.631
HETATM 4570 H    PO01    1      86.283 112.115 108.530
HETATM 4571 H    PO01    1      86.317 113.633 107.763
HETATM 4572 H    PO01    1      92.918 111.496 106.709
HETATM 4573 H    PO01    1      93.691 111.097 105.059
HETATM 4574 H    PO01    1      92.668 112.522 105.222
HETATM 4575 H    PO01    1      91.373 111.912 103.389
HETATM 4576 H    PO01    1      92.561 110.611 103.163
HETATM 4577 H    PO01    1      90.843 110.348 103.059
HETATM 4578 H    PO01    1      88.561 113.347 107.138
HETATM 4579 H    PO01    1      90.768 112.591 106.823
HETATM 4580 H    PO01    1      89.272 109.376 104.472
HETATM 4581 H    PO01    1      87.075 110.028 105.043
HETATM 4582 O3   PO01    1      92.338 101.887 106.963
HETATM 4583 C3   PO01    1      94.210 102.547 105.601
HETATM 4584 C3   PO01    1      93.296 102.876 106.807
HETATM 4585 C3   PO01    1      92.504 104.244 106.682
HETATM 4586 O3   PO01    1      93.232 105.353 107.126
HETATM 4587 CR   PO01    1      92.722 106.865 105.257
HETATM 4588 CR   PO01    1      92.352 108.092 104.729
HETATM 4589 CR   PO01    1      91.962 109.149 105.559
HETATM 4590 CR   PO01    1      91.976 108.959 106.947
HETATM 4591 CR   PO01    1      92.374 107.728 107.508
HETATM 4592 CR   PO01    1      92.767 106.612 106.687
HETATM 4593 O3   PO01    1      83.853 113.735 108.580
HETATM 4594 C3   PO01    1      83.707 113.891 107.147
HETATM 4595 C3   PO01    1      84.452 112.700 107.728
HETATM 4596 C3   PO01    1      85.979 112.647 107.703
HETATM 4597 O3   PO01    1      86.288 112.034 106.462
HETATM 4598 C3   PO01    1      92.786 111.535 105.544
HETATM 4599 C3   PO01    1      91.584 110.895 103.580
HETATM 4600 C3   PO01    1      91.629 110.611 105.137
HETATM 4601 CR   PO01    1      88.649 112.494 106.632
HETATM 4602 CR   PO01    1      89.961 112.063 106.392
HETATM 4603 CR   PO01    1      90.216 110.939 105.611
HETATM 4604 CR   PO01    1      89.139 110.072 105.231
HETATM 4605 CR   PO01    1      87.865 110.493 105.553
HETATM 4606 CR   PO01    1      87.578 111.644 106.236
HETATM 4607 H    PO01    1      75.826 123.343 130.671
HETATM 4608 H    PO01    1      74.880 122.438 129.607
HETATM 4609 H    PO01    1      73.459 121.613 131.497
HETATM 4610 H    PO01    1      74.991 120.113 132.589
HETATM 4611 H    PO01    1      76.392 121.172 132.239
HETATM 4612 H    PO01    1      78.125 120.509 130.075
HETATM 4613 H    PO01    1      79.831 118.900 129.942
HETATM 4614 H    PO01    1      77.047 116.020 130.831
HETATM 4615 H    PO01    1      75.286 117.610 130.894
HETATM 4616 H    PO01    1      80.680 108.740 124.631
HETATM 4617 H    PO01    1      81.608 109.499 125.741
HETATM 4618 H    PO01    1      79.585 111.042 123.949
HETATM 4619 H    PO01    1      81.002 113.014 124.834
HETATM 4620 H    PO01    1      81.775 111.909 125.885
HETATM 4621 H    PO01    1      81.346 117.517 131.104
HETATM 4622 H    PO01    1      81.986 115.878 130.628
HETATM 4623 H    PO01    1      81.458 117.096 129.377
HETATM 4624 H    PO01    1      80.423 114.843 132.201
HETATM 4625 H    PO01    1      79.824 116.395 132.735
HETATM 4626 H    PO01    1      78.658 115.201 132.116
HETATM 4627 H    PO01    1      79.178 111.789 128.824
HETATM 4628 H    PO01    1      79.031 113.339 130.417
HETATM 4629 H    PO01    1      79.825 116.510 127.629
HETATM 4630 H    PO01    1      80.087 114.788 126.030
HETATM 4631 O3   PO01    1      74.680 122.687 132.964
HETATM 4632 C3   PO01    1      74.793 123.061 130.546
HETATM 4633 C3   PO01    1      74.463 122.030 131.724
HETATM 4634 C3   PO01    1      75.434 120.826 131.818
HETATM 4635 O3   PO01    1      75.591 120.148 130.537
HETATM 4636 CR   PO01    1      77.843 119.566 130.180
HETATM 4637 CR   PO01    1      78.898 118.549 130.074
HETATM 4638 CR   PO01    1      78.642 117.199 130.358
HETATM 4639 CR   PO01    1      77.250 116.968 130.607
HETATM 4640 CR   PO01    1      76.221 117.912 130.719
HETATM 4641 CR   PO01    1      76.532 119.224 130.467
HETATM 4642 O3   PO01    1      81.495 110.817 123.425
HETATM 4643 C3   PO01    1      80.604 109.531 125.282
HETATM 4644 C3   PO01    1      80.507 110.892 124.416
HETATM 4645 C3   PO01    1      80.811 112.046 125.435
HETATM 4646 O3   PO01    1      79.620 112.226 126.262
HETATM 4647 C3   PO01    1      81.219 116.670 130.390
HETATM 4648 C3   PO01    1      79.639 115.632 131.898
HETATM 4649 C3   PO01    1      79.730 116.182 130.464
HETATM 4650 CR   PO01    1      79.368 112.808 128.580
HETATM 4651 CR   PO01    1      79.319 113.774 129.577
HETATM 4652 CR   PO01    1      79.540 115.133 129.340
HETATM 4653 CR   PO01    1      79.758 115.534 127.957
HETATM 4654 CR   PO01    1      79.942 114.475 126.978
HETATM 4655 CR   PO01    1      79.713 113.132 127.244
HETATM 4656 H    PO01    1      71.673 122.343  72.739
HETATM 4657 H    PO01    1      71.944 121.064  73.906
HETATM 4658 H    PO01    1      73.263 123.360  75.153
HETATM 4659 H    PO01    1      74.299 123.132  72.256
HETATM 4660 H    PO01    1      74.769 124.078  73.553
HETATM 4661 H    PO01    1      72.046 124.042  70.462
HETATM 4662 H    PO01    1      71.922 125.112  68.416
HETATM 4663 H    PO01    1      74.589 128.061  69.806
HETATM 4664 H    PO01    1      74.356 126.940  72.084
HETATM 4665 H    PO01    1      66.264 128.704 132.013
HETATM 4666 H    PO01    1      66.207 127.150 132.791
HETATM 4667 H    PO01    1      65.628 128.152  65.531
HETATM 4668 H    PO01    1      67.544 129.649  65.966
HETATM 4669 H    PO01    1      68.064 129.323 133.799
HETATM 4670 H    PO01    1      75.204 128.445  67.548
HETATM 4671 H    PO01    1      74.246 128.804  66.009
HETATM 4672 H    PO01    1      73.664 129.468  67.607
HETATM 4673 H    PO01    1      74.452 126.505  65.585
HETATM 4674 H    PO01    1      75.324 126.162  67.021
HETATM 4675 H    PO01    1      73.900 125.226  66.556
HETATM 4676 H    PO01    1      69.679 126.208 134.048
HETATM 4677 H    PO01    1      71.965 125.931 134.678
HETATM 4678 H    PO01    1      71.424 128.710  68.410
HETATM 4679 H    PO01    1      69.026 128.826  67.698
HETATM 4680 O3   PO01    1      74.184 121.672  74.110
HETATM 4681 C3   PO01    1      71.920 122.188  73.799
HETATM 4682 C3   PO01    1      73.278 122.799  74.176
HETATM 4683 C3   PO01    1      73.889 123.675  73.097
HETATM 4684 O3   PO01    1      73.041 124.786  72.723
HETATM 4685 CR   PO01    1      72.540 124.937  70.367
HETATM 4686 CR   PO01    1      72.628 125.444  69.059
HETATM 4687 CR   PO01    1      73.349 126.683  68.837
HETATM 4688 CR   PO01    1      74.033 127.210  69.901
HETATM 4689 CR   PO01    1      73.921 126.630  71.198
HETATM 4690 CR   PO01    1      73.237 125.410  71.415
HETATM 4691 O3   PO01    1     134.724 130.008 134.282
HETATM 4692 C3   PO01    1      65.851 128.134 132.837
HETATM 4693 C3   PO01    1      66.006 128.787 134.221
HETATM 4694 C3   PO01    1      67.493 128.946 134.649
HETATM 4695 O3   PO01    1      67.944 127.587  65.639
HETATM 4696 C3   PO01    1      74.156 128.600  67.140
HETATM 4697 C3   PO01    1      74.312 126.221  66.589
HETATM 4698 C3   PO01    1      73.386 127.270  67.352
HETATM 4699 CR   PO01    1      70.074 126.717  65.363
HETATM 4700 CR   PO01    1      71.454 126.702  65.706
HETATM 4701 CR   PO01    1      71.976 127.379  66.832
HETATM 4702 CR   PO01    1      71.065 128.236  67.518
HETATM 4703 CR   PO01    1      69.685 128.259  67.241
HETATM 4704 CR   PO01    1      69.219 127.543  66.112
HETATM 4705 H    PO01    1     121.200 124.314 128.842
HETATM 4706 H    PO01    1     120.806 124.996 130.389
HETATM 4707 H    PO01    1     123.134 124.308 130.172
HETATM 4708 H    PO01    1     124.734 125.497 128.720
HETATM 4709 H    PO01    1     123.261 126.213 127.898
HETATM 4710 H    PO01    1     122.687 123.082 125.403
HETATM 4711 H    PO01    1     123.145 123.519 123.114
HETATM 4712 H    PO01    1     126.713 125.395 124.579
HETATM 4713 H    PO01    1     125.905 125.382 126.682
HETATM 4714 H    PO01    1     126.407 133.330 123.742
HETATM 4715 H    PO01    1     125.644 132.465 122.508
HETATM 4716 H    PO01    1     128.132 132.358 121.391
HETATM 4717 H    PO01    1     127.255 130.768 123.653
HETATM 4718 H    PO01    1     128.741 130.456 122.707
HETATM 4719 H    PO01    1     125.990 122.710 121.802
HETATM 4720 H    PO01    1     126.866 123.791 120.738
HETATM 4721 H    PO01    1     127.248 123.667 122.446
HETATM 4722 H    PO01    1     123.450 125.267 121.051
HETATM 4723 H    PO01    1     124.729 124.915 120.021
HETATM 4724 H    PO01    1     124.067 123.561 120.783
HETATM 4725 H    PO01    1     124.697 129.424 121.558
HETATM 4726 H    PO01    1     124.066 127.085 122.327
HETATM 4727 H    PO01    1     127.972 125.970 121.566
HETATM 4728 H    PO01    1     128.709 128.116 121.637
HETATM 4729 O3   PO01    1     123.163 126.371 130.538
HETATM 4730 C3   PO01    1     121.299 125.223 129.449
HETATM 4731 C3   PO01    1     122.775 125.254 129.683
HETATM 4732 C3   PO01    1     123.663 125.384 128.398
HETATM 4733 O3   PO01    1     123.655 124.173 127.530
HETATM 4734 CR   PO01    1     123.375 123.790 125.185
HETATM 4735 CR   PO01    1     123.727 123.983 123.845
HETATM 4736 CR   PO01    1     124.954 124.621 123.511
HETATM 4737 CR   PO01    1     125.748 125.003 124.631
HETATM 4738 CR   PO01    1     125.288 124.989 125.922
HETATM 4739 CR   PO01    1     124.100 124.359 126.260
HETATM 4740 O3   PO01    1     128.950 132.879 123.231
HETATM 4741 C3   PO01    1     126.485 133.166 122.739
HETATM 4742 C3   PO01    1     127.871 132.416 122.456
HETATM 4743 C3   PO01    1     127.770 130.909 122.699
HETATM 4744 O3   PO01    1     126.992 130.338 121.651
HETATM 4745 C3   PO01    1     126.420 123.692 121.769
HETATM 4746 C3   PO01    1     124.352 124.603 120.967
HETATM 4747 C3   PO01    1     125.388 124.863 122.118
HETATM 4748 CR   PO01    1     125.388 128.642 121.770
HETATM 4749 CR   PO01    1     124.973 127.316 122.020
HETATM 4750 CR   PO01    1     125.863 126.286 121.879
HETATM 4751 CR   PO01    1     127.226 126.656 121.697
HETATM 4752 CR   PO01    1     127.715 127.936 121.605
HETATM 4753 CR   PO01    1     126.762 128.999 121.728
HETATM 4754 H    PO01    1      75.733  77.779  79.684
HETATM 4755 H    PO01    1      77.213  76.863  79.698
HETATM 4756 H    PO01    1      78.335  79.009  78.629
HETATM 4757 H    PO01    1      75.802  80.395  79.449
HETATM 4758 H    PO01    1      76.093  79.806  77.904
HETATM 4759 H    PO01    1      75.835  83.238  78.570
HETATM 4760 H    PO01    1      75.221  84.571  76.682
HETATM 4761 H    PO01    1      77.745  82.314  74.271
HETATM 4762 H    PO01    1      78.666  81.369  76.315
HETATM 4763 H    PO01    1      76.148  79.603  66.623
HETATM 4764 H    PO01    1      76.338  79.639  68.231
HETATM 4765 H    PO01    1      73.707  78.989  68.266
HETATM 4766 H    PO01    1      73.261  81.371  68.922
HETATM 4767 H    PO01    1      74.635  81.922  68.316
HETATM 4768 H    PO01    1      75.279  86.190  74.952
HETATM 4769 H    PO01    1      75.035  86.114  73.250
HETATM 4770 H    PO01    1      74.165  85.007  74.395
HETATM 4771 H    PO01    1      78.431  84.918  73.772
HETATM 4772 H    PO01    1      77.322  85.933  72.921
HETATM 4773 H    PO01    1      77.532  86.150  74.674
HETATM 4774 H    PO01    1      76.867  82.529  69.799
HETATM 4775 H    PO01    1      77.487  84.027  71.484
HETATM 4776 H    PO01    1      74.075  82.827  73.807
HETATM 4777 H    PO01    1      73.428  81.413  72.022
HETATM 4778 O3   PO01    1      77.751  79.261  80.677
HETATM 4779 C3   PO01    1      76.624  77.670  79.107
HETATM 4780 C3   PO01    1      77.434  78.940  79.275
HETATM 4781 C3   PO01    1      76.653  80.146  78.811
HETATM 4782 O3   PO01    1      77.513  81.278  78.597
HETATM 4783 CR   PO01    1      76.150  83.024  77.676
HETATM 4784 CR   PO01    1      75.871  83.831  76.553
HETATM 4785 CR   PO01    1      76.492  83.633  75.289
HETATM 4786 CR   PO01    1      77.351  82.507  75.192
HETATM 4787 CR   PO01    1      77.820  81.900  76.339
HETATM 4788 CR   PO01    1      77.085  82.026  77.530
HETATM 4789 O3   PO01    1      73.720  80.187  66.551
HETATM 4790 C3   PO01    1      75.744  79.222  67.521
HETATM 4791 C3   PO01    1      74.319  79.818  67.814
HETATM 4792 C3   PO01    1      74.239  81.040  68.749
HETATM 4793 O3   PO01    1      74.993  80.744  69.893
HETATM 4794 C3   PO01    1      75.091  85.492  74.166
HETATM 4795 C3   PO01    1      77.429  85.397  73.875
HETATM 4796 C3   PO01    1      76.288  84.419  74.057
HETATM 4797 CR   PO01    1      76.268  82.565  70.613
HETATM 4798 CR   PO01    1      76.651  83.461  71.681
HETATM 4799 CR   PO01    1      75.875  83.534  72.877
HETATM 4800 CR   PO01    1      74.694  82.794  72.924
HETATM 4801 CR   PO01    1      74.332  81.939  71.903
HETATM 4802 CR   PO01    1      75.147  81.801  70.763
HETATM 4803 H    PO01    1      68.539 110.092 104.343
HETATM 4804 H    PO01    1      67.499 108.773 103.594
HETATM 4805 H    PO01    1      67.548 108.744 106.167
HETATM 4806 H    PO01    1      65.731 110.269 107.036
HETATM 4807 H    PO01    1      65.748 111.112 105.570
HETATM 4808 H    PO01    1      67.530 110.850 109.282
HETATM 4809 H    PO01    1      67.215 112.376 110.975
HETATM 4810 H    PO01    1      66.296 115.306 108.243
HETATM 4811 H    PO01    1      66.889 113.790 106.524
HETATM 4812 H    PO01    1      72.951 119.356 111.962
HETATM 4813 H    PO01    1      73.229 120.826 112.821
HETATM 4814 H    PO01    1      71.739 121.259 110.238
HETATM 4815 H    PO01    1      69.649 120.576 111.215
HETATM 4816 H    PO01    1      70.407 119.626 112.558
HETATM 4817 H    PO01    1     133.773 114.754 111.185
HETATM 4818 H    PO01    1     134.259 116.406 111.378
HETATM 4819 H    PO01    1     134.095 115.669 109.815
HETATM 4820 H    PO01    1      66.476 115.416 113.050
HETATM 4821 H    PO01    1      65.767 113.804 112.607
HETATM 4822 H    PO01    1      67.502 114.105 112.576
HETATM 4823 H    PO01    1      68.196 119.185 109.701
HETATM 4824 H    PO01    1      66.479 117.841 110.059
HETATM 4825 H    PO01    1      69.205 114.771 111.145
HETATM 4826 H    PO01    1      70.851 116.549 111.198
HETATM 4827 O3   PO01    1      65.711 108.364 105.284
HETATM 4828 C3   PO01    1      67.500 109.743 104.145
HETATM 4829 C3   PO01    1      66.854 109.292 105.485
HETATM 4830 C3   PO01    1      66.429 110.593 106.255
HETATM 4831 O3   PO01    1      67.541 111.355 106.758
HETATM 4832 CR   PO01    1      67.328 111.743 109.023
HETATM 4833 CR   PO01    1      67.092 112.694 110.049
HETATM 4834 CR   PO01    1      66.597 113.970 109.782
HETATM 4835 CR   PO01    1      66.500 114.349 108.495
HETATM 4836 CR   PO01    1      66.882 113.530 107.440
HETATM 4837 CR   PO01    1      67.224 112.156 107.730
HETATM 4838 O3   PO01    1      71.409 122.176 112.298
HETATM 4839 C3   PO01    1      73.043 120.451 111.866
HETATM 4840 C3   PO01    1      71.643 121.037 111.380
HETATM 4841 C3   PO01    1      70.508 120.021 111.475
HETATM 4842 O3   PO01    1      70.587 119.018 110.421
HETATM 4843 C3   PO01    1     134.396 115.471 110.838
HETATM 4844 C3   PO01    1      66.584 114.547 112.361
HETATM 4845 C3   PO01    1      66.428 115.020 110.872
HETATM 4846 CR   PO01    1      68.392 118.283 110.123
HETATM 4847 CR   PO01    1      67.353 117.387 110.259
HETATM 4848 CR   PO01    1      67.543 116.056 110.672
HETATM 4849 CR   PO01    1      68.948 115.734 110.905
HETATM 4850 CR   PO01    1      69.985 116.732 110.847
HETATM 4851 CR   PO01    1      69.719 118.021 110.491
HETATM 4852 H    PO01    5      78.058  65.506 129.042
HETATM 4853 H    PO01    5      76.738  65.605 127.777
HETATM 4854 H    PO01    5      75.607 133.287 129.147
HETATM 4855 H    PO01    5      76.395 133.146 131.795
HETATM 4856 H    PO01    5      77.965 133.727 131.370
HETATM 4857 H    PO01    5      76.149 130.323 131.979
HETATM 4858 H    PO01    5      76.916 129.025 133.816
HETATM 4859 H    PO01    5      80.819 130.509 133.233
HETATM 4860 H    PO01    5      79.980 131.795 131.397
HETATM 4861 H    PO01    5      83.632 123.835 130.249
HETATM 4862 H    PO01    5      85.416 123.091 129.996
HETATM 4863 H    PO01    5      85.857 123.359 132.359
HETATM 4864 H    PO01    5      83.993 123.983 134.009
HETATM 4865 H    PO01    5      82.910 123.776 132.674
HETATM 4866 H    PO01    5      78.869 130.114  66.952
HETATM 4867 H    PO01    5      80.186 129.199  67.514
HETATM 4868 H    PO01    5      80.488 130.378  66.292
HETATM 4869 H    PO01    5      79.104 126.995  66.706
HETATM 4870 H    PO01    5      77.673 128.072  66.638
HETATM 4871 H    PO01    5      78.118 127.088 134.699
HETATM 4872 H    PO01    5      84.024 127.069 134.715
HETATM 4873 H    PO01    5      82.184 128.290  66.245
HETATM 4874 H    PO01    5      79.730 127.310 132.560
HETATM 4875 H    PO01    5      81.421 125.818 131.788
HETATM 4876 O3   PO01    5      76.184  65.838 129.942
HETATM 4877 C3   PO01    5      77.083  65.485 128.898
HETATM 4878 C3   PO01    5      76.408 133.864 129.728
HETATM 4879 C3   PO01    5      77.079 133.255 130.917
HETATM 4880 O3   PO01    5      77.570 131.978 130.492
HETATM 4881 CR   PO01    5      77.160 130.353 132.273
HETATM 4882 CR   PO01    5      77.650 129.574 133.375
HETATM 4883 CR   PO01    5      78.946 129.635 133.830
HETATM 4884 CR   PO01    5      79.832 130.449 133.023
HETATM 4885 CR   PO01    5      79.348 131.166 131.889
HETATM 4886 CR   PO01    5      77.983 131.187 131.511
HETATM 4887 O3   PO01    5      84.372 122.283 131.569
HETATM 4888 C3   PO01    5      84.508 123.288 130.567
HETATM 4889 C3   PO01    5      84.862 123.490 132.006
HETATM 4890 C3   PO01    5      83.849 124.187 132.932
HETATM 4891 O3   PO01    5      83.836 125.585 132.552
HETATM 4892 C3   PO01    5      79.813 129.618  66.625
HETATM 4893 C3   PO01    5      78.544 127.677  66.071
HETATM 4894 C3   PO01    5      79.506 128.766  65.405
HETATM 4895 CR   PO01    5      83.084 127.130 134.278
HETATM 4896 CR   PO01    5      82.024 127.869  65.383
HETATM 4897 CR   PO01    5      80.711 127.989 134.289
HETATM 4898 CR   PO01    5      80.544 127.271 133.078
HETATM 4899 CR   PO01    5      81.594 126.434 132.539
HETATM 4900 CR   PO01    5      82.847 126.361 133.100
HETATM 4901 H    PO01    1     132.828  69.499 107.963
HETATM 4902 H    PO01    1     133.911  70.749 108.083
HETATM 4903 H    PO01    1      65.368  69.953 105.694
HETATM 4904 H    PO01    1      66.713  68.223 106.565
HETATM 4905 H    PO01    1      65.447  68.003 107.921
HETATM 4906 H    PO01    1      65.639  69.596 110.169
HETATM 4907 H    PO01    1      66.559  68.949 112.427
HETATM 4908 H    PO01    1      70.340  68.626 110.446
HETATM 4909 H    PO01    1      69.421  69.251 108.462
HETATM 4910 H    PO01    1      76.048 132.782 110.984
HETATM 4911 H    PO01    1      74.933 132.458 112.147
HETATM 4912 H    PO01    1      73.575 131.276 110.222
HETATM 4913 H    PO01    1      72.432 133.443 109.731
HETATM 4914 H    PO01    1      73.790 134.283 110.603
HETATM 4915 H    PO01    1      70.513  69.276 114.556
HETATM 4916 H    PO01    1      70.676  69.869 112.771
HETATM 4917 H    PO01    1      69.349  70.308 113.657
HETATM 4918 H    PO01    1      67.555  67.091 113.858
HETATM 4919 H    PO01    1      68.684  67.344 114.998
HETATM 4920 H    PO01    1      67.794  68.714 114.443
HETATM 4921 H    PO01    1      69.927 133.440 111.079
HETATM 4922 H    PO01    1      68.717  65.954 111.512
HETATM 4923 H    PO01    1      71.606  67.415 114.050
HETATM 4924 H    PO01    1      73.163  65.535 113.236
HETATM 4925 O3   PO01    1     133.737  68.261 105.604
HETATM 4926 C3   PO01    1     133.381  70.105 107.337
HETATM 4927 C3   PO01    1     134.346  69.292 106.393
HETATM 4928 C3   PO01    1      66.016  68.707 107.217
HETATM 4929 O3   PO01    1      66.894  69.613 107.914
HETATM 4930 CR   PO01    1      66.693  69.314 110.283
HETATM 4931 CR   PO01    1      67.194  68.950 111.515
HETATM 4932 CR   PO01    1      68.574  68.614 111.634
HETATM 4933 CR   PO01    1      69.380  68.813 110.467
HETATM 4934 CR   PO01    1      68.801  69.166 109.252
HETATM 4935 CR   PO01    1      67.431  69.323 109.083
HETATM 4936 O3   PO01    1      74.652 132.517 108.924
HETATM 4937 C3   PO01    1      75.305 132.048 111.207
HETATM 4938 C3   PO01    1      74.116 132.244 110.227
HETATM 4939 C3   PO01    1      73.184 133.384 110.486
HETATM 4940 O3   PO01    1      72.476 133.126 111.678
HETATM 4941 C3   PO01    1      70.042  69.468 113.544
HETATM 4942 C3   PO01    1      68.302  67.791 114.144
HETATM 4943 C3   PO01    1      69.245  68.221 112.953
HETATM 4944 CR   PO01    1      70.324 134.215 111.638
HETATM 4945 CR   PO01    1      69.545  65.886 111.952
HETATM 4946 CR   PO01    1      70.072  66.923 112.750
HETATM 4947 CR   PO01    1      71.378  66.760 113.259
HETATM 4948 CR   PO01    1      72.213  65.688 112.830
HETATM 4949 CR   PO01    1      71.644 134.142 112.076
HETATM 4950 H    PO01    1     100.001  70.638  90.982
HETATM 4951 H    PO01    1      99.726  70.289  89.325
HETATM 4952 H    PO01    1      98.219  68.506  90.137
HETATM 4953 H    PO01    1      97.455  69.497  92.409
HETATM 4954 H    PO01    1      99.185  69.263  92.987
HETATM 4955 H    PO01    1      95.879  67.786  94.085
HETATM 4956 H    PO01    1      95.865  67.366  96.425
HETATM 4957 H    PO01    1      99.680  65.720  96.398
HETATM 4958 H    PO01    1      99.906  66.401  94.048
HETATM 4959 H    PO01    1      90.922 129.386 101.530
HETATM 4960 H    PO01    1      92.427 129.126 100.674
HETATM 4961 H    PO01    1      91.194 131.746 101.279
HETATM 4962 H    PO01    1      93.470 130.888  99.342
HETATM 4963 H    PO01    1      93.700 131.769 100.965
HETATM 4964 H    PO01    1      98.849 134.036  98.276
HETATM 4965 H    PO01    1      99.823  66.006  98.623
HETATM 4966 H    PO01    1      98.616  65.393  99.821
HETATM 4967 H    PO01    1      97.695  67.649  99.828
HETATM 4968 H    PO01    1      98.640  68.104  98.470
HETATM 4969 H    PO01    1      96.813  68.329  98.362
HETATM 4970 H    PO01    1      94.765 132.131  97.753
HETATM 4971 H    PO01    1      96.827 133.352  97.108
HETATM 4972 H    PO01    1      95.520  67.018  99.958
HETATM 4973 H    PO01    1      93.573  65.812 100.206
HETATM 4974 O3   PO01    1     100.181  68.148  90.783
HETATM 4975 C3   PO01    1      99.264  70.289  90.330
HETATM 4976 C3   PO01    1      98.932  68.899  90.829
HETATM 4977 C3   PO01    1      98.415  68.879  92.322
HETATM 4978 O3   PO01    1      98.000  67.534  92.509
HETATM 4979 CR   PO01    1      96.759  67.496  94.550
HETATM 4980 CR   PO01    1      96.761  67.229  95.922
HETATM 4981 CR   PO01    1      97.759  66.545  96.576
HETATM 4982 CR   PO01    1      98.939  66.117  95.828
HETATM 4983 CR   PO01    1      99.019  66.575  94.463
HETATM 4984 CR   PO01    1      97.956  67.242  93.835
HETATM 4985 O3   PO01    1      90.743 130.713  99.598
HETATM 4986 C3   PO01    1      91.909 129.763 101.389
HETATM 4987 C3   PO01    1      91.692 131.067 100.611
HETATM 4988 C3   PO01    1      93.023 131.632 100.082
HETATM 4989 O3   PO01    1      92.924 132.881  99.404
HETATM 4990 C3   PO01    1      98.843  65.565  98.722
HETATM 4991 C3   PO01    1      97.642  67.665  98.697
HETATM 4992 C3   PO01    1      97.652  66.321  98.103
HETATM 4993 CR   PO01    1      94.972 133.013  98.169
HETATM 4994 CR   PO01    1      96.146 133.755  97.858
HETATM 4995 CR   PO01    1      96.345  65.628  98.430
HETATM 4996 CR   PO01    1      95.404  66.117  99.461
HETATM 4997 CR   PO01    1      94.278  65.325  99.680
HETATM 4998 CR   PO01    1      94.050 133.553  99.060
HETATM 4999 H    PO01    1      84.045  66.586 126.160
HETATM 5000 H    PO01    1      83.460  67.796 125.145
HETATM 5001 H    PO01    1      82.497  68.964 127.310
HETATM 5002 H    PO01    1      85.267  67.852 127.935
HETATM 5003 H    PO01    1      83.810  67.217 128.679
HETATM 5004 H    PO01    1      82.946  71.219 129.205
HETATM 5005 H    PO01    1      80.928  71.515 130.368
HETATM 5006 H    PO01    1      81.456  67.824 132.346
HETATM 5007 H    PO01    1      83.578  67.544 131.409
HETATM 5008 H    PO01    1      75.972  77.576 134.707
HETATM 5009 H    PO01    1      75.807  76.087  66.037
HETATM 5010 H    PO01    1      78.325  76.218  66.533
HETATM 5011 H    PO01    1      79.122  76.075 133.737
HETATM 5012 H    PO01    1      77.525  76.348 133.100
HETATM 5013 H    PO01    1      79.006  68.392 130.045
HETATM 5014 H    PO01    1      77.551  69.269 130.391
HETATM 5015 H    PO01    1      78.874  70.167 129.592
HETATM 5016 H    PO01    1      77.763  68.806 132.852
HETATM 5017 H    PO01    1      79.105  67.641 132.497
HETATM 5018 H    PO01    1      79.431  68.847 133.675
HETATM 5019 H    PO01    1      76.533  73.631 132.463
HETATM 5020 H    PO01    1      77.178  71.612 131.064
HETATM 5021 H    PO01    1      80.585  71.160 133.588
HETATM 5022 H    PO01    1      79.681  72.881  65.526
HETATM 5023 O3   PO01    1      84.339  69.564 126.469
HETATM 5024 C3   PO01    1      83.274  67.347 126.133
HETATM 5025 C3   PO01    1      83.492  68.588 127.067
HETATM 5026 C3   PO01    1      84.249  68.107 128.310
HETATM 5027 O3   PO01    1      84.472  69.036 129.401
HETATM 5028 CR   PO01    1      82.598  70.472 129.824
HETATM 5029 CR   PO01    1      81.428  70.677 130.609
HETATM 5030 CR   PO01    1      80.895  69.712 131.471
HETATM 5031 CR   PO01    1      81.721  68.596 131.800
HETATM 5032 CR   PO01    1      82.977  68.399 131.171
HETATM 5033 CR   PO01    1      83.346  69.293 130.170
HETATM 5034 O3   PO01    1      78.496  78.152  65.795
HETATM 5035 C3   PO01    1      76.298  77.059  66.168
HETATM 5036 C3   PO01    1      77.866  76.877  65.827
HETATM 5037 C3   PO01    1      78.045  76.015 133.990
HETATM 5038 O3   PO01    1      77.708  74.674 134.320
HETATM 5039 C3   PO01    1      78.672  69.378 130.375
HETATM 5040 C3   PO01    1      78.865  68.756 132.761
HETATM 5041 C3   PO01    1      79.414  69.742 131.741
HETATM 5042 CR   PO01    1      77.409  73.088 132.625
HETATM 5043 CR   PO01    1      77.775  71.921 131.875
HETATM 5044 CR   PO01    1      78.934  71.142 132.251
HETATM 5045 CR   PO01    1      79.672  71.640 133.356
HETATM 5046 CR   PO01    1      79.203  72.712 134.130
HETATM 5047 CR   PO01    1      78.147  73.532 133.665
HETATM 5048 H    PO01    1      92.769 129.224  93.198
HETATM 5049 H    PO01    1      91.607 130.514  93.057
HETATM 5050 H    PO01    1      90.019 128.703  94.343
HETATM 5051 H    PO01    1      89.681 127.573  91.992
HETATM 5052 H    PO01    1      91.043 128.400  91.268
HETATM 5053 H    PO01    1      86.805 129.092  90.953
HETATM 5054 H    PO01    1      86.081 128.586  88.626
HETATM 5055 H    PO01    1      89.971 129.537  87.272
HETATM 5056 H    PO01    1      90.611 130.332  89.380
HETATM 5057 H    PO01    1      84.800 120.339  86.831
HETATM 5058 H    PO01    1      84.012 120.386  85.338
HETATM 5059 H    PO01    1      87.090 120.630  85.517
HETATM 5060 H    PO01    1      84.896 122.486  84.524
HETATM 5061 H    PO01    1      86.630 122.619  84.322
HETATM 5062 H    PO01    1      86.795 130.583  86.110
HETATM 5063 H    PO01    1      85.988 129.558  84.948
HETATM 5064 H    PO01    1      85.524 129.515  86.625
HETATM 5065 H    PO01    1      88.946 129.458  85.118
HETATM 5066 H    PO01    1      89.217 127.793  85.421
HETATM 5067 H    PO01    1      87.918 128.222  84.239
HETATM 5068 H    PO01    1      87.971 123.970  87.323
HETATM 5069 H    PO01    1      88.714 126.300  87.293
HETATM 5070 H    PO01    1      85.355 127.132  84.934
HETATM 5071 H    PO01    1      84.725 124.842  84.924
HETATM 5072 O3   PO01    1      91.373 127.307  93.903
HETATM 5073 C3   PO01    1      91.890 129.669  93.612
HETATM 5074 C3   PO01    1      90.831 128.565  93.505
HETATM 5075 C3   PO01    1      90.234 128.459  92.026
HETATM 5076 O3   PO01    1      89.311 129.590  91.709
HETATM 5077 CR   PO01    1      87.488 129.176  90.149
HETATM 5078 CR   PO01    1      87.103 128.840  88.825
HETATM 5079 CR   PO01    1      87.989 128.901  87.741
HETATM 5080 CR   PO01    1      89.338 129.390  87.987
HETATM 5081 CR   PO01    1      89.736 129.843  89.278
HETATM 5082 CR   PO01    1      88.862 129.483  90.393
HETATM 5083 O3   PO01    1      86.128 120.366  83.649
HETATM 5084 C3   PO01    1      84.906 119.983  85.819
HETATM 5085 C3   PO01    1      86.082 120.746  85.016
HETATM 5086 C3   PO01    1      85.856 122.265  84.985
HETATM 5087 O3   PO01    1      85.939 122.971  86.294
HETATM 5088 C3   PO01    1      86.357 129.600  85.967
HETATM 5089 C3   PO01    1      88.438 128.471  85.165
HETATM 5090 C3   PO01    1      87.399 128.540  86.354
HETATM 5091 CR   PO01    1      87.371 124.734  86.915
HETATM 5092 CR   PO01    1      87.814 126.087  86.944
HETATM 5093 CR   PO01    1      86.937 127.039  86.352
HETATM 5094 CR   PO01    1      85.838 126.543  85.568
HETATM 5095 CR   PO01    1      85.529 125.211  85.492
HETATM 5096 CR   PO01    1      86.217 124.315  86.283
HETATM 5097 H    PO01    1      85.840  83.655  79.127
HETATM 5098 H    PO01    1      86.239  83.286  80.861
HETATM 5099 H    PO01    1      83.764  82.095  79.263
HETATM 5100 H    PO01    1      84.393  82.082  82.234
HETATM 5101 H    PO01    1      84.825  80.699  81.385
HETATM 5102 H    PO01    1      82.231  79.381  79.587
HETATM 5103 H    PO01    1      81.411  77.134  79.932
HETATM 5104 H    PO01    1      82.548  77.400  84.037
HETATM 5105 H    PO01    1      82.857  79.776  83.762
HETATM 5106 H    PO01    1      88.905  72.170  76.989
HETATM 5107 H    PO01    1      88.217  72.138  78.636
HETATM 5108 H    PO01    1      86.506  72.210  76.831
HETATM 5109 H    PO01    1      85.513  74.536  77.218
HETATM 5110 H    PO01    1      86.618  74.733  78.612
HETATM 5111 H    PO01    1      81.002  75.778  84.225
HETATM 5112 H    PO01    1      81.154  74.054  83.752
HETATM 5113 H    PO01    1      82.507  74.985  83.988
HETATM 5114 H    PO01    1      79.385  76.064  82.484
HETATM 5115 H    PO01    1      79.699  75.912  80.794
HETATM 5116 H    PO01    1      79.544  74.426  81.871
HETATM 5117 H    PO01    1      82.646  73.264  78.287
HETATM 5118 H    PO01    1      80.960  74.023  79.796
HETATM 5119 H    PO01    1      84.126  75.274  82.348
HETATM 5120 H    PO01    1      85.612  74.359  80.866
HETATM 5121 O3   PO01    1      83.634  83.780  80.465
HETATM 5122 C3   PO01    1      85.779  82.867  79.953
HETATM 5123 C3   PO01    1      84.279  82.485  80.133
HETATM 5124 C3   PO01    1      84.127  81.510  81.370
HETATM 5125 O3   PO01    1      82.723  81.078  81.422
HETATM 5126 CR   PO01    1      82.093  79.021  80.597
HETATM 5127 CR   PO01    1      81.654  77.686  80.753
HETATM 5128 CR   PO01    1      81.841  77.048  82.016
HETATM 5129 CR   PO01    1      82.317  77.800  83.150
HETATM 5130 CR   PO01    1      82.560  79.198  83.003
HETATM 5131 CR   PO01    1      82.463  79.793  81.753
HETATM 5132 O3   PO01    1      87.343  73.782  75.842
HETATM 5133 C3   PO01    1      88.395  72.774  77.788
HETATM 5134 C3   PO01    1      87.043  73.168  77.105
HETATM 5135 C3   PO01    1      86.065  74.040  77.979
HETATM 5136 O3   PO01    1      85.207  73.134  78.622
HETATM 5137 C3   PO01    1      81.478  75.040  83.590
HETATM 5138 C3   PO01    1      79.926  75.477  81.786
HETATM 5139 C3   PO01    1      81.395  75.589  82.140
HETATM 5140 CR   PO01    1      82.955  73.722  79.105
HETATM 5141 CR   PO01    1      81.951  74.189  80.020
HETATM 5142 CR   PO01    1      82.358  74.815  81.260
HETATM 5143 CR   PO01    1      83.737  74.811  81.579
HETATM 5144 CR   PO01    1      84.657  74.266  80.635
HETATM 5145 CR   PO01    1      84.276  73.683  79.450
HETATM 5146 H    PO01    1      71.471  85.441  72.934
HETATM 5147 H    PO01    1      69.611  85.316  73.339
HETATM 5148 H    PO01    1      69.166  83.576  71.741
HETATM 5149 H    PO01    1      71.003  82.773  70.340
HETATM 5150 H    PO01    1      72.287  83.715  71.137
HETATM 5151 H    PO01    1      73.057  86.363  69.590
HETATM 5152 H    PO01    1      74.897  86.285  68.107
HETATM 5153 H    PO01    1      73.068  83.120  65.927
HETATM 5154 H    PO01    1      71.255  83.164  67.616
HETATM 5155 H    PO01    1      76.899  94.333 134.207
HETATM 5156 H    PO01    1      75.539  93.688  65.348
HETATM 5157 H    PO01    1      77.581  92.197 133.281
HETATM 5158 H    PO01    1      75.078  91.025 134.574
HETATM 5159 H    PO01    1      76.672  90.809  65.807
HETATM 5160 H    PO01    1      76.390  82.882  67.180
HETATM 5161 H    PO01    1      77.519  83.719  66.061
HETATM 5162 H    PO01    1      76.943  84.395  67.596
HETATM 5163 H    PO01    1      75.173  82.548 134.488
HETATM 5164 H    PO01    1      74.282  83.847 133.654
HETATM 5165 H    PO01    1      76.044  83.847 133.575
HETATM 5166 H    PO01    1      78.042  88.425  65.308
HETATM 5167 H    PO01    1      77.577  86.249  66.388
HETATM 5168 H    PO01    1      73.761  86.186 134.302
HETATM 5169 H    PO01    1      74.181  88.264 133.146
HETATM 5170 O3   PO01    1      70.713  83.388  73.111
HETATM 5171 C3   PO01    1      70.584  84.802  73.021
HETATM 5172 C3   PO01    1      70.248  83.824  71.895
HETATM 5173 C3   PO01    1      71.290  83.663  70.744
HETATM 5174 O3   PO01    1      71.067  84.688  69.707
HETATM 5175 CR   PO01    1      73.090  85.616  68.888
HETATM 5176 CR   PO01    1      74.146  85.556  68.070
HETATM 5177 CR   PO01    1      74.241  84.560  67.028
HETATM 5178 CR   PO01    1      73.082  83.719  66.786
HETATM 5179 CR   PO01    1      71.987  83.781  67.689
HETATM 5180 CR   PO01    1      72.039  84.613  68.793
HETATM 5181 O3   PO01    1      75.878  92.597 132.606
HETATM 5182 C3   PO01    1      76.578  93.474 134.669
HETATM 5183 C3   PO01    1      76.660  92.261 133.728
HETATM 5184 C3   PO01    1      76.130  90.926 134.385
HETATM 5185 O3   PO01    1      76.261  89.822 133.448
HETATM 5186 C3   PO01    1      76.673  83.841  66.738
HETATM 5187 C3   PO01    1      75.180  83.629 134.247
HETATM 5188 C3   PO01    1      75.427  84.567  66.046
HETATM 5189 CR   PO01    1      77.108  87.956  65.300
HETATM 5190 CR   PO01    1      76.894  86.672  65.844
HETATM 5191 CR   PO01    1      75.696  85.955  65.586
HETATM 5192 CR   PO01    1      74.731  86.581 134.253
HETATM 5193 CR   PO01    1      74.890  87.855 133.723
HETATM 5194 CR   PO01    1      76.093  88.544 133.992
HETATM 5195 H    PO01    1      77.511  68.723  98.931
HETATM 5196 H    PO01    1      77.095  70.358  99.342
HETATM 5197 H    PO01    1      77.022  70.406  97.101
HETATM 5198 H    PO01    1      75.275  67.897  96.827
HETATM 5199 H    PO01    1      76.987  67.662  96.902
HETATM 5200 H    PO01    1      76.621  66.192  94.090
HETATM 5201 H    PO01    1      75.130 134.366  93.007
HETATM 5202 H    PO01    1      72.263  67.895  93.430
HETATM 5203 H    PO01    1      73.824  69.250  94.575
HETATM 5204 H    PO01    1      70.406 128.692  92.909
HETATM 5205 H    PO01    1      69.293 127.299  92.797
HETATM 5206 H    PO01    1      70.582 127.635  94.968
HETATM 5207 H    PO01    1      69.845 129.480  96.516
HETATM 5208 H    PO01    1      69.326 130.392  95.205
HETATM 5209 H    PO01    1      71.371  66.903  91.277
HETATM 5210 H    PO01    1      70.531  65.337  91.317
HETATM 5211 H    PO01    1      70.660  66.224  92.897
HETATM 5212 H    PO01    1      72.585 133.988  90.156
HETATM 5213 H    PO01    1      73.662  66.052  90.341
HETATM 5214 H    PO01    1      74.085 133.993  90.854
HETATM 5215 H    PO01    1      72.252 130.086  92.838
HETATM 5216 H    PO01    1      72.600 131.906  91.391
HETATM 5217 H    PO01    1      71.763 134.408  94.798
HETATM 5218 H    PO01    1      71.502 132.553  96.098
HETATM 5219 O3   PO01    1      75.034  70.537  97.358
HETATM 5220 C3   PO01    1      76.697  69.409  98.956
HETATM 5221 C3   PO01    1      76.220  69.713  97.493
HETATM 5222 C3   PO01    1      76.218  68.382  96.605
HETATM 5223 O3   PO01    1      76.251  68.635  95.096
HETATM 5224 CR   PO01    1      75.752  66.616  93.927
HETATM 5225 CR   PO01    1      74.840  65.858  93.261
HETATM 5226 CR   PO01    1      73.497  66.323  93.024
HETATM 5227 CR   PO01    1      73.214  67.604  93.489
HETATM 5228 CR   PO01    1      74.111  68.390  94.146
HETATM 5229 CR   PO01    1      75.434  67.931  94.349
HETATM 5230 O3   PO01    1      68.468 127.746  95.287
HETATM 5231 C3   PO01    1      69.457 128.301  93.252
HETATM 5232 C3   PO01    1      69.699 128.250  94.760
HETATM 5233 C3   PO01    1      70.021 129.624  95.486
HETATM 5234 O3   PO01    1      71.424 130.032  95.331
HETATM 5235 C3   PO01    1      71.188  66.012  91.940
HETATM 5236 C3   PO01    1      73.223 134.570  90.840
HETATM 5237 C3   PO01    1      72.574  65.363  92.201
HETATM 5238 CR   PO01    1      72.207 130.990  93.241
HETATM 5239 CR   PO01    1      72.432 132.129  92.423
HETATM 5240 CR   PO01    1      72.320 133.446  92.992
HETATM 5241 CR   PO01    1      71.895 133.535  94.309
HETATM 5242 CR   PO01    1      71.722 132.393  95.115
HETATM 5243 CR   PO01    1      71.855 131.097  94.579
HETATM 5244 H    PO01    1      99.115 112.940  86.868
HETATM 5245 H    PO01    1     100.267 111.890  87.424
HETATM 5246 H    PO01    1     101.080 114.303  86.937
HETATM 5247 H    PO01    1      99.496 114.849  89.460
HETATM 5248 H    PO01    1      99.018 115.480  87.897
HETATM 5249 H    PO01    1      98.991 118.186  87.535
HETATM 5250 H    PO01    1      97.661 119.796  88.819
HETATM 5251 H    PO01    1      99.150 118.346  92.398
HETATM 5252 H    PO01    1     100.618 116.731  91.104
HETATM 5253 H    PO01    1     103.560 123.346  96.405
HETATM 5254 H    PO01    1     103.127 124.873  97.512
HETATM 5255 H    PO01    1     100.763 123.913  98.006
HETATM 5256 H    PO01    1     100.393 121.654  96.945
HETATM 5257 H    PO01    1     101.717 121.870  95.922
HETATM 5258 H    PO01    1      95.716 120.598  90.239
HETATM 5259 H    PO01    1      95.804 121.825  91.555
HETATM 5260 H    PO01    1      97.032 121.782  90.330
HETATM 5261 H    PO01    1      96.721 118.497  93.086
HETATM 5262 H    PO01    1      95.435 119.690  92.761
HETATM 5263 H    PO01    1      95.934 118.346  91.608
HETATM 5264 H    PO01    1      97.861 122.084  95.887
HETATM 5265 H    PO01    1      96.594 120.937  94.042
HETATM 5266 H    PO01    1      99.687 121.259  91.409
HETATM 5267 H    PO01    1     100.752 122.731  92.881
HETATM 5268 O3   PO01    1     101.772 113.594  88.712
HETATM 5269 C3   PO01    1      99.698 112.706  87.776
HETATM 5270 C3   PO01    1     100.627 113.942  87.966
HETATM 5271 C3   PO01    1      99.865 115.191  88.521
HETATM 5272 O3   PO01    1     100.642 116.425  88.603
HETATM 5273 CR   PO01    1      99.083 118.298  88.584
HETATM 5274 CR   PO01    1      98.230 119.151  89.344
HETATM 5275 CR   PO01    1      98.200 119.148  90.769
HETATM 5276 CR   PO01    1      99.064 118.267  91.422
HETATM 5277 CR   PO01    1      99.932 117.366  90.708
HETATM 5278 CR   PO01    1      99.897 117.354  89.284
HETATM 5279 O3   PO01    1     102.460 122.968  98.235
HETATM 5280 C3   PO01    1     102.889 123.873  97.185
HETATM 5281 C3   PO01    1     101.479 123.466  97.368
HETATM 5282 C3   PO01    1     100.949 122.420  96.419
HETATM 5283 O3   PO01    1     100.126 123.244  95.514
HETATM 5284 C3   PO01    1      96.405 121.159  90.869
HETATM 5285 C3   PO01    1      96.280 119.143  92.320
HETATM 5286 C3   PO01    1      97.299 120.054  91.624
HETATM 5287 CR   PO01    1      98.254 121.881  94.921
HETATM 5288 CR   PO01    1      97.555 121.238  93.881
HETATM 5289 CR   PO01    1      98.054 120.861  92.586
HETATM 5290 CR   PO01    1      99.307 121.442  92.318
HETATM 5291 CR   PO01    1      99.962 122.259  93.237
HETATM 5292 CR   PO01    1      99.495 122.493  94.590
HETATM 5293 H    PO01    1      86.629  69.967 102.549
HETATM 5294 H    PO01    1      86.803  70.790 104.095
HETATM 5295 H    PO01    1      84.767  69.676 104.224
HETATM 5296 H    PO01    1      85.746  67.035 103.379
HETATM 5297 H    PO01    1      85.036  68.192 102.044
HETATM 5298 H    PO01    1      83.368 134.328 103.966
HETATM 5299 H    PO01    1      82.172 132.852 102.807
HETATM 5300 H    PO01    1      81.145  66.656 100.053
HETATM 5301 H    PO01    1      82.454  68.019 101.638
HETATM 5302 H    PO01    1      86.822 133.388  93.220
HETATM 5303 H    PO01    1      86.502 134.620  94.429
HETATM 5304 H    PO01    1      84.315 132.571  93.116
HETATM 5305 H    PO01    1      82.707 134.243  93.960
HETATM 5306 H    PO01    1      83.824 134.723  95.251
HETATM 5307 H    PO01    1      79.545 131.940 101.960
HETATM 5308 H    PO01    1      79.658 131.440 100.270
HETATM 5309 H    PO01    1      81.133 131.582 101.337
HETATM 5310 H    PO01    1      78.239 133.425 100.040
HETATM 5311 H    PO01    1      78.791 134.191 101.481
HETATM 5312 H    PO01    1      79.002  65.562  99.941
HETATM 5313 H    PO01    1      80.768 134.050  95.742
HETATM 5314 H    PO01    1      79.602 134.365  97.751
HETATM 5315 H    PO01    1      82.656 132.353  99.737
HETATM 5316 H    PO01    1      83.930 132.071  97.732
HETATM 5317 O3   PO01    1      85.889  68.555 105.426
HETATM 5318 C3   PO01    1      86.884  69.856 103.606
HETATM 5319 C3   PO01    1      85.664  69.033 104.132
HETATM 5320 C3   PO01    1      85.072  67.909 103.173
HETATM 5321 O3   PO01    1      83.716  67.472 103.655
HETATM 5322 CR   PO01    1      82.990 134.702 103.160
HETATM 5323 CR   PO01    1      82.241 133.781 102.364
HETATM 5324 CR   PO01    1      81.430 134.315 101.261
HETATM 5325 CR   PO01    1      81.574  66.194 100.883
HETATM 5326 CR   PO01    1      82.375  67.026 101.715
HETATM 5327 CR   PO01    1      83.089  66.606 102.834
HETATM 5328 O3   PO01    1      84.428 134.593  92.634
HETATM 5329 C3   PO01    1      86.154 133.581  94.034
HETATM 5330 C3   PO01    1      84.657 133.558  93.594
HETATM 5331 C3   PO01    1      83.515 133.855  94.650
HETATM 5332 O3   PO01    1      82.967 132.744  95.343
HETATM 5333 C3   PO01    1      80.177 132.026 101.056
HETATM 5334 C3   PO01    1      79.007 134.037 100.473
HETATM 5335 C3   PO01    1      80.445 133.465 100.414
HETATM 5336 CR   PO01    1      81.144 133.667  96.575
HETATM 5337 CR   PO01    1      80.526 133.916  97.830
HETATM 5338 CR   PO01    1      81.049 133.356  99.011
HETATM 5339 CR   PO01    1      82.288 132.683  98.872
HETATM 5340 CR   PO01    1      82.983 132.546  97.688
HETATM 5341 CR   PO01    1      82.370 133.033  96.545
HETATM 5342 H    PO01    1      85.528  76.207 106.092
HETATM 5343 H    PO01    1      86.630  75.922 107.257
HETATM 5344 H    PO01    1      87.146  74.039 105.027
HETATM 5345 H    PO01    1      88.471  74.715 107.281
HETATM 5346 H    PO01    1      89.196  75.876 106.132
HETATM 5347 H    PO01    1      89.649  73.676 103.199
HETATM 5348 H    PO01    1      91.645  73.857 101.952
HETATM 5349 H    PO01    1      94.008  73.883 105.501
HETATM 5350 H    PO01    1      91.897  73.793 106.711
HETATM 5351 H    PO01    1      98.365  66.654 106.775
HETATM 5352 H    PO01    1      96.963  67.473 106.062
HETATM 5353 H    PO01    1      99.605  68.841 106.618
HETATM 5354 H    PO01    1      98.427  70.810 107.020
HETATM 5355 H    PO01    1      96.894  69.975 106.747
HETATM 5356 H    PO01    1      93.631  74.349 100.587
HETATM 5357 H    PO01    1      95.222  73.543 100.748
HETATM 5358 H    PO01    1      93.806  72.715 101.080
HETATM 5359 H    PO01    1      95.802  75.754 102.202
HETATM 5360 H    PO01    1      94.097  76.090 102.342
HETATM 5361 H    PO01    1      94.935  75.845 103.626
HETATM 5362 H    PO01    1      98.535  72.842 104.890
HETATM 5363 H    PO01    1      97.017  74.551 103.774
HETATM 5364 H    PO01    1      94.440  71.246 102.920
HETATM 5365 H    PO01    1      96.149  69.729 103.796
HETATM 5366 O3   PO01    1      87.523  75.988 104.492
HETATM 5367 C3   PO01    1      86.176  75.392 106.454
HETATM 5368 C3   PO01    1      87.355  74.961 105.498
HETATM 5369 C3   PO01    1      88.720  74.905 106.223
HETATM 5370 O3   PO01    1      89.542  73.695 105.906
HETATM 5371 CR   PO01    1      90.544  73.816 103.670
HETATM 5372 CR   PO01    1      91.755  73.891 102.979
HETATM 5373 CR   PO01    1      93.099  73.881 103.576
HETATM 5374 CR   PO01    1      93.114  73.840 105.005
HETATM 5375 CR   PO01    1      91.914  73.876 105.699
HETATM 5376 CR   PO01    1      90.653  73.874 105.066
HETATM 5377 O3   PO01    1      98.265  68.496 108.264
HETATM 5378 C3   PO01    1      98.040  67.461 106.128
HETATM 5379 C3   PO01    1      98.523  68.763 106.870
HETATM 5380 C3   PO01    1      97.947  70.054 106.405
HETATM 5381 O3   PO01    1      98.241  70.370 105.018
HETATM 5382 C3   PO01    1      94.256  73.647 101.168
HETATM 5383 C3   PO01    1      94.852  75.455 102.648
HETATM 5384 C3   PO01    1      94.391  73.973 102.707
HETATM 5385 CR   PO01    1      97.597  72.618 104.437
HETATM 5386 CR   PO01    1      96.680  73.547 103.841
HETATM 5387 CR   PO01    1      95.456  73.062 103.286
HETATM 5388 CR   PO01    1      95.255  71.647 103.340
HETATM 5389 CR   PO01    1      96.254  70.734 103.784
HETATM 5390 CR   PO01    1      97.324  71.257 104.371
HETATM 5391 H    PO01    1      86.573  73.159 107.953
HETATM 5392 H    PO01    1      84.953  72.672 108.295
HETATM 5393 H    PO01    1      86.500  75.084 109.587
HETATM 5394 H    PO01    1      84.545  75.345 111.019
HETATM 5395 H    PO01    1      83.774  74.306 109.750
HETATM 5396 H    PO01    1      83.438  77.393 107.103
HETATM 5397 H    PO01    1      81.449  78.706 106.957
HETATM 5398 H    PO01    1      80.649  78.122 110.938
HETATM 5399 H    PO01    1      82.501  76.851 111.155
HETATM 5400 H    PO01    1      74.175  77.039 107.459
HETATM 5401 H    PO01    1      73.328  78.489 106.543
HETATM 5402 H    PO01    1      73.887  77.544 104.410
HETATM 5403 H    PO01    1      74.564  75.185 104.282
HETATM 5404 H    PO01    1      75.009  75.021 105.988
HETATM 5405 H    PO01    1      78.681  79.332 110.837
HETATM 5406 H    PO01    1      77.360  79.195 109.708
HETATM 5407 H    PO01    1      78.268  77.723 110.327
HETATM 5408 H    PO01    1      78.397  81.041 108.724
HETATM 5409 H    PO01    1      80.083  80.940 109.326
HETATM 5410 H    PO01    1      79.769  80.769 107.746
HETATM 5411 H    PO01    1      76.451  78.676 105.141
HETATM 5412 H    PO01    1      77.741  79.990 106.656
HETATM 5413 H    PO01    1      79.200  76.239 108.278
HETATM 5414 H    PO01    1      77.959  75.041 106.576
HETATM 5415 O3   PO01    1      85.999  73.372 110.666
HETATM 5416 C3   PO01    1      85.627  73.556 108.223
HETATM 5417 C3   PO01    1      85.759  74.300 109.594
HETATM 5418 C3   PO01    1      84.550  75.069 109.935
HETATM 5419 O3   PO01    1      84.503  76.323 109.196
HETATM 5420 CR   PO01    1      82.793  77.496 107.924
HETATM 5421 CR   PO01    1      81.611  78.232 107.826
HETATM 5422 CR   PO01    1      80.731  78.434 108.924
HETATM 5423 CR   PO01    1      81.183  77.980 110.127
HETATM 5424 CR   PO01    1      82.346  77.237 110.208
HETATM 5425 CR   PO01    1      83.235  76.997 109.150
HETATM 5426 O3   PO01    1      72.718  76.610 105.861
HETATM 5427 C3   PO01    1      73.620  77.443 106.615
HETATM 5428 C3   PO01    1      73.963  76.878 105.294
HETATM 5429 C3   PO01    1      74.984  75.747 105.146
HETATM 5430 O3   PO01    1      76.333  76.052 104.677
HETATM 5431 C3   PO01    1      78.310  78.776 109.947
HETATM 5432 C3   PO01    1      79.397  80.514 108.606
HETATM 5433 C3   PO01    1      79.340  78.979 108.748
HETATM 5434 CR   PO01    1      77.072  78.129 105.767
HETATM 5435 CR   PO01    1      77.819  78.921 106.660
HETATM 5436 CR   PO01    1      78.634  78.184 107.633
HETATM 5437 CR   PO01    1      78.621  76.773 107.583
HETATM 5438 CR   PO01    1      77.852  76.113 106.577
HETATM 5439 CR   PO01    1      76.956  76.714 105.681
HETATM 5440 H    PO01    1      77.989 133.866 107.022
HETATM 5441 H    PO01    1      78.177 132.371 107.762
HETATM 5442 H    PO01    1      79.028 132.698 104.868
HETATM 5443 H    PO01    1      76.142 132.081 105.827
HETATM 5444 H    PO01    1      76.638 131.883 104.144
HETATM 5445 H    PO01    1      75.125 134.122 106.800
HETATM 5446 H    PO01    1      73.219  65.897 107.020
HETATM 5447 H    PO01    1      73.396  66.844 102.895
HETATM 5448 H    PO01    1      75.187 134.664 102.632
HETATM 5449 H    PO01    1      69.249  75.399 104.025
HETATM 5450 H    PO01    1      70.325  76.843 103.590
HETATM 5451 H    PO01    1      72.269  75.525 103.478
HETATM 5452 H    PO01    1      70.399  72.959 103.361
HETATM 5453 H    PO01    1      71.118  73.390 104.850
HETATM 5454 H    PO01    1      69.566  66.886 104.438
HETATM 5455 H    PO01    1      70.840  66.418 103.373
HETATM 5456 H    PO01    1      70.494  65.386 104.774
HETATM 5457 H    PO01    1      70.185  67.892 106.581
HETATM 5458 H    PO01    1      71.007  66.244 107.064
HETATM 5459 H    PO01    1      71.830  67.914 107.269
HETATM 5460 H    PO01    1      73.504  71.446 105.372
HETATM 5461 H    PO01    1      73.156  69.197 106.118
HETATM 5462 H    PO01    1      70.624  68.531 102.784
HETATM 5463 H    PO01    1      70.840  70.853 102.217
HETATM 5464 O3   PO01    1      78.593 130.836 105.842
HETATM 5465 C3   PO01    1      78.629 132.988 106.960
HETATM 5466 C3   PO01    1      78.302 132.284 105.636
HETATM 5467 C3   PO01    1      76.870 132.439 105.042
HETATM 5468 O3   PO01    1      76.643 133.876 104.765
HETATM 5469 CR   PO01    1      74.633 134.361 105.933
HETATM 5470 CR   PO01    1      73.482  65.751 106.051
HETATM 5471 CR   PO01    1      72.929  66.377 104.936
HETATM 5472 CR   PO01    1      73.627  66.234 103.689
HETATM 5473 CR   PO01    1      74.779  65.365 103.565
HETATM 5474 CR   PO01    1      75.310 134.209 104.738
HETATM 5475 O3   PO01    1      70.379  75.345 102.234
HETATM 5476 C3   PO01    1      70.119  75.803 103.602
HETATM 5477 C3   PO01    1      71.369  74.919 103.274
HETATM 5478 C3   PO01    1      71.283  73.460 103.797
HETATM 5479 O3   PO01    1      72.459  72.608 103.486
HETATM 5480 C3   PO01    1      70.552  66.369 104.395
HETATM 5481 C3   PO01    1      71.088  67.322 106.662
HETATM 5482 C3   PO01    1      71.658  67.204 105.140
HETATM 5483 CR   PO01    1      72.983  70.790 104.807
HETATM 5484 CR   PO01    1      72.736  69.514 105.204
HETATM 5485 CR   PO01    1      71.910  68.622 104.556
HETATM 5486 CR   PO01    1      71.233  69.111 103.437
HETATM 5487 CR   PO01    1      71.394  70.441 102.993
HETATM 5488 CR   PO01    1      72.323  71.264 103.665
HETATM 5489 H    PO01    1     101.308 122.044 112.648
HETATM 5490 H    PO01    1     101.807 123.368 111.693
HETATM 5491 H    PO01    1      99.304 123.704 111.197
HETATM 5492 H    PO01    1      98.851 121.439 113.183
HETATM 5493 H    PO01    1      98.616 121.332 111.428
HETATM 5494 H    PO01    1      97.088 122.040 114.601
HETATM 5495 H    PO01    1      95.048 121.221 115.708
HETATM 5496 H    PO01    1      93.112 121.725 111.919
HETATM 5497 H    PO01    1      95.171 122.646 111.088
HETATM 5498 H    PO01    1      88.609 124.004 121.792
HETATM 5499 H    PO01    1      89.544 123.047 120.788
HETATM 5500 H    PO01    1      90.856 125.660 121.295
HETATM 5501 H    PO01    1      90.634 125.835 118.704
HETATM 5502 H    PO01    1      89.756 124.283 118.668
HETATM 5503 H    PO01    1      90.283 120.919 114.527
HETATM 5504 H    PO01    1      91.167 122.098 113.565
HETATM 5505 H    PO01    1      91.090 120.485 113.106
HETATM 5506 H    PO01    1      93.346 119.281 115.957
HETATM 5507 H    PO01    1      91.643 118.950 115.384
HETATM 5508 H    PO01    1      93.080 118.816 114.337
HETATM 5509 H    PO01    1      91.464 121.614 119.118
HETATM 5510 H    PO01    1      91.621 120.332 117.300
HETATM 5511 H    PO01    1      92.925 123.579 114.990
HETATM 5512 H    PO01    1      92.318 125.055 116.895
HETATM 5513 O3   PO01    1      99.898 123.894 113.102
HETATM 5514 C3   PO01    1     101.140 122.533 111.728
HETATM 5515 C3   PO01    1      99.693 123.101 111.980
HETATM 5516 C3   PO01    1      98.606 122.002 112.290
HETATM 5517 O3   PO01    1      97.385 122.728 112.157
HETATM 5518 CR   PO01    1      96.233 121.867 114.102
HETATM 5519 CR   PO01    1      95.077 121.385 114.693
HETATM 5520 CR   PO01    1      93.897 121.285 113.941
HETATM 5521 CR   PO01    1      93.887 121.729 112.537
HETATM 5522 CR   PO01    1      95.131 122.176 112.000
HETATM 5523 CR   PO01    1      96.283 122.184 112.724
HETATM 5524 O3   PO01    1      88.992 126.252 120.680
HETATM 5525 C3   PO01    1      89.624 123.896 121.513
HETATM 5526 C3   PO01    1      89.998 125.237 120.757
HETATM 5527 C3   PO01    1      90.470 124.875 119.272
HETATM 5528 O3   PO01    1      91.688 124.208 119.365
HETATM 5529 C3   PO01    1      91.214 121.043 113.961
HETATM 5530 C3   PO01    1      92.656 119.364 115.160
HETATM 5531 C3   PO01    1      92.645 120.899 114.703
HETATM 5532 CR   PO01    1      91.709 122.050 118.276
HETATM 5533 CR   PO01    1      91.844 121.291 117.159
HETATM 5534 CR   PO01    1      92.435 121.805 115.926
HETATM 5535 CR   PO01    1      92.685 123.184 115.900
HETATM 5536 CR   PO01    1      92.341 123.993 116.996
HETATM 5537 CR   PO01    1      91.965 123.438 118.268
HETATM 5538 H    PO01    6      79.442 133.562  66.530
HETATM 5539 H    PO01    6      78.344 133.547 134.478
HETATM 5540 H    PO01    6      78.294  66.591 134.584
HETATM 5541 H    PO01    6      80.537  67.761  66.229
HETATM 5542 H    PO01    6      80.699  66.244  67.205
HETATM 5543 H    PO01    6      79.525  69.831  66.982
HETATM 5544 H    PO01    6      77.964  71.549  66.989
HETATM 5545 H    PO01    6      74.978  68.615  67.609
HETATM 5546 H    PO01    6      76.673  66.968  68.077
HETATM 5547 H    PO01    6      72.531  74.352  75.332
HETATM 5548 H    PO01    6      74.246  74.658  74.770
HETATM 5549 H    PO01    6      74.033  73.279  72.894
HETATM 5550 H    PO01    6      71.347  73.458  72.153
HETATM 5551 H    PO01    6      71.318  72.575  73.714
HETATM 5552 H    PO01    6      76.049  72.904  66.193
HETATM 5553 H    PO01    6      74.692  73.403  67.257
HETATM 5554 H    PO01    6      76.344  72.833  67.971
HETATM 5555 H    PO01    6      74.916  70.846 134.534
HETATM 5556 H    PO01    6      73.792  69.855  66.081
HETATM 5557 H    PO01    6      73.493  71.614  65.884
HETATM 5558 H    PO01    6      71.257  71.562  69.752
HETATM 5559 H    PO01    6      72.329  71.409  67.887
HETATM 5560 H    PO01    6      76.087  71.271  69.887
HETATM 5561 H    PO01    6      74.773  71.337  72.046
HETATM 5562 O3   PO01    6      80.107  65.348 134.461
HETATM 5563 C3   PO01    6      79.078 134.074  65.670
HETATM 5564 C3   PO01    6      79.149  66.092  65.673
HETATM 5565 C3   PO01    6      80.004  66.942  66.712
HETATM 5566 O3   PO01    6      79.320  67.496  67.780
HETATM 5567 CR   PO01    6      78.554  69.564  67.187
HETATM 5568 CR   PO01    6      77.620  70.586  67.137
HETATM 5569 CR   PO01    6      76.261  70.231  67.281
HETATM 5570 CR   PO01    6      75.958  68.888  67.589
HETATM 5571 CR   PO01    6      76.944  67.921  67.833
HETATM 5572 CR   PO01    6      78.279  68.242  67.544
HETATM 5573 O3   PO01    6      72.681  74.878  73.264
HETATM 5574 C3   PO01    6      73.208  74.452  74.535
HETATM 5575 C3   PO01    6      73.116  73.493  73.384
HETATM 5576 C3   PO01    6      71.914  72.746  72.870
HETATM 5577 O3   PO01    6      72.216  71.371  72.337
HETATM 5578 C3   PO01    6      75.586  72.736  67.186
HETATM 5579 C3   PO01    6      74.305  70.853  66.000
HETATM 5580 C3   PO01    6      75.150  71.237  67.249
HETATM 5581 CR   PO01    6      72.235  71.459  69.829
HETATM 5582 CR   PO01    6      72.974  71.334  68.659
HETATM 5583 CR   PO01    6      74.361  71.243  68.571
HETATM 5584 CR   PO01    6      75.007  71.341  69.882
HETATM 5585 CR   PO01    6      74.299  71.240  71.082
HETATM 5586 CR   PO01    6      72.887  71.285  71.098
HETATM 5587 H    PO01    1      87.001  80.834  70.285
HETATM 5588 H    PO01    1      86.055  79.505  70.505
HETATM 5589 H    PO01    1      88.182  78.401  68.919
HETATM 5590 H    PO01    1      85.756  78.327  68.159
HETATM 5591 H    PO01    1      86.887  78.596  66.930
HETATM 5592 H    PO01    1      83.785  79.327  66.296
HETATM 5593 H    PO01    1      81.543  80.016  66.877
HETATM 5594 H    PO01    1      83.012  82.611  69.733
HETATM 5595 H    PO01    1      85.165  82.174  69.043
HETATM 5596 H    PO01    1      81.572  82.833  77.100
HETATM 5597 H    PO01    1      80.979  81.807  78.540
HETATM 5598 H    PO01    1      80.952  79.870  77.183
HETATM 5599 H    PO01    1      82.353  80.207  74.914
HETATM 5600 H    PO01    1      81.882  81.970  75.194
HETATM 5601 H    PO01    1      81.200  83.937  68.881
HETATM 5602 H    PO01    1      80.554  83.455  67.376
HETATM 5603 H    PO01    1      79.407  83.760  68.744
HETATM 5604 H    PO01    1      78.484  81.053  68.930
HETATM 5605 H    PO01    1      79.151  81.229  67.299
HETATM 5606 H    PO01    1      79.694  79.880  68.396
HETATM 5607 H    PO01    1      81.530  79.262  72.608
HETATM 5608 H    PO01    1      81.408  79.667  70.327
HETATM 5609 H    PO01    1      79.994  83.536  71.052
HETATM 5610 H    PO01    1      80.023  83.101  73.352
HETATM 5611 O3   PO01    1      88.512  80.304  68.344
HETATM 5612 C3   PO01    1      87.085  79.761  70.287
HETATM 5613 C3   PO01    1      87.595  79.333  68.869
HETATM 5614 C3   PO01    1      86.522  79.046  67.794
HETATM 5615 O3   PO01    1      85.995  80.300  67.212
HETATM 5616 CR   PO01    1      83.620  80.087  66.980
HETATM 5617 CR   PO01    1      82.301  80.472  67.326
HETATM 5618 CR   PO01    1      81.974  81.424  68.308
HETATM 5619 CR   PO01    1      83.108  82.089  68.859
HETATM 5620 CR   PO01    1      84.428  81.671  68.554
HETATM 5621 CR   PO01    1      84.685  80.651  67.594
HETATM 5622 O3   PO01    1      82.682  81.092  77.384
HETATM 5623 C3   PO01    1      81.631  81.931  77.672
HETATM 5624 C3   PO01    1      81.417  80.757  76.725
HETATM 5625 C3   PO01    1      81.573  80.954  75.240
HETATM 5626 O3   PO01    1      80.362  80.716  74.534
HETATM 5627 C3   PO01    1      80.375  83.347  68.431
HETATM 5628 C3   PO01    1      79.438  80.973  68.333
HETATM 5629 C3   PO01    1      80.613  81.862  68.830
HETATM 5630 CR   PO01    1      81.072  80.134  72.280
HETATM 5631 CR   PO01    1      81.058  80.399  70.918
HETATM 5632 CR   PO01    1      80.579  81.631  70.397
HETATM 5633 CR   PO01    1      80.268  82.610  71.316
HETATM 5634 CR   PO01    1      80.228  82.329  72.723
HETATM 5635 CR   PO01    1      80.506  81.034  73.218
HETATM 5636 H    PO01    1      90.473  87.131  98.413
HETATM 5637 H    PO01    1      89.587  85.804  99.090
HETATM 5638 H    PO01    1      91.416  84.293  98.331
HETATM 5639 H    PO01    1      90.492  84.404  95.838
HETATM 5640 H    PO01    1      89.669  85.849  96.414
HETATM 5641 H    PO01    1      87.185  84.128  98.866
HETATM 5642 H    PO01    1      84.917  84.283  98.474
HETATM 5643 H    PO01    1      85.748  84.589  94.357
HETATM 5644 H    PO01    1      88.021  84.155  94.829
HETATM 5645 H    PO01    1      82.536  91.970  99.042
HETATM 5646 H    PO01    1      83.590  90.962  99.716
HETATM 5647 H    PO01    1      80.542  91.251 100.260
HETATM 5648 H    PO01    1      80.712  88.677 100.301
HETATM 5649 H    PO01    1      82.435  88.867 100.190
HETATM 5650 H    PO01    1      83.559  84.020  93.793
HETATM 5651 H    PO01    1      82.127  84.580  94.278
HETATM 5652 H    PO01    1      83.350  85.758  94.068
HETATM 5653 H    PO01    1      81.803  83.152  96.216
HETATM 5654 H    PO01    1      83.384  82.300  96.185
HETATM 5655 H    PO01    1      83.008  83.287  97.600
HETATM 5656 H    PO01    1      80.322  86.922  98.537
HETATM 5657 H    PO01    1      81.010  84.909  97.494
HETATM 5658 H    PO01    1      84.396  87.018  96.144
HETATM 5659 H    PO01    1      83.425  89.048  97.034
HETATM 5660 O3   PO01    1      92.371  85.764  97.218
HETATM 5661 C3   PO01    1      90.564  86.143  98.915
HETATM 5662 C3   PO01    1      91.139  85.258  97.794
HETATM 5663 C3   PO01    1      90.074  84.898  96.759
HETATM 5664 O3   PO01    1      89.058  84.031  97.422
HETATM 5665 CR   PO01    1      86.879  84.065  97.917
HETATM 5666 CR   PO01    1      85.511  84.178  97.624
HETATM 5667 CR   PO01    1      85.019  84.321  96.300
HETATM 5668 CR   PO01    1      86.009  84.294  95.283
HETATM 5669 CR   PO01    1      87.340  84.105  95.567
HETATM 5670 CR   PO01    1      87.820  84.008  96.886
HETATM 5671 O3   PO01    1      81.622  90.745 101.970
HETATM 5672 C3   PO01    1      82.743  91.646 100.025
HETATM 5673 C3   PO01    1      81.560  90.769 100.520
HETATM 5674 C3   PO01    1      81.538  89.317  99.861
HETATM 5675 O3   PO01    1      81.456  89.299  98.469
HETATM 5676 C3   PO01    1      83.149  84.743  94.472
HETATM 5677 C3   PO01    1      82.871  83.190  96.473
HETATM 5678 C3   PO01    1      83.515  84.502  95.980
HETATM 5679 CR   PO01    1      81.121  86.949  97.916
HETATM 5680 CR   PO01    1      81.658  85.725  97.411
HETATM 5681 CR   PO01    1      82.871  85.709  96.679
HETATM 5682 CR   PO01    1      83.547  86.960  96.578
HETATM 5683 CR   PO01    1      82.983  88.177  97.117
HETATM 5684 CR   PO01    1      81.839  88.131  97.908
HETATM 5685 H    PO01    1      85.768  85.816  86.784
HETATM 5686 H    PO01    1      86.059  85.516  85.062
HETATM 5687 H    PO01    1      84.600  87.715  84.754
HETATM 5688 H    PO01    1      84.970  89.322  86.415
HETATM 5689 H    PO01    1      85.609  88.156  87.566
HETATM 5690 H    PO01    1      83.833  86.879  89.495
HETATM 5691 H    PO01    1      83.009  87.664  91.569
HETATM 5692 H    PO01    1      81.783  91.205  89.618
HETATM 5693 H    PO01    1      82.461  90.211  87.522
HETATM 5694 H    PO01    1      82.352  98.634  90.488
HETATM 5695 H    PO01    1      82.979  99.894  91.434
HETATM 5696 H    PO01    1      83.642  98.625  93.393
HETATM 5697 H    PO01    1      82.854  96.429  93.782
HETATM 5698 H    PO01    1      84.154  96.391  92.480
HETATM 5699 H    PO01    1      80.296  88.531  92.158
HETATM 5700 H    PO01    1      79.842  89.932  93.258
HETATM 5701 H    PO01    1      79.474  90.022  91.496
HETATM 5702 H    PO01    1      82.089  90.243  94.372
HETATM 5703 H    PO01    1      82.433  88.705  93.577
HETATM 5704 H    PO01    1      83.529  90.085  93.396
HETATM 5705 H    PO01    1      83.956  94.070  91.527
HETATM 5706 H    PO01    1      83.714  91.850  91.673
HETATM 5707 H    PO01    1      79.700  92.261  92.562
HETATM 5708 H    PO01    1      79.940  94.672  92.398
HETATM 5709 O3   PO01    1      86.618  87.781  84.942
HETATM 5710 C3   PO01    1      85.397  85.976  85.803
HETATM 5711 C3   PO01    1      85.328  87.521  85.513
HETATM 5712 C3   PO01    1      84.947  88.276  86.795
HETATM 5713 O3   PO01    1      83.547  87.933  87.137
HETATM 5714 CR   PO01    1      83.478  87.815  89.610
HETATM 5715 CR   PO01    1      82.944  88.312  90.770
HETATM 5716 CR   PO01    1      82.272  89.598  90.813
HETATM 5717 CR   PO01    1      82.133  90.293  89.563
HETATM 5718 CR   PO01    1      82.659  89.734  88.382
HETATM 5719 CR   PO01    1      83.261  88.465  88.364
HETATM 5720 O3   PO01    1      81.641  98.604  93.007
HETATM 5721 C3   PO01    1      83.219  98.857  91.219
HETATM 5722 C3   PO01    1      82.998  98.235  92.629
HETATM 5723 C3   PO01    1      83.074  96.675  92.729
HETATM 5724 O3   PO01    1      82.138  95.985  91.784
HETATM 5725 C3   PO01    1      80.182  89.633  92.276
HETATM 5726 C3   PO01    1      82.491  89.751  93.411
HETATM 5727 C3   PO01    1      81.669  90.181  92.163
HETATM 5728 CR   PO01    1      83.039  93.738  91.742
HETATM 5729 CR   PO01    1      82.872  92.378  91.764
HETATM 5730 CR   PO01    1      81.684  91.708  92.079
HETATM 5731 CR   PO01    1      80.577  92.629  92.229
HETATM 5732 CR   PO01    1      80.721  94.029  92.066
HETATM 5733 CR   PO01    1      81.964  94.613  91.894
HETATM 5734 H    PO01    1      94.530  85.593  76.105
HETATM 5735 H    PO01    1      94.468  87.082  75.162
HETATM 5736 H    PO01    1      96.180  88.051  76.775
HETATM 5737 H    PO01    1      94.839  88.022  78.780
HETATM 5738 H    PO01    1      94.473  86.314  78.581
HETATM 5739 H    PO01    1      91.667  85.657  77.870
HETATM 5740 H    PO01    1      89.627  85.712  79.139
HETATM 5741 H    PO01    1      90.396  89.710  80.127
HETATM 5742 H    PO01    1      92.411  89.650  79.044
HETATM 5743 H    PO01    1      87.267  95.650  76.052
HETATM 5744 H    PO01    1      85.760  96.672  76.459
HETATM 5745 H    PO01    1      85.182  95.181  78.372
HETATM 5746 H    PO01    1      87.595  93.742  79.117
HETATM 5747 H    PO01    1      87.635  93.465  77.426
HETATM 5748 H    PO01    1      87.304  86.453  79.118
HETATM 5749 H    PO01    1      87.616  85.512  80.650
HETATM 5750 H    PO01    1      86.381  86.820  80.543
HETATM 5751 H    PO01    1      89.166  88.454  82.471
HETATM 5752 H    PO01    1      87.657  87.721  82.594
HETATM 5753 H    PO01    1      88.981  86.635  82.267
HETATM 5754 H    PO01    1      85.989  91.862  80.796
HETATM 5755 H    PO01    1      86.967  89.803  81.767
HETATM 5756 H    PO01    1      88.256  88.702  77.896
HETATM 5757 H    PO01    1      87.390  90.677  76.988
HETATM 5758 O3   PO01    1      96.770  86.246  77.757
HETATM 5759 C3   PO01    1      95.188  86.344  75.768
HETATM 5760 C3   PO01    1      95.721  87.013  77.073
HETATM 5761 C3   PO01    1      94.575  87.274  78.067
HETATM 5762 O3   PO01    1      93.338  87.677  77.423
HETATM 5763 CR   PO01    1      91.370  86.502  78.343
HETATM 5764 CR   PO01    1      90.201  86.486  79.137
HETATM 5765 CR   PO01    1      89.736  87.642  79.790
HETATM 5766 CR   PO01    1      90.605  88.772  79.720
HETATM 5767 CR   PO01    1      91.832  88.796  78.981
HETATM 5768 CR   PO01    1      92.188  87.621  78.230
HETATM 5769 O3   PO01    1      86.989  96.196  77.913
HETATM 5770 C3   PO01    1      86.361  95.813  76.682
HETATM 5771 C3   PO01    1      86.218  95.047  77.982
HETATM 5772 C3   PO01    1      87.000  93.730  78.219
HETATM 5773 O3   PO01    1      86.008  92.614  78.315
HETATM 5774 C3   PO01    1      87.400  86.557  80.191
HETATM 5775 C3   PO01    1      88.579  87.672  82.047
HETATM 5776 C3   PO01    1      88.388  87.771  80.524
HETATM 5777 CR   PO01    1      86.463  91.168  80.164
HETATM 5778 CR   PO01    1      87.045  89.959  80.736
HETATM 5779 CR   PO01    1      87.705  89.006  79.903
HETATM 5780 CR   PO01    1      87.764  89.319  78.509
HETATM 5781 CR   PO01    1      87.185  90.495  77.960
HETATM 5782 CR   PO01    1      86.546  91.449  78.756
HETATM 5783 H    PO01    1      90.219  89.453 129.039
HETATM 5784 H    PO01    1      90.153  89.631 127.202
HETATM 5785 H    PO01    1      92.489  90.531 127.176
HETATM 5786 H    PO01    1      93.954  90.117 129.147
HETATM 5787 H    PO01    1      92.596  89.906 130.059
HETATM 5788 H    PO01    1      94.720  92.856 127.985
HETATM 5789 H    PO01    1      96.726  93.702 128.912
HETATM 5790 H    PO01    1      95.096  93.674 132.805
HETATM 5791 H    PO01    1      93.393  92.362 132.067
HETATM 5792 H    PO01    1     100.009 101.726 126.283
HETATM 5793 H    PO01    1     100.349  99.884 126.514
HETATM 5794 H    PO01    1      97.596 100.097 126.286
HETATM 5795 H    PO01    1      97.277 100.232 128.910
HETATM 5796 H    PO01    1      99.071 100.224 128.860
HETATM 5797 H    PO01    1      97.601  93.817 133.668
HETATM 5798 H    PO01    1      98.488  95.366 133.098
HETATM 5799 H    PO01    1      96.748  95.339 133.331
HETATM 5800 H    PO01    1      99.511  93.187 131.805
HETATM 5801 H    PO01    1      98.226  92.118 132.078
HETATM 5802 H    PO01    1      98.634  92.651 130.439
HETATM 5803 H    PO01    1      99.997  96.681 128.307
HETATM 5804 H    PO01    1      99.836  94.798 129.883
HETATM 5805 H    PO01    1      96.104  96.347 130.988
HETATM 5806 H    PO01    1      96.277  98.242 129.587
HETATM 5807 O3   PO01    1      91.962  88.716 127.925
HETATM 5808 C3   PO01    1      90.736  89.390 128.048
HETATM 5809 C3   PO01    1      92.089  90.108 128.079
HETATM 5810 C3   PO01    1      92.945  90.416 129.316
HETATM 5811 O3   PO01    1      92.737  91.842 129.627
HETATM 5812 CR   PO01    1      94.854  92.915 129.044
HETATM 5813 CR   PO01    1      96.026  93.397 129.591
HETATM 5814 CR   PO01    1      96.181  93.728 130.978
HETATM 5815 CR   PO01    1      95.114  93.430 131.860
HETATM 5816 CR   PO01    1      93.999  92.814 131.394
HETATM 5817 CR   PO01    1      93.831  92.568 129.957
HETATM 5818 O3   PO01    1      97.894 102.038 127.127
HETATM 5819 C3   PO01    1      99.626 100.669 126.088
HETATM 5820 C3   PO01    1      98.243 100.707 126.872
HETATM 5821 C3   PO01    1      98.230 100.058 128.286
HETATM 5822 O3   PO01    1      98.283  98.630 127.885
HETATM 5823 C3   PO01    1      97.608  94.734 133.054
HETATM 5824 C3   PO01    1      98.521  92.980 131.468
HETATM 5825 C3   PO01    1      97.504  94.235 131.575
HETATM 5826 CR   PO01    1      99.197  96.616 128.915
HETATM 5827 CR   PO01    1      99.015  95.493 129.837
HETATM 5828 CR   PO01    1      97.880  95.432 130.703
HETATM 5829 CR   PO01    1      96.940  96.505 130.555
HETATM 5830 CR   PO01    1      97.064  97.522 129.619
HETATM 5831 CR   PO01    1      98.195  97.593 128.786
HETATM 5832 H    PO01    1      72.751  89.741  77.220
HETATM 5833 H    PO01    1      71.788  88.830  78.433
HETATM 5834 H    PO01    1      73.842  87.334  76.867
HETATM 5835 H    PO01    1      71.332  88.348  75.689
HETATM 5836 H    PO01    1      71.712  86.660  75.407
HETATM 5837 H    PO01    1      71.706  90.252  73.635
HETATM 5838 H    PO01    1      72.135  92.587  74.019
HETATM 5839 H    PO01    1      75.850  91.550  75.755
HETATM 5840 H    PO01    1      75.225  89.160  75.596
HETATM 5841 H    PO01    1      74.361  96.006  82.534
HETATM 5842 H    PO01    1      75.380  94.578  82.371
HETATM 5843 H    PO01    1      77.506  95.837  82.343
HETATM 5844 H    PO01    1      77.432  96.723  80.117
HETATM 5845 H    PO01    1      75.505  96.757  80.148
HETATM 5846 H    PO01    1      75.303  93.309  72.692
HETATM 5847 H    PO01    1      76.195  94.580  73.386
HETATM 5848 H    PO01    1      76.552  92.984  73.828
HETATM 5849 H    PO01    1      74.131  95.600  74.161
HETATM 5850 H    PO01    1      73.169  94.426  73.280
HETATM 5851 H    PO01    1      72.756  94.892  74.954
HETATM 5852 H    PO01    1      77.893  94.938  77.833
HETATM 5853 H    PO01    1      77.242  94.503  75.651
HETATM 5854 H    PO01    1      73.222  93.876  76.976
HETATM 5855 H    PO01    1      74.031  94.339  79.208
HETATM 5856 O3   PO01    1      72.305  86.408  77.886
HETATM 5857 C3   PO01    1      72.816  88.848  77.933
HETATM 5858 C3   PO01    1      72.791  87.548  77.122
HETATM 5859 C3   PO01    1      72.181  87.650  75.635
HETATM 5860 O3   PO01    1      73.079  88.226  74.611
HETATM 5861 CR   PO01    1      72.533  90.571  74.158
HETATM 5862 CR   PO01    1      72.796  91.931  74.317
HETATM 5863 CR   PO01    1      74.107  92.274  74.773
HETATM 5864 CR   PO01    1      74.953  91.233  75.274
HETATM 5865 CR   PO01    1      74.621  89.860  75.220
HETATM 5866 CR   PO01    1      73.366  89.530  74.708
HETATM 5867 O3   PO01    1      76.565  97.720  82.324
HETATM 5868 C3   PO01    1      75.373  95.633  82.767
HETATM 5869 C3   PO01    1      76.559  96.352  82.061
HETATM 5870 C3   PO01    1      76.497  96.235  80.459
HETATM 5871 O3   PO01    1      76.441  94.879  80.076
HETATM 5872 C3   PO01    1      75.724  93.612  73.600
HETATM 5873 C3   PO01    1      73.569  94.719  74.265
HETATM 5874 C3   PO01    1      74.643  93.679  74.727
HETATM 5875 CR   PO01    1      76.916  94.781  77.643
HETATM 5876 CR   PO01    1      76.486  94.542  76.385
HETATM 5877 CR   PO01    1      75.169  94.148  76.073
HETATM 5878 CR   PO01    1      74.213  94.103  77.156
HETATM 5879 CR   PO01    1      74.681  94.385  78.439
HETATM 5880 CR   PO01    1      76.034  94.693  78.742
HETATM 5881 H    PO01    1      84.213  85.961  83.487
HETATM 5882 H    PO01    1      83.451  84.449  83.561
HETATM 5883 H    PO01    1      82.095  86.684  85.082
HETATM 5884 H    PO01    1      80.757  87.171  83.201
HETATM 5885 H    PO01    1      81.941  86.168  82.155
HETATM 5886 H    PO01    1      82.032  90.163  83.963
HETATM 5887 H    PO01    1      81.730  92.289  82.736
HETATM 5888 H    PO01    1      81.842  90.176  79.154
HETATM 5889 H    PO01    1      82.294  88.323  80.317
HETATM 5890 H    PO01    1      80.616  89.030  76.072
HETATM 5891 H    PO01    1      79.487  87.806  76.916
HETATM 5892 H    PO01    1      77.620  88.889  75.901
HETATM 5893 H    PO01    1      77.760  90.292  73.906
HETATM 5894 H    PO01    1      79.447  90.704  74.118
HETATM 5895 H    PO01    1      81.082  94.295  81.747
HETATM 5896 H    PO01    1      80.075  94.577  80.299
HETATM 5897 H    PO01    1      79.632  93.392  81.491
HETATM 5898 H    PO01    1      83.243  93.555  80.819
HETATM 5899 H    PO01    1      83.242  92.706  79.273
HETATM 5900 H    PO01    1      82.629  94.360  79.308
HETATM 5901 H    PO01    1      77.512  91.157  77.846
HETATM 5902 H    PO01    1      78.738  91.626  79.892
HETATM 5903 H    PO01    1      81.859  93.197  77.392
HETATM 5904 H    PO01    1      80.604  92.599  75.465
HETATM 5905 O3   PO01    1      81.143  84.944  84.347
HETATM 5906 C3   PO01    1      83.542  85.346  84.141
HETATM 5907 C3   PO01    1      82.133  85.986  84.228
HETATM 5908 C3   PO01    1      81.785  86.872  83.006
HETATM 5909 O3   PO01    1      82.623  87.981  82.929
HETATM 5910 CR   PO01    1      82.002  90.247  82.986
HETATM 5911 CR   PO01    1      81.719  91.432  82.214
HETATM 5912 CR   PO01    1      81.497  91.509  80.812
HETATM 5913 CR   PO01    1      81.787  90.302  80.155
HETATM 5914 CR   PO01    1      82.159  89.205  80.863
HETATM 5915 CR   PO01    1      82.247  89.147  82.251
HETATM 5916 O3   PO01    1      79.172  88.109  74.775
HETATM 5917 C3   PO01    1      79.659  88.497  76.098
HETATM 5918 C3   PO01    1      78.489  89.199  75.429
HETATM 5919 C3   PO01    1      78.524  90.507  74.634
HETATM 5920 O3   PO01    1      78.255  91.638  75.370
HETATM 5921 C3   PO01    1      80.447  93.818  80.943
HETATM 5922 C3   PO01    1      82.661  93.415  79.916
HETATM 5923 C3   PO01    1      81.236  92.799  80.111
HETATM 5924 CR   PO01    1      78.416  91.642  77.777
HETATM 5925 CR   PO01    1      79.118  91.954  78.959
HETATM 5926 CR   PO01    1      80.405  92.547  78.843
HETATM 5927 CR   PO01    1      80.953  92.715  77.548
HETATM 5928 CR   PO01    1      80.216  92.407  76.403
HETATM 5929 CR   PO01    1      78.919  91.818  76.506
HETATM 5930 H    PO01    1      95.801 100.277  88.007
HETATM 5931 H    PO01    1      94.069 100.588  87.475
HETATM 5932 H    PO01    1      94.965 102.814  86.262
HETATM 5933 H    PO01    1      97.518 102.759  85.899
HETATM 5934 H    PO01    1      97.693 101.404  86.956
HETATM 5935 H    PO01    1      98.563 105.289  87.400
HETATM 5936 H    PO01    1     100.800 105.737  87.898
HETATM 5937 H    PO01    1     100.865 102.240  90.248
HETATM 5938 H    PO01    1      98.528 102.001  89.825
HETATM 5939 H    PO01    1     102.465 109.336  96.278
HETATM 5940 H    PO01    1     101.618 107.936  95.889
HETATM 5941 H    PO01    1     103.673 106.663  97.321
HETATM 5942 H    PO01    1     104.834 106.385  95.239
HETATM 5943 H    PO01    1     103.804 107.718  94.557
HETATM 5944 H    PO01    1     103.266 102.412  88.077
HETATM 5945 H    PO01    1     104.462 102.794  89.274
HETATM 5946 H    PO01    1     103.110 101.864  89.654
HETATM 5947 H    PO01    1     104.488 105.175  88.956
HETATM 5948 H    PO01    1     103.390 105.047  87.573
HETATM 5949 H    PO01    1     103.135 106.169  88.773
HETATM 5950 H    PO01    1     102.016 107.055  92.645
HETATM 5951 H    PO01    1     101.798 106.189  90.531
HETATM 5952 H    PO01    1     103.966 102.769  91.748
HETATM 5953 H    PO01    1     103.791 103.568  94.108
HETATM 5954 O3   PO01    1      95.594 100.753  85.993
HETATM 5955 C3   PO01    1      95.131 100.799  87.385
HETATM 5956 C3   PO01    1      95.647 102.017  86.628
HETATM 5957 C3   PO01    1      97.128 102.354  86.848
HETATM 5958 O3   PO01    1      97.142 103.244  88.014
HETATM 5959 CR   PO01    1      99.100 104.621  87.987
HETATM 5960 CR   PO01    1     100.451 104.891  88.328
HETATM 5961 CR   PO01    1     101.210 103.996  89.078
HETATM 5962 CR   PO01    1     100.475 102.865  89.592
HETATM 5963 CR   PO01    1      99.100 102.669  89.296
HETATM 5964 CR   PO01    1      98.430 103.501  88.387
HETATM 5965 O3   PO01    1     104.888 108.270  96.663
HETATM 5966 C3   PO01    1     102.267 108.328  96.627
HETATM 5967 C3   PO01    1     103.641 107.465  96.543
HETATM 5968 C3   PO01    1     103.875 106.846  95.168
HETATM 5969 O3   PO01    1     102.844 105.859  94.893
HETATM 5970 C3   PO01    1     103.384 102.746  89.059
HETATM 5971 C3   PO01    1     103.501 105.165  88.608
HETATM 5972 C3   PO01    1     102.693 104.089  89.396
HETATM 5973 CR   PO01    1     102.323 106.119  92.579
HETATM 5974 CR   PO01    1     102.251 105.623  91.261
HETATM 5975 CR   PO01    1     102.822 104.408  90.937
HETATM 5976 CR   PO01    1     103.470 103.688  91.973
HETATM 5977 CR   PO01    1     103.430 104.104  93.357
HETATM 5978 CR   PO01    1     102.913 105.384  93.628
HETATM 5979 H    PO01    1      80.101  92.576 114.058
HETATM 5980 H    PO01    1      80.073  91.630 112.523
HETATM 5981 H    PO01    1      81.875  90.176 113.276
HETATM 5982 H    PO01    1      83.650  91.755 113.600
HETATM 5983 H    PO01    1      82.534  92.877 114.255
HETATM 5984 H    PO01    1      81.194  92.314 110.199
HETATM 5985 H    PO01    1      81.502  90.850 108.467
HETATM 5986 H    PO01    1      85.294  89.784 110.014
HETATM 5987 H    PO01    1      84.792  91.213 111.851
HETATM 5988 H    PO01    1      88.807  93.364 104.060
HETATM 5989 H    PO01    1      90.229  92.866 105.010
HETATM 5990 H    PO01    1      90.666  90.990 103.563
HETATM 5991 H    PO01    1      88.727  89.678 103.635
HETATM 5992 H    PO01    1      87.634  90.947 103.319
HETATM 5993 H    PO01    1      84.230  87.687 109.327
HETATM 5994 H    PO01    1      82.612  87.557 108.904
HETATM 5995 H    PO01    1      83.737  86.829 107.884
HETATM 5996 H    PO01    1      82.930  88.289 106.184
HETATM 5997 H    PO01    1      81.616  88.845 107.193
HETATM 5998 H    PO01    1      82.416  89.947 106.125
HETATM 5999 H    PO01    1      86.252  92.279 105.494
HETATM 6000 H    PO01    1      84.389  91.531 106.666
HETATM 6001 H    PO01    1      86.099  87.740 107.544
HETATM 6002 H    PO01    1      88.094  88.711 106.686
HETATM 6003 O3   PO01    1      81.863  90.884 115.334
HETATM 6004 C3   PO01    1      80.208  91.593 113.651
HETATM 6005 C3   PO01    1      81.623  91.077 113.920
HETATM 6006 C3   PO01    1      82.674  92.163 113.520
HETATM 6007 O3   PO01    1      82.574  92.713 112.218
HETATM 6008 CR   PO01    1      82.084  91.782 110.156
HETATM 6009 CR   PO01    1      82.295  90.876 109.106
HETATM 6010 CR   PO01    1      83.480  90.112 108.976
HETATM 6011 CR   PO01    1      84.409  90.261 110.023
HETATM 6012 CR   PO01    1      84.128  91.092 111.121
HETATM 6013 CR   PO01    1      82.982  91.870 111.191
HETATM 6014 O3   PO01    1      89.745  91.747 101.964
HETATM 6015 C3   PO01    1      89.858  92.934 103.999
HETATM 6016 C3   PO01    1      89.701  91.530 103.372
HETATM 6017 C3   PO01    1      88.498  90.693 103.903
HETATM 6018 O3   PO01    1      88.561  90.901 105.366
HETATM 6019 C3   PO01    1      83.596  87.758 108.505
HETATM 6020 C3   PO01    1      82.570  89.088 106.790
HETATM 6021 C3   PO01    1      83.712  89.178 107.822
HETATM 6022 CR   PO01    1      86.273  91.340 105.934
HETATM 6023 CR   PO01    1      85.074  90.839 106.522
HETATM 6024 CR   PO01    1      84.973  89.562 107.156
HETATM 6025 CR   PO01    1      86.078  88.709 107.114
HETATM 6026 CR   PO01    1      87.253  89.207 106.503
HETATM 6027 CR   PO01    1      87.368  90.438 105.886
HETATM 6028 H    PO01    1      75.770  97.267 103.333
HETATM 6029 H    PO01    1      74.736  98.665 103.262
HETATM 6030 H    PO01    1      73.675  97.820 105.455
HETATM 6031 H    PO01    1      75.354  96.785 107.095
HETATM 6032 H    PO01    1      76.413  96.469 105.666
HETATM 6033 H    PO01    1      72.983  96.503 107.195
HETATM 6034 H    PO01    1      70.791  95.714 107.640
HETATM 6035 H    PO01    1      71.127  92.991 104.462
HETATM 6036 H    PO01    1      73.545  93.291 104.535
HETATM 6037 H    PO01    1     133.724  93.053 113.664
HETATM 6038 H    PO01    1     134.595  94.209 113.013
HETATM 6039 H    PO01    1      65.390  92.647 110.892
HETATM 6040 H    PO01    1      67.287  91.265 112.157
HETATM 6041 H    PO01    1      66.890  92.422 113.590
HETATM 6042 H    PO01    1      68.438  94.964 104.545
HETATM 6043 H    PO01    1      67.377  94.848 105.796
HETATM 6044 H    PO01    1      68.650  95.934 106.008
HETATM 6045 H    PO01    1      69.291  91.508 106.187
HETATM 6046 H    PO01    1      67.808  92.283 105.841
HETATM 6047 H    PO01    1      69.071  92.294 104.617
HETATM 6048 H    PO01    1      66.803  94.986 110.164
HETATM 6049 H    PO01    1      67.353  95.114 107.904
HETATM 6050 H    PO01    1      70.228  92.136 108.329
HETATM 6051 H    PO01    1      69.498  91.841 110.630
HETATM 6052 O3   PO01    1      75.471  98.801 105.601
HETATM 6053 C3   PO01    1      74.847  97.602 103.642
HETATM 6054 C3   PO01    1      74.758  97.695 105.164
HETATM 6055 C3   PO01    1      75.365  96.535 106.013
HETATM 6056 O3   PO01    1      74.829  95.163 105.715
HETATM 6057 CR   PO01    1      72.693  95.652 106.758
HETATM 6058 CR   PO01    1      71.320  95.185 106.929
HETATM 6059 CR   PO01    1      70.664  94.163 106.213
HETATM 6060 CR   PO01    1      71.525  93.606 105.181
HETATM 6061 CR   PO01    1      72.972  93.910 105.176
HETATM 6062 CR   PO01    1      73.531  94.962 105.845
HETATM 6063 O3   PO01    1     134.263  91.144 112.136
HETATM 6064 C3   PO01    1     133.948  93.386 112.653
HETATM 6065 C3   PO01    1      65.419  92.363 111.892
HETATM 6066 C3   PO01    1      66.924  92.286 112.465
HETATM 6067 O3   PO01    1      67.746  93.334 111.864
HETATM 6068 C3   PO01    1      68.368  94.945 105.656
HETATM 6069 C3   PO01    1      68.836  92.394 105.700
HETATM 6070 C3   PO01    1      69.191  93.786 106.340
HETATM 6071 CR   PO01    1      67.448  94.351 109.744
HETATM 6072 CR   PO01    1      67.872  94.440 108.395
HETATM 6073 CR   PO01    1      68.848  93.663 107.803
HETATM 6074 CR   PO01    1      69.466  92.729 108.664
HETATM 6075 CR   PO01    1      69.064  92.578 110.004
HETATM 6076 CR   PO01    1      67.996  93.336 110.508
HETATM 6077 H    PO01    1      83.997  89.711 116.861
HETATM 6078 H    PO01    1      85.692  89.452 116.895
HETATM 6079 H    PO01    1      84.051  87.009 117.550
HETATM 6080 H    PO01    1      84.562  86.542 115.158
HETATM 6081 H    PO01    1      84.299  88.268 114.859
HETATM 6082 H    PO01    1      83.328  87.609 112.866
HETATM 6083 H    PO01    1      82.074  86.974 110.998
HETATM 6084 H    PO01    1      79.380  85.110 113.547
HETATM 6085 H    PO01    1      80.363  86.204 115.379
HETATM 6086 H    PO01    1      85.095  79.206 107.411
HETATM 6087 H    PO01    1      85.212  80.620 108.256
HETATM 6088 H    PO01    1      85.456  81.636 105.638
HETATM 6089 H    PO01    1      83.115  80.936 107.509
HETATM 6090 H    PO01    1      83.020  81.883 106.019
HETATM 6091 H    PO01    1      77.907  84.684 111.322
HETATM 6092 H    PO01    1      78.555  83.671 110.033
HETATM 6093 H    PO01    1      79.134  83.399 111.597
HETATM 6094 H    PO01    1      78.461  86.928 110.866
HETATM 6095 H    PO01    1      79.950  87.303 109.940
HETATM 6096 H    PO01    1      78.568  86.168 109.279
HETATM 6097 H    PO01    1      82.134  84.408 106.651
HETATM 6098 H    PO01    1      80.409  85.514 107.979
HETATM 6099 H    PO01    1      82.021  83.592 111.340
HETATM 6100 H    PO01    1      83.614  82.619 110.050
HETATM 6101 O3   PO01    1      86.113  87.122 116.974
HETATM 6102 C3   PO01    1      84.726  89.119 117.327
HETATM 6103 C3   PO01    1      84.706  87.593 116.939
HETATM 6104 C3   PO01    1      84.102  87.428 115.563
HETATM 6105 O3   PO01    1      82.598  87.365 115.531
HETATM 6106 CR   PO01    1      82.456  87.173 113.034
HETATM 6107 CR   PO01    1      81.732  86.702 111.910
HETATM 6108 CR   PO01    1      80.642  85.830 112.035
HETATM 6109 CR   PO01    1      80.192  85.642 113.373
HETATM 6110 CR   PO01    1      80.809  86.249 114.486
HETATM 6111 CR   PO01    1      82.028  86.958 114.332
HETATM 6112 O3   PO01    1      84.284  79.939 105.146
HETATM 6113 C3   PO01    1      85.563  80.134 107.306
HETATM 6114 C3   PO01    1      84.854  80.873 106.117
HETATM 6115 C3   PO01    1      83.660  81.613 106.796
HETATM 6116 O3   PO01    1      84.097  82.911 107.482
HETATM 6117 C3   PO01    1      78.795  84.223 110.967
HETATM 6118 C3   PO01    1      79.186  86.526 110.118
HETATM 6119 C3   PO01    1      79.985  85.289 110.768
HETATM 6120 CR   PO01    1      82.141  84.279 107.631
HETATM 6121 CR   PO01    1      81.090  84.880 108.436
HETATM 6122 CR   PO01    1      80.982  84.618 109.834
HETATM 6123 CR   PO01    1      81.954  83.710 110.365
HETATM 6124 CR   PO01    1      82.953  83.167 109.541
HETATM 6125 CR   PO01    1      83.079  83.463 108.207
HETATM 6126 H    PO01    1      98.292 104.051 111.586
HETATM 6127 H    PO01    1      98.099 104.451 113.165
HETATM 6128 H    PO01    1      96.476 102.446 111.505
HETATM 6129 H    PO01    1      95.936 102.823 114.521
HETATM 6130 H    PO01    1      96.811 101.435 113.781
HETATM 6131 H    PO01    1      94.489  99.626 114.896
HETATM 6132 H    PO01    1      94.457  97.369 114.109
HETATM 6133 H    PO01    1      94.398  98.629 110.062
HETATM 6134 H    PO01    1      94.631 100.882 110.893
HETATM 6135 H    PO01    1      98.809  91.440 105.776
HETATM 6136 H    PO01    1     100.204  92.557 105.660
HETATM 6137 H    PO01    1      97.694  92.968 107.187
HETATM 6138 H    PO01    1     100.158  94.861 106.943
HETATM 6139 H    PO01    1      99.682  94.061 108.370
HETATM 6140 H    PO01    1      95.633  95.403 113.294
HETATM 6141 H    PO01    1      94.084  94.834 113.287
HETATM 6142 H    PO01    1      95.288  94.266 112.141
HETATM 6143 H    PO01    1      92.786  96.699 110.325
HETATM 6144 H    PO01    1      92.810  95.001 110.978
HETATM 6145 H    PO01    1      92.264  96.173 111.841
HETATM 6146 H    PO01    1      96.056  95.002 107.307
HETATM 6147 H    PO01    1      94.296  95.349 108.811
HETATM 6148 H    PO01    1      96.977  96.735 111.833
HETATM 6149 H    PO01    1      98.829  96.571 110.111
HETATM 6150 O3   PO01    1      95.729 104.259 112.250
HETATM 6151 C3   PO01    1      98.041 103.554 112.519
HETATM 6152 C3   PO01    1      96.589 103.095 112.399
HETATM 6153 C3   PO01    1      96.093 102.214 113.620
HETATM 6154 O3   PO01    1      94.752 101.656 113.312
HETATM 6155 CR   PO01    1      94.606  99.379 113.899
HETATM 6156 CR   PO01    1      94.512  98.046 113.405
HETATM 6157 CR   PO01    1      94.467  97.662 112.055
HETATM 6158 CR   PO01    1      94.504  98.698 111.130
HETATM 6159 CR   PO01    1      94.606 100.028 111.549
HETATM 6160 CR   PO01    1      94.668 100.376 112.935
HETATM 6161 O3   PO01    1      98.046  93.722 105.351
HETATM 6162 C3   PO01    1      99.503  92.056 106.274
HETATM 6163 C3   PO01    1      98.576  93.319 106.604
HETATM 6164 C3   PO01    1      99.240  94.455 107.362
HETATM 6165 O3   PO01    1      98.484  95.635 107.577
HETATM 6166 C3   PO01    1      94.857  95.116 112.614
HETATM 6167 C3   PO01    1      93.050  96.014 111.086
HETATM 6168 C3   PO01    1      94.491  96.243 111.604
HETATM 6169 CR   PO01    1      96.273  95.407 108.219
HETATM 6170 CR   PO01    1      95.245  95.575 109.146
HETATM 6171 CR   PO01    1      95.539  96.034 110.466
HETATM 6172 CR   PO01    1      96.876  96.323 110.847
HETATM 6173 CR   PO01    1      97.883  96.246 109.877
HETATM 6174 CR   PO01    1      97.577  95.674 108.618
HETATM 6175 H    PO01    1      79.817  93.799  95.931
HETATM 6176 H    PO01    1      78.190  94.229  96.790
HETATM 6177 H    PO01    1      79.357  96.440  97.423
HETATM 6178 H    PO01    1      81.149  97.281  95.768
HETATM 6179 H    PO01    1      81.544  95.639  95.339
HETATM 6180 H    PO01    1      82.715  98.798  97.680
HETATM 6181 H    PO01    1      84.944  99.733  97.522
HETATM 6182 H    PO01    1      86.488  96.165  96.152
HETATM 6183 H    PO01    1      84.171  95.152  96.360
HETATM 6184 H    PO01    1      90.454 101.682  90.964
HETATM 6185 H    PO01    1      89.994 100.833  92.461
HETATM 6186 H    PO01    1      92.062  99.229  91.863
HETATM 6187 H    PO01    1      90.394  98.301  89.634
HETATM 6188 H    PO01    1      89.191  99.335  90.438
HETATM 6189 H    PO01    1      86.852 100.729  96.208
HETATM 6190 H    PO01    1      87.250 100.515  97.895
HETATM 6191 H    PO01    1      88.499 100.449  96.583
HETATM 6192 H    PO01    1      89.057  98.490  98.012
HETATM 6193 H    PO01    1      87.530  98.039  98.751
HETATM 6194 H    PO01    1      88.308  96.995  97.685
HETATM 6195 H    PO01    1      87.467  97.594  91.976
HETATM 6196 H    PO01    1      86.285  97.907  94.241
HETATM 6197 H    PO01    1      90.005  98.235  95.882
HETATM 6198 H    PO01    1      91.044  97.881  93.865
HETATM 6199 O3   PO01    1      79.001  95.679  95.458
HETATM 6200 C3   PO01    1      79.093  94.529  96.238
HETATM 6201 C3   PO01    1      79.802  95.882  96.633
HETATM 6202 C3   PO01    1      81.200  96.276  96.167
HETATM 6203 O3   PO01    1      82.061  96.200  97.326
HETATM 6204 CR   PO01    1      83.466  98.191  97.345
HETATM 6205 CR   PO01    1      84.788  98.762  97.244
HETATM 6206 CR   PO01    1      85.890  97.989  96.809
HETATM 6207 CR   PO01    1      85.658  96.621  96.582
HETATM 6208 CR   PO01    1      84.381  96.081  96.572
HETATM 6209 CR   PO01    1      83.282  96.808  97.076
HETATM 6210 O3   PO01    1      92.115  99.998  89.863
HETATM 6211 C3   PO01    1      90.883 101.035  91.733
HETATM 6212 C3   PO01    1      91.340  99.653  91.081
HETATM 6213 C3   PO01    1      90.135  98.713  90.670
HETATM 6214 O3   PO01    1      89.909  97.567  91.508
HETATM 6215 C3   PO01    1      87.507 100.152  96.878
HETATM 6216 C3   PO01    1      88.146  97.991  97.896
HETATM 6217 C3   PO01    1      87.356  98.563  96.666
HETATM 6218 CR   PO01    1      87.917  97.843  92.888
HETATM 6219 CR   PO01    1      87.323  97.876  94.145
HETATM 6220 CR   PO01    1      88.012  98.201  95.327
HETATM 6221 CR   PO01    1      89.385  98.121  95.153
HETATM 6222 CR   PO01    1      89.999  97.980  93.877
HETATM 6223 CR   PO01    1      89.295  97.813  92.696
HETATM 6224 H    PO01    2      83.830 110.073 111.111
HETATM 6225 H    PO01    2      83.077 111.765 110.409
HETATM 6226 H    PO01    2      81.510 110.406 109.161
HETATM 6227 H    PO01    2      81.106 107.980 109.862
HETATM 6228 H    PO01    2      82.657 107.880 110.776
HETATM 6229 H    PO01    2      83.752 105.555 109.271
HETATM 6230 H    PO01    2      86.211 105.322 109.779
HETATM 6231 H    PO01    2      86.796 109.130 107.829
HETATM 6232 H    PO01    2      84.342 109.313 107.552
HETATM 6233 H    PO01    2      90.315 101.572 116.443
HETATM 6234 H    PO01    2      90.672 103.096 115.837
HETATM 6235 H    PO01    2      88.014 103.644 116.054
HETATM 6236 H    PO01    2      87.598 103.308 113.738
HETATM 6237 H    PO01    2      89.105 102.271 113.425
HETATM 6238 H    PO01    2      89.956 106.439 107.973
HETATM 6239 H    PO01    2      88.531 105.285 107.880
HETATM 6240 H    PO01    2      88.468 106.732 106.888
HETATM 6241 H    PO01    2      89.234 108.875 108.333
HETATM 6242 H    PO01    2      88.413 109.136 109.939
HETATM 6243 H    PO01    2      89.893 108.321 109.756
HETATM 6244 H    PO01    2      90.874 104.066 111.784
HETATM 6245 H    PO01    2      90.474 105.377 109.755
HETATM 6246 H    PO01    2      87.039 107.150 111.510
HETATM 6247 H    PO01    2      87.574 105.963 113.574
HETATM 6248 O3   PO01    2      81.655 110.225 111.224
HETATM 6249 C3   PO01    2      82.970 110.666 110.746
HETATM 6250 C3   PO01    2      82.071 109.807 109.923
HETATM 6251 C3   PO01    2      82.123 108.272 109.863
HETATM 6252 O3   PO01    2      82.583 107.708 108.625
HETATM 6253 CR   PO01    2      84.436 106.300 109.011
HETATM 6254 CR   PO01    2      85.822 106.147 109.245
HETATM 6255 CR   PO01    2      86.696 107.222 108.880
HETATM 6256 CR   PO01    2      86.176 108.379 108.202
HETATM 6257 CR   PO01    2      84.801 108.473 107.945
HETATM 6258 CR   PO01    2      83.936 107.501 108.423
HETATM 6259 O3   PO01    2      87.674 101.494 115.764
HETATM 6260 C3   PO01    2      89.904 102.597 116.404
HETATM 6261 C3   PO01    2      88.533 102.735 115.604
HETATM 6262 C3   PO01    2      88.631 103.062 114.132
HETATM 6263 O3   PO01    2      89.343 104.260 113.985
HETATM 6264 C3   PO01    2      88.783 106.301 107.906
HETATM 6265 C3   PO01    2      88.971 108.412 109.286
HETATM 6266 C3   PO01    2      88.192 107.058 109.153
HETATM 6267 CR   PO01    2      90.089 104.779 111.706
HETATM 6268 CR   PO01    2      89.778 105.477 110.488
HETATM 6269 CR   PO01    2      88.598 106.247 110.421
HETATM 6270 CR   PO01    2      87.777 106.465 111.548
HETATM 6271 CR   PO01    2      88.111 105.799 112.746
HETATM 6272 CR   PO01    2      89.176 104.926 112.797
HETATM 6273 H    PO01    2      88.419 101.769 118.319
HETATM 6274 H    PO01    2      89.788 101.732 119.236
HETATM 6275 H    PO01    2      87.605 102.811 120.208
HETATM 6276 H    PO01    2      88.354 105.287 118.498
HETATM 6277 H    PO01    2      87.025 105.015 119.785
HETATM 6278 H    PO01    2      85.313 102.013 117.178
HETATM 6279 H    PO01    2      82.830 101.825 116.965
HETATM 6280 H    PO01    2      82.532 105.841 118.296
HETATM 6281 H    PO01    2      84.839 105.910 118.627
HETATM 6282 H    PO01    2      76.243  97.028 115.407
HETATM 6283 H    PO01    2      76.840  95.302 115.292
HETATM 6284 H    PO01    2      78.107  95.936 117.557
HETATM 6285 H    PO01    2      77.533  98.242 118.699
HETATM 6286 H    PO01    2      76.512  98.596 117.281
HETATM 6287 H    PO01    2      80.170 105.494 118.590
HETATM 6288 H    PO01    2      79.083 104.247 118.386
HETATM 6289 H    PO01    2      80.417 103.942 119.410
HETATM 6290 H    PO01    2      79.737 104.723 115.735
HETATM 6291 H    PO01    2      81.079 105.590 116.227
HETATM 6292 H    PO01    2      81.256 104.280 115.173
HETATM 6293 H    PO01    2      79.779  99.438 118.903
HETATM 6294 H    PO01    2      81.080 101.453 118.864
HETATM 6295 H    PO01    2      79.586 102.536 115.242
HETATM 6296 H    PO01    2      78.397 100.476 115.017
HETATM 6297 O3   PO01    2      89.243 103.911 120.748
HETATM 6298 C3   PO01    2      89.129 102.462 118.778
HETATM 6299 C3   PO01    2      88.333 103.418 119.711
HETATM 6300 C3   PO01    2      87.602 104.585 118.944
HETATM 6301 O3   PO01    2      86.621 104.079 117.971
HETATM 6302 CR   PO01    2      84.691 102.775 117.530
HETATM 6303 CR   PO01    2      83.280 102.682 117.374
HETATM 6304 CR   PO01    2      82.396 103.808 117.575
HETATM 6305 CR   PO01    2      83.047 104.996 118.041
HETATM 6306 CR   PO01    2      84.463 105.031 118.258
HETATM 6307 CR   PO01    2      85.312 103.905 118.069
HETATM 6308 O3   PO01    2      75.986  95.931 117.187
HETATM 6309 C3   PO01    2      76.640  96.203 115.916
HETATM 6310 C3   PO01    2      77.291  96.552 117.240
HETATM 6311 C3   PO01    2      77.394  98.089 117.603
HETATM 6312 O3   PO01    2      78.500  98.522 116.803
HETATM 6313 C3   PO01    2      80.152 104.435 118.483
HETATM 6314 C3   PO01    2      80.694 104.633 116.067
HETATM 6315 C3   PO01    2      80.868 103.705 117.319
HETATM 6316 CR   PO01    2      79.739 100.110 118.073
HETATM 6317 CR   PO01    2      80.493 101.320 118.142
HETATM 6318 CR   PO01    2      80.294 102.290 117.117
HETATM 6319 CR   PO01    2      79.653 101.929 115.975
HETATM 6320 CR   PO01    2      79.018 100.699 115.795
HETATM 6321 CR   PO01    2      79.052  99.762 116.875
HETATM 6322 H    PO01    1      78.857 121.631  67.341
HETATM 6323 H    PO01    1      77.581 121.422  66.183
HETATM 6324 H    PO01    1      80.389 122.542  65.720
HETATM 6325 H    PO01    1      78.182 122.537 133.115
HETATM 6326 H    PO01    1      79.298 121.295 133.077
HETATM 6327 H    PO01    1      81.923 122.145 130.998
HETATM 6328 H    PO01    1      81.822 121.880 128.583
HETATM 6329 H    PO01    1      78.054 123.666 128.660
HETATM 6330 H    PO01    1      78.225 123.919 131.044
HETATM 6331 H    PO01    1      77.714 125.930 119.770
HETATM 6332 H    PO01    1      77.884 127.757 119.704
HETATM 6333 H    PO01    1      77.224 128.002 122.303
HETATM 6334 H    PO01    1      77.085 124.894 122.183
HETATM 6335 H    PO01    1      75.650 125.889 122.217
HETATM 6336 H    PO01    1      80.378 121.361 125.135
HETATM 6337 H    PO01    1      81.285 122.441 126.275
HETATM 6338 H    PO01    1      81.110 120.753 126.690
HETATM 6339 H    PO01    1      77.582 120.932 127.758
HETATM 6340 H    PO01    1      78.223 120.273 126.323
HETATM 6341 H    PO01    1      79.065 120.079 127.859
HETATM 6342 H    PO01    1      75.616 124.054 124.992
HETATM 6343 H    PO01    1      76.628 122.364 126.162
HETATM 6344 H    PO01    1      80.317 124.497 126.016
HETATM 6345 H    PO01    1      79.215 125.990 124.681
HETATM 6346 O3   PO01    1      78.660 123.669  65.957
HETATM 6347 C3   PO01    1      78.689 121.421  66.255
HETATM 6348 C3   PO01    1      79.359 122.512  65.428
HETATM 6349 C3   PO01    1      79.190 122.331 133.331
HETATM 6350 O3   PO01    1      80.080 123.165 132.584
HETATM 6351 CR   PO01    1      81.037 122.399 130.499
HETATM 6352 CR   PO01    1      80.938 122.142 129.044
HETATM 6353 CR   PO01    1      79.749 122.505 128.352
HETATM 6354 CR   PO01    1      78.846 123.309 129.136
HETATM 6355 CR   PO01    1      78.923 123.451 130.518
HETATM 6356 CR   PO01    1      80.030 122.994 131.222
HETATM 6357 O3   PO01    1      78.837 126.850 121.386
HETATM 6358 C3   PO01    1      77.877 126.850 120.361
HETATM 6359 C3   PO01    1      77.439 126.986 121.844
HETATM 6360 C3   PO01    1      76.730 125.837 122.576
HETATM 6361 O3   PO01    1      76.788 126.128 124.043
HETATM 6362 C3   PO01    1      80.627 121.615 126.187
HETATM 6363 C3   PO01    1      78.526 120.752 127.216
HETATM 6364 C3   PO01    1      79.351 122.062 126.970
HETATM 6365 CR   PO01    1      76.627 124.092 125.159
HETATM 6366 CR   PO01    1      77.196 123.099 125.937
HETATM 6367 CR   PO01    1      78.617 123.118 126.199
HETATM 6368 CR   PO01    1      79.378 124.294 125.816
HETATM 6369 CR   PO01    1      78.723 125.219 125.003
HETATM 6370 CR   PO01    1      77.384 125.146 124.703
HETATM 6371 H    PO01    1      96.294 106.841 129.682
HETATM 6372 H    PO01    1      95.722 105.843 128.621
HETATM 6373 H    PO01    1      93.474 105.757 130.340
HETATM 6374 H    PO01    1      93.234 108.186 131.211
HETATM 6375 H    PO01    1      94.794 108.642 130.869
HETATM 6376 H    PO01    1      92.543 108.429 133.644
HETATM 6377 H    PO01    1      90.713 107.201 134.684
HETATM 6378 H    PO01    1      92.938 103.771 134.543
HETATM 6379 H    PO01    1      94.772 104.884 133.297
HETATM 6380 H    PO01    1      86.837 109.944  70.163
HETATM 6381 H    PO01    1      86.934 108.448  71.087
HETATM 6382 H    PO01    1      88.763 109.318  72.399
HETATM 6383 H    PO01    1      90.532 109.798  70.701
HETATM 6384 H    PO01    1      89.356 109.620  69.355
HETATM 6385 H    PO01    1      89.045 105.408 133.860
HETATM 6386 H    PO01    1      89.462 103.721 133.646
HETATM 6387 H    PO01    1      88.357 104.160  65.468
HETATM 6388 H    PO01    1      89.873 102.681  66.907
HETATM 6389 H    PO01    1      90.917 102.496  65.406
HETATM 6390 H    PO01    1      91.595 102.907  66.967
HETATM 6391 H    PO01    1      88.230 107.521  68.895
HETATM 6392 H    PO01    1      88.263 106.152  66.857
HETATM 6393 H    PO01    1      91.988 104.721  68.183
HETATM 6394 H    PO01    1      91.849 106.215  70.096
HETATM 6395 O3   PO01    1      93.657 107.216 128.886
HETATM 6396 C3   PO01    1      95.626 106.011 129.694
HETATM 6397 C3   PO01    1      94.183 106.557 130.049
HETATM 6398 C3   PO01    1      94.159 107.763 131.098
HETATM 6399 O3   PO01    1      94.624 107.276 132.431
HETATM 6400 CR   PO01    1      92.559 107.411 133.679
HETATM 6401 CR   PO01    1      91.500 106.719 134.353
HETATM 6402 CR   PO01    1      91.663 105.361 134.674
HETATM 6403 CR   PO01    1      92.817 104.696 134.245
HETATM 6404 CR   PO01    1      93.832 105.322 133.481
HETATM 6405 CR   PO01    1      93.632 106.643 133.138
HETATM 6406 O3   PO01    1      88.751 111.192  71.666
HETATM 6407 C3   PO01    1      87.000 109.504  71.184
HETATM 6408 C3   PO01    1      88.532 109.796  71.431
HETATM 6409 C3   PO01    1      89.622 109.306  70.375
HETATM 6410 O3   PO01    1      89.984 107.899  70.623
HETATM 6411 C3   PO01    1      89.272 104.514 134.379
HETATM 6412 C3   PO01    1      90.783 103.063  66.335
HETATM 6413 C3   PO01    1      90.498 104.552  65.897
HETATM 6414 CR   PO01    1      88.985 106.934  68.700
HETATM 6415 CR   PO01    1      89.032 106.053  67.553
HETATM 6416 CR   PO01    1      90.249 105.297  67.257
HETATM 6417 CR   PO01    1      91.234 105.333  68.238
HETATM 6418 CR   PO01    1      91.120 106.191  69.371
HETATM 6419 CR   PO01    1      90.051 107.045  69.560
HETATM 6420 H    PO01    1      86.190 120.081  71.045
HETATM 6421 H    PO01    1      84.714 120.106  72.038
HETATM 6422 H    PO01    1      83.499 118.844  70.385
HETATM 6423 H    PO01    1      84.501 116.759  70.068
HETATM 6424 H    PO01    1      84.939 117.321  71.661
HETATM 6425 H    PO01    1      87.211 114.769  70.299
HETATM 6426 H    PO01    1      88.455 113.645  71.798
HETATM 6427 H    PO01    1      89.312 117.338  73.685
HETATM 6428 H    PO01    1      88.143 118.506  71.887
HETATM 6429 H    PO01    1      85.310 119.437  81.054
HETATM 6430 H    PO01    1      83.685 118.577  81.145
HETATM 6431 H    PO01    1      84.751 116.735  79.828
HETATM 6432 H    PO01    1      87.372 118.260  79.954
HETATM 6433 H    PO01    1      86.406 118.256  78.382
HETATM 6434 H    PO01    1      88.506 112.805  74.147
HETATM 6435 H    PO01    1      89.976 112.626  73.307
HETATM 6436 H    PO01    1      89.946 112.585  75.067
HETATM 6437 H    PO01    1      91.750 114.538  74.785
HETATM 6438 H    PO01    1      91.568 114.654  73.118
HETATM 6439 H    PO01    1      91.202 116.063  74.216
HETATM 6440 H    PO01    1      89.553 116.872  78.293
HETATM 6441 H    PO01    1      90.717 115.791  76.543
HETATM 6442 H    PO01    1      87.098 114.494  74.863
HETATM 6443 H    PO01    1      86.050 115.058  76.911
HETATM 6444 O3   PO01    1      84.744 119.199  68.790
HETATM 6445 C3   PO01    1      85.124 120.131  71.030
HETATM 6446 C3   PO01    1      84.584 118.951  70.151
HETATM 6447 C3   PO01    1      85.141 117.537  70.559
HETATM 6448 O3   PO01    1      86.477 117.367  70.180
HETATM 6449 CR   PO01    1      87.572 115.345  71.040
HETATM 6450 CR   PO01    1      88.355 114.679  71.985
HETATM 6451 CR   PO01    1      88.993 115.356  73.062
HETATM 6452 CR   PO01    1      88.877 116.792  72.925
HETATM 6453 CR   PO01    1      88.171 117.465  71.883
HETATM 6454 CR   PO01    1      87.394 116.741  71.024
HETATM 6455 O3   PO01    1      85.604 117.072  81.535
HETATM 6456 C3   PO01    1      84.509 118.834  80.555
HETATM 6457 C3   PO01    1      85.371 117.578  80.165
HETATM 6458 C3   PO01    1      86.649 117.712  79.299
HETATM 6459 O3   PO01    1      86.956 116.376  78.931
HETATM 6460 C3   PO01    1      89.534 113.103  74.182
HETATM 6461 C3   PO01    1      91.181 115.007  74.053
HETATM 6462 C3   PO01    1      89.719 114.658  74.152
HETATM 6463 CR   PO01    1      89.023 116.350  77.599
HETATM 6464 CR   PO01    1      89.713 115.846  76.496
HETATM 6465 CR   PO01    1      89.029 115.203  75.433
HETATM 6466 CR   PO01    1      87.642 115.089  75.523
HETATM 6467 CR   PO01    1      86.990 115.445  76.713
HETATM 6468 CR   PO01    1      87.659 116.122  77.769
HETATM 6469 H    PO01    1      83.198 106.869  82.891
HETATM 6470 H    PO01    1      84.510 106.316  83.951
HETATM 6471 H    PO01    1      82.924 104.485  82.197
HETATM 6472 H    PO01    1      84.191 103.091  83.706
HETATM 6473 H    PO01    1      82.603 103.123  84.297
HETATM 6474 H    PO01    1      85.657 106.098  85.972
HETATM 6475 H    PO01    1      88.023 105.749  86.703
HETATM 6476 H    PO01    1      87.213 101.615  86.859
HETATM 6477 H    PO01    1      85.139 101.783  85.866
HETATM 6478 H    PO01    1      89.405 111.064  91.364
HETATM 6479 H    PO01    1      90.028 111.351  92.970
HETATM 6480 H    PO01    1      91.438 109.099  92.776
HETATM 6481 H    PO01    1      90.962 109.032  90.115
HETATM 6482 H    PO01    1      89.352 108.492  90.484
HETATM 6483 H    PO01    1      89.445 101.276  86.929
HETATM 6484 H    PO01    1      90.670 101.822  88.061
HETATM 6485 H    PO01    1      88.947 101.640  88.456
HETATM 6486 H    PO01    1      91.073 103.295  85.877
HETATM 6487 H    PO01    1      89.673 102.771  85.161
HETATM 6488 H    PO01    1      90.028 104.473  85.304
HETATM 6489 H    PO01    1      89.464 105.028  91.646
HETATM 6490 H    PO01    1      88.738 103.546  89.751
HETATM 6491 H    PO01    1      91.173 105.575  87.065
HETATM 6492 H    PO01    1      91.875 107.077  88.871
HETATM 6493 O3   PO01    1      81.686 105.278  83.641
HETATM 6494 C3   PO01    1      83.912 106.084  83.080
HETATM 6495 C3   PO01    1      82.995 104.854  83.258
HETATM 6496 C3   PO01    1      83.463 103.722  84.206
HETATM 6497 O3   PO01    1      83.894 104.250  85.494
HETATM 6498 CR   PO01    1      86.042 105.167  86.140
HETATM 6499 CR   PO01    1      87.404 104.956  86.585
HETATM 6500 CR   PO01    1      87.853 103.671  86.899
HETATM 6501 CR   PO01    1      86.930 102.577  86.643
HETATM 6502 CR   PO01    1      85.701 102.707  86.089
HETATM 6503 CR   PO01    1      85.172 104.035  85.943
HETATM 6504 O3   PO01    1      89.428 108.928  93.147
HETATM 6505 C3   PO01    1      90.239 110.866  92.033
HETATM 6506 C3   PO01    1      90.503 109.346  92.212
HETATM 6507 C3   PO01    1      90.392 108.552  90.836
HETATM 6508 O3   PO01    1      90.926 107.239  91.142
HETATM 6509 C3   PO01    1      89.650 101.981  87.673
HETATM 6510 C3   PO01    1      89.965 103.524  85.811
HETATM 6511 C3   PO01    1      89.299 103.457  87.207
HETATM 6512 CR   PO01    1      89.761 105.184  90.630
HETATM 6513 CR   PO01    1      89.403 104.324  89.589
HETATM 6514 CR   PO01    1      89.787 104.399  88.219
HETATM 6515 CR   PO01    1      90.731 105.478  87.988
HETATM 6516 CR   PO01    1      91.183 106.314  89.017
HETATM 6517 CR   PO01    1      90.585 106.253  90.227
HETATM 6518 H    PO01    1      96.159 122.562  69.097
HETATM 6519 H    PO01    1      96.152 123.022  70.761
HETATM 6520 H    PO01    1      94.594 120.999  71.241
HETATM 6521 H    PO01    1      94.335 119.198  69.407
HETATM 6522 H    PO01    1      94.880 120.467  68.287
HETATM 6523 H    PO01    1      90.457 120.228  69.929
HETATM 6524 H    PO01    1      89.022 118.535  69.007
HETATM 6525 H    PO01    1      91.623 118.402  65.700
HETATM 6526 H    PO01    1      93.042 119.937  66.863
HETATM 6527 H    PO01    1      80.303 118.763  67.506
HETATM 6528 H    PO01    1      80.914 120.480  67.253
HETATM 6529 H    PO01    1      81.544 119.671 134.339
HETATM 6530 H    PO01    1      82.998 118.233  67.112
HETATM 6531 H    PO01    1      83.387 119.915  66.824
HETATM 6532 H    PO01    1      90.785 116.169  65.319
HETATM 6533 H    PO01    1      89.103 115.817 134.435
HETATM 6534 H    PO01    1      89.769 117.307 133.962
HETATM 6535 H    PO01    1      88.904 116.148  68.620
HETATM 6536 H    PO01    1      88.955 115.080  67.358
HETATM 6537 H    PO01    1      90.447 115.665  68.046
HETATM 6538 H    PO01    1      84.754 116.423  66.597
HETATM 6539 H    PO01    1      86.970 115.849  67.196
HETATM 6540 H    PO01    1      88.397 119.306  65.288
HETATM 6541 H    PO01    1      86.193 119.830 134.177
HETATM 6542 O3   PO01    1      96.456 120.268  70.468
HETATM 6543 C3   PO01    1      95.480 122.516  69.962
HETATM 6544 C3   PO01    1      95.177 120.968  70.282
HETATM 6545 C3   PO01    1      94.320 120.214  69.260
HETATM 6546 O3   PO01    1      92.947 120.689  69.352
HETATM 6547 CR   PO01    1      90.737 119.759  69.090
HETATM 6548 CR   PO01    1      89.845 118.882  68.504
HETATM 6549 CR   PO01    1      90.163 118.278  67.315
HETATM 6550 CR   PO01    1      91.378 118.684  66.708
HETATM 6551 CR   PO01    1      92.264 119.568  67.324
HETATM 6552 CR   PO01    1      92.017 120.025  68.618
HETATM 6553 O3   PO01    1      81.198 117.659  65.380
HETATM 6554 C3   PO01    1      80.462 119.598  66.770
HETATM 6555 C3   PO01    1      81.570 119.033  65.772
HETATM 6556 C3   PO01    1      83.055 118.990  66.341
HETATM 6557 O3   PO01    1      83.958 118.674 134.721
HETATM 6558 C3   PO01    1      89.817 116.585  65.310
HETATM 6559 C3   PO01    1      89.490 115.967  67.749
HETATM 6560 C3   PO01    1      89.317 117.166  66.690
HETATM 6561 CR   PO01    1      85.483 117.077  66.299
HETATM 6562 CR   PO01    1      86.783 116.670  66.619
HETATM 6563 CR   PO01    1      87.900 117.540  66.355
HETATM 6564 CR   PO01    1      87.645 118.737  65.670
HETATM 6565 CR   PO01    1      86.314 119.041  65.310
HETATM 6566 CR   PO01    1      85.192 118.263  65.636
HETATM 6567 H    PO01    1      68.955 131.659 108.820
HETATM 6568 H    PO01    1      69.931 130.546 107.788
HETATM 6569 H    PO01    1      69.345 132.011 105.734
HETATM 6570 H    PO01    1      68.783 134.464 106.339
HETATM 6571 H    PO01    1      68.181 133.803 107.803
HETATM 6572 H    PO01    1      66.338 131.003 105.039
HETATM 6573 H    PO01    1      67.190 130.171 102.822
HETATM 6574 H    PO01    1      67.738 134.369 101.860
HETATM 6575 H    PO01    1      67.492  65.430 104.061
HETATM 6576 H    PO01    1      74.216  68.484  98.752
HETATM 6577 H    PO01    1      73.812  68.488 100.430
HETATM 6578 H    PO01    1      74.965  66.407 100.779
HETATM 6579 H    PO01    1      73.092  66.174  98.481
HETATM 6580 H    PO01    1      72.569  66.528 100.109
HETATM 6581 H    PO01    1      67.294 129.636 100.447
HETATM 6582 H    PO01    1      68.674 130.144  99.372
HETATM 6583 H    PO01    1      68.996 129.774 101.046
HETATM 6584 H    PO01    1      67.317 132.112  98.523
HETATM 6585 H    PO01    1      66.083 132.016  99.810
HETATM 6586 H    PO01    1      66.983 133.393  99.701
HETATM 6587 H    PO01    1      71.388 133.735  97.942
HETATM 6588 H    PO01    1      69.286 132.844  98.378
HETATM 6589 H    PO01    1      70.281 132.184 102.378
HETATM 6590 H    PO01    1      72.451 133.245 101.960
HETATM 6591 O3   PO01    1      70.619 133.117 107.194
HETATM 6592 C3   PO01    1      69.089 131.296 107.857
HETATM 6593 C3   PO01    1      69.406 132.450 106.785
HETATM 6594 C3   PO01    1      68.311 133.525 106.725
HETATM 6595 O3   PO01    1      67.034 133.315 106.070
HETATM 6596 CR   PO01    1      66.843 131.654 104.361
HETATM 6597 CR   PO01    1      67.159 131.210 103.029
HETATM 6598 CR   PO01    1      67.553 132.194 102.042
HETATM 6599 CR   PO01    1      67.548 133.580 102.426
HETATM 6600 CR   PO01    1      67.421 133.930 103.771
HETATM 6601 CR   PO01    1      67.053 133.015 104.751
HETATM 6602 O3   PO01    1      75.670  66.168  98.867
HETATM 6603 C3   PO01    1      74.589  68.205  99.716
HETATM 6604 C3   PO01    1      74.693  66.664  99.782
HETATM 6605 C3   PO01    1      73.346  66.014  99.448
HETATM 6606 O3   PO01    1      73.375 134.082  99.912
HETATM 6607 C3   PO01    1      68.251 130.201 100.392
HETATM 6608 C3   PO01    1      67.042 132.297  99.641
HETATM 6609 C3   PO01    1      68.104 131.759 100.701
HETATM 6610 CR   PO01    1      71.125 133.533  98.920
HETATM 6611 CR   PO01    1      69.902 132.937  99.196
HETATM 6612 CR   PO01    1      69.513 132.466 100.474
HETATM 6613 CR   PO01    1      70.448 132.574 101.467
HETATM 6614 CR   PO01    1      71.744 133.144 101.233
HETATM 6615 CR   PO01    1      72.045 133.581  99.965
HETATM 6616 H    PO01    1      74.451 120.671 108.855
HETATM 6617 H    PO01    1      73.067 119.779 109.377
HETATM 6618 H    PO01    1      76.059 118.960 109.604
HETATM 6619 H    PO01    1      75.244 116.639 110.003
HETATM 6620 H    PO01    1      73.643 117.210 110.357
HETATM 6621 H    PO01    1      76.156 115.311 112.047
HETATM 6622 H    PO01    1      75.407 113.601 113.543
HETATM 6623 H    PO01    1      73.066 116.477 115.617
HETATM 6624 H    PO01    1      73.773 118.054 113.918
HETATM 6625 H    PO01    1      69.614 107.319 112.655
HETATM 6626 H    PO01    1      70.163 105.576 112.264
HETATM 6627 H    PO01    1      72.119 105.770 113.897
HETATM 6628 H    PO01    1      72.263 108.017 115.346
HETATM 6629 H    PO01    1      70.727 108.488 114.764
HETATM 6630 H    PO01    1      75.514 114.559 117.218
HETATM 6631 H    PO01    1      75.433 112.756 117.262
HETATM 6632 H    PO01    1      76.161 113.623 116.024
HETATM 6633 H    PO01    1      73.086 115.125 117.312
HETATM 6634 H    PO01    1      71.992 114.081 116.260
HETATM 6635 H    PO01    1      72.769 113.371 117.551
HETATM 6636 H    PO01    1      74.513 109.000 114.810
HETATM 6637 H    PO01    1      75.307 111.065 115.744
HETATM 6638 H    PO01    1      72.074 113.132 113.958
HETATM 6639 H    PO01    1      71.291 111.039 113.005
HETATM 6640 O3   PO01    1      74.958 118.346 108.042
HETATM 6641 C3   PO01    1      74.104 119.945 109.620
HETATM 6642 C3   PO01    1      75.057 118.682 109.475
HETATM 6643 C3   PO01    1      74.707 117.482 110.419
HETATM 6644 O3   PO01    1      75.103 117.783 111.802
HETATM 6645 CR   PO01    1      75.361 115.547 112.639
HETATM 6646 CR   PO01    1      75.069 114.586 113.645
HETATM 6647 CR   PO01    1      74.279 114.803 114.797
HETATM 6648 CR   PO01    1      73.729 116.157 114.854
HETATM 6649 CR   PO01    1      74.061 117.137 113.811
HETATM 6650 CR   PO01    1      74.846 116.806 112.727
HETATM 6651 O3   PO01    1      69.988 106.101 114.379
HETATM 6652 C3   PO01    1      70.148 106.425 113.011
HETATM 6653 C3   PO01    1      71.320 106.603 113.941
HETATM 6654 C3   PO01    1      71.673 108.002 114.477
HETATM 6655 O3   PO01    1      72.383 108.756 113.346
HETATM 6656 C3   PO01    1      75.327 113.661 116.623
HETATM 6657 C3   PO01    1      72.845 114.149 116.810
HETATM 6658 C3   PO01    1      74.002 113.733 115.831
HETATM 6659 CR   PO01    1      74.060 109.938 114.672
HETATM 6660 CR   PO01    1      74.446 111.184 115.186
HETATM 6661 CR   PO01    1      73.680 112.419 115.100
HETATM 6662 CR   PO01    1      72.569 112.349 114.204
HETATM 6663 CR   PO01    1      72.220 111.144 113.554
HETATM 6664 CR   PO01    1      72.915 109.957 113.809
HETATM 6665 H    PO01    1     105.393 110.817 122.618
HETATM 6666 H    PO01    1     104.753 109.431 122.124
HETATM 6667 H    PO01    1     106.940 108.979 120.729
HETATM 6668 H    PO01    1     106.558 111.025 119.119
HETATM 6669 H    PO01    1     105.344 111.677 120.145
HETATM 6670 H    PO01    1     105.326 110.255 116.861
HETATM 6671 H    PO01    1     103.794 111.065 115.319
HETATM 6672 H    PO01    1     100.856 111.312 118.105
HETATM 6673 H    PO01    1     102.319 110.293 119.799
HETATM 6674 H    PO01    1      97.100 105.759 108.811
HETATM 6675 H    PO01    1      96.987 105.545 110.492
HETATM 6676 H    PO01    1      98.823 107.088 108.988
HETATM 6677 H    PO01    1      98.871 107.025 112.025
HETATM 6678 H    PO01    1      98.386 108.315 111.073
HETATM 6679 H    PO01    1      99.615 112.767 116.675
HETATM 6680 H    PO01    1      99.152 112.298 114.955
HETATM 6681 H    PO01    1      99.259 111.019 116.125
HETATM 6682 H    PO01    1     101.172 113.807 114.488
HETATM 6683 H    PO01    1     101.940 113.581 115.952
HETATM 6684 H    PO01    1     102.717 113.071 114.571
HETATM 6685 H    PO01    1     100.323 110.572 111.051
HETATM 6686 H    PO01    1     100.597 112.084 112.762
HETATM 6687 H    PO01    1     101.173 108.820 115.413
HETATM 6688 H    PO01    1     101.039 107.363 113.694
HETATM 6689 O3   PO01    1     107.726 110.769 121.437
HETATM 6690 C3   PO01    1     105.705 109.833 122.346
HETATM 6691 C3   PO01    1     106.581 110.027 121.071
HETATM 6692 C3   PO01    1     105.872 110.764 119.914
HETATM 6693 O3   PO01    1     104.912 109.737 119.449
HETATM 6694 CR   PO01    1     104.321 110.300 117.131
HETATM 6695 CR   PO01    1     103.473 110.864 116.219
HETATM 6696 CR   PO01    1     102.129 111.201 116.534
HETATM 6697 CR   PO01    1     101.747 111.001 117.856
HETATM 6698 CR   PO01    1     102.648 110.427 118.838
HETATM 6699 CR   PO01    1     103.952 110.162 118.483
HETATM 6700 O3   PO01    1      99.533 105.424 109.787
HETATM 6701 C3   PO01    1      97.186 106.300 109.747
HETATM 6702 C3   PO01    1      98.677 106.537 109.899
HETATM 6703 C3   PO01    1      99.088 107.497 111.083
HETATM 6704 O3   PO01    1     100.466 107.894 111.080
HETATM 6705 C3   PO01    1      99.684 112.002 115.872
HETATM 6706 C3   PO01    1     101.769 113.055 115.029
HETATM 6707 C3   PO01    1     101.177 111.680 115.444
HETATM 6708 CR   PO01    1     100.643 110.158 111.921
HETATM 6709 CR   PO01    1     100.811 111.118 112.960
HETATM 6710 CR   PO01    1     101.031 110.679 114.313
HETATM 6711 CR   PO01    1     101.078 109.252 114.475
HETATM 6712 CR   PO01    1     100.935 108.347 113.440
HETATM 6713 CR   PO01    1     100.678 108.748 112.138
HETATM 6714 H    PO01    1      82.978 134.578 127.437
HETATM 6715 H    PO01    1      81.693 134.101 126.306
HETATM 6716 H    PO01    1      80.044 134.239 127.631
HETATM 6717 H    PO01    1      81.716 132.776 128.908
HETATM 6718 H    PO01    1      80.595 133.701 129.960
HETATM 6719 H    PO01    1      84.682 132.645 129.178
HETATM 6720 H    PO01    1      86.251 131.678 130.573
HETATM 6721 H    PO01    1      84.202 132.953 134.003
HETATM 6722 H    PO01    1      82.534 133.970 132.508
HETATM 6723 H    PO01    1      91.631 130.782  67.591
HETATM 6724 H    PO01    1      92.433 131.988  66.435
HETATM 6725 H    PO01    1      91.440 134.034  67.676
HETATM 6726 H    PO01    1      90.283 133.064  69.873
HETATM 6727 H    PO01    1      89.981 131.618  68.964
HETATM 6728 H    PO01    1      84.600 129.704 132.540
HETATM 6729 H    PO01    1      85.575 129.082 133.932
HETATM 6730 H    PO01    1      84.235 130.278 134.091
HETATM 6731 H    PO01    1      87.832 129.756 133.270
HETATM 6732 H    PO01    1      87.075 129.743 131.824
HETATM 6733 H    PO01    1      88.148 131.139 132.163
HETATM 6734 H    PO01    1      89.047 134.141  65.862
HETATM 6735 H    PO01    1      88.196 133.251 133.436
HETATM 6736 H    PO01    1      86.001 130.472  66.382
HETATM 6737 H    PO01    1      87.142 131.435  68.385
HETATM 6738 O3   PO01    1      80.554  66.555 128.557
HETATM 6739 C3   PO01    1      81.977  65.447 126.971
HETATM 6740 C3   PO01    1      80.968  65.300 128.121
HETATM 6741 C3   PO01    1      81.472 133.825 129.321
HETATM 6742 O3   PO01    1      82.668 134.303 130.070
HETATM 6743 CR   PO01    1      84.591 132.762 130.171
HETATM 6744 CR   PO01    1      85.517 132.179 131.051
HETATM 6745 CR   PO01    1      85.425 132.175 132.452
HETATM 6746 CR   PO01    1      84.313 132.858 132.980
HETATM 6747 CR   PO01    1      83.409 133.553 132.175
HETATM 6748 CR   PO01    1      83.528 133.536 130.753
HETATM 6749 O3   PO01    1      92.491 132.433  68.581
HETATM 6750 C3   PO01    1      91.949 131.810  67.412
HETATM 6751 C3   PO01    1      91.288 132.971  67.989
HETATM 6752 C3   PO01    1      90.097 132.718  68.893
HETATM 6753 O3   PO01    1      88.956 133.425  68.386
HETATM 6754 C3   PO01    1      85.121 130.034 133.475
HETATM 6755 C3   PO01    1      87.403 130.443 132.546
HETATM 6756 C3   PO01    1      86.204 131.137 133.252
HETATM 6757 CR   PO01    1      88.413 133.457  66.084
HETATM 6758 CR   PO01    1      87.824 132.892 134.318
HETATM 6759 CR   PO01    1      86.832 131.823 134.461
HETATM 6760 CR   PO01    1      86.600 131.321  66.349
HETATM 6761 CR   PO01    1      87.336 131.786  67.510
HETATM 6762 CR   PO01    1      88.268 132.885  67.339
HETATM 6763 H    PO01    1      76.327 106.959  74.543
HETATM 6764 H    PO01    1      75.167 106.218  73.600
HETATM 6765 H    PO01    1      74.356 106.143  75.752
HETATM 6766 H    PO01    1      74.058 108.114  77.152
HETATM 6767 H    PO01    1      74.785 109.113  76.029
HETATM 6768 H    PO01    1      78.409 107.525  75.728
HETATM 6769 H    PO01    1      80.253 109.173  75.742
HETATM 6770 H    PO01    1      77.931 111.551  78.268
HETATM 6771 H    PO01    1      76.056 110.168  78.092
HETATM 6772 H    PO01    1      84.637 112.281  79.951
HETATM 6773 H    PO01    1      85.459 114.039  80.024
HETATM 6774 H    PO01    1      84.503 114.359  82.357
HETATM 6775 H    PO01    1      83.912 112.169  83.690
HETATM 6776 H    PO01    1      83.966 111.260  82.248
HETATM 6777 H    PO01    1      82.712 111.802  76.518
HETATM 6778 H    PO01    1      82.104 110.183  76.207
HETATM 6779 H    PO01    1      81.698 111.402  75.137
HETATM 6780 H    PO01    1      80.762 113.653  76.185
HETATM 6781 H    PO01    1      79.680 112.680  75.162
HETATM 6782 H    PO01    1      79.098 113.264  76.642
HETATM 6783 H    PO01    1      81.566 114.131  80.747
HETATM 6784 H    PO01    1      80.703 113.925  78.488
HETATM 6785 H    PO01    1      80.878 109.717  78.961
HETATM 6786 H    PO01    1      81.759 109.999  81.241
HETATM 6787 O3   PO01    1      73.069 107.483  74.783
HETATM 6788 C3   PO01    1      75.361 107.149  74.051
HETATM 6789 C3   PO01    1      74.401 107.166  75.261
HETATM 6790 C3   PO01    1      74.846 108.099  76.452
HETATM 6791 O3   PO01    1      76.193 107.713  76.916
HETATM 6792 CR   PO01    1      78.323 108.405  76.263
HETATM 6793 CR   PO01    1      79.355 109.388  76.208
HETATM 6794 CR   PO01    1      79.275 110.590  76.960
HETATM 6795 CR   PO01    1      78.012 110.790  77.622
HETATM 6796 CR   PO01    1      76.942 109.919  77.558
HETATM 6797 CR   PO01    1      77.107 108.749  76.932
HETATM 6798 O3   PO01    1      85.751 112.807  81.686
HETATM 6799 C3   PO01    1      84.937 113.179  80.513
HETATM 6800 C3   PO01    1      84.473 113.348  81.935
HETATM 6801 C3   PO01    1      83.678 112.223  82.584
HETATM 6802 O3   PO01    1      82.242 112.343  82.387
HETATM 6803 C3   PO01    1      81.839 111.214  76.198
HETATM 6804 C3   PO01    1      79.973 112.839  76.222
HETATM 6805 C3   PO01    1      80.421 111.594  76.986
HETATM 6806 CR   PO01    1      81.460 113.198  80.341
HETATM 6807 CR   PO01    1      80.996 113.118  79.020
HETATM 6808 CR   PO01    1      80.873 111.819  78.487
HETATM 6809 CR   PO01    1      81.131 110.671  79.267
HETATM 6810 CR   PO01    1      81.589 110.827  80.569
HETATM 6811 CR   PO01    1      81.842 112.118  81.088
HETATM 6812 H    PO01    1      93.406  66.949  77.743
HETATM 6813 H    PO01    1      93.347  66.403  79.480
HETATM 6814 H    PO01    1      95.404  68.031  79.897
HETATM 6815 H    PO01    1      95.880  69.696  78.092
HETATM 6816 H    PO01    1      94.600  69.178  77.132
HETATM 6817 H    PO01    1      98.030  69.903  76.500
HETATM 6818 H    PO01    1      98.471  70.322  74.134
HETATM 6819 H    PO01    1      95.649  67.325  73.104
HETATM 6820 H    PO01    1      95.336  66.827  75.346
HETATM 6821 H    PO01    1     102.437 130.534  68.374
HETATM 6822 H    PO01    1     102.699 131.989  67.484
HETATM 6823 H    PO01    1     100.564 131.302  69.619
HETATM 6824 H    PO01    1     100.480 133.995  68.402
HETATM 6825 H    PO01    1     101.166 133.663  69.890
HETATM 6826 H    PO01    1      95.152  69.043  71.518
HETATM 6827 H    PO01    1      95.948  70.635  71.721
HETATM 6828 H    PO01    1      96.113  69.906  70.286
HETATM 6829 H    PO01    1      98.700  69.939  70.344
HETATM 6830 H    PO01    1      98.438  70.922  71.736
HETATM 6831 H    PO01    1      99.544  69.597  71.793
HETATM 6832 H    PO01    1      99.992 134.453  71.926
HETATM 6833 H    PO01    1      99.174  67.191  72.836
HETATM 6834 H    PO01    1      96.741  67.708  69.437
HETATM 6835 H    PO01    1      97.602  65.538  68.653
HETATM 6836 O3   PO01    1      93.347  68.328  79.208
HETATM 6837 C3   PO01    1      93.755  67.049  78.693
HETATM 6838 C3   PO01    1      94.719  68.172  78.949
HETATM 6839 C3   PO01    1      95.409  68.864  77.808
HETATM 6840 O3   PO01    1      96.405  67.956  77.309
HETATM 6841 CR   PO01    1      97.489  69.352  75.716
HETATM 6842 CR   PO01    1      97.756  69.612  74.363
HETATM 6843 CR   PO01    1      97.109  68.819  73.336
HETATM 6844 CR   PO01    1      96.191  67.853  73.748
HETATM 6845 CR   PO01    1      96.027  67.527  75.059
HETATM 6846 CR   PO01    1      96.655  68.287  76.056
HETATM 6847 O3   PO01    1     100.100 131.397  67.495
HETATM 6848 C3   PO01    1     102.372 131.625  68.464
HETATM 6849 C3   PO01    1     100.842 131.915  68.696
HETATM 6850 C3   PO01    1     100.492 133.324  69.174
HETATM 6851 O3   PO01    1      99.143 133.374  69.850
HETATM 6852 C3   PO01    1      96.029  69.672  71.351
HETATM 6853 C3   PO01    1      98.536  69.949  71.420
HETATM 6854 C3   PO01    1      97.343  68.975  71.881
HETATM 6855 CR   PO01    1      99.328  65.638  71.399
HETATM 6856 CR   PO01    1      98.839  66.892  71.921
HETATM 6857 CR   PO01    1      97.796  67.620  71.278
HETATM 6858 CR   PO01    1      97.398  67.123  70.025
HETATM 6859 CR   PO01    1      97.789  65.822  69.567
HETATM 6860 CR   PO01    1      98.793 134.627  70.237
HETATM 6861 H    PO01    1      78.883 106.975  82.153
HETATM 6862 H    PO01    1      79.368 105.374  82.283
HETATM 6863 H    PO01    1      80.697 106.533  81.088
HETATM 6864 H    PO01    1      81.040 106.003  78.851
HETATM 6865 H    PO01    1      79.570 104.904  78.949
HETATM 6866 H    PO01    1      80.977 101.783  80.623
HETATM 6867 H    PO01    1      81.641  99.944  79.482
HETATM 6868 H    PO01    1      83.377 102.519  76.375
HETATM 6869 H    PO01    1      82.486 104.380  77.760
HETATM 6870 H    PO01    1      91.363  97.668  75.068
HETATM 6871 H    PO01    1      90.436  99.112  74.539
HETATM 6872 H    PO01    1      91.336 100.231  76.779
HETATM 6873 H    PO01    1      89.710  99.120  78.263
HETATM 6874 H    PO01    1      89.369  97.865  76.916
HETATM 6875 H    PO01    1      81.685  98.333  77.859
HETATM 6876 H    PO01    1      82.802  97.600  76.788
HETATM 6877 H    PO01    1      83.427  98.114  78.370
HETATM 6878 H    PO01    1      81.242  99.547  75.773
HETATM 6879 H    PO01    1      82.324 100.690  75.024
HETATM 6880 H    PO01    1      82.693  98.992  74.834
HETATM 6881 H    PO01    1      87.236  99.902  74.515
HETATM 6882 H    PO01    1      84.748  99.742  74.560
HETATM 6883 H    PO01    1      84.894  99.696  78.756
HETATM 6884 H    PO01    1      87.490  99.760  78.677
HETATM 6885 O3   PO01    1      79.523 107.539  79.925
HETATM 6886 C3   PO01    1      78.887 106.040  81.643
HETATM 6887 C3   PO01    1      79.824 106.353  80.467
HETATM 6888 C3   PO01    1      80.362 105.331  79.518
HETATM 6889 O3   PO01    1      81.251 104.291  80.030
HETATM 6890 CR   PO01    1      81.435 101.918  79.704
HETATM 6891 CR   PO01    1      81.976 100.829  78.972
HETATM 6892 CR   PO01    1      82.643 100.959  77.686
HETATM 6893 CR   PO01    1      82.792 102.334  77.245
HETATM 6894 CR   PO01    1      82.305 103.420  78.033
HETATM 6895 CR   PO01    1      81.574 103.235  79.209
HETATM 6896 O3   PO01    1      91.896  98.300  77.469
HETATM 6897 C3   PO01    1      91.306  98.770  75.136
HETATM 6898 C3   PO01    1      91.082  99.146  76.628
HETATM 6899 C3   PO01    1      89.656  98.930  77.136
HETATM 6900 O3   PO01    1      88.818  99.936  76.491
HETATM 6901 C3   PO01    1      82.715  98.385  77.549
HETATM 6902 C3   PO01    1      82.281  99.767  75.595
HETATM 6903 C3   PO01    1      83.123  99.788  76.907
HETATM 6904 CR   PO01    1      86.669  99.847  75.363
HETATM 6905 CR   PO01    1      85.254  99.718  75.430
HETATM 6906 CR   PO01    1      84.625  99.819  76.741
HETATM 6907 CR   PO01    1      85.391  99.825  77.924
HETATM 6908 CR   PO01    1      86.862  99.747  77.842
HETATM 6909 CR   PO01    1      87.441  99.838  76.598
HETATM 6910 H    PO01    1      81.575 126.948  82.426
HETATM 6911 H    PO01    1      81.971 125.700  83.513
HETATM 6912 H    PO01    1      80.812 124.523  81.983
HETATM 6913 H    PO01    1      78.742 124.993  80.937
HETATM 6914 H    PO01    1      79.986 126.150  80.573
HETATM 6915 H    PO01    1      78.458 126.961  79.134
HETATM 6916 H    PO01    1      76.524 127.142  77.681
HETATM 6917 H    PO01    1      74.068 127.826  81.211
HETATM 6918 H    PO01    1      76.132 127.636  82.496
HETATM 6919 H    PO01    1      69.342 134.686  82.232
HETATM 6920 H    PO01    1      67.855 133.703  81.943
HETATM 6921 H    PO01    1      69.122 134.238  79.935
HETATM 6922 H    PO01    1      71.346 132.635  81.094
HETATM 6923 H    PO01    1      71.366 133.984  79.995
HETATM 6924 H    PO01    1      74.338 126.140  76.726
HETATM 6925 H    PO01    1      72.929 127.326  76.425
HETATM 6926 H    PO01    1      74.722 127.899  76.542
HETATM 6927 H    PO01    1      73.655 125.182  78.740
HETATM 6928 H    PO01    1      72.736 126.148  79.967
HETATM 6929 H    PO01    1      72.227 125.926  78.336
HETATM 6930 H    PO01    1      70.129 129.944  79.736
HETATM 6931 H    PO01    1      71.176 127.920  79.327
HETATM 6932 H    PO01    1      74.631 129.868  78.192
HETATM 6933 H    PO01    1      73.482 131.867  78.301
HETATM 6934 O3   PO01    1      79.462 124.568  83.452
HETATM 6935 C3   PO01    1      81.162 126.364  83.180
HETATM 6936 C3   PO01    1      80.217 125.323  82.512
HETATM 6937 C3   PO01    1      79.354 125.811  81.373
HETATM 6938 O3   PO01    1      78.535 126.889  81.762
HETATM 6939 CR   PO01    1      77.547 127.145  79.529
HETATM 6940 CR   PO01    1      76.387 127.207  78.716
HETATM 6941 CR   PO01    1      75.087 127.434  79.309
HETATM 6942 CR   PO01    1      74.971 127.585  80.739
HETATM 6943 CR   PO01    1      76.169 127.468  81.478
HETATM 6944 CR   PO01    1      77.453 127.151  80.955
HETATM 6945 O3   PO01    1      68.513 132.221  80.062
HETATM 6946 C3   PO01    1      68.940 133.615  81.968
HETATM 6947 C3   PO01    1      69.367 133.290  80.496
HETATM 6948 C3   PO01    1      70.877 133.044  80.235
HETATM 6949 O3   PO01    1      71.064 132.381  79.057
HETATM 6950 C3   PO01    1      73.973 127.185  76.942
HETATM 6951 C3   PO01    1      73.041 126.109  78.882
HETATM 6952 C3   PO01    1      73.783 127.362  78.473
HETATM 6953 CR   PO01    1      71.047 129.958  79.384
HETATM 6954 CR   PO01    1      71.665 128.741  79.135
HETATM 6955 CR   PO01    1      73.043 128.632  78.766
HETATM 6956 CR   PO01    1      73.676 129.869  78.523
HETATM 6957 CR   PO01    1      73.024 131.098  78.710
HETATM 6958 CR   PO01    1      71.685 131.159  79.127
HETATM 6959 H    PO01    1      94.685 110.408 133.802
HETATM 6960 H    PO01    1      96.466 110.077 133.290
HETATM 6961 H    PO01    1      97.107 110.976  66.020
HETATM 6962 H    PO01    1      95.206 110.981  67.886
HETATM 6963 H    PO01    1      94.053 110.875  66.650
HETATM 6964 H    PO01    1      92.459 113.434  66.437
HETATM 6965 H    PO01    1      91.597 114.448 133.869
HETATM 6966 H    PO01    1      95.441 114.025 132.133
HETATM 6967 H    PO01    1      96.308 113.290 134.136
HETATM 6968 H    PO01    1      99.762 119.142 127.652
HETATM 6969 H    PO01    1     100.320 120.697 128.259
HETATM 6970 H    PO01    1      98.996 120.475 130.324
HETATM 6971 H    PO01    1      98.342 118.080 130.803
HETATM 6972 H    PO01    1      98.325 117.821 129.117
HETATM 6973 H    PO01    1      92.150 113.106 130.827
HETATM 6974 H    PO01    1      92.377 114.227 129.523
HETATM 6975 H    PO01    1      93.854 113.364 130.165
HETATM 6976 H    PO01    1      91.454 116.051 130.311
HETATM 6977 H    PO01    1      90.890 115.055 131.698
HETATM 6978 H    PO01    1      91.649 116.548 131.981
HETATM 6979 H    PO01    1      95.515 119.023 132.024
HETATM 6980 H    PO01    1      94.060 117.187 132.792
HETATM 6981 H    PO01    1      94.418 115.438 128.997
HETATM 6982 H    PO01    1      96.093 117.225 128.344
HETATM 6983 O3   PO01    1      95.848 109.187  65.746
HETATM 6984 C3   PO01    1      95.699 110.082 134.078
HETATM 6985 C3   PO01    1      96.015 110.548  66.007
HETATM 6986 C3   PO01    1      94.998 111.304  66.901
HETATM 6987 O3   PO01    1      94.978 112.739  66.869
HETATM 6988 CR   PO01    1      93.078 113.621  65.620
HETATM 6989 CR   PO01    1      92.601 114.166 133.915
HETATM 6990 CR   PO01    1      93.506 114.458 132.766
HETATM 6991 CR   PO01    1      94.816 114.019 132.911
HETATM 6992 CR   PO01    1      95.309 113.546 134.075
HETATM 6993 CR   PO01    1      94.461 113.341  65.748
HETATM 6994 O3   PO01    1     100.514 119.012 130.160
HETATM 6995 C3   PO01    1      99.463 120.011 128.197
HETATM 6996 C3   PO01    1      99.263 119.660 129.692
HETATM 6997 C3   PO01    1      98.131 118.579 129.875
HETATM 6998 O3   PO01    1      96.826 119.142 130.009
HETATM 6999 C3   PO01    1      92.900 113.815 130.384
HETATM 7000 C3   PO01    1      91.684 115.719 131.336
HETATM 7001 C3   PO01    1      93.069 115.001 131.412
HETATM 7002 CR   PO01    1      95.391 118.223 131.488
HETATM 7003 CR   PO01    1      94.485 117.174 131.815
HETATM 7004 CR   PO01    1      94.105 116.097 130.942
HETATM 7005 CR   PO01    1      94.670 116.166 129.622
HETATM 7006 CR   PO01    1      95.640 117.167 129.299
HETATM 7007 CR   PO01    1      95.934 118.193 130.211
HETATM 7008 H    PO01    1      80.452 131.763 108.418
HETATM 7009 H    PO01    1      80.722 133.271 109.123
HETATM 7010 H    PO01    1      82.816 131.728 108.635
HETATM 7011 H    PO01    1      83.814 131.734 106.405
HETATM 7012 H    PO01    1      82.277 132.374 105.817
HETATM 7013 H    PO01    1      81.206 130.678 104.183
HETATM 7014 H    PO01    1      81.728 129.297 102.206
HETATM 7015 H    PO01    1      85.061 127.739 104.162
HETATM 7016 H    PO01    1      84.381 128.857 106.157
HETATM 7017 H    PO01    1      88.309 124.286  99.778
HETATM 7018 H    PO01    1      88.089 125.391  98.473
HETATM 7019 H    PO01    1      90.702 125.434  98.482
HETATM 7020 H    PO01    1      89.609 127.248  99.514
HETATM 7021 H    PO01    1      90.972 126.795 100.349
HETATM 7022 H    PO01    1      81.739 126.965 101.453
HETATM 7023 H    PO01    1      83.009 125.780 100.901
HETATM 7024 H    PO01    1      82.554 125.909 102.651
HETATM 7025 H    PO01    1      84.076 128.167  99.521
HETATM 7026 H    PO01    1      82.422 128.632 100.058
HETATM 7027 H    PO01    1      83.927 129.613 100.401
HETATM 7028 H    PO01    1      87.487 124.644 101.910
HETATM 7029 H    PO01    1      85.150 125.143 101.913
HETATM 7030 H    PO01    1      85.996 129.265 101.492
HETATM 7031 H    PO01    1      88.291 128.669 101.399
HETATM 7032 O3   PO01    1      83.226 133.674 107.836
HETATM 7033 C3   PO01    1      80.872 132.671 108.221
HETATM 7034 C3   PO01    1      82.404 132.442 107.939
HETATM 7035 C3   PO01    1      82.745 131.760 106.581
HETATM 7036 O3   PO01    1      82.272 130.388 106.532
HETATM 7037 CR   PO01    1      81.918 129.951 104.177
HETATM 7038 CR   PO01    1      82.293 129.288 103.033
HETATM 7039 CR   PO01    1      83.490 128.499 102.937
HETATM 7040 CR   PO01    1      84.235 128.353 104.107
HETATM 7041 CR   PO01    1      83.849 128.941 105.305
HETATM 7042 CR   PO01    1      82.634 129.703 105.367
HETATM 7043 O3   PO01    1      90.808 124.205 100.195
HETATM 7044 C3   PO01    1      88.724 124.595  98.869
HETATM 7045 C3   PO01    1      90.099 125.158  99.371
HETATM 7046 C3   PO01    1      89.998 126.425 100.149
HETATM 7047 O3   PO01    1      89.344 126.413 101.499
HETATM 7048 C3   PO01    1      82.734 126.535 101.709
HETATM 7049 C3   PO01    1      83.509 128.618 100.370
HETATM 7050 C3   PO01    1      83.822 127.710 101.675
HETATM 7051 CR   PO01    1      87.126 125.613 101.786
HETATM 7052 CR   PO01    1      85.760 125.971 101.799
HETATM 7053 CR   PO01    1      85.240 127.288 101.576
HETATM 7054 CR   PO01    1      86.241 128.272 101.562
HETATM 7055 CR   PO01    1      87.625 127.984 101.614
HETATM 7056 CR   PO01    1      88.030 126.667 101.536
HETATM 7057 H    PO01    1      90.137 125.263 123.932
HETATM 7058 H    PO01    1      90.689 123.852 124.941
HETATM 7059 H    PO01    1      87.843 124.552 123.794
HETATM 7060 H    PO01    1      88.441 122.133 125.452
HETATM 7061 H    PO01    1      88.398 121.796 123.885
HETATM 7062 H    PO01    1      84.903 122.115 126.371
HETATM 7063 H    PO01    1      83.716 120.166 126.911
HETATM 7064 H    PO01    1      85.591 118.202 123.761
HETATM 7065 H    PO01    1      86.691 120.331 123.091
HETATM 7066 H    PO01    1      82.933 111.985 119.640
HETATM 7067 H    PO01    1      83.219 111.782 117.993
HETATM 7068 H    PO01    1      82.798 114.532 118.193
HETATM 7069 H    PO01    1      84.369 115.328 119.816
HETATM 7070 H    PO01    1      84.263 113.739 120.704
HETATM 7071 H    PO01    1      84.633 117.646 127.584
HETATM 7072 H    PO01    1      83.700 116.216 127.392
HETATM 7073 H    PO01    1      85.299 116.447 126.603
HETATM 7074 H    PO01    1      81.542 117.233 126.009
HETATM 7075 H    PO01    1      82.278 118.234 127.090
HETATM 7076 H    PO01    1      81.723 118.769 125.405
HETATM 7077 H    PO01    1      82.379 117.266 121.249
HETATM 7078 H    PO01    1      82.952 118.661 123.176
HETATM 7079 H    PO01    1      83.822 115.063 125.307
HETATM 7080 H    PO01    1      83.152 113.752 123.287
HETATM 7081 O3   PO01    1      88.520 124.527 125.798
HETATM 7082 C3   PO01    1      90.025 124.180 124.121
HETATM 7083 C3   PO01    1      88.562 123.955 124.448
HETATM 7084 C3   PO01    1      88.051 122.481 124.534
HETATM 7085 O3   PO01    1      86.634 122.549 124.465
HETATM 7086 CR   PO01    1      85.150 121.277 125.872
HETATM 7087 CR   PO01    1      84.386 120.144 126.163
HETATM 7088 CR   PO01    1      84.483 118.973 125.381
HETATM 7089 CR   PO01    1      85.438 119.050 124.300
HETATM 7090 CR   PO01    1      86.072 120.238 123.917
HETATM 7091 CR   PO01    1      86.036 121.316 124.759
HETATM 7092 O3   PO01    1      84.677 113.723 117.935
HETATM 7093 C3   PO01    1      82.703 112.426 118.658
HETATM 7094 C3   PO01    1      83.465 113.836 118.660
HETATM 7095 C3   PO01    1      83.742 114.460 120.067
HETATM 7096 O3   PO01    1      82.600 114.856 120.875
HETATM 7097 C3   PO01    1      84.358 116.913 126.837
HETATM 7098 C3   PO01    1      82.195 118.062 126.043
HETATM 7099 C3   PO01    1      83.637 117.701 125.631
HETATM 7100 CR   PO01    1      82.638 116.864 122.076
HETATM 7101 CR   PO01    1      82.935 117.630 123.220
HETATM 7102 CR   PO01    1      83.405 116.926 124.373
HETATM 7103 CR   PO01    1      83.415 115.491 124.456
HETATM 7104 CR   PO01    1      83.136 114.728 123.296
HETATM 7105 CR   PO01    1      82.781 115.456 122.105
HETATM 7106 H    PO01    1      77.907  71.774 121.985
HETATM 7107 H    PO01    1      77.724  72.073 123.663
HETATM 7108 H    PO01    1      79.029  74.104 123.530
HETATM 7109 H    PO01    1      81.055  73.348 122.493
HETATM 7110 H    PO01    1      80.239  72.778 121.075
HETATM 7111 H    PO01    1      82.285  70.781 123.869
HETATM 7112 H    PO01    1      84.040  69.381 123.040
HETATM 7113 H    PO01    1      81.779  69.256 119.303
HETATM 7114 H    PO01    1      80.177  70.520 120.350
HETATM 7115 H    PO01    1      83.970 131.019 127.031
HETATM 7116 H    PO01    1      82.631 131.929 126.754
HETATM 7117 H    PO01    1      82.428 130.383 124.571
HETATM 7118 H    PO01    1      84.173 131.582 123.247
HETATM 7119 H    PO01    1      84.754 132.326 124.779
HETATM 7120 H    PO01    1      82.843  66.810 119.096
HETATM 7121 H    PO01    1      83.708  68.273 118.681
HETATM 7122 H    PO01    1      84.652  66.762 119.007
HETATM 7123 H    PO01    1      85.531  69.530 120.039
HETATM 7124 H    PO01    1      85.815  69.082 121.628
HETATM 7125 H    PO01    1      86.241  68.000 120.337
HETATM 7126 H    PO01    1      85.102 134.620 124.418
HETATM 7127 H    PO01    1      85.687  66.826 122.750
HETATM 7128 H    PO01    1      81.816  66.535 121.180
HETATM 7129 H    PO01    1      81.566 133.907 122.430
HETATM 7130 O3   PO01    1      78.641  74.695 121.744
HETATM 7131 C3   PO01    1      77.584  72.590 122.704
HETATM 7132 C3   PO01    1      78.840  73.623 122.616
HETATM 7133 C3   PO01    1      80.187  72.804 122.238
HETATM 7134 O3   PO01    1      80.183  71.520 122.865
HETATM 7135 CR   PO01    1      82.211  70.397 122.971
HETATM 7136 CR   PO01    1      83.169  69.579 122.443
HETATM 7137 CR   PO01    1      83.051  69.026 121.127
HETATM 7138 CR   PO01    1      81.981  69.447 120.326
HETATM 7139 CR   PO01    1      80.965  70.272 120.909
HETATM 7140 CR   PO01    1      81.054  70.723 122.257
HETATM 7141 O3   PO01    1      84.270 129.676 125.043
HETATM 7142 C3   PO01    1      83.030 130.928 126.588
HETATM 7143 C3   PO01    1      83.308 130.677 125.068
HETATM 7144 C3   PO01    1      83.839 131.888 124.290
HETATM 7145 O3   PO01    1      82.932 132.958 124.168
HETATM 7146 C3   PO01    1      83.768  67.389 119.276
HETATM 7147 C3   PO01    1      85.472  68.637 120.708
HETATM 7148 C3   PO01    1      84.043  67.984 120.776
HETATM 7149 CR   PO01    1      84.497  65.357 123.652
HETATM 7150 CR   PO01    1      84.796  66.382 122.755
HETATM 7151 CR   PO01    1      83.854  66.770 121.754
HETATM 7152 CR   PO01    1      82.563  66.150 121.740
HETATM 7153 CR   PO01    1      82.403 134.454 122.504
HETATM 7154 CR   PO01    1      83.330 134.042 123.463
HETATM 7155 H    PO01    1      87.642 127.101  68.249
HETATM 7156 H    PO01    1      87.878 126.245  66.648
HETATM 7157 H    PO01    1      85.410 125.792  66.551
HETATM 7158 H    PO01    1      84.058 127.541  68.247
HETATM 7159 H    PO01    1      85.556 127.368  69.265
HETATM 7160 H    PO01    1      82.102 125.595  68.278
HETATM 7161 H    PO01    1      80.017 126.083  69.216
HETATM 7162 H    PO01    1      81.709 126.280  72.951
HETATM 7163 H    PO01    1      83.895 126.370  71.994
HETATM 7164 H    PO01    1      78.021 122.997  79.858
HETATM 7165 H    PO01    1      76.825 122.897  78.593
HETATM 7166 H    PO01    1      78.253 120.896  77.807
HETATM 7167 H    PO01    1      79.866 122.308  76.737
HETATM 7168 H    PO01    1      79.520 123.640  77.737
HETATM 7169 H    PO01    1      80.094 128.389  72.812
HETATM 7170 H    PO01    1      79.445 128.664  71.283
HETATM 7171 H    PO01    1      78.366 128.586  72.557
HETATM 7172 H    PO01    1      78.138 126.989  70.115
HETATM 7173 H    PO01    1      77.933 125.286  70.609
HETATM 7174 H    PO01    1      77.157 126.472  71.459
HETATM 7175 H    PO01    1      77.091 125.496  75.884
HETATM 7176 H    PO01    1      77.615 126.986  74.039
HETATM 7177 H    PO01    1      80.073 124.055  72.437
HETATM 7178 H    PO01    1      79.583 122.605  74.377
HETATM 7179 O3   PO01    1      86.238 127.640  66.629
HETATM 7180 C3   PO01    1      87.237 126.826  67.296
HETATM 7181 C3   PO01    1      85.757 126.488  67.331
HETATM 7182 C3   PO01    1      84.892 126.847  68.592
HETATM 7183 O3   PO01    1      84.474 125.758  69.429
HETATM 7184 CR   PO01    1      82.058 125.799  69.243
HETATM 7185 CR   PO01    1      80.809 126.098  69.820
HETATM 7186 CR   PO01    1      80.572 126.340  71.212
HETATM 7187 CR   PO01    1      81.805 126.353  71.965
HETATM 7188 CR   PO01    1      83.103 126.215  71.401
HETATM 7189 CR   PO01    1      83.246 125.918  70.044
HETATM 7190 O3   PO01    1      79.769 121.710  79.131
HETATM 7191 C3   PO01    1      77.487 122.281  79.237
HETATM 7192 C3   PO01    1      78.622 121.824  78.275
HETATM 7193 C3   PO01    1      79.078 122.811  77.207
HETATM 7194 O3   PO01    1      77.966 123.279  76.322
HETATM 7195 C3   PO01    1      79.288 128.097  72.207
HETATM 7196 C3   PO01    1      78.044 126.336  70.933
HETATM 7197 C3   PO01    1      79.237 126.615  71.869
HETATM 7198 CR   PO01    1      77.798 125.273  75.185
HETATM 7199 CR   PO01    1      78.139 126.170  74.078
HETATM 7200 CR   PO01    1      79.039 125.740  73.051
HETATM 7201 CR   PO01    1      79.531 124.428  73.153
HETATM 7202 CR   PO01    1      79.192 123.555  74.290
HETATM 7203 CR   PO01    1      78.338 124.001  75.249
HETATM 7204 H    PO01    1     103.215 119.265  88.882
HETATM 7205 H    PO01    1     103.743 120.265  87.533
HETATM 7206 H    PO01    1     103.175 122.438  88.620
HETATM 7207 H    PO01    1     100.831 122.245  88.516
HETATM 7208 H    PO01    1     100.959 120.586  88.156
HETATM 7209 H    PO01    1     100.308 119.931  85.341
HETATM 7210 H    PO01    1      98.249 120.330  84.392
HETATM 7211 H    PO01    1      98.913 124.569  84.965
HETATM 7212 H    PO01    1     100.744 123.957  86.364
HETATM 7213 H    PO01    1      92.689 123.196  91.088
HETATM 7214 H    PO01    1      94.261 123.426  90.353
HETATM 7215 H    PO01    1      93.558 125.960  90.577
HETATM 7216 H    PO01    1      92.283 125.919  88.402
HETATM 7217 H    PO01    1      92.557 124.112  88.442
HETATM 7218 H    PO01    1      97.835 123.682  82.034
HETATM 7219 H    PO01    1      96.227 124.195  82.196
HETATM 7220 H    PO01    1      97.605 124.957  83.078
HETATM 7221 H    PO01    1      95.327 121.799  82.574
HETATM 7222 H    PO01    1      96.928 121.114  82.363
HETATM 7223 H    PO01    1      96.011 120.926  83.916
HETATM 7224 H    PO01    1      95.540 122.802  88.243
HETATM 7225 H    PO01    1      96.404 121.792  86.303
HETATM 7226 H    PO01    1      95.271 125.177  84.005
HETATM 7227 H    PO01    1      94.193 126.034  85.935
HETATM 7228 O3   PO01    1     102.375 121.473  90.306
HETATM 7229 C3   PO01    1     103.676 120.233  88.646
HETATM 7230 C3   PO01    1     102.788 121.506  88.961
HETATM 7231 C3   PO01    1     101.476 121.495  88.076
HETATM 7232 O3   PO01    1     101.807 121.756  86.692
HETATM 7233 CR   PO01    1     100.012 120.910  85.281
HETATM 7234 CR   PO01    1      98.788 121.170  84.646
HETATM 7235 CR   PO01    1      98.337 122.513  84.454
HETATM 7236 CR   PO01    1      99.121 123.584  85.047
HETATM 7237 CR   PO01    1     100.140 123.251  85.887
HETATM 7238 CR   PO01    1     100.653 121.962  85.961
HETATM 7239 O3   PO01    1      91.577 125.356  90.782
HETATM 7240 C3   PO01    1      93.555 123.889  91.044
HETATM 7241 C3   PO01    1      92.896 125.146  90.355
HETATM 7242 C3   PO01    1      92.991 125.112  88.794
HETATM 7243 O3   PO01    1      94.389 125.204  88.437
HETATM 7244 C3   PO01    1      97.149 123.990  82.729
HETATM 7245 C3   PO01    1      96.303 121.644  83.146
HETATM 7246 C3   PO01    1      96.960 122.871  83.827
HETATM 7247 CR   PO01    1      95.437 123.286  87.392
HETATM 7248 CR   PO01    1      96.018 122.717  86.239
HETATM 7249 CR   PO01    1      96.098 123.354  84.955
HETATM 7250 CR   PO01    1      95.330 124.556  84.896
HETATM 7251 CR   PO01    1      94.666 125.125  86.007
HETATM 7252 CR   PO01    1      94.728 124.475  87.275
HETATM 7253 H    PO01    1      84.424 110.297  70.660
HETATM 7254 H    PO01    1      83.907 110.241  72.447
HETATM 7255 H    PO01    1      84.817 107.702  72.300
HETATM 7256 H    PO01    1      83.335 108.055  69.656
HETATM 7257 H    PO01    1      83.915 106.488  70.279
HETATM 7258 H    PO01    1      85.372 105.302  68.155
HETATM 7259 H    PO01    1      85.697 105.038  65.902
HETATM 7260 H    PO01    1      84.751 109.101 134.725
HETATM 7261 H    PO01    1      84.871 109.489  67.563
HETATM 7262 H    PO01    1      89.981 108.191 126.000
HETATM 7263 H    PO01    1      91.418 107.993 127.070
HETATM 7264 H    PO01    1      88.648 108.944 127.711
HETATM 7265 H    PO01    1      91.108 109.251 129.482
HETATM 7266 H    PO01    1      90.166 107.905 129.678
HETATM 7267 H    PO01    1      85.195 105.479 131.548
HETATM 7268 H    PO01    1      86.496 105.138 132.823
HETATM 7269 H    PO01    1      84.631 104.722 133.085
HETATM 7270 H    PO01    1      83.389 108.227 132.990
HETATM 7271 H    PO01    1      83.277 106.807 131.806
HETATM 7272 H    PO01    1      82.926 106.590 133.450
[truncated: 1,862,374 more chars]
