# Supplementary material for: Effect of inorganic material surface chemistry on structures and fracture behaviours of epoxy resin
Source: Nat Commun. 2024 Mar 8;15:1898. doi: 10.1038/s41467-024-46138-6 (PMC10923874; doi:10.1038/s41467-024-46138-6)
Supplement: Supplementary file 4 — Supplementary Data 1 [file 41467_2024_46138_MOESM4_ESM.zip › DGEBA_PACM_Bulk_cured/DGEBA_PACM_Bulk_cured_ratio1.2.mol2]

@<TRIPOS>MOLECULE
DGEBA_MCA_SiO2_xlink_100
     30912      32424         21          0          0
SMALL
USER_CHARGES


@<TRIPOS>ATOM
        1 H          76.062725744         73.290093360         74.354765644 H       1 P1     0.152614564
        2 H          76.730619420         74.836435096         74.832369519 H       1 P1     0.155453485
        3 H          77.413963866         74.028107278         77.030607048 H       1 P1     0.128728718
        4 H          75.130335123         74.021608277         78.017944284 H       1 P1     0.129869561
        5 H          74.306198477         73.876340517         76.494116795 H       1 P1     0.149421281
        6 H          73.237642556         77.164928747         75.999403641 H       1 P1     0.126602281
        7 H          71.669491961         78.378427241         77.175011418 H       1 P1     0.127110657
        8 H          73.812236112         77.470678682         80.657258173 H       1 P1     0.121828593
        9 H          75.290120179         76.116141197         79.365521447 H       1 P1     0.171881406
       10 H         134.725929932         78.694408413         80.763253750 H       1 P1     0.143417657
       11 H         135.030896098         79.223643928         79.138992027 H       1 P1     0.144947714
       12 H         134.224084664         76.533413365         80.141770778 H       1 P1     0.118000140
       13 H          65.679555565         77.695848577         78.274997631 H       1 P1     0.131223578
       14 H          65.465258850         75.927645849         78.352258676 H       1 P1     0.123799412
       15 H          72.888161111         79.358578272         81.592002340 H       1 P1     0.151438147
       16 H          71.269970218         79.882929546         81.972493148 H       1 P1     0.133547764
       17 H          71.692049572         78.231974171         81.998543172 H       1 P1     0.146882582
       18 H          71.096988891         81.145432137         79.829303920 H       1 P1     0.116136810
       19 H          72.682419178         80.550925359         79.134929124 H       1 P1     0.165683606
       20 H          71.277777260         80.401290012         78.188176340 H       1 P1     0.118123668
       21 H          66.931311347         79.264398194         80.565597225 H       1 P1     0.132739803
       22 H          69.166757844         80.111308276         80.743394789 H       1 P1     0.105886922
       23 H          70.589102730         76.313311983         79.277409636 H       1 P1     0.133549218
       24 H          68.259035246         75.524923754         79.373933736 H       1 P1     0.141902983
       25 O          76.428205302         72.224037750         76.810042409 O.3     1 P1    -0.659067540
       26 C          76.835425817         73.779639602         75.001386587 C.3     1 P1    -0.105064879
       27 C          76.539005551         73.603758764         76.534337590 C.3     1 P1     0.114731861
       28 C          75.171907028         74.282308234         76.950185011 C.3     1 P1    -0.035812479
       29 O          75.247840569         75.730137135         76.748915854 O.3     1 P1    -0.544745395
       30 C          73.330609796         77.131102141         76.989873357 C.ar    1 P1    -0.188746180
       31 C          72.442133770         77.919104518         77.735884230 C.ar    1 P1    -0.132126857
       32 C          72.477821751         78.029856793         79.139450650 C.ar    1 P1    -0.003902485
       33 C          73.622586312         77.360231697         79.680946075 C.ar    1 P1    -0.121682721
       34 C          74.536071347         76.625825364         78.918394574 C.ar    1 P1    -0.150717864
       35 C          74.356312353         76.447403324         77.548667323 C.ar    1 P1     0.253475216
       36 O         133.629531938         76.752791000         78.159643847 O.3     1 P1    -0.674711842
       37 C         134.396010928         78.604659965         79.735900019 C.3     1 P1    -0.122796610
       38 C         134.501129171         77.094349740         79.278292983 C.3     1 P1     0.128602495
       39 C          65.328370504         76.866302288         78.929516574 C.3     1 P1    -0.031017168
       40 O          66.111048610         76.825814780         80.175982242 O.3     1 P1    -0.549952222
       41 C          71.809154072         79.118586839         81.446823955 C.3     1 P1    -0.351402338
       42 C          71.640072236         80.362171323         79.236912879 C.3     1 P1    -0.348879961
       43 C          71.525278948         78.979560211         79.889579988 C.3     1 P1     0.036631442
       44 C          67.676203219         78.636253890         80.463288213 C.ar    1 P1    -0.161489252
       45 C          68.992323618         79.127744280         80.420144012 C.ar    1 P1    -0.125177612
       46 C          70.117482357         78.414826567         79.882092166 C.ar    1 P1    -0.009418167
       47 C          69.785695857         76.999849150         79.618667847 C.ar    1 P1    -0.112124257
       48 C          68.487310139         76.488599753         79.670503393 C.ar    1 P1    -0.163388827
       49 C          67.394458532         77.303366482         80.140098716 C.ar    1 P1     0.257841374
       50 H         133.802739809         89.432710265         87.108588469 H       1 P1     0.125363432
       51 H          64.907974379         89.106638880         87.244586833 H       1 P1     0.189745175
       52 H         133.553326947         87.509251518         85.663348145 H       1 P1     0.094517632
       53 H          65.079709588         87.319272126         84.608237048 H       1 P1     0.123662517
       54 H         135.307167095         85.819385653         85.402092979 H       1 P1     0.144440178
       55 H          68.592288380         87.265048909         85.415495934 H       1 P1     0.149935696
       56 H          70.299695600         85.718539200         84.765453401 H       1 P1     0.105783674
       57 H          67.479209597         82.615691093         85.845846804 H       1 P1     0.139258876
       58 H          65.885397882         84.283063487         86.646580141 H       1 P1     0.159384550
       59 H          74.137965690         79.718493141         91.219565325 H       1 P1     0.148356622
       60 H          74.247547143         78.113650096         91.674622789 H       1 P1     0.123515322
       61 H          71.633788678         79.284275491         92.370395493 H       1 P1     0.156613394
       62 H          70.637803517         78.771854297         90.189084709 H       1 P1     0.138619551
       63 H          72.320769354         78.450484776         89.725847385 H       1 P1     0.126966155
       64 H          68.430697927         81.559377252         84.081615615 H       1 P1     0.135187232
       65 H          69.384513158         82.519889508         83.033224222 H       1 P1     0.135668980
       66 H          70.089714438         81.135300351         83.610572773 H       1 P1     0.114622773
       67 H          71.941879864         82.421114533         84.027897318 H       1 P1     0.148479529
       68 H          71.320444639         84.030023794         83.562089545 H       1 P1     0.141945925
       69 H          72.064865364         83.680522736         85.104252335 H       1 P1     0.135933829
       70 H          71.362086782         83.006758473         89.381847435 H       1 P1     0.140543915
       71 H          70.756632886         83.981747849         87.226905245 H       1 P1     0.111211864
       72 H          70.273180022         80.160708987         85.626979974 H       1 P1     0.131426582
       73 H          71.270617051         79.194296946         87.593812999 H       1 P1     0.140057294
       74 O         134.274662168         87.075844093         87.620156854 O.3     1 P1    -0.622228072
       75 C         134.680320589         89.035935758         86.531909978 C.3     1 P1    -0.130891996
       76 C         134.477406427         87.625555622         86.290507846 C.3     1 P1     0.108958030
       77 C          64.959650415         86.847963325         85.584093126 C.3     1 P1    -0.021753495
       78 O          66.238917039         86.906417786         86.198609551 O.3     1 P1    -0.490113289
       79 C          68.440251502         86.268921109         85.471484506 C.ar    1 P1    -0.174415722
       80 C          69.406602636         85.307618316         85.153104672 C.ar    1 P1    -0.130806310
       81 C          69.050304292         83.952331772         85.243792959 C.ar    1 P1    -0.008776248
       82 C          67.781389342         83.613403076         85.791146638 C.ar    1 P1    -0.123953025
       83 C          66.814527178         84.555337600         86.229493819 C.ar    1 P1    -0.162514681
       84 C          67.145966018         85.889113517         85.917162362 C.ar    1 P1     0.240683325
       85 O          71.941048032         77.304177577         92.098852122 O.3     1 P1    -0.663079873
       86 C          73.704834647         78.978909604         91.985855149 C.3     1 P1    -0.136315149
       87 C          72.191724817         78.669117244         91.722944926 C.3     1 P1     0.103699263
       88 C          71.720442101         79.087262136         90.296504917 C.3     1 P1    -0.030778998
       89 O          72.084533502         80.437652603         89.915689730 O.3     1 P1    -0.565179005
       90 C          69.374547046         81.928032389         83.866944289 C.3     1 P1    -0.329663882
       91 C          71.406902270         83.280570601         84.379113277 C.3     1 P1    -0.344633750
       92 C          69.992474537         82.826488831         84.959130119 C.3     1 P1     0.029975396
       93 C          71.235658073         82.359341834         88.603665656 C.ar    1 P1    -0.182372735
       94 C          70.810560290         82.935848422         87.358687094 C.ar    1 P1    -0.121892983
       95 C          70.343784138         82.168894444         86.286265075 C.ar    1 P1     0.001136870
       96 C          70.505541965         80.784001331         86.465224501 C.ar    1 P1    -0.117192727
       97 C          71.091946469         80.181888181         87.615791392 C.ar    1 P1    -0.178822202
       98 C          71.520184453         80.938363640         88.701012048 C.ar    1 P1     0.258423737
       99 H          83.600077564         79.787173737         94.271310049 H       1 P1     0.125200826
      100 H          83.098209902         79.812229312         92.538910373 H       1 P1     0.132907446
      101 H          81.095925071         80.798110352         94.405163859 H       1 P1     0.108053343
      102 H          80.983962479         80.114008941         91.494391499 H       1 P1     0.118310957
      103 H          80.818271801         81.737411361         92.232193320 H       1 P1     0.093268372
      104 H          78.798264360         83.010857503         92.064307776 H       1 P1     0.145332282
      105 H          77.118132725         83.925518086         90.692751431 H       1 P1     0.123966357
      106 H          76.389050791         79.950707536         89.240923134 H       1 P1     0.115002771
      107 H          77.950854837         79.178128088         90.645724482 H       1 P1     0.132443769
      108 H          78.501804157         90.216100190         85.899001177 H       1 P1     0.187107961
      109 H          77.290573814         89.393555701         84.911603021 H       1 P1     0.127652567
      110 H          79.497232328         88.321471599         83.877302566 H       1 P1     0.103126794
      111 H          79.014099387         88.113698203         86.845796073 H       1 P1     0.126053482
      112 H          79.987708940         87.041408762         85.862452125 H       1 P1     0.124118878
      113 H          74.354492165         80.909338960         88.510358467 H       1 P1     0.151598206
      114 H          74.148070699         82.046915663         87.231265732 H       1 P1     0.148348618
      115 H          75.605956536         81.164357914         87.114622225 H       1 P1     0.138122779
      116 H          74.817746583         84.120301040         90.186503930 H       1 P1     0.111442331
      117 H          73.690131484         83.722603501         88.931190745 H       1 P1     0.130503270
      118 H          74.035481400         82.508592999         90.275979858 H       1 P1     0.169054717
      119 H          79.274263290         85.101020266         87.005185615 H       1 P1     0.127672639
      120 H          78.314468232         83.157403621         88.024705931 H       1 P1     0.120550344
      121 H          74.630955154         84.419836644         86.798764331 H       1 P1     0.114734874
      122 H          75.444269167         86.224084017         85.625519761 H       1 P1     0.153181799
      123 O          81.249777077         78.825805534         94.015405006 O.3     1 P1    -0.656992964
      124 C          82.954010331         80.313182493         93.484930954 C.3     1 P1    -0.156914694
      125 C          81.414141316         80.181812048         93.637156615 C.3     1 P1     0.098414333
      126 C          80.607183238         80.718430793         92.375697740 C.3     1 P1     0.006778444
      127 O          79.189800906         80.451954683         92.546596504 O.3     1 P1    -0.547225635
      128 C          78.243146666         82.365455319         91.421384599 C.ar    1 P1    -0.157872282
      129 C          77.245774699         82.888916367         90.616406863 C.ar    1 P1    -0.125525458
      130 C          76.600154320         82.042302975         89.712627416 C.ar    1 P1     0.001252469
      131 C          76.846243669         80.690348065         89.754960529 C.ar    1 P1    -0.127580178
      132 C          77.802996016         80.163203329         90.628817282 C.ar    1 P1    -0.171742451
      133 C          78.431911933         81.023335864         91.528464128 C.ar    1 P1     0.247879793
      134 O          80.735413920         89.410657050         85.181418595 O.3     1 P1    -0.649010817
      135 C          78.243797025         89.865749804         84.874005261 C.3     1 P1    -0.133250524
      136 C          79.343978324         88.800257464         84.841672663 C.3     1 P1     0.117961617
      137 C          79.128651259         87.695299912         85.883668582 C.3     1 P1    -0.033450552
      138 O          78.010107237         86.854128447         85.497520570 O.3     1 P1    -0.563043814
      139 C          74.899604302         81.586529463         87.840850047 C.3     1 P1    -0.332275429
      140 C          74.469028364         83.271141987         89.619375483 C.3     1 P1    -0.328324223
      141 C          75.622626466         82.684543667         88.744214437 C.3     1 P1     0.033636468
      142 C          78.263867368         84.929693801         86.966971170 C.ar    1 P1    -0.187101919
      143 C          77.729673092         83.881219189         87.649075682 C.ar    1 P1    -0.125699218
      144 C          76.291873542         83.626665099         87.704120450 C.ar    1 P1    -0.001898761
      145 C          75.572737062         84.466808534         86.904029207 C.ar    1 P1    -0.129708110
      146 C          76.095023195         85.548622520         86.153699094 C.ar    1 P1    -0.156897554
      147 C          77.470324511         85.825141738         86.270630458 C.ar    1 P1     0.251563972
      148 H         132.497242133         70.823045501         98.919577330 H       1 P1     0.096771103
      149 H         134.168783347         70.784823135         99.102592438 H       1 P1     0.125182023
      150 H         133.413481377         68.666142446         97.813675004 H       1 P1     0.113431176
      151 H         133.042202530         68.926724867         95.515690415 H       1 P1     0.139717694
      152 H         132.901372526         70.645608828         95.667364323 H       1 P1     0.157795794
      153 H         129.621487891         71.248265320         97.556140140 H       1 P1     0.119247020
      154 H         127.725617638         72.229088186         96.550238224 H       1 P1     0.099470908
      155 H         128.738875932         70.409477018         92.857985934 H       1 P1     0.150927741
      156 H         130.750173814         69.609632798         93.991060504 H       1 P1     0.153028165
      157 H         129.492486199         75.794810854         87.335674924 H       1 P1     0.135953490
      158 H         130.396512007         77.021548598         86.460505066 H       1 P1     0.148329031
      159 H         131.311917476         76.724253319         88.625437638 H       1 P1     0.108209506
      160 H         128.789450949         77.490576926         90.026716528 H       1 P1     0.125874223
      161 H         130.373462085         76.957779655         90.772043957 H       1 P1     0.114352380
      162 H         125.526027704         70.539042064         94.093261715 H       1 P1     0.132560839
      163 H         124.920333930         71.581978224         92.828038394 H       1 P1     0.120072734
      164 H         126.378182400         70.478879878         92.599495737 H       1 P1     0.139460985
      165 H         125.316513461         73.770583489         94.131503451 H       1 P1     0.129234656
      166 H         125.630040680         72.674582891         95.515919836 H       1 P1     0.115416553
      167 H         126.751513211         73.933615887         95.068935405 H       1 P1     0.121406383
      168 H         129.695972676         75.544550313         92.524276328 H       1 P1     0.135018001
      169 H         128.847477290         73.867387987         94.036176330 H       1 P1     0.116333581
      170 H         126.169108684         72.524176316         91.010314763 H       1 P1     0.118079476
      171 H         127.362286334         73.858382291         89.449550224 H       1 P1     0.136399727
      172 O         134.996995828         69.834428616         96.982956483 O.3     1 P1    -0.646115169
      173 C         133.468105161         70.853070232         98.354676553 C.3     1 P1    -0.087129840
      174 C         133.618096800         69.659011968         97.398733859 C.3     1 P1     0.119267784
      175 C         132.654956470         69.707648279         96.171521715 C.3     1 P1    -0.016015918
      176 O         131.263164746         69.591692066         96.507516219 O.3     1 P1    -0.546333367
      177 C         129.457996796         71.137473555         96.554009310 C.ar    1 P1    -0.158988152
      178 C         128.313239232         71.662860332         95.952569424 C.ar    1 P1    -0.141833206
      179 C         128.051037192         71.457783341         94.537694604 C.ar    1 P1    -0.001493958
      180 C         128.939708488         70.656997822         93.825992256 C.ar    1 P1    -0.110589771
      181 C         130.078858975         70.154165870         94.484863004 C.ar    1 P1    -0.165768529
      182 C         130.327548709         70.320868332         95.860020526 C.ar    1 P1     0.287733855
      183 O         130.640012228         78.761367493         88.727326138 O.3     1 P1    -0.659206738
      184 C         129.661497213         76.879857669         87.272050094 C.3     1 P1    -0.148208942
      185 C         130.370403800         77.328950691         88.633006822 C.3     1 P1     0.102434813
      186 C         129.686617399         76.827834168         89.884347579 C.3     1 P1    -0.012027293
      187 O         129.422670474         75.422836063         89.795128317 O.3     1 P1    -0.553682917
      188 C         125.852540209         71.114652340         93.278726504 C.3     1 P1    -0.353594260
      189 C         126.062546423         73.217768702         94.682026107 C.3     1 P1    -0.346190223
      190 C         126.872826842         72.238365450         93.835962761 C.3     1 P1     0.030516750
      191 C         129.082619981         74.837580311         92.181934994 C.ar    1 P1    -0.188505017
      192 C         128.523239327         73.923991163         93.086033818 C.ar    1 P1    -0.115589598
      193 C         127.378864388         73.119956953         92.748180220 C.ar    1 P1    -0.001723358
      194 C         127.033332349         73.113253868         91.383843648 C.ar    1 P1    -0.130438120
      195 C         127.674263847         73.948470071         90.441046758 C.ar    1 P1    -0.176729894
      196 C         128.706275593         74.791915951         90.849159005 C.ar    1 P1     0.248138241
      197 H         118.779974450         87.552860061        111.588284011 H       1 P1     0.139561823
      198 H         117.284581411         88.413963684        111.197246882 H       1 P1     0.149229088
      199 H         116.067569092         86.232725071        111.118532985 H       1 P1     0.135894288
      200 H         116.952366495         85.333020120        109.200971926 H       1 P1     0.118903830
      201 H         118.613111110         86.147440418        109.302849226 H       1 P1     0.094743044
      202 H         116.081375551         86.203074373        106.565545192 H       1 P1     0.128824438
      203 H         116.672661057         86.938970609        104.355054801 H       1 P1     0.119392803
      204 H         118.990041841         90.086575701        106.183689647 H       1 P1     0.114107060
      205 H         118.302162663         89.284012934        108.220777458 H       1 P1     0.121617897
      206 H         127.122865812         87.668243727        105.080668481 H       1 P1     0.129633521
      207 H         128.277190746         87.171503340        103.800674092 H       1 P1     0.137798359
      208 H         125.669808897         86.699321368        102.563586504 H       1 P1     0.128148613
      209 H         125.336621844         89.196358471        104.165249083 H       1 P1     0.153384535
      210 H         124.536988030         87.595356968        104.555483766 H       1 P1     0.096224217
      211 H         116.645116965         88.508721908        102.408271608 H       1 P1     0.126246896
      212 H         118.149440657         88.762834788        101.528994141 H       1 P1     0.119431901
      213 H         117.857030100         87.242449531        102.427491410 H       1 P1     0.125155249
      214 H         118.146431599         91.316373824        104.183758247 H       1 P1     0.113060551
      215 H         117.980532393         90.997424218        102.553670799 H       1 P1     0.118640188
      216 H         116.600564261         90.391919478        103.545024777 H       1 P1     0.116223554
      217 H         122.134658404         86.589114308        103.554539271 H       1 P1     0.133684248
      218 H         119.760072454         86.924307217        103.979833354 H       1 P1     0.111583118
      219 H         120.260823642         90.961257240        103.326479643 H       1 P1     0.115872374
      220 H         122.565748150         90.671918550        102.793532704 H       1 P1     0.139673035
      221 O         117.712015711         85.133512926        111.630771546 O.3     1 P1    -0.691119319
      222 C         117.717164333         87.578913031        111.746921588 C.3     1 P1    -0.132002976
      223 C         117.198286356         86.339333150        111.002912889 C.3     1 P1     0.099405720
      224 C         117.522809013         86.254643448        109.494009261 C.3     1 P1    -0.035120637
      225 O         116.845620296         87.340106224        108.915837977 O.3     1 P1    -0.569692870
      226 C         116.665483414         87.054579959        106.488145156 C.ar    1 P1    -0.180623715
      227 C         117.035475387         87.474598430        105.202307797 C.ar    1 P1    -0.123961455
      228 C         117.860206222         88.574449606        105.115283232 C.ar    1 P1    -0.010984631
      229 C         118.355681297         89.287194697        106.243479636 C.ar    1 P1    -0.122583912
      230 C         117.943052738         88.760384658        107.482258921 C.ar    1 P1    -0.178654357
      231 C         117.137752996         87.626533840        107.644680188 C.ar    1 P1     0.254111359
      232 O         126.954181636         88.270330636        102.334529487 O.3     1 P1    -0.669557351
      233 C         127.233300318         86.994023291        104.204874205 C.3     1 P1    -0.152223316
      234 C         126.149621868         87.483278145        103.181412787 C.3     1 P1     0.118107907
      235 C         124.919779824         88.233816058        103.750467132 C.3     1 P1    -0.028049930
      236 O         123.909311387         88.329086413        102.672786917 O.3     1 P1    -0.542698258
      237 C         117.725173861         88.346404649        102.452766403 C.3     1 P1    -0.342179721
      238 C         117.682765628         90.560339097        103.465326887 C.3     1 P1    -0.336764359
      239 C         118.309762323         89.106723136        103.720590629 C.3     1 P1     0.037833373
      240 C         121.765842174         87.471903296        103.446081648 C.ar    1 P1    -0.173127180
      241 C         120.379517601         87.660943382        103.703688068 C.ar    1 P1    -0.126921825
      242 C         119.808393814         88.927244824        103.501139858 C.ar    1 P1     0.000814927
      243 C         120.663987105         90.018963471        103.196608801 C.ar    1 P1    -0.124585835
      244 C         122.016990009         89.783956831        102.982383043 C.ar    1 P1    -0.164427180
      245 C         122.648013535         88.534295523        102.997662776 C.ar    1 P1     0.262681036
      246 H         126.004035955         83.935744430        105.285166279 H       1 P1     0.151450599
      247 H         125.064894284         85.270824102        104.879561111 H       1 P1     0.114201040
      248 H         124.931449615         84.961698340        107.138944130 H       1 P1     0.120858811
      249 H         126.910424515         85.354326368        108.698258586 H       1 P1     0.128394163
      250 H         127.940734021         85.104577877        107.412003277 H       1 P1     0.128204411
      251 H         127.500341310         81.135216164        106.935229288 H       1 P1     0.131601312
      252 H         129.400138398         79.805856527        107.608561383 H       1 P1     0.123664577
      253 H         129.991914807         82.229091296        110.913783020 H       1 P1     0.110104225
      254 H         128.267464431         83.788108313        110.151779699 H       1 P1     0.130714961
      255 H          65.518476006         75.633146563        105.596277597 H       1 P1     0.132236370
      256 H         134.967056698         76.007122761        104.376185976 H       1 P1     0.130776370
      257 H          65.828040268         78.017261427        103.829774769 H       1 P1     0.128036403
      258 H          65.557954942         79.449669594        105.539021396 H       1 P1     0.137195080
      259 H          65.574731276         78.197088089        106.841111783 H       1 P1     0.130986931
      260 H         132.900209001         79.830606178        110.880888626 H       1 P1     0.143399008
      261 H         132.352309527         81.510712363        110.491734388 H       1 P1     0.123497362
      262 H         131.629942825         80.681037613        111.852060581 H       1 P1     0.138805241
      263 H         129.443839786         78.355848777        109.886981886 H       1 P1     0.119295162
      264 H         130.764979020         78.096196265        110.972575868 H       1 P1     0.122475061
      265 H         129.729394623         79.327692266        111.539284651 H       1 P1     0.119674886
      266 H         134.255705749         80.687076469        106.633746047 H       1 P1     0.136665517
      267 H         132.553645606         81.387920598        108.241773172 H       1 P1     0.108172334
      268 H         131.505733987         77.300561502        108.706253352 H       1 P1     0.110433407
      269 H         132.956761386         76.802915817        106.880480177 H       1 P1     0.147927181
      270 O         125.800460290         86.750580516        106.904782751 O.3     1 P1    -0.684733146
      271 C         126.028859212         84.996746987        105.416772291 C.3     1 P1    -0.143482775
      272 C         125.905982120         85.362968010        106.863802085 C.3     1 P1     0.112703930
      273 C         127.005229176         84.800646348        107.725036098 C.3     1 P1    -0.024342237
      274 O         126.827119921         83.377283711        107.830625268 O.3     1 P1    -0.568204153
      275 C         128.112561403         81.441668580        107.761527021 C.ar    1 P1    -0.181604733
      276 C         129.171049183         80.663899149        108.149650708 C.ar    1 P1    -0.138029340
      277 C         129.825717686         80.861373086        109.360193218 C.ar    1 P1     0.003856963
      278 C         129.584799562         82.093150111        110.030465430 C.ar    1 P1    -0.130172640
      279 C         128.594511602         82.969051366        109.598605578 C.ar    1 P1    -0.177132637
      280 C         127.858902881         82.631884245        108.488626285 C.ar    1 P1     0.266747815
      281 O          67.423323263         77.461283624        104.951727802 O.3     1 P1    -0.639488281
      282 C          65.370573173         76.015117159        104.599317106 C.3     1 P1    -0.146097724
      283 C          66.007777757         77.501356318        104.701658462 C.3     1 P1     0.102932321
      284 C          65.326020724         78.438713392        105.781740915 C.3     1 P1    -0.052383284
      285 O         134.531621124         78.342759932        105.651557718 O.3     1 P1    -0.561808692
      286 C         132.022758858         80.562543368        110.846246428 C.3     1 P1    -0.344785210
      287 C         130.166137161         78.874233082        110.583726801 C.3     1 P1    -0.354533246
      288 C         130.974941575         79.935572094        109.808189850 C.3     1 P1     0.031014863
      289 C         133.522856443         80.084581095        106.990020441 C.ar    1 P1    -0.178673579
      290 C         132.584596052         80.436365824        107.931059568 C.ar    1 P1    -0.121896961
      291 C         131.824015101         79.456843086        108.605995730 C.ar    1 P1    -0.001747579
      292 C         132.037549409         78.104491822        108.215432942 C.ar    1 P1    -0.135245819
      293 C         132.898019274         77.759490407        107.177025894 C.ar    1 P1    -0.170713311
      294 C         133.670892798         78.759136078        106.597765956 C.ar    1 P1     0.255089133
      295 H         132.475157221        121.033841572        108.695495915 H       1 P1     0.151316221
      296 H         130.990331314        121.881649869        109.084595537 H       1 P1     0.156194352
      297 H         129.722667750        120.696247732        107.257816826 H       1 P1     0.098523119
      298 H         130.661119109        118.638062917        106.458243865 H       1 P1     0.111987319
      299 H         132.216891120        118.869175481        107.214186398 H       1 P1     0.148694227
      300 H         134.165663060        118.711743222        105.697922353 H       1 P1     0.147149809
      301 H         135.157405549        117.332208918        104.027330943 H       1 P1     0.114506046
      302 H         131.837875407        117.872929158        101.556080631 H       1 P1     0.126890720
      303 H         130.839962113        119.311872782        103.203040581 H       1 P1     0.127638752
      304 H          66.128541797        120.841803899         96.718255090 H       1 P1     0.114077932
      305 H          64.728873154        121.726051186         96.546294121 H       1 P1     0.138815941
      306 H          65.740967774        119.680244921         94.400672638 H       1 P1     0.143201290
      307 H         134.298848850        118.648437538         95.035498043 H       1 P1     0.130746622
      308 H         133.967664191        119.692504101         96.354602295 H       1 P1     0.127545131
      309 H          65.035890075        114.911205842        101.385467709 H       1 P1     0.143280587
      310 H          65.504171098        116.500473025        102.085439591 H       1 P1     0.124351686
      311 H          64.707522559        115.323846154        103.051529324 H       1 P1     0.156742896
      312 H         132.642088408        114.765281718        102.561543510 H       1 P1     0.124437290
      313 H         132.162835546        115.399385503        100.969006617 H       1 P1     0.125117922
      314 H         133.529503886        114.123551268        101.261771168 H       1 P1     0.129219663
      315 H         134.505050836        116.244453127         96.909107015 H       1 P1     0.180966812
      316 H         133.721473944        115.420897063         99.082670722 H       1 P1     0.160964218
      317 H         134.898756075        118.953946104        100.992394236 H       1 P1     0.121056906
      318 H          64.822110096        119.770457872         98.839306040 H       1 P1     0.115772620
      319 O         130.272682847        119.352711587        108.774257432 O.3     1 P1    -0.672895171
      320 C         131.521703383        121.464927376        108.219823422 C.3     1 P1    -0.133371145
      321 C         130.621400993        120.300586110        107.666560042 C.3     1 P1     0.106996223
      322 C         131.377274142        119.398745348        106.636897157 C.3     1 P1    -0.020961460
      323 O         131.822125399        119.950566375        105.413695472 O.3     1 P1    -0.517197947
      324 C         133.667116748        118.566283552        104.858140911 C.ar    1 P1    -0.165377423
      325 C         134.174709735        117.695760092        103.865695698 C.ar    1 P1    -0.133521994
      326 C         133.490557798        117.300998835        102.686914301 C.ar    1 P1     0.006028569
      327 C         132.297582404        118.002043827        102.452221365 C.ar    1 P1    -0.121958684
      328 C         131.735581055        118.843077994        103.421996110 C.ar    1 P1    -0.178059235
      329 C         132.371230461        119.109158328        104.598443270 C.ar    1 P1     0.242541869
      330 O         134.732320577        120.862283731         94.023549548 O.3     1 P1    -0.668805920
      331 C          65.578813348        121.361155522         95.902945376 C.3     1 P1    -0.134758622
      332 C          64.967774563        120.182015632         94.984407717 C.3     1 P1     0.132292823
      333 C         134.793215554        119.166256020         95.870988537 C.3     1 P1    -0.002126049
      334 O          65.068893107        118.509643218         96.660150116 O.3     1 P1    -0.565832611
      335 C          64.763422963        115.716411846        102.050238876 C.3     1 P1    -0.352916953
      336 C         133.028687847        115.096725342        101.598891229 C.3     1 P1    -0.344505905
      337 C         134.061632608        116.294799938        101.681470815 C.3     1 P1     0.037851435
      338 C         134.619772271        116.755754099         97.805845220 C.ar    1 P1    -0.156231419
      339 C         134.149826129        116.298911936         99.060889113 C.ar    1 P1    -0.119044488
      340 C         134.331711065        116.985751855        100.314411564 C.ar    1 P1     0.003237946
      341 C         134.869192453        118.335206912        100.200970517 C.ar    1 P1    -0.129515499
      342 C         135.307090289        118.773288185         98.955983259 C.ar    1 P1    -0.169090111
      343 C         135.196569787        118.021867962         97.802656949 C.ar    1 P1     0.258385198
      344 H          80.758949100         71.557466835        130.741134699 H       1 P1     0.183080330
      345 H          82.579849037         71.517864612        131.228878045 H       1 P1     0.102972023
      346 H          80.180866488         71.475093300        133.080332330 H       1 P1     0.126028432
      347 H          82.942756237         71.935921808        134.053921020 H       1 P1     0.146203372
      348 H          82.545583054         70.229007904        133.770746890 H       1 P1     0.125857923
      349 H          82.055966750         68.735650923         65.387809035 H       1 P1     0.145899667
      350 H          80.540617951         66.988103087         65.873785051 H       1 P1     0.118155035
      351 H          77.380009250         69.750534935         65.029297205 H       1 P1     0.123378289
      352 H          79.039866559         71.426296529        135.244190257 H       1 P1     0.133673620
      353 H          73.826167223         70.658065720         66.625798559 H       1 P1     0.120445157
      354 H          73.998421067         71.983765533         67.771831317 H       1 P1     0.126050499
      355 H          71.321788899         70.472827730         67.591133078 H       1 P1     0.119821552
      356 H          72.027200947         69.569691177         69.812246264 H       1 P1     0.146742906
      357 H          73.589961184         70.214241237         69.501514988 H       1 P1     0.121055893
      358 H          78.612762175         66.198573679        134.536141947 H       1 P1     0.129685616
      359 H          77.000675251         65.628960397        134.886094684 H       1 P1     0.101452575
      360 H          77.380250998         67.229284034        134.123407293 H       1 P1     0.125385492
      361 H          78.846295899         66.212582965         67.406449098 H       1 P1     0.127191486
      362 H          77.551967957         65.215332656         66.847910312 H       1 P1     0.125902458
      363 H          79.060879804         65.213680845         65.972321072 H       1 P1     0.119150649
      364 H          73.135055917         67.643531367         65.893399276 H       1 P1     0.168019229
      365 H          75.102780464         66.917286587         64.811642181 H       1 P1     0.120414948
      366 H          77.301487130         68.193185789         68.220500952 H       1 P1     0.115867541
      367 H          75.311352023         68.771483264         69.274456376 H       1 P1     0.149718307
      368 O          81.346381495         73.177435716        132.696650396 O.3     1 P1    -0.700918273
      369 C          81.571267909         71.194252941        131.473753994 C.3     1 P1    -0.132018788
      370 C          81.208820643         71.777315389        132.857021260 C.3     1 P1     0.090670678
      371 C          82.111126343         71.201339287        133.947688397 C.3     1 P1    -0.022355822
      372 O          81.516704032         71.180589967        135.297346694 O.3     1 P1    -0.549566029
      373 C          81.108952589         68.915389008         65.299147174 C.ar    1 P1    -0.185888357
      374 C          80.189286431         67.910098365         65.541338246 C.ar    1 P1    -0.118003735
      375 C          78.773579229         68.178647032         65.558379488 C.ar    1 P1    -0.005945053
      376 C          78.332838606         69.513033155         65.158386947 C.ar    1 P1    -0.136300605
      377 C          79.301340233         70.540298500         64.865256149 C.ar    1 P1    -0.169698820
      378 C          80.700769913         70.174598505         64.974881665 C.ar    1 P1     0.258389374
      379 O          71.718925689         72.056225998         68.795871221 O.3     1 P1    -0.675591511
      380 C          73.258598343         71.479265789         67.175188472 C.3     1 P1    -0.160663825
      381 C          72.130868393         70.888521241         68.165067735 C.3     1 P1     0.115741358
      382 C          72.735336434         69.773068383         68.977132534 C.3     1 P1    -0.004988953
      383 O          72.896079447         68.466010154         68.483353917 O.3     1 P1    -0.559463189
      384 C          77.645666066         66.504211864        134.912722249 C.3     1 P1    -0.348338419
      385 C          78.325667765         65.796338376         66.538674646 C.3     1 P1    -0.353322747
      386 C          77.730742648         67.026941619         65.681655435 C.3     1 P1     0.036293056
      387 C          74.041171042         67.705762514         66.369634891 C.ar    1 P1    -0.178412753
      388 C          75.198788826         67.259589407         65.743255308 C.ar    1 P1    -0.125030523
      389 C          76.454901905         67.447931965         66.329738985 C.ar    1 P1    -0.015174822
      390 C          76.453396741         68.021761237         67.647683456 C.ar    1 P1    -0.135476377
      391 C          75.275363496         68.320106442         68.329990581 C.ar    1 P1    -0.175823677
      392 C          74.063363743         68.163400544         67.737746516 C.ar    1 P1     0.242921257
      393 H          94.846054331         85.750932443        115.484157582 H       1 P1     0.135855572
      394 H          93.274069471         84.897195619        115.941288634 H       1 P1     0.149577958
      395 H          92.337361924         87.416195477        115.967070314 H       1 P1     0.124319093
      396 H          93.212838875         86.098455812        113.348271849 H       1 P1     0.130001994
      397 H          92.008285479         87.455730289        113.572374106 H       1 P1     0.143597287
      398 H          88.913829333         86.337285563        113.729219098 H       1 P1     0.124686218
      399 H          87.654460048         85.127618642        111.826766932 H       1 P1     0.113881451
      400 H          90.902606829         82.941020198        110.765491900 H       1 P1     0.108069435
      401 H          92.180081307         84.015907664        112.378003497 H       1 P1     0.127996830
      402 H          86.829132531         88.169844034        101.650496680 H       1 P1     0.148999440
      403 H          87.273979369         86.756565177        102.165347835 H       1 P1     0.135790363
      404 H          85.776903129         88.637144644        104.128969025 H       1 P1     0.115236818
      405 H          87.915445429         86.434667564        104.623472393 H       1 P1     0.121165484
      406 H          86.127330472         86.353115640        104.788708246 H       1 P1     0.102690864
      407 H          89.412815794         81.863817925        109.444088407 H       1 P1     0.130721947
      408 H          88.521040810         82.352136807        108.093323947 H       1 P1     0.133609677
      409 H          90.022986787         83.194500235        108.412946390 H       1 P1     0.127710662
      410 H          86.747120817         81.959326194        109.673889254 H       1 P1     0.134562824
      411 H          87.652489053         81.923621566        111.237497576 H       1 P1     0.129341939
      412 H          86.432945865         83.150020360        111.039665008 H       1 P1     0.145964368
      413 H          89.130551749         87.331985137        107.363768496 H       1 P1     0.141167960
      414 H          89.657352826         85.782371013        109.054640584 H       1 P1     0.122984633
      415 H          85.893886819         84.088532791        108.686898753 H       1 P1     0.098133560
      416 H          85.328572882         85.811043223        107.107667311 H       1 P1     0.140277290
      417 O          94.183643735         87.966414966        115.208982660 O.3     1 P1    -0.657854533
      418 C          93.899992845         85.809842806        116.076754077 C.3     1 P1    -0.137885648
      419 C          93.145865290         86.953090054        115.379975424 C.3     1 P1     0.118754173
      420 C          92.477525641         86.546503968        114.014412542 C.3     1 P1    -0.009934825
      421 O          91.339989714         85.667893910        114.307995621 O.3     1 P1    -0.588100230
      422 C          89.290173273         85.537559047        113.136643692 C.ar    1 P1    -0.173836992
      423 C          88.598425758         85.005707695        112.015674741 C.ar    1 P1    -0.121523111
      424 C          89.125697685         84.067128365        111.101240488 C.ar    1 P1     0.002986068
      425 C          90.480516223         83.679362837        111.297615404 C.ar    1 P1    -0.137960849
      426 C          91.273932675         84.395501810        112.254297709 C.ar    1 P1    -0.178227023
      427 C          90.624222552         85.168681755        113.281455151 C.ar    1 P1     0.289442727
      428 O          87.874816530         88.801430987        103.708941263 O.3     1 P1    -0.655558911
      429 C          86.551335292         87.497952683        102.401570159 C.3     1 P1    -0.142818414
      430 C          86.675039630         88.041784824        103.804070291 C.3     1 P1     0.095468679
      431 C          86.959985883         86.975740646        104.843577746 C.3     1 P1    -0.040575768
      432 O          86.965908472         87.579332234        106.061074886 O.3     1 P1    -0.521388814
      433 C          89.171279630         82.695864561        108.880408114 C.3     1 P1    -0.347255007
      434 C          87.183036728         82.560875560        110.501949141 C.3     1 P1    -0.342169130
      435 C          88.332949647         83.506630760        109.942391990 C.3     1 P1     0.027491390
      436 C          88.436223169         86.720057154        107.703271317 C.ar    1 P1    -0.175702457
      437 C          88.763396346         85.724178789        108.644562955 C.ar    1 P1    -0.120608581
      438 C          87.904723224         84.714641951        109.107872676 C.ar    1 P1    -0.008696505
      439 C          86.658809774         84.732540140        108.446229678 C.ar    1 P1    -0.127824891
      440 C          86.304553603         85.733417613        107.545838059 C.ar    1 P1    -0.172708356
      441 C          87.181686710         86.645027874        107.064602513 C.ar    1 P1     0.235971715
      442 H          83.498221544         75.347683770        121.809040467 H       1 P1     0.133078666
      443 H          81.993892486         75.126269525        121.399423888 H       1 P1     0.112925993
      444 H          81.709332564         77.085868716        120.046847787 H       1 P1     0.132756630
      445 H          82.206492430         78.917209871        121.736986847 H       1 P1     0.142073002
      446 H          82.926580405         77.879227524        122.743014812 H       1 P1     0.126724631
      447 H          81.582382193         78.446594290        124.982412550 H       1 P1     0.129647034
      448 H          80.597871481         80.041752901        126.130555364 H       1 P1     0.114214265
      449 H          77.884688218         80.605755955        122.854832057 H       1 P1     0.119253034
      450 H          78.889538805         78.707561243        121.856260955 H       1 P1     0.128058998
      451 H          74.846919091         82.562364266        129.498011806 H       1 P1     0.103759789
      452 H          74.019284976         82.936455860        130.966098117 H       1 P1     0.113525348
      453 H          72.773426949         83.152796554        128.773626964 H       1 P1     0.107395059
      454 H          71.684638490         80.832584416        128.091875431 H       1 P1     0.147668153
      455 H          73.345185911         80.234152562        128.561093035 H       1 P1     0.113430893
      456 H          80.311413663         82.348402865        126.363562594 H       1 P1     0.135774687
      457 H          78.942951501         83.294208291        127.003122193 H       1 P1     0.116329122
      458 H          78.987843898         81.501793681        127.266852789 H       1 P1     0.148977796
      459 H          78.346819600         83.067525817        123.269844434 H       1 P1     0.120748651
      460 H          78.727617083         84.012619205        124.727917773 H       1 P1     0.133387747
      461 H          79.959329227         83.124854162        124.108285754 H       1 P1     0.153988550
      462 H          74.374815326         83.513980012        126.631031386 H       1 P1     0.140915750
      463 H          76.591197156         83.808274377        125.753461819 H       1 P1     0.110006891
      464 H          76.951210899         79.570808029        125.534297498 H       1 P1     0.173422631
      465 H          74.656318203         79.438396120        126.024749359 H       1 P1     0.168800634
      466 O          83.637466428         77.738837410        119.923391453 O.3     1 P1    -0.665650662
      467 C          82.872267998         75.536764260        120.950249840 C.3     1 P1    -0.133983849
      468 C          82.532813905         77.103764782        120.659742201 C.3     1 P1     0.082198664
      469 C          82.197925295         77.860252896        121.936382978 C.3     1 P1    -0.046637209
      470 O          80.931958385         77.347054583        122.559057627 O.3     1 P1    -0.579413892
      471 C          80.811988203         78.859565330        124.505701043 C.ar    1 P1    -0.164908985
      472 C          80.244978992         79.934015540        125.142685347 C.ar    1 P1    -0.113890694
      473 C          79.114400598         80.638716719        124.569982801 C.ar    1 P1     0.006626209
      474 C          78.615015699         80.209449988        123.330410002 C.ar    1 P1    -0.113623569
      475 C          79.264152625         79.084235731        122.690561230 C.ar    1 P1    -0.161811845
      476 C          80.387091314         78.407591507        123.218568874 C.ar    1 P1     0.275699557
      477 O          71.581514184         82.034784846        130.030372930 O.3     1 P1    -0.678748563
      478 C          74.094007610         82.158331181        130.199214862 C.3     1 P1    -0.119805964
      479 C          72.817833290         82.121217861        129.301271210 C.3     1 P1     0.077685182
      480 C          72.717100690         81.081786118        128.265187390 C.3     1 P1    -0.014842812
      481 O          73.057498205         81.373602861        126.893669133 O.3     1 P1    -0.550710824
      482 C          79.249131185         82.313668992        126.567097235 C.3     1 P1    -0.352185936
      483 C          78.908200183         83.122547129        124.228933393 C.3     1 P1    -0.337912910
      484 C          78.535539353         81.941109701        125.146233427 C.3     1 P1     0.038781952
      485 C          74.963678845         82.683452909        126.342354888 C.ar    1 P1    -0.171561749
      486 C          76.263889037         82.882989365        125.859250190 C.ar    1 P1    -0.122229784
      487 C          77.047830071         81.747338200        125.547701703 C.ar    1 P1    -0.008237071
      488 C          76.373935910         80.403429973        125.673383419 C.ar    1 P1    -0.109396547
      489 C          75.038221955         80.355482457        126.036451739 C.ar    1 P1    -0.165015306
      490 C          74.405431944         81.444115240        126.569257809 C.ar    1 P1     0.254857805
      491 H          72.732944129         95.431240635        118.252664651 H       1 P1     0.142200188
      492 H          71.657608547         94.463926171        117.545760146 H       1 P1     0.116672395
      493 H          69.887615157         95.072655791        119.351289662 H       1 P1     0.136060571
      494 H          70.943152393         93.016941143        119.632667419 H       1 P1     0.126731479
      495 H          70.596981531         93.864949069        120.960901411 H       1 P1     0.118926223
      496 H          73.849486545         94.636495741        122.443304528 H       1 P1     0.128889213
      497 H          74.769824136         93.303156584        124.465092498 H       1 P1     0.106926069
      498 H          72.585386159         90.052301340        123.108131225 H       1 P1     0.112320036
      499 H          72.271118279         90.948347047        120.939735776 H       1 P1     0.129820199
      500 H          72.316051024         91.005275784        132.443738176 H       1 P1     0.169627728
      501 H          73.603116525         92.051473852        132.478996304 H       1 P1     0.126334748
      502 H          72.203528827         94.113446807        132.475402948 H       1 P1     0.112415659
      503 H          71.203042473         93.864290577        130.281959818 H       1 P1     0.157587472
      504 H          71.425577235         92.068427234        130.341810882 H       1 P1     0.135222400
      505 H          73.930196069         88.951871613        126.397246129 H       1 P1     0.124061529
      506 H          72.489629625         89.560497558        125.645712749 H       1 P1     0.140855467
      507 H          73.717567240         88.633485881        124.704554360 H       1 P1     0.116984495
      508 H          76.472459333         91.198095498        124.923598270 H       1 P1     0.114060664
      509 H          76.149514176         89.588889930        125.416282601 H       1 P1     0.128267158
      510 H          75.898397806         90.193003961        123.693393822 H       1 P1     0.121103501
      511 H          71.815008613         93.855989192        127.825875102 H       1 P1     0.142369837
      512 H          72.148859499         92.456263901        125.810479668 H       1 P1     0.118700162
      513 H          75.571354411         90.942147265        127.475276481 H       1 P1     0.131588960
      514 H          75.146861938         91.934848724        129.492308579 H       1 P1     0.178954542
      515 O          71.033264977         96.248931822        120.412429589 O.3     1 P1    -0.645801539
      516 C          71.670798270         95.287303885        118.130948089 C.3     1 P1    -0.123672465
      517 C          71.014501407         95.163587845        119.483190124 C.3     1 P1     0.104747813
      518 C          71.282514265         93.832851129        120.195406851 C.3     1 P1    -0.043860809
      519 O          72.656471875         93.623956090        120.437489686 O.3     1 P1    -0.523909876
      520 C          73.677812565         93.623958060        122.556379723 C.ar    1 P1    -0.171841316
      521 C          74.185066427         92.897874049        123.680210196 C.ar    1 P1    -0.133505965
      522 C          73.751541665         91.544159308        123.868960160 C.ar    1 P1     0.000650316
      523 C          73.019314116         90.980918862        122.847283279 C.ar    1 P1    -0.143805299
      524 C          72.638295307         91.601219347        121.669680243 C.ar    1 P1    -0.194180538
      525 C          72.917948416         92.942587917        121.530421787 C.ar    1 P1     0.260601359
      526 O          70.411087817         93.066920167        132.614085741 O.3     1 P1    -0.665874909
      527 C          72.590722715         91.974984190        132.831208855 C.3     1 P1    -0.130814592
      528 C          71.763294179         93.197101061        132.166180572 C.3     1 P1     0.088489230
      529 C          71.865351559         93.076675034        130.678066654 C.3     1 P1    -0.009293908
      530 O          73.163507688         93.363743593        130.152002700 O.3     1 P1    -0.553226971
      531 C          73.531438647         89.426699283        125.483558790 C.3     1 P1    -0.338639308
      532 C          75.753604706         90.386388135        124.743294903 C.3     1 P1    -0.349339485
      533 C          74.237210207         90.798817803        125.073070098 C.3     1 P1     0.032913990
      534 C          72.633791892         93.215253447        127.713808162 C.ar    1 P1    -0.171641452
      535 C          72.837695863         92.464117732        126.533771404 C.ar    1 P1    -0.123190947
      536 C          73.973287217         91.652349813        126.338414359 C.ar    1 P1    -0.001817818
      537 C          74.765816430         91.477886179        127.502199039 C.ar    1 P1    -0.115524272
      538 C          74.537086154         92.090158746        128.707953566 C.ar    1 P1    -0.160337139
      539 C          73.438367921         92.919292114        128.871390702 C.ar    1 P1     0.257825005
      540 H          85.248429675        131.448065375        134.326325629 H       1 P1     0.147119964
      541 H          83.888037255        131.250489127        133.487833749 H       1 P1     0.143293241
      542 H          85.202905428        132.479614844        131.490062922 H       1 P1     0.176829526
      543 H          85.269398870        134.122495377        133.784071042 H       1 P1     0.183110505
      544 H          83.695081713        133.754624425        133.197619710 H       1 P1     0.147182700
      545 H          82.439883791         65.214698268        131.622298685 H       1 P1     0.127842442
      546 H          81.101049371         65.033452798        129.645972030 H       1 P1     0.127272880
      547 H          84.666991266        134.684607347        127.557445569 H       1 P1     0.112251029
      548 H          85.796015233        134.340577147        129.542243959 H       1 P1     0.160179159
      549 H          74.418050692        128.910390133        127.317416656 H       1 P1     0.116565287
      550 H          74.659633807        130.586101093        127.638444276 H       1 P1     0.124804017
      551 H          77.079543479        129.098738957        126.660664995 H       1 P1     0.125500754
      552 H          78.275115010        130.372794865        128.542014426 H       1 P1     0.124798470
      553 H          76.891152654        131.504167277        128.514415629 H       1 P1     0.099335414
      554 H          81.130541142         66.385551300        125.683183456 H       1 P1     0.157969269
      555 H          80.615572310         66.494189722        127.465128712 H       1 P1     0.138259853
      556 H          82.244439968         66.927072057        126.936574415 H       1 P1     0.133541974
      557 H          82.085059819        134.953910113        124.834247699 H       1 P1     0.143182667
      558 H          83.461108610         65.016351563        125.536544819 H       1 P1     0.145011818
      559 H          83.143902334        133.979690502        125.813917190 H       1 P1     0.127075325
      560 H          77.464710420        133.839942082        126.178664024 H       1 P1     0.130070790
      561 H          79.025292992         64.932019815        126.416417594 H       1 P1     0.135795249
      562 H          81.901224881        132.753399017        127.606643930 H       1 P1     0.115745213
      563 H          80.439228261        131.027975338        127.272394386 H       1 P1     0.136084964
      564 O          86.854679676        132.647856472        132.765820139 O.3     1 P1    -0.636136413
      565 C          84.952537992        131.300085557        133.340219588 C.3     1 P1    -0.147383304
      566 C          85.395776653        132.514560692        132.527391274 C.3     1 P1     0.117432331
      567 C          84.715946200        133.873563415        132.916601429 C.3     1 P1    -0.019377267
      568 O          84.889187224        135.045875091        132.039272872 O.3     1 P1    -0.514804786
      569 C          82.931145004         64.855629517        130.752555208 C.ar    1 P1    -0.179077411
      570 C          82.136204576         64.856869032        129.579416214 C.ar    1 P1    -0.131890688
      571 C          82.697215531        135.194095071        128.304646170 C.ar    1 P1    -0.004077081
      572 C          84.110975054        134.796625746        128.350862703 C.ar    1 P1    -0.133082325
      573 C          84.811689884        134.681166735        129.567646629 C.ar    1 P1    -0.154600910
      574 C          84.262720937        135.071521821        130.834402504 C.ar    1 P1     0.245314729
      575 O          76.410759174        128.603892822        128.499986505 O.3     1 P1    -0.693014354
      576 C          75.076118679        129.789810456        127.034424334 C.3     1 P1    -0.061862615
      577 C          76.550534801        129.531593493        127.487564956 C.3     1 P1     0.115423504
      578 C          77.454696756        130.735029289        127.960109429 C.3     1 P1    -0.015485969
      579 O          77.823969711        131.311767888        126.733977313 O.3     1 P1    -0.558780336
      580 C          81.404670507         66.241631481        126.733527748 C.3     1 P1    -0.334712542
      581 C          82.690327109        134.963157016        125.742676196 C.3     1 P1    -0.353972261
      582 C          81.866253562         64.723044841        127.006386512 C.3     1 P1     0.025768922
      583 C          78.393051656        133.658841726        126.542067444 C.ar    1 P1    -0.175949802
      584 C          79.304508857        134.722972828        126.694489533 C.ar    1 P1    -0.118337422
      585 C          80.686665098        134.401864392        127.072457480 C.ar    1 P1     0.007100313
      586 C          80.983656148        133.018583062        127.334966901 C.ar    1 P1    -0.119221723
      587 C          80.054469696        131.986778855        127.274174319 C.ar    1 P1    -0.169387536
      588 C          78.725227063        132.317223495        126.876632065 C.ar    1 P1     0.237758306
      589 H         129.262379082         67.813437099         73.718381629 H       1 P1     0.119303717
      590 H         129.256780487         68.730405840         75.186935934 H       1 P1     0.118088267
      591 H         130.799841069         70.646214223         73.989785534 H       1 P1     0.118314159
      592 H         132.741668513         69.110168819         73.350474478 H       1 P1     0.142264267
      593 H         131.731463511         67.844397832         73.885525245 H       1 P1     0.135380616
      594 H         134.490942449         67.680053378         75.432537689 H       1 P1     0.138883360
      595 H          65.962593554         68.607439854         76.137937972 H       1 P1     0.127983670
      596 H         134.788924497         72.227288438         76.900125654 H       1 P1     0.114939730
      597 H         132.597068047         71.230978119         76.551455200 H       1 P1     0.118260787
      598 H          65.120553285         76.652150264         72.887606736 H       1 P1     0.166840928
      599 H          65.035007288         78.250214029         72.881579951 H       1 P1     0.137864266
      600 H          65.040406510         76.504595561         75.326048483 H       1 P1     0.135327300
      601 H          67.212475714         77.515496372         75.878796330 H       1 P1     0.124477699
      602 H          67.247311826         78.268844220         74.222835266 H       1 P1     0.165129753
      603 H          67.474573683         71.370317796         78.921151570 H       1 P1     0.133251940
      604 H          65.924386712         72.308333592         78.637088206 H       1 P1     0.115787962
      605 H          65.850670155         70.653895217         78.868004854 H       1 P1     0.127306574
      606 H          68.828600571         71.015592112         76.899277546 H       1 P1     0.134315114
      607 H          68.015709204         69.475412444         77.073302650 H       1 P1     0.146991025
      608 H          67.936689127         70.256047408         75.432146604 H       1 P1     0.134270790
      609 H          66.376549535         74.137625589         73.191099530 H       1 P1     0.130235869
      610 H          65.697811263         72.210084254         74.301501195 H       1 P1     0.118690785
      611 H          68.072704988         73.373884383         77.597089599 H       1 P1     0.127025110
      612 H          68.555411664         75.500558358         76.366286657 H       1 P1     0.133668333
      613 O         130.792180304         69.507625755         72.091258684 O.3     1 P1    -0.644234635
      614 C         129.325012952         68.852804807         74.092883970 C.3     1 P1    -0.140802883
      615 C         130.640165036         69.600559724         73.565192749 C.3     1 P1     0.077628871
      616 C         131.891216502         68.824605514         74.057295767 C.3     1 P1    -0.028139889
      617 O         132.084523392         68.930594992         75.473538734 O.3     1 P1    -0.567324367
      618 C         134.543938261         68.653883635         75.712607229 C.ar    1 P1    -0.166079650
      619 C          65.170389419         69.195252433         76.035081435 C.ar    1 P1    -0.127067136
      620 C          65.284519049         70.559872807         76.419291557 C.ar    1 P1    -0.004475900
      621 C         134.737499866         71.289382527         76.548274158 C.ar    1 P1    -0.117883137
      622 C         133.474047194         70.668911286         76.318073789 C.ar    1 P1    -0.174626837
      623 C         133.312242113         69.364382803         75.873826961 C.ar    1 P1     0.251513939
      624 O          64.735408709         78.528361387         75.557754996 O.3     1 P1    -0.669460662
      625 C         135.266936155         77.456474228         73.404456713 C.3     1 P1    -0.126793432
      626 C          65.298392018         77.455259731         74.783905663 C.3     1 P1     0.096890718
      627 C          66.845943212         77.444106547         74.828962577 C.3     1 P1    -0.005934486
      628 O          67.445226351         76.233685022         74.179529324 O.3     1 P1    -0.528552018
      629 C          66.505992127         71.392918949         78.373428445 C.3     1 P1    -0.344301284
      630 C          67.938416115         70.462031715         76.525210902 C.3     1 P1    -0.343698258
      631 C          66.601282361         71.220583825         76.830957982 C.3     1 P1     0.032552162
      632 C          66.658128554         74.061564519         74.191752296 C.ar    1 P1    -0.168384170
      633 C          66.264979722         72.865002379         74.798449872 C.ar    1 P1    -0.122872540
      634 C          66.746766502         72.550970663         76.128682592 C.ar    1 P1     0.005918158
      635 C          67.643991088         73.533349325         76.667769853 C.ar    1 P1    -0.128239529
      636 C          67.937288169         74.742412890         76.016819527 C.ar    1 P1    -0.173302214
      637 C          67.344523874         75.054888796         74.838651369 C.ar    1 P1     0.242167554
      638 H         124.380228649        133.060036448         69.348111971 H       1 P1     0.150583688
      639 H         123.768513374        134.476196649         68.861715556 H       1 P1     0.131712016
      640 H         126.604690796        134.233602391         69.905465393 H       1 P1     0.105071356
      641 H         124.884908263         65.953438152         69.661159470 H       1 P1     0.124719948
      642 H         126.148704402         65.668353610         68.500722162 H       1 P1     0.108882715
      643 H         127.805980400         68.306745989         70.018959086 H       1 P1     0.141147851
      644 H         129.828559208         69.153087102         68.979500286 H       1 P1     0.125845558
      645 H         131.006741780         64.920294148         69.110889618 H       1 P1     0.101094229
      646 H         128.776795340        135.037718177         69.872932538 H       1 P1     0.122399968
      647 H          65.033495015        134.616787370        133.703555950 H       1 P1     0.102378626
      648 H          65.172027109        132.970632038        133.291718703 H       1 P1     0.108492039
      649 H         133.967391109        133.571152252        134.906075693 H       1 P1     0.085977253
      650 H         131.944843410        134.523853912        134.100583823 H       1 P1     0.105699274
      651 H         132.643719745        134.802500750        132.515471940 H       1 P1     0.169659850
      652 H         132.265424557         69.688106434         69.220907652 H       1 P1     0.127724457
      653 H         133.505550686         69.142343768         68.070402576 H       1 P1     0.115947177
      654 H         131.994502427         69.442529167         67.449784334 H       1 P1     0.124631758
      655 H         133.940653418         67.406626267         69.687212415 H       1 P1     0.105850017
      656 H         132.562491802         67.422956689         70.677906325 H       1 P1     0.164921499
      657 H         133.041223572         66.012504238         69.798839379 H       1 P1     0.135130639
      658 H         134.962634649         65.600995458         65.369340370 H       1 P1     0.127514488
      659 H         134.397424743         66.518463447         67.505173042 H       1 P1     0.119966925
      660 H         130.487505617         66.963380186         66.441522586 H       1 P1     0.148918711
      661 H         130.911380022         66.242670828        134.963605730 H       1 P1     0.137380168
      662 O         125.047204577        134.631217059         71.198443417 O.3     1 P1    -0.656283330
      663 C         124.701636441        133.963095744         68.898424931 C.3     1 P1    -0.138740690
      664 C         125.652381721        134.703682342         69.896666475 C.3     1 P1     0.089476878
      665 C         125.883431228         65.523089813         69.507340117 C.3     1 P1    -0.022591958
      666 O         126.829180724         66.019244631         70.515495364 O.3     1 P1    -0.545691058
      667 C         128.417386574         67.624505959         69.717423726 C.ar    1 P1    -0.159919612
      668 C         129.682701756         68.136022045         69.282584415 C.ar    1 P1    -0.100918357
      669 C         130.663061200         67.095489862         69.040311938 C.ar    1 P1     0.014237883
      670 C         130.292118672         65.721461783         69.293861412 C.ar    1 P1    -0.119080218
      671 C         129.002125964         65.323829242         69.759620838 C.ar    1 P1    -0.176371963
      672 C         128.122035468         66.340869257         70.016244650 C.ar    1 P1     0.276535493
      673 O         133.414678019        132.388400978        133.297733539 O.3     1 P1    -0.675322731
      674 C         135.239218602        133.881679827        133.072209149 C.3     1 P1    -0.095488170
      675 C         133.846939732        133.608160959        133.809899605 C.3     1 P1     0.100599507
      676 C         132.829667337        134.771050484        133.590076086 C.3     1 P1    -0.019890608
      677 O         133.384490955         65.333127333        134.032901883 O.3     1 P1    -0.528699919
      678 C         132.440405155         69.025607876         68.386382944 C.3     1 P1    -0.343325984
      679 C         132.921333251         67.069835958         69.811237938 C.3     1 P1    -0.338208897
      680 C         132.024411809         67.506562311         68.564985305 C.3     1 P1     0.035480104
      681 C         134.032295927         65.995143312         65.550204757 C.ar    1 P1    -0.157582429
      682 C         133.679894610         66.553939669         66.815849322 C.ar    1 P1    -0.135004347
      683 C         132.349008575         66.891549965         67.218960292 C.ar    1 P1     0.011112642
      684 C         131.358575155         66.719923779         66.212345263 C.ar    1 P1    -0.132477357
      685 C         131.690242273         66.303388485         64.930015392 C.ar    1 P1    -0.167040875
      686 C         132.958496430         65.870677220        135.282772738 C.ar    1 P1     0.247293292
      687 H          79.214277294         80.289440596         69.093402858 H       1 P1     0.110201086
      688 H          78.149087219         80.921266322         70.325990240 H       1 P1     0.130250930
      689 H          79.778771395         79.981871132         72.046607334 H       1 P1     0.132849062
      690 H          79.422895629         77.615085027         71.595622611 H       1 P1     0.151111313
      691 H          78.713185392         78.145028405         69.958074522 H       1 P1     0.137187134
      692 H          76.327093127         77.732548878         69.715365492 H       1 P1     0.130561823
      693 H          74.690603199         76.052663422         69.783550722 H       1 P1     0.138399807
      694 H          74.799848645         76.309473956         74.042752886 H       1 P1     0.139523009
      695 H          76.704584811         77.672249449         73.835123762 H       1 P1     0.146096878
      696 H          73.449803054         66.127543923         72.289393254 H       1 P1     0.091393990
      697 H          73.694180688         65.061194329         73.795279344 H       1 P1     0.134970058
      698 H          75.326987702         67.076175524         73.470836259 H       1 P1     0.115488056
      699 H          72.843490228         68.740918393         73.425624343 H       1 P1     0.147956949
      700 H          74.038300406         68.448907305         72.127468679 H       1 P1     0.132769499
      701 H          71.714900448         76.724213468         72.297271440 H       1 P1     0.157160753
      702 H          71.077879705         75.041734231         72.803084028 H       1 P1     0.125975547
      703 H          72.217810709         75.999007654         73.860225006 H       1 P1     0.118898932
      704 H          71.731165011         74.139985878         70.586774077 H       1 P1     0.149847112
      705 H          72.315288730         75.699887178         70.088822701 H       1 P1     0.112514742
      706 H          73.277844625         74.351137517         69.867203383 H       1 P1     0.134934334
      707 H          75.433997653         71.015556516         71.647399129 H       1 P1     0.141713563
      708 H          75.118496495         73.321350081         71.132928611 H       1 P1     0.128128567
      709 H          72.352433242         73.599933611         74.309304960 H       1 P1     0.108328556
      710 H          73.028265147         71.548585309         75.123958157 H       1 P1     0.134003163
      711 O          81.132967898         79.363716811         70.613190704 O.3     1 P1    -0.656130236
      712 C          79.207935367         80.711924221         70.122496522 C.3     1 P1    -0.040125707
      713 C          79.751007446         79.577916659         70.993725643 C.3     1 P1     0.063194380
      714 C          78.823306006         78.364684895         70.987588436 C.3     1 P1    -0.039039197
      715 O          77.609694538         78.757918872         71.673121148 O.3     1 P1    -0.531463112
      716 C          76.019565679         77.343602038         70.640346187 C.ar    1 P1    -0.172300407
      717 C          75.007602065         76.386743284         70.681161225 C.ar    1 P1    -0.102171747
      718 C          74.459273176         75.933158903         71.883308369 C.ar    1 P1    -0.005019666
      719 C          75.116230900         76.480846392         73.062645117 C.ar    1 P1    -0.131354550
      720 C          76.259073202         77.268657221         72.991396273 C.ar    1 P1    -0.148381823
      721 C          76.655964900         77.767030156         71.752116369 C.ar    1 P1     0.270369300
      722 O          74.506067611         67.120042877         75.394711651 O.3     1 P1    -0.654260278
      723 C          73.382597941         66.051401157         73.388471338 C.3     1 P1    -0.147612167
      724 C          74.320079760         67.235532171         73.930725653 C.3     1 P1     0.093048111
      725 C          73.880782256         68.614858949         73.177505018 C.3     1 P1    -0.009472514
      726 O          74.607715826         69.720559044         73.803839932 O.3     1 P1    -0.543090490
      727 C          71.962333539         75.783598183         72.794975377 C.3     1 P1    -0.354746757
      728 C          72.573880462         74.785429527         70.594136206 C.3     1 P1    -0.334609917
      729 C          73.130762988         75.088026856         72.038837968 C.3     1 P1     0.033188959
      730 C          74.797862080         71.580293745         72.255171118 C.ar    1 P1    -0.152054013
      731 C          74.585118571         72.924275241         71.905719971 C.ar    1 P1    -0.125853111
      732 C          73.612054823         73.701290382         72.571156133 C.ar    1 P1    -0.003068351
      733 C          73.048939982         73.163173351         73.742323574 C.ar    1 P1    -0.113305025
      734 C          73.374489073         71.837492959         74.184992054 C.ar    1 P1    -0.166352894
      735 C          74.131570510         70.965053538         73.368617029 C.ar    1 P1     0.250118388
      736 H          65.385986735         91.279354497         84.185891533 H       1 P1     0.139534598
      737 H          64.976857632         91.667436135         85.916190424 H       1 P1     0.163941473
      738 H          66.863160965         89.226126400         85.373357964 H       1 P1     0.170367273
      739 H          68.852080342         90.627759213         85.120161288 H       1 P1     0.110015042
      740 H          67.831645053         92.161878024         85.127221600 H       1 P1     0.134728023
      741 H          69.888536019         89.913989525         82.681031632 H       1 P1     0.127961245
      742 H          70.127704763         87.878920696         81.483918457 H       1 P1     0.115544481
      743 H          65.958669239         87.367329622         81.392627030 H       1 P1     0.095347521
      744 H          65.736161575         89.447834401         82.750475296 H       1 P1     0.123944436
      745 H          73.036025351         87.550476186         71.702045148 H       1 P1     0.145392877
      746 H          71.292634385         87.057254569         72.050670484 H       1 P1     0.123761757
      747 H          73.385868553         88.024976757         74.061087107 H       1 P1     0.110574405
      748 H          70.457272205         87.136797699         74.780917909 H       1 P1     0.110649947
      749 H          70.957429243         88.722673318         74.629419324 H       1 P1     0.129981650
      750 H          68.590006569         84.050138739         81.002270468 H       1 P1     0.110934909
      751 H          69.682478567         85.382810410         81.799781261 H       1 P1     0.126756741
      752 H          68.056159065         85.053286055         82.257172298 H       1 P1     0.131383233
      753 H          67.185715550         84.863273209         78.976179565 H       1 P1     0.130277164
      754 H          66.209774874         85.428603969         80.343003030 H       1 P1     0.128694691
      755 H          66.621085866         86.543031323         78.877170380 H       1 P1     0.121422617
      756 H          72.069570490         85.483169879         77.785042843 H       1 P1     0.127601810
      757 H          70.497556185         84.880605745         79.469934170 H       1 P1     0.102730380
      758 H          68.219354115         88.249697230         78.641742504 H       1 P1     0.127467453
      759 H          69.852211684         88.899337142         76.871690318 H       1 P1     0.156299120
      760 O          67.069135793         90.436740152         87.052900523 O.3     1 P1    -0.663001449
      761 C          65.273243492         90.825580541         85.218304043 C.3     1 P1    -0.123716307
      762 C          66.730501903         90.318109651         85.623081046 C.3     1 P1     0.127069218
      763 C          67.829813912         91.048240814         84.875722614 C.3     1 P1    -0.037847645
      764 O          67.690552804         91.074308524         83.495261356 O.3     1 P1    -0.562150898
      765 C          69.081799645         89.409595979         82.379133885 C.ar    1 P1    -0.175998304
      766 C          69.206107630         88.148445795         81.729568774 C.ar    1 P1    -0.118425830
      767 C          68.066236329         87.493192501         81.210527332 C.ar    1 P1     0.000958488
      768 C          66.815132395         87.970764644         81.670699487 C.ar    1 P1    -0.124278909
      769 C          66.667963546         89.132441585         82.480894337 C.ar    1 P1    -0.159956301
      770 C          67.797181785         89.870628452         82.779993810 C.ar    1 P1     0.250986320
      771 O          72.824313603         86.142691109         73.712566515 O.3     1 P1    -0.652533457
      772 C          72.152293631         87.734327298         72.304400936 C.3     1 P1    -0.101936519
      773 C          72.467876846         87.481062243         73.733879581 C.3     1 P1     0.127450629
      774 C          71.350015198         87.733915849         74.798589166 C.3     1 P1    -0.024872061
      775 O          71.896943698         87.588783567         76.124026891 O.3     1 P1    -0.550956573
      776 C          68.675313530         85.080062630         81.418702502 C.3     1 P1    -0.338918478
      777 C          66.974692144         85.732808614         79.604964494 C.3     1 P1    -0.336839930
      778 C          68.208204017         86.225334548         80.388814214 C.3     1 P1     0.036089650
      779 C          71.291050323         86.121180435         77.909607997 C.ar    1 P1    -0.176399153
      780 C          70.371704512         85.754085873         78.935173892 C.ar    1 P1    -0.134882808
      781 C          69.222201838         86.551229162         79.262448964 C.ar    1 P1    -0.001985320
      782 C          69.067390891         87.758205586         78.513330690 C.ar    1 P1    -0.125898555
      783 C          69.946667067         88.132304801         77.507856357 C.ar    1 P1    -0.172206158
      784 C          71.066243781         87.312394610         77.159123105 C.ar    1 P1     0.271173962
      785 H          67.831134285         79.051123102         66.770315569 H       1 P1     0.120411621
      786 H          67.964676164         80.275489931         67.853714559 H       1 P1     0.132259887
      787 H          65.546602252         78.811008177         67.728852482 H       1 P1     0.119014383
      788 H          65.854206514         79.989591015         69.782389773 H       1 P1     0.163056170
      789 H         135.241846061         80.746150272         68.825152010 H       1 P1     0.119352677
      790 H          68.562653218         82.655666084         69.870829278 H       1 P1     0.132973660
      791 H          69.019749123         84.033786098         71.876003412 H       1 P1     0.123631975
      792 H          64.814796717         83.514634242         72.833852866 H       1 P1     0.115788934
      793 H         135.174681429         82.415666875         70.745627558 H       1 P1     0.114605331
      794 H         131.742907641         79.653142180         78.031141251 H       1 P1     0.132275542
      795 H         133.522718742         79.914740383         77.839606922 H       1 P1     0.135424676
      796 H         133.115960857         81.789354471         79.720054459 H       1 P1     0.123453030
      797 H         132.685025090         83.400412492         77.993668107 H       1 P1     0.103054129
      798 H         132.537731021         82.059873925         76.869261093 H       1 P1     0.121424623
      799 H          69.249628733         85.287926576         73.780443593 H       1 P1     0.135381566
      800 H          68.314408169         85.600332654         75.345512033 H       1 P1     0.136092611
      801 H          68.799795802         84.078635337         74.902521931 H       1 P1     0.119910365
      802 H          66.484086331         87.034553333         74.124494139 H       1 P1     0.123795935
      803 H          67.339898673         86.776550734         72.568683567 H       1 P1     0.135839431
      804 H          65.584091758         86.185573772         72.733674351 H       1 P1     0.112326057
      805 H         134.451043403         85.006548455         77.176656823 H       1 P1     0.112969653
      806 H          64.900633238         85.993575841         75.431644479 H       1 P1     0.102777587
      807 H          67.033640254         82.309022710         74.896968978 H       1 P1     0.125064093
      808 H          65.612919589         81.369876638         76.398354488 H       1 P1     0.145330880
      809 O          65.732191515         80.309043926         66.457597949 O.3     1 P1    -0.626566986
      810 C          67.498781006         79.291718194         67.766557494 C.3     1 P1    -0.150865067
      811 C          66.087548152         79.689020251         67.697732319 C.3     1 P1     0.108819359
      812 C          65.618577743         80.538461934         68.899270680 C.3     1 P1    -0.027654383
      813 O          66.381552119         81.831160479         68.918025065 O.3     1 P1    -0.527088977
      814 C          67.804873378         82.875318934         70.567440258 C.ar    1 P1    -0.168065240
      815 C          68.035213965         83.675009054         71.697058915 C.ar    1 P1    -0.124413937
      816 C          66.934482037         83.911927204         72.617311512 C.ar    1 P1     0.006001916
      817 C          65.642403301         83.421891749         72.253770470 C.ar    1 P1    -0.129792292
      818 C          65.454583989         82.716777106         71.022147554 C.ar    1 P1    -0.173304513
      819 C          66.504501785         82.390934890         70.139029302 C.ar    1 P1     0.248709646
      820 O         131.124305987         81.740075547         79.156800654 O.3     1 P1    -0.698792772
      821 C         132.684123150         79.982083435         78.570254318 C.3     1 P1    -0.117959265
      822 C         132.524045291         81.506766793         78.870341900 C.3     1 P1     0.123486341
      823 C         133.100307774         82.387137729         77.766953399 C.3     1 P1    -0.034948038
      824 O         134.516154744         82.463675862         77.885202091 O.3     1 P1    -0.572951602
      825 C          68.417951699         84.974473967         74.449885505 C.3     1 P1    -0.350662892
      826 C          66.565222359         86.292641304         73.258148118 C.3     1 P1    -0.334263244
      827 C          66.958510979         84.875844683         73.794769079 C.3     1 P1     0.028952892
      828 C         135.012577952         84.424452223         76.637245803 C.ar    1 P1    -0.180226827
      829 C          65.099923751         85.010003836         75.628307102 C.ar    1 P1    -0.148096658
      830 C          66.068581629         84.266453203         74.931201719 C.ar    1 P1    -0.006523861
      831 C          66.247581328         82.900604245         75.255285266 C.ar    1 P1    -0.127059375
      832 C          65.472870080         82.345954203         76.217899133 C.ar    1 P1    -0.166435748
      833 C         135.179264031         83.075249341         76.878000821 C.ar    1 P1     0.270188210
      834 H          75.197104682         81.051426262         92.812363955 H       1 P1     0.164183003
      835 H          74.817052501         80.901380362         94.482578748 H       1 P1     0.125293165
      836 H          72.623468196         81.596005738         92.521776622 H       1 P1     0.135459037
      837 H          72.713990500         82.018165192         95.598839177 H       1 P1     0.127089417
      838 H          71.939512470         80.610448790         94.884975198 H       1 P1     0.124677809
      839 H          69.322712128         80.470263821         94.471276907 H       1 P1     0.136197625
      840 H          67.764626249         79.910526971         92.459482466 H       1 P1     0.121048513
      841 H          69.236851846         83.338959385         90.756627776 H       1 P1     0.100760558
      842 H          70.629782085         83.786377772         92.567736479 H       1 P1     0.129446933
      843 H         129.949689014         80.089101224         90.609645287 H       1 P1     0.177180785
      844 H         128.727439022         80.024525128         91.946650147 H       1 P1     0.119559162
      845 H         129.895820718         81.835651427         93.258731143 H       1 P1     0.137961500
      846 H         131.917260388         82.755034880         92.325989948 H       1 P1     0.094252061
      847 H         131.854618532         82.129974244         90.784993707 H       1 P1     0.147417238
      848 H          68.041499325         82.818017465         88.930890018 H       1 P1     0.120908449
      849 H          66.512557721         82.221427413         88.498443061 H       1 P1     0.159348130
      850 H          66.590173680         83.504416919         89.811208429 H       1 P1     0.133379957
      851 H          67.865553212         79.363852206         90.314202162 H       1 P1     0.147227585
      852 H          66.987120167         79.988020981         88.806961770 H       1 P1     0.170691766
      853 H          68.621678864         80.472185350         89.159129245 H       1 P1     0.147181713
      854 H         133.622929406         79.508075933         90.734271884 H       1 P1     0.143457622
      855 H          65.200531495         79.617603162         89.918807969 H       1 P1     0.133913026
      856 H          65.961536265         82.850175554         92.505295377 H       1 P1     0.122635370
      857 H         134.341876874         82.566524603         93.318162139 H       1 P1     0.133341216
      858 O          73.822238015         83.039150578         93.504698605 O.3     1 P1    -0.663322152
      859 C          74.389352823         80.746166727         93.518924440 C.3     1 P1    -0.158783553
      860 C          73.206510917         81.717447864         93.497937577 C.3     1 P1     0.096925618
      861 C          72.155265436         81.643411202         94.676285770 C.3     1 P1    -0.034750856
      862 O          70.956430150         82.422693412         94.497797834 O.3     1 P1    -0.554026059
      863 C          69.296098770         81.007913215         93.627594267 C.ar    1 P1    -0.175095460
      864 C          68.380522559         80.737097875         92.567000585 C.ar    1 P1    -0.117249761
      865 C          68.242241535         81.687034106         91.522159843 C.ar    1 P1    -0.007621194
      866 C          69.178006451         82.761683277         91.502148126 C.ar    1 P1    -0.131314362
      867 C          70.032077654         82.997643991         92.513886564 C.ar    1 P1    -0.165862100
      868 C          70.129075541         82.108640661         93.531392963 C.ar    1 P1     0.266379060
      869 O         129.137148055         82.090396790         91.232314158 O.3     1 P1    -0.486808650
      870 C         129.373082433         80.695146168         91.363843809 C.3     1 P1    -0.028951824
      871 C         130.183638335         81.650044498         92.188772093 C.3     1 P1     0.060117239
      872 C         131.652940259         81.929283039         91.806630015 C.3     1 P1    -0.012274056
      873 O         132.490589353         80.895633277         92.401122452 O.3     1 P1    -0.502742568
      874 C          67.078681130         82.527968551         89.391692833 C.3     1 P1    -0.333024945
      875 C          67.677259299         80.209073886         89.633784356 C.3     1 P1    -0.336402394
      876 C          67.220189414         81.463423101         90.429018949 C.3     1 P1     0.038055468
      877 C         134.283508838         80.181056456         91.078178472 C.ar    1 P1    -0.153405742
      878 C          64.916737028         80.335054309         90.601027282 C.ar    1 P1    -0.112553929
      879 C          65.836075530         81.351443014         91.055724817 C.ar    1 P1     0.003629686
      880 C          65.316016758         82.239268512         92.038828387 C.ar    1 P1    -0.116121285
      881 C         134.715180561         81.997153689         92.570033607 C.ar    1 P1    -0.170828101
      882 C         133.835207294         81.031315707         92.094815365 C.ar    1 P1     0.229743421
      883 H          84.379444621         82.400095238         95.314421705 H       1 P1     0.132302348
      884 H          82.763268137         81.975422383         95.447032215 H       1 P1     0.154598137
      885 H          83.938905686         84.560843120         94.331729275 H       1 P1     0.134526928
      886 H          80.959216720         84.038787600         93.942538663 H       1 P1     0.136525440
      887 H          82.181532992         83.925989243         92.741343724 H       1 P1     0.129773261
      888 H          80.341143039         87.800792445         94.130535088 H       1 P1     0.149459736
      889 H          78.185504083         88.349271308         93.368251425 H       1 P1     0.137998235
      890 H          79.122415153         85.957986775         89.781853954 H       1 P1     0.120493116
      891 H          80.987049146         85.297851577         90.851299878 H       1 P1     0.127561731
      892 H          77.072433398         94.870795647         92.440463669 H       1 P1     0.140250309
      893 H          77.384253008         94.771399666         90.686574728 H       1 P1     0.140489892
      894 H          75.051872119         95.708625623         90.368482802 H       1 P1     0.117842370
      895 H          73.890356370         93.735687652         90.991416119 H       1 P1     0.125247997
      896 H          75.133576883         93.319866250         92.183141382 H       1 P1     0.126192629
      897 H          76.874573722         85.913887034         89.391502718 H       1 P1     0.138124293
      898 H          75.620631973         87.084402540         89.248801002 H       1 P1     0.135617120
      899 H          77.219769759         87.534068261         88.754855300 H       1 P1     0.136408016
      900 H          74.972079303         86.586231331         91.663607808 H       1 P1     0.107564654
      901 H          76.359125154         85.660569922         91.847761657 H       1 P1     0.137219069
      902 H          76.128571997         86.979800488         92.961697977 H       1 P1     0.166976335
      903 H          77.772200075         91.844138408         89.842016119 H       1 P1     0.157673227
      904 H          78.394767700         89.721822605         90.196857216 H       1 P1     0.132751059
      905 H          74.462617750         88.753577651         91.400733762 H       1 P1     0.096458904
      906 H          73.935647217         91.009198072         90.911138673 H       1 P1     0.115089286
      907 O          82.632483851         84.492177975         96.004696657 O.3     1 P1    -0.662821416
      908 C          83.391480648         82.527423771         94.749451392 C.3     1 P1    -0.138630783
      909 C          83.044881617         84.085555304         94.681340320 C.3     1 P1     0.111415429
      910 C          81.996497173         84.432744164         93.622874562 C.3     1 P1    -0.047050436
      911 O          81.837586062         85.869909095         93.381253811 O.3     1 P1    -0.555117575
      912 C          79.983449094         87.414426928         93.283434369 C.ar    1 P1    -0.167993824
      913 C          78.759666947         87.770790908         92.728792845 C.ar    1 P1    -0.116197958
      914 C          78.326289764         87.189503914         91.446232746 C.ar    1 P1     0.003685240
      915 C          79.271875675         86.342861687         90.780375222 C.ar    1 P1    -0.132592989
      916 C          80.496503423         86.014319136         91.359326121 C.ar    1 P1    -0.170252036
      917 C          80.803892835         86.407833359         92.647066595 C.ar    1 P1     0.265270182
      918 O          74.650663909         95.814354623         92.405439098 O.3     1 P1    -0.674093661
      919 C          76.893558249         95.370818752         91.443727399 C.3     1 P1    -0.134740106
      920 C          75.363677779         95.269447733         91.270958129 C.3     1 P1     0.132266241
      921 C          74.948147914         93.817549687         91.225468897 C.3     1 P1    -0.034659224
      922 O          75.548863066         93.060735643         90.100402789 O.3     1 P1    -0.548200835
      923 C          76.665029917         86.957277747         89.438838441 C.3     1 P1    -0.362749766
      924 C          76.006271067         86.669126293         91.885570803 C.3     1 P1    -0.338514740
      925 C          76.907704722         87.455678553         90.913385824 C.3     1 P1     0.036668572
      926 C          77.054711420         91.226624359         90.158301368 C.ar    1 P1    -0.155220860
      927 C          77.418881395         89.893491288         90.433981931 C.ar    1 P1    -0.129273648
      928 C          76.517920684         88.917079104         90.833526784 C.ar    1 P1     0.000055292
      929 C          75.198226120         89.388852473         91.086359792 C.ar    1 P1    -0.130260053
      930 C          74.851538141         90.720969793         90.799113434 C.ar    1 P1    -0.171437852
      931 C          75.776427219         91.687972699         90.392862149 C.ar    1 P1     0.279115978
      932 H          68.129644465        134.183758664        101.785312318 H       1 P1     0.147868537
      933 H          67.282392080         64.890609230        101.058307759 H       1 P1     0.126072270
      934 H          70.112422926        135.261747052        100.106329016 H       1 P1     0.160219696
      935 H          70.432889512         66.936019138        100.608050737 H       1 P1     0.131938161
      936 H          68.855230500         66.985370275        101.458960479 H       1 P1     0.138577845
      937 H          66.534237713         68.078545674         99.472528979 H       1 P1     0.146197426
      938 H          66.281876229         70.362122608         98.935134406 H       1 P1     0.139824229
      939 H          70.537479375         70.571870201         98.117505178 H       1 P1     0.146461503
      940 H          70.681722765         68.381845350         98.643865540 H       1 P1     0.140302095
      941 H          73.726031568         77.733354522        103.221493233 H       1 P1     0.156261499
      942 H          73.305077596         78.291672215        101.543395111 H       1 P1     0.135576996
      943 H          72.724996232         75.469910911        102.680230242 H       1 P1     0.129131554
      944 H          73.077136145         74.790155769        100.392722880 H       1 P1     0.116371744
      945 H          73.105405345         76.479217320         99.774472821 H       1 P1     0.125377413
      946 H          69.394936590         71.888471155         95.743526279 H       1 P1     0.153364083
      947 H          67.636070791         71.390772690         95.617932371 H       1 P1     0.153310949
      948 H          68.088428535         73.013309187         95.502606405 H       1 P1     0.112733922
      949 H          66.697756795         73.924621689         97.803017688 H       1 P1     0.108399371
      950 H          66.017950918         72.471118584         97.323832664 H       1 P1     0.156694915
      951 H          66.438207150         72.693825723         98.973635268 H       1 P1     0.133582752
      952 H          70.334457725         73.849165946        101.373657517 H       1 P1     0.150041065
      953 H          68.934439815         72.257363473        100.239958123 H       1 P1     0.137064304
      954 H          69.541323225         74.317941018         96.621002293 H       1 P1     0.118660598
      955 H          71.038485572         75.925009638         97.864498202 H       1 P1     0.137439462
      956 O          70.232038661         64.733582353        102.079810223 O.3     1 P1    -0.720872869
      957 C          68.098594372        134.855607673        100.857858871 C.3     1 P1    -0.160129686
      958 C          69.430946166         64.982461959        100.858657100 C.3     1 P1     0.170487232
      959 C          69.352926206         66.521475234        100.620905092 C.3     1 P1    -0.017863716
      960 O          68.830869002         66.690599059         99.277420966 O.3     1 P1    -0.552903073
      961 C          67.393221745         68.628137051         99.238140427 C.ar    1 P1    -0.161303756
      962 C          67.226999172         69.911828273         98.803050338 C.ar    1 P1    -0.121819166
      963 C          68.241271006         70.739701918         98.234680272 C.ar    1 P1    -0.000724325
      964 C          69.586721891         70.097712839         98.305390106 C.ar    1 P1    -0.111882484
      965 C          69.728229045         68.770980204         98.695915915 C.ar    1 P1    -0.182109087
      966 C          68.610785427         68.010232147         99.113828665 C.ar    1 P1     0.258771043
      967 O          74.604414612         76.000547508        101.933266859 O.3     1 P1    -0.653894221
      968 C          73.016514028         77.636560859        102.364606070 C.3     1 P1    -0.100236773
      969 C          73.189316398         76.171973169        101.943688438 C.3     1 P1     0.096624466
      970 C          72.643106054         75.852714370        100.553772988 C.3     1 P1    -0.018164591
      971 O          71.245538522         75.935493477        100.472671811 O.3     1 P1    -0.549292545
      972 C          68.313019860         72.089281885         96.026046825 C.3     1 P1    -0.346549232
      973 C          66.760380493         72.885085618         97.983293172 C.3     1 P1    -0.357177051
      974 C          68.102391969         72.175041014         97.634678847 C.3     1 P1     0.040952850
      975 C          70.214759440         73.878189692        100.387296338 C.ar    1 P1    -0.168849961
      976 C          69.434958945         72.953653334         99.724456948 C.ar    1 P1    -0.124302656
      977 C          69.140988852         73.133554505         98.320784366 C.ar    1 P1     0.001090324
      978 C          69.729300560         74.218939135         97.619086656 C.ar    1 P1    -0.127669396
      979 C          70.564074746         75.131089747         98.318238963 C.ar    1 P1    -0.170287151
      980 C          70.747203471         74.973283213         99.694943894 C.ar    1 P1     0.251261809
      981 H          81.929781868         86.026068517        115.736944327 H       1 P1     0.134144689
      982 H          82.475610224         87.722657956        116.026646257 H       1 P1     0.137190082
      983 H          83.062776000         86.810013998        118.599800840 H       1 P1     0.134072272
      984 H          80.661079911         86.230868647        119.317901653 H       1 P1     0.143460540
      985 H          80.157080218         86.701171359        117.723463313 H       1 P1     0.124576236
      986 H          83.089741102         89.482809827        118.294878729 H       1 P1     0.121493383
      987 H          83.361572771         90.963003585        116.539183778 H       1 P1     0.115902794
      988 H          79.269296844         90.560769144        115.633094540 H       1 P1     0.134583809
      989 H          79.001693527         89.225752488        117.712457624 H       1 P1     0.127973359
      990 H          83.778108921         84.257549826        115.649527687 H       1 P1     0.171520594
      991 H          85.238895931         84.756806779        115.109113408 H       1 P1     0.135560547
      992 H          82.753268343         85.221847118        113.537788693 H       1 P1     0.119693697
      993 H          85.488380503         85.386088202        112.204968707 H       1 P1     0.140328404
      994 H          85.438508840         86.752139395        113.233176436 H       1 P1     0.108190873
      995 H          79.765056215         92.738874636        114.199200043 H       1 P1     0.114116977
      996 H          80.570276242         92.370337177        112.584454161 H       1 P1     0.128748825
      997 H          79.693423462         91.253931376        113.428278314 H       1 P1     0.138099695
      998 H          82.601002419         93.239106358        113.355227050 H       1 P1     0.126474011
      999 H          82.025943948         93.640711261        115.007505745 H       1 P1     0.113932325
     1000 H          83.375527011         92.564176665        114.818862011 H       1 P1     0.129265382
     1001 H          85.170652748         89.236596983        112.060440548 H       1 P1     0.141228119
     1002 H          84.064861304         91.205572776        113.014759468 H       1 P1     0.134785977
     1003 H          80.498883226         89.132423025        113.601541199 H       1 P1     0.135738365
     1004 H          81.579047944         87.050799839        112.635016265 H       1 P1     0.136463519
     1005 O          82.451064896         84.900711138        117.999222866 O.3     1 P1    -0.649955718
     1006 C          82.648398020         86.646233337        116.292776809 C.3     1 P1    -0.148288227
     1007 C          82.323465510         86.384686756        117.857313616 C.3     1 P1     0.099584929
     1008 C          80.982311785         86.792152668        118.439458089 C.3     1 P1    -0.039674255
     1009 O          80.970729299         88.153207774        119.027093915 O.3     1 P1    -0.584103209
     1010 C          82.271891916         89.709410884        117.794637761 C.ar    1 P1    -0.171918830
     1011 C          82.384622758         90.540064305        116.651463472 C.ar    1 P1    -0.137060877
     1012 C          81.305125989         90.838169949        115.754259139 C.ar    1 P1    -0.002721840
     1013 C          80.068165645         90.360636813        116.235038367 C.ar    1 P1    -0.137641448
     1014 C          79.917701019         89.527858011        117.422845346 C.ar    1 P1    -0.184248665
     1015 C          81.037256084         89.155569556        118.184791697 C.ar    1 P1     0.303923430
     1016 O          84.142137048         83.692044220        113.119391735 O.3     1 P1    -0.701635898
     1017 C          84.262822239         85.140430897        115.207304706 C.3     1 P1    -0.122234412
     1018 C          83.871754623         85.098964918        113.632616283 C.3     1 P1     0.119974514
     1019 C          84.746882166         86.015715202        112.695905766 C.3     1 P1    -0.052373854
     1020 O          83.950021495         86.834413068        111.831575419 O.3     1 P1    -0.548677976
     1021 C          80.326221235         91.992820943        113.640331898 C.3     1 P1    -0.336992701
     1022 C          82.390179246         92.803749472        114.351641171 C.3     1 P1    -0.343393207
     1023 C          81.552507454         91.489900986        114.399053041 C.3     1 P1     0.032304553
     1024 C          84.193513597         89.211098612        112.479760992 C.ar    1 P1    -0.169861309
     1025 C          83.571813548         90.313789344        113.054333956 C.ar    1 P1    -0.119097450
     1026 C          82.189788297         90.349109725        113.543894628 C.ar    1 P1     0.012454881
     1027 C          81.479013246         89.126032049        113.318279579 C.ar    1 P1    -0.114829505
     1028 C          82.088471781         88.012859098        112.713651476 C.ar    1 P1    -0.164586908
     1029 C          83.407066126         88.022109675        112.332734176 C.ar    1 P1     0.270894123
     1030 H          77.756046890         86.362577252         69.508494681 H       1 P1     0.121370101
     1031 H          76.958657718         87.835912179         69.074806551 H       1 P1     0.120757834
     1032 H          75.415400752         87.318441816         71.160575403 H       1 P1     0.117301295
     1033 H          74.315395965         85.387968114         69.977763361 H       1 P1     0.145397803
     1034 H          75.672842772         85.380153838         68.817937686 H       1 P1     0.123563906
     1035 H          72.207102562         85.719170733         69.269681006 H       1 P1     0.149229860
     1036 H          70.758171341         84.782442706         67.478753221 H       1 P1     0.125600125
     1037 H          73.377967664         86.152276907        135.197550165 H       1 P1     0.124437861
     1038 H          74.783534977         87.014325985         66.184895874 H       1 P1     0.125955803
     1039 H          66.198670221         91.198671182        130.113062625 H       1 P1     0.133476956
     1040 H          66.434002382         89.604907920        130.838881971 H       1 P1     0.141852838
     1041 H          68.476148148         91.803975173        131.301395866 H       1 P1     0.168635397
     1042 H          68.990014588         89.994912217        132.860929021 H       1 P1     0.152474430
     1043 H          70.171309939         90.038702722        131.580199626 H       1 P1     0.155461044
     1044 H          71.752675032         83.025966451        133.816873437 H       1 P1     0.127010745
     1045 H          73.095016297         83.789579749        134.343766550 H       1 P1     0.111971497
     1046 H          72.290228809         82.665020495        135.317973321 H       1 P1     0.105662404
     1047 H          69.125531949         84.244699146         65.780666030 H       1 P1     0.129748293
     1048 H          69.350094915         83.460165491        134.908234863 H       1 P1     0.124816155
     1049 H          70.185084541         82.933416242         65.677301989 H       1 P1     0.115042958
     1050 H          68.406039137         88.131679247        134.178633309 H       1 P1     0.139738206
     1051 H          69.514145551         86.613108591         65.153007533 H       1 P1     0.117687604
     1052 H          72.089566397         85.275821417        132.611276300 H       1 P1     0.128719947
     1053 H          70.889750561         86.814187964        131.097955998 H       1 P1     0.161902260
     1054 O          76.430385712         85.617371150         71.490736791 O.3     1 P1    -0.661725675
     1055 C          77.249245086         87.185521543         69.877231748 C.3     1 P1    -0.151699051
     1056 C          75.984715820         86.591597469         70.566516916 C.3     1 P1     0.119950938
     1057 C          75.090379246         85.977223553         69.510095069 C.3     1 P1    -0.011978748
     1058 O          74.353286769         87.000685337         68.788748561 O.3     1 P1    -0.560126068
     1059 C          72.338296413         85.780498338         68.240843276 C.ar    1 P1    -0.164283058
     1060 C          71.538669499         85.253807670         67.215005573 C.ar    1 P1    -0.132344846
     1061 C          71.929119798         85.308198993         65.800002249 C.ar    1 P1    -0.000773598
     1062 C          73.069915233         86.058529587         65.501375027 C.ar    1 P1    -0.136176012
     1063 C          73.891289758         86.602788464         66.478728865 C.ar    1 P1    -0.174384232
     1064 C          73.524016560         86.489869425         67.813425460 C.ar    1 P1     0.252379235
     1065 O          68.626499032         90.637445689        129.575824949 O.3     1 P1    -0.661910253
     1066 C          66.619271853         90.688082942        130.997375708 C.3     1 P1    -0.168487589
     1067 C          68.213095105         90.807924623        130.943175663 C.3     1 P1     0.105843975
     1068 C          69.095356228         89.813515659        131.819425674 C.3     1 P1    -0.027372979
     1069 O          68.942751293         88.439990569        131.547749328 O.3     1 P1    -0.526107569
     1070 C          72.134440930         83.527822541        134.708060714 C.3     1 P1    -0.345373182
     1071 C          69.896908566         83.798548448         65.113994090 C.3     1 P1    -0.340400052
     1072 C          71.234886559         84.614635958         64.693999706 C.3     1 P1     0.035317398
     1073 C          69.156456424         87.495383276        133.861607881 C.ar    1 P1    -0.154278934
     1074 C          69.829503690         86.595960526        134.783876525 C.ar    1 P1    -0.106704270
     1075 C          70.764322200         85.669246767        134.340462605 C.ar    1 P1     0.012496436
     1076 C          71.285994933         85.818998873        133.006114712 C.ar    1 P1    -0.124998448
     1077 C          70.621585741         86.723770142        132.127760948 C.ar    1 P1    -0.137814504
     1078 C          69.579820726         87.556304926        132.489509912 C.ar    1 P1     0.275872936
     1079 H          68.787114897         80.320545490         69.693731812 H       1 P1     0.158628730
     1080 H          69.962526501         79.051754983         69.723562075 H       1 P1     0.120655987
     1081 H          69.142137863         78.137960051         71.707639392 H       1 P1     0.110245821
     1082 H          69.658453270         79.831835795         73.192166976 H       1 P1     0.125148373
     1083 H          69.122018938         81.145888605         71.990508961 H       1 P1     0.156744761
     1084 H          72.410514566         78.826822629         73.242904162 H       1 P1     0.133122923
     1085 H          74.061757582         79.459879908         75.049737814 H       1 P1     0.130920057
     1086 H          73.840843620         83.425638408         73.604478907 H       1 P1     0.137647521
     1087 H          72.034987875         82.724218373         72.260979191 H       1 P1     0.129207573
     1088 H          80.248227758         88.006498842         71.354865438 H       1 P1     0.131807472
     1089 H          79.841690057         87.236072162         69.775338392 H       1 P1     0.117235133
     1090 H          78.937190837         85.118709640         71.314991786 H       1 P1     0.154349842
     1091 H          78.730650446         86.533620001         73.430476639 H       1 P1     0.122948110
     1092 H          80.546678378         86.673011782         73.418821284 H       1 P1     0.168224959
     1093 H          73.283128812         82.140738610         77.016366475 H       1 P1     0.111403905
     1094 H          74.544448348         83.280446741         77.396401845 H       1 P1     0.122762728
     1095 H          73.544783763         83.631830698         76.018666312 H       1 P1     0.138546694
     1096 H          76.239399220         81.370098767         77.287002759 H       1 P1     0.138539879
     1097 H          74.885302003         80.331005356         77.049029580 H       1 P1     0.148873657
     1098 H          76.356191392         80.333827504         75.928505145 H       1 P1     0.135851178
     1099 H          78.639133796         82.288916380         72.896268242 H       1 P1     0.160970068
     1100 H          76.594401377         81.308891531         73.665824617 H       1 P1     0.153866000
     1101 H          76.260128432         84.541028372         76.285056217 H       1 P1     0.107077514
     1102 H          78.307674072         85.450219846         75.646711511 H       1 P1     0.133822843
     1103 O          67.437144945         79.343928806         71.859144750 O.3     1 P1    -0.647598099
     1104 C          68.881426663         79.237228133         69.867966192 C.3     1 P1    -0.121136477
     1105 C          68.818397905         79.137109332         71.432759728 C.3     1 P1     0.111801272
     1106 C          69.666172644         80.229306357         72.196328112 C.3     1 P1     0.006352921
     1107 O          71.098149948         80.354562617         71.768061255 O.3     1 P1    -0.592417842
     1108 C          72.741345761         79.781276814         73.422698070 C.ar    1 P1    -0.167248900
     1109 C          73.772169962         80.176361337         74.347799204 C.ar    1 P1    -0.128054403
     1110 C          74.214051014         81.547907684         74.464590744 C.ar    1 P1    -0.004011341
     1111 C          73.598755663         82.468301812         73.619916436 C.ar    1 P1    -0.129964951
     1112 C          72.550506556         82.051958210         72.786488844 C.ar    1 P1    -0.176910298
     1113 C          72.065740828         80.754619017         72.705301610 C.ar    1 P1     0.286929172
     1114 O          80.898728375         85.385498579         71.107562556 O.3     1 P1    -0.634482785
     1115 C          79.490787551         87.309534205         70.874025733 C.3     1 P1    -0.147833814
     1116 C          79.706529638         85.958020965         71.596280964 C.3     1 P1     0.116412917
     1117 C          79.667699451         86.045323075         73.167986561 C.3     1 P1     0.010072056
     1118 O          79.827460898         84.676019183         73.676726959 O.3     1 P1    -0.524738480
     1119 C          74.071449647         82.800644298         76.531791349 C.3     1 P1    -0.344426166
     1120 C          75.675939819         80.947800997         76.542004906 C.3     1 P1    -0.347475957
     1121 C          75.022062366         82.054421275         75.601474434 C.3     1 P1     0.033249164
     1122 C          78.193192184         82.704315584         73.638407691 C.ar    1 P1    -0.143581523
     1123 C          76.937954128         82.194707645         74.017507333 C.ar    1 P1    -0.105717684
     1124 C          76.220850767         82.852077935         75.053696770 C.ar    1 P1     0.012211020
     1125 C          76.723207729         84.082370228         75.539656862 C.ar    1 P1    -0.136471434
     1126 C          77.908875491         84.630102892         75.135153310 C.ar    1 P1    -0.163938205
     1127 C          78.633539124         84.044840352         74.075279678 C.ar    1 P1     0.240138572
     1128 H          78.578467724         81.773216633        113.846716498 H       1 P1     0.125811385
     1129 H          80.067618801         81.969415535        112.874457444 H       1 P1     0.109008110
     1130 H          78.879804565         79.772562555        113.100538778 H       1 P1     0.098145399
     1131 H          77.152713719         79.117989184        111.770374506 H       1 P1     0.128032796
     1132 H          76.750262189         80.766958187        111.178170832 H       1 P1     0.135979776
     1133 H          74.935976989         82.153416841        112.629160846 H       1 P1     0.129412497
     1134 H          72.556568470         82.050820523        112.382343013 H       1 P1     0.115880966
     1135 H          72.640231943         77.926744493        112.630880224 H       1 P1     0.103525795
     1136 H          74.899443036         78.104262697        113.422773578 H       1 P1     0.121856632
     1137 H          70.615710899         76.168662464        102.783403703 H       1 P1     0.172496633
     1138 H          69.767060596         77.383772383        103.664160216 H       1 P1     0.136687141
     1139 H          72.400383347         76.695647367        104.955076475 H       1 P1     0.134074917
     1140 H          69.801939998         76.649994110        106.270703538 H       1 P1     0.141195708
     1141 H          70.674768617         78.133304190        106.049832444 H       1 P1     0.126978285
     1142 H          70.229885755         79.745976029        114.147874147 H       1 P1     0.131032771
     1143 H          69.021359331         78.984715592        112.975727541 H       1 P1     0.129983722
     1144 H          70.481569396         78.084036409        113.529237982 H       1 P1     0.119788070
     1145 H          69.172899904         81.048189111        111.092620367 H       1 P1     0.141327059
     1146 H          69.584835462         81.549506970        112.758916043 H       1 P1     0.115748702
     1147 H          70.671430460         81.943995208        111.265736591 H       1 P1     0.123728307
     1148 H          71.950682457         79.365884026        107.638394953 H       1 P1     0.160286513
     1149 H          71.647842713         80.693657945        109.662629138 H       1 P1     0.143541397
     1150 H          70.056461641         77.223650455        111.530567166 H       1 P1     0.131698251
     1151 H          70.162741290         75.985432441        109.383425296 H       1 P1     0.134899213
     1152 O          79.329366709         80.062960024        111.113525920 O.3     1 P1    -0.665436732
     1153 C          78.967057337         81.855646421        112.788522039 C.3     1 P1    -0.134232305
     1154 C          78.628797801         80.433561391        112.266864446 C.3     1 P1     0.076482119
     1155 C          77.104049692         80.186132176        112.003578858 C.3     1 P1     0.031892495
     1156 O          76.450308029         80.347921879        113.317792367 O.3     1 P1    -0.565098606
     1157 C          74.448886855         81.319616617        112.707890109 C.ar    1 P1    -0.172225340
     1158 C          73.029834534         81.216489326        112.454264839 C.ar    1 P1    -0.129607509
     1159 C          72.274074269         79.989258982        112.390727712 C.ar    1 P1    -0.001861752
     1160 C          73.087300577         78.840280374        112.671952901 C.ar    1 P1    -0.127775339
     1161 C          74.442255845         78.925457236        113.070843534 C.ar    1 P1    -0.179150269
     1162 C          75.142724522         80.177856392        113.085893365 C.ar    1 P1     0.255614932
     1163 O          71.109982859         75.076223331        104.930629346 O.3     1 P1    -0.687968165
     1164 C          70.751064069         77.024862077        103.537397776 C.3     1 P1    -0.133391585
     1165 C          71.373682537         76.499910446        104.828164022 C.3     1 P1     0.115652864
     1166 C          70.772166004         77.076508558        106.154943486 C.3     1 P1    -0.034733231
     1167 O          71.570069694         76.762886508        107.337590020 O.3     1 P1    -0.549783705
     1168 C          70.085732492         79.115697922        113.277025694 C.3     1 P1    -0.330853961
     1169 C          70.016919571         81.147663101        111.791287077 C.3     1 P1    -0.334444744
     1170 C          70.832111708         79.845050640        112.026676726 C.3     1 P1     0.036155886
     1171 C          71.573006736         78.953473262        108.444653540 C.ar    1 P1    -0.170968913
     1172 C          71.390114700         79.718727819        109.619854925 C.ar    1 P1    -0.121788215
     1173 C          70.847395251         79.045610215        110.788786334 C.ar    1 P1     0.004108909
     1174 C          70.482756122         77.708469076        110.781114406 C.ar    1 P1    -0.130837945
     1175 C          70.612828518         76.951325112        109.572917866 C.ar    1 P1    -0.170717955
     1176 C          71.284986652         77.556848173        108.449136690 C.ar    1 P1     0.254978469
     1177 H          83.076509034        108.341824526        116.307910713 H       1 P1     0.113973515
     1178 H          82.160788600        108.358761293        114.784211537 H       1 P1     0.139651612
     1179 H          80.524600304        106.815371896        115.781065666 H       1 P1     0.136792813
     1180 H          80.134081747        109.243399454        116.035463439 H       1 P1     0.109220514
     1181 H          80.959607096        109.138718142        117.674401045 H       1 P1     0.151088600
     1182 H          78.060792859        110.559948053        118.381227939 H       1 P1     0.141999476
     1183 H          77.943573147        111.361486461        120.579943613 H       1 P1     0.147504970
     1184 H          79.301962017        107.524253388        121.869462910 H       1 P1     0.109330021
     1185 H          79.469519108        106.880754169        119.571859686 H       1 P1     0.133157671
     1186 H          71.567660820        115.322430145        124.198851466 H       1 P1     0.125340411
     1187 H          71.442488696        113.942782372        123.261439839 H       1 P1     0.138208556
     1188 H          71.380116335        112.491451583        125.378689305 H       1 P1     0.184250726
     1189 H          73.586171295        112.638557016        125.999958830 H       1 P1     0.132959063
     1190 H          73.572762326        114.308879380        125.118579561 H       1 P1     0.136159001
     1191 H          79.922936901        108.456809287        123.934651663 H       1 P1     0.121230543
     1192 H          78.745952459        109.308924282        125.093433310 H       1 P1     0.135500355
     1193 H          78.399431333        108.121226810        123.810052584 H       1 P1     0.115238781
     1194 H          80.042235095        111.571434743        123.929520606 H       1 P1     0.110814352
     1195 H          80.857301890        110.424708070        122.982742499 H       1 P1     0.125771651
     1196 H          80.005735043        111.805393216        122.205025372 H       1 P1     0.136590639
     1197 H          74.097571488        110.103825844        123.956089504 H       1 P1     0.149058506
     1198 H          76.249175789        109.112400833        123.716385961 H       1 P1     0.106179298
     1199 H          78.028507757        112.690377818        123.062625309 H       1 P1     0.123998029
     1200 H          75.902554230        113.813615231        123.282394644 H       1 P1     0.124749690
     1201 O          81.482577630        106.703517908        117.633536924 O.3     1 P1    -0.644555767
     1202 C          82.485328700        107.760689214        115.611249132 C.3     1 P1    -0.135487789
     1203 C          81.212828762        107.390415058        116.392618519 C.3     1 P1     0.124819410
     1204 C          80.373439269        108.630091580        116.921589811 C.3     1 P1    -0.051520800
     1205 O          79.061933056        108.360663800        117.401449334 O.3     1 P1    -0.544603638
     1206 C          78.277939131        109.896778766        119.081541738 C.ar    1 P1    -0.158803623
     1207 C          78.200782446        110.384813162        120.416555166 C.ar    1 P1    -0.116378369
     1208 C          78.647056359        109.544035558        121.513151809 C.ar    1 P1     0.002544151
     1209 C          79.085549833        108.240052740        121.147943279 C.ar    1 P1    -0.132796011
     1210 C          79.220806721        107.849020968        119.805322844 C.ar    1 P1    -0.169480002
     1211 C          78.802185657        108.641743530        118.709680389 C.ar    1 P1     0.267180761
     1212 O          71.659930570        114.271708422        126.602441289 O.3     1 P1    -0.652074184
     1213 C          71.190041953        114.332919029        124.245530031 C.3     1 P1    -0.136723208
     1214 C          71.830219719        113.514603827        125.393982012 C.3     1 P1     0.094568593
     1215 C          73.219387016        113.273981915        125.140235539 C.3     1 P1    -0.030099608
     1216 O          73.486930534        112.624690992        123.874062438 O.3     1 P1    -0.542867485
     1217 C          78.969817566        108.969398390        124.054822895 C.3     1 P1    -0.333083592
     1218 C          79.996073096        111.032718350        122.995326030 C.3     1 P1    -0.338407156
     1219 C          78.754666612        110.057880690        122.955043977 C.3     1 P1     0.033940504
     1220 C          75.000770306        110.673924154        123.846404851 C.ar    1 P1    -0.166608771
     1221 C          76.230785554        110.087854288        123.651137227 C.ar    1 P1    -0.126068723
     1222 C          77.383628199        110.792358355        123.270692906 C.ar    1 P1    -0.000399284
     1223 C          77.243198980        112.192858786        123.276641652 C.ar    1 P1    -0.134642745
     1224 C          75.931798206        112.789754599        123.384064741 C.ar    1 P1    -0.171465499
     1225 C          74.775753418        112.063839566        123.671749121 C.ar    1 P1     0.268076093
     1226 H          92.350255374        105.571652454        132.282814347 H       1 P1     0.130068169
     1227 H          91.746957766        106.074960857        133.683155816 H       1 P1     0.115572453
     1228 H          89.389435090        104.975613799        132.698932345 H       1 P1     0.112945500
     1229 H          89.090350552        107.355893261        131.277926733 H       1 P1     0.157232247
     1230 H          90.600750874        107.753674833        132.144534386 H       1 P1     0.121797817
     1231 H          90.499654035        109.209372775        134.036933518 H       1 P1     0.141335537
     1232 H          91.606138360        109.387359056         65.580236412 H       1 P1     0.106551386
     1233 H          88.783117271        106.611367913         66.946245821 H       1 P1     0.129716827
     1234 H          88.075549479        106.112355252         64.698661336 H       1 P1     0.142114484
     1235 H          84.302975429        113.436606392         71.577111140 H       1 P1     0.144695914
     1236 H          84.050264314        111.694709839         72.138819398 H       1 P1     0.120601899
     1237 H          86.213996345        111.962971005         73.513982455 H       1 P1     0.097168703
     1238 H          87.707236193        111.791222680         71.654167319 H       1 P1     0.120289299
     1239 H          86.629211445        112.845303299         70.674097258 H       1 P1     0.158884552
     1240 H          90.318513471        106.062682739         68.784459534 H       1 P1     0.158800408
     1241 H          91.987531445        106.534060097         67.974351174 H       1 P1     0.126920635
     1242 H          91.445859380        107.013600696         69.692254929 H       1 P1     0.142281550
     1243 H          91.993121036        109.337060543         69.420687533 H       1 P1     0.152300569
     1244 H          92.504401634        109.010560387         67.721703328 H       1 P1     0.101843409
     1245 H          91.374230052        110.171750879         67.936040948 H       1 P1     0.120173995
     1246 H          87.154371185        111.492070112         68.327555166 H       1 P1     0.147648175
     1247 H          89.156992978        110.516779499         67.398652415 H       1 P1     0.135248718
     1248 H          89.000324224        107.447663296         70.225538908 H       1 P1     0.128633349
     1249 H          86.944983280        108.462240188         71.182492338 H       1 P1     0.131829630
     1250 O          90.217433558        105.282068014        130.789313619 O.3     1 P1    -0.679935494
     1251 C          91.521935705        105.352364865        132.919496323 C.3     1 P1    -0.148865369
     1252 C          90.151811152        105.691021220        132.215414102 C.3     1 P1     0.111203192
     1253 C          89.717155960        107.146121438        132.209185299 C.3     1 P1    -0.027497538
     1254 O          88.798581757        107.402367964        133.290907523 O.3     1 P1    -0.573713854
     1255 C          90.279689935        108.586420493        134.812152510 C.ar    1 P1    -0.177050308
     1256 C          90.793583801        108.759377441         65.484263740 C.ar    1 P1    -0.131035284
     1257 C          90.203664473        108.074090193         66.621218441 C.ar    1 P1    -0.007841470
     1258 C          89.182685101        107.163890477         66.255764805 C.ar    1 P1    -0.119100140
     1259 C          88.801736941        106.861003030         64.946085782 C.ar    1 P1    -0.172385273
     1260 C          89.332094959        107.595909439        134.535212005 C.ar    1 P1     0.281028890
     1261 O          86.520924400        113.926511060         72.963096535 O.3     1 P1    -0.627916389
     1262 C          84.473942128        112.674461377         72.422528777 C.3     1 P1    -0.135686481
     1263 C          86.011483495        112.613909041         72.629323629 C.3     1 P1     0.087083903
     1264 C          86.690871622        111.960278186         71.383558951 C.3     1 P1    -0.034699246
     1265 O          86.078193426        110.783000199         70.779279290 O.3     1 P1    -0.552751612
     1266 C          91.109090726        106.819762528         68.641771274 C.3     1 P1    -0.353613220
     1267 C          91.702318708        109.295271115         68.329955933 C.3     1 P1    -0.335450493
     1268 C          90.525855172        108.253780672         68.127982928 C.3     1 P1     0.037262284
     1269 C          87.596926005        110.681024513         68.792190927 C.ar    1 P1    -0.165718043
     1270 C          88.757098891        110.147996779         68.213853864 C.ar    1 P1    -0.132451575
     1271 C          89.317465345        108.917537698         68.794061490 C.ar    1 P1    -0.002372612
     1272 C          88.669538176        108.326329751         69.904946434 C.ar    1 P1    -0.123291967
     1273 C          87.541118864        108.941866296         70.453186439 C.ar    1 P1    -0.179663384
     1274 C          87.054522877        110.174772548         69.979428606 C.ar    1 P1     0.245495950
     1275 H          78.191355802         97.487567831         89.518205760 H       1 P1     0.109890286
     1276 H          76.818018068         96.719947197         89.241005693 H       1 P1     0.121213248
     1277 H          75.435926961         98.692639899         90.288694606 H       1 P1     0.123817025
     1278 H          76.596434910        100.823838038         89.217501813 H       1 P1     0.131915406
     1279 H          78.145380360         99.994307833         89.476821610 H       1 P1     0.110566592
     1280 H          79.656665238        100.644477002         91.053913047 H       1 P1     0.113945527
     1281 H          81.159425653        102.050682546         92.498004730 H       1 P1     0.107467539
     1282 H          77.664736796        103.776888879         94.038024529 H       1 P1     0.122962042
     1283 H          76.315319201        102.481092028         92.433833887 H       1 P1     0.144886013
     1284 H          76.038516601        104.673049235        102.651174864 H       1 P1     0.149098402
     1285 H          76.173407992        104.829330696        100.919521822 H       1 P1     0.134794400
     1286 H          75.844283820        101.997178400        101.184731388 H       1 P1     0.113309938
     1287 H          78.235477639        101.717990793        100.467144163 H       1 P1     0.099996433
     1288 H          78.638352612        103.439222852        100.782706557 H       1 P1     0.132088505
     1289 H          82.513730543        103.614255250         93.980496919 H       1 P1     0.106072533
     1290 H          82.104780165        103.729667903         95.685960402 H       1 P1     0.118816201
     1291 H          81.749916825        102.358938133         94.946878217 H       1 P1     0.108933564
     1292 H          81.027973342        105.909663498         94.610595597 H       1 P1     0.110644703
     1293 H          80.933722001        105.319404162         92.981912014 H       1 P1     0.131380899
     1294 H          79.418014171        105.785857062         93.806117386 H       1 P1     0.164143271
     1295 H          77.868151249        105.404904343         98.251608585 H       1 P1     0.142377276
     1296 H          79.159270622        105.820874389         96.170720505 H       1 P1     0.117504045
     1297 H          79.594042272        101.550016350         95.910510878 H       1 P1     0.112713182
     1298 H          78.312970807        101.258582801         97.848105972 H       1 P1     0.122772059
     1299 O          75.845571355         98.685754268         88.234270153 O.3     1 P1    -0.696556253
     1300 C          77.191606357         97.450066375         89.917819969 C.3     1 P1    -0.158411814
     1301 C          76.305961771         98.723187017         89.592748989 C.3     1 P1     0.117354772
     1302 C          77.101721767        100.079775253         89.819394350 C.3     1 P1    -0.013864940
     1303 O          77.019052272        100.429226197         91.230544648 O.3     1 P1    -0.571789720
     1304 C          79.251645643        101.275121368         91.704718727 C.ar    1 P1    -0.191166160
     1305 C          80.045317234        102.168227301         92.429338522 C.ar    1 P1    -0.140574585
     1306 C          79.500403272        103.069852402         93.356436977 C.ar    1 P1     0.007262241
     1307 C          78.070784890        103.195480233         93.350030039 C.ar    1 P1    -0.119889424
     1308 C          77.290884965        102.372402677         92.454951798 C.ar    1 P1    -0.164634852
     1309 C          77.901403749        101.374046935         91.681621072 C.ar    1 P1     0.281942862
     1310 O          77.111463914        102.319312212        102.758910754 O.3     1 P1    -0.693044904
     1311 C          75.775227616        104.138985628        101.657789559 C.3     1 P1    -0.130114580
     1312 C          76.561288855        102.760257681        101.454023072 C.3     1 P1     0.107722038
     1313 C          77.802837507        102.780662728        100.522583663 C.3     1 P1    -0.017548814
     1314 O          77.200950505        103.115107004         99.234929523 O.3     1 P1    -0.560221054
     1315 C          81.757695045        103.404449452         94.732489968 C.3     1 P1    -0.345567611
     1316 C          80.385160357        105.324563274         93.858556776 C.3     1 P1    -0.340144797
     1317 C          80.296219185        103.854628540         94.404577138 C.3     1 P1     0.024885120
     1318 C          78.349531158        104.673494643         97.739485161 C.ar    1 P1    -0.158089458
     1319 C          79.150580519        104.857570275         96.575823432 C.ar    1 P1    -0.134550608
     1320 C          79.635359658        103.766351685         95.828949252 C.ar    1 P1     0.000763478
     1321 C          79.342816464        102.476537301         96.379173073 C.ar    1 P1    -0.127666150
     1322 C          78.512282597        102.261216532         97.513762527 C.ar    1 P1    -0.185493077
     1323 C          78.061997745        103.369963213         98.162455956 C.ar    1 P1     0.257070272
     1324 H          65.482118107        118.136681955         71.225389211 H       1 P1     0.141023386
     1325 H          66.366829167        116.676227739         70.913742066 H       1 P1     0.132185434
     1326 H          66.810760129        117.552281160         68.482088436 H       1 P1     0.125100154
     1327 H         135.259226776        116.448695816         67.821685090 H       1 P1     0.104213301
     1328 H         134.740046676        116.721967326         69.507921105 H       1 P1     0.135135995
     1329 H         135.069275531        113.796060247         67.074636459 H       1 P1     0.135228484
     1330 H          65.550022764        112.311799743         65.840958410 H       1 P1     0.148498873
     1331 H          69.141071375        113.154738310         67.969398112 H       1 P1     0.122653847
     1332 H          67.660658309        114.673340731         69.303246221 H       1 P1     0.147935629
     1333 H          70.593899640        103.299366763         68.826182459 H       1 P1     0.115453258
     1334 H          69.682612699        102.913427802         70.262624245 H       1 P1     0.133543890
     1335 H          69.289854679        105.161410237         70.724082717 H       1 P1     0.153826289
     1336 H          70.022190887        105.851751588         68.207015683 H       1 P1     0.130158942
     1337 H          71.557432295        106.136639869         68.950931448 H       1 P1     0.129049528
     1338 H          66.508802275        110.213434678         65.436724759 H       1 P1     0.141498351
     1339 H          67.227083466        111.078949833        134.745728877 H       1 P1     0.133269859
     1340 H          68.019723304        109.658469677         64.688873559 H       1 P1     0.123597723
     1341 H          69.897002530        111.504025507         64.666230629 H       1 P1     0.122075199
     1342 H          68.716256218        112.768394966        135.032199313 H       1 P1     0.134336831
     1343 H          69.885633250        112.884453524         65.739571652 H       1 P1     0.135264113
     1344 H          71.668455691        108.917137749         68.239959409 H       1 P1     0.149210592
     1345 H          70.972970489        110.725996884         66.758692821 H       1 P1     0.114357758
     1346 H          66.769786973        109.774676307         67.775151323 H       1 P1     0.125416365
     1347 H          67.704825776        108.237163628         69.263099190 H       1 P1     0.144239309
     1348 O          65.187044259        118.922158419         68.750991516 O.3     1 P1    -0.667505504
     1349 C          66.307197799        117.704837557         70.614905749 C.3     1 P1    -0.080794814
     1350 C          65.876011758        117.656433642         69.086233232 C.3     1 P1     0.105012643
     1351 C          64.923321407        116.447686094         68.867129935 C.3     1 P1    -0.007635932
     1352 O          65.303140282        115.137502200         69.275444255 O.3     1 P1    -0.558368968
     1353 C          65.386183215        113.702038513         67.258326995 C.ar    1 P1    -0.177129647
     1354 C          66.126095159        112.735343348         66.591662894 C.ar    1 P1    -0.113823667
     1355 C          67.456122576        112.490629848         66.857745581 C.ar    1 P1    -0.005892911
     1356 C          68.123027225        113.265100118         67.799648066 C.ar    1 P1    -0.117228384
     1357 C          67.310618858        114.171326657         68.511302402 C.ar    1 P1    -0.165242738
     1358 C          65.976977540        114.368200483         68.348368316 C.ar    1 P1     0.260592941
     1359 O          71.297381828        104.604820100         71.021188975 O.3     1 P1    -0.658036212
     1360 C          69.789219777        103.571335696         69.516732818 C.3     1 P1    -0.114222300
     1361 C          70.161813583        104.894317146         70.174434503 C.3     1 P1     0.129971608
     1362 C          70.482737282        106.069215554         69.157243628 C.3     1 P1    -0.026443867
     1363 O          70.000465699        107.380601302         69.630045703 O.3     1 P1    -0.521801363
     1364 C          67.434161139        110.551089278         65.004633562 C.3     1 P1    -0.334985506
     1365 C          69.272051546        112.182929222         65.172228705 C.3     1 P1    -0.345920792
     1366 C          68.231652073        111.425246016         66.022463977 C.3     1 P1     0.040215300
     1367 C          70.663797185        109.132619340         68.119646007 C.ar    1 P1    -0.171303509
     1368 C          70.226077955        110.169215896         67.242379745 C.ar    1 P1    -0.126247895
     1369 C          68.823793745        110.433200617         66.992429486 C.ar    1 P1     0.001434991
     1370 C          67.858379155        109.683103737         67.776804635 C.ar    1 P1    -0.116950318
     1371 C          68.373052748        108.684880503         68.586273194 C.ar    1 P1    -0.172362957
     1372 C          69.689751237        108.357444319         68.746620795 C.ar    1 P1     0.242475214
     1373 H          67.474938179         97.492784432         82.091301691 H       1 P1     0.126416053
     1374 H          68.908750990         97.812879262         81.156312606 H       1 P1     0.131086780
     1375 H          66.445424828         99.835034768         81.218468960 H       1 P1     0.118958025
     1376 H          68.326267326        100.931392657         80.190740965 H       1 P1     0.116532733
     1377 H          67.205154160        100.429865265         78.959563757 H       1 P1     0.123301600
     1378 H          71.559958710         99.380337315         79.059901570 H       1 P1     0.157946681
     1379 H          72.974675523        100.298604980         77.409656152 H       1 P1     0.121090383
     1380 H          69.732887381        102.207967696         75.531383066 H       1 P1     0.129856584
     1381 H          68.293727538        101.201404797         77.037328483 H       1 P1     0.128864935
     1382 H          79.275529170         98.296572553         71.238301631 H       1 P1     0.170386676
     1383 H          78.325810612         96.840431247         71.378803571 H       1 P1     0.128745735
     1384 H          77.138841817         99.486553377         72.102205684 H       1 P1     0.137967696
     1385 H          75.862028599         96.870630646         71.051711971 H       1 P1     0.116629579
     1386 H          74.984656208         98.504763003         70.993206475 H       1 P1     0.113914949
     1387 H          72.797908036        102.897249880         73.382840908 H       1 P1     0.153737829
     1388 H          71.310562038        102.282071886         73.730217029 H       1 P1     0.128784723
     1389 H          71.732105907        103.698106307         74.505393210 H       1 P1     0.184160297
     1390 H          74.148571854        103.448305123         75.684183885 H       1 P1     0.123358008
     1391 H          72.759895193        103.384583592         76.833776059 H       1 P1     0.115888117
     1392 H          74.086744155        102.305896992         76.972010566 H       1 P1     0.119180579
     1393 H          72.851786514         98.117592123         72.694993312 H       1 P1     0.130211019
     1394 H          71.716432346         99.869551786         73.757665337 H       1 P1     0.122066255
     1395 H          75.360399851        101.181893372         75.481365397 H       1 P1     0.116099326
     1396 H          76.563547944         99.252780805         74.549235880 H       1 P1     0.162369543
     1397 O          66.320198675         98.307774489         79.851532417 O.3     1 P1    -0.651587093
     1398 C          68.015425308         98.327181477         81.595155699 C.3     1 P1    -0.087612810
     1399 C          67.126130554         99.177487894         80.634008044 C.3     1 P1     0.093827246
     1400 C          67.948705181        100.079690075         79.683805696 C.3     1 P1    -0.040465797
     1401 O          69.044283542         99.422561268         78.963318946 O.3     1 P1    -0.515053287
     1402 C          71.179094668        100.042774445         78.296693646 C.ar    1 P1    -0.149407488
     1403 C          72.020568377        100.497172330         77.279711991 C.ar    1 P1    -0.117979196
     1404 C          71.507555038        101.279485554         76.153500776 C.ar    1 P1     0.006719401
     1405 C          70.150352235        101.594682836         76.214384992 C.ar    1 P1    -0.129994098
     1406 C          69.326099569        100.977859077         77.060180586 C.ar    1 P1    -0.174884230
     1407 C          69.818853243        100.206974908         78.121014542 C.ar    1 P1     0.251810407
     1408 O          77.312144862         99.080808741         70.030077662 O.3     1 P1    -0.660229600
     1409 C          78.412804586         97.878416469         71.808742570 C.3     1 P1    -0.105939940
     1410 C          77.106503865         98.662262050         71.419514631 C.3     1 P1     0.110307182
     1411 C          75.775256381         97.909556834         71.577899727 C.3     1 P1    -0.014295348
     1412 O          75.449196605         97.527138746         72.873242531 O.3     1 P1    -0.563110320
     1413 C          72.102792122        102.748469641         74.154045648 C.3     1 P1    -0.355075368
     1414 C          73.470403554        102.839932208         76.230663887 C.3     1 P1    -0.347625546
     1415 C          72.649217802        101.895211542         75.322711958 C.3     1 P1     0.031431566
     1416 C          73.393536391         98.658688265         73.392508977 C.ar    1 P1    -0.194673296
     1417 C          72.750882821         99.748192109         74.008110897 C.ar    1 P1    -0.119439460
     1418 C          73.417052285        100.700987650         74.746645898 C.ar    1 P1     0.004415479
     1419 C          74.809487038        100.457829643         74.977265752 C.ar    1 P1    -0.123649014
     1420 C          75.498008367         99.353925407         74.395590130 C.ar    1 P1    -0.168084550
     1421 C          74.788074478         98.510518757         73.567087295 C.ar    1 P1     0.285613979
     1422 H          66.103759270        110.573485150        102.473744490 H       1 P1     0.188253661
     1423 H          64.980492271        111.874605907        102.100926766 H       1 P1     0.161695150
     1424 H          66.708557658        111.294906391        104.551228904 H       1 P1     0.115747424
     1425 H          68.036914391        113.487867481        103.804931473 H       1 P1     0.122237785
     1426 H          66.691526093        113.612749975        102.508461232 H       1 P1     0.130041901
     1427 H          70.333117419        111.440501806        103.355139448 H       1 P1     0.172660987
     1428 H          72.513111575        111.795622259        102.641604149 H       1 P1     0.154631745
     1429 H          70.967164435        114.435925204         99.771761631 H       1 P1     0.117747392
     1430 H          68.653310330        113.830347493        100.470381170 H       1 P1     0.122485273
     1431 H          74.525296461        116.056992327         93.351136542 H       1 P1     0.173378903
     1432 H          73.103800302        117.081147394         93.269136299 H       1 P1     0.131967757
     1433 H          73.165801481        114.259043700         92.196394436 H       1 P1     0.128353560
     1434 H          71.587101562        113.753305031         94.273751786 H       1 P1     0.134536209
     1435 H          72.243744834        115.360604549         94.930478797 H       1 P1     0.125213538
     1436 H          74.960055568        115.028080901        101.061008025 H       1 P1     0.122290173
     1437 H          73.235117840        115.628714184        101.056472694 H       1 P1     0.134595598
     1438 H          73.817484466        114.549085525        102.364909895 H       1 P1     0.144191173
     1439 H          74.585802618        111.964968498        101.840292139 H       1 P1     0.142960184
     1440 H          74.070564172        111.294188605        100.310428084 H       1 P1     0.146905679
     1441 H          75.326426751        112.417917464        100.357342050 H       1 P1     0.127734204
     1442 H          72.232692727        112.133252927         96.336636836 H       1 P1     0.119119659
     1443 H          72.011035273        112.046841956         98.725706497 H       1 P1     0.117948014
     1444 H          75.310318154        114.635118831         98.875406165 H       1 P1     0.145329695
     1445 H          75.344655206        114.626072529         96.421036827 H       1 P1     0.177968297
     1446 O          65.510511721        113.119297652        104.644755610 O.3     1 P1    -0.689527822
     1447 C          65.338262063        111.198591769        102.875541163 C.3     1 P1    -0.120654543
     1448 C          66.217870597        112.043081972        103.907285065 C.3     1 P1     0.117087804
     1449 C          67.276628243        112.940308008        103.145821937 C.3     1 P1    -0.026596565
     1450 O          68.011563292        112.154820296        102.190830653 O.3     1 P1    -0.574355052
     1451 C          70.418221800        111.947222794        102.492859931 C.ar    1 P1    -0.168870931
     1452 C          71.788416771        112.284857444        102.097072984 C.ar    1 P1    -0.106332168
     1453 C          72.001422737        113.179359391        101.017447038 C.ar    1 P1    -0.002313603
     1454 C          70.782626250        113.766945483        100.453406797 C.ar    1 P1    -0.136942490
     1455 C          69.505127128        113.391865527        100.874759515 C.ar    1 P1    -0.192064518
     1456 C          69.326299840        112.411092008        101.835698567 C.ar    1 P1     0.288294538
     1457 O          71.385977964        115.336844944         92.407220325 O.3     1 P1    -0.663497924
     1458 C          73.586751653        116.266370641         92.800161456 C.3     1 P1    -0.130077420
     1459 C          72.696791911        114.975612898         92.899146415 C.3     1 P1     0.108871199
     1460 C          72.486510804        114.467736588         94.327454150 C.3     1 P1    -0.040182610
     1461 O          73.666696794        113.866201825         94.804290797 O.3     1 P1    -0.525999080
     1462 C          73.889430179        114.763963502        101.259259700 C.3     1 P1    -0.351885713
     1463 C          74.355205185        112.208013268        100.797308800 C.3     1 P1    -0.356871270
     1464 C          73.408417297        113.464393880        100.525756265 C.3     1 P1     0.038279386
     1465 C          72.763544822        112.770736536         96.867955915 C.ar    1 P1    -0.187401348
     1466 C          72.662791578        112.669765182         98.297777380 C.ar    1 P1    -0.121933553
     1467 C          73.462207459        113.585395869         99.020450882 C.ar    1 P1    -0.006002704
     1468 C          74.514343815        114.203551458         98.330478978 C.ar    1 P1    -0.132723728
     1469 C          74.563519895        114.269728808         96.925715322 C.ar    1 P1    -0.129975595
     1470 C          73.615247513        113.609796773         96.156643876 C.ar    1 P1     0.258961035
     1471 H         129.466412712         96.694049220        134.640729584 H       1 P1     0.145953464
     1472 H         130.669833362         97.075924318        133.361732866 H       1 P1     0.112590366
     1473 H         130.027383883         99.554014593        133.863952782 H       1 P1     0.123856909
     1474 H         127.744780289         99.235928673        132.688901722 H       1 P1     0.125351893
     1475 H         127.976132879         97.541207747        132.818848522 H       1 P1     0.114178369
     1476 H         127.112628817         97.582372737        130.373126005 H       1 P1     0.124519773
     1477 H         126.297109016         98.243367449        128.251463530 H       1 P1     0.120725989
     1478 H         129.454288494        100.913366724        127.776644702 H       1 P1     0.110275359
     1479 H         130.494341973        100.143160841        129.839576352 H       1 P1     0.126847926
     1480 H         122.255079069         98.989549712        128.817242368 H       1 P1     0.134136116
     1481 H         123.082637452        100.013121183        129.832283416 H       1 P1     0.121507999
     1482 H         121.042701267        101.324375576        130.353762381 H       1 P1     0.115144793
     1483 H         119.908590155        102.079623677        128.265579245 H       1 P1     0.115325928
     1484 H         120.746616006        100.841808761        127.334688507 H       1 P1     0.140640456
     1485 H         127.345954497        101.595399661        124.934829052 H       1 P1     0.147283284
     1486 H         127.752648882        102.354646448        126.412669250 H       1 P1     0.155266326
     1487 H         128.998304835        101.220867713        125.714979191 H       1 P1     0.114908104
     1488 H         126.931682162         99.233070884        124.482652871 H       1 P1     0.105913846
     1489 H         128.203399421         98.470302379        125.410910522 H       1 P1     0.139122795
     1490 H         126.460475206         98.363617370        125.878056193 H       1 P1     0.143203033
     1491 H         124.194396394        102.756954567        129.084819376 H       1 P1     0.147688123
     1492 H         126.397668817        102.025534647        128.319212859 H       1 P1     0.156899828
     1493 H         124.308590545         99.756238964        125.459818221 H       1 P1     0.110431222
     1494 H         122.304246598        100.663828329        126.124389102 H       1 P1     0.157934345
     1495 O         128.466284989         98.944322306        135.189868292 O.3     1 P1    -0.673043397
     1496 C         130.278691379         97.411656776        134.317669724 C.3     1 P1    -0.137636126
     1497 C         129.384816079         98.696433513        134.102577798 C.3     1 P1     0.115025746
     1498 C         128.547474098         98.457465726        132.762178752 C.3     1 P1    -0.050994729
     1499 O         129.368067009         98.421625816        131.547577631 O.3     1 P1    -0.559099676
     1500 C         127.666595574         98.246960635        129.823970483 C.ar    1 P1    -0.171896566
     1501 C         127.174164514         98.690167714        128.576951304 C.ar    1 P1    -0.128397312
     1502 C         127.804385359         99.703087723        127.805531814 C.ar    1 P1     0.011105356
     1503 C         129.089549982        100.158563336        128.278208873 C.ar    1 P1    -0.142023695
     1504 C         129.625242353         99.673722903        129.512150362 C.ar    1 P1    -0.165974274
     1505 C         128.864987286         98.751693033        130.286433815 C.ar    1 P1     0.256674424
     1506 O         119.670096772         99.900140359        129.819285360 O.3     1 P1    -0.662540339
     1507 C         122.084139088         99.526009113        129.701670171 C.3     1 P1    -0.130926850
     1508 C         120.908998188        100.584521371        129.562155490 C.3     1 P1     0.090205797
     1509 C         120.784050877        101.477341749        128.242406922 C.3     1 P1    -0.016195048
     1510 O         121.978357979        102.319638029        128.214934012 O.3     1 P1    -0.528985239
     1511 C         127.841576274        101.398649197        125.827456231 C.3     1 P1    -0.344076429
     1512 C         127.229494304         99.026329977        125.474454509 C.3     1 P1    -0.344259860
     1513 C         127.137355834        100.203506513        126.506042349 C.3     1 P1     0.033180656
     1514 C         124.350265799        102.111108336        128.353792345 C.ar    1 P1    -0.157169943
     1515 C         125.581209114        101.625710369        127.928097153 C.ar    1 P1    -0.103569049
     1516 C         125.730772761        100.753439966        126.858441531 C.ar    1 P1    -0.005850479
     1517 C         124.495548838        100.431722409        126.221357237 C.ar    1 P1    -0.116851660
     1518 C         123.225862838        100.927954967        126.602985965 C.ar    1 P1    -0.159456707
     1519 C         123.152383058        101.800039257        127.708219603 C.ar    1 P1     0.255927948
     1520 H          83.919570652        119.239694443        133.322231294 H       1 P1     0.136519724
     1521 H          83.746319070        120.693780612        132.250717110 H       1 P1     0.087850792
     1522 H          81.637001692        121.358702590        132.796666039 H       1 P1     0.127006537
     1523 H          80.750791022        118.549658458        132.364045843 H       1 P1     0.134096189
     1524 H          82.230878433        118.751506789        131.440561502 H       1 P1     0.119687442
     1525 H          80.392158036        118.053514758        129.131972497 H       1 P1     0.157228335
     1526 H          78.312348339        117.331813395        128.085164704 H       1 P1     0.118849032
     1527 H          76.177670329        120.318694298        130.252104479 H       1 P1     0.112180505
     1528 H          78.282841330        120.985188128        131.304314218 H       1 P1     0.146197394
     1529 H          78.343395629        116.495090521        121.192277335 H       1 P1     0.156482361
     1530 H          76.638341152        116.307593119        121.392187417 H       1 P1     0.131935975
     1531 H          76.413388026        118.378419553        119.955066846 H       1 P1     0.117206879
     1532 H          77.292617764        119.956669683        121.861989629 H       1 P1     0.145050458
     1533 H          77.893096898        118.435284872        122.646827705 H       1 P1     0.141242633
     1534 H          75.842493302        116.786535436        129.979756013 H       1 P1     0.165085809
     1535 H          74.691379252        116.309069703        128.625682050 H       1 P1     0.142577763
     1536 H          76.348890223        116.013716076        128.404912236 H       1 P1     0.168083744
     1537 H          74.184911075        118.810654019        129.627807768 H       1 P1     0.128071576
     1538 H          74.729629955        120.061629271        128.380125261 H       1 P1     0.113708533
     1539 H          73.740944404        118.598256955        127.988481075 H       1 P1     0.145419353
     1540 H          76.287021971        120.777144070        124.339455048 H       1 P1     0.120336429
     1541 H          76.431031373        120.390856386        126.546314167 H       1 P1     0.110243065
     1542 H          75.484686937        116.311887356        126.191852000 H       1 P1     0.140635007
     1543 H          75.141849349        116.669123748        123.891591788 H       1 P1     0.136168376
     1544 O          81.301188588        119.784756527        134.222519374 O.3     1 P1    -0.658826297
     1545 C          83.411624644        120.229688969        133.186427324 C.3     1 P1    -0.147875833
     1546 C          81.892357635        120.338544536        132.974702050 C.3     1 P1     0.117819372
     1547 C          81.386515549        119.308702809        131.880817591 C.3     1 P1    -0.037303411
     1548 O          80.702782799        120.047493084        130.808428941 O.3     1 P1    -0.575653026
     1549 C          79.454975515        118.515147331        129.404058619 C.ar    1 P1    -0.184370689
     1550 C          78.281614032        118.142584946        128.726979580 C.ar    1 P1    -0.126200759
     1551 C          77.029654261        118.761270188        129.013354447 C.ar    1 P1     0.000719058
     1552 C          77.042179672        119.809002809        130.005457077 C.ar    1 P1    -0.124558791
     1553 C          78.256202808        120.233005003        130.585149899 C.ar    1 P1    -0.164513507
     1554 C          79.514152614        119.589440181        130.318818632 C.ar    1 P1     0.283105435
     1555 O          78.447415327        118.618712593        119.900692268 O.3     1 P1    -0.664219276
     1556 C          77.388158381        116.568177419        120.696106618 C.3     1 P1    -0.138525693
     1557 C          77.295348322        118.105141063        120.535408259 C.3     1 P1     0.129668332
     1558 C          77.158770165        118.821522442        121.901920707 C.3     1 P1    -0.034934568
     1559 O          75.793746358        118.729475877        122.436993591 O.3     1 P1    -0.566599993
     1560 C          75.705496120        116.742800109        128.868240546 C.3     1 P1    -0.335451987
     1561 C          74.483904295        119.038355188        128.617800191 C.3     1 P1    -0.342890266
     1562 C          75.816103919        118.219902802        128.272108302 C.3     1 P1     0.032352338
     1563 C          76.113783187        119.765344904        124.709264043 C.ar    1 P1    -0.155544562
     1564 C          76.164221639        119.563872798        126.079051121 C.ar    1 P1    -0.114415533
     1565 C          76.032593756        118.336981681        126.707108019 C.ar    1 P1     0.000110977
     1566 C          75.710364934        117.224984370        125.795301911 C.ar    1 P1    -0.135722095
     1567 C          75.496209132        117.394491579        124.427450216 C.ar    1 P1    -0.167631102
     1568 C          75.753765310        118.665857944        123.833770185 C.ar    1 P1     0.270003095
     1569 H         123.796718649        106.239244460         69.684310041 H       1 P1     0.139532239
     1570 H         125.353723524        106.502927990         70.552821515 H       1 P1     0.132215490
     1571 H         125.358827153        108.948557559         70.219131695 H       1 P1     0.101791709
     1572 H         125.809535693        108.991223445         67.818023353 H       1 P1     0.117673071
     1573 H         125.160165702        107.373547381         67.687267591 H       1 P1     0.128684878
     1574 H         129.340797728        108.003048601         68.412629850 H       1 P1     0.126398410
     1575 H         130.977489458        106.446523973         67.479843348 H       1 P1     0.136991853
     1576 H         127.734226880        104.117716239         66.049944939 H       1 P1     0.114812095
     1577 H         126.184643589        105.531244387         66.918817281 H       1 P1     0.124782725
     1578 H         127.266081453        103.908100098        132.517912165 H       1 P1     0.122472432
     1579 H         126.055368147        103.457553461        131.368068872 H       1 P1     0.157538217
     1580 H         128.258933275        105.387554657        130.446587941 H       1 P1     0.136342643
     1581 H         129.029831791        103.226156204        129.325219705 H       1 P1     0.152297144
     1582 H         128.369895073        102.409232271        130.819018795 H       1 P1     0.115578716
     1583 H         132.667013871        103.909908897         65.495683508 H       1 P1     0.112175179
     1584 H         132.175895837        105.478427276         65.551683643 H       1 P1     0.146973448
     1585 H         132.375113097        104.641984163         67.140979799 H       1 P1     0.128972453
     1586 H         130.819086010        102.960928210         67.811548452 H       1 P1     0.123321144
     1587 H         129.469982675        102.255118762         66.889651157 H       1 P1     0.132571207
     1588 H         131.189996919        102.040367597         66.416299079 H       1 P1     0.116734914
     1589 H         129.775065333        101.828353149        132.831935376 H       1 P1     0.171126661
     1590 H         129.811589201        102.036904808        135.201209600 H       1 P1     0.144396776
     1591 H         130.466954616        106.186325790        134.791995298 H       1 P1     0.119046624
     1592 H         130.186151730        105.959438731        132.454619254 H       1 P1     0.124152862
     1593 O         123.576892416        108.822165109         69.085919068 O.3     1 P1    -0.638815421
     1594 C         124.362246444        106.968438662         70.343607665 C.3     1 P1    -0.109425238
     1595 C         124.805079946        108.277737458         69.555756404 C.3     1 P1     0.115926543
     1596 C         125.721901339        108.061247613         68.360330076 C.3     1 P1    -0.004941773
     1597 O         127.009204573        107.593975273         68.683714850 O.3     1 P1    -0.568287079
     1598 C         129.049463531        107.174085282         67.830803018 C.ar    1 P1    -0.162746526
     1599 C         129.986173115        106.301145236         67.275326346 C.ar    1 P1    -0.136866938
     1600 C         129.539392194        105.065649052         66.695134787 C.ar    1 P1    -0.002613101
     1601 C         128.167739925        104.875202324         66.566428156 C.ar    1 P1    -0.115803705
     1602 C         127.200118088        105.835294592         66.990871988 C.ar    1 P1    -0.183371435
     1603 C         127.681880443        106.939105577         67.760936516 C.ar    1 P1     0.256780528
     1604 O         126.901862849        104.537799607        129.157077014 O.3     1 P1    -0.660887660
     1605 C         126.723060392        104.281634006        131.664889793 C.3     1 P1    -0.156798463
     1606 C         127.628487275        104.477346139        130.369805670 C.3     1 P1     0.090131707
     1607 C         128.697307237        103.387462925        130.363241566 C.3     1 P1    -0.001257597
     1608 O         129.876129069        103.807739224        131.070717166 O.3     1 P1    -0.582460621
     1609 C         132.027835113        104.569530567         66.072751033 C.3     1 P1    -0.340018830
     1610 C         130.450016832        102.711743697         66.867580828 C.3     1 P1    -0.346779734
     1611 C         130.479120523        104.088064702         66.068346636 C.3     1 P1     0.026865372
     1612 C         129.822830278        102.819894742        133.242383962 C.ar    1 P1    -0.161448139
     1613 C         129.885323667        102.881582821        134.661997792 C.ar    1 P1    -0.119360079
     1614 C         130.204743354        104.091832248        135.256456693 C.ar    1 P1    -0.002456567
     1615 C         130.213331683        105.256275896        134.455948136 C.ar    1 P1    -0.127777389
     1616 C         129.995671984        105.164205207        133.063850686 C.ar    1 P1    -0.172881751
     1617 C         129.872443553        103.929981354        132.436816708 C.ar    1 P1     0.263193962
     1618 H         130.375571105        113.579660922         93.107226326 H       1 P1     0.141005945
     1619 H         128.896709834        113.350791734         92.258559426 H       1 P1     0.141376298
     1620 H         129.934506367        111.081415843         91.262224736 H       1 P1     0.157535533
     1621 H         131.281204609        112.272275004         89.674820560 H       1 P1     0.121232425
     1622 H         130.878314174        113.951244546         90.507521011 H       1 P1     0.140037272
     1623 H         130.532733653        112.510877606         87.329495196 H       1 P1     0.123692032
     1624 H         130.377791104        113.970510129         85.447916980 H       1 P1     0.119411339
     1625 H         127.823242068        116.502613885         87.718150081 H       1 P1     0.114147385
     1626 H         127.982159571        115.058307841         89.527183675 H       1 P1     0.143366671
     1627 H         125.750335211        112.655171104         80.288435381 H       1 P1     0.118059349
     1628 H         125.003786273        113.978544852         79.456365869 H       1 P1     0.125645421
     1629 H         126.706445151        113.897024536         77.726490237 H       1 P1     0.158364193
     1630 H         128.808020137        114.044843332         78.650426114 H       1 P1     0.148380693
     1631 H         128.266826759        112.923064420         80.001157245 H       1 P1     0.115249417
     1632 H         128.697002102        118.417350567         86.280319521 H       1 P1     0.107524068
     1633 H         128.564103630        118.522444756         84.497289471 H       1 P1     0.136362976
     1634 H         127.366412826        117.627043564         85.402247352 H       1 P1     0.140072933
     1635 H         131.290425438        117.119512553         86.302645660 H       1 P1     0.146087659
     1636 H         131.510637527        116.051084470         84.897942542 H       1 P1     0.131411664
     1637 H         131.073551119        117.676081419         84.809946345 H       1 P1     0.157046975
     1638 H         126.215608985        114.776865282         82.286497650 H       1 P1     0.150942508
     1639 H         127.106508085        115.301768220         84.523590619 H       1 P1     0.143240646
     1640 H         130.817225276        116.255833399         82.905763989 H       1 P1     0.111584083
     1641 H         130.006112508        115.862501825         80.608547388 H       1 P1     0.173234148
     1642 O         131.735412899        111.693511975         92.224834715 O.3     1 P1    -0.672787517
     1643 C         129.733992188        112.788165129         92.718216057 C.3     1 P1    -0.161539556
     1644 C         130.435384740        112.009495183         91.611290964 C.3     1 P1     0.126027293
     1645 C         130.585426269        112.888575199         90.324696760 C.3     1 P1    -0.047960115
     1646 O         129.264187344        112.870285009         89.702578043 O.3     1 P1    -0.523281239
     1647 C         130.055904906        113.446425228         87.427503733 C.ar    1 P1    -0.174496634
     1648 C         129.859081540        114.286390086         86.309896308 C.ar    1 P1    -0.133898557
     1649 C         129.155988470        115.486309112         86.404929680 C.ar    1 P1     0.005747237
     1650 C         128.470640909        115.811749801         87.623522279 C.ar    1 P1    -0.126579409
     1651 C         128.560375722        114.921478296         88.697997819 C.ar    1 P1    -0.153754918
     1652 C         129.257942688        113.732213621         88.580564805 C.ar    1 P1     0.229645300
     1653 O         127.247067154        111.842474256         77.969257716 O.3     1 P1    -0.670461136
     1654 C         125.511041250        113.020417217         79.316121532 C.3     1 P1    -0.137643748
     1655 C         126.818047144        113.158262830         78.493069680 C.3     1 P1     0.117686251
     1656 C         127.962003254        113.733773607         79.366544963 C.3     1 P1    -0.018721613
     1657 O         127.538672221        115.006405960         80.014695668 O.3     1 P1    -0.541757958
     1658 C         128.401400246        117.869360007         85.380709291 C.3     1 P1    -0.342973483
     1659 C         130.924465055        116.819156722         85.323377280 C.3     1 P1    -0.317411610
     1660 C         129.336432280        116.525333526         85.285743182 C.3     1 P1     0.036939222
     1661 C         127.205803546        115.084343682         82.347776336 C.ar    1 P1    -0.165439698
     1662 C         127.690056985        115.360720821         83.675383799 C.ar    1 P1    -0.108391724
     1663 C         128.927070984        115.938741139         83.894842685 C.ar    1 P1     0.000265246
     1664 C         129.809753021        116.074558833         82.737636420 C.ar    1 P1    -0.129289337
     1665 C         129.365406809        115.837327150         81.396476903 C.ar    1 P1    -0.166681842
     1666 C         128.034532228        115.312357408         81.253070034 C.ar    1 P1     0.263055127
     1667 H          77.719348428        106.846662900        102.337335899 H       1 P1     0.120334904
     1668 H          77.206949951        107.908877158        103.827522435 H       1 P1     0.150748334
     1669 H          77.844506907        109.924054146        102.901822899 H       1 P1     0.115614294
     1670 H          78.889352438        110.191221197        100.485387755 H       1 P1     0.115396393
     1671 H          78.215299115        108.545570163        100.089806757 H       1 P1     0.143222392
     1672 H          81.884156591        110.148074198        100.714198730 H       1 P1     0.141765456
     1673 H          83.344352981        109.859607814         98.933559635 H       1 P1     0.158668269
     1674 H          81.932963436        106.004610043         98.249164574 H       1 P1     0.111521865
     1675 H          80.265393441        106.239444932         99.900756994 H       1 P1     0.133662732
     1676 H          92.840031466        106.902566129         99.535500698 H       1 P1     0.121452837
     1677 H          91.862929960        106.317296570         98.275365626 H       1 P1     0.115247368
     1678 H          91.001652985        108.321447714        100.269487848 H       1 P1     0.118285528
     1679 H          89.261815422        107.199401700         98.681866038 H       1 P1     0.126792019
     1680 H          89.998455436        107.942001274         97.382624649 H       1 P1     0.127905602
     1681 H          82.803340719        106.106498700         96.119731703 H       1 P1     0.113182660
     1682 H          84.481978054        106.606098451         95.542320483 H       1 P1     0.156013380
     1683 H          84.226815521        105.694235426         97.063484344 H       1 P1     0.118767721
     1684 H          81.961676120        108.945934000         96.086787900 H       1 P1     0.121741490
     1685 H          83.322892153        110.010323766         96.495026424 H       1 P1     0.120139235
     1686 H          83.452696103        108.866619716         95.157013166 H       1 P1     0.131165541
     1687 H          87.174477385        108.262398926         99.973625613 H       1 P1     0.138560275
     1688 H          85.014449395        107.466862699         99.446782919 H       1 P1     0.126227576
     1689 H          85.626800768        109.183507721         95.609236337 H       1 P1     0.136433824
     1690 H          87.887610028        109.756518553         96.318651751 H       1 P1     0.144933496
     1691 O          76.396416482        108.439837797        101.993254240 O.3     1 P1    -0.506984032
     1692 C          77.454236325        107.864132161        102.766693386 C.3     1 P1    -0.061794193
     1693 C          77.637349080        109.222782252        102.040515868 C.3     1 P1     0.075689937
     1694 C          78.652721410        109.187697584        100.855886992 C.3     1 P1    -0.034925700
     1695 O          79.800154356        108.537389643        101.394822481 O.3     1 P1    -0.533251675
     1696 C          81.821990448        109.274660069        100.158598384 C.ar    1 P1    -0.161035242
     1697 C          82.745714878        109.105657192         99.126612256 C.ar    1 P1    -0.124202825
     1698 C          82.681466873        107.973393767         98.292304560 C.ar    1 P1    -0.009457705
     1699 C          81.895052921        106.900345195         98.742973957 C.ar    1 P1    -0.126278149
     1700 C          80.911570277        107.121239718         99.789765581 C.ar    1 P1    -0.174515223
     1701 C          80.802252027        108.349874597        100.478765964 C.ar    1 P1     0.243736307
     1702 O          92.058861532        109.031484037         98.603899973 O.3     1 P1    -0.658904497
     1703 C          91.779653704        106.735072745         99.269131573 C.3     1 P1    -0.115258950
     1704 C          91.115324415        108.148570502         99.215173037 C.3     1 P1     0.104273106
     1705 C          89.806993046        108.078226084         98.444789266 C.3     1 P1    -0.036141640
     1706 O          88.987289844        109.295498653         98.596863203 O.3     1 P1    -0.538239637
     1707 C          83.770368153        106.526712491         96.411550772 C.3     1 P1    -0.343556827
     1708 C          83.066685901        109.011292296         96.166494216 C.3     1 P1    -0.355002426
     1709 C          83.677371661        107.929685205         97.153489126 C.3     1 P1     0.034248441
     1710 C          86.866814762        108.387713292         99.088401939 C.ar    1 P1    -0.173227700
     1711 C          85.619401897        107.906451098         98.708288914 C.ar    1 P1    -0.120231897
     1712 C          85.094812399        108.239565126         97.485422507 C.ar    1 P1    -0.003305424
     1713 C          85.967999783        108.911154606         96.561383186 C.ar    1 P1    -0.124118681
     1714 C          87.258925400        109.237230484         96.905074071 C.ar    1 P1    -0.170780957
     1715 C          87.730330494        108.976143312         98.153570833 C.ar    1 P1     0.241158335
     1716 H          66.322552874        114.915436728         88.765588738 H       1 P1     0.127527017
     1717 H          66.643852043        116.587996635         88.108074209 H       1 P1     0.153227681
     1718 H          68.104986012        116.839360703         89.998319286 H       1 P1     0.145243346
     1719 H          65.738535409        115.656991440         91.401433867 H       1 P1     0.143333554
     1720 H          65.621790226        117.028185912         90.397584303 H       1 P1     0.148191140
     1721 H          69.130764060        117.552909896         92.657765863 H       1 P1     0.136856513
     1722 H          70.094944485        116.878002033         94.796798233 H       1 P1     0.130388746
     1723 H          66.306182708        115.902550222         96.154524335 H       1 P1     0.156179371
     1724 H          65.298220719        116.496635630         94.002883234 H       1 P1     0.171023609
     1725 H          74.630411869        122.442362230         95.398871801 H       1 P1     0.124786103
     1726 H          74.612167070        122.900134423         97.082087004 H       1 P1     0.165123153
     1727 H          73.235217199        120.534340875         96.090183680 H       1 P1     0.150088973
     1728 H          73.867483450        121.669093369         98.817784139 H       1 P1     0.125957779
     1729 H          74.032925904        119.969669952         98.272959308 H       1 P1     0.132192627
     1730 H          68.234872546        115.993195290         99.154004592 H       1 P1     0.124766128
     1731 H          67.089046784        116.637038500         98.084212337 H       1 P1     0.134391733
     1732 H          67.344771855        114.835138297         98.226092261 H       1 P1     0.131922228
     1733 H          69.762852687        114.276992524         97.817477062 H       1 P1     0.118638511
     1734 H          68.857865758        114.065901366         96.463327566 H       1 P1     0.127934201
     1735 H          70.404775951        114.644864369         96.162742228 H       1 P1     0.131419341
     1736 H          73.104474288        118.005897936         98.289664683 H       1 P1     0.156656814
     1737 H          71.744836336        116.128340014         97.442545497 H       1 P1     0.124007199
     1738 H          68.240664235        118.600955938         97.822037290 H       1 P1     0.114480918
     1739 H          69.620813983        120.357240260         98.576704303 H       1 P1     0.119790541
     1740 O          68.044956912        114.818642373         90.641960901 O.3     1 P1    -0.632211860
     1741 C          67.058990546        115.667568358         88.686294594 C.3     1 P1    -0.129721361
     1742 C          67.465211653        115.996890194         90.124569331 C.3     1 P1     0.076241091
     1743 C          66.303107145        116.495900983         91.029607028 C.3     1 P1    -0.034219551
     1744 O          66.697853732        117.487366640         91.993486167 O.3     1 P1    -0.535288425
     1745 C          68.513066112        117.200639373         93.376131892 C.ar    1 P1    -0.160213628
     1746 C          69.063893309        116.877530235         94.636733264 C.ar    1 P1    -0.118425487
     1747 C          68.221343277        116.435596746         95.700731438 C.ar    1 P1    -0.007563862
     1748 C          66.895229857        116.264929384         95.395684671 C.ar    1 P1    -0.099516478
     1749 C          66.264601931        116.591529531         94.179976950 C.ar    1 P1    -0.158762030
     1750 C          67.139313047        117.139847460         93.206484082 C.ar    1 P1     0.256917018
     1751 O          72.334426206        122.209845914         96.691750860 O.3     1 P1    -0.668852410
     1752 C          74.656949589        122.059626571         96.421385895 C.3     1 P1    -0.138064485
     1753 C          73.365783294        121.313764292         96.823648891 C.3     1 P1     0.122828780
     1754 C          73.434788859        120.848256182         98.265266007 C.3     1 P1    -0.011275625
     1755 O          72.240337819        120.471693405         98.984478605 O.3     1 P1    -0.564107598
     1756 C          67.822714781        115.865420224         98.162592376 C.3     1 P1    -0.361880192
     1757 C          69.576959651        114.716377064         96.873213772 C.3     1 P1    -0.352458065
     1758 C          68.875237005        116.067239121         96.985857649 C.3     1 P1     0.033214116
     1759 C          72.072909965        118.060286514         98.252537305 C.ar    1 P1    -0.163302955
     1760 C          71.289828948        116.998168571         97.701763244 C.ar    1 P1    -0.128386303
     1761 C          69.858533361        117.187007061         97.467526765 C.ar    1 P1     0.000227538
     1762 C          69.292017903        118.442261504         97.813708082 C.ar    1 P1    -0.134838350
     1763 C          70.121745946        119.487551929         98.350982274 C.ar    1 P1    -0.182565087
     1764 C          71.514870279        119.365316971         98.509293373 C.ar    1 P1     0.286142275
     1765 H          88.667873467        119.663477281        100.357914336 H       1 P1     0.087826875
     1766 H          87.312177659        119.769904700         99.111003637 H       1 P1     0.117214022
     1767 H          86.921196154        119.914676279        102.086394440 H       1 P1     0.129063867
     1768 H          86.769419479        117.801573106        100.995258434 H       1 P1     0.110834291
     1769 H          85.420330489        118.465537557        100.002466886 H       1 P1     0.131494910
     1770 H          82.422201224        118.940295355        101.687566278 H       1 P1     0.163343297
     1771 H          80.417716708        117.568421030        101.604044246 H       1 P1     0.135048716
     1772 H          82.746355915        114.124045930        101.860739680 H       1 P1     0.122338697
     1773 H          84.757472394        115.569695346        101.971099592 H       1 P1     0.143873495
     1774 H          77.048673712        120.379431996         95.076903278 H       1 P1     0.097502818
     1775 H          75.399774487        120.425604294         94.687725712 H       1 P1     0.121238590
     1776 H          76.310285452        118.130361991         95.106750546 H       1 P1     0.117704210
     1777 H          76.841535662        119.022788906         97.969849584 H       1 P1     0.150499075
     1778 H          77.994454455        118.407498615         96.723520273 H       1 P1     0.090817255
     1779 H          81.011520328        112.820325152        102.290865912 H       1 P1     0.133352832
     1780 H          79.484033636        112.696333800        101.523024890 H       1 P1     0.130585984
     1781 H          80.761632976        113.010449701        100.546017521 H       1 P1     0.128116363
     1782 H          78.693418264        114.592076124        103.240002643 H       1 P1     0.111941177
     1783 H          80.291736281        114.702171712        103.787433012 H       1 P1     0.123935468
     1784 H          79.495813239        116.031260921        103.303711640 H       1 P1     0.130070877
     1785 H          76.489060929        117.156306373        100.059157509 H       1 P1     0.122036709
     1786 H          77.774756938        116.493027762        101.670187628 H       1 P1     0.106218910
     1787 H          80.037174324        114.209174753         98.772944442 H       1 P1     0.146108559
     1788 H          78.367339786        115.006878409         97.185989730 H       1 P1     0.156973121
     1789 O          85.334993897        120.744828251        100.999828681 O.3     1 P1    -0.642232743
     1790 C          87.647091108        120.236099637        100.079175336 C.3     1 P1    -0.158108109
     1791 C          86.498153539        119.870088969        101.081665555 C.3     1 P1     0.099962429
     1792 C          85.893733052        118.481843634        101.002513865 C.3     1 P1    -0.024057466
     1793 O          84.899152291        118.128913994        101.992895314 O.3     1 P1    -0.528432031
     1794 C          82.519522014        117.946794829        101.668166023 C.ar    1 P1    -0.155521728
     1795 C          81.341084660        117.063266164        101.643101330 C.ar    1 P1    -0.119177427
     1796 C          81.376869914        115.617743309        101.655285614 C.ar    1 P1     0.007683303
     1797 C          82.698568411        115.115843577        101.809213544 C.ar    1 P1    -0.120703424
     1798 C          83.826249041        115.948545250        101.910076557 C.ar    1 P1    -0.166869673
     1799 C          83.782035897        117.303727881        101.831827070 C.ar    1 P1     0.266762598
     1800 O          74.693815465        118.382817191         96.360641203 O.3     1 P1    -0.633378059
     1801 C          76.109649733        120.307592616         95.544170613 C.3     1 P1    -0.154755773
     1802 C          76.040869239        118.762923512         95.932460859 C.3     1 P1     0.102569917
     1803 C          76.935095778        118.318469152         97.097649713 C.3     1 P1    -0.035454550
     1804 O          76.740648877        116.937900700         97.540656858 O.3     1 P1    -0.528646637
     1805 C          80.354782968        113.286822873        101.508396045 C.3     1 P1    -0.350346128
     1806 C          79.611452327        115.021396655        103.042249330 C.3     1 P1    -0.352388181
     1807 C          80.112991840        114.851398911        101.579343737 C.3     1 P1     0.035907365
     1808 C          77.300592050        116.714900179         99.746635560 C.ar    1 P1    -0.174840643
     1809 C          78.107909558        116.244075437        100.723232051 C.ar    1 P1    -0.141298590
     1810 C          79.194844606        115.322193997        100.438056079 C.ar    1 P1    -0.003715025
     1811 C          79.326825753        114.845770423         99.047004696 C.ar    1 P1    -0.113811670
     1812 C          78.464535642        115.424039550         98.103460778 C.ar    1 P1    -0.158665989
     1813 C          77.535233723        116.462227500         98.431597263 C.ar    1 P1     0.236663519
     1814 H          74.616527189        111.532015669        107.223168252 H       1 P1     0.123013071
     1815 H          76.459825268        111.653239297        107.115109007 H       1 P1     0.108414386
     1816 H          76.173438449        111.808299216        104.766697008 H       1 P1     0.112498576
     1817 H          75.042291988        109.925234491        104.159198070 H       1 P1     0.136862591
     1818 H          74.033930996        109.869913008        105.466635876 H       1 P1     0.139866426
     1819 H          77.733477747        109.563218229        107.833171720 H       1 P1     0.134755817
     1820 H          77.719977515        108.519785799        109.909918320 H       1 P1     0.108885311
     1821 H          73.740323952        107.143674950        109.265010048 H       1 P1     0.118396388
     1822 H          73.881864673        107.920089209        107.012122837 H       1 P1     0.168426433
     1823 H          73.562455748        111.807249613        117.685096222 H       1 P1     0.131812143
     1824 H          75.067241900        111.319082381        118.495034778 H       1 P1     0.091977071
     1825 H          75.425711905        109.666458055        116.448486393 H       1 P1     0.113825909
     1826 H          76.174864944        112.175241443        116.398538235 H       1 P1     0.099527716
     1827 H          74.895719394        112.404269620        115.222325182 H       1 P1     0.121374098
     1828 H          73.372988027        106.675364228        111.627846170 H       1 P1     0.123584051
     1829 H          74.205269235        105.306837202        110.648661419 H       1 P1     0.103648825
     1830 H          74.524978166        105.438879883        112.339876149 H       1 P1     0.116553682
     1831 H          77.725606028        106.291562440        110.884112524 H       1 P1     0.154263048
     1832 H          76.879086228        105.101582004        111.797263369 H       1 P1     0.113712095
     1833 H          76.523677564        105.161811632        109.972482384 H       1 P1     0.136521461
     1834 H          74.818678216        111.077818103        112.639421942 H       1 P1     0.130370683
     1835 H          74.217194745        109.265795664        111.320473803 H       1 P1     0.128405856
     1836 H          77.300133653        107.072667293        113.259081739 H       1 P1     0.125087691
     1837 H          77.546011336        108.970085319        114.838935095 H       1 P1     0.151634535
     1838 O          74.040648472        112.195139819        104.713465696 O.3     1 P1    -0.658052378
     1839 C          75.516835570        112.069186679        106.783657499 C.3     1 P1    -0.147366692
     1840 C          75.246323169        111.576021839        105.322038682 C.3     1 P1     0.113004020
     1841 C          75.055653502        110.117342600        105.194048324 C.3     1 P1    -0.024671946
     1842 O          76.034762637        109.220348573        105.887197015 O.3     1 P1    -0.548194808
     1843 C          76.959186796        108.985234992        108.065753646 C.ar    1 P1    -0.172631412
     1844 C          76.877643877        108.401154822        109.326848158 C.ar    1 P1    -0.119997478
     1845 C          75.735073616        107.611559594        109.710355036 C.ar    1 P1     0.002263694
     1846 C          74.607174663        107.537908667        108.906615311 C.ar    1 P1    -0.129387040
     1847 C          74.662883121        108.121374963        107.624583402 C.ar    1 P1    -0.172617439
     1848 C          75.804553998        108.874744654        107.208459187 C.ar    1 P1     0.256015281
     1849 O          73.540777172        110.205789585        115.593960121 O.3     1 P1    -0.663786241
     1850 C          74.280585723        111.001579639        117.795345812 C.3     1 P1    -0.146320737
     1851 C          74.790690789        110.586160856        116.356412293 C.3     1 P1     0.129509612
     1852 C          75.622442392        111.684407217        115.663673372 C.3     1 P1    -0.033534969
     1853 O          76.635738159        111.229698448        114.740865162 O.3     1 P1    -0.551534438
     1854 C          74.335784235        106.079009837        111.436515038 C.3     1 P1    -0.344111711
     1855 C          76.784126861        105.744189590        110.922341042 C.3     1 P1    -0.337398950
     1856 C          75.638553752        106.904258119        111.039072116 C.3     1 P1     0.033927200
     1857 C          75.287918123        110.240768313        112.894238834 C.ar    1 P1    -0.188722509
     1858 C          74.931647456        109.142628289        112.056647133 C.ar    1 P1    -0.114715949
     1859 C          75.771693681        107.942357632        112.100092944 C.ar    1 P1     0.003924630
     1860 C          76.679169031        107.863716008        113.122857336 C.ar    1 P1    -0.140134194
     1861 C          76.901661360        108.929837111        114.092288533 C.ar    1 P1    -0.171307027
     1862 C          76.223448371        110.189591939        113.945407802 C.ar    1 P1     0.261928797
     1863 H          71.607229153        105.438487868        130.524847499 H       1 P1     0.135190670
     1864 H          73.073546533        104.713508090        130.725679758 H       1 P1     0.154516293
     1865 H          73.610778588        106.966320925        129.856789202 H       1 P1     0.178915874
     1866 H          73.002773285        108.950173143        131.128149152 H       1 P1     0.135744456
     1867 H          72.162767216        108.020292921        132.197061911 H       1 P1     0.128411701
     1868 H          69.288496822        108.489649407        131.906908455 H       1 P1     0.137230515
     1869 H          67.703337563        110.422252031        131.947729954 H       1 P1     0.116437117
     1870 H          69.690540806        112.223494571        129.035704214 H       1 P1     0.132382272
     1871 H          71.255794663        110.408265865        128.810121046 H       1 P1     0.156917344
     1872 H         133.060897391        108.009618378        127.724592662 H       1 P1     0.127119382
     1873 H         131.993195658        108.381687830        126.316441967 H       1 P1     0.152527110
     1874 H         130.825191917        108.451583712        129.129417582 H       1 P1     0.117220058
     1875 H         131.570741254        110.974757856        129.341886019 H       1 P1     0.116563887
     1876 H         132.404594938        110.709534276        127.816090464 H       1 P1     0.120661350
     1877 H          68.480236583        113.440641258        132.036571201 H       1 P1     0.130351633
     1878 H          66.944628720        114.220506237        131.900281845 H       1 P1     0.156021391
     1879 H          67.068550661        112.655205082        132.817822735 H       1 P1     0.133903707
     1880 H          66.560478323        114.092300410        129.340884400 H       1 P1     0.127351383
     1881 H          68.200921227        114.204549196        129.648248629 H       1 P1     0.131369298
     1882 H          67.671225645        113.130010466        128.451004792 H       1 P1     0.137542147
     1883 H         133.551982211        111.421902239        131.542589099 H       1 P1     0.133250078
     1884 H          64.836484066        112.594743194        132.055637994 H       1 P1     0.136724392
     1885 H          66.565871703        110.808271989        128.485305612 H       1 P1     0.123798853
     1886 H         135.207179154        109.785520316        127.963645205 H       1 P1     0.127099464
     1887 O          74.347336407        106.884413550        131.793442001 O.3     1 P1    -0.636521992
     1888 C          72.457463377        105.482722550        131.142322660 C.3     1 P1    -0.153084969
     1889 C          73.216736301        106.876347511        130.890092747 C.3     1 P1     0.108496215
     1890 C          72.371227340        108.143509889        131.185336429 C.3     1 P1    -0.036863897
     1891 O          71.237921203        108.163570530        130.255302181 O.3     1 P1    -0.526344326
     1892 C          69.369181952        109.271394590        131.280765276 C.ar    1 P1    -0.175560555
     1893 C          68.474685494        110.310882396        131.356416265 C.ar    1 P1    -0.129436108
     1894 C          68.479748084        111.339208399        130.477865674 C.ar    1 P1    -0.009691772
     1895 C          69.603065007        111.419430936        129.637662231 C.ar    1 P1    -0.130382901
     1896 C          70.550305082        110.328285987        129.519885559 C.ar    1 P1    -0.164814222
     1897 C          70.399654642        109.239831119        130.353916088 C.ar    1 P1     0.241367634
     1898 O         129.998150102        109.515672574        127.523588397 O.3     1 P1    -0.669362426
     1899 C         131.996826190        107.986051692        127.376740280 C.3     1 P1    -0.128983969
     1900 C         131.120047044        109.039634678        128.220446717 C.3     1 P1     0.108759464
     1901 C         132.061085299        110.223226641        128.760230777 C.3     1 P1    -0.026919952
     1902 O         133.146799590        109.532955199        129.530096482 O.3     1 P1    -0.566558902
     1903 C          67.403954028        113.162225066        131.909947970 C.3     1 P1    -0.345554587
     1904 C          67.420710769        113.517348550        129.436843427 C.3     1 P1    -0.340135705
     1905 C          67.314880277        112.400953480        130.558169326 C.3     1 P1     0.032678484
     1906 C         134.349201929        111.209065515        130.976601379 C.ar    1 P1    -0.179366844
     1907 C          64.847207449        111.959175972        131.220302403 C.ar    1 P1    -0.126597472
     1908 C          65.968605103        111.735360888        130.306177222 C.ar    1 P1     0.002621723
     1909 C          65.796891727        110.946010127        129.166796921 C.ar    1 P1    -0.130052703
     1910 C         135.239380820        110.307512088        128.829971400 C.ar    1 P1    -0.165900006
     1911 C         134.221641930        110.377783060        129.784474244 C.ar    1 P1     0.262386536
     1912 H          77.449729021        104.931833373         69.728052364 H       1 P1     0.145608739
     1913 H          77.536569901        106.604233268         69.746401586 H       1 P1     0.125862744
     1914 H          75.791513878        106.090080355         68.380153826 H       1 P1     0.113700061
     1915 H          73.937763945        104.617805243         68.755811576 H       1 P1     0.122802366
     1916 H          74.127760406        104.730343500         70.437380047 H       1 P1     0.159225574
     1917 H          74.196947795        101.700705848         71.253486256 H       1 P1     0.145324441
     1918 H          72.884786437         99.935816489         70.482729321 H       1 P1     0.114536144
     1919 H          74.159121537        100.445533321         66.489949424 H       1 P1     0.102899465
     1920 H          75.443034043        102.278491571         67.164775630 H       1 P1     0.129134589
     1921 H          67.976618976        100.179709867        130.496481383 H       1 P1     0.140870866
     1922 H          67.397291840         99.151201043        131.840869349 H       1 P1     0.118669914
     1923 H          66.798587644        101.571659599        133.031198997 H       1 P1     0.108795048
     1924 H          69.304023020        101.852708625        133.737434214 H       1 P1     0.115829727
     1925 H          69.603658647        100.504548096        132.784636619 H       1 P1     0.124029623
     1926 H          73.929359180         97.936264798         66.388596972 H       1 P1     0.118348539
     1927 H          74.588510423         97.512147381         67.797524460 H       1 P1     0.126586674
     1928 H          73.115222688         96.678500639         67.161190190 H       1 P1     0.116386902
     1929 H          71.229288321         97.106340718         68.527516475 H       1 P1     0.139740060
     1930 H          72.247589847         97.570651928         69.835738904 H       1 P1     0.105320509
     1931 H          70.812466478         98.619432399         69.396978061 H       1 P1     0.116902047
     1932 H          69.408688168         97.788907460        135.262290895 H       1 P1     0.171015126
     1933 H          71.243715287         97.273813002         66.017071064 H       1 P1     0.138772378
     1934 H          71.414721150        101.208896670         67.191610750 H       1 P1     0.118588411
     1935 H          69.931602384        101.847563598         65.450243765 H       1 P1     0.112187094
     1936 O          74.910700706        107.053580659         69.967279321 O.3     1 P1    -0.631011203
     1937 C          76.956324513        105.782464786         70.100340325 C.3     1 P1    -0.108260039
     1938 C          75.546197219        105.931187485         69.401600976 C.3     1 P1     0.090236659
     1939 C          74.692421321        104.640360323         69.518584496 C.3     1 P1    -0.008565188
     1940 O          75.482985477        103.410351994         69.589498895 O.3     1 P1    -0.562328261
     1941 C          74.167167768        101.503513386         70.205499652 C.ar    1 P1    -0.171188731
     1942 C          73.428504880        100.357202283         69.759639818 C.ar    1 P1    -0.140703446
     1943 C          73.326124247         99.928285060         68.419548034 C.ar    1 P1    -0.001268559
     1944 C          74.092622387        100.689046022         67.505137924 C.ar    1 P1    -0.141066160
     1945 C          74.920719921        101.763173024         67.888348518 C.ar    1 P1    -0.175896158
     1946 C          74.888269477        102.204970733         69.203183832 C.ar    1 P1     0.278558534
     1947 O          68.079573635        102.316919381        131.541444011 O.3     1 P1    -0.664596531
     1948 C          67.215808878        100.140307317        131.391127463 C.3     1 P1    -0.071460212
     1949 C          67.650297126        101.248275895        132.394793934 C.3     1 P1     0.099450382
     1950 C          68.846536437        100.920434119        133.404375350 C.3     1 P1    -0.044608327
     1951 O          68.455866727        100.103381968        134.558827383 O.3     1 P1    -0.558920954
     1952 C          73.592947940         97.654811073         67.342497629 C.3     1 P1    -0.350129907
     1953 C          71.637451816         97.986080425         69.015754658 C.3     1 P1    -0.356003637
     1954 C          72.522020151         98.739363947         67.948081285 C.3     1 P1     0.040899297
     1955 C          69.861800647         98.580154889         65.076366937 C.ar    1 P1    -0.156662995
     1956 C          70.878761015         98.215368029         65.973222091 C.ar    1 P1    -0.124490014
     1957 C          71.538562818         99.137784428         66.804198059 C.ar    1 P1    -0.006964527
     1958 C          71.044853497        100.466744440         66.631617361 C.ar    1 P1    -0.135747632
     1959 C          70.161061961        100.882997678         65.544251541 C.ar    1 P1    -0.185254477
     1960 C          69.502108149         99.909253016         64.817101604 C.ar    1 P1     0.251751259
     1961 H         118.843296127        126.756340842         71.782039427 H       1 P1     0.146842842
     1962 H         120.062573848        127.266832149         70.599199093 H       1 P1     0.140791056
     1963 H         118.200058476        126.107944473         68.977726122 H       1 P1     0.102930547
     1964 H         119.041488842        123.869080831         69.519077879 H       1 P1     0.126632891
     1965 H         119.317910543        124.205681043         71.176976098 H       1 P1     0.140819983
     1966 H         121.704107962        126.219803560         71.948588893 H       1 P1     0.148224478
     1967 H         123.796196333        125.605265574         72.887459109 H       1 P1     0.105323353
     1968 H         124.498510113        122.764250659         69.967633786 H       1 P1     0.159489887
     1969 H         122.161999468        123.270394244         69.146710842 H       1 P1     0.170618602
     1970 H         133.338800752        122.185029212         68.048330545 H       1 P1     0.135205746
     1971 H         131.835123977        121.727396675         68.431696994 H       1 P1     0.127527095
     1972 H         131.272298517        123.781901356         66.571225531 H       1 P1     0.144620793
     1973 H         130.804687953        125.365519354         68.505197531 H       1 P1     0.121030022
     1974 H         131.417148110        123.948744993         69.564051475 H       1 P1     0.109252213
     1975 H         125.448426636        124.121383303         74.400976098 H       1 P1     0.130475262
     1976 H         127.122127447        123.999065841         73.767739346 H       1 P1     0.132417626
     1977 H         126.194012711        125.318963448         73.280237859 H       1 P1     0.133566128
     1978 H         125.128924466        121.290260057         72.024145436 H       1 P1     0.136067041
     1979 H         126.062347241        121.529050374         73.520731928 H       1 P1     0.106225115
     1980 H         124.407630121        122.078693435         73.382646348 H       1 P1     0.125707758
     1981 H         129.040272234        121.664701526         69.748214112 H       1 P1     0.132393190
     1982 H         127.358821756        121.533886801         71.343286714 H       1 P1     0.111844213
     1983 H         126.216753427        125.506024213         70.649118725 H       1 P1     0.136648807
     1984 H         127.927059386        125.758232309         68.930325013 H       1 P1     0.135223705
     1985 O         117.055984399        125.546750803         70.670001627 O.3     1 P1    -0.640499223
     1986 C         118.990625743        127.015537954         70.767313041 C.3     1 P1    -0.117384276
     1987 C         118.310988713        125.834182530         70.047721275 C.3     1 P1     0.096970010
     1988 C         119.318555239        124.651073339         70.169650453 C.3     1 P1    -0.057991314
     1989 O         120.683567009        125.010549643         69.810098582 O.3     1 P1    -0.565483136
     1990 C         122.191999874        125.372993077         71.635553831 C.ar    1 P1    -0.178165677
     1991 C         123.427299959        125.028175237         72.180655173 C.ar    1 P1    -0.109980051
     1992 C         124.270651960        124.006428251         71.654159851 C.ar    1 P1    -0.002504782
     1993 C         123.838356270        123.343805251         70.473910209 C.ar    1 P1    -0.087034900
     1994 C         122.555004926        123.658081273         69.945430397 C.ar    1 P1    -0.132487986
     1995 C         121.777233898        124.647697901         70.547454315 C.ar    1 P1     0.283316088
     1996 O         133.037573653        124.537243048         67.211321489 O.3     1 P1    -0.667921169
     1997 C         132.339959987        122.244938602         67.624320121 C.3     1 P1    -0.130136166
     1998 C         131.885229813        123.727471628         67.469387718 C.3     1 P1     0.096368207
     1999 C         130.955990652        124.256749699         68.540625010 C.3     1 P1    -0.045426367
     2000 O         129.640682969        123.642864012         68.228125276 O.3     1 P1    -0.545811263
     2001 C         126.106902306        124.227180963         73.504225425 C.3     1 P1    -0.325299530
     2002 C         125.311633864        122.000817986         72.812465309 C.3     1 P1    -0.334369629
     2003 C         125.585041623        123.459388040         72.298807881 C.3     1 P1     0.027088734
     2004 C         128.564014782        122.556655147         69.944443759 C.ar    1 P1    -0.156885891
     2005 C         127.579673690        122.493341318         70.935013096 C.ar    1 P1    -0.135396541
     2006 C         126.749953061        123.589043644         71.308761607 C.ar    1 P1    -0.000140196
     2007 C         126.921629988        124.786521352         70.493260113 C.ar    1 P1    -0.114154294
     2008 C         127.889600605        124.870115417         69.541170057 C.ar    1 P1    -0.164007123
     2009 C         128.733271439        123.755630755         69.242086557 C.ar    1 P1     0.266558526
     2010 H         126.121388820        121.831961733         65.121209799 H       1 P1     0.133070334
     2011 H         126.331705739        120.128253523         64.851102298 H       1 P1     0.126972339
     2012 H         124.891432532        119.767791898         66.984626002 H       1 P1     0.147575335
     2013 H         126.397782300        121.100549642         68.860932967 H       1 P1     0.153636979
     2014 H         127.397198531        121.418932681         67.429338607 H       1 P1     0.151695659
     2015 H         129.232268920        119.075272000         69.815016729 H       1 P1     0.183101937
     2016 H         129.130188006        118.202459372         72.083245553 H       1 P1     0.110249443
     2017 H         125.140211854        117.091047825         71.075793174 H       1 P1     0.127059417
     2018 H         125.299383416        118.296414558         68.992590601 H       1 P1     0.137395459
     2019 H         123.098852998        119.310059923         78.641805031 H       1 P1     0.122431665
     2020 H         121.982768295        119.312536260         79.985548592 H       1 P1     0.099170361
     2021 H         120.719842676        118.679142431         78.116614466 H       1 P1     0.119012710
     2022 H         121.127739800        116.582771034         76.882038845 H       1 P1     0.131824041
     2023 H         122.629487422        116.474982974         77.721037435 H       1 P1     0.123913528
     2024 H         127.653198723        115.129393819         71.554143083 H       1 P1     0.129597724
     2025 H         127.278651698        114.411509365         73.220649214 H       1 P1     0.121187305
     2026 H         125.972080281        114.870674823         72.104142227 H       1 P1     0.106252917
     2027 H         128.401386505        117.629932872         74.303433302 H       1 P1     0.121853457
     2028 H         127.934749344        116.056946209         74.828696873 H       1 P1     0.163016785
     2029 H         129.057133186        116.173539692         73.508735233 H       1 P1     0.129711957
     2030 H         124.155523118        119.697248028         75.267189241 H       1 P1     0.127256596
     2031 H         126.160837331        119.042849099         73.971194811 H       1 P1     0.110790213
     2032 H         124.677656448        115.065939329         73.962179460 H       1 P1     0.108751705
     2033 H         122.854161263        115.624848218         75.370969485 H       1 P1     0.126879558
     2034 O         124.681469900        121.876168500         67.497113761 O.3     1 P1    -0.654273865
     2035 C         125.625999565        120.918253923         65.360596491 C.3     1 P1    -0.141191116
     2036 C         125.463634905        120.742740363         66.945143617 C.3     1 P1     0.107177263
     2037 C         126.714864101        120.732699136         67.869665804 C.3     1 P1     0.021727257
     2038 O         127.340182568        119.413489209         68.028735546 O.3     1 P1    -0.579321894
     2039 C         128.392493574        118.756211749         70.127898062 C.ar    1 P1    -0.161476389
     2040 C         128.306773517        118.191321775         71.424246657 C.ar    1 P1    -0.127396243
     2041 C         127.089411520        117.522917835         71.828716013 C.ar    1 P1     0.008084826
     2042 C         125.998336328        117.590817235         70.905851287 C.ar    1 P1    -0.123342967
     2043 C         126.090224440        118.184888138         69.621109935 C.ar    1 P1    -0.167387661
     2044 C         127.268913745        118.772758362         69.273347248 C.ar    1 P1     0.270873772
     2045 O         120.648083651        117.096455494         79.447732030 O.3     1 P1    -0.649252704
     2046 C         122.500649968        118.688808496         79.329479036 C.3     1 P1    -0.129882254
     2047 C         121.386115496        117.976673119         78.552782698 C.3     1 P1     0.116280516
     2048 C         121.869560336        117.191928697         77.363852335 C.3     1 P1    -0.003847150
     2049 O         122.415106714        118.110103049         76.368799811 O.3     1 P1    -0.561711310
     2050 C         126.932814853        115.132745906         72.434906610 C.3     1 P1    -0.337561153
     2051 C         128.149317966        116.622115925         73.963356016 C.3     1 P1    -0.353400667
     2052 C         126.902751612        116.620934745         73.029325190 C.3     1 P1     0.030604260
     2053 C         124.250146520        118.688424292         74.979796159 C.ar    1 P1    -0.151487071
     2054 C         125.484520040        118.314732078         74.264398819 C.ar    1 P1    -0.132386864
     2055 C         125.650562001        116.975872479         73.875662962 C.ar    1 P1    -0.000352462
     2056 C         124.661722048        116.049982896         74.197764907 C.ar    1 P1    -0.115834451
     2057 C         123.575278071        116.342518568         75.032773382 C.ar    1 P1    -0.173453409
     2058 C         123.326174208        117.696170941         75.405504730 C.ar    1 P1     0.283172538
     2059 H          73.385637311        125.950312784         72.819077664 H       1 P1     0.128706141
     2060 H          74.496642588        126.413636800         71.566175720 H       1 P1     0.160170993
     2061 H          71.564743559        125.961055250         70.961857868 H       1 P1     0.140501806
     2062 H          71.318874957        128.557690763         71.479590560 H       1 P1     0.117766428
     2063 H          72.728144081        128.349173694         72.417611953 H       1 P1     0.144602411
     2064 H          71.193178944        125.053593502         74.531271532 H       1 P1     0.130615720
     2065 H          69.630392904        123.293140312         74.042440670 H       1 P1     0.102776643
     2066 H          67.703007489        125.476246326         71.111446322 H       1 P1     0.117196486
     2067 H          69.052752599        127.274563582         71.711860527 H       1 P1     0.123559518
     2068 H         131.711819648        128.483366067         74.274901489 H       1 P1     0.143527424
     2069 H         130.625006759        128.097286047         72.982551030 H       1 P1     0.140475783
     2070 H         132.836522947        126.563707037         74.231986468 H       1 P1     0.137577335
     2071 H         132.755345571        125.928299668         71.470244060 H       1 P1     0.118946406
     2072 H         131.144768059        125.428563716         71.884376981 H       1 P1     0.137777726
     2073 H          68.251210683        123.086664364         70.128058724 H       1 P1     0.136575818
     2074 H          69.392363744        122.178786654         71.075749127 H       1 P1     0.153609620
     2075 H          67.776239569        121.510065629         70.597067133 H       1 P1     0.128650949
     2076 H          66.910344081        121.087807157         73.009975786 H       1 P1     0.144949162
     2077 H          68.732103258        121.094319153         73.131784958 H       1 P1     0.128405053
     2078 H          67.690863725        121.890015761         74.290273942 H       1 P1     0.134192592
     2079 H         134.112110146        123.256641309         70.598737462 H       1 P1     0.141897687
     2080 H          65.766513556        122.656704641         70.380382688 H       1 P1     0.113548887
     2081 H          66.382049965        124.359584407         74.185439451 H       1 P1     0.122795743
     2082 H         134.694199805        124.900633692         74.380614624 H       1 P1     0.139945437
     2083 O          72.803094081        127.097219782         69.695967192 O.3     1 P1    -0.653721561
     2084 C          73.574776391        125.855101092         71.775980476 C.3     1 P1    -0.138978719
     2085 C          72.402963563        126.622438555         71.040444234 C.3     1 P1     0.105018382
     2086 C          71.881855283        127.784938776         72.013096782 C.3     1 P1    -0.055992183
     2087 O          71.234221604        127.334447837         73.274971800 O.3     1 P1    -0.531752974
     2088 C          70.472863202        125.140677296         73.833699193 C.ar    1 P1    -0.158545759
     2089 C          69.582393507        124.095543480         73.542931007 C.ar    1 P1    -0.132332298
     2090 C          68.587260608        124.153705045         72.557890936 C.ar    1 P1     0.004812291
     2091 C          68.409898781        125.369532410         71.913056564 C.ar    1 P1    -0.126110442
     2092 C          69.220067423        126.468549122         72.222942235 C.ar    1 P1    -0.181827702
     2093 C          70.253135464        126.350145799         73.127532958 C.ar    1 P1     0.243730340
     2094 O         130.857685369        126.023236256         74.305589388 O.3     1 P1    -0.694387953
     2095 C         131.647027613        127.988201372         73.289892934 C.3     1 P1    -0.134019259
     2096 C         131.971344267        126.504790804         73.595103835 C.3     1 P1     0.117933775
     2097 C         132.189883593        125.544166788         72.305525384 C.3     1 P1    -0.016242243
     2098 O         132.730649688        124.234640290         72.725068361 O.3     1 P1    -0.541859045
     2099 C          68.324325139        122.434552553         70.951287380 C.3     1 P1    -0.345558712
     2100 C          67.800599552        121.687942818         73.229679059 C.3     1 P1    -0.348032830
     2101 C          67.714264442        122.947182547         72.297834505 C.3     1 P1     0.029484849
     2102 C         134.748349377        123.494559286         71.324361667 C.ar    1 P1    -0.160556714
     2103 C          65.479236312        123.285554688         71.093996800 C.ar    1 P1    -0.130854409
     2104 C          66.271539362        123.471705987         72.235966441 C.ar    1 P1    -0.000431804
     2105 C          65.718939189        124.101445268         73.416510619 C.ar    1 P1    -0.116171833
     2106 C         135.021506237        124.444284927         73.545648715 C.ar    1 P1    -0.158228879
     2107 C         134.127353349        124.058800705         72.501297051 C.ar    1 P1     0.261430584
     2108 H         123.871576344        123.434513751        110.005189109 H       1 P1     0.163815530
     2109 H         122.730996726        124.705523730        110.453289118 H       1 P1     0.139007518
     2110 H         122.734890131        123.521333514        107.704923257 H       1 P1     0.132074563
     2111 H         121.157070151        121.831137647        108.129811039 H       1 P1     0.113216339
     2112 H         121.312471842        122.102345849        109.912620752 H       1 P1     0.132889708
     2113 H         121.941319257        120.774795181        106.480602375 H       1 P1     0.123373220
     2114 H         123.350962190        120.563337077        104.512858693 H       1 P1     0.149860248
     2115 H         126.597671254        119.717606574        107.067914845 H       1 P1     0.123734304
     2116 H         125.409388795        120.478134329        108.880787304 H       1 P1     0.142005290
     2117 H         124.176475365        126.279665412         99.392854658 H       1 P1     0.158296206
     2118 H         124.417386689        127.159374137         97.890168049 H       1 P1     0.154206201
     2119 H         124.460330164        124.778982441         97.548351447 H       1 P1     0.148936707
     2120 H         126.814471915        124.029959740         99.344146593 H       1 P1     0.115692778
     2121 H         125.941331587        123.111647777         98.218046916 H       1 P1     0.112367745
     2122 H         127.894311776        121.042841397        105.234423444 H       1 P1     0.112929919
     2123 H         128.012331334        119.244390870        105.171964874 H       1 P1     0.131515464
     2124 H         128.278733233        120.136223775        103.706735662 H       1 P1     0.122244817
     2125 H         126.589149006        118.158401433        103.176329548 H       1 P1     0.121037818
     2126 H         125.947999112        117.933778223        104.842386303 H       1 P1     0.174477320
     2127 H         124.906375823        118.288364321        103.596054641 H       1 P1     0.145175414
     2128 H         125.219517571        124.310203430        102.531552280 H       1 P1     0.117876407
     2129 H         125.866343830        122.811361560        104.380929955 H       1 P1     0.111327421
     2130 H         125.838735164        119.621335219        101.616562002 H       1 P1     0.128804978
     2131 H         125.474884103        121.142873163         99.779035187 H       1 P1     0.130136786
     2132 O         121.137307356        124.393821067        108.542307682 O.3     1 P1    -0.696147456
     2133 C         123.251243283        124.270269667        109.622566434 C.3     1 P1    -0.115627246
     2134 C         122.232536965        123.584913951        108.641034922 C.3     1 P1     0.085846923
     2135 C         121.804787003        122.138342234        108.894992418 C.3     1 P1    -0.028152990
     2136 O         122.817369589        121.149135450        109.009223967 O.3     1 P1    -0.561244919
     2137 C         122.932161698        120.639639395        106.584320138 C.ar    1 P1    -0.176604984
     2138 C         123.783349930        120.550237535        105.447343284 C.ar    1 P1    -0.104659405
     2139 C         125.161852892        120.297296257        105.520015687 C.ar    1 P1     0.010243556
     2140 C         125.669747164        120.091747644        106.878545138 C.ar    1 P1    -0.130777433
     2141 C         124.873963912        120.478933124        108.012668696 C.ar    1 P1    -0.156584889
     2142 C         123.480036354        120.704689833        107.889554599 C.ar    1 P1     0.264328429
     2143 O         126.288036258        125.234896109         96.857622120 O.3     1 P1    -0.691806575
     2144 C         124.957479929        126.533666587         98.639698227 C.3     1 P1    -0.134260162
     2145 C         125.395489866        125.140598755         97.988684069 C.3     1 P1     0.132063156
     2146 C         125.829820309        123.929140273         98.884731220 C.3     1 P1    -0.038633171
     2147 O         124.853417217        123.683521022         99.988155246 O.3     1 P1    -0.551913937
     2148 C         127.674980957        120.101104709        104.659049015 C.3     1 P1    -0.352299701
     2149 C         125.888298591        118.515184643        103.911197562 C.3     1 P1    -0.339022016
     2150 C         126.092084995        120.032356508        104.332865844 C.3     1 P1     0.041279821
     2151 C         125.518558823        123.325832040        102.388223208 C.ar    1 P1    -0.167821446
     2152 C         125.750163261        122.441825851        103.431805205 C.ar    1 P1    -0.131886638
     2153 C         125.893395297        121.070775155        103.194323591 C.ar    1 P1     0.002715304
     2154 C         125.772097935        120.619021732        101.818473886 C.ar    1 P1    -0.107311681
     2155 C         125.517955331        121.535318404        100.808048562 C.ar    1 P1    -0.167605592
     2156 C         125.323278973        122.878217035        101.032184761 C.ar    1 P1     0.247676688
     2157 H         134.831163359         65.755725888        131.965375379 H       1 P1     0.213284067
     2158 H          64.787350547         65.421720285        130.366885738 H       1 P1     0.155186269
     2159 H          66.204272080         65.709235307        132.957078277 H       1 P1     0.129946251
     2160 H          67.557329140         64.889502546        130.325606133 H       1 P1     0.127057130
     2161 H          67.475590798        134.507590191        131.835170916 H       1 P1     0.109847996
     2162 H          69.805734921        133.929465246        132.666988982 H       1 P1     0.136036861
     2163 H          71.805690805        133.027308541        131.855753107 H       1 P1     0.114205188
     2164 H          72.186938584         65.591543458        129.300417758 H       1 P1     0.106811544
     2165 H          70.346071118         66.722572156        130.377953079 H       1 P1     0.124070096
     2166 H          79.606658931         69.258346267        132.097922479 H       1 P1     0.126372627
     2167 H          80.574411044         67.785697845        131.660343077 H       1 P1     0.117792433
     2168 H          80.091711563         68.497330846        129.162358410 H       1 P1     0.123447331
     2169 H          77.590843077         68.409879899        129.368597775 H       1 P1     0.144901400
     2170 H          77.650448903         68.299495129        131.128709498 H       1 P1     0.110086595
     2171 H          73.409135030        131.854279885        130.519906647 H       1 P1     0.127664408
     2172 H          75.070481476        132.398877889        130.081196349 H       1 P1     0.118566814
     2173 H          74.238251738        132.979675523        131.474824369 H       1 P1     0.110821615
     2174 H          73.036402437        134.298024822        127.610274871 H       1 P1     0.110363635
     2175 H          73.941616194        132.826059730        127.995401117 H       1 P1     0.118368637
     2176 H          72.285448732        132.879799335        128.521633882 H       1 P1     0.116356804
     2177 H          76.495674585         66.077461807        132.099689623 H       1 P1     0.122171937
     2178 H          74.577545846         64.755994569        131.962300847 H       1 P1     0.118179582
     2179 H          75.093109094        135.087337663        127.890242321 H       1 P1     0.104495049
     2180 H          77.019401616         65.824113799        127.947122414 H       1 P1     0.167127555
     2181 O          66.285804592         67.004367779        131.277265580 O.3     1 P1    -0.629702906
     2182 C          64.900171176         65.148886122        131.435452930 C.3     1 P1    -0.157026230
     2183 C          66.298902505         65.687595414        131.838485224 C.3     1 P1     0.103091995
     2184 C          67.579682656         64.930150286        131.405413428 C.3     1 P1    -0.036192369
     2185 O          68.773485791         65.534763511        132.047340314 O.3     1 P1    -0.522159157
     2186 C          70.369761660        134.473061929        132.060123099 C.ar    1 P1    -0.167964238
     2187 C          71.611262588        133.985616374        131.572854564 C.ar    1 P1    -0.136862668
     2188 C          72.261366579        134.548376318        130.451493635 C.ar    1 P1     0.002068563
     2189 C          71.739793972         65.127498528        130.004065832 C.ar    1 P1    -0.130264448
     2190 C          70.604094192         65.747513597        130.582288293 C.ar    1 P1    -0.169469256
     2191 C          69.906065798         65.025752002        131.561697247 C.ar    1 P1     0.242903490
     2192 O          79.191713228         70.303831531        129.770327375 O.3     1 P1    -0.634424037
     2193 C          80.273039360         68.828851656        131.370156634 C.3     1 P1    -0.136064030
     2194 C          79.489061227         68.913309408        130.062233057 C.3     1 P1     0.133685638
     2195 C          78.186132903         68.066410718        130.171385516 C.3     1 P1    -0.018654498
     2196 O          78.253107424         66.635322881        130.129201045 O.3     1 P1    -0.580777554
     2197 C          74.086665612        132.686109850        130.465570490 C.3     1 P1    -0.338767906
     2198 C          73.137983354        133.481446042        128.404487402 C.3     1 P1    -0.336493186
     2199 C          73.519571156        133.985464671        129.782230159 C.3     1 P1     0.035063119
     2200 C          76.163904974         65.778134522        131.178819882 C.ar    1 P1    -0.192476848
     2201 C          75.039599287         64.934935436        131.125362847 C.ar    1 P1    -0.109117200
     2202 C          74.661632225        135.001816740        129.877692138 C.ar    1 P1    -0.006156780
     2203 C          75.414010746         64.747817418        128.765070690 C.ar    1 P1    -0.134362341
     2204 C          76.513409688         65.589989431        128.822201514 C.ar    1 P1    -0.175324183
     2205 C          77.003139913         66.072092647        130.060456706 C.ar    1 P1     0.283714833
     2206 H          71.000201296         65.112571342         75.318227522 H       1 P1     0.152023016
     2207 H          72.504342370         65.629909568         75.770668459 H       1 P1     0.144830861
     2208 H          71.871978783         67.960197050         75.614216355 H       1 P1     0.106537794
     2209 H          70.336987868         68.109169296         77.685192116 H       1 P1     0.109757134
     2210 H          71.798547624         67.213194418         77.685581822 H       1 P1     0.102494763
     2211 H          69.418952933         67.278183970         79.979951159 H       1 P1     0.117668637
     2212 H          67.210944394         67.346923436         80.867325226 H       1 P1     0.118710945
     2213 H          65.894297899         65.434934817         77.363388360 H       1 P1     0.115628629
     2214 H          67.944899732         65.430286774         76.516097502 H       1 P1     0.133365475
     2215 H          70.177309555        135.221214359         85.555805150 H       1 P1     0.129675918
     2216 H          68.873284680        134.509812935         84.595517540 H       1 P1     0.137035716
     2217 H          68.548724908         66.416794072         84.030903544 H       1 P1     0.120171403
     2218 H          66.896168977         66.737574155         85.561117117 H       1 P1     0.093723090
     2219 H          67.570968081         65.420395112         86.601083650 H       1 P1     0.127590889
     2220 H         134.863271179         68.263601902         78.579182632 H       1 P1     0.137657156
     2221 H         134.029360129         67.978032572         80.010102049 H       1 P1     0.131915839
     2222 H          65.056464724         68.715581993         80.173755644 H       1 P1     0.128014814
     2223 H         133.409053976         65.839525370         79.479230150 H       1 P1     0.134839845
     2224 H         134.286474661         66.167875181         78.044532959 H       1 P1     0.121367066
     2225 H         134.703806397        135.318328239         78.927397558 H       1 P1     0.163265506
     2226 H          64.871814267         66.889928493         84.432456816 H       1 P1     0.129538261
     2227 H         134.753696710         67.421736390         82.383920124 H       1 P1     0.147382003
     2228 H          65.718634534        134.730926168         80.569216713 H       1 P1     0.144807548
     2229 H          66.363574899        133.944114913         82.772421898 H       1 P1     0.147343071
     2230 O          69.838864919         67.883254390         75.156073768 O.3     1 P1    -0.642425745
     2231 C          71.554996487         65.972251387         75.187912584 C.3     1 P1    -0.136690867
     2232 C          71.025568979         67.322412480         75.739442707 C.3     1 P1     0.121058142
     2233 C          70.815987802         67.212521402         77.258769929 C.3     1 P1    -0.036652432
     2234 O          70.182541538         66.030397192         77.800241614 O.3     1 P1    -0.544398659
     2235 C          68.639492468         66.887791397         79.464867019 C.ar    1 P1    -0.181592473
     2236 C          67.340651139         66.962700829         79.945650254 C.ar    1 P1    -0.112130526
     2237 C          66.228889875         66.435491343         79.263786222 C.ar    1 P1     0.002760896
     2238 C          66.558311868         65.835083998         77.968297314 C.ar    1 P1    -0.123485494
     2239 C          67.821032266         65.807403732         77.463636001 C.ar    1 P1    -0.147390770
     2240 C          68.907748233         66.247620742         78.226302972 C.ar    1 P1     0.254220079
     2241 O          69.569656380         66.848277809         85.763576900 O.3     1 P1    -0.702985516
     2242 C          69.617315483        135.313203186         84.642359270 C.3     1 P1    -0.119372100
     2243 C          68.814880082         65.925223310         84.926782020 C.3     1 P1     0.110523863
     2244 C          67.398561314         65.739859520         85.572249176 C.3     1 P1    -0.033855046
     2245 O          66.471698848         64.728816017         84.974226690 O.3     1 P1    -0.556996103
     2246 C         135.042488101         67.990624464         79.659716928 C.3     1 P1    -0.338806187
     2247 C         134.366830132         65.717051421         78.998465475 C.3     1 P1    -0.344949297
     2248 C          64.853663553         66.505950242         79.838158311 C.3     1 P1     0.038510142
     2249 C          65.153905332         66.265070232         83.668698827 C.ar    1 P1    -0.168309848
     2250 C          64.684629422         66.622775243         82.425019166 C.ar    1 P1    -0.117847028
     2251 C          64.928163282         65.925268686         81.255063642 C.ar    1 P1     0.006575953
     2252 C          65.487636349        135.300177939         81.408613411 C.ar    1 P1    -0.108922488
     2253 C          65.981697642        134.894094465         82.714197147 C.ar    1 P1    -0.169418388
     2254 C          65.929296223         65.085186576         83.809044167 C.ar    1 P1     0.244339877
     2255 H          94.885253262         70.283578271         93.322361799 H       1 P1     0.148591021
     2256 H          94.607872405         70.525178585         91.573496820 H       1 P1     0.098438738
     2257 H          92.246115225         70.934644619         92.074127316 H       1 P1     0.122826897
     2258 H          93.041299040         68.529460787         93.631837094 H       1 P1     0.127777313
     2259 H          93.131745481         68.409869644         91.993809242 H       1 P1     0.091758210
     2260 H          91.489208728         68.171731892         90.047355224 H       1 P1     0.111304093
     2261 H          89.756141503         68.600216862         88.567151902 H       1 P1     0.121125997
     2262 H          87.196972559         69.678019584         91.700515389 H       1 P1     0.131716471
     2263 H          88.941166688         69.184083212         93.191457034 H       1 P1     0.148913792
     2264 H          83.083677330         66.020724439         85.498588326 H       1 P1     0.116307077
     2265 H          83.514951912         67.336506509         84.290737287 H       1 P1     0.105713276
     2266 H          85.585703601         65.979187877         83.534747134 H       1 P1     0.131452370
     2267 H          85.534610334        134.167414338         84.561667701 H       1 P1     0.148416438
     2268 H          84.738642291        134.842437051         85.990249142 H       1 P1     0.143723349
     2269 H          86.030179873         70.777359749         90.222624580 H       1 P1     0.120180579
     2270 H          85.061644380         70.280406903         88.748641811 H       1 P1     0.125720443
     2271 H          85.270746828         69.252500664         90.179497743 H       1 P1     0.121964823
     2272 H          87.467912557         71.700712585         88.625053668 H       1 P1     0.125293709
     2273 H          88.598337829         70.748517815         87.829827593 H       1 P1     0.121453369
     2274 H          87.020593057         70.908836250         87.135855818 H       1 P1     0.141756104
     2275 H          86.015742840         65.125715580         88.216396094 H       1 P1     0.138923398
     2276 H          86.042739419         67.165823949         89.485854677 H       1 P1     0.128908880
     2277 H          88.177399773         68.967547018         86.362326904 H       1 P1     0.127985113
     2278 H          87.909681036         66.815869868         85.077265392 H       1 P1     0.153526222
     2279 O          92.584591043         71.002153753         94.130232911 O.3     1 P1    -0.632525844
     2280 C          94.285799257         70.807022205         92.572443883 C.3     1 P1    -0.096745466
     2281 C          92.802607946         70.456048177         92.860349570 C.3     1 P1     0.078458383
     2282 C          92.559925476         68.897989984         92.741706247 C.3     1 P1    -0.034766255
     2283 O          91.243034988         68.348175968         92.744747460 O.3     1 P1    -0.535623845
     2284 C          90.609344447         68.528840627         90.421553801 C.ar    1 P1    -0.182258973
     2285 C          89.539659918         68.848026553         89.497054261 C.ar    1 P1    -0.133969532
     2286 C          88.241963090         69.231200358         89.954116972 C.ar    1 P1    -0.000168836
     2287 C          88.063721689         69.399551122         91.308078449 C.ar    1 P1    -0.140550622
     2288 C          89.122463412         69.075457759         92.228518954 C.ar    1 P1    -0.162647983
     2289 C          90.388733255         68.632519789         91.771631351 C.ar    1 P1     0.257743909
     2290 O          83.604802860         65.313705361         83.562834372 O.3     1 P1    -0.459573468
     2291 C          83.626708109         66.294996202         84.591480083 C.3     1 P1    -0.065125455
     2292 C          84.872141060         65.509058211         84.206700833 C.3     1 P1     0.042451130
     2293 C          85.438850563        135.094511773         85.165353793 C.3     1 P1    -0.018178623
     2294 O          86.713617923         64.714412536         85.700437546 O.3     1 P1    -0.551552191
     2295 C          85.737993472         70.023049404         89.560740121 C.3     1 P1    -0.341842836
     2296 C          87.572933824         70.799953545         88.070220086 C.3     1 P1    -0.349342302
     2297 C          87.126260318         69.527408335         88.928364478 C.3     1 P1     0.039827203
     2298 C          86.306688860         66.033108223         87.823918533 C.ar    1 P1    -0.178465213
     2299 C          86.382567135         67.205858883         88.553928791 C.ar    1 P1    -0.129909170
     2300 C          87.000437322         68.314523631         87.984837986 C.ar    1 P1    -0.005365933
     2301 C          87.631343398         68.158900551         86.735228789 C.ar    1 P1    -0.137424214
     2302 C          87.493965073         66.960306735         85.971258501 C.ar    1 P1    -0.164558475
     2303 C          86.772682834         65.864917145         86.464041232 C.ar    1 P1     0.275369954
     2304 H         121.603830594        127.269580459         93.415891366 H       1 P1     0.139533929
     2305 H         122.682244243        127.074771587         94.733550683 H       1 P1     0.146264185
     2306 H         122.269112886        124.527111851         94.671781754 H       1 P1     0.154402730
     2307 H         120.191689170        124.697409050         95.966734699 H       1 P1     0.147807280
     2308 H         120.082839345        126.433701367         95.518304420 H       1 P1     0.117610732
     2309 H         120.938608889        124.274813464         98.898175190 H       1 P1     0.160750945
     2310 H         120.244525472        125.290637850        101.035634332 H       1 P1     0.122552352
     2311 H         120.195112465        129.231927661         99.443573188 H       1 P1     0.119968372
     2312 H         121.182944853        128.200267986         97.258834222 H       1 P1     0.124521576
     2313 H         120.467476978        134.928884908        103.475862229 H       1 P1     0.110648815
     2314 H         121.067136227         65.262584680        104.952316035 H       1 P1     0.103886354
     2315 H         123.044663423        134.513308227        104.819582994 H       1 P1     0.123747293
     2316 H         123.533578121        133.281481987        102.640816088 H       1 P1     0.131534503
     2317 H         121.811873400        133.698525955        102.180220602 H       1 P1     0.119797123
     2318 H         117.462394617        127.010608864        100.995222856 H       1 P1     0.140810350
     2319 H         117.316819184        128.244952229        102.190958472 H       1 P1     0.136662310
     2320 H         117.862086106        128.712682936        100.635043207 H       1 P1     0.146224245
     2321 H         120.557498915        126.470263552        103.217998757 H       1 P1     0.132728963
     2322 H         119.145026619        127.220713813        103.799934104 H       1 P1     0.119328350
     2323 H         118.974342823        125.846833790        102.738795663 H       1 P1     0.129300397
     2324 H         123.316978434        130.186799197        102.992125029 H       1 P1     0.139666127
     2325 H         122.181152769        128.305616802        102.096893452 H       1 P1     0.117145326
     2326 H         118.449696898        130.212074513        102.642832189 H       1 P1     0.138658388
     2327 H         119.683968674        131.974184372        103.801631337 H       1 P1     0.147864418
     2328 O         120.628482786        124.661430701         93.408565608 O.3     1 P1    -0.715337636
     2329 C         122.246080597        126.552512080         93.916859580 C.3     1 P1    -0.139470291
     2330 C         121.521506970        125.230033525         94.379895809 C.3     1 P1     0.113667963
     2331 C         120.777591395        125.575187088         95.734558816 C.3     1 P1    -0.031205185
     2332 O         121.744146323        125.720774806         96.805320573 O.3     1 P1    -0.549216531
     2333 C         120.898735230        125.328886054         99.081127298 C.ar    1 P1    -0.160472061
     2334 C         120.454653005        125.876117141        100.319010423 C.ar    1 P1    -0.129325840
     2335 C         120.134950979        127.256996160        100.411709940 C.ar    1 P1    -0.009075393
     2336 C         120.401071850        128.187168983         99.360466281 C.ar    1 P1    -0.127359383
     2337 C         120.909113458        127.625679891         98.140453483 C.ar    1 P1    -0.176261564
     2338 C         121.188320079        126.189341200         97.951558436 C.ar    1 P1     0.268180243
     2339 O         122.390238464         65.319839670        103.223577005 O.3     1 P1    -0.504341865
     2340 C         121.278987392         64.881459619        103.949432806 C.3     1 P1    -0.071205314
     2341 C         122.570415790        134.726885620        103.835911435 C.3     1 P1     0.052991156
     2342 C         122.463252540        133.466612684        103.011118838 C.3     1 P1    -0.010156987
     2343 O         122.070448786        132.364234982        103.935302098 O.3     1 P1    -0.544724946
     2344 C         117.963779645        127.930860558        101.356711696 C.3     1 P1    -0.350323383
     2345 C         119.527514621        126.774054781        102.919093234 C.3     1 P1    -0.368952705
     2346 C         119.498358121        127.795196719        101.686156883 C.3     1 P1     0.034088301
     2347 C         122.245445276        130.151356452        102.987410985 C.ar    1 P1    -0.175767802
     2348 C         121.546506919        129.056104983        102.387282944 C.ar    1 P1    -0.130103659
     2349 C         120.152512584        129.079770778        102.260305799 C.ar    1 P1     0.001956711
     2350 C         119.427462765        130.212039580        102.782556884 C.ar    1 P1    -0.124586579
     2351 C         120.119714847        131.222802838        103.388312842 C.ar    1 P1    -0.172698930
     2352 C         121.502533285        131.256047645        103.372771974 C.ar    1 P1     0.274443930
     2353 H          80.038065666        131.633579320         88.958404512 H       1 P1     0.138014241
     2354 H          80.609443531        133.354695591         88.853059685 H       1 P1     0.160053477
     2355 H          78.235129772        132.279607093         90.610625483 H       1 P1     0.109177562
     2356 H          79.632973157        134.972129696         90.772671811 H       1 P1     0.117957404
     2357 H          79.649991370        133.861668045         92.066581159 H       1 P1     0.127786589
     2358 H          77.515570144        133.336948613         93.735314889 H       1 P1     0.136537577
     2359 H          77.193026140        134.177706007         95.977748590 H       1 P1     0.108674892
     2360 H          77.433290408         67.433449306         94.531982172 H       1 P1     0.120139206
     2361 H          77.542748499         66.575512192         92.313910326 H       1 P1     0.122013515
     2362 H          79.678090680         69.884673242         96.679336081 H       1 P1     0.147337504
     2363 H          80.872526553         68.904904283         96.057239708 H       1 P1     0.112550602
     2364 H          82.561365163         70.808561775         96.774301823 H       1 P1     0.131819834
     2365 H          83.208375324         69.591657006         98.717247131 H       1 P1     0.130188113
     2366 H          82.773350089         68.381529278         97.379545943 H       1 P1     0.097276309
     2367 H          74.735164811         66.470275330         96.183435458 H       1 P1     0.117461895
     2368 H          75.063711107         67.464017946         97.632818498 H       1 P1     0.126384900
     2369 H          75.663849335         67.886088771         95.959292553 H       1 P1     0.130847074
     2370 H          75.505003196        134.971531057         97.386272258 H       1 P1     0.104862761
     2371 H          77.128697156        135.134949659         98.086288021 H       1 P1     0.119917044
     2372 H          75.859874440         65.339274599         98.784017262 H       1 P1     0.116339654
     2373 H          81.406673803         66.340457125         97.442374802 H       1 P1     0.135440912
     2374 H          79.351412366         65.401148687         96.529757811 H       1 P1     0.159251947
     2375 H          77.059107306         68.122103112         98.725631886 H       1 P1     0.134164073
     2376 H          78.952071485         69.195737770         99.443101486 H       1 P1     0.170649801
     2377 O          78.084009431        133.615244520         89.092084433 O.3     1 P1    -0.606933231
     2378 C          80.242855345        132.525835063         89.569606687 C.3     1 P1    -0.145951571
     2379 C          78.878642381        133.063659864         90.177111304 C.3     1 P1     0.063346115
     2380 C          79.074828980        134.196793499         91.247513686 C.3     1 P1     0.014608468
     2381 O          77.731988975        134.739704376         91.587344610 O.3     1 P1    -0.538359995
     2382 C          77.382659518        134.327164041         93.916364254 C.ar    1 P1    -0.139505252
     2383 C          77.096769771        134.875733694         95.232962731 C.ar    1 P1    -0.126154171
     2384 C          77.083753902         65.609852583         95.448866127 C.ar    1 P1     0.014735434
     2385 C          77.437514238         66.410065177         94.365543345 C.ar    1 P1    -0.108057256
     2386 C          77.509773606         65.908463004         93.077467361 C.ar    1 P1    -0.183664394
     2387 C          77.576631472        135.219222831         92.846166911 C.ar    1 P1     0.284616103
     2388 O          81.232810773         71.406480281         98.047195222 O.3     1 P1    -0.647975781
     2389 C          80.700796573         69.917817722         96.268266701 C.3     1 P1    -0.143189048
     2390 C          81.746156212         70.346187890         97.315446686 C.3     1 P1     0.117193851
     2391 C          82.388674531         69.142555422         98.130928646 C.3     1 P1    -0.026907449
     2392 O          81.441002398         68.498500653         99.032802644 O.3     1 P1    -0.528830039
     2393 C          75.460296230         67.089280419         96.726376513 C.3     1 P1    -0.344832611
     2394 C          76.203625714         64.995888846         97.798789046 C.3     1 P1    -0.341554110
     2395 C          76.709968408         66.127001486         96.804542338 C.3     1 P1     0.036190944
     2396 C          80.517712907         66.816672022         97.645548134 C.ar    1 P1    -0.179107250
     2397 C          79.287200485         66.214357420         97.179814322 C.ar    1 P1    -0.121017167
     2398 C          77.980035418         66.816707283         97.348454892 C.ar    1 P1    -0.003338114
     2399 C          77.900132981         67.853278128         98.274523727 C.ar    1 P1    -0.143260979
     2400 C          79.052752543         68.376450960         98.818041968 C.ar    1 P1    -0.162370841
     2401 C          80.345810729         67.900170072         98.547526567 C.ar    1 P1     0.245144054
     2402 H         128.215591402         67.236227993        107.997221234 H       1 P1     0.135553017
     2403 H         127.553551807         67.544965674        106.521113879 H       1 P1     0.169514042
     2404 H         129.560142887         68.129241999        105.897456718 H       1 P1     0.114941933
     2405 H         131.603577748         67.452594923        106.862588861 H       1 P1     0.145948011
     2406 H         130.778039608         66.171330995        107.831860740 H       1 P1     0.139922480
     2407 H         132.349559837         69.890176228        108.582238888 H       1 P1     0.142413184
     2408 H         134.156519395         70.054120128        110.212323950 H       1 P1     0.122182350
     2409 H         132.944368731         66.376724699        111.875599983 H       1 P1     0.125929320
     2410 H         130.994656825         66.580186285        110.640063360 H       1 P1     0.150873129
     2411 H          65.017789332         74.836459883        118.298843937 H       1 P1     0.143798758
     2412 H         134.339731936         74.501429795        117.274345933 H       1 P1     0.106466875
     2413 H          64.744083409         75.911000452        115.384973738 H       1 P1     0.143355777
     2414 H          65.615946137         73.105498077        116.260287732 H       1 P1     0.110206177
     2415 H          66.185683552         74.009877391        114.741967872 H       1 P1     0.141862198
     2416 H          65.210001447         67.545256097        114.020172036 H       1 P1     0.124937197
     2417 H         134.126773684         67.503879949        113.856495661 H       1 P1     0.111669023
     2418 H         135.228896026         66.386458374        112.909043906 H       1 P1     0.121684829
     2419 H          65.624409135         68.732636119        110.305588300 H       1 P1     0.133744499
     2420 H          66.523082032         68.185469908        111.777285525 H       1 P1     0.110887952
     2421 H          65.500463170         67.135404110        110.822071192 H       1 P1     0.119582778
     2422 H          65.688096881         72.912743629        112.930015601 H       1 P1     0.148348895
     2423 H          65.960100206         70.897039759        111.612000815 H       1 P1     0.112490996
     2424 H         133.137252582         69.516806369        113.658853313 H       1 P1     0.114020361
     2425 H         132.992083696         71.645365975        114.826247882 H       1 P1     0.134593101
     2426 O         130.037896988         66.224259181        105.340633397 O.3     1 P1    -0.636445685
     2427 C         128.210507795         66.845541742        106.956356558 C.3     1 P1    -0.102061501
     2428 C         129.618509154         67.170949401        106.368395639 C.3     1 P1     0.090115716
     2429 C         130.735443627         67.153922816        107.433197557 C.3     1 P1    -0.026513947
     2430 O         130.519988163         68.106150794        108.474607341 O.3     1 P1    -0.555156770
     2431 C         132.461143895         69.176346102        109.310699765 C.ar    1 P1    -0.165836144
     2432 C         133.542260401         69.208273089        110.214220757 C.ar    1 P1    -0.130886258
     2433 C         133.783304971         68.281549700        111.244505348 C.ar    1 P1    -0.005145278
     2434 C         132.826037090         67.234192739        111.312492194 C.ar    1 P1    -0.124430765
     2435 C         131.725716202         67.201370829        110.455757288 C.ar    1 P1    -0.140972354
     2436 C         131.562917372         68.141437983        109.422862133 C.ar    1 P1     0.257698957
     2437 O          66.550869531         75.585869067        116.648046844 O.3     1 P1    -0.638726253
     2438 C         135.100380918         75.249517382        117.457041802 C.3     1 P1    -0.138363189
     2439 C          65.244638335         75.238512097        116.132385923 C.3     1 P1     0.125488241
     2440 C          65.360217524         73.870610106        115.461012311 C.3     1 P1    -0.041236325
     2441 O         134.757863795         73.533662700        114.756618227 O.3     1 P1    -0.536833277
     2442 C         135.062599647         67.441708972        113.306924780 C.3     1 P1    -0.343556343
     2443 C          65.572744963         68.155875761        111.194639773 C.3     1 P1    -0.346847953
     2444 C         135.038497430         68.501896071        112.105267418 C.3     1 P1     0.034473434
     2445 C          65.118013738         72.141564362        113.117179826 C.ar    1 P1    -0.174237675
     2446 C          65.203005140         70.969695789        112.406153510 C.ar    1 P1    -0.128040034
     2447 C         134.970262062         69.871686584        112.734484679 C.ar    1 P1    -0.000537071
     2448 C         133.826626659         70.194664734        113.541687353 C.ar    1 P1    -0.124712479
     2449 C         133.776511260         71.473827623        114.160293539 C.ar    1 P1    -0.175509299
     2450 C         134.815184470         72.395278577        114.084286348 C.ar    1 P1     0.249784948
     2451 H         134.273600641        124.053196245        121.767514574 H       1 P1     0.144354110
     2452 H         134.787529765        122.688118832        120.845990358 H       1 P1     0.117001431
     2453 H         133.218276082        125.006753548        119.527992413 H       1 P1     0.115948503
     2454 H         133.693139573        122.205619901        118.552924440 H       1 P1     0.110571672
     2455 H         134.852299766        123.409400404        118.181004208 H       1 P1     0.102229679
     2456 H         130.883765946        124.699741625        117.178002265 H       1 P1     0.145423913
     2457 H         130.377924299        127.086438258        116.771311572 H       1 P1     0.104884226
     2458 H         134.541600986        127.639913623        115.852261215 H       1 P1     0.119528020
     2459 H         134.925454705        125.258958543        116.132567380 H       1 P1     0.123588599
     2460 H         135.328473585        132.157890290        109.403363028 H       1 P1     0.142468239
     2461 H          65.231617318        133.655021602        108.776795125 H       1 P1     0.103206294
     2462 H         135.027053852        133.820453611        111.078103216 H       1 P1     0.114346103
     2463 H         132.377143725        132.649954476        110.366182066 H       1 P1     0.120713844
     2464 H         132.921432495        133.466999370        111.848029332 H       1 P1     0.143296536
     2465 H         130.459597117        130.674973781        116.409207287 H       1 P1     0.165835202
     2466 H         129.928573128        129.228251429        115.622671509 H       1 P1     0.126325752
     2467 H         130.258669400        129.195486610        117.414361650 H       1 P1     0.124771496
     2468 H         132.468735205        129.131947373        118.388502317 H       1 P1     0.116699260
     2469 H         133.905570557        129.795553732        117.530328668 H       1 P1     0.109814533
     2470 H         132.486380491        130.893866894        117.708911850 H       1 P1     0.130298254
     2471 H         134.599725985        132.219685304        113.690854514 H       1 P1     0.189773778
     2472 H         133.831672983        131.353033966        115.949168912 H       1 P1     0.116346862
     2473 H         131.579149926        128.626976780        113.745518965 H       1 P1     0.114286622
     2474 H         131.916659776        129.838746185        111.623677273 H       1 P1     0.117207733
     2475 O         132.174771119        123.419510177        120.198934997 O.3     1 P1    -0.643035673
     2476 C         134.596517808        123.764162570        120.763630204 C.3     1 P1    -0.140038391
     2477 C         133.438562426        123.955205295        119.735099386 C.3     1 P1     0.101726132
     2478 C         133.834784157        123.253397707        118.396289594 C.3     1 P1    -0.022630358
     2479 O         133.053871322        123.518715436        117.225256422 O.3     1 P1    -0.519124791
     2480 C         131.659096653        125.358156358        116.897905476 C.ar    1 P1    -0.154269828
     2481 C         131.358875051        126.693717527        116.673957261 C.ar    1 P1    -0.134969739
     2482 C         132.422292373        127.570999224        116.382917577 C.ar    1 P1     0.000511010
     2483 C         133.736950195        127.028303563        116.175754986 C.ar    1 P1    -0.136879227
     2484 C         133.974506356        125.636518272        116.303902319 C.ar    1 P1    -0.172364600
     2485 C         132.952988460        124.781691444        116.784729837 C.ar    1 P1     0.255481301
     2486 O         133.616166122        134.998880729        110.081946700 O.3     1 P1    -0.657688010
     2487 C         134.993101220        133.119208648        109.035738435 C.3     1 P1    -0.130361666
     2488 C         134.244758765        133.745782169        110.300078328 C.3     1 P1     0.104637464
     2489 C         133.221338680        132.802726563        111.019092359 C.3     1 P1    -0.010193175
     2490 O         133.741337142        131.603114094        111.412922308 O.3     1 P1    -0.552218010
     2491 C         130.581346256        129.555540535        116.453384574 C.3     1 P1    -0.367254034
     2492 C         132.821197265        129.808858442        117.612436938 C.3     1 P1    -0.344597240
     2493 C         132.112676506        129.161267145        116.358317092 C.3     1 P1     0.034654148
     2494 C         133.944319640        131.506708243        113.792412560 C.ar    1 P1    -0.166628104
     2495 C         133.492853452        130.979546581        115.024001939 C.ar    1 P1    -0.117734736
     2496 C         132.584079181        129.891958593        115.050103612 C.ar    1 P1     0.007489784
     2497 C         132.181753132        129.392502750        113.749769497 C.ar    1 P1    -0.126161651
     2498 C         132.402933151        130.053051687        112.524612303 C.ar    1 P1    -0.175067662
     2499 C         133.349221511        131.064892122        112.602146168 C.ar    1 P1     0.258335158
     2500 H          74.469425534         74.443020276         86.453209123 H       1 P1     0.138349906
     2501 H          75.816136397         75.431117950         86.181754404 H       1 P1     0.169786828
     2502 H          75.666182256         73.206019117         88.279799741 H       1 P1     0.123816563
     2503 H          77.689217012         75.337112380         88.297284983 H       1 P1     0.144793310
     2504 H          78.127045231         74.093654287         87.082559688 H       1 P1     0.115135131
     2505 H          77.147679233         71.319119544         88.934338572 H       1 P1     0.139817118
     2506 H          78.049008968         69.141086226         88.550800751 H       1 P1     0.151806812
     2507 H          81.843117450         71.052478098         88.779157719 H       1 P1     0.128556372
     2508 H          80.827287652         73.180199215         88.774149662 H       1 P1     0.127495869
     2509 H          75.843158504        134.560246617         82.563227464 H       1 P1     0.121708592
     2510 H          76.756848197         64.777162005         81.368561702 H       1 P1     0.095073857
     2511 H          78.916749773        134.454494177         81.895302096 H       1 P1     0.127650098
     2512 H          77.314950267         64.791204595         84.352474060 H       1 P1     0.110105423
     2513 H          78.058195013         65.904236120         83.084541786 H       1 P1     0.094984447
     2514 H          82.700597242         69.044064090         89.520527007 H       1 P1     0.152178815
     2515 H          82.765365824         67.352912791         88.759497932 H       1 P1     0.129216882
     2516 H          82.713705506         68.774023435         87.702102089 H       1 P1     0.115889977
     2517 H          80.937528953         67.171682648         90.600236819 H       1 P1     0.118422016
     2518 H          80.474766374         68.785599651         90.785818507 H       1 P1     0.152284947
     2519 H          79.297560328         67.758369569         90.258674154 H       1 P1     0.128130007
     2520 H          80.504247822         67.357127981         84.178235767 H       1 P1     0.136859459
     2521 H          81.023615595         68.830181085         86.080025084 H       1 P1     0.118391299
     2522 H          79.538129290         65.885149966         88.566913394 H       1 P1     0.150864628
     2523 H          78.812764192         64.719252444         86.676531156 H       1 P1     0.149435928
     2524 O          75.402452852         75.210558266         88.648686747 O.3     1 P1    -0.664746099
     2525 C          75.563287940         74.389427853         86.500630933 C.3     1 P1    -0.154382615
     2526 C          76.049745395         74.113928148         87.936935222 C.3     1 P1     0.116666015
     2527 C          77.612190011         74.273307546         88.021034531 C.3     1 P1    -0.032235029
     2528 O          78.277410250         73.619249818         89.175119085 O.3     1 P1    -0.548916487
     2529 C          78.130244936         71.231189862         88.824147997 C.ar    1 P1    -0.169379349
     2530 C          78.674518623         69.950321981         88.634561165 C.ar    1 P1    -0.130885853
     2531 C          80.103142454         69.806838217         88.588773979 C.ar    1 P1    -0.000313630
     2532 C          80.881171179         71.059143786         88.689199992 C.ar    1 P1    -0.121401888
     2533 C          80.272098024         72.321914122         88.779413089 C.ar    1 P1    -0.176530740
     2534 C          78.912947963         72.416961237         88.930008099 C.ar    1 P1     0.256181917
     2535 O          77.936493003        133.290678752         83.529487540 O.3     1 P1    -0.659005941
     2536 C          76.714050583        134.454848919         81.828134304 C.3     1 P1    -0.154953335
     2537 C          78.046810034        134.406227327         82.632990657 C.3     1 P1     0.138689960
     2538 C          78.114235484         64.978597565         83.633483467 C.3     1 P1    -0.054544164
     2539 O          79.383133043         64.992926594         84.317793691 O.3     1 P1    -0.543077075
     2540 C          82.364037950         68.401715419         88.705842856 C.3     1 P1    -0.355852665
     2541 C          80.315437761         67.963604471         90.166395914 C.3     1 P1    -0.340519442
     2542 C          80.776585180         68.445074672         88.719816914 C.3     1 P1     0.031893276
     2543 C          80.249223991         67.107986149         85.107801266 C.ar    1 P1    -0.161218864
     2544 C          80.590296156         67.916771111         86.229604664 C.ar    1 P1    -0.130276103
     2545 C          80.398647554         67.536885372         87.557532212 C.ar    1 P1    -0.006909228
     2546 C          79.793404972         66.270295177         87.715924821 C.ar    1 P1    -0.122759704
     2547 C          79.293833741         65.509955193         86.631434126 C.ar    1 P1    -0.175293953
     2548 C          79.540786407         65.901477311         85.331459064 C.ar    1 P1     0.265052805
     2549 H          78.394186900         71.001780290        106.148714264 H       1 P1     0.146603483
     2550 H          77.784568080         69.474884909        106.043522408 H       1 P1     0.176178948
     2551 H          75.718170196         70.130901543        105.226160642 H       1 P1     0.127396615
     2552 H          75.026801910         71.624838352        107.140800325 H       1 P1     0.118730779
     2553 H          76.703280865         71.426579983        107.830820520 H       1 P1     0.130324259
     2554 H          75.390822963         70.378114793        110.376464259 H       1 P1     0.126974077
     2555 H          73.372323013         70.166294179        111.673822294 H       1 P1     0.100661764
     2556 H          71.532749316         68.573825142        108.400999638 H       1 P1     0.128510119
     2557 H          73.504049013         68.527670203        107.174804528 H       1 P1     0.147268786
     2558 H          66.256311423         72.806149581        103.391534467 H       1 P1     0.151522897
     2559 H          65.841124507         73.329146477        105.004401502 H       1 P1     0.155921208
     2560 H          68.309012838         74.478288415        104.943100482 H       1 P1     0.143504719
     2561 H          69.238004185         72.179865033        105.557256449 H       1 P1     0.137538293
     2562 H          67.603824188         71.496161266        105.294156381 H       1 P1     0.161451898
     2563 H          69.516859273         67.924431815        111.601461826 H       1 P1     0.112546506
     2564 H          70.159577423         67.463018240        109.958523429 H       1 P1     0.124794162
     2565 H          71.120831832         67.446895491        111.499148644 H       1 P1     0.131102753
     2566 H          69.683855131         70.009276318        112.702595081 H       1 P1     0.121565417
     2567 H          71.413100726         69.846842875        112.720596631 H       1 P1     0.112921287
     2568 H          70.542615862         71.190592193        111.973407353 H       1 P1     0.122663967
     2569 H          70.133641217         73.299483124        108.137254191 H       1 P1     0.139974335
     2570 H          71.376845789         71.977412795        109.650333842 H       1 P1     0.119592993
     2571 H          68.222229051         69.177587697        109.596561264 H       1 P1     0.108644102
     2572 H          67.040364942         70.475216219        107.972508316 H       1 P1     0.136331949
     2573 O          76.184371567         72.212796938        105.174930033 O.3     1 P1    -0.682172356
     2574 C          77.768068717         70.455739995        105.561838898 C.3     1 P1    -0.139929632
     2575 C          76.333461153         70.904016307        105.751217482 C.3     1 P1     0.118433174
     2576 C          75.913935956         71.003433060        107.236075032 C.3     1 P1    -0.048677824
     2577 O          75.623388822         69.689274174        107.777178738 O.3     1 P1    -0.533531321
     2578 C          74.543274197         70.056418555        109.990801999 C.ar    1 P1    -0.172482414
     2579 C          73.405984908         69.823935542        110.802607110 C.ar    1 P1    -0.130395043
     2580 C          72.231426751         69.436020309        110.220283097 C.ar    1 P1     0.002641580
     2581 C          72.345856775         68.900181885        108.884942134 C.ar    1 P1    -0.103556151
     2582 C          73.497230491         68.896116380        108.084401383 C.ar    1 P1    -0.142414725
     2583 C          74.600853288         69.524276285        108.673935960 C.ar    1 P1     0.267082909
     2584 O          68.589778596         73.355836069        103.351197302 O.3     1 P1    -0.646216629
     2585 C          66.443001029         73.674124823        104.096694085 C.3     1 P1    -0.159713469
     2586 C          67.856397506         73.513022513        104.526265096 C.3     1 P1     0.115596651
     2587 C          68.146730572         72.454577355        105.630490105 C.3     1 P1    -0.036344919
     2588 O          67.907897387         72.920598760        106.963691058 O.3     1 P1    -0.550128855
     2589 C          70.362866237         67.997673957        110.887998824 C.3     1 P1    -0.338177913
     2590 C          70.629103984         70.178980822        112.099655037 C.3     1 P1    -0.361862885
     2591 C          70.852589050         69.502010431        110.720797174 C.3     1 P1     0.029679151
     2592 C          69.721072914         72.419774414        108.387640598 C.ar    1 P1    -0.179858073
     2593 C          70.497989994         71.612374424        109.265640612 C.ar    1 P1    -0.133858576
     2594 C          69.963520812         70.361716036        109.760128558 C.ar    1 P1     0.001512334
     2595 C          68.671439312         70.000113917        109.265754530 C.ar    1 P1    -0.146775937
     2596 C          67.946450290         70.813749365        108.323181904 C.ar    1 P1    -0.173703832
     2597 C          68.476674875         72.051370713        107.894752667 C.ar    1 P1     0.255280417
     2598 H         133.356069860         70.907432932        101.915918697 H       1 P1     0.145308483
     2599 H         131.878988806         71.586512888        102.587742282 H       1 P1     0.125617500
     2600 H         134.465282395         71.404453589        104.144478905 H       1 P1     0.135958692
     2601 H         132.465762217         71.061643453        105.625098265 H       1 P1     0.116076450
     2602 H         131.826448562         72.523459016        104.999212120 H       1 P1     0.132357202
     2603 H         131.787860990         74.412329127        106.487618327 H       1 P1     0.135687236
     2604 H         130.482940002         74.719289214        108.290506164 H       1 P1     0.104195758
     2605 H         133.100516566         72.322923424        110.666200131 H       1 P1     0.126708970
     2606 H         134.392684426         71.817264808        108.640365836 H       1 P1     0.142831376
     2607 H         127.161245796         72.541950000        105.107000677 H       1 P1     0.123445752
     2608 H         125.781106894         71.515454889        105.011781249 H       1 P1     0.162555922
     2609 H         127.572053141         71.943998772        107.413948734 H       1 P1     0.125551712
     2610 H         125.273374410         70.134273159        107.471551859 H       1 P1     0.150764714
     2611 H         125.092161554         71.767505531        108.087432964 H       1 P1     0.168044084
     2612 H         132.232267606         73.940758710        112.372867511 H       1 P1     0.144582280
     2613 H         130.589643721         73.577397775        113.112893480 H       1 P1     0.144020092
     2614 H         131.503386321         72.298534102        112.356825996 H       1 P1     0.139962236
     2615 H         129.648812997         75.319554888        111.897395559 H       1 P1     0.123479374
     2616 H         131.316904344         75.775967406        111.324039748 H       1 P1     0.127449079
     2617 H         129.933658446         75.665904967        110.139860058 H       1 P1     0.112120036
     2618 H         128.751507088         69.756019578        109.528141435 H       1 P1     0.159196444
     2619 H         130.602315453         70.972566362        110.138791686 H       1 P1     0.150157796
     2620 H         127.872942985         74.120620500        111.529157634 H       1 P1     0.121860516
     2621 H         126.094734360         72.883328078        110.375720643 H       1 P1     0.153983898
     2622 O         133.636530488         72.986000530        103.153436052 O.3     1 P1    -0.672909269
     2623 C         132.739556574         70.916221554        102.766950291 C.3     1 P1    -0.149529648
     2624 C         133.478964822         71.752480951        103.885573973 C.3     1 P1     0.097150842
     2625 C         132.736610269         71.988713702        105.243600608 C.3     1 P1    -0.030700011
     2626 O         133.599463910         72.691032765        106.175713998 O.3     1 P1    -0.528020662
     2627 C         132.071571603         73.972343538        107.288541603 C.ar    1 P1    -0.177899186
     2628 C         131.302479022         74.159054938        108.461531190 C.ar    1 P1    -0.119730327
     2629 C         131.654990510         73.563940638        109.728450658 C.ar    1 P1    -0.002246512
     2630 C         132.895882487         72.826573243        109.766827665 C.ar    1 P1    -0.129113984
     2631 C         133.612698005         72.520478706        108.601017513 C.ar    1 P1    -0.158532045
     2632 C         133.141108751         73.042237015        107.326867943 C.ar    1 P1     0.265240158
     2633 O         127.722148253         70.262148808        106.316055401 O.3     1 P1    -0.637430925
     2634 C         126.304845199         72.157376691        105.664647731 C.3     1 P1    -0.170513532
     2635 C         126.875666724         71.335229974        106.868703275 C.3     1 P1     0.064958957
     2636 C         125.791504192         70.975214698        107.927941291 C.3     1 P1    -0.039592478
     2637 O         126.294910480         70.513323612        109.281560204 O.3     1 P1    -0.508074009
     2638 C         131.321321826         73.397477769        112.273817581 C.3     1 P1    -0.352168434
     2639 C         130.381487291         75.282362896        111.047267595 C.3     1 P1    -0.341755444
     2640 C         130.677830590         73.747177948        110.888034405 C.3     1 P1     0.025570248
     2641 C         128.531635002         70.721129731        109.915099569 C.ar    1 P1    -0.159568043
     2642 C         129.660084203         71.514100690        110.234620684 C.ar    1 P1    -0.118610629
     2643 C         129.493159885         72.881844280        110.685618952 C.ar    1 P1     0.000006344
     2644 C         128.141730114         73.286642242        110.909125329 C.ar    1 P1    -0.137204856
     2645 C         127.034822859         72.576646286        110.420006683 C.ar    1 P1    -0.160875891
     2646 C         127.252172436         71.279439024        109.907996134 C.ar    1 P1     0.244183553
     2647 H          66.439276924        130.116307145         89.166712114 H       1 P1     0.145402874
     2648 H          67.507535521        131.249105233         89.824174174 H       1 P1     0.156034722
     2649 H          68.797880278        131.110803543         87.594007148 H       1 P1     0.137096702
     2650 H          70.140148637        129.006256946         88.458585714 H       1 P1     0.119621148
     2651 H          69.052520028        129.020687071         89.823455489 H       1 P1     0.127562063
     2652 H          72.561834005        129.745170443         89.316105521 H       1 P1     0.136396600
     2653 H          74.060999557        128.931085157         90.961339890 H       1 P1     0.121998241
     2654 H          71.585950483        130.751221342         93.887594568 H       1 P1     0.133098608
     2655 H          69.962611947        130.925104323         92.175466854 H       1 P1     0.142138826
     2656 H          78.311536019        122.855204262         89.669056088 H       1 P1     0.143553760
     2657 H          78.717222698        123.970951778         90.882660154 H       1 P1     0.131934261
     2658 H          77.987333110        122.089595211         92.562885363 H       1 P1     0.137256902
     2659 H          75.715144368        123.016861862         92.625573125 H       1 P1     0.125755769
     2660 H          76.059065569        123.849109282         91.097201473 H       1 P1     0.128060810
     2661 H          75.494754583        130.848185870         92.407241248 H       1 P1     0.129358192
     2662 H          74.591376916        131.795344832         93.596360470 H       1 P1     0.126690989
     2663 H          75.972988908        130.865170304         94.106310037 H       1 P1     0.123890666
     2664 H          74.679202611        129.341876128         95.716542012 H       1 P1     0.129691136
     2665 H          73.410952359        130.578571458         95.393677590 H       1 P1     0.127841139
     2666 H          73.047297869        128.925389582         95.404272152 H       1 P1     0.134541185
     2667 H          74.652209086        124.969907476         93.972055835 H       1 P1     0.136435497
     2668 H          73.346553020        127.065231157         93.785032873 H       1 P1     0.133562052
     2669 H          76.972541414        128.968101400         92.700182270 H       1 P1     0.108662526
     2670 H          78.092360601        126.794848963         92.333635186 H       1 P1     0.120189628
     2671 O          67.729615110        129.362714940         87.262526611 O.3     1 P1    -0.695143682
     2672 C          67.170884810        130.956469889         88.924672289 C.3     1 P1    -0.142956912
     2673 C          68.371755014        130.281113575         88.184178876 C.3     1 P1     0.120351867
     2674 C          69.439100549        129.689238021         89.067450132 C.3     1 P1    -0.023332196
     2675 O          70.256238421        130.722359050         89.715098110 O.3     1 P1    -0.565716980
     2676 C          72.297412966        129.664137984         90.295623176 C.ar    1 P1    -0.171284512
     2677 C          73.215563445        129.348533434         91.305261953 C.ar    1 P1    -0.125546668
     2678 C          73.011024784        129.661351947         92.633461096 C.ar    1 P1    -0.007533586
     2679 C          71.799622796        130.405998343         92.948107488 C.ar    1 P1    -0.132339050
     2680 C          70.859313026        130.646900927         91.978907258 C.ar    1 P1    -0.167896465
     2681 C          71.080398868        130.302598769         90.670247913 C.ar    1 P1     0.251654006
     2682 O          76.720087936        121.360481835         91.106438306 O.3     1 P1    -0.655510383
     2683 C          78.616975391        122.995728895         90.700003975 C.3     1 P1    -0.129166360
     2684 C          77.521650550        122.439654723         91.665566396 C.3     1 P1     0.106611712
     2685 C          76.519703463        123.490918689         92.050602463 C.3     1 P1    -0.060106029
     2686 O          77.126019982        124.469335227         92.867094880 O.3     1 P1    -0.558177751
     2687 C          75.126627095        130.823879580         93.424877766 C.3     1 P1    -0.354308733
     2688 C          73.812348179        129.563924965         95.159059269 C.3     1 P1    -0.348397567
     2689 C          74.266305191        129.514482929         93.604830350 C.3     1 P1     0.033216219
     2690 C          75.118799740        125.772494347         93.610648882 C.ar    1 P1    -0.178582080
     2691 C          74.394685286        126.975115852         93.660230143 C.ar    1 P1    -0.112008163
     2692 C          75.070653361        128.217278789         93.428696099 C.ar    1 P1     0.000635505
     2693 C          76.418620418        128.107591320         92.922218325 C.ar    1 P1    -0.139668325
     2694 C          77.093286838        126.860365466         92.698018073 C.ar    1 P1    -0.156405032
     2695 C          76.429013667        125.652966240         93.084867521 C.ar    1 P1     0.250386990
     2696 H          76.576845466         65.409902720        109.463719308 H       1 P1     0.151455688
     2697 H          75.577102849         66.861765785        109.397010940 H       1 P1     0.159173353
     2698 H          76.681146065         67.339159487        107.279685235 H       1 P1     0.164364266
     2699 H          75.998062434        135.063110300        107.183479440 H       1 P1     0.126769851
     2700 H          76.067553615         65.496652299        105.912080899 H       1 P1     0.108079411
     2701 H          73.462752450         64.878649998        109.178553256 H       1 P1     0.155175898
     2702 H          71.353794313        134.163807741        109.267465160 H       1 P1     0.146704421
     2703 H          71.444168362        133.983337261        105.078848645 H       1 P1     0.127346449
     2704 H          73.227388616         64.920083902        104.966638742 H       1 P1     0.129926439
     2705 H         132.734284447        134.620687203        107.924500011 H       1 P1     0.186600290
     2706 H         132.694764085        133.810968632        106.360781645 H       1 P1     0.129392755
     2707 H         135.076359130        135.329200863        107.370655738 H       1 P1     0.124556738
     2708 H         134.288723640        135.127377472        104.436706035 H       1 P1     0.140484509
     2709 H         135.160825182        133.761540079        105.118160141 H       1 P1     0.098470085
     2710 H          71.822639878        131.330309862        106.839037703 H       1 P1     0.142732796
     2711 H          70.163026713        130.601482722        106.511901714 H       1 P1     0.113579231
     2712 H          70.944647710        131.680922513        105.332084172 H       1 P1     0.122500415
     2713 H          68.951304398        131.528916636        108.441882316 H       1 P1     0.120480707
     2714 H          70.486469904        131.647329082        108.979744464 H       1 P1     0.132898197
     2715 H          69.331585584        132.993705133        109.291871091 H       1 P1     0.132798574
     2716 H          67.046628584         65.597807095        107.106769717 H       1 P1     0.135629101
     2717 H          69.087240607        135.181993332        107.901138161 H       1 P1     0.125181761
     2718 H          68.576036742        132.311726367        105.013514537 H       1 P1     0.090394194
     2719 H          66.604467206        133.288022691        104.305980226 H       1 P1     0.118163799
     2720 O          78.080384726         65.877237340        107.407985265 O.3     1 P1    -0.703781391
     2721 C          76.620287978         66.425310007        109.155343871 C.3     1 P1    -0.130484590
     2722 C          76.765190171         66.341834451        107.650059215 C.3     1 P1     0.130847493
     2723 C          75.762222223         65.421713425        106.944484559 C.3     1 P1    -0.027157251
     2724 O          74.506922558         65.901256713        107.149201677 O.3     1 P1    -0.527412511
     2725 C          73.004263318        135.180754606        108.304618831 C.ar    1 P1    -0.160009116
     2726 C          71.853566033        134.393973434        108.329355268 C.ar    1 P1    -0.141775717
     2727 C          71.359528043        133.841999880        107.169098522 C.ar    1 P1     0.000427192
     2728 C          71.867461095        134.316707999        105.927504823 C.ar    1 P1    -0.123592072
     2729 C          73.025562350        135.140339304        105.886930419 C.ar    1 P1    -0.193659325
     2730 C          73.612999033         64.887972571        107.088820105 C.ar    1 P1     0.251600790
     2731 O         133.507424792         65.690132619        106.301609297 O.3     1 P1    -0.647987694
     2732 C         133.391109599        134.149978923        107.192037136 C.3     1 P1    -0.129242488
     2733 C         134.327483876        135.222189848        106.587240984 C.3     1 P1     0.078749308
     2734 C         134.985032397        134.814333152        105.219239715 C.3     1 P1    -0.021663062
     2735 O          65.587282393         64.794974413        105.025315961 O.3     1 P1    -0.564757083
     2736 C          70.824621257        131.506598520        106.422785344 C.3     1 P1    -0.341271211
     2737 C          69.730038586        132.258969051        108.551515780 C.3     1 P1    -0.353177330
     2738 C          70.250309476        132.782103026        107.166334661 C.3     1 P1     0.033022395
     2739 C          67.310093178         64.667427804        106.839256847 C.ar    1 P1    -0.185306324
     2740 C          68.479567777        134.663743852        107.272738952 C.ar    1 P1    -0.120382605
     2741 C          69.016076517        133.520540355        106.643368789 C.ar    1 P1    -0.006324020
     2742 C          68.270499119        133.060494614        105.533301689 C.ar    1 P1    -0.126046004
     2743 C          67.106014620        133.681758543        105.050375390 C.ar    1 P1    -0.175301022
     2744 C          66.626452775        134.816322566        105.691804822 C.ar    1 P1     0.268307488
     2745 H          87.183624559        130.890543796        120.099205508 H       1 P1     0.133074661
     2746 H          88.677476537        130.991627642        119.421329468 H       1 P1     0.122115592
     2747 H          88.421431127        131.479457276        122.507990045 H       1 P1     0.113619378
     2748 H          86.911368829        133.131013192        121.239501623 H       1 P1     0.122186160
     2749 H          88.279554058        133.436739534        120.034900438 H       1 P1     0.117396508
     2750 H          86.140498648         64.718054563        122.740736941 H       1 P1     0.140132854
     2751 H          85.664887644         67.039030087        122.461354560 H       1 P1     0.116911431
     2752 H          88.832520890         67.345063519        119.752812802 H       1 P1     0.118245223
     2753 H          89.415730072         65.028795487        120.182304038 H       1 P1     0.132142740
     2754 H          89.628995863         73.285583714        128.125220745 H       1 P1     0.115714430
     2755 H          89.559936650         73.840441656        126.443816324 H       1 P1     0.157932189
     2756 H          87.053836395         74.264824440        126.953384481 H       1 P1     0.130607865
     2757 H          86.455244029         71.892238693        126.442701504 H       1 P1     0.117781387
     2758 H          87.955578520         71.380104497        126.917079389 H       1 P1     0.135556559
     2759 H          87.374497563         68.963659528        118.814307301 H       1 P1     0.116690365
     2760 H          86.935626088         70.563316802        119.485409920 H       1 P1     0.113280162
     2761 H          88.435449936         69.783293736        119.947684628 H       1 P1     0.112069219
     2762 H          84.657397083         68.368199814        121.165931517 H       1 P1     0.135982113
     2763 H          84.789679328         69.666680737        119.966801193 H       1 P1     0.119962264
     2764 H          85.209842726         67.905360800        119.493746861 H       1 P1     0.126564723
     2765 H          88.861760762         70.161830788        124.677849519 H       1 P1     0.151494496
     2766 H          88.524688531         68.586618860        122.917290118 H       1 P1     0.130540130
     2767 H          85.265549495         71.044313785        121.667658812 H       1 P1     0.125897093
     2768 H          85.812006623         72.634954019        123.448593330 H       1 P1     0.139725569
     2769 O          90.071778350        131.814932893        121.247132284 O.3     1 P1    -0.633521975
     2770 C          88.172036890        130.676641076        120.367888883 C.3     1 P1    -0.169732956
     2771 C          88.610732612        131.760583817        121.431947706 C.3     1 P1     0.118031304
     2772 C          87.966257372        133.126653811        121.103426126 C.3     1 P1    -0.062423126
     2773 O          88.296685995        134.098804832        122.093529761 O.3     1 P1    -0.541581005
     2774 C          86.809958573         65.276681302        122.216362389 C.ar    1 P1    -0.170236575
     2775 C          86.486104719         66.647110885        122.013664846 C.ar    1 P1    -0.122578097
     2776 C          87.176518762         67.398859890        121.027541747 C.ar    1 P1    -0.002993886
     2777 C          88.314175258         66.752355108        120.381171980 C.ar    1 P1    -0.130446862
     2778 C          88.677280863         65.425036875        120.732174825 C.ar    1 P1    -0.161324831
     2779 C          87.950787605         64.691523325        121.714067173 C.ar    1 P1     0.262625301
     2780 O          87.170493444         73.106499174        128.722399377 O.3     1 P1    -0.672803441
     2781 C          89.067459726         73.958840417        127.418436485 C.3     1 P1    -0.103081071
     2782 C          87.660294496         73.432393001        127.398875590 C.3     1 P1     0.129708896
     2783 C          87.455040346         72.192908204        126.483681007 C.3     1 P1    -0.053301140
     2784 O          87.831414141         72.442237892        125.148943565 O.3     1 P1    -0.529902607
     2785 C          87.388672015         69.623255475        119.684905911 C.3     1 P1    -0.363100085
     2786 C          85.241706628         68.675085510        120.317361209 C.3     1 P1    -0.355138732
     2787 C          86.732785271         68.819551891        120.832692284 C.3     1 P1     0.031930957
     2788 C          88.237243534         70.354411120        123.985671436 C.ar    1 P1    -0.177491572
     2789 C          87.930661565         69.429950982        122.980826719 C.ar    1 P1    -0.114432805
     2790 C          86.875672460         69.650646656        122.084922954 C.ar    1 P1    -0.000728010
     2791 C          86.111278278         70.876421190        122.250318799 C.ar    1 P1    -0.147408196
     2792 C          86.361298073         71.776838467        123.319850440 C.ar    1 P1    -0.157711613
     2793 C          87.445058818         71.520710153        124.160892913 C.ar    1 P1     0.263308601
     2794 H          92.603394745         95.700079894        109.740646434 H       1 P1     0.113848469
     2795 H          93.924919519         95.197553167        110.681680539 H       1 P1     0.123605842
     2796 H          95.508907434         94.982457557        108.947242223 H       1 P1     0.148245024
     2797 H          94.745918621         96.927868630        107.442173586 H       1 P1     0.101733997
     2798 H          93.266552818         95.998529908        107.163344150 H       1 P1     0.096045913
     2799 H          92.510681411         95.497981043        105.151159085 H       1 P1     0.117372191
     2800 H          92.057784510         95.585689675        102.659400606 H       1 P1     0.128969878
     2801 H          96.110099145         95.771568779        101.892907860 H       1 P1     0.136728813
     2802 H          96.570843427         95.735755940        104.324669618 H       1 P1     0.128186048
     2803 H          95.858706338         91.674148846         93.324177347 H       1 P1     0.146206408
     2804 H          97.571773097         90.899118104         93.193387412 H       1 P1     0.129426095
     2805 H          97.528234199         90.184563448         95.634332758 H       1 P1     0.123344587
     2806 H          94.976711411         90.707482131         96.516123273 H       1 P1     0.130946371
     2807 H          95.140375390         92.176321429         95.652708810 H       1 P1     0.129657021
     2808 H          92.166164481         96.198230827         99.045200579 H       1 P1     0.122153215
     2809 H          91.724048142         95.038627997        100.273261750 H       1 P1     0.125013735
     2810 H          91.580785291         96.709739701        100.531115269 H       1 P1     0.142835234
     2811 H          93.484163389         98.113643083        100.813721297 H       1 P1     0.119698464
     2812 H          95.250559255         97.589531871        100.454718345 H       1 P1     0.123549325
     2813 H          94.059070882         97.790221955         99.188882738 H       1 P1     0.115309480
     2814 H          94.679792256         91.487490945         99.342629822 H       1 P1     0.133420536
     2815 H          93.431880483         93.301984502        100.623573753 H       1 P1     0.114642083
     2816 H          95.782754561         96.192140081         98.726824738 H       1 P1     0.105142209
     2817 H          96.893076943         94.444526989         97.524656730 H       1 P1     0.146750244
     2818 O          93.840484452         93.949637596        108.542496860 O.3     1 P1    -0.655175481
     2819 C          93.704871316         95.838003043        109.840488114 C.3     1 P1    -0.115087899
     2820 C          94.507740513         95.193761719        108.598097871 C.3     1 P1     0.121743715
     2821 C          94.301405104         95.961994317        107.256369065 C.3     1 P1    -0.047886401
     2822 O          94.972985552         95.291833111        106.226805454 O.3     1 P1    -0.567390026
     2823 C          93.276124489         95.604969080        104.433305535 C.ar    1 P1    -0.185920245
     2824 C          92.951576960         95.627852920        103.034598592 C.ar    1 P1    -0.136858177
     2825 C          93.956983899         95.788404959        102.049218299 C.ar    1 P1    -0.006719898
     2826 C          95.319040155         95.786996152        102.577657738 C.ar    1 P1    -0.127532018
     2827 C          95.622653568         95.607531154        103.964344803 C.ar    1 P1    -0.159831489
     2828 C          94.606245508         95.535850622        104.933082073 C.ar    1 P1     0.276780752
     2829 O          96.080353361         89.750583579         94.314443314 O.3     1 P1    -0.445724129
     2830 C          96.641753354         90.976645826         93.723564570 C.3     1 P1    -0.054489836
     2831 C          96.627795009         90.704559385         95.228409131 C.3     1 P1     0.054981174
     2832 C          95.677896980         91.465581852         96.176133152 C.3     1 P1    -0.019654769
     2833 O          96.382195842         92.052343723         97.350070680 O.3     1 P1    -0.551475643
     2834 C          92.223640119         95.940664089        100.091622685 C.3     1 P1    -0.351795125
     2835 C          94.189802137         97.447338006        100.263104621 C.3     1 P1    -0.354800750
     2836 C          93.729361931         96.006359291        100.535290574 C.3     1 P1     0.036791998
     2837 C          94.765401101         92.474104198         99.125510369 C.ar    1 P1    -0.170244449
     2838 C          94.105513173         93.474110758         99.918471805 C.ar    1 P1    -0.119419328
     2839 C          94.403259369         94.897540797         99.711484913 C.ar    1 P1     0.004455458
     2840 C          95.410914829         95.227730464         98.763158585 C.ar    1 P1    -0.116822285
     2841 C          96.090579888         94.161869922         98.036446478 C.ar    1 P1    -0.176432624
     2842 C          95.704145439         92.847819737         98.148764393 C.ar    1 P1     0.264389387
     2843 H          74.926836809         74.728032126         84.002395990 H       1 P1     0.153639587
     2844 H          75.318205335         73.147754490         83.365884609 H       1 P1     0.161899219
     2845 H          77.622917997         73.576737137         83.025631074 H       1 P1     0.109944119
     2846 H          77.357969219         75.238186090         81.108251569 H       1 P1     0.125145793
     2847 H          75.832466549         75.572717043         81.845869782 H       1 P1     0.136866234
     2848 H          78.291443895         73.318079505         79.876615496 H       1 P1     0.137820343
     2849 H          79.319606217         71.292044633         79.261338588 H       1 P1     0.124666118
     2850 H          75.783535601         69.353772316         80.672045244 H       1 P1     0.102279162
     2851 H          74.880763038         71.437662270         81.232154104 H       1 P1     0.145290526
     2852 H          85.807057675         65.938037324         78.239320495 H       1 P1     0.126001339
     2853 H          87.292948790         66.986305605         78.575958032 H       1 P1     0.129759215
     2854 H          86.452536509         68.152075107         80.517342919 H       1 P1     0.130484480
     2855 H          84.323202593         67.185464083         81.713336797 H       1 P1     0.152396844
     2856 H          83.897877006         66.206732013         80.306305166 H       1 P1     0.139167799
     2857 H          76.453578700         67.340752926         80.073259187 H       1 P1     0.100190417
     2858 H          77.935300916         66.490200263         79.732293554 H       1 P1     0.134925384
     2859 H          77.751227307         67.345054360         81.225050364 H       1 P1     0.106339611
     2860 H          76.617902611         68.757833529         77.977966276 H       1 P1     0.139731524
     2861 H          78.018905141         69.484428350         77.380925256 H       1 P1     0.143629520
     2862 H          77.887279889         67.708771303         77.565555033 H       1 P1     0.120082859
     2863 H          82.565939757         68.086126098         77.849638128 H       1 P1     0.120032939
     2864 H          80.164722352         68.244788236         77.526872518 H       1 P1     0.104703114
     2865 H          79.812083566         68.522121851         81.742413351 H       1 P1     0.110515382
     2866 H          82.061340460         68.421316810         82.050103331 H       1 P1     0.140012822
     2867 O          77.833695263         75.373131841         83.614689808 O.3     1 P1    -0.655291353
     2868 C          75.722421515         73.903566657         84.029474248 C.3     1 P1    -0.109110768
     2869 C          76.911127801         74.372681850         83.101107531 C.3     1 P1     0.090998769
     2870 C          76.520401616         74.819307957         81.641597625 C.3     1 P1    -0.023656244
     2871 O          75.836308286         73.828469958         80.837330881 O.3     1 P1    -0.527586064
     2872 C          77.775517923         72.468859883         80.020112145 C.ar    1 P1    -0.179069131
     2873 C          78.407257374         71.245575258         79.771386355 C.ar    1 P1    -0.132374787
     2874 C          77.685141166         70.068278404         79.977935764 C.ar    1 P1     0.001189625
     2875 C          76.371205511         70.178808798         80.456121777 C.ar    1 P1    -0.144893425
     2876 C          75.843771875         71.430913847         80.878649244 C.ar    1 P1    -0.171464793
     2877 C          76.493462935         72.632032204         80.601822601 C.ar    1 P1     0.242423977
     2878 O          86.499911545         66.012214866         80.286594866 O.3     1 P1    -0.506537002
     2879 C          86.382604624         66.529843096         78.944400559 C.3     1 P1    -0.099334326
     2880 C          85.856567146         67.276666038         80.157061602 C.3     1 P1     0.109507020
     2881 C          84.388889075         67.128363691         80.629133154 C.3     1 P1    -0.011990240
     2882 O          83.864160632         68.309576253         79.904207685 O.3     1 P1    -0.553829023
     2883 C          77.564067946         67.406814541         80.205024568 C.3     1 P1    -0.334900308
     2884 C          77.686739175         68.682969861         78.024790626 C.3     1 P1    -0.334782423
     2885 C          78.234744235         68.664183935         79.452007230 C.3     1 P1     0.034989492
     2886 C          81.904950511         68.103606863         78.634652582 C.ar    1 P1    -0.166765420
     2887 C          80.545801105         68.243423487         78.496943867 C.ar    1 P1    -0.119878395
     2888 C          79.725868910         68.472322379         79.582646964 C.ar    1 P1     0.000790682
     2889 C          80.320469327         68.431747296         80.873095905 C.ar    1 P1    -0.119421606
     2890 C          81.696836673         68.440825758         81.060977923 C.ar    1 P1    -0.169602582
     2891 C          82.531437326         68.295385815         79.867625002 C.ar    1 P1     0.255289100
     2892 H          95.033095627         82.966151502        106.745483622 H       1 P1     0.147664466
     2893 H          94.079804919         82.319346288        105.497411439 H       1 P1     0.129661017
     2894 H          93.672922863         81.175303378        108.194066638 H       1 P1     0.116714444
     2895 H          92.299442481         80.742746554        106.144389807 H       1 P1     0.096280632
     2896 H          92.941724600         79.206051879        107.051660011 H       1 P1     0.134222595
     2897 H          92.058605347         80.736627231        103.309647994 H       1 P1     0.110187544
     2898 H          90.903968812         79.558574532        101.770152757 H       1 P1     0.094431182
     2899 H          92.802009539         76.041896594        103.097338145 H       1 P1     0.112509723
     2900 H          93.698488606         77.147987604        104.914220171 H       1 P1     0.138041830
     2901 H          94.147044922         71.357164813         96.877275845 H       1 P1     0.156099574
     2902 H          95.428821770         70.707341683         95.913611543 H       1 P1     0.149355321
     2903 H          96.316798659         72.577890469         96.674920983 H       1 P1     0.112651900
     2904 H          96.464706809         73.491127007         98.986501782 H       1 P1     0.112971918
     2905 H          95.439915978         72.165131692         99.601852072 H       1 P1     0.122683343
     2906 H          89.172266952         76.777804719        102.221134654 H       1 P1     0.126426868
     2907 H          89.118808918         75.497374180        101.010713414 H       1 P1     0.129374355
     2908 H          90.058751460         75.356078665        102.462839475 H       1 P1     0.127296061
     2909 H          90.041209492         77.230707121         99.138739005 H       1 P1     0.128503655
     2910 H          89.436026326         78.256477523        100.424565849 H       1 P1     0.104485681
     2911 H          91.045087723         78.285000532         99.694551521 H       1 P1     0.115116042
     2912 H          94.764258066         76.158808203         98.636248302 H       1 P1     0.124143863
     2913 H          93.169762768         77.571558300         99.538058880 H       1 P1     0.101271066
     2914 H          90.905422294         74.035156190        100.612305114 H       1 P1     0.123958633
     2915 H          92.634803713         72.740271620         99.512063965 H       1 P1     0.141558459
     2916 O          95.350224051         80.376736574        107.307175348 O.3     1 P1    -0.653796925
     2917 C          94.102332201         82.469459992        106.637191183 C.3     1 P1    -0.115596387
     2918 C          94.098875867         81.037231285        107.209700357 C.3     1 P1     0.099995546
     2919 C          93.176036263         80.142438340        106.410958817 C.3     1 P1    -0.026020084
     2920 O          93.855422733         79.782797947        105.146728530 O.3     1 P1    -0.533774028
     2921 C          92.210037818         79.687201437        103.366611960 C.ar    1 P1    -0.171974841
     2922 C          91.532872947         79.012862356        102.365689021 C.ar    1 P1    -0.138757769
     2923 C          91.717045728         77.616431664        102.137763701 C.ar    1 P1     0.001484539
     2924 C          92.469852872         76.974175219        103.206045446 C.ar    1 P1    -0.124962978
     2925 C          93.125456107         77.703421448        104.230647588 C.ar    1 P1    -0.178083971
     2926 C          93.075488878         79.081731573        104.298165821 C.ar    1 P1     0.249416171
     2927 O          97.421200908         71.200882290         97.673643973 O.3     1 P1    -0.665090542
     2928 C          95.072588977         70.893222823         96.939846630 C.3     1 P1    -0.131570568
     2929 C          96.155423136         71.884453387         97.498700352 C.3     1 P1     0.115571337
     2930 C          95.706504150         72.752431093         98.702603112 C.3     1 P1    -0.027406266
     2931 O          94.533646107         73.470139260         98.175997974 O.3     1 P1    -0.547725338
     2932 C          89.771856921         76.046323109        101.739514028 C.3     1 P1    -0.330036488
     2933 C          90.258856059         77.666875998        100.002591153 C.3     1 P1    -0.345764714
     2934 C          90.927320011         76.829278812        101.091193514 C.3     1 P1     0.033845366
     2935 C          93.942940276         75.710733757         99.024065118 C.ar    1 P1    -0.175116565
     2936 C          92.987951065         76.521237049         99.706992118 C.ar    1 P1    -0.124708722
     2937 C          91.969998125         75.883269500        100.377866325 C.ar    1 P1     0.011473861
     2938 C          91.780590081         74.496765258        100.255672154 C.ar    1 P1    -0.098645772
     2939 C          92.719465295         73.724725806         99.546653294 C.ar    1 P1    -0.143340450
     2940 C          93.829953232         74.311910540         98.997452289 C.ar    1 P1     0.281866535
     2941 H          76.757681422         74.365057249         99.546538718 H       1 P1     0.135753811
     2942 H          78.076625113         73.814198321         98.452677078 H       1 P1     0.121051374
     2943 H          76.587527332         71.977975441         97.533758521 H       1 P1     0.112801336
     2944 H          74.203311852         71.655947739         98.278723956 H       1 P1     0.122878069
     2945 H          74.256746584         73.122535824         99.332243170 H       1 P1     0.139832679
     2946 H          74.484679737         72.696240284        102.144952721 H       1 P1     0.158666069
     2947 H          72.912394098         71.791303153        103.680321294 H       1 P1     0.119221754
     2948 H          72.123529111         68.512590205        101.108116077 H       1 P1     0.105361118
     2949 H          73.906262116         69.297920922         99.736774446 H       1 P1     0.118979400
     2950 H         132.982296585         67.645342792        103.974154455 H       1 P1     0.121741047
     2951 H         133.994132536         69.014277279        104.282074276 H       1 P1     0.152527681
     2952 H         134.558138596         68.947136202        101.685384942 H       1 P1     0.143857544
     2953 H          65.805458931         67.186522845        102.238666062 H       1 P1     0.120177538
     2954 H          65.129698360         67.155400205        103.865181039 H       1 P1     0.119985917
     2955 H          73.403167562         67.610540391        104.038163812 H       1 P1     0.125440546
     2956 H          71.870639527         67.089714569        104.753001315 H       1 P1     0.132008642
     2957 H          71.961544395         67.163107229        103.103544009 H       1 P1     0.145176196
     2958 H          71.156112953         69.471819155        106.052304765 H       1 P1     0.140370109
     2959 H          72.749487008         70.137437635        105.671405972 H       1 P1     0.125524129
     2960 H          71.211080826         70.826744541        105.086576328 H       1 P1     0.133031333
     2961 H          67.294350481         67.684184615        105.011062232 H       1 P1     0.160530393
     2962 H          69.671057014         67.741085033        105.308851535 H       1 P1     0.132684229
     2963 H          69.955706058         70.549815592        102.167535564 H       1 P1     0.137491445
     2964 H          67.591573738         70.394178226        101.854345928 H       1 P1     0.149921636
     2965 O          76.262105981         74.099889335         97.619664264 O.3     1 P1    -0.508429854
     2966 C          77.064576430         73.716678026         98.786862859 C.3     1 P1    -0.056206852
     2967 C          76.125361805         72.748806264         98.110455379 C.3     1 P1     0.095506864
     2968 C          74.860537433         72.269520914         98.940717793 C.3     1 P1    -0.017162956
     2969 O          75.356316604         71.470719387         99.991706796 O.3     1 P1    -0.544507481
     2970 C          73.995595797         71.789247469        101.953012477 C.ar    1 P1    -0.165283477
     2971 C          73.036275786         71.208062309        102.827212557 C.ar    1 P1    -0.119362990
     2972 C          72.409711664         69.945309519        102.676954730 C.ar    1 P1    -0.003199246
     2973 C          72.614318818         69.371035944        101.437654682 C.ar    1 P1    -0.130508406
     2974 C          73.576118716         69.906588343        100.532080146 C.ar    1 P1    -0.176989319
     2975 C          74.311948837         71.030027407        100.820712978 C.ar    1 P1     0.248297656
     2976 O         134.119123065         66.988099098        101.619266523 O.3     1 P1    -0.681589091
     2977 C         133.383562273         68.534743700        103.549024896 C.3     1 P1    -0.142005025
     2978 C         134.470069519         68.132881748        102.464672800 C.3     1 P1     0.106739719
     2979 C          65.218394533         67.819083511        102.985520469 C.3     1 P1    -0.038278119
     2980 O          65.937562861         69.071703862        103.301543538 O.3     1 P1    -0.550909091
     2981 C          72.321340869         67.725329113        103.954585551 C.3     1 P1    -0.343408015
     2982 C          71.722632293         69.905387932        105.260355541 C.3     1 P1    -0.340863151
     2983 C          71.697419090         69.200982864        103.828095973 C.3     1 P1     0.042082945
     2984 C          67.883037649         68.167341373        104.322955289 C.ar    1 P1    -0.173044573
     2985 C          69.290530949         68.202203480        104.446109846 C.ar    1 P1    -0.113363262
     2986 C          70.128703351         69.048772080        103.595129246 C.ar    1 P1    -0.005661379
     2987 C          69.453711897         69.866360675        102.737560879 C.ar    1 P1    -0.110514017
     2988 C          68.044575319         69.813841620        102.592977168 C.ar    1 P1    -0.148122946
     2989 C          67.288922482         68.953369135        103.354399008 C.ar    1 P1     0.273344188
     2990 H          81.869471819         73.112591477        120.203220692 H       1 P1     0.129284436
     2991 H          82.662340494         72.929665167        118.644234334 H       1 P1     0.111255294
     2992 H          80.822310185         75.037459364        118.571868436 H       1 P1     0.131579376
     2993 H          80.828075155         72.949577321        116.512020528 H       1 P1     0.138602676
     2994 H          82.289962410         73.890106243        116.458924597 H       1 P1     0.103259407
     2995 H          82.479753024         76.447426177        117.567931012 H       1 P1     0.174247100
     2996 H          83.584481726         78.328864108        116.867938810 H       1 P1     0.156239919
     2997 H          81.397422912         78.284389924        113.284880253 H       1 P1     0.117729408
     2998 H          80.087668515         76.360511300        114.012511375 H       1 P1     0.128855969
     2999 H          87.739605420         76.269201620        108.125329115 H       1 P1     0.130641736
     3000 H          86.335289493         76.502660856        107.295235226 H       1 P1     0.139647228
     3001 H          86.952473559         79.002878862        107.120353855 H       1 P1     0.091143487
     3002 H          87.290649222         79.503444637        109.409986635 H       1 P1     0.114632131
     3003 H          87.563057996         77.801028766        109.810766176 H       1 P1     0.138860345
     3004 H          83.314021781         81.797122299        114.259000050 H       1 P1     0.167079992
     3005 H          81.901855069         80.901431872        113.665491713 H       1 P1     0.116679894
     3006 H          82.298547389         80.980918611        115.392222405 H       1 P1     0.167511233
     3007 H          84.888388684         79.928804748        116.059779690 H       1 P1     0.177776221
     3008 H          85.598692270         78.947026387        114.957324114 H       1 P1     0.152805983
     3009 H          85.455873571         80.651408327        114.648658474 H       1 P1     0.147494927
     3010 H          85.392244010         76.571598836        111.228235053 H       1 P1     0.152419358
     3011 H          84.624382431         77.257668604        113.430106303 H       1 P1     0.155485835
     3012 H          83.632801696         81.096668615        112.011545205 H       1 P1     0.117689904
     3013 H          84.587539100         80.545461498        109.873154054 H       1 P1     0.125721517
     3014 O          80.033466799         73.033463666        118.724967134 O.3     1 P1    -0.673031686
     3015 C          82.202112456         73.661703897        119.300625576 C.3     1 P1    -0.149912172
     3016 C          81.036731804         73.969895517        118.355876995 C.3     1 P1     0.115149043
     3017 C          81.240666996         73.912308978        116.834137701 C.3     1 P1     0.000572801
     3018 O          80.526569854         74.995131278        116.146270831 O.3     1 P1    -0.544484305
     3019 C          82.163586581         76.840065274        116.675042618 C.ar    1 P1    -0.172586658
     3020 C          82.892270259         77.949353433        116.272735370 C.ar    1 P1    -0.113894610
     3021 C          82.677447148         78.460309254        114.939420021 C.ar    1 P1     0.004143309
     3022 C          81.715092852         77.857650907        114.177764067 C.ar    1 P1    -0.113586160
     3023 C          80.881072389         76.761281280        114.559087409 C.ar    1 P1    -0.158590112
     3024 C          81.160908607         76.211839215        115.860455024 C.ar    1 P1     0.237096028
     3025 O          88.939276373         78.576778414        107.653490833 O.3     1 P1    -0.647350966
     3026 C          87.387528889         76.818812272        107.282316140 C.3     1 P1    -0.124374958
     3027 C          87.595404351         78.292280033        107.683283557 C.3     1 P1     0.108034115
     3028 C          87.075877489         78.468666270        109.141450519 C.3     1 P1    -0.022727677
     3029 O          85.609462378         78.187989859        109.191218519 O.3     1 P1    -0.565393122
     3030 C          82.693466541         80.867644195        114.402136684 C.3     1 P1    -0.341908049
     3031 C          84.974719891         79.784209814        115.021323253 C.3     1 P1    -0.352987564
     3032 C          83.546006012         79.483422714        114.318537204 C.3     1 P1     0.037765244
     3033 C          85.025264564         77.551503112        111.386931665 C.ar    1 P1    -0.171562321
     3034 C          84.482930722         77.867116804        112.620059234 C.ar    1 P1    -0.119549510
     3035 C          83.965379015         79.183454323        112.878407918 C.ar    1 P1    -0.004736088
     3036 C          83.945223187         80.113458772        111.869659808 C.ar    1 P1    -0.120542928
     3037 C          84.518293447         79.787463310        110.600175693 C.ar    1 P1    -0.175203515
     3038 C          85.028270558         78.488498384        110.382544401 C.ar    1 P1     0.252891546
     3039 H          93.261861123         70.867839728        115.544077322 H       1 P1     0.130619178
     3040 H          92.265406741         72.188224049        116.098019976 H       1 P1     0.158993684
     3041 H          95.342689036         72.595524480        116.080495170 H       1 P1     0.146411548
     3042 H          94.790670213         73.710267063        113.807913563 H       1 P1     0.132431105
     3043 H          93.379930830         72.680318227        113.712650334 H       1 P1     0.136435036
     3044 H          96.959036775         73.857695910        113.066494118 H       1 P1     0.112970863
     3045 H          99.241103775         73.923950815        113.305747418 H       1 P1     0.102589332
     3046 H          99.253197511         70.142920300        115.117930587 H       1 P1     0.153712531
     3047 H          97.060975841         69.934314144        114.643938219 H       1 P1     0.147391672
     3048 H         105.838519206        133.856628996        114.446401549 H       1 P1     0.130545203
     3049 H         104.999257516        134.910749880        113.310335866 H       1 P1     0.146521048
     3050 H         105.000414845         64.784758109        116.235639533 H       1 P1     0.106115665
     3051 H         104.141646280         66.607323102        113.812440956 H       1 P1     0.156062605
     3052 H         105.222503687         66.986039314        115.128803588 H       1 P1     0.165876127
     3053 H         101.400104065         71.803109717        112.315775485 H       1 P1     0.132660248
     3054 H         101.244436218         73.482123408        112.480077433 H       1 P1     0.111918347
     3055 H         102.761821236         72.625225346        113.013370557 H       1 P1     0.164197004
     3056 H         102.397780032         73.315763891        115.701869200 H       1 P1     0.111277101
     3057 H         100.917834700         74.160451411        115.174635340 H       1 P1     0.126577410
     3058 H         100.909566352         72.957915341        116.330803457 H       1 P1     0.147138353
     3059 H         103.550314467         69.091600586        117.108334229 H       1 P1     0.136696986
     3060 H         102.637112466         71.241466623        116.632298845 H       1 P1     0.113212601
     3061 H         101.172179537         69.613102643        113.003285157 H       1 P1     0.119825059
     3062 H         101.941392357         67.569479237        113.591219501 H       1 P1     0.145365266
     3063 O          93.845759879         74.050014219        116.115322991 O.3     1 P1    -0.649748064
     3064 C          93.291814019         71.780767106        116.228101138 C.3     1 P1    -0.123721297
     3065 C          94.381935007         72.760912469        115.694909600 C.3     1 P1     0.113098924
     3066 C          94.456806697         72.725652157        114.116514882 C.3     1 P1    -0.054702025
     3067 O          95.373319573         71.763969227        113.717102496 O.3     1 P1    -0.559707834
     3068 C          97.395599745         73.107966708        113.603716476 C.ar    1 P1    -0.176439001
     3069 C          98.803385679         73.071147375        113.695223629 C.ar    1 P1    -0.131953282
     3070 C          99.546102531         72.036230416        114.242973583 C.ar    1 P1    -0.011793835
     3071 C          98.768272174         70.911325234        114.733027655 C.ar    1 P1    -0.095151122
     3072 C          97.430391606         70.787435790        114.471521001 C.ar    1 P1    -0.149834616
     3073 C          96.747152343         71.920227204        113.960265630 C.ar    1 P1     0.247560066
     3074 O         103.417395611        134.886727470        115.170268048 O.3     1 P1    -0.649431673
     3075 C         105.608558608        134.896398690        114.195473412 C.3     1 P1    -0.128934497
     3076 C         104.633996066         64.906528845        115.242561587 C.3     1 P1     0.095679487
     3077 C         104.288525727         66.456240107        114.899487251 C.3     1 P1    -0.023555788
     3078 O         103.265899198         66.970616831        115.767108370 O.3     1 P1    -0.557626569
     3079 C         101.616920549         72.596918280        112.992640485 C.3     1 P1    -0.346394506
     3080 C         101.339870431         73.185754639        115.409275477 C.3     1 P1    -0.340194101
     3081 C         101.033162253         72.095498457        114.356338522 C.3     1 P1     0.028932726
     3082 C         103.089799047         69.235958674        116.226475141 C.ar    1 P1    -0.154152522
     3083 C         102.499004818         70.473840011        115.928282173 C.ar    1 P1    -0.122121371
     3084 C         101.741809416         70.714303616        114.748505435 C.ar    1 P1     0.010404034
     3085 C         101.640556915         69.587917929        113.873069540 C.ar    1 P1    -0.115691935
     3086 C         102.115050017         68.322161308        114.166735629 C.ar    1 P1    -0.168129036
     3087 C         102.812368327         68.180390270        115.369264810 C.ar    1 P1     0.270303645
     3088 H          89.030463947         76.756178610        115.654572875 H       1 P1     0.091806526
     3089 H          88.154438478         78.158459596        114.620224742 H       1 P1     0.102700851
     3090 H          87.131876029         76.555816644        112.965967725 H       1 P1     0.130923381
     3091 H          87.283265598         74.098981640        113.441695078 H       1 P1     0.125869781
     3092 H          88.714001580         74.329788920        114.426633440 H       1 P1     0.104031000
     3093 H          89.320975973         75.995274261        110.314678908 H       1 P1     0.138882200
     3094 H          91.366027062         76.890538618        109.573864690 H       1 P1     0.125262571
     3095 H          93.267092150         75.586631963        113.075942019 H       1 P1     0.121396083
     3096 H          91.089399064         74.711168654        113.757834256 H       1 P1     0.138139330
     3097 H          96.147693374         72.609976785        102.343924914 H       1 P1     0.134007420
     3098 H          94.860546206         73.680426423        102.836415100 H       1 P1     0.131581399
     3099 H          96.135868928         71.676884637        104.692308883 H       1 P1     0.124770435
     3100 H          93.995112016         72.795106890        106.102617398 H       1 P1     0.107890602
     3101 H          94.474280274         74.202516415        105.098131071 H       1 P1     0.102783070
     3102 H          93.225129245         79.028807936        111.196568725 H       1 P1     0.113192388
     3103 H          94.526836910         78.991955881        110.039437572 H       1 P1     0.129367481
     3104 H          92.856468710         78.653521229        109.486697080 H       1 P1     0.136071670
     3105 H          95.766183936         77.651089004        111.440309952 H       1 P1     0.125566355
     3106 H          94.704045677         77.687825872        112.712007555 H       1 P1     0.115986935
     3107 H          95.267387634         76.241256634        112.235697117 H       1 P1     0.121046002
     3108 H          95.112939838         72.782011249        108.984344759 H       1 P1     0.116210381
     3109 H          94.141873459         74.213569449        110.666009742 H       1 P1     0.113152596
     3110 H          94.809000730         77.600445151        108.297381433 H       1 P1     0.163436317
     3111 H          95.848882425         76.225800386        106.599169277 H       1 P1     0.137112040
     3112 O          87.022659769         76.326725874        115.090269558 O.3     1 P1    -0.502452056
     3113 C          88.282547831         77.098469083        114.880356445 C.3     1 P1    -0.059114745
     3114 C          87.647226474         76.102274406        113.853032022 C.3     1 P1     0.044383451
     3115 C          88.152893372         74.723966378        113.603853170 C.3     1 P1    -0.022158855
     3116 O          88.831868535         74.630947362        112.345221257 O.3     1 P1    -0.544815445
     3117 C          90.133645213         75.944534135        110.909705835 C.ar    1 P1    -0.167557574
     3118 C          91.314966047         76.453262075        110.456269337 C.ar    1 P1    -0.135246717
     3119 C          92.529223575         76.363739146        111.271711061 C.ar    1 P1    -0.001884116
     3120 C          92.446506008         75.669226040        112.489465060 C.ar    1 P1    -0.119742979
     3121 C          91.193567538         75.114024105        112.861129221 C.ar    1 P1    -0.178851570
     3122 C          90.057037094         75.230651770        112.071616637 C.ar    1 P1     0.255086209
     3123 O          94.321710501         71.563432000        103.824174678 O.3     1 P1    -0.697420391
     3124 C          95.827884626         73.243305365        103.151359326 C.3     1 P1    -0.132334903
     3125 C          95.375202181         72.395074317        104.394195346 C.3     1 P1     0.121008588
     3126 C          94.842931078         73.319134881        105.562940104 C.3     1 P1    -0.021281627
     3127 O          95.928833493         73.609058148        106.566190102 O.3     1 P1    -0.541387933
     3128 C          93.558004160         78.541254703        110.313252625 C.3     1 P1    -0.336131426
     3129 C          94.945189488         77.125283575        111.801684078 C.3     1 P1    -0.353624161
     3130 C          93.853486899         76.997033829        110.695089362 C.3     1 P1     0.028030865
     3131 C          95.106578317         73.835848832        108.793545326 C.ar    1 P1    -0.172069882
     3132 C          94.543510117         74.612298303        109.779017050 C.ar    1 P1    -0.133136744
     3133 C          94.428102353         76.042628451        109.622648406 C.ar    1 P1    -0.009878080
     3134 C          94.890324658         76.623312215        108.397775493 C.ar    1 P1    -0.128144047
     3135 C          95.455330376         75.820084275        107.433730744 C.ar    1 P1    -0.163227918
     3136 C          95.474768862         74.406675713        107.550353375 C.ar    1 P1     0.227265828
     3137 H         121.399629970        131.898783842         92.104664715 H       1 P1     0.117640623
     3138 H         122.365652926        130.886780622         91.104987003 H       1 P1     0.135727891
     3139 H         121.002459086        129.219309568         91.869256346 H       1 P1     0.114282217
     3140 H         118.779922150        129.444592398         92.728452618 H       1 P1     0.130175953
     3141 H         118.494464327        130.933923026         91.842155278 H       1 P1     0.128891679
     3142 H         118.859755999        130.171788497         95.816744729 H       1 P1     0.139614289
     3143 H         117.355128089        131.152959270         97.237875040 H       1 P1     0.120915607
     3144 H         116.955095073        134.556376913         94.816463980 H       1 P1     0.110864388
     3145 H         118.444905445        133.336885843         93.138843936 H       1 P1     0.124708350
     3146 H         117.087070283        133.891039848        106.476603528 H       1 P1     0.137757366
     3147 H         115.527062141        134.064696603        105.860132908 H       1 P1     0.133290726
     3148 H         117.428843217        132.028225067        104.641267393 H       1 P1     0.138769853
     3149 H         114.881041444        133.033413111        103.456422663 H       1 P1     0.110672924
     3150 H         115.037502663        131.512538861        104.196709491 H       1 P1     0.110575437
     3151 H         115.854611782         65.104965721         98.207378841 H       1 P1     0.135462056
     3152 H         117.474052096        135.269921753         97.847449259 H       1 P1     0.147368332
     3153 H         116.403125507         65.138763953         96.523208229 H       1 P1     0.152388610
     3154 H         113.937185736        134.420969944         97.015098214 H       1 P1     0.105466077
     3155 H         114.820871282        133.997412045         95.451369146 H       1 P1     0.119576564
     3156 H         114.280351209        132.654035027         96.583342303 H       1 P1     0.106595693
     3157 H         118.167214829        132.686943693        101.190003179 H       1 P1     0.148290782
     3158 H         118.133902591        133.204960513         98.844299092 H       1 P1     0.116882933
     3159 H         114.028029437        132.978205279         98.877696059 H       1 P1     0.096168717
     3160 H         114.021184470        132.266308740        101.100416677 H       1 P1     0.115061894
     3161 O         119.762304763        129.670330703         90.254915517 O.3     1 P1    -0.640429941
     3162 C         121.377712780        131.319555696         91.222614757 C.3     1 P1    -0.163340244
     3163 C         120.404808107        130.103614763         91.417562840 C.3     1 P1     0.124915466
     3164 C         119.245213630        130.362373981         92.401865779 C.3     1 P1    -0.012260087
     3165 O         119.765833918        131.008238201         93.615883312 O.3     1 P1    -0.578335797
     3166 C         118.402179039        131.013015911         95.598397660 C.ar    1 P1    -0.189011958
     3167 C         117.517101987        131.661081718         96.441864527 C.ar    1 P1    -0.136874466
     3168 C         117.060815805        132.996266094         96.239372766 C.ar    1 P1     0.004823220
     3169 C         117.381263153        133.625675495         95.005718181 C.ar    1 P1    -0.147644173
     3170 C         118.205325037        132.890556541         94.060800283 C.ar    1 P1    -0.192602244
     3171 C         118.723007914        131.603967979         94.385308434 C.ar    1 P1     0.266070672
     3172 O         117.263536668        134.074782091        104.013420661 O.3     1 P1    -0.674980741
     3173 C         116.254736590        133.262248275        106.043868249 C.3     1 P1    -0.162098376
     3174 C         116.709891340        132.848534751        104.638659908 C.3     1 P1     0.101278414
     3175 C         115.603976087        132.273645183        103.706756227 C.3     1 P1    -0.038558191
     3176 O         116.183922888        131.565366038        102.563816060 O.3     1 P1    -0.565980259
     3177 C         116.417390026        135.195063097         97.486646881 C.3     1 P1    -0.356223363
     3178 C         114.707791762        133.682634970         96.549130665 C.3     1 P1    -0.333850033
     3179 C         116.064149477        133.677974227         97.199283972 C.3     1 P1     0.024858561
     3180 C         117.296701983        132.660217606        100.692775167 C.ar    1 P1    -0.164203618
     3181 C         117.269659166        133.029949505         99.316561186 C.ar    1 P1    -0.125579412
     3182 C         116.027370044        133.090222735         98.595403460 C.ar    1 P1    -0.002069493
     3183 C         114.881682226        132.811232243         99.379828747 C.ar    1 P1    -0.127049250
     3184 C         114.944799909        132.388301756        100.688910212 C.ar    1 P1    -0.193986208
     3185 C         116.167852849        132.220258970        101.352951285 C.ar    1 P1     0.271704494
     3186 H          74.822415021         94.297399852         76.427836485 H       1 P1     0.136320331
     3187 H          74.393353574         94.074011221         74.809772540 H       1 P1     0.101984562
     3188 H          74.112804786         96.417010750         75.629135290 H       1 P1     0.115223525
     3189 H          71.777735356         95.134130142         77.200370980 H       1 P1     0.167057061
     3190 H          71.904480424         96.882119138         76.933793396 H       1 P1     0.160323679
     3191 H          70.943108823         95.699891717         79.413715106 H       1 P1     0.153388964
     3192 H          70.538245123         94.953623462         81.662497003 H       1 P1     0.100011940
     3193 H          74.746780075         94.228048246         81.989195243 H       1 P1     0.113372091
     3194 H          75.009445449         95.158117152         79.733750845 H       1 P1     0.143813338
     3195 H          74.629842436         86.107609634         80.161245516 H       1 P1     0.109513013
     3196 H          75.801114823         86.844513667         81.378934522 H       1 P1     0.124978746
     3197 H          74.311477379         85.517497371         83.170371437 H       1 P1     0.138051574
     3198 H          72.347603244         87.109720695         82.991193779 H       1 P1     0.123837043
     3199 H          72.790994117         87.285344435         81.323573699 H       1 P1     0.129982829
     3200 H          72.430147961         95.490772200         84.419893118 H       1 P1     0.108840389
     3201 H          72.534698372         94.115008709         85.510957688 H       1 P1     0.114319471
     3202 H          73.958081704         94.729705378         84.399676626 H       1 P1     0.122686012
     3203 H          70.266880321         93.013095719         82.835176319 H       1 P1     0.125534524
     3204 H          70.745412849         92.848280748         84.565635170 H       1 P1     0.117320536
     3205 H          70.218956294         94.402052794         84.045768985 H       1 P1     0.113576017
     3206 H          72.492988032         89.582522288         81.159069537 H       1 P1     0.143248616
     3207 H          71.959114313         91.919224292         81.163412239 H       1 P1     0.124558565
     3208 H          74.140854895         92.169864843         84.803136723 H       1 P1     0.101487540
     3209 H          74.799049039         89.903915716         84.580347687 H       1 P1     0.127486621
     3210 O          72.137433127         95.694769321         74.791880553 O.3     1 P1    -0.685029478
     3211 C          73.956550914         94.231025967         75.813040872 C.3     1 P1    -0.106210480
     3212 C          73.257512404         95.690679501         75.804990933 C.3     1 P1     0.129545593
     3213 C          72.512898805         95.967293005         77.141762256 C.3     1 P1     0.007311775
     3214 O          73.269243001         96.191559447         78.280990923 O.3     1 P1    -0.562211019
     3215 C          71.739946952         95.510833241         80.021853900 C.ar    1 P1    -0.169219790
     3216 C          71.515565618         94.984474978         81.301093082 C.ar    1 P1    -0.122402083
     3217 C          72.588924098         94.451967749         81.985450888 C.ar    1 P1    -0.001591740
     3218 C          73.917331780         94.561037154         81.447369797 C.ar    1 P1    -0.123996654
     3219 C          74.134398521         95.152319065         80.170242781 C.ar    1 P1    -0.168607023
     3220 C          73.003410893         95.617440084         79.505711794 C.ar    1 P1     0.275085155
     3221 O          72.813240896         84.897006443         81.747816365 O.3     1 P1    -0.680569144
     3222 C          75.105710842         85.901671527         81.148897424 C.3     1 P1    -0.137182344
     3223 C          73.879360147         85.817731205         82.172168283 C.3     1 P1     0.104480692
     3224 C          73.196660839         87.271771187         82.345530012 C.3     1 P1    -0.047607242
     3225 O          74.155165686         88.300146655         82.666310482 O.3     1 P1    -0.548505598
     3226 C          72.850071326         94.530155517         84.471465497 C.3     1 P1    -0.353286589
     3227 C          70.788360433         93.454074301         83.704686556 C.3     1 P1    -0.348615067
     3228 C          72.298077120         93.706104951         83.249830473 C.3     1 P1     0.032783982
     3229 C          72.892551878         90.164181575         81.843846306 C.ar    1 P1    -0.194092698
     3230 C          72.512051847         91.538108628         81.948676768 C.ar    1 P1    -0.123953588
     3231 C          72.863525608         92.287861934         83.098438003 C.ar    1 P1    -0.006770251
     3232 C          73.713374584         91.667651556         84.015491226 C.ar    1 P1    -0.130131716
     3233 C          74.118190239         90.312644133         83.888047291 C.ar    1 P1    -0.172295199
     3234 C          73.713312785         89.577764153         82.789254572 C.ar    1 P1     0.238511431
     3235 H          89.273675887         98.684691775         73.056184981 H       1 P1     0.138655266
     3236 H          89.590780692         99.981719530         74.043934759 H       1 P1     0.153477181
     3237 H          91.549085336         98.101992260         72.895960280 H       1 P1     0.118524224
     3238 H          91.113496914         99.085449604         75.742418913 H       1 P1     0.136017510
     3239 H          92.578886070         98.055555020         75.162337896 H       1 P1     0.140163149
     3240 H          89.601053259         97.258852132         77.700215857 H       1 P1     0.133901408
     3241 H          90.068057059         95.843125901         79.448076523 H       1 P1     0.135754509
     3242 H          92.801647681         93.714288653         76.963545973 H       1 P1     0.125107195
     3243 H          92.334187662         95.311122374         75.193133367 H       1 P1     0.166690378
     3244 H          87.755396576         85.885850052         79.186311488 H       1 P1     0.156437252
     3245 H          88.546521946         86.698839486         77.829169381 H       1 P1     0.158606161
     3246 H          90.781873545         85.915774632         79.052115351 H       1 P1     0.097498840
     3247 H          90.686382561         87.561934639         80.733208107 H       1 P1     0.104540308
     3248 H          89.072502231         88.122332850         80.135110671 H       1 P1     0.146649312
     3249 H          93.700961491         95.267816950         80.029078173 H       1 P1     0.179646165
     3250 H          94.118719293         93.798873470         80.701387723 H       1 P1     0.143026779
     3251 H          94.174382478         93.974500517         78.957804198 H       1 P1     0.155699629
     3252 H          91.857757649         93.449139117         81.841574186 H       1 P1     0.133375813
     3253 H          92.019575752         95.142919388         81.583093390 H       1 P1     0.143780055
     3254 H          90.559864946         94.490285844         81.115418511 H       1 P1     0.125567691
     3255 H          92.835263021         89.378661759         78.462679411 H       1 P1     0.131956033
     3256 H          93.551027569         91.622954203         78.888197122 H       1 P1     0.109730179
     3257 H          89.564685057         92.859457980         79.530117911 H       1 P1     0.146438332
     3258 H          88.806652355         90.598467752         79.092618211 H       1 P1     0.184475221
     3259 O          92.538779946         99.773536551         73.420081659 O.3     1 P1    -0.664442258
     3260 C          89.951441557         99.491762104         73.171389649 C.3     1 P1    -0.150850692
     3261 C          91.404715550         98.889860091         73.621035843 C.3     1 P1     0.105749818
     3262 C          91.458979414         98.289616198         75.027758251 C.3     1 P1    -0.031891903
     3263 O          90.587860551         97.130989423         75.187852129 O.3     1 P1    -0.523116179
     3264 C          90.289728040         96.507618752         77.508589119 C.ar    1 P1    -0.166626394
     3265 C          90.655737742         95.719305266         78.608345645 C.ar    1 P1    -0.125257874
     3266 C          91.616931539         94.739974602         78.499880771 C.ar    1 P1     0.013600522
     3267 C          92.167656435         94.505993673         77.171381225 C.ar    1 P1    -0.108500560
     3268 C          91.844936353         95.358595159         76.127004715 C.ar    1 P1    -0.162262657
     3269 C          90.868074917         96.311912690         76.205568126 C.ar    1 P1     0.248924820
     3270 O          89.632232720         85.282172668         80.531385361 O.3     1 P1    -0.650763220
     3271 C          88.619772397         85.963888061         78.551609503 C.3     1 P1    -0.114284642
     3272 C          89.848060762         86.250737297         79.474250308 C.3     1 P1     0.110586834
     3273 C          90.047693796         87.747986547         79.904876056 C.3     1 P1    -0.020522985
     3274 O          90.517184394         88.448575962         78.746236441 O.3     1 P1    -0.524621679
     3275 C          93.617846646         94.190197867         79.867552368 C.3     1 P1    -0.344469966
     3276 C          91.599300165         94.223217539         81.143950368 C.3     1 P1    -0.354461645
     3277 C          92.084420462         93.872630273         79.695628196 C.3     1 P1     0.023171183
     3278 C          92.095704712         90.091737695         78.767988561 C.ar    1 P1    -0.159787744
     3279 C          92.531026038         91.429493508         79.012242057 C.ar    1 P1    -0.126177319
     3280 C          91.625129673         92.502022643         79.381191282 C.ar    1 P1     0.006689394
     3281 C          90.279658810         92.142604170         79.371317639 C.ar    1 P1    -0.113323712
     3282 C          89.773176627         90.807164476         79.041127920 C.ar    1 P1    -0.148835183
     3283 C          90.730045863         89.789662975         78.826433406 C.ar    1 P1     0.238275141
     3284 H          78.071484516         95.809269913         78.751236501 H       1 P1     0.141875637
     3285 H          78.553764657         95.199779850         80.266445356 H       1 P1     0.142020955
     3286 H          80.530392771         96.673216277         78.390324386 H       1 P1     0.124396244
     3287 H          81.346241027         96.522723527         80.687313636 H       1 P1     0.103934837
     3288 H          82.235944056         95.439512602         79.759070723 H       1 P1     0.115690128
     3289 H          82.336919932         92.682661233         80.820806410 H       1 P1     0.120144151
     3290 H          83.918922919         91.813781430         82.510153013 H       1 P1     0.117531592
     3291 H          83.039374054         95.184336352         84.981548466 H       1 P1     0.117587665
     3292 H          81.327983161         95.895708776         83.440446774 H       1 P1     0.130862775
     3293 H          88.298956416         99.091301816         88.930025242 H       1 P1     0.124058543
     3294 H          89.497064649         97.836603841         88.312507783 H       1 P1     0.152989743
     3295 H          89.869761316         99.187202015         86.374901837 H       1 P1     0.117146584
     3296 H          87.885027692         98.529826514         85.215081930 H       1 P1     0.138902884
     3297 H          86.899083834         98.679188724         86.723548518 H       1 P1     0.114854942
     3298 H          82.740430064         91.713885696         85.655393280 H       1 P1     0.124602078
     3299 H          83.947744470         91.970501023         86.923509938 H       1 P1     0.118171168
     3300 H          82.852692115         93.271286158         86.467856716 H       1 P1     0.132568664
     3301 H          86.086244216         91.238563901         85.407574056 H       1 P1     0.127804487
     3302 H          84.643311056         90.614266920         84.592586313 H       1 P1     0.102651912
     3303 H          85.906501434         91.565954440         83.664356199 H       1 P1     0.122176322
     3304 H          87.964740027         95.928140357         84.149580284 H       1 P1     0.143881898
     3305 H          86.339703353         94.133331671         83.429475541 H       1 P1     0.122036709
     3306 H          85.164195829         93.907625551         87.536317772 H       1 P1     0.104790919
     3307 H          86.716791985         95.493207304         88.143405164 H       1 P1     0.138955939
     3308 O          80.171934689         94.655197022         78.114297090 O.3     1 P1    -0.670279239
     3309 C          78.788444073         95.955449338         79.491528236 C.3     1 P1    -0.126767431
     3310 C          80.249443818         95.758037009         78.979856354 C.3     1 P1     0.092168821
     3311 C          81.246201955         95.542534952         80.171756294 C.3     1 P1    -0.035472325
     3312 O          80.786767668         94.635188839         81.177990214 O.3     1 P1    -0.569923389
     3313 C          82.615490021         93.232170519         81.671310007 C.ar    1 P1    -0.182573146
     3314 C          83.502034750         92.701341242         82.668624633 C.ar    1 P1    -0.131080515
     3315 C          83.648281115         93.335680479         83.897814750 C.ar    1 P1    -0.002200412
     3316 C          82.939676252         94.604825842         84.139865955 C.ar    1 P1    -0.129934358
     3317 C          81.945873679         95.107834784         83.285002367 C.ar    1 P1    -0.179179052
     3318 C          81.766433427         94.327751316         82.041020689 C.ar    1 P1     0.253804373
     3319 O          88.602235847        100.721894335         86.707419256 O.3     1 P1    -0.673921436
     3320 C          89.234519385         98.912531558         88.349351985 C.3     1 P1    -0.125370188
     3321 C          88.956982408         99.315138586         86.898166037 C.3     1 P1     0.116640401
     3322 C          87.857891460         98.335950620         86.291185578 C.3     1 P1    -0.020465512
     3323 O          88.118783182         97.001384086         86.583967270 O.3     1 P1    -0.546003049
     3324 C          83.433187270         92.426288223         86.104838619 C.3     1 P1    -0.319339794
     3325 C          85.305673875         91.473634969         84.631801229 C.3     1 P1    -0.340515480
     3326 C          84.522062576         92.796974483         84.953442419 C.3     1 P1     0.030508561
     3327 C          87.266120471         95.464453498         84.831633115 C.ar    1 P1    -0.169407165
     3328 C          86.455927244         94.401006181         84.436875569 C.ar    1 P1    -0.140910028
     3329 C          85.557873459         93.843502333         85.397960050 C.ar    1 P1    -0.007173354
     3330 C          85.657033443         94.307050755         86.768831255 C.ar    1 P1    -0.120434960
     3331 C          86.553018965         95.315850409         87.161576087 C.ar    1 P1    -0.168432423
     3332 C          87.332751170         95.960184483         86.154280553 C.ar    1 P1     0.263720734
     3333 H          85.142095202         98.774259589        100.068620710 H       1 P1     0.122764486
     3334 H          86.628458737         97.990477890         99.774407486 H       1 P1     0.152954274
     3335 H          85.834242358         95.933067833        101.097337295 H       1 P1     0.154669985
     3336 H          86.591685490         97.453430700        103.261621743 H       1 P1     0.129607034
     3337 H          86.773081018         98.777089991        102.038919265 H       1 P1     0.140702368
     3338 H          89.445765688         96.256790151        103.912417793 H       1 P1     0.128047577
     3339 H          91.240059040         97.569474991        105.189262489 H       1 P1     0.106100437
     3340 H          91.403845480         99.984168841        101.801069063 H       1 P1     0.107829122
     3341 H          89.222514505         99.128638876        100.972642596 H       1 P1     0.131894487
     3342 H          86.740748737        104.993515107        105.591316340 H       1 P1     0.148592944
     3343 H          88.194635660        104.150770039        106.190413470 H       1 P1     0.124460041
     3344 H          89.209734791        106.566835825        106.385664102 H       1 P1     0.132287479
     3345 H          89.616465878        106.113083226        103.612702289 H       1 P1     0.129109600
     3346 H          89.000619794        104.627905241        104.092171904 H       1 P1     0.107231746
     3347 H          93.503149850         98.089570164        105.386427765 H       1 P1     0.125782002
     3348 H          94.037745341         99.815818693        105.799350919 H       1 P1     0.126725095
     3349 H          92.480761141         99.138164094        106.198046928 H       1 P1     0.116653428
     3350 H          94.666835799        100.016052955        103.561078702 H       1 P1     0.122009371
     3351 H          94.061228477         98.381298928        103.101993096 H       1 P1     0.137608955
     3352 H          93.807243501         99.772163580        102.078977555 H       1 P1     0.107675290
     3353 H          92.853963334        104.371030423        103.727526050 H       1 P1     0.143167914
     3354 H          93.595460901        102.124351559        103.058150912 H       1 P1     0.116022953
     3355 H          90.596468102        100.632522688        105.537272255 H       1 P1     0.124277709
     3356 H          89.984311251        102.725626306        106.207864716 H       1 P1     0.126892091
     3357 O          84.330614805         97.033341197        102.076265904 O.3     1 P1    -0.660591095
     3358 C          85.610450890         97.815811479         99.994865837 C.3     1 P1    -0.141436366
     3359 C          85.625231594         97.026567614        101.350680832 C.3     1 P1     0.102171111
     3360 C          86.781704264         97.615470424        102.215660168 C.3     1 P1    -0.025501873
     3361 O          88.009864021         97.036576658        101.886133068 O.3     1 P1    -0.537419987
     3362 C          89.735344453         97.171973248        103.689924109 C.ar    1 P1    -0.186561756
     3363 C          90.798197444         97.826784568        104.296971599 C.ar    1 P1    -0.134532557
     3364 C          91.430158467         98.871045595        103.600039107 C.ar    1 P1     0.002202538
     3365 C          90.832941308         99.326719071        102.391360964 C.ar    1 P1    -0.140596060
     3366 C          89.707472130         98.780573970        101.865183552 C.ar    1 P1    -0.170200297
     3367 C          89.099125326         97.697905464        102.499227536 C.ar    1 P1     0.239574118
     3368 O          87.799830451        107.252673961        105.132510198 O.3     1 P1    -0.675206367
     3369 C          87.617194626        105.100470535        106.202397914 C.3     1 P1    -0.113828549
     3370 C          88.570553038        106.135873008        105.604677341 C.3     1 P1     0.105339558
     3371 C          89.527654361        105.458057903        104.521920490 C.3     1 P1    -0.043686458
     3372 O          90.807272803        105.066817438        105.061461760 O.3     1 P1    -0.546833892
     3373 C          93.238021737         99.138858174        105.461555457 C.3     1 P1    -0.360145820
     3374 C          93.870600214         99.433957114        103.111375261 C.3     1 P1    -0.337830266
     3375 C          92.625891668         99.675501945        104.100093865 C.3     1 P1     0.037861287
     3376 C          92.429748865        103.550352482        104.063708607 C.ar    1 P1    -0.166285065
     3377 C          92.835638865        102.192665095        103.739803622 C.ar    1 P1    -0.144251703
     3378 C          92.174062265        101.097425193        104.301377483 C.ar    1 P1     0.000787608
     3379 C          91.044325628        101.383912429        105.041345872 C.ar    1 P1    -0.115957102
     3380 C          90.596708485        102.623025440        105.402113738 C.ar    1 P1    -0.186226110
     3381 C          91.252484788        103.760850892        104.822892899 C.ar    1 P1     0.263075296
     3382 H          81.832491563         79.495808748        118.739498700 H       1 P1     0.164817170
     3383 H          80.612091669         80.164494420        119.860243255 H       1 P1     0.129604206
     3384 H          81.567868695         82.460019046        119.173833240 H       1 P1     0.157285617
     3385 H          83.920565737         82.283088314        120.402866221 H       1 P1     0.123112090
     3386 H          83.543130950         80.580936017        120.549477372 H       1 P1     0.137889815
     3387 H          82.405109591         84.266041814        122.852838983 H       1 P1     0.148726647
     3388 H          83.131526880         84.816277329        125.092240882 H       1 P1     0.121966677
     3389 H          84.257790215         80.714863881        125.541300403 H       1 P1     0.130072329
     3390 H          83.324156259         80.326349898        123.283616833 H       1 P1     0.141470103
     3391 H          78.797160851         78.534623203        132.074689518 H       1 P1     0.182595746
     3392 H          79.953404258         77.208654537        131.789504119 H       1 P1     0.106360897
     3393 H          81.684520033         78.243067052        132.988501342 H       1 P1     0.108879021
     3394 H          80.527202340         79.641863408        130.552632243 H       1 P1     0.144645536
     3395 H          81.782792965         78.522168763        130.834580721 H       1 P1     0.095067131
     3396 H          86.264012068         83.372751251        125.605566875 H       1 P1     0.130854274
     3397 H          86.606456892         83.283033743        127.325742851 H       1 P1     0.137369535
     3398 H          86.154709570         81.844494980        126.369238902 H       1 P1     0.147207118
     3399 H          85.044952401         84.896117247        128.273979742 H       1 P1     0.132619749
     3400 H          84.977388544         85.375475999        126.584901848 H       1 P1     0.119514793
     3401 H          83.537948754         85.110708522        127.328532633 H       1 P1     0.129069206
     3402 H          81.052521473         81.961930562        129.622951991 H       1 P1     0.128681284
     3403 H          82.088484975         83.203328586        127.902695652 H       1 P1     0.115619157
     3404 H          85.619197201         81.222242438        128.643226397 H       1 P1     0.109535844
     3405 H          84.806930479         80.078239173        130.379257486 H       1 P1     0.131518864
     3406 O          83.102284722         81.720847671        118.078922617 O.3     1 P1    -0.640555966
     3407 C          81.221513049         80.389130585        118.998411598 C.3     1 P1    -0.090564557
     3408 C          82.186202908         81.624665975        119.206686220 C.3     1 P1     0.122227403
     3409 C          83.094687132         81.547338980        120.479862825 C.3     1 P1    -0.035859920
     3410 O          82.269302798         81.942088641        121.632531019 O.3     1 P1    -0.555110156
     3411 C          82.773280692         83.557733246        123.414073988 C.ar    1 P1    -0.163207275
     3412 C          83.237978202         83.869982576        124.744845643 C.ar    1 P1    -0.116605056
     3413 C          83.793425358         82.829862965        125.529326147 C.ar    1 P1    -0.010132699
     3414 C          83.783436953         81.500058165        125.004208861 C.ar    1 P1    -0.117171191
     3415 C          83.300646037         81.220965423        123.740300045 C.ar    1 P1    -0.167363820
     3416 C          82.869792490         82.274994253        122.847256848 C.ar    1 P1     0.285448195
     3417 O          80.626557000         79.925976673        133.533041986 O.3     1 P1    -0.666274363
     3418 C          79.626594854         77.920852006        132.508294059 C.3     1 P1    -0.170240742
     3419 C          80.789747803         78.869770327        132.595164837 C.3     1 P1     0.128858925
     3420 C          81.351402250         79.407231757        131.253114916 C.3     1 P1    -0.034905496
     3421 O          82.332246438         80.525104175        131.420404271 O.3     1 P1    -0.518524375
     3422 C          86.012929386         82.887873797        126.544057677 C.3     1 P1    -0.348547321
     3423 C          84.533457930         84.668701870        127.314256574 C.3     1 P1    -0.360443689
     3424 C          84.490167963         83.185375698        126.826154320 C.3     1 P1     0.032609279
     3425 C          82.037965728         81.839869580        129.460366289 C.ar    1 P1    -0.173264303
     3426 C          82.594033766         82.529965542        128.342937264 C.ar    1 P1    -0.125924877
     3427 C          83.987527484         82.342134498        127.959302919 C.ar    1 P1    -0.003756354
     3428 C          84.696134849         81.431346372        128.788527126 C.ar    1 P1    -0.129905482
     3429 C          84.163568736         80.747253394        129.869097762 C.ar    1 P1    -0.163297976
     3430 C          82.830467845         81.011155879        130.273833730 C.ar    1 P1     0.246810494
     3431 H          74.478431322         85.864976820        131.366353205 H       1 P1     0.126939057
     3432 H          75.726248410         86.021292626        130.131398107 H       1 P1     0.124332334
     3433 H          74.147994899         88.303778594        131.510518181 H       1 P1     0.133371859
     3434 H          74.563860498         87.456982599        128.488004819 H       1 P1     0.124019722
     3435 H          73.608591607         88.886893603        129.055126202 H       1 P1     0.143745787
     3436 H          71.187426736         88.910991210        128.963651710 H       1 P1     0.167614566
     3437 H          69.384609790         89.084106513        127.122830722 H       1 P1     0.121996573
     3438 H          71.122663433         85.503929760        125.532213578 H       1 P1     0.123758089
     3439 H          72.365793736         85.281246779        127.566686733 H       1 P1     0.137799983
     3440 H          71.732731503         85.498483719        117.442145045 H       1 P1     0.137518667
     3441 H          71.072956429         86.086779907        116.053029639 H       1 P1     0.144346642
     3442 H          69.121993629         85.647734061        118.354254803 H       1 P1     0.122741226
     3443 H          69.821746115         88.001917477        119.365145462 H       1 P1     0.112550862
     3444 H          71.332340966         87.812607253        118.488008887 H       1 P1     0.167178020
     3445 H          67.340426604         86.284953387        126.666575483 H       1 P1     0.128282162
     3446 H          66.899420161         86.120190724        125.055830348 H       1 P1     0.107635001
     3447 H          68.188702197         85.014654961        125.677063037 H       1 P1     0.112402879
     3448 H          67.312089505         88.467895630        124.235123362 H       1 P1     0.135120034
     3449 H          67.362974625         88.654000147        125.889125257 H       1 P1     0.107488097
     3450 H          68.562501570         89.383345762        124.908687331 H       1 P1     0.112577158
     3451 H          71.894078778         88.011783175        121.713908407 H       1 P1     0.150321980
     3452 H          70.965770052         88.367582417        123.833572194 H       1 P1     0.112244588
     3453 H          68.435824348         85.055863533        123.279401628 H       1 P1     0.099518980
     3454 H          69.248563150         84.846829446        120.999813696 H       1 P1     0.124963741
     3455 O          75.827635940         88.960659575        130.219343019 O.3     1 P1    -0.641128158
     3456 C          75.305440275         86.519226173        131.011799391 C.3     1 P1    -0.096922911
     3457 C          74.769599082         87.952928833        130.621659963 C.3     1 P1     0.087826838
     3458 C          73.901388684         87.798160831        129.295671576 C.3     1 P1    -0.019382077
     3459 O          72.778574232         86.909272637        129.429676914 O.3     1 P1    -0.536887444
     3460 C          71.045618322         88.196310127        128.285517792 C.ar    1 P1    -0.165094982
     3461 C          70.031201871         88.267768444        127.247048482 C.ar    1 P1    -0.142540994
     3462 C          69.942661550         87.175042988        126.274642065 C.ar    1 P1    -0.003072943
     3463 C          71.006131691         86.208048005        126.290870551 C.ar    1 P1    -0.117003180
     3464 C          71.787630882         86.085707125        127.435514695 C.ar    1 P1    -0.183529208
     3465 C          71.837275917         87.059043084        128.409179585 C.ar    1 P1     0.256435779
     3466 O          69.051752942         87.324112000        117.053876735 O.3     1 P1    -0.648912636
     3467 C          70.784624683         85.541544615        116.956434365 C.3     1 P1    -0.132710434
     3468 C          69.800572759         86.366862204        117.824175593 C.3     1 P1     0.100807442
     3469 C          70.495471989         87.249730428        118.950775913 C.3     1 P1    -0.075791406
     3470 O          71.099791696         86.355476085        119.931072138 O.3     1 P1    -0.522176683
     3471 C          67.781214225         86.057005162        125.668010336 C.3     1 P1    -0.348125760
     3472 C          68.009909107         88.523310750        125.060079449 C.3     1 P1    -0.331084398
     3473 C          68.831405998         87.163402734        125.214202759 C.3     1 P1     0.032339154
     3474 C          71.095035299         87.457323518        121.988331814 C.ar    1 P1    -0.181330003
     3475 C          70.572948634         87.643966326        123.278091726 C.ar    1 P1    -0.130974749
     3476 C          69.499828033         86.842185303        123.811599455 C.ar    1 P1     0.006876037
     3477 C          69.093840654         85.757860631        122.941241105 C.ar    1 P1    -0.134702232
     3478 C          69.632428310         85.614475681        121.641196981 C.ar    1 P1    -0.169231936
     3479 C          70.650359402         86.494839550        121.187220029 C.ar    1 P1     0.260947692
     3480 H          82.599940306         90.324043384         77.011651726 H       1 P1     0.093849024
     3481 H          81.916164039         90.725595905         75.464173377 H       1 P1     0.117321737
     3482 H          82.545432208         88.118684745         75.003271557 H       1 P1     0.149983487
     3483 H          80.838587785         87.178353061         76.983456460 H       1 P1     0.121653630
     3484 H          81.402074677         88.571615951         77.896719020 H       1 P1     0.097510503
     3485 H          85.221017339         86.332034426         76.796133972 H       1 P1     0.150807728
     3486 H          85.756533579         84.932299922         74.865090166 H       1 P1     0.115968667
     3487 H          81.858874626         83.319333462         74.990040517 H       1 P1     0.125004219
     3488 H          81.191785379         84.862624242         76.594341315 H       1 P1     0.133814222
     3489 H          89.253894899         87.485861203         67.956202988 H       1 P1     0.117094087
     3490 H          88.193731996         86.418908483         67.141015447 H       1 P1     0.136425184
     3491 H          86.243325679         87.854974180         68.046304057 H       1 P1     0.147043513
     3492 H          86.531460648         87.045178369         70.513912087 H       1 P1     0.137287148
     3493 H          88.026202542         86.280237382         69.980816839 H       1 P1     0.152251183
     3494 H          84.640606500         81.437965944         75.426228464 H       1 P1     0.123756667
     3495 H          85.445970909         81.033741813         73.883132761 H       1 P1     0.122674395
     3496 H          86.015244755         82.439625123         74.782037217 H       1 P1     0.115128294
     3497 H          83.409178974         81.108614999         72.531557726 H       1 P1     0.138205731
     3498 H          82.630597040         81.265013119         74.018405702 H       1 P1     0.112086730
     3499 H          82.364168386         82.431146282         72.839652825 H       1 P1     0.140114229
     3500 H          87.568390727         83.507480402         70.557293787 H       1 P1     0.152480366
     3501 H          86.725243192         82.456209478         72.535767074 H       1 P1     0.138949870
     3502 H          83.213053122         84.818907489         72.187859018 H       1 P1     0.165942505
     3503 H          83.995018800         85.726266335         70.148121126 H       1 P1     0.155031617
     3504 O          80.641537702         88.803842280         75.016371419 O.3     1 P1    -0.692816865
     3505 C          82.594312374         89.985714230         75.984433087 C.3     1 P1    -0.119257487
     3506 C          81.881129359         88.619656056         75.720029751 C.3     1 P1     0.092549545
     3507 C          81.709917018         87.842439758         77.102693822 C.3     1 P1    -0.018153829
     3508 O          82.777658071         86.938711101         77.499098673 O.3     1 P1    -0.567084434
     3509 C          84.469714471         85.784590012         76.310636710 C.ar    1 P1    -0.167439642
     3510 C          84.784293719         84.893468345         75.241920139 C.ar    1 P1    -0.119542682
     3511 C          83.865453634         83.885942562         74.779772605 C.ar    1 P1     0.001260922
     3512 C          82.558045305         83.971611035         75.225828118 C.ar    1 P1    -0.103878981
     3513 C          82.150301883         84.904454063         76.143069325 C.ar    1 P1    -0.166921118
     3514 C          83.096675149         85.824355419         76.687254641 C.ar    1 P1     0.268429236
     3515 O          87.501621832         88.937917262         69.228582867 O.3     1 P1    -0.657346643
     3516 C          88.318658922         87.419407614         67.435579131 C.3     1 P1    -0.149064318
     3517 C          87.196143887         87.749148187         68.521511783 C.3     1 P1     0.089885783
     3518 C          87.046121632         86.572542155         69.593383911 C.3     1 P1    -0.039357774
     3519 O          86.343431030         85.449556533         69.081261491 O.3     1 P1    -0.543950517
     3520 C          85.154232034         81.822888292         74.514004951 C.3     1 P1    -0.361459148
     3521 C          83.127113095         81.843601483         73.321442070 C.3     1 P1    -0.334104843
     3522 C          84.254280140         82.824368933         73.766745397 C.3     1 P1     0.036960685
     3523 C          86.633335087         83.772481234         70.859057593 C.ar    1 P1    -0.169679246
     3524 C          86.066758882         83.069780289         71.997574458 C.ar    1 P1    -0.129454032
     3525 C          84.821610818         83.427923877         72.516519473 C.ar    1 P1     0.000510169
     3526 C          84.094328882         84.450709864         71.818189712 C.ar    1 P1    -0.109950911
     3527 C          84.580421299         84.984771069         70.630024884 C.ar    1 P1    -0.165380967
     3528 C          85.907342699         84.726641609         70.213014026 C.ar    1 P1     0.261625572
     3529 H          85.222905720         88.399081866         75.330200358 H       1 P1     0.139908824
     3530 H          84.529283024         88.807153036         76.748795726 H       1 P1     0.144546536
     3531 H          86.829062752         90.266002752         75.488519074 H       1 P1     0.146082603
     3532 H          85.327600509         90.820123492         78.157389107 H       1 P1     0.118536713
     3533 H          85.357264924         91.868174591         76.725840699 H       1 P1     0.098361929
     3534 H          85.526681984         92.261210691         79.946188029 H       1 P1     0.126145776
     3535 H          84.955937956         94.349349978         80.871918125 H       1 P1     0.120799621
     3536 H          87.198011554         96.401912189         77.918169065 H       1 P1     0.128325343
     3537 H          87.503281782         94.388972074         76.878547510 H       1 P1     0.163952885
     3538 H          91.302600161        103.349710175         82.749315933 H       1 P1     0.115551415
     3539 H          90.954102319        102.689671085         81.244193633 H       1 P1     0.121365016
     3540 H          89.212184136        101.123383860         82.532600338 H       1 P1     0.143568582
     3541 H          91.066933826         99.433647988         82.897645754 H       1 P1     0.128382024
     3542 H          92.095997458        100.618150549         82.238089507 H       1 P1     0.115951755
     3543 H          83.800492646         97.058285335         79.029194794 H       1 P1     0.132456872
     3544 H          84.069317559         98.477650107         79.900023869 H       1 P1     0.153035747
     3545 H          84.926758567         98.042538000         78.348314432 H       1 P1     0.133326996
     3546 H          83.972569608         96.644052595         81.581016467 H       1 P1     0.129551777
     3547 H          85.592253154         96.299223948         82.254839269 H       1 P1     0.131212832
     3548 H          85.105637836         97.966860582         82.171685520 H       1 P1     0.128746303
     3549 H          90.040565541         97.521754028         81.721401420 H       1 P1     0.125793015
     3550 H          88.125832087         96.306396062         81.339678357 H       1 P1     0.115900198
     3551 H          86.462432885         99.594884685         79.232734059 H       1 P1     0.118602943
     3552 H          88.512884663        100.704111298         79.593387112 H       1 P1     0.129452274
     3553 O          86.935445129         88.864780763         76.991507676 O.3     1 P1    -0.615910620
     3554 C          84.968993670         89.256824977         75.859120143 C.3     1 P1    -0.115209820
     3555 C          86.248187416         89.939316121         76.361150537 C.3     1 P1     0.108758693
     3556 C          85.904852091         91.157762554         77.316853373 C.3     1 P1    -0.016765906
     3557 O          86.988909020         91.889877586         77.819600851 O.3     1 P1    -0.506469630
     3558 C          85.853110643         93.138707675         79.494994676 C.ar    1 P1    -0.170752073
     3559 C          85.522614341         94.424604382         80.062962122 C.ar    1 P1    -0.126753959
     3560 C          85.985512135         95.672772184         79.562980464 C.ar    1 P1    -0.007946381
     3561 C          86.840802935         95.565788823         78.412242918 C.ar    1 P1    -0.122791177
     3562 C          87.059274607         94.356686190         77.802364631 C.ar    1 P1    -0.149456913
     3563 C          86.630770112         93.112860968         78.326913365 C.ar    1 P1     0.240463777
     3564 O          90.435468960        101.604136550         84.200244764 O.3     1 P1    -0.688147034
     3565 C          90.503797123        102.862001635         82.183776841 C.3     1 P1    -0.124366264
     3566 C          90.232709219        101.412730395         82.791439914 C.3     1 P1     0.101047039
     3567 C          91.101043411        100.233155238         82.196904220 C.3     1 P1    -0.057030248
     3568 O          90.664526289         99.966466436         80.784840323 O.3     1 P1    -0.523707910
     3569 C          84.585880356         97.726312042         79.327126572 C.3     1 P1    -0.334248688
     3570 C          85.045722526         96.983615745         81.630222374 C.3     1 P1    -0.341964033
     3571 C          85.704403006         97.021974912         80.172448056 C.3     1 P1     0.033311657
     3572 C          89.311728546         97.952316271         81.169812940 C.ar    1 P1    -0.162073110
     3573 C          88.171131309         97.203329396         80.949153027 C.ar    1 P1    -0.135656569
     3574 C          87.051593847         97.790496819         80.232301176 C.ar    1 P1     0.003015632
     3575 C          87.222784714         99.083130959         79.673257620 C.ar    1 P1    -0.124481185
     3576 C          88.463165859         99.746137720         79.867673849 C.ar    1 P1    -0.181370163
     3577 C          89.532547173         99.246070740         80.602694795 C.ar    1 P1     0.247343421
     3578 H          77.957905070         99.370108338         79.640698381 H       1 P1     0.134707420
     3579 H          78.427714221         98.572310276         78.230964588 H       1 P1     0.181142632
     3580 H          75.914492957         97.368907320         79.476071493 H       1 P1     0.143312873
     3581 H          74.616276523         99.113644327         78.497551446 H       1 P1     0.129594244
     3582 H          76.128484127        100.162896243         78.262279070 H       1 P1     0.121855487
     3583 H          75.761074024        102.379580265         78.863794638 H       1 P1     0.139846097
     3584 H          74.631441020        104.331034603         79.475120168 H       1 P1     0.132653340
     3585 H          72.230042009        102.264083758         82.004703334 H       1 P1     0.111926705
     3586 H          73.356506003        100.302691179         81.620390705 H       1 P1     0.136316501
     3587 H          78.903443838        112.348331970         83.327812914 H       1 P1     0.141301368
     3588 H          77.388287879        111.894365434         83.865078513 H       1 P1     0.112895348
     3589 H          78.381483537        111.082957637         81.149884286 H       1 P1     0.140392366
     3590 H          75.900912057        110.520993555         80.759366292 H       1 P1     0.123099200
     3591 H          75.779145199        110.503798304         82.526434782 H       1 P1     0.132662193
     3592 H          70.843946914        104.407685959         80.230092383 H       1 P1     0.116773682
     3593 H          71.298093885        106.165330418         79.986825858 H       1 P1     0.117083572
     3594 H          72.024879854        104.773979271         79.180162850 H       1 P1     0.123117430
     3595 H          71.208306599        105.818282271         82.777208814 H       1 P1     0.119139573
     3596 H          71.092634766        104.101848689         82.616240337 H       1 P1     0.120135155
     3597 H          72.521218038        104.693156829         83.442584354 H       1 P1     0.138596195
     3598 H          75.024637526        108.788647463         79.804001608 H       1 P1     0.123100035
     3599 H          73.287342330        107.223222166         79.517525874 H       1 P1     0.105318362
     3600 H          74.785308897        105.216520534         82.983861066 H       1 P1     0.117654515
     3601 H          76.426952770        106.699464276         83.119968661 H       1 P1     0.162522121
     3602 O          76.324751603         97.732973629         77.456687226 O.3     1 P1    -0.672971387
     3603 C          77.889770145         98.340435898         79.139354570 C.3     1 P1    -0.112994715
     3604 C          76.375242548         98.130317727         78.838975016 C.3     1 P1     0.128336713
     3605 C          75.575991366         99.413580547         78.916519669 C.3     1 P1    -0.029267821
     3606 O          75.495793470         99.972510771         80.260612953 O.3     1 P1    -0.548643058
     3607 C          75.047841757        102.322303577         79.589140702 C.ar    1 P1    -0.174691148
     3608 C          74.402755913        103.511734553         79.935161427 C.ar    1 P1    -0.129406549
     3609 C          73.380847446        103.608724744         80.922754737 C.ar    1 P1     0.001251673
     3610 C          73.033173241        102.336943989         81.374448450 C.ar    1 P1    -0.128038916
     3611 C          73.674864627        101.085401903         81.159854480 C.ar    1 P1    -0.172557653
     3612 C          74.751577533        101.097544495         80.261297413 C.ar    1 P1     0.251133103
     3613 O          76.942588403        112.620384678         81.458220180 O.3     1 P1    -0.696354043
     3614 C          78.172616213        111.443356688         83.275382651 C.3     1 P1    -0.096849477
     3615 C          77.559903247        111.341224901         81.800163420 C.3     1 P1     0.113151913
     3616 C          76.430067294        110.349340554         81.672230532 C.3     1 P1    -0.028193180
     3617 O          76.856546490        108.901539801         81.611473826 O.3     1 P1    -0.535818040
     3618 C          71.692735051        105.147127815         80.080289740 C.3     1 P1    -0.357421503
     3619 C          71.825444319        104.924930279         82.568615922 C.3     1 P1    -0.352654323
     3620 C          72.719772979        104.950621762         81.237168599 C.3     1 P1     0.032490370
     3621 C          74.910220005        108.065485828         80.486442754 C.ar    1 P1    -0.182746700
     3622 C          73.879752288        107.108285612         80.389675139 C.ar    1 P1    -0.142123139
     3623 C          73.726741936        106.042173722         81.348599676 C.ar    1 P1    -0.001272079
     3624 C          74.721774055        105.962846617         82.308715036 C.ar    1 P1    -0.130608372
     3625 C          75.739008906        106.933256099         82.450468938 C.ar    1 P1    -0.157339603
     3626 C          75.781724445        108.043974859         81.595150200 C.ar    1 P1     0.255941759
     3627 H          80.902772093        121.764998202        104.489670226 H       1 P1     0.154049066
     3628 H          79.371895017        122.292032347        105.377317607 H       1 P1     0.098512277
     3629 H          77.823880237        120.875033985        103.993067218 H       1 P1     0.103173581
     3630 H          78.888223292        119.533037915        102.172863245 H       1 P1     0.134043357
     3631 H          80.545923807        119.827169628        102.650333888 H       1 P1     0.160769068
     3632 H          81.746564286        122.387504829        101.122863248 H       1 P1     0.139522064
     3633 H          83.049734516        122.217621668         99.164695996 H       1 P1     0.115575035
     3634 H          79.977845042        119.519620074         97.695594708 H       1 P1     0.126145665
     3635 H          78.713141552        119.971638392         99.581333404 H       1 P1     0.131206727
     3636 H          85.465263642        111.889194404         97.917585224 H       1 P1     0.143818665
     3637 H          84.984762198        111.889277128         96.217434587 H       1 P1     0.118326528
     3638 H          84.192486529        114.279505502         97.895798780 H       1 P1     0.125232948
     3639 H          82.723554131        112.707929141         95.661086989 H       1 P1     0.113935120
     3640 H          83.665246947        114.231743886         95.355747762 H       1 P1     0.119844262
     3641 H          82.359138555        122.067400808         95.898426290 H       1 P1     0.112665548
     3642 H          82.699214124        120.686944735         94.873558588 H       1 P1     0.118347624
     3643 H          81.171000294        120.919297855         95.356404958 H       1 P1     0.119558436
     3644 H          84.599728299        119.904508875         96.382550189 H       1 P1     0.120969111
     3645 H          84.233064532        121.445769199         97.265181522 H       1 P1     0.103320164
     3646 H          84.523056122        119.883762522         98.102797399 H       1 P1     0.120588927
     3647 H          82.352134551        115.651831214         98.547220558 H       1 P1     0.149860545
     3648 H          83.011322753        118.148242703         98.604749795 H       1 P1     0.141683728
     3649 H          81.550383524        118.663487067         94.848142467 H       1 P1     0.114440031
     3650 H          81.425067415        116.305673864         94.456007082 H       1 P1     0.145097890
     3651 O          79.381794684        120.100078841        105.126828587 O.3     1 P1    -0.503647770
     3652 C          79.889644282        121.474757872        104.949545285 C.3     1 P1    -0.076868037
     3653 C          78.931546032        120.712910937        103.945148701 C.3     1 P1     0.060616321
     3654 C          79.537780356        120.320401031        102.607337888 C.3     1 P1    -0.001069220
     3655 O          79.446247190        121.433225927        101.679591925 O.3     1 P1    -0.543289324
     3656 C          81.414076631        121.842889943        100.327111559 C.ar    1 P1    -0.162804566
     3657 C          82.135416460        121.640111791         99.159661878 C.ar    1 P1    -0.129375265
     3658 C          81.678607000        120.694418689         98.189463918 C.ar    1 P1    -0.007982365
     3659 C          80.428896303        120.147179492         98.416276847 C.ar    1 P1    -0.122617587
     3660 C          79.624684183        120.355028662         99.545499839 C.ar    1 P1    -0.174462129
     3661 C          80.179988559        121.184733272        100.578230474 C.ar    1 P1     0.253875264
     3662 O          83.082246294        112.529334328         98.272472720 O.3     1 P1    -0.694604207
     3663 C          85.220638840        112.489715340         97.043322591 C.3     1 P1    -0.131361141
     3664 C          83.927764532        113.277650199         97.333565476 C.3     1 P1     0.103562815
     3665 C          83.049873874        113.682811570         96.084138033 C.3     1 P1    -0.035839357
     3666 O          81.802339427        114.386430116         96.257257482 O.3     1 P1    -0.531272759
     3667 C          82.177064616        121.033197729         95.782453257 C.3     1 P1    -0.346771449
     3668 C          84.082843617        120.364290432         97.299943886 C.3     1 P1    -0.342344388
     3669 C          82.512643269        120.110569238         97.067449123 C.3     1 P1     0.039547782
     3670 C          82.298310010        116.310733142         97.826571770 C.ar    1 P1    -0.163238308
     3671 C          82.537840404        117.758222057         97.836327500 C.ar    1 P1    -0.124986078
     3672 C          82.296641334        118.663499383         96.795398628 C.ar    1 P1    -0.002545284
     3673 C          81.799465329        118.051902427         95.595677570 C.ar    1 P1    -0.118692934
     3674 C          81.745583995        116.617135373         95.401051578 C.ar    1 P1    -0.177715122
     3675 C          81.943754107        115.790407243         96.520611423 C.ar    1 P1     0.242579927
     3676 H          88.009679924         86.754536957         96.437524706 H       1 P1     0.140571522
     3677 H          87.779046239         85.682586702         97.625291359 H       1 P1     0.141040105
     3678 H          86.388200088         84.528591181         95.982863978 H       1 P1     0.132241002
     3679 H          86.637567362         84.757866675         93.642297338 H       1 P1     0.135616511
     3680 H          88.242345119         85.477932392         93.822702565 H       1 P1     0.151475617
     3681 H          85.004787104         86.735945062         92.295485892 H       1 P1     0.136385687
     3682 H          85.073863050         87.952345996         90.283526832 H       1 P1     0.118604698
     3683 H          88.725713043         89.691545614         91.564767001 H       1 P1     0.122271852
     3684 H          88.327686547         88.770167999         93.706038981 H       1 P1     0.141408387
     3685 H          91.445463602         95.420093720         94.052358402 H       1 P1     0.124782429
     3686 H          91.850423731         96.352398907         92.654294815 H       1 P1     0.133995942
     3687 H          89.414775684         94.474473003         92.751393117 H       1 P1     0.133302402
     3688 H          90.708830624         95.520310347         90.122137635 H       1 P1     0.131384460
     3689 H          89.804372829         96.740045463         91.087261657 H       1 P1     0.124478492
     3690 H          88.201876256         89.292620570         87.632677999 H       1 P1     0.110643174
     3691 H          88.990906449         88.753173295         89.067737555 H       1 P1     0.132823252
     3692 H          87.425671585         87.898944233         88.432123098 H       1 P1     0.141329914
     3693 H          86.007514460         90.310865078         87.537781355 H       1 P1     0.129900251
     3694 H          85.388100998         88.744745944         88.168612725 H       1 P1     0.128311073
     3695 H          84.922377668         90.400574527         88.896324053 H       1 P1     0.125015955
     3696 H          89.378314860         93.772911336         88.370315207 H       1 P1     0.153278160
     3697 H          88.457574021         91.657835640         87.773579641 H       1 P1     0.117726681
     3698 H          86.288899881         91.595269308         91.381151368 H       1 P1     0.121695219
     3699 H          86.925265783         93.857114006         91.769396762 H       1 P1     0.140214335
     3700 O          88.017650083         83.502637043         95.292673376 O.3     1 P1    -0.645744156
     3701 C          88.194360322         85.684191841         96.651910746 C.3     1 P1    -0.143501006
     3702 C          87.395039375         84.727864513         95.603080467 C.3     1 P1     0.100774543
     3703 C          87.219049100         85.440834144         94.250252836 C.3     1 P1     0.011575929
     3704 O          86.643636061         86.777858169         94.191543209 O.3     1 P1    -0.574796625
     3705 C          85.815270436         87.300938673         92.092427593 C.ar    1 P1    -0.183189731
     3706 C          85.882688645         88.014693507         90.907360431 C.ar    1 P1    -0.123130563
     3707 C          86.879666408         88.986856373         90.647144257 C.ar    1 P1    -0.002332704
     3708 C          87.877214096         89.094695983         91.704707092 C.ar    1 P1    -0.124862342
     3709 C          87.786864870         88.424369285         92.951354876 C.ar    1 P1    -0.162782479
     3710 C          86.796649040         87.458624414         93.039865306 C.ar    1 P1     0.260351665
     3711 O          91.208284585         93.925660512         91.998590384 O.3     1 P1    -0.655657616
     3712 C          90.980841207         95.926113311         93.244580444 C.3     1 P1    -0.093299414
     3713 C          90.243066884         94.973070135         92.278471024 C.3     1 P1     0.097509410
     3714 C          89.840590338         95.664425755         90.893276086 C.3     1 P1    -0.034497824
     3715 O          88.526271552         95.400334157         90.292356370 O.3     1 P1    -0.547411476
     3716 C          87.966342638         88.863700122         88.594171544 C.3     1 P1    -0.344323302
     3717 C          85.721405189         89.782117744         88.457856429 C.3     1 P1    -0.364345456
     3718 C          87.003319291         89.754711338         89.398807918 C.3     1 P1     0.040752293
     3719 C          88.732381926         93.317145494         89.021860617 C.ar    1 P1    -0.150810383
     3720 C          88.306443666         92.008859409         88.718185602 C.ar    1 P1    -0.117719925
     3721 C          87.527215883         91.232983991         89.664901432 C.ar    1 P1    -0.003743764
     3722 C          87.042505439         91.986899581         90.765059313 C.ar    1 P1    -0.129816150
     3723 C          87.355343850         93.343331259         91.015970944 C.ar    1 P1    -0.179760912
     3724 C          88.237497724         94.051855888         90.176974527 C.ar    1 P1     0.274789288
     3725 H          75.643213347         93.698379528         95.166931244 H       1 P1     0.126073308
     3726 H          74.742399459         92.919436076         96.647715606 H       1 P1     0.119454919
     3727 H          76.749555670         93.031199578         97.854398563 H       1 P1     0.113880503
     3728 H          78.834116795         94.509298558         96.912323114 H       1 P1     0.108792779
     3729 H          78.050112032         94.665474047         95.535731517 H       1 P1     0.113561562
     3730 H          78.205132458         91.412879036         93.787250306 H       1 P1     0.147775271
     3731 H          79.789325506         90.891950512         92.142050506 H       1 P1     0.140956842
     3732 H          82.568787065         93.385793129         93.994078879 H       1 P1     0.127225164
     3733 H          81.027502761         93.707622050         95.753137854 H       1 P1     0.120577846
     3734 H          76.719754228         91.807662446         85.363889737 H       1 P1     0.110098100
     3735 H          76.586051530         92.542347067         83.841764201 H       1 P1     0.144495710
     3736 H          77.378707929         93.753169602         85.905414129 H       1 P1     0.135163734
     3737 H          79.831994343         94.057963424         86.134958764 H       1 P1     0.109784963
     3738 H          80.126725793         92.525561528         85.359933585 H       1 P1     0.167786048
     3739 H          84.179101265         92.682521411         90.697925931 H       1 P1     0.136170079
     3740 H          83.303159355         94.007963590         91.463982377 H       1 P1     0.109526132
     3741 H          84.172723503         92.771387687         92.555761106 H       1 P1     0.129808232
     3742 H          83.570075924         90.265037845         91.053356584 H       1 P1     0.122090109
     3743 H          83.502339655         90.605594566         92.761142900 H       1 P1     0.124965592
     3744 H          82.103418278         89.822867985         91.900889064 H       1 P1     0.128854143
     3745 H          79.177378911         94.182673423         89.085329925 H       1 P1     0.137837957
     3746 H          80.598991328         93.938093035         90.959790312 H       1 P1     0.105887557
     3747 H          82.316887995         90.620879622         89.269678300 H       1 P1     0.109760348
     3748 H          80.883331346         90.779145531         87.404362734 H       1 P1     0.167166658
     3749 O          75.712923270         94.772095897         97.008387903 O.3     1 P1    -0.488850716
     3750 C          75.522661581         93.585634455         96.232735471 C.3     1 P1    -0.081451722
     3751 C          76.739958519         93.833203598         97.112158729 C.3     1 P1     0.056599381
     3752 C          78.106903638         93.989088491         96.377975056 C.3     1 P1    -0.018762778
     3753 O          78.605653230         92.661395790         96.024977799 O.3     1 P1    -0.558806688
     3754 C          79.152926192         91.802083791         93.855078792 C.ar    1 P1    -0.152934155
     3755 C          80.055399011         91.543816971         92.820787551 C.ar    1 P1    -0.136588814
     3756 C          81.333726950         92.185989852         92.810067140 C.ar    1 P1    -0.000604038
     3757 C          81.645314204         92.985668139         93.917146808 C.ar    1 P1    -0.128416203
     3758 C          80.739847236         93.225853019         94.926192367 C.ar    1 P1    -0.187258237
     3759 C          79.488776584         92.592882461         94.952599725 C.ar    1 P1     0.241277223
     3760 O          78.178545712         94.378199876         84.066752206 O.3     1 P1    -0.693156731
     3761 C          77.359944032         92.185050958         84.502204020 C.3     1 P1    -0.129987046
     3762 C          78.082904414         93.426956076         85.143563624 C.3     1 P1     0.123049126
     3763 C          79.360859855         93.094709732         85.898175467 C.3     1 P1    -0.022304009
     3764 O          78.858877095         92.404624743         87.062209232 O.3     1 P1    -0.531337775
     3765 C          83.581082931         92.969191936         91.609055956 C.3     1 P1    -0.343278875
     3766 C          82.905514935         90.514984477         91.890150258 C.3     1 P1    -0.339738262
     3767 C          82.313464514         91.975429892         91.664603132 C.3     1 P1     0.029353537
     3768 C          79.771500476         93.352441975         89.069053913 C.ar    1 P1    -0.181795546
     3769 C          80.589671115         93.302825766         90.239044582 C.ar    1 P1    -0.127718196
     3770 C          81.554397642         92.213323328         90.425046129 C.ar    1 P1    -0.003815597
     3771 C          81.599990601         91.379205029         89.307663418 C.ar    1 P1    -0.134792999
     3772 C          80.731960624         91.433279016         88.186880199 C.ar    1 P1    -0.166724671
     3773 C          79.766093050         92.422008918         88.092614079 C.ar    1 P1     0.266303376
     3774 H         132.375769911         89.025349584        102.990409827 H       1 P1     0.120137717
     3775 H         131.558412693         88.748735055        101.519932588 H       1 P1     0.146705551
     3776 H         133.957739796         87.000664028        101.765749049 H       1 P1     0.153221248
     3777 H         132.738956004         85.478362570        103.192770307 H       1 P1     0.123949974
     3778 H         131.780450852         86.784927414        103.832496829 H       1 P1     0.089077056
     3779 H         132.461290531         84.737339709        105.565468287 H       1 P1     0.120298151
     3780 H         132.391233147         84.448638604        107.935200724 H       1 P1     0.111291676
     3781 H         134.912069088         87.827255675        108.545235706 H       1 P1     0.132731367
     3782 H         134.993109309         88.056220973        106.082519017 H       1 P1     0.164177764
     3783 H          69.512381074         82.932074626        115.079124591 H       1 P1     0.104650671
     3784 H          69.831764923         84.600072168        114.611996199 H       1 P1     0.141913966
     3785 H          67.759333302         85.267781568        115.825557101 H       1 P1     0.148431249
     3786 H          65.974334218         84.192292315        114.612588742 H       1 P1     0.148602602
     3787 H          67.031799076         83.047719870        113.888701317 H       1 P1     0.175507054
     3788 H         133.175792989         88.219113348        110.217836926 H       1 P1     0.121676142
     3789 H         131.658816814         87.417905242        109.649360263 H       1 P1     0.121725946
     3790 H         132.103448354         87.338039471        111.396601685 H       1 P1     0.113054777
     3791 H         131.371092980         84.938539018        110.153800888 H       1 P1     0.120628558
     3792 H         132.864394254         83.911609648        110.219547513 H       1 P1     0.111906036
     3793 H         132.328786501         84.965606038        111.518951473 H       1 P1     0.122113763
     3794 H          65.675502607         86.875982970        113.451016983 H       1 P1     0.158922137
     3795 H         134.313381321         87.245710454        112.213027284 H       1 P1     0.121113864
     3796 H          64.669041874         84.146963834        109.565845542 H       1 P1     0.132976473
     3797 H          66.579446671         83.522576399        111.030781045 H       1 P1     0.159023303
     3798 O         132.086456376         86.500163444        101.009778621 O.3     1 P1    -0.686306442
     3799 C         132.502968513         88.651131521        101.985250263 C.3     1 P1    -0.123679220
     3800 C         132.870501439         87.165468813        102.066408003 C.3     1 P1     0.100599000
     3801 C         132.740643957         86.506249888        103.444140175 C.3     1 P1    -0.068140237
     3802 O         133.813683649         86.713805958        104.335908553 O.3     1 P1    -0.553286956
     3803 C         132.959925715         85.371123322        106.185252575 C.ar    1 P1    -0.190875412
     3804 C         132.948671628         85.197886920        107.565693399 C.ar    1 P1    -0.127614631
     3805 C         133.642941248         86.010722354        108.449028267 C.ar    1 P1    -0.000190474
     3806 C         134.401869411         87.111285859        107.940376263 C.ar    1 P1    -0.123722502
     3807 C         134.432840706         87.308909492        106.530282705 C.ar    1 P1    -0.159166566
     3808 C         133.662767951         86.529873006        105.677679551 C.ar    1 P1     0.245095445
[truncated: 4,046,648 more chars]
