# Supplementary material for: Effect of inorganic material surface chemistry on structures and fracture behaviours of epoxy resin
Source: Nat Commun. 2024 Mar 8;15:1898. doi: 10.1038/s41467-024-46138-6 (PMC10923874; doi:10.1038/s41467-024-46138-6)
Supplement: Supplementary file 4 — Supplementary Data 1 [file 41467_2024_46138_MOESM4_ESM.zip › DGEBA_PACM_Bulk_cured/DGEBA_PACM_Bulk_cured_ratio1.2.pdb]

REMARK NSTEP=        0
HETATM    1 H    PO01    1      76.063  73.290  74.355
HETATM    2 H    PO01    1      76.731  74.836  74.832
HETATM    3 H    PO01    1      77.414  74.028  77.031
HETATM    4 H    PO01    1      75.130  74.022  78.018
HETATM    5 H    PO01    1      74.306  73.876  76.494
HETATM    6 H    PO01    1      73.238  77.165  75.999
HETATM    7 H    PO01    1      71.669  78.378  77.175
HETATM    8 H    PO01    1      73.812  77.471  80.657
HETATM    9 H    PO01    1      75.290  76.116  79.366
HETATM   10 H    PO01    1     134.726  78.694  80.763
HETATM   11 H    PO01    1     135.031  79.224  79.139
HETATM   12 H    PO01    1     134.224  76.533  80.142
HETATM   13 H    PO01    1      65.680  77.696  78.275
HETATM   14 H    PO01    1      65.465  75.928  78.352
HETATM   15 H    PO01    1      72.888  79.359  81.592
HETATM   16 H    PO01    1      71.270  79.883  81.972
HETATM   17 H    PO01    1      71.692  78.232  81.999
HETATM   18 H    PO01    1      71.097  81.145  79.829
HETATM   19 H    PO01    1      72.682  80.551  79.135
HETATM   20 H    PO01    1      71.278  80.401  78.188
HETATM   21 H    PO01    1      66.931  79.264  80.566
HETATM   22 H    PO01    1      69.167  80.111  80.743
HETATM   23 H    PO01    1      70.589  76.313  79.277
HETATM   24 H    PO01    1      68.259  75.525  79.374
HETATM   25 O3   PO01    1      76.428  72.224  76.810
HETATM   26 C3   PO01    1      76.835  73.780  75.001
HETATM   27 C3   PO01    1      76.539  73.604  76.534
HETATM   28 C3   PO01    1      75.172  74.282  76.950
HETATM   29 O3   PO01    1      75.248  75.730  76.749
HETATM   30 CR   PO01    1      73.331  77.131  76.990
HETATM   31 CR   PO01    1      72.442  77.919  77.736
HETATM   32 CR   PO01    1      72.478  78.030  79.139
HETATM   33 CR   PO01    1      73.623  77.360  79.681
HETATM   34 CR   PO01    1      74.536  76.626  78.918
HETATM   35 CR   PO01    1      74.356  76.447  77.549
HETATM   36 O3   PO01    1     133.630  76.753  78.160
HETATM   37 C3   PO01    1     134.396  78.605  79.736
HETATM   38 C3   PO01    1     134.501  77.094  79.278
HETATM   39 C3   PO01    1      65.328  76.866  78.930
HETATM   40 O3   PO01    1      66.111  76.826  80.176
HETATM   41 C3   PO01    1      71.809  79.119  81.447
HETATM   42 C3   PO01    1      71.640  80.362  79.237
HETATM   43 C3   PO01    1      71.525  78.980  79.890
HETATM   44 CR   PO01    1      67.676  78.636  80.463
HETATM   45 CR   PO01    1      68.992  79.128  80.420
HETATM   46 CR   PO01    1      70.117  78.415  79.882
HETATM   47 CR   PO01    1      69.786  77.000  79.619
HETATM   48 CR   PO01    1      68.487  76.489  79.671
HETATM   49 CR   PO01    1      67.394  77.303  80.140
HETATM   50 H    PO01    1     133.803  89.433  87.109
HETATM   51 H    PO01    1      64.908  89.107  87.245
HETATM   52 H    PO01    1     133.553  87.509  85.663
HETATM   53 H    PO01    1      65.080  87.319  84.608
HETATM   54 H    PO01    1     135.307  85.819  85.402
HETATM   55 H    PO01    1      68.592  87.265  85.415
HETATM   56 H    PO01    1      70.300  85.719  84.765
HETATM   57 H    PO01    1      67.479  82.616  85.846
HETATM   58 H    PO01    1      65.885  84.283  86.647
HETATM   59 H    PO01    1      74.138  79.718  91.220
HETATM   60 H    PO01    1      74.248  78.114  91.675
HETATM   61 H    PO01    1      71.634  79.284  92.370
HETATM   62 H    PO01    1      70.638  78.772  90.189
HETATM   63 H    PO01    1      72.321  78.450  89.726
HETATM   64 H    PO01    1      68.431  81.559  84.082
HETATM   65 H    PO01    1      69.385  82.520  83.033
HETATM   66 H    PO01    1      70.090  81.135  83.611
HETATM   67 H    PO01    1      71.942  82.421  84.028
HETATM   68 H    PO01    1      71.320  84.030  83.562
HETATM   69 H    PO01    1      72.065  83.681  85.104
HETATM   70 H    PO01    1      71.362  83.007  89.382
HETATM   71 H    PO01    1      70.757  83.982  87.227
HETATM   72 H    PO01    1      70.273  80.161  85.627
HETATM   73 H    PO01    1      71.271  79.194  87.594
HETATM   74 O3   PO01    1     134.275  87.076  87.620
HETATM   75 C3   PO01    1     134.680  89.036  86.532
HETATM   76 C3   PO01    1     134.477  87.626  86.291
HETATM   77 C3   PO01    1      64.960  86.848  85.584
HETATM   78 O3   PO01    1      66.239  86.906  86.199
HETATM   79 CR   PO01    1      68.440  86.269  85.471
HETATM   80 CR   PO01    1      69.407  85.308  85.153
HETATM   81 CR   PO01    1      69.050  83.952  85.244
HETATM   82 CR   PO01    1      67.781  83.613  85.791
HETATM   83 CR   PO01    1      66.815  84.555  86.229
HETATM   84 CR   PO01    1      67.146  85.889  85.917
HETATM   85 O3   PO01    1      71.941  77.304  92.099
HETATM   86 C3   PO01    1      73.705  78.979  91.986
HETATM   87 C3   PO01    1      72.192  78.669  91.723
HETATM   88 C3   PO01    1      71.720  79.087  90.297
HETATM   89 O3   PO01    1      72.085  80.438  89.916
HETATM   90 C3   PO01    1      69.375  81.928  83.867
HETATM   91 C3   PO01    1      71.407  83.281  84.379
HETATM   92 C3   PO01    1      69.992  82.826  84.959
HETATM   93 CR   PO01    1      71.236  82.359  88.604
HETATM   94 CR   PO01    1      70.811  82.936  87.359
HETATM   95 CR   PO01    1      70.344  82.169  86.286
HETATM   96 CR   PO01    1      70.506  80.784  86.465
HETATM   97 CR   PO01    1      71.092  80.182  87.616
HETATM   98 CR   PO01    1      71.520  80.938  88.701
HETATM   99 H    PO01    1      83.600  79.787  94.271
HETATM  100 H    PO01    1      83.098  79.812  92.539
HETATM  101 H    PO01    1      81.096  80.798  94.405
HETATM  102 H    PO01    1      80.984  80.114  91.494
HETATM  103 H    PO01    1      80.818  81.737  92.232
HETATM  104 H    PO01    1      78.798  83.011  92.064
HETATM  105 H    PO01    1      77.118  83.926  90.693
HETATM  106 H    PO01    1      76.389  79.951  89.241
HETATM  107 H    PO01    1      77.951  79.178  90.646
HETATM  108 H    PO01    1      78.502  90.216  85.899
HETATM  109 H    PO01    1      77.291  89.394  84.912
HETATM  110 H    PO01    1      79.497  88.321  83.877
HETATM  111 H    PO01    1      79.014  88.114  86.846
HETATM  112 H    PO01    1      79.988  87.041  85.862
HETATM  113 H    PO01    1      74.354  80.909  88.510
HETATM  114 H    PO01    1      74.148  82.047  87.231
HETATM  115 H    PO01    1      75.606  81.164  87.115
HETATM  116 H    PO01    1      74.818  84.120  90.187
HETATM  117 H    PO01    1      73.690  83.723  88.931
HETATM  118 H    PO01    1      74.035  82.509  90.276
HETATM  119 H    PO01    1      79.274  85.101  87.005
HETATM  120 H    PO01    1      78.314  83.157  88.025
HETATM  121 H    PO01    1      74.631  84.420  86.799
HETATM  122 H    PO01    1      75.444  86.224  85.626
HETATM  123 O3   PO01    1      81.250  78.826  94.015
HETATM  124 C3   PO01    1      82.954  80.313  93.485
HETATM  125 C3   PO01    1      81.414  80.182  93.637
HETATM  126 C3   PO01    1      80.607  80.718  92.376
HETATM  127 O3   PO01    1      79.190  80.452  92.547
HETATM  128 CR   PO01    1      78.243  82.365  91.421
HETATM  129 CR   PO01    1      77.246  82.889  90.616
HETATM  130 CR   PO01    1      76.600  82.042  89.713
HETATM  131 CR   PO01    1      76.846  80.690  89.755
HETATM  132 CR   PO01    1      77.803  80.163  90.629
HETATM  133 CR   PO01    1      78.432  81.023  91.528
HETATM  134 O3   PO01    1      80.735  89.411  85.181
HETATM  135 C3   PO01    1      78.244  89.866  84.874
HETATM  136 C3   PO01    1      79.344  88.800  84.842
HETATM  137 C3   PO01    1      79.129  87.695  85.884
HETATM  138 O3   PO01    1      78.010  86.854  85.498
HETATM  139 C3   PO01    1      74.900  81.587  87.841
HETATM  140 C3   PO01    1      74.469  83.271  89.619
HETATM  141 C3   PO01    1      75.623  82.685  88.744
HETATM  142 CR   PO01    1      78.264  84.930  86.967
HETATM  143 CR   PO01    1      77.730  83.881  87.649
HETATM  144 CR   PO01    1      76.292  83.627  87.704
HETATM  145 CR   PO01    1      75.573  84.467  86.904
HETATM  146 CR   PO01    1      76.095  85.549  86.154
HETATM  147 CR   PO01    1      77.470  85.825  86.271
HETATM  148 H    PO01    1     132.497  70.823  98.920
HETATM  149 H    PO01    1     134.169  70.785  99.103
HETATM  150 H    PO01    1     133.413  68.666  97.814
HETATM  151 H    PO01    1     133.042  68.927  95.516
HETATM  152 H    PO01    1     132.901  70.646  95.667
HETATM  153 H    PO01    1     129.621  71.248  97.556
HETATM  154 H    PO01    1     127.726  72.229  96.550
HETATM  155 H    PO01    1     128.739  70.409  92.858
HETATM  156 H    PO01    1     130.750  69.610  93.991
HETATM  157 H    PO01    1     129.492  75.795  87.336
HETATM  158 H    PO01    1     130.397  77.022  86.461
HETATM  159 H    PO01    1     131.312  76.724  88.625
HETATM  160 H    PO01    1     128.789  77.491  90.027
HETATM  161 H    PO01    1     130.373  76.958  90.772
HETATM  162 H    PO01    1     125.526  70.539  94.093
HETATM  163 H    PO01    1     124.920  71.582  92.828
HETATM  164 H    PO01    1     126.378  70.479  92.599
HETATM  165 H    PO01    1     125.317  73.771  94.132
HETATM  166 H    PO01    1     125.630  72.675  95.516
HETATM  167 H    PO01    1     126.752  73.934  95.069
HETATM  168 H    PO01    1     129.696  75.545  92.524
HETATM  169 H    PO01    1     128.847  73.867  94.036
HETATM  170 H    PO01    1     126.169  72.524  91.010
HETATM  171 H    PO01    1     127.362  73.858  89.450
HETATM  172 O3   PO01    1     134.997  69.834  96.983
HETATM  173 C3   PO01    1     133.468  70.853  98.355
HETATM  174 C3   PO01    1     133.618  69.659  97.399
HETATM  175 C3   PO01    1     132.655  69.708  96.172
HETATM  176 O3   PO01    1     131.263  69.592  96.508
HETATM  177 CR   PO01    1     129.458  71.137  96.554
HETATM  178 CR   PO01    1     128.313  71.663  95.953
HETATM  179 CR   PO01    1     128.051  71.458  94.538
HETATM  180 CR   PO01    1     128.940  70.657  93.826
HETATM  181 CR   PO01    1     130.079  70.154  94.485
HETATM  182 CR   PO01    1     130.328  70.321  95.860
HETATM  183 O3   PO01    1     130.640  78.761  88.727
HETATM  184 C3   PO01    1     129.661  76.880  87.272
HETATM  185 C3   PO01    1     130.370  77.329  88.633
HETATM  186 C3   PO01    1     129.687  76.828  89.884
HETATM  187 O3   PO01    1     129.423  75.423  89.795
HETATM  188 C3   PO01    1     125.853  71.115  93.279
HETATM  189 C3   PO01    1     126.063  73.218  94.682
HETATM  190 C3   PO01    1     126.873  72.238  93.836
HETATM  191 CR   PO01    1     129.083  74.838  92.182
HETATM  192 CR   PO01    1     128.523  73.924  93.086
HETATM  193 CR   PO01    1     127.379  73.120  92.748
HETATM  194 CR   PO01    1     127.033  73.113  91.384
HETATM  195 CR   PO01    1     127.674  73.948  90.441
HETATM  196 CR   PO01    1     128.706  74.792  90.849
HETATM  197 H    PO01    1     118.780  87.553 111.588
HETATM  198 H    PO01    1     117.285  88.414 111.197
HETATM  199 H    PO01    1     116.068  86.233 111.119
HETATM  200 H    PO01    1     116.952  85.333 109.201
HETATM  201 H    PO01    1     118.613  86.147 109.303
HETATM  202 H    PO01    1     116.081  86.203 106.566
HETATM  203 H    PO01    1     116.673  86.939 104.355
HETATM  204 H    PO01    1     118.990  90.087 106.184
HETATM  205 H    PO01    1     118.302  89.284 108.221
HETATM  206 H    PO01    1     127.123  87.668 105.081
HETATM  207 H    PO01    1     128.277  87.172 103.801
HETATM  208 H    PO01    1     125.670  86.699 102.564
HETATM  209 H    PO01    1     125.337  89.196 104.165
HETATM  210 H    PO01    1     124.537  87.595 104.555
HETATM  211 H    PO01    1     116.645  88.509 102.408
HETATM  212 H    PO01    1     118.149  88.763 101.529
HETATM  213 H    PO01    1     117.857  87.242 102.427
HETATM  214 H    PO01    1     118.146  91.316 104.184
HETATM  215 H    PO01    1     117.981  90.997 102.554
HETATM  216 H    PO01    1     116.601  90.392 103.545
HETATM  217 H    PO01    1     122.135  86.589 103.555
HETATM  218 H    PO01    1     119.760  86.924 103.980
HETATM  219 H    PO01    1     120.261  90.961 103.326
HETATM  220 H    PO01    1     122.566  90.672 102.794
HETATM  221 O3   PO01    1     117.712  85.134 111.631
HETATM  222 C3   PO01    1     117.717  87.579 111.747
HETATM  223 C3   PO01    1     117.198  86.339 111.003
HETATM  224 C3   PO01    1     117.523  86.255 109.494
HETATM  225 O3   PO01    1     116.846  87.340 108.916
HETATM  226 CR   PO01    1     116.665  87.055 106.488
HETATM  227 CR   PO01    1     117.035  87.475 105.202
HETATM  228 CR   PO01    1     117.860  88.574 105.115
HETATM  229 CR   PO01    1     118.356  89.287 106.243
HETATM  230 CR   PO01    1     117.943  88.760 107.482
HETATM  231 CR   PO01    1     117.138  87.627 107.645
HETATM  232 O3   PO01    1     126.954  88.270 102.335
HETATM  233 C3   PO01    1     127.233  86.994 104.205
HETATM  234 C3   PO01    1     126.150  87.483 103.181
HETATM  235 C3   PO01    1     124.920  88.234 103.750
HETATM  236 O3   PO01    1     123.909  88.329 102.673
HETATM  237 C3   PO01    1     117.725  88.346 102.453
HETATM  238 C3   PO01    1     117.683  90.560 103.465
HETATM  239 C3   PO01    1     118.310  89.107 103.721
HETATM  240 CR   PO01    1     121.766  87.472 103.446
HETATM  241 CR   PO01    1     120.380  87.661 103.704
HETATM  242 CR   PO01    1     119.808  88.927 103.501
HETATM  243 CR   PO01    1     120.664  90.019 103.197
HETATM  244 CR   PO01    1     122.017  89.784 102.982
HETATM  245 CR   PO01    1     122.648  88.534 102.998
HETATM  246 H    PO01    1     126.004  83.936 105.285
HETATM  247 H    PO01    1     125.065  85.271 104.880
HETATM  248 H    PO01    1     124.931  84.962 107.139
HETATM  249 H    PO01    1     126.910  85.354 108.698
HETATM  250 H    PO01    1     127.941  85.105 107.412
HETATM  251 H    PO01    1     127.500  81.135 106.935
HETATM  252 H    PO01    1     129.400  79.806 107.609
HETATM  253 H    PO01    1     129.992  82.229 110.914
HETATM  254 H    PO01    1     128.267  83.788 110.152
HETATM  255 H    PO01    1      65.518  75.633 105.596
HETATM  256 H    PO01    1     134.967  76.007 104.376
HETATM  257 H    PO01    1      65.828  78.017 103.830
HETATM  258 H    PO01    1      65.558  79.450 105.539
HETATM  259 H    PO01    1      65.575  78.197 106.841
HETATM  260 H    PO01    1     132.900  79.831 110.881
HETATM  261 H    PO01    1     132.352  81.511 110.492
HETATM  262 H    PO01    1     131.630  80.681 111.852
HETATM  263 H    PO01    1     129.444  78.356 109.887
HETATM  264 H    PO01    1     130.765  78.096 110.973
HETATM  265 H    PO01    1     129.729  79.328 111.539
HETATM  266 H    PO01    1     134.256  80.687 106.634
HETATM  267 H    PO01    1     132.554  81.388 108.242
HETATM  268 H    PO01    1     131.506  77.301 108.706
HETATM  269 H    PO01    1     132.957  76.803 106.880
HETATM  270 O3   PO01    1     125.800  86.751 106.905
HETATM  271 C3   PO01    1     126.029  84.997 105.417
HETATM  272 C3   PO01    1     125.906  85.363 106.864
HETATM  273 C3   PO01    1     127.005  84.801 107.725
HETATM  274 O3   PO01    1     126.827  83.377 107.831
HETATM  275 CR   PO01    1     128.113  81.442 107.762
HETATM  276 CR   PO01    1     129.171  80.664 108.150
HETATM  277 CR   PO01    1     129.826  80.861 109.360
HETATM  278 CR   PO01    1     129.585  82.093 110.030
HETATM  279 CR   PO01    1     128.595  82.969 109.599
HETATM  280 CR   PO01    1     127.859  82.632 108.489
HETATM  281 O3   PO01    1      67.423  77.461 104.952
HETATM  282 C3   PO01    1      65.371  76.015 104.599
HETATM  283 C3   PO01    1      66.008  77.501 104.702
HETATM  284 C3   PO01    1      65.326  78.439 105.782
HETATM  285 O3   PO01    1     134.532  78.343 105.652
HETATM  286 C3   PO01    1     132.023  80.563 110.846
HETATM  287 C3   PO01    1     130.166  78.874 110.584
HETATM  288 C3   PO01    1     130.975  79.936 109.808
HETATM  289 CR   PO01    1     133.523  80.085 106.990
HETATM  290 CR   PO01    1     132.585  80.436 107.931
HETATM  291 CR   PO01    1     131.824  79.457 108.606
HETATM  292 CR   PO01    1     132.038  78.104 108.215
HETATM  293 CR   PO01    1     132.898  77.759 107.177
HETATM  294 CR   PO01    1     133.671  78.759 106.598
HETATM  295 H    PO01    1     132.475 121.034 108.695
HETATM  296 H    PO01    1     130.990 121.882 109.085
HETATM  297 H    PO01    1     129.723 120.696 107.258
HETATM  298 H    PO01    1     130.661 118.638 106.458
HETATM  299 H    PO01    1     132.217 118.869 107.214
HETATM  300 H    PO01    1     134.166 118.712 105.698
HETATM  301 H    PO01    1     135.157 117.332 104.027
HETATM  302 H    PO01    1     131.838 117.873 101.556
HETATM  303 H    PO01    1     130.840 119.312 103.203
HETATM  304 H    PO01    1      66.129 120.842  96.718
HETATM  305 H    PO01    1      64.729 121.726  96.546
HETATM  306 H    PO01    1      65.741 119.680  94.401
HETATM  307 H    PO01    1     134.299 118.648  95.035
HETATM  308 H    PO01    1     133.968 119.693  96.355
HETATM  309 H    PO01    1      65.036 114.911 101.385
HETATM  310 H    PO01    1      65.504 116.500 102.085
HETATM  311 H    PO01    1      64.708 115.324 103.052
HETATM  312 H    PO01    1     132.642 114.765 102.562
HETATM  313 H    PO01    1     132.163 115.399 100.969
HETATM  314 H    PO01    1     133.530 114.124 101.262
HETATM  315 H    PO01    1     134.505 116.244  96.909
HETATM  316 H    PO01    1     133.721 115.421  99.083
HETATM  317 H    PO01    1     134.899 118.954 100.992
HETATM  318 H    PO01    1      64.822 119.770  98.839
HETATM  319 O3   PO01    1     130.273 119.353 108.774
HETATM  320 C3   PO01    1     131.522 121.465 108.220
HETATM  321 C3   PO01    1     130.621 120.301 107.667
HETATM  322 C3   PO01    1     131.377 119.399 106.637
HETATM  323 O3   PO01    1     131.822 119.951 105.414
HETATM  324 CR   PO01    1     133.667 118.566 104.858
HETATM  325 CR   PO01    1     134.175 117.696 103.866
HETATM  326 CR   PO01    1     133.491 117.301 102.687
HETATM  327 CR   PO01    1     132.298 118.002 102.452
HETATM  328 CR   PO01    1     131.736 118.843 103.422
HETATM  329 CR   PO01    1     132.371 119.109 104.598
HETATM  330 O3   PO01    1     134.732 120.862  94.024
HETATM  331 C3   PO01    1      65.579 121.361  95.903
HETATM  332 C3   PO01    1      64.968 120.182  94.984
HETATM  333 C3   PO01    1     134.793 119.166  95.871
HETATM  334 O3   PO01    1      65.069 118.510  96.660
HETATM  335 C3   PO01    1      64.763 115.716 102.050
HETATM  336 C3   PO01    1     133.029 115.097 101.599
HETATM  337 C3   PO01    1     134.062 116.295 101.681
HETATM  338 CR   PO01    1     134.620 116.756  97.806
HETATM  339 CR   PO01    1     134.150 116.299  99.061
HETATM  340 CR   PO01    1     134.332 116.986 100.314
HETATM  341 CR   PO01    1     134.869 118.335 100.201
HETATM  342 CR   PO01    1     135.307 118.773  98.956
HETATM  343 CR   PO01    1     135.197 118.022  97.803
HETATM  344 H    PO01    1      80.759  71.557 130.741
HETATM  345 H    PO01    1      82.580  71.518 131.229
HETATM  346 H    PO01    1      80.181  71.475 133.080
HETATM  347 H    PO01    1      82.943  71.936 134.054
HETATM  348 H    PO01    1      82.546  70.229 133.771
HETATM  349 H    PO01    1      82.056  68.736  65.388
HETATM  350 H    PO01    1      80.541  66.988  65.874
HETATM  351 H    PO01    1      77.380  69.751  65.029
HETATM  352 H    PO01    1      79.040  71.426 135.244
HETATM  353 H    PO01    1      73.826  70.658  66.626
HETATM  354 H    PO01    1      73.998  71.984  67.772
HETATM  355 H    PO01    1      71.322  70.473  67.591
HETATM  356 H    PO01    1      72.027  69.570  69.812
HETATM  357 H    PO01    1      73.590  70.214  69.502
HETATM  358 H    PO01    1      78.613  66.199 134.536
HETATM  359 H    PO01    1      77.001  65.629 134.886
HETATM  360 H    PO01    1      77.380  67.229 134.123
HETATM  361 H    PO01    1      78.846  66.213  67.406
HETATM  362 H    PO01    1      77.552  65.215  66.848
HETATM  363 H    PO01    1      79.061  65.214  65.972
HETATM  364 H    PO01    1      73.135  67.644  65.893
HETATM  365 H    PO01    1      75.103  66.917  64.812
HETATM  366 H    PO01    1      77.301  68.193  68.221
HETATM  367 H    PO01    1      75.311  68.771  69.274
HETATM  368 O3   PO01    1      81.346  73.177 132.697
HETATM  369 C3   PO01    1      81.571  71.194 131.474
HETATM  370 C3   PO01    1      81.209  71.777 132.857
HETATM  371 C3   PO01    1      82.111  71.201 133.948
HETATM  372 O3   PO01    1      81.517  71.181 135.297
HETATM  373 CR   PO01    1      81.109  68.915  65.299
HETATM  374 CR   PO01    1      80.189  67.910  65.541
HETATM  375 CR   PO01    1      78.774  68.179  65.558
HETATM  376 CR   PO01    1      78.333  69.513  65.158
HETATM  377 CR   PO01    1      79.301  70.540  64.865
HETATM  378 CR   PO01    1      80.701  70.175  64.975
HETATM  379 O3   PO01    1      71.719  72.056  68.796
HETATM  380 C3   PO01    1      73.259  71.479  67.175
HETATM  381 C3   PO01    1      72.131  70.889  68.165
HETATM  382 C3   PO01    1      72.735  69.773  68.977
HETATM  383 O3   PO01    1      72.896  68.466  68.483
HETATM  384 C3   PO01    1      77.646  66.504 134.913
HETATM  385 C3   PO01    1      78.326  65.796  66.539
HETATM  386 C3   PO01    1      77.731  67.027  65.682
HETATM  387 CR   PO01    1      74.041  67.706  66.370
HETATM  388 CR   PO01    1      75.199  67.260  65.743
HETATM  389 CR   PO01    1      76.455  67.448  66.330
HETATM  390 CR   PO01    1      76.453  68.022  67.648
HETATM  391 CR   PO01    1      75.275  68.320  68.330
HETATM  392 CR   PO01    1      74.063  68.163  67.738
HETATM  393 H    PO01    1      94.846  85.751 115.484
HETATM  394 H    PO01    1      93.274  84.897 115.941
HETATM  395 H    PO01    1      92.337  87.416 115.967
HETATM  396 H    PO01    1      93.213  86.098 113.348
HETATM  397 H    PO01    1      92.008  87.456 113.572
HETATM  398 H    PO01    1      88.914  86.337 113.729
HETATM  399 H    PO01    1      87.654  85.128 111.827
HETATM  400 H    PO01    1      90.903  82.941 110.765
HETATM  401 H    PO01    1      92.180  84.016 112.378
HETATM  402 H    PO01    1      86.829  88.170 101.650
HETATM  403 H    PO01    1      87.274  86.757 102.165
HETATM  404 H    PO01    1      85.777  88.637 104.129
HETATM  405 H    PO01    1      87.915  86.435 104.623
HETATM  406 H    PO01    1      86.127  86.353 104.789
HETATM  407 H    PO01    1      89.413  81.864 109.444
HETATM  408 H    PO01    1      88.521  82.352 108.093
HETATM  409 H    PO01    1      90.023  83.195 108.413
HETATM  410 H    PO01    1      86.747  81.959 109.674
HETATM  411 H    PO01    1      87.652  81.924 111.237
HETATM  412 H    PO01    1      86.433  83.150 111.040
HETATM  413 H    PO01    1      89.131  87.332 107.364
HETATM  414 H    PO01    1      89.657  85.782 109.055
HETATM  415 H    PO01    1      85.894  84.089 108.687
HETATM  416 H    PO01    1      85.329  85.811 107.108
HETATM  417 O3   PO01    1      94.184  87.966 115.209
HETATM  418 C3   PO01    1      93.900  85.810 116.077
HETATM  419 C3   PO01    1      93.146  86.953 115.380
HETATM  420 C3   PO01    1      92.478  86.547 114.014
HETATM  421 O3   PO01    1      91.340  85.668 114.308
HETATM  422 CR   PO01    1      89.290  85.538 113.137
HETATM  423 CR   PO01    1      88.598  85.006 112.016
HETATM  424 CR   PO01    1      89.126  84.067 111.101
HETATM  425 CR   PO01    1      90.481  83.679 111.298
HETATM  426 CR   PO01    1      91.274  84.396 112.254
HETATM  427 CR   PO01    1      90.624  85.169 113.281
HETATM  428 O3   PO01    1      87.875  88.801 103.709
HETATM  429 C3   PO01    1      86.551  87.498 102.402
HETATM  430 C3   PO01    1      86.675  88.042 103.804
HETATM  431 C3   PO01    1      86.960  86.976 104.844
HETATM  432 O3   PO01    1      86.966  87.579 106.061
HETATM  433 C3   PO01    1      89.171  82.696 108.880
HETATM  434 C3   PO01    1      87.183  82.561 110.502
HETATM  435 C3   PO01    1      88.333  83.507 109.942
HETATM  436 CR   PO01    1      88.436  86.720 107.703
HETATM  437 CR   PO01    1      88.763  85.724 108.645
HETATM  438 CR   PO01    1      87.905  84.715 109.108
HETATM  439 CR   PO01    1      86.659  84.733 108.446
HETATM  440 CR   PO01    1      86.305  85.733 107.546
HETATM  441 CR   PO01    1      87.182  86.645 107.065
HETATM  442 H    PO01    1      83.498  75.348 121.809
HETATM  443 H    PO01    1      81.994  75.126 121.399
HETATM  444 H    PO01    1      81.709  77.086 120.047
HETATM  445 H    PO01    1      82.206  78.917 121.737
HETATM  446 H    PO01    1      82.927  77.879 122.743
HETATM  447 H    PO01    1      81.582  78.447 124.982
HETATM  448 H    PO01    1      80.598  80.042 126.131
HETATM  449 H    PO01    1      77.885  80.606 122.855
HETATM  450 H    PO01    1      78.890  78.708 121.856
HETATM  451 H    PO01    1      74.847  82.562 129.498
HETATM  452 H    PO01    1      74.019  82.936 130.966
HETATM  453 H    PO01    1      72.773  83.153 128.774
HETATM  454 H    PO01    1      71.685  80.833 128.092
HETATM  455 H    PO01    1      73.345  80.234 128.561
HETATM  456 H    PO01    1      80.311  82.348 126.364
HETATM  457 H    PO01    1      78.943  83.294 127.003
HETATM  458 H    PO01    1      78.988  81.502 127.267
HETATM  459 H    PO01    1      78.347  83.068 123.270
HETATM  460 H    PO01    1      78.728  84.013 124.728
HETATM  461 H    PO01    1      79.959  83.125 124.108
HETATM  462 H    PO01    1      74.375  83.514 126.631
HETATM  463 H    PO01    1      76.591  83.808 125.753
HETATM  464 H    PO01    1      76.951  79.571 125.534
HETATM  465 H    PO01    1      74.656  79.438 126.025
HETATM  466 O3   PO01    1      83.637  77.739 119.923
HETATM  467 C3   PO01    1      82.872  75.537 120.950
HETATM  468 C3   PO01    1      82.533  77.104 120.660
HETATM  469 C3   PO01    1      82.198  77.860 121.936
HETATM  470 O3   PO01    1      80.932  77.347 122.559
HETATM  471 CR   PO01    1      80.812  78.860 124.506
HETATM  472 CR   PO01    1      80.245  79.934 125.143
HETATM  473 CR   PO01    1      79.114  80.639 124.570
HETATM  474 CR   PO01    1      78.615  80.209 123.330
HETATM  475 CR   PO01    1      79.264  79.084 122.691
HETATM  476 CR   PO01    1      80.387  78.408 123.219
HETATM  477 O3   PO01    1      71.582  82.035 130.030
HETATM  478 C3   PO01    1      74.094  82.158 130.199
HETATM  479 C3   PO01    1      72.818  82.121 129.301
HETATM  480 C3   PO01    1      72.717  81.082 128.265
HETATM  481 O3   PO01    1      73.057  81.374 126.894
HETATM  482 C3   PO01    1      79.249  82.314 126.567
HETATM  483 C3   PO01    1      78.908  83.123 124.229
HETATM  484 C3   PO01    1      78.536  81.941 125.146
HETATM  485 CR   PO01    1      74.964  82.683 126.342
HETATM  486 CR   PO01    1      76.264  82.883 125.859
HETATM  487 CR   PO01    1      77.048  81.747 125.548
HETATM  488 CR   PO01    1      76.374  80.403 125.673
HETATM  489 CR   PO01    1      75.038  80.355 126.036
HETATM  490 CR   PO01    1      74.405  81.444 126.569
HETATM  491 H    PO01    1      72.733  95.431 118.253
HETATM  492 H    PO01    1      71.658  94.464 117.546
HETATM  493 H    PO01    1      69.888  95.073 119.351
HETATM  494 H    PO01    1      70.943  93.017 119.633
HETATM  495 H    PO01    1      70.597  93.865 120.961
HETATM  496 H    PO01    1      73.849  94.636 122.443
HETATM  497 H    PO01    1      74.770  93.303 124.465
HETATM  498 H    PO01    1      72.585  90.052 123.108
HETATM  499 H    PO01    1      72.271  90.948 120.940
HETATM  500 H    PO01    1      72.316  91.005 132.444
HETATM  501 H    PO01    1      73.603  92.051 132.479
HETATM  502 H    PO01    1      72.204  94.113 132.475
HETATM  503 H    PO01    1      71.203  93.864 130.282
HETATM  504 H    PO01    1      71.426  92.068 130.342
HETATM  505 H    PO01    1      73.930  88.952 126.397
HETATM  506 H    PO01    1      72.490  89.560 125.646
HETATM  507 H    PO01    1      73.718  88.633 124.705
HETATM  508 H    PO01    1      76.472  91.198 124.924
HETATM  509 H    PO01    1      76.150  89.589 125.416
HETATM  510 H    PO01    1      75.898  90.193 123.693
HETATM  511 H    PO01    1      71.815  93.856 127.826
HETATM  512 H    PO01    1      72.149  92.456 125.810
HETATM  513 H    PO01    1      75.571  90.942 127.475
HETATM  514 H    PO01    1      75.147  91.935 129.492
HETATM  515 O3   PO01    1      71.033  96.249 120.412
HETATM  516 C3   PO01    1      71.671  95.287 118.131
HETATM  517 C3   PO01    1      71.015  95.164 119.483
HETATM  518 C3   PO01    1      71.283  93.833 120.195
HETATM  519 O3   PO01    1      72.656  93.624 120.437
HETATM  520 CR   PO01    1      73.678  93.624 122.556
HETATM  521 CR   PO01    1      74.185  92.898 123.680
HETATM  522 CR   PO01    1      73.752  91.544 123.869
HETATM  523 CR   PO01    1      73.019  90.981 122.847
HETATM  524 CR   PO01    1      72.638  91.601 121.670
HETATM  525 CR   PO01    1      72.918  92.943 121.530
HETATM  526 O3   PO01    1      70.411  93.067 132.614
HETATM  527 C3   PO01    1      72.591  91.975 132.831
HETATM  528 C3   PO01    1      71.763  93.197 132.166
HETATM  529 C3   PO01    1      71.865  93.077 130.678
HETATM  530 O3   PO01    1      73.164  93.364 130.152
HETATM  531 C3   PO01    1      73.531  89.427 125.484
HETATM  532 C3   PO01    1      75.754  90.386 124.743
HETATM  533 C3   PO01    1      74.237  90.799 125.073
HETATM  534 CR   PO01    1      72.634  93.215 127.714
HETATM  535 CR   PO01    1      72.838  92.464 126.534
HETATM  536 CR   PO01    1      73.973  91.652 126.338
HETATM  537 CR   PO01    1      74.766  91.478 127.502
HETATM  538 CR   PO01    1      74.537  92.090 128.708
HETATM  539 CR   PO01    1      73.438  92.919 128.871
HETATM  540 H    PO01    1      85.248 131.448 134.326
HETATM  541 H    PO01    1      83.888 131.250 133.488
HETATM  542 H    PO01    1      85.203 132.480 131.490
HETATM  543 H    PO01    1      85.269 134.122 133.784
HETATM  544 H    PO01    1      83.695 133.755 133.198
HETATM  545 H    PO01    1      82.440  65.215 131.622
HETATM  546 H    PO01    1      81.101  65.033 129.646
HETATM  547 H    PO01    1      84.667 134.685 127.557
HETATM  548 H    PO01    1      85.796 134.341 129.542
HETATM  549 H    PO01    1      74.418 128.910 127.317
HETATM  550 H    PO01    1      74.660 130.586 127.638
HETATM  551 H    PO01    1      77.080 129.099 126.661
HETATM  552 H    PO01    1      78.275 130.373 128.542
HETATM  553 H    PO01    1      76.891 131.504 128.514
HETATM  554 H    PO01    1      81.131  66.386 125.683
HETATM  555 H    PO01    1      80.616  66.494 127.465
HETATM  556 H    PO01    1      82.244  66.927 126.937
HETATM  557 H    PO01    1      82.085 134.954 124.834
HETATM  558 H    PO01    1      83.461  65.016 125.537
HETATM  559 H    PO01    1      83.144 133.980 125.814
HETATM  560 H    PO01    1      77.465 133.840 126.179
HETATM  561 H    PO01    1      79.025  64.932 126.416
HETATM  562 H    PO01    1      81.901 132.753 127.607
HETATM  563 H    PO01    1      80.439 131.028 127.272
HETATM  564 O3   PO01    1      86.855 132.648 132.766
HETATM  565 C3   PO01    1      84.953 131.300 133.340
HETATM  566 C3   PO01    1      85.396 132.515 132.527
HETATM  567 C3   PO01    1      84.716 133.874 132.917
HETATM  568 O3   PO01    1      84.889 135.046 132.039
HETATM  569 CR   PO01    1      82.931  64.856 130.753
HETATM  570 CR   PO01    1      82.136  64.857 129.579
HETATM  571 CR   PO01    1      82.697 135.194 128.305
HETATM  572 CR   PO01    1      84.111 134.797 128.351
HETATM  573 CR   PO01    1      84.812 134.681 129.568
HETATM  574 CR   PO01    1      84.263 135.072 130.834
HETATM  575 O3   PO01    1      76.411 128.604 128.500
HETATM  576 C3   PO01    1      75.076 129.790 127.034
HETATM  577 C3   PO01    1      76.551 129.532 127.488
HETATM  578 C3   PO01    1      77.455 130.735 127.960
HETATM  579 O3   PO01    1      77.824 131.312 126.734
HETATM  580 C3   PO01    1      81.405  66.242 126.734
HETATM  581 C3   PO01    1      82.690 134.963 125.743
HETATM  582 C3   PO01    1      81.866  64.723 127.006
HETATM  583 CR   PO01    1      78.393 133.659 126.542
HETATM  584 CR   PO01    1      79.305 134.723 126.694
HETATM  585 CR   PO01    1      80.687 134.402 127.072
HETATM  586 CR   PO01    1      80.984 133.019 127.335
HETATM  587 CR   PO01    1      80.054 131.987 127.274
HETATM  588 CR   PO01    1      78.725 132.317 126.877
HETATM  589 H    PO01    1     129.262  67.813  73.718
HETATM  590 H    PO01    1     129.257  68.730  75.187
HETATM  591 H    PO01    1     130.800  70.646  73.990
HETATM  592 H    PO01    1     132.742  69.110  73.350
HETATM  593 H    PO01    1     131.731  67.844  73.886
HETATM  594 H    PO01    1     134.491  67.680  75.433
HETATM  595 H    PO01    1      65.963  68.607  76.138
HETATM  596 H    PO01    1     134.789  72.227  76.900
HETATM  597 H    PO01    1     132.597  71.231  76.551
HETATM  598 H    PO01    1      65.121  76.652  72.888
HETATM  599 H    PO01    1      65.035  78.250  72.882
HETATM  600 H    PO01    1      65.040  76.505  75.326
HETATM  601 H    PO01    1      67.212  77.515  75.879
HETATM  602 H    PO01    1      67.247  78.269  74.223
HETATM  603 H    PO01    1      67.475  71.370  78.921
HETATM  604 H    PO01    1      65.924  72.308  78.637
HETATM  605 H    PO01    1      65.851  70.654  78.868
HETATM  606 H    PO01    1      68.829  71.016  76.899
HETATM  607 H    PO01    1      68.016  69.475  77.073
HETATM  608 H    PO01    1      67.937  70.256  75.432
HETATM  609 H    PO01    1      66.377  74.138  73.191
HETATM  610 H    PO01    1      65.698  72.210  74.302
HETATM  611 H    PO01    1      68.073  73.374  77.597
HETATM  612 H    PO01    1      68.555  75.501  76.366
HETATM  613 O3   PO01    1     130.792  69.508  72.091
HETATM  614 C3   PO01    1     129.325  68.853  74.093
HETATM  615 C3   PO01    1     130.640  69.601  73.565
HETATM  616 C3   PO01    1     131.891  68.825  74.057
HETATM  617 O3   PO01    1     132.085  68.931  75.474
HETATM  618 CR   PO01    1     134.544  68.654  75.713
HETATM  619 CR   PO01    1      65.170  69.195  76.035
HETATM  620 CR   PO01    1      65.285  70.560  76.419
HETATM  621 CR   PO01    1     134.737  71.289  76.548
HETATM  622 CR   PO01    1     133.474  70.669  76.318
HETATM  623 CR   PO01    1     133.312  69.364  75.874
HETATM  624 O3   PO01    1      64.735  78.528  75.558
HETATM  625 C3   PO01    1     135.267  77.456  73.404
HETATM  626 C3   PO01    1      65.298  77.455  74.784
HETATM  627 C3   PO01    1      66.846  77.444  74.829
HETATM  628 O3   PO01    1      67.445  76.234  74.180
HETATM  629 C3   PO01    1      66.506  71.393  78.373
HETATM  630 C3   PO01    1      67.938  70.462  76.525
HETATM  631 C3   PO01    1      66.601  71.221  76.831
HETATM  632 CR   PO01    1      66.658  74.062  74.192
HETATM  633 CR   PO01    1      66.265  72.865  74.798
HETATM  634 CR   PO01    1      66.747  72.551  76.129
HETATM  635 CR   PO01    1      67.644  73.533  76.668
HETATM  636 CR   PO01    1      67.937  74.742  76.017
HETATM  637 CR   PO01    1      67.345  75.055  74.839
HETATM  638 H    PO01    1     124.380 133.060  69.348
HETATM  639 H    PO01    1     123.769 134.476  68.862
HETATM  640 H    PO01    1     126.605 134.234  69.905
HETATM  641 H    PO01    1     124.885  65.953  69.661
HETATM  642 H    PO01    1     126.149  65.668  68.501
HETATM  643 H    PO01    1     127.806  68.307  70.019
HETATM  644 H    PO01    1     129.829  69.153  68.980
HETATM  645 H    PO01    1     131.007  64.920  69.111
HETATM  646 H    PO01    1     128.777 135.038  69.873
HETATM  647 H    PO01    1      65.033 134.617 133.704
HETATM  648 H    PO01    1      65.172 132.971 133.292
HETATM  649 H    PO01    1     133.967 133.571 134.906
HETATM  650 H    PO01    1     131.945 134.524 134.101
HETATM  651 H    PO01    1     132.644 134.803 132.515
HETATM  652 H    PO01    1     132.265  69.688  69.221
HETATM  653 H    PO01    1     133.506  69.142  68.070
HETATM  654 H    PO01    1     131.995  69.443  67.450
HETATM  655 H    PO01    1     133.941  67.407  69.687
HETATM  656 H    PO01    1     132.562  67.423  70.678
HETATM  657 H    PO01    1     133.041  66.013  69.799
HETATM  658 H    PO01    1     134.963  65.601  65.369
HETATM  659 H    PO01    1     134.397  66.518  67.505
HETATM  660 H    PO01    1     130.488  66.963  66.442
HETATM  661 H    PO01    1     130.911  66.243 134.964
HETATM  662 O3   PO01    1     125.047 134.631  71.198
HETATM  663 C3   PO01    1     124.702 133.963  68.898
HETATM  664 C3   PO01    1     125.652 134.704  69.897
HETATM  665 C3   PO01    1     125.883  65.523  69.507
HETATM  666 O3   PO01    1     126.829  66.019  70.515
HETATM  667 CR   PO01    1     128.417  67.625  69.717
HETATM  668 CR   PO01    1     129.683  68.136  69.283
HETATM  669 CR   PO01    1     130.663  67.095  69.040
HETATM  670 CR   PO01    1     130.292  65.721  69.294
HETATM  671 CR   PO01    1     129.002  65.324  69.760
HETATM  672 CR   PO01    1     128.122  66.341  70.016
HETATM  673 O3   PO01    1     133.415 132.388 133.298
HETATM  674 C3   PO01    1     135.239 133.882 133.072
HETATM  675 C3   PO01    1     133.847 133.608 133.810
HETATM  676 C3   PO01    1     132.830 134.771 133.590
HETATM  677 O3   PO01    1     133.384  65.333 134.033
HETATM  678 C3   PO01    1     132.440  69.026  68.386
HETATM  679 C3   PO01    1     132.921  67.070  69.811
HETATM  680 C3   PO01    1     132.024  67.507  68.565
HETATM  681 CR   PO01    1     134.032  65.995  65.550
HETATM  682 CR   PO01    1     133.680  66.554  66.816
HETATM  683 CR   PO01    1     132.349  66.892  67.219
HETATM  684 CR   PO01    1     131.359  66.720  66.212
HETATM  685 CR   PO01    1     131.690  66.303  64.930
HETATM  686 CR   PO01    1     132.958  65.871 135.283
HETATM  687 H    PO01    1      79.214  80.289  69.093
HETATM  688 H    PO01    1      78.149  80.921  70.326
HETATM  689 H    PO01    1      79.779  79.982  72.047
HETATM  690 H    PO01    1      79.423  77.615  71.596
HETATM  691 H    PO01    1      78.713  78.145  69.958
HETATM  692 H    PO01    1      76.327  77.733  69.715
HETATM  693 H    PO01    1      74.691  76.053  69.784
HETATM  694 H    PO01    1      74.800  76.309  74.043
HETATM  695 H    PO01    1      76.705  77.672  73.835
HETATM  696 H    PO01    1      73.450  66.128  72.289
HETATM  697 H    PO01    1      73.694  65.061  73.795
HETATM  698 H    PO01    1      75.327  67.076  73.471
HETATM  699 H    PO01    1      72.843  68.741  73.426
HETATM  700 H    PO01    1      74.038  68.449  72.127
HETATM  701 H    PO01    1      71.715  76.724  72.297
HETATM  702 H    PO01    1      71.078  75.042  72.803
HETATM  703 H    PO01    1      72.218  75.999  73.860
HETATM  704 H    PO01    1      71.731  74.140  70.587
HETATM  705 H    PO01    1      72.315  75.700  70.089
HETATM  706 H    PO01    1      73.278  74.351  69.867
HETATM  707 H    PO01    1      75.434  71.016  71.647
HETATM  708 H    PO01    1      75.118  73.321  71.133
HETATM  709 H    PO01    1      72.352  73.600  74.309
HETATM  710 H    PO01    1      73.028  71.549  75.124
HETATM  711 O3   PO01    1      81.133  79.364  70.613
HETATM  712 C3   PO01    1      79.208  80.712  70.122
HETATM  713 C3   PO01    1      79.751  79.578  70.994
HETATM  714 C3   PO01    1      78.823  78.365  70.988
HETATM  715 O3   PO01    1      77.610  78.758  71.673
HETATM  716 CR   PO01    1      76.020  77.344  70.640
HETATM  717 CR   PO01    1      75.008  76.387  70.681
HETATM  718 CR   PO01    1      74.459  75.933  71.883
HETATM  719 CR   PO01    1      75.116  76.481  73.063
HETATM  720 CR   PO01    1      76.259  77.269  72.991
HETATM  721 CR   PO01    1      76.656  77.767  71.752
HETATM  722 O3   PO01    1      74.506  67.120  75.395
HETATM  723 C3   PO01    1      73.383  66.051  73.388
HETATM  724 C3   PO01    1      74.320  67.236  73.931
HETATM  725 C3   PO01    1      73.881  68.615  73.178
HETATM  726 O3   PO01    1      74.608  69.721  73.804
HETATM  727 C3   PO01    1      71.962  75.784  72.795
HETATM  728 C3   PO01    1      72.574  74.785  70.594
HETATM  729 C3   PO01    1      73.131  75.088  72.039
HETATM  730 CR   PO01    1      74.798  71.580  72.255
HETATM  731 CR   PO01    1      74.585  72.924  71.906
HETATM  732 CR   PO01    1      73.612  73.701  72.571
HETATM  733 CR   PO01    1      73.049  73.163  73.742
HETATM  734 CR   PO01    1      73.374  71.837  74.185
HETATM  735 CR   PO01    1      74.132  70.965  73.369
HETATM  736 H    PO01    1      65.386  91.279  84.186
HETATM  737 H    PO01    1      64.977  91.667  85.916
HETATM  738 H    PO01    1      66.863  89.226  85.373
HETATM  739 H    PO01    1      68.852  90.628  85.120
HETATM  740 H    PO01    1      67.832  92.162  85.127
HETATM  741 H    PO01    1      69.889  89.914  82.681
HETATM  742 H    PO01    1      70.128  87.879  81.484
HETATM  743 H    PO01    1      65.959  87.367  81.393
HETATM  744 H    PO01    1      65.736  89.448  82.750
HETATM  745 H    PO01    1      73.036  87.550  71.702
HETATM  746 H    PO01    1      71.293  87.057  72.051
HETATM  747 H    PO01    1      73.386  88.025  74.061
HETATM  748 H    PO01    1      70.457  87.137  74.781
HETATM  749 H    PO01    1      70.957  88.723  74.629
HETATM  750 H    PO01    1      68.590  84.050  81.002
HETATM  751 H    PO01    1      69.682  85.383  81.800
HETATM  752 H    PO01    1      68.056  85.053  82.257
HETATM  753 H    PO01    1      67.186  84.863  78.976
HETATM  754 H    PO01    1      66.210  85.429  80.343
HETATM  755 H    PO01    1      66.621  86.543  78.877
HETATM  756 H    PO01    1      72.070  85.483  77.785
HETATM  757 H    PO01    1      70.498  84.881  79.470
HETATM  758 H    PO01    1      68.219  88.250  78.642
HETATM  759 H    PO01    1      69.852  88.899  76.872
HETATM  760 O3   PO01    1      67.069  90.437  87.053
HETATM  761 C3   PO01    1      65.273  90.826  85.218
HETATM  762 C3   PO01    1      66.731  90.318  85.623
HETATM  763 C3   PO01    1      67.830  91.048  84.876
HETATM  764 O3   PO01    1      67.691  91.074  83.495
HETATM  765 CR   PO01    1      69.082  89.410  82.379
HETATM  766 CR   PO01    1      69.206  88.148  81.730
HETATM  767 CR   PO01    1      68.066  87.493  81.211
HETATM  768 CR   PO01    1      66.815  87.971  81.671
HETATM  769 CR   PO01    1      66.668  89.132  82.481
HETATM  770 CR   PO01    1      67.797  89.871  82.780
HETATM  771 O3   PO01    1      72.824  86.143  73.713
HETATM  772 C3   PO01    1      72.152  87.734  72.304
HETATM  773 C3   PO01    1      72.468  87.481  73.734
HETATM  774 C3   PO01    1      71.350  87.734  74.799
HETATM  775 O3   PO01    1      71.897  87.589  76.124
HETATM  776 C3   PO01    1      68.675  85.080  81.419
HETATM  777 C3   PO01    1      66.975  85.733  79.605
HETATM  778 C3   PO01    1      68.208  86.225  80.389
HETATM  779 CR   PO01    1      71.291  86.121  77.910
HETATM  780 CR   PO01    1      70.372  85.754  78.935
HETATM  781 CR   PO01    1      69.222  86.551  79.262
HETATM  782 CR   PO01    1      69.067  87.758  78.513
HETATM  783 CR   PO01    1      69.947  88.132  77.508
HETATM  784 CR   PO01    1      71.066  87.312  77.159
HETATM  785 H    PO01    1      67.831  79.051  66.770
HETATM  786 H    PO01    1      67.965  80.275  67.854
HETATM  787 H    PO01    1      65.547  78.811  67.729
HETATM  788 H    PO01    1      65.854  79.990  69.782
HETATM  789 H    PO01    1     135.242  80.746  68.825
HETATM  790 H    PO01    1      68.563  82.656  69.871
HETATM  791 H    PO01    1      69.020  84.034  71.876
HETATM  792 H    PO01    1      64.815  83.515  72.834
HETATM  793 H    PO01    1     135.175  82.416  70.746
HETATM  794 H    PO01    1     131.743  79.653  78.031
HETATM  795 H    PO01    1     133.523  79.915  77.840
HETATM  796 H    PO01    1     133.116  81.789  79.720
HETATM  797 H    PO01    1     132.685  83.400  77.994
HETATM  798 H    PO01    1     132.538  82.060  76.869
HETATM  799 H    PO01    1      69.250  85.288  73.780
HETATM  800 H    PO01    1      68.314  85.600  75.346
HETATM  801 H    PO01    1      68.800  84.079  74.903
HETATM  802 H    PO01    1      66.484  87.035  74.124
HETATM  803 H    PO01    1      67.340  86.777  72.569
HETATM  804 H    PO01    1      65.584  86.186  72.734
HETATM  805 H    PO01    1     134.451  85.007  77.177
HETATM  806 H    PO01    1      64.901  85.994  75.432
HETATM  807 H    PO01    1      67.034  82.309  74.897
HETATM  808 H    PO01    1      65.613  81.370  76.398
HETATM  809 O3   PO01    1      65.732  80.309  66.458
HETATM  810 C3   PO01    1      67.499  79.292  67.767
HETATM  811 C3   PO01    1      66.088  79.689  67.698
HETATM  812 C3   PO01    1      65.619  80.538  68.899
HETATM  813 O3   PO01    1      66.382  81.831  68.918
HETATM  814 CR   PO01    1      67.805  82.875  70.567
HETATM  815 CR   PO01    1      68.035  83.675  71.697
HETATM  816 CR   PO01    1      66.934  83.912  72.617
HETATM  817 CR   PO01    1      65.642  83.422  72.254
HETATM  818 CR   PO01    1      65.455  82.717  71.022
HETATM  819 CR   PO01    1      66.505  82.391  70.139
HETATM  820 O3   PO01    1     131.124  81.740  79.157
HETATM  821 C3   PO01    1     132.684  79.982  78.570
HETATM  822 C3   PO01    1     132.524  81.507  78.870
HETATM  823 C3   PO01    1     133.100  82.387  77.767
HETATM  824 O3   PO01    1     134.516  82.464  77.885
HETATM  825 C3   PO01    1      68.418  84.974  74.450
HETATM  826 C3   PO01    1      66.565  86.293  73.258
HETATM  827 C3   PO01    1      66.959  84.876  73.795
HETATM  828 CR   PO01    1     135.013  84.424  76.637
HETATM  829 CR   PO01    1      65.100  85.010  75.628
HETATM  830 CR   PO01    1      66.069  84.266  74.931
HETATM  831 CR   PO01    1      66.248  82.901  75.255
HETATM  832 CR   PO01    1      65.473  82.346  76.218
HETATM  833 CR   PO01    1     135.179  83.075  76.878
HETATM  834 H    PO01    1      75.197  81.051  92.812
HETATM  835 H    PO01    1      74.817  80.901  94.483
HETATM  836 H    PO01    1      72.623  81.596  92.522
HETATM  837 H    PO01    1      72.714  82.018  95.599
HETATM  838 H    PO01    1      71.940  80.610  94.885
HETATM  839 H    PO01    1      69.323  80.470  94.471
HETATM  840 H    PO01    1      67.765  79.911  92.459
HETATM  841 H    PO01    1      69.237  83.339  90.757
HETATM  842 H    PO01    1      70.630  83.786  92.568
HETATM  843 H    PO01    1     129.950  80.089  90.610
HETATM  844 H    PO01    1     128.727  80.025  91.947
HETATM  845 H    PO01    1     129.896  81.836  93.259
HETATM  846 H    PO01    1     131.917  82.755  92.326
HETATM  847 H    PO01    1     131.855  82.130  90.785
HETATM  848 H    PO01    1      68.041  82.818  88.931
HETATM  849 H    PO01    1      66.513  82.221  88.498
HETATM  850 H    PO01    1      66.590  83.504  89.811
HETATM  851 H    PO01    1      67.866  79.364  90.314
HETATM  852 H    PO01    1      66.987  79.988  88.807
HETATM  853 H    PO01    1      68.622  80.472  89.159
HETATM  854 H    PO01    1     133.623  79.508  90.734
HETATM  855 H    PO01    1      65.201  79.618  89.919
HETATM  856 H    PO01    1      65.962  82.850  92.505
HETATM  857 H    PO01    1     134.342  82.567  93.318
HETATM  858 O3   PO01    1      73.822  83.039  93.505
HETATM  859 C3   PO01    1      74.389  80.746  93.519
HETATM  860 C3   PO01    1      73.207  81.717  93.498
HETATM  861 C3   PO01    1      72.155  81.643  94.676
HETATM  862 O3   PO01    1      70.956  82.423  94.498
HETATM  863 CR   PO01    1      69.296  81.008  93.628
HETATM  864 CR   PO01    1      68.381  80.737  92.567
HETATM  865 CR   PO01    1      68.242  81.687  91.522
HETATM  866 CR   PO01    1      69.178  82.762  91.502
HETATM  867 CR   PO01    1      70.032  82.998  92.514
HETATM  868 CR   PO01    1      70.129  82.109  93.531
HETATM  869 O3   PO01    1     129.137  82.090  91.232
HETATM  870 C3   PO01    1     129.373  80.695  91.364
HETATM  871 C3   PO01    1     130.184  81.650  92.189
HETATM  872 C3   PO01    1     131.653  81.929  91.807
HETATM  873 O3   PO01    1     132.491  80.896  92.401
HETATM  874 C3   PO01    1      67.079  82.528  89.392
HETATM  875 C3   PO01    1      67.677  80.209  89.634
HETATM  876 C3   PO01    1      67.220  81.463  90.429
HETATM  877 CR   PO01    1     134.284  80.181  91.078
HETATM  878 CR   PO01    1      64.917  80.335  90.601
HETATM  879 CR   PO01    1      65.836  81.351  91.056
HETATM  880 CR   PO01    1      65.316  82.239  92.039
HETATM  881 CR   PO01    1     134.715  81.997  92.570
HETATM  882 CR   PO01    1     133.835  81.031  92.095
HETATM  883 H    PO01    1      84.379  82.400  95.314
HETATM  884 H    PO01    1      82.763  81.975  95.447
HETATM  885 H    PO01    1      83.939  84.561  94.332
HETATM  886 H    PO01    1      80.959  84.039  93.943
HETATM  887 H    PO01    1      82.182  83.926  92.741
HETATM  888 H    PO01    1      80.341  87.801  94.131
HETATM  889 H    PO01    1      78.186  88.349  93.368
HETATM  890 H    PO01    1      79.122  85.958  89.782
HETATM  891 H    PO01    1      80.987  85.298  90.851
HETATM  892 H    PO01    1      77.072  94.871  92.440
HETATM  893 H    PO01    1      77.384  94.771  90.687
HETATM  894 H    PO01    1      75.052  95.709  90.368
HETATM  895 H    PO01    1      73.890  93.736  90.991
HETATM  896 H    PO01    1      75.134  93.320  92.183
HETATM  897 H    PO01    1      76.875  85.914  89.392
HETATM  898 H    PO01    1      75.621  87.084  89.249
HETATM  899 H    PO01    1      77.220  87.534  88.755
HETATM  900 H    PO01    1      74.972  86.586  91.664
HETATM  901 H    PO01    1      76.359  85.661  91.848
HETATM  902 H    PO01    1      76.129  86.980  92.962
HETATM  903 H    PO01    1      77.772  91.844  89.842
HETATM  904 H    PO01    1      78.395  89.722  90.197
HETATM  905 H    PO01    1      74.463  88.754  91.401
HETATM  906 H    PO01    1      73.936  91.009  90.911
HETATM  907 O3   PO01    1      82.632  84.492  96.005
HETATM  908 C3   PO01    1      83.391  82.527  94.749
HETATM  909 C3   PO01    1      83.045  84.086  94.681
HETATM  910 C3   PO01    1      81.996  84.433  93.623
HETATM  911 O3   PO01    1      81.838  85.870  93.381
HETATM  912 CR   PO01    1      79.983  87.414  93.283
HETATM  913 CR   PO01    1      78.760  87.771  92.729
HETATM  914 CR   PO01    1      78.326  87.190  91.446
HETATM  915 CR   PO01    1      79.272  86.343  90.780
HETATM  916 CR   PO01    1      80.497  86.014  91.359
HETATM  917 CR   PO01    1      80.804  86.408  92.647
HETATM  918 O3   PO01    1      74.651  95.814  92.405
HETATM  919 C3   PO01    1      76.894  95.371  91.444
HETATM  920 C3   PO01    1      75.364  95.269  91.271
HETATM  921 C3   PO01    1      74.948  93.818  91.225
HETATM  922 O3   PO01    1      75.549  93.061  90.100
HETATM  923 C3   PO01    1      76.665  86.957  89.439
HETATM  924 C3   PO01    1      76.006  86.669  91.886
HETATM  925 C3   PO01    1      76.908  87.456  90.913
HETATM  926 CR   PO01    1      77.055  91.227  90.158
HETATM  927 CR   PO01    1      77.419  89.893  90.434
HETATM  928 CR   PO01    1      76.518  88.917  90.834
HETATM  929 CR   PO01    1      75.198  89.389  91.086
HETATM  930 CR   PO01    1      74.852  90.721  90.799
HETATM  931 CR   PO01    1      75.776  91.688  90.393
HETATM  932 H    PO01    1      68.130 134.184 101.785
HETATM  933 H    PO01    1      67.282  64.891 101.058
HETATM  934 H    PO01    1      70.112 135.262 100.106
HETATM  935 H    PO01    1      70.433  66.936 100.608
HETATM  936 H    PO01    1      68.855  66.985 101.459
HETATM  937 H    PO01    1      66.534  68.079  99.473
HETATM  938 H    PO01    1      66.282  70.362  98.935
HETATM  939 H    PO01    1      70.537  70.572  98.118
HETATM  940 H    PO01    1      70.682  68.382  98.644
HETATM  941 H    PO01    1      73.726  77.733 103.221
HETATM  942 H    PO01    1      73.305  78.292 101.543
HETATM  943 H    PO01    1      72.725  75.470 102.680
HETATM  944 H    PO01    1      73.077  74.790 100.393
HETATM  945 H    PO01    1      73.105  76.479  99.774
HETATM  946 H    PO01    1      69.395  71.888  95.744
HETATM  947 H    PO01    1      67.636  71.391  95.618
HETATM  948 H    PO01    1      68.088  73.013  95.503
HETATM  949 H    PO01    1      66.698  73.925  97.803
HETATM  950 H    PO01    1      66.018  72.471  97.324
HETATM  951 H    PO01    1      66.438  72.694  98.974
HETATM  952 H    PO01    1      70.334  73.849 101.374
HETATM  953 H    PO01    1      68.934  72.257 100.240
HETATM  954 H    PO01    1      69.541  74.318  96.621
HETATM  955 H    PO01    1      71.038  75.925  97.864
HETATM  956 O3   PO01    1      70.232  64.734 102.080
HETATM  957 C3   PO01    1      68.099 134.856 100.858
HETATM  958 C3   PO01    1      69.431  64.982 100.859
HETATM  959 C3   PO01    1      69.353  66.521 100.621
HETATM  960 O3   PO01    1      68.831  66.691  99.277
HETATM  961 CR   PO01    1      67.393  68.628  99.238
HETATM  962 CR   PO01    1      67.227  69.912  98.803
HETATM  963 CR   PO01    1      68.241  70.740  98.235
HETATM  964 CR   PO01    1      69.587  70.098  98.305
HETATM  965 CR   PO01    1      69.728  68.771  98.696
HETATM  966 CR   PO01    1      68.611  68.010  99.114
HETATM  967 O3   PO01    1      74.604  76.001 101.933
HETATM  968 C3   PO01    1      73.017  77.637 102.365
HETATM  969 C3   PO01    1      73.189  76.172 101.944
HETATM  970 C3   PO01    1      72.643  75.853 100.554
HETATM  971 O3   PO01    1      71.246  75.935 100.473
HETATM  972 C3   PO01    1      68.313  72.089  96.026
HETATM  973 C3   PO01    1      66.760  72.885  97.983
HETATM  974 C3   PO01    1      68.102  72.175  97.635
HETATM  975 CR   PO01    1      70.215  73.878 100.387
HETATM  976 CR   PO01    1      69.435  72.954  99.724
HETATM  977 CR   PO01    1      69.141  73.134  98.321
HETATM  978 CR   PO01    1      69.729  74.219  97.619
HETATM  979 CR   PO01    1      70.564  75.131  98.318
HETATM  980 CR   PO01    1      70.747  74.973  99.695
HETATM  981 H    PO01    1      81.930  86.026 115.737
HETATM  982 H    PO01    1      82.476  87.723 116.027
HETATM  983 H    PO01    1      83.063  86.810 118.600
HETATM  984 H    PO01    1      80.661  86.231 119.318
HETATM  985 H    PO01    1      80.157  86.701 117.723
HETATM  986 H    PO01    1      83.090  89.483 118.295
HETATM  987 H    PO01    1      83.362  90.963 116.539
HETATM  988 H    PO01    1      79.269  90.561 115.633
HETATM  989 H    PO01    1      79.002  89.226 117.712
HETATM  990 H    PO01    1      83.778  84.258 115.650
HETATM  991 H    PO01    1      85.239  84.757 115.109
HETATM  992 H    PO01    1      82.753  85.222 113.538
HETATM  993 H    PO01    1      85.488  85.386 112.205
HETATM  994 H    PO01    1      85.439  86.752 113.233
HETATM  995 H    PO01    1      79.765  92.739 114.199
HETATM  996 H    PO01    1      80.570  92.370 112.584
HETATM  997 H    PO01    1      79.693  91.254 113.428
HETATM  998 H    PO01    1      82.601  93.239 113.355
HETATM  999 H    PO01    1      82.026  93.641 115.008
HETATM 1000 H    PO01    1      83.376  92.564 114.819
HETATM 1001 H    PO01    1      85.171  89.237 112.060
HETATM 1002 H    PO01    1      84.065  91.206 113.015
HETATM 1003 H    PO01    1      80.499  89.132 113.602
HETATM 1004 H    PO01    1      81.579  87.051 112.635
HETATM 1005 O3   PO01    1      82.451  84.901 117.999
HETATM 1006 C3   PO01    1      82.648  86.646 116.293
HETATM 1007 C3   PO01    1      82.323  86.385 117.857
HETATM 1008 C3   PO01    1      80.982  86.792 118.439
HETATM 1009 O3   PO01    1      80.971  88.153 119.027
HETATM 1010 CR   PO01    1      82.272  89.709 117.795
HETATM 1011 CR   PO01    1      82.385  90.540 116.651
HETATM 1012 CR   PO01    1      81.305  90.838 115.754
HETATM 1013 CR   PO01    1      80.068  90.361 116.235
HETATM 1014 CR   PO01    1      79.918  89.528 117.423
HETATM 1015 CR   PO01    1      81.037  89.156 118.185
HETATM 1016 O3   PO01    1      84.142  83.692 113.119
HETATM 1017 C3   PO01    1      84.263  85.140 115.207
HETATM 1018 C3   PO01    1      83.872  85.099 113.633
HETATM 1019 C3   PO01    1      84.747  86.016 112.696
HETATM 1020 O3   PO01    1      83.950  86.834 111.832
HETATM 1021 C3   PO01    1      80.326  91.993 113.640
HETATM 1022 C3   PO01    1      82.390  92.804 114.352
HETATM 1023 C3   PO01    1      81.553  91.490 114.399
HETATM 1024 CR   PO01    1      84.194  89.211 112.480
HETATM 1025 CR   PO01    1      83.572  90.314 113.054
HETATM 1026 CR   PO01    1      82.190  90.349 113.544
HETATM 1027 CR   PO01    1      81.479  89.126 113.318
HETATM 1028 CR   PO01    1      82.088  88.013 112.714
HETATM 1029 CR   PO01    1      83.407  88.022 112.333
HETATM 1030 H    PO01    1      77.756  86.363  69.508
HETATM 1031 H    PO01    1      76.959  87.836  69.075
HETATM 1032 H    PO01    1      75.415  87.318  71.161
HETATM 1033 H    PO01    1      74.315  85.388  69.978
HETATM 1034 H    PO01    1      75.673  85.380  68.818
HETATM 1035 H    PO01    1      72.207  85.719  69.270
HETATM 1036 H    PO01    1      70.758  84.782  67.479
HETATM 1037 H    PO01    1      73.378  86.152 135.198
HETATM 1038 H    PO01    1      74.784  87.014  66.185
HETATM 1039 H    PO01    1      66.199  91.199 130.113
HETATM 1040 H    PO01    1      66.434  89.605 130.839
HETATM 1041 H    PO01    1      68.476  91.804 131.301
HETATM 1042 H    PO01    1      68.990  89.995 132.861
HETATM 1043 H    PO01    1      70.171  90.039 131.580
HETATM 1044 H    PO01    1      71.753  83.026 133.817
HETATM 1045 H    PO01    1      73.095  83.790 134.344
HETATM 1046 H    PO01    1      72.290  82.665 135.318
HETATM 1047 H    PO01    1      69.126  84.245  65.781
HETATM 1048 H    PO01    1      69.350  83.460 134.908
HETATM 1049 H    PO01    1      70.185  82.933  65.677
HETATM 1050 H    PO01    1      68.406  88.132 134.179
HETATM 1051 H    PO01    1      69.514  86.613  65.153
HETATM 1052 H    PO01    1      72.090  85.276 132.611
HETATM 1053 H    PO01    1      70.890  86.814 131.098
HETATM 1054 O3   PO01    1      76.430  85.617  71.491
HETATM 1055 C3   PO01    1      77.249  87.186  69.877
HETATM 1056 C3   PO01    1      75.985  86.592  70.567
HETATM 1057 C3   PO01    1      75.090  85.977  69.510
HETATM 1058 O3   PO01    1      74.353  87.001  68.789
HETATM 1059 CR   PO01    1      72.338  85.780  68.241
HETATM 1060 CR   PO01    1      71.539  85.254  67.215
HETATM 1061 CR   PO01    1      71.929  85.308  65.800
HETATM 1062 CR   PO01    1      73.070  86.059  65.501
HETATM 1063 CR   PO01    1      73.891  86.603  66.479
HETATM 1064 CR   PO01    1      73.524  86.490  67.813
HETATM 1065 O3   PO01    1      68.626  90.637 129.576
HETATM 1066 C3   PO01    1      66.619  90.688 130.997
HETATM 1067 C3   PO01    1      68.213  90.808 130.943
HETATM 1068 C3   PO01    1      69.095  89.814 131.819
HETATM 1069 O3   PO01    1      68.943  88.440 131.548
HETATM 1070 C3   PO01    1      72.134  83.528 134.708
HETATM 1071 C3   PO01    1      69.897  83.799  65.114
HETATM 1072 C3   PO01    1      71.235  84.615  64.694
HETATM 1073 CR   PO01    1      69.156  87.495 133.862
HETATM 1074 CR   PO01    1      69.830  86.596 134.784
HETATM 1075 CR   PO01    1      70.764  85.669 134.340
HETATM 1076 CR   PO01    1      71.286  85.819 133.006
HETATM 1077 CR   PO01    1      70.622  86.724 132.128
HETATM 1078 CR   PO01    1      69.580  87.556 132.490
HETATM 1079 H    PO01    1      68.787  80.321  69.694
HETATM 1080 H    PO01    1      69.963  79.052  69.724
HETATM 1081 H    PO01    1      69.142  78.138  71.708
HETATM 1082 H    PO01    1      69.658  79.832  73.192
HETATM 1083 H    PO01    1      69.122  81.146  71.991
HETATM 1084 H    PO01    1      72.411  78.827  73.243
HETATM 1085 H    PO01    1      74.062  79.460  75.050
HETATM 1086 H    PO01    1      73.841  83.426  73.604
HETATM 1087 H    PO01    1      72.035  82.724  72.261
HETATM 1088 H    PO01    1      80.248  88.006  71.355
HETATM 1089 H    PO01    1      79.842  87.236  69.775
HETATM 1090 H    PO01    1      78.937  85.119  71.315
HETATM 1091 H    PO01    1      78.731  86.534  73.430
HETATM 1092 H    PO01    1      80.547  86.673  73.419
HETATM 1093 H    PO01    1      73.283  82.141  77.016
HETATM 1094 H    PO01    1      74.544  83.280  77.396
HETATM 1095 H    PO01    1      73.545  83.632  76.019
HETATM 1096 H    PO01    1      76.239  81.370  77.287
HETATM 1097 H    PO01    1      74.885  80.331  77.049
HETATM 1098 H    PO01    1      76.356  80.334  75.929
HETATM 1099 H    PO01    1      78.639  82.289  72.896
HETATM 1100 H    PO01    1      76.594  81.309  73.666
HETATM 1101 H    PO01    1      76.260  84.541  76.285
HETATM 1102 H    PO01    1      78.308  85.450  75.647
HETATM 1103 O3   PO01    1      67.437  79.344  71.859
HETATM 1104 C3   PO01    1      68.881  79.237  69.868
HETATM 1105 C3   PO01    1      68.818  79.137  71.433
HETATM 1106 C3   PO01    1      69.666  80.229  72.196
HETATM 1107 O3   PO01    1      71.098  80.355  71.768
HETATM 1108 CR   PO01    1      72.741  79.781  73.423
HETATM 1109 CR   PO01    1      73.772  80.176  74.348
HETATM 1110 CR   PO01    1      74.214  81.548  74.465
HETATM 1111 CR   PO01    1      73.599  82.468  73.620
HETATM 1112 CR   PO01    1      72.551  82.052  72.786
HETATM 1113 CR   PO01    1      72.066  80.755  72.705
HETATM 1114 O3   PO01    1      80.899  85.385  71.108
HETATM 1115 C3   PO01    1      79.491  87.310  70.874
HETATM 1116 C3   PO01    1      79.707  85.958  71.596
HETATM 1117 C3   PO01    1      79.668  86.045  73.168
HETATM 1118 O3   PO01    1      79.827  84.676  73.677
HETATM 1119 C3   PO01    1      74.071  82.801  76.532
HETATM 1120 C3   PO01    1      75.676  80.948  76.542
HETATM 1121 C3   PO01    1      75.022  82.054  75.601
HETATM 1122 CR   PO01    1      78.193  82.704  73.638
HETATM 1123 CR   PO01    1      76.938  82.195  74.018
HETATM 1124 CR   PO01    1      76.221  82.852  75.054
HETATM 1125 CR   PO01    1      76.723  84.082  75.540
HETATM 1126 CR   PO01    1      77.909  84.630  75.135
HETATM 1127 CR   PO01    1      78.634  84.045  74.075
HETATM 1128 H    PO01    1      78.578  81.773 113.847
HETATM 1129 H    PO01    1      80.068  81.969 112.874
HETATM 1130 H    PO01    1      78.880  79.773 113.101
HETATM 1131 H    PO01    1      77.153  79.118 111.770
HETATM 1132 H    PO01    1      76.750  80.767 111.178
HETATM 1133 H    PO01    1      74.936  82.153 112.629
HETATM 1134 H    PO01    1      72.557  82.051 112.382
HETATM 1135 H    PO01    1      72.640  77.927 112.631
HETATM 1136 H    PO01    1      74.899  78.104 113.423
HETATM 1137 H    PO01    1      70.616  76.169 102.783
HETATM 1138 H    PO01    1      69.767  77.384 103.664
HETATM 1139 H    PO01    1      72.400  76.696 104.955
HETATM 1140 H    PO01    1      69.802  76.650 106.271
HETATM 1141 H    PO01    1      70.675  78.133 106.050
HETATM 1142 H    PO01    1      70.230  79.746 114.148
HETATM 1143 H    PO01    1      69.021  78.985 112.976
HETATM 1144 H    PO01    1      70.482  78.084 113.529
HETATM 1145 H    PO01    1      69.173  81.048 111.093
HETATM 1146 H    PO01    1      69.585  81.550 112.759
HETATM 1147 H    PO01    1      70.671  81.944 111.266
HETATM 1148 H    PO01    1      71.951  79.366 107.638
HETATM 1149 H    PO01    1      71.648  80.694 109.663
HETATM 1150 H    PO01    1      70.056  77.224 111.531
HETATM 1151 H    PO01    1      70.163  75.985 109.383
HETATM 1152 O3   PO01    1      79.329  80.063 111.114
HETATM 1153 C3   PO01    1      78.967  81.856 112.789
HETATM 1154 C3   PO01    1      78.629  80.434 112.267
HETATM 1155 C3   PO01    1      77.104  80.186 112.004
HETATM 1156 O3   PO01    1      76.450  80.348 113.318
HETATM 1157 CR   PO01    1      74.449  81.320 112.708
HETATM 1158 CR   PO01    1      73.030  81.216 112.454
HETATM 1159 CR   PO01    1      72.274  79.989 112.391
HETATM 1160 CR   PO01    1      73.087  78.840 112.672
HETATM 1161 CR   PO01    1      74.442  78.925 113.071
HETATM 1162 CR   PO01    1      75.143  80.178 113.086
HETATM 1163 O3   PO01    1      71.110  75.076 104.931
HETATM 1164 C3   PO01    1      70.751  77.025 103.537
HETATM 1165 C3   PO01    1      71.374  76.500 104.828
HETATM 1166 C3   PO01    1      70.772  77.077 106.155
HETATM 1167 O3   PO01    1      71.570  76.763 107.338
HETATM 1168 C3   PO01    1      70.086  79.116 113.277
HETATM 1169 C3   PO01    1      70.017  81.148 111.791
HETATM 1170 C3   PO01    1      70.832  79.845 112.027
HETATM 1171 CR   PO01    1      71.573  78.953 108.445
HETATM 1172 CR   PO01    1      71.390  79.719 109.620
HETATM 1173 CR   PO01    1      70.847  79.046 110.789
HETATM 1174 CR   PO01    1      70.483  77.708 110.781
HETATM 1175 CR   PO01    1      70.613  76.951 109.573
HETATM 1176 CR   PO01    1      71.285  77.557 108.449
HETATM 1177 H    PO01    1      83.077 108.342 116.308
HETATM 1178 H    PO01    1      82.161 108.359 114.784
HETATM 1179 H    PO01    1      80.525 106.815 115.781
HETATM 1180 H    PO01    1      80.134 109.243 116.035
HETATM 1181 H    PO01    1      80.960 109.139 117.674
HETATM 1182 H    PO01    1      78.061 110.560 118.381
HETATM 1183 H    PO01    1      77.944 111.361 120.580
HETATM 1184 H    PO01    1      79.302 107.524 121.869
HETATM 1185 H    PO01    1      79.470 106.881 119.572
HETATM 1186 H    PO01    1      71.568 115.322 124.199
HETATM 1187 H    PO01    1      71.442 113.943 123.261
HETATM 1188 H    PO01    1      71.380 112.491 125.379
HETATM 1189 H    PO01    1      73.586 112.639 126.000
HETATM 1190 H    PO01    1      73.573 114.309 125.119
HETATM 1191 H    PO01    1      79.923 108.457 123.935
HETATM 1192 H    PO01    1      78.746 109.309 125.093
HETATM 1193 H    PO01    1      78.399 108.121 123.810
HETATM 1194 H    PO01    1      80.042 111.571 123.930
HETATM 1195 H    PO01    1      80.857 110.425 122.983
HETATM 1196 H    PO01    1      80.006 111.805 122.205
HETATM 1197 H    PO01    1      74.098 110.104 123.956
HETATM 1198 H    PO01    1      76.249 109.112 123.716
HETATM 1199 H    PO01    1      78.029 112.690 123.063
HETATM 1200 H    PO01    1      75.903 113.814 123.282
HETATM 1201 O3   PO01    1      81.483 106.704 117.634
HETATM 1202 C3   PO01    1      82.485 107.761 115.611
HETATM 1203 C3   PO01    1      81.213 107.390 116.393
HETATM 1204 C3   PO01    1      80.373 108.630 116.922
HETATM 1205 O3   PO01    1      79.062 108.361 117.401
HETATM 1206 CR   PO01    1      78.278 109.897 119.082
HETATM 1207 CR   PO01    1      78.201 110.385 120.417
HETATM 1208 CR   PO01    1      78.647 109.544 121.513
HETATM 1209 CR   PO01    1      79.086 108.240 121.148
HETATM 1210 CR   PO01    1      79.221 107.849 119.805
HETATM 1211 CR   PO01    1      78.802 108.642 118.710
HETATM 1212 O3   PO01    1      71.660 114.272 126.602
HETATM 1213 C3   PO01    1      71.190 114.333 124.246
HETATM 1214 C3   PO01    1      71.830 113.515 125.394
HETATM 1215 C3   PO01    1      73.219 113.274 125.140
HETATM 1216 O3   PO01    1      73.487 112.625 123.874
HETATM 1217 C3   PO01    1      78.970 108.969 124.055
HETATM 1218 C3   PO01    1      79.996 111.033 122.995
HETATM 1219 C3   PO01    1      78.755 110.058 122.955
HETATM 1220 CR   PO01    1      75.001 110.674 123.846
HETATM 1221 CR   PO01    1      76.231 110.088 123.651
HETATM 1222 CR   PO01    1      77.384 110.792 123.271
HETATM 1223 CR   PO01    1      77.243 112.193 123.277
HETATM 1224 CR   PO01    1      75.932 112.790 123.384
HETATM 1225 CR   PO01    1      74.776 112.064 123.672
HETATM 1226 H    PO01    1      92.350 105.572 132.283
HETATM 1227 H    PO01    1      91.747 106.075 133.683
HETATM 1228 H    PO01    1      89.389 104.976 132.699
HETATM 1229 H    PO01    1      89.090 107.356 131.278
HETATM 1230 H    PO01    1      90.601 107.754 132.145
HETATM 1231 H    PO01    1      90.500 109.209 134.037
HETATM 1232 H    PO01    1      91.606 109.387  65.580
HETATM 1233 H    PO01    1      88.783 106.611  66.946
HETATM 1234 H    PO01    1      88.076 106.112  64.699
HETATM 1235 H    PO01    1      84.303 113.437  71.577
HETATM 1236 H    PO01    1      84.050 111.695  72.139
HETATM 1237 H    PO01    1      86.214 111.963  73.514
HETATM 1238 H    PO01    1      87.707 111.791  71.654
HETATM 1239 H    PO01    1      86.629 112.845  70.674
HETATM 1240 H    PO01    1      90.319 106.063  68.784
HETATM 1241 H    PO01    1      91.988 106.534  67.974
HETATM 1242 H    PO01    1      91.446 107.014  69.692
HETATM 1243 H    PO01    1      91.993 109.337  69.421
HETATM 1244 H    PO01    1      92.504 109.011  67.722
HETATM 1245 H    PO01    1      91.374 110.172  67.936
HETATM 1246 H    PO01    1      87.154 111.492  68.328
HETATM 1247 H    PO01    1      89.157 110.517  67.399
HETATM 1248 H    PO01    1      89.000 107.448  70.226
HETATM 1249 H    PO01    1      86.945 108.462  71.182
HETATM 1250 O3   PO01    1      90.217 105.282 130.789
HETATM 1251 C3   PO01    1      91.522 105.352 132.919
HETATM 1252 C3   PO01    1      90.152 105.691 132.215
HETATM 1253 C3   PO01    1      89.717 107.146 132.209
HETATM 1254 O3   PO01    1      88.799 107.402 133.291
HETATM 1255 CR   PO01    1      90.280 108.586 134.812
HETATM 1256 CR   PO01    1      90.794 108.759  65.484
HETATM 1257 CR   PO01    1      90.204 108.074  66.621
HETATM 1258 CR   PO01    1      89.183 107.164  66.256
HETATM 1259 CR   PO01    1      88.802 106.861  64.946
HETATM 1260 CR   PO01    1      89.332 107.596 134.535
HETATM 1261 O3   PO01    1      86.521 113.927  72.963
HETATM 1262 C3   PO01    1      84.474 112.674  72.423
HETATM 1263 C3   PO01    1      86.011 112.614  72.629
HETATM 1264 C3   PO01    1      86.691 111.960  71.384
HETATM 1265 O3   PO01    1      86.078 110.783  70.779
HETATM 1266 C3   PO01    1      91.109 106.820  68.642
HETATM 1267 C3   PO01    1      91.702 109.295  68.330
HETATM 1268 C3   PO01    1      90.526 108.254  68.128
HETATM 1269 CR   PO01    1      87.597 110.681  68.792
HETATM 1270 CR   PO01    1      88.757 110.148  68.214
HETATM 1271 CR   PO01    1      89.317 108.918  68.794
HETATM 1272 CR   PO01    1      88.670 108.326  69.905
HETATM 1273 CR   PO01    1      87.541 108.942  70.453
HETATM 1274 CR   PO01    1      87.055 110.175  69.979
HETATM 1275 H    PO01    1      78.191  97.488  89.518
HETATM 1276 H    PO01    1      76.818  96.720  89.241
HETATM 1277 H    PO01    1      75.436  98.693  90.289
HETATM 1278 H    PO01    1      76.596 100.824  89.218
HETATM 1279 H    PO01    1      78.145  99.994  89.477
HETATM 1280 H    PO01    1      79.657 100.644  91.054
HETATM 1281 H    PO01    1      81.159 102.051  92.498
HETATM 1282 H    PO01    1      77.665 103.777  94.038
HETATM 1283 H    PO01    1      76.315 102.481  92.434
HETATM 1284 H    PO01    1      76.039 104.673 102.651
HETATM 1285 H    PO01    1      76.173 104.829 100.920
HETATM 1286 H    PO01    1      75.844 101.997 101.185
HETATM 1287 H    PO01    1      78.235 101.718 100.467
HETATM 1288 H    PO01    1      78.638 103.439 100.783
HETATM 1289 H    PO01    1      82.514 103.614  93.980
HETATM 1290 H    PO01    1      82.105 103.730  95.686
HETATM 1291 H    PO01    1      81.750 102.359  94.947
HETATM 1292 H    PO01    1      81.028 105.910  94.611
HETATM 1293 H    PO01    1      80.934 105.319  92.982
HETATM 1294 H    PO01    1      79.418 105.786  93.806
HETATM 1295 H    PO01    1      77.868 105.405  98.252
HETATM 1296 H    PO01    1      79.159 105.821  96.171
HETATM 1297 H    PO01    1      79.594 101.550  95.911
HETATM 1298 H    PO01    1      78.313 101.259  97.848
HETATM 1299 O3   PO01    1      75.846  98.686  88.234
HETATM 1300 C3   PO01    1      77.192  97.450  89.918
HETATM 1301 C3   PO01    1      76.306  98.723  89.593
HETATM 1302 C3   PO01    1      77.102 100.080  89.819
HETATM 1303 O3   PO01    1      77.019 100.429  91.231
HETATM 1304 CR   PO01    1      79.252 101.275  91.705
HETATM 1305 CR   PO01    1      80.045 102.168  92.429
HETATM 1306 CR   PO01    1      79.500 103.070  93.356
HETATM 1307 CR   PO01    1      78.071 103.195  93.350
HETATM 1308 CR   PO01    1      77.291 102.372  92.455
HETATM 1309 CR   PO01    1      77.901 101.374  91.682
HETATM 1310 O3   PO01    1      77.111 102.319 102.759
HETATM 1311 C3   PO01    1      75.775 104.139 101.658
HETATM 1312 C3   PO01    1      76.561 102.760 101.454
HETATM 1313 C3   PO01    1      77.803 102.781 100.523
HETATM 1314 O3   PO01    1      77.201 103.115  99.235
HETATM 1315 C3   PO01    1      81.758 103.404  94.732
HETATM 1316 C3   PO01    1      80.385 105.325  93.859
HETATM 1317 C3   PO01    1      80.296 103.855  94.405
HETATM 1318 CR   PO01    1      78.350 104.673  97.739
HETATM 1319 CR   PO01    1      79.151 104.858  96.576
HETATM 1320 CR   PO01    1      79.635 103.766  95.829
HETATM 1321 CR   PO01    1      79.343 102.477  96.379
HETATM 1322 CR   PO01    1      78.512 102.261  97.514
HETATM 1323 CR   PO01    1      78.062 103.370  98.162
HETATM 1324 H    PO01    1      65.482 118.137  71.225
HETATM 1325 H    PO01    1      66.367 116.676  70.914
HETATM 1326 H    PO01    1      66.811 117.552  68.482
HETATM 1327 H    PO01    1     135.259 116.449  67.822
HETATM 1328 H    PO01    1     134.740 116.722  69.508
HETATM 1329 H    PO01    1     135.069 113.796  67.075
HETATM 1330 H    PO01    1      65.550 112.312  65.841
HETATM 1331 H    PO01    1      69.141 113.155  67.969
HETATM 1332 H    PO01    1      67.661 114.673  69.303
HETATM 1333 H    PO01    1      70.594 103.299  68.826
HETATM 1334 H    PO01    1      69.683 102.913  70.263
HETATM 1335 H    PO01    1      69.290 105.161  70.724
HETATM 1336 H    PO01    1      70.022 105.852  68.207
HETATM 1337 H    PO01    1      71.557 106.137  68.951
HETATM 1338 H    PO01    1      66.509 110.213  65.437
HETATM 1339 H    PO01    1      67.227 111.079 134.746
HETATM 1340 H    PO01    1      68.020 109.658  64.689
HETATM 1341 H    PO01    1      69.897 111.504  64.666
HETATM 1342 H    PO01    1      68.716 112.768 135.032
HETATM 1343 H    PO01    1      69.886 112.884  65.740
HETATM 1344 H    PO01    1      71.668 108.917  68.240
HETATM 1345 H    PO01    1      70.973 110.726  66.759
HETATM 1346 H    PO01    1      66.770 109.775  67.775
HETATM 1347 H    PO01    1      67.705 108.237  69.263
HETATM 1348 O3   PO01    1      65.187 118.922  68.751
HETATM 1349 C3   PO01    1      66.307 117.705  70.615
HETATM 1350 C3   PO01    1      65.876 117.656  69.086
HETATM 1351 C3   PO01    1      64.923 116.448  68.867
HETATM 1352 O3   PO01    1      65.303 115.138  69.275
HETATM 1353 CR   PO01    1      65.386 113.702  67.258
HETATM 1354 CR   PO01    1      66.126 112.735  66.592
HETATM 1355 CR   PO01    1      67.456 112.491  66.858
HETATM 1356 CR   PO01    1      68.123 113.265  67.800
HETATM 1357 CR   PO01    1      67.311 114.171  68.511
HETATM 1358 CR   PO01    1      65.977 114.368  68.348
HETATM 1359 O3   PO01    1      71.297 104.605  71.021
HETATM 1360 C3   PO01    1      69.789 103.571  69.517
HETATM 1361 C3   PO01    1      70.162 104.894  70.174
HETATM 1362 C3   PO01    1      70.483 106.069  69.157
HETATM 1363 O3   PO01    1      70.000 107.381  69.630
HETATM 1364 C3   PO01    1      67.434 110.551  65.005
HETATM 1365 C3   PO01    1      69.272 112.183  65.172
HETATM 1366 C3   PO01    1      68.232 111.425  66.022
HETATM 1367 CR   PO01    1      70.664 109.133  68.120
HETATM 1368 CR   PO01    1      70.226 110.169  67.242
HETATM 1369 CR   PO01    1      68.824 110.433  66.992
HETATM 1370 CR   PO01    1      67.858 109.683  67.777
HETATM 1371 CR   PO01    1      68.373 108.685  68.586
HETATM 1372 CR   PO01    1      69.690 108.357  68.747
HETATM 1373 H    PO01    1      67.475  97.493  82.091
HETATM 1374 H    PO01    1      68.909  97.813  81.156
HETATM 1375 H    PO01    1      66.445  99.835  81.218
HETATM 1376 H    PO01    1      68.326 100.931  80.191
HETATM 1377 H    PO01    1      67.205 100.430  78.960
HETATM 1378 H    PO01    1      71.560  99.380  79.060
HETATM 1379 H    PO01    1      72.975 100.299  77.410
HETATM 1380 H    PO01    1      69.733 102.208  75.531
HETATM 1381 H    PO01    1      68.294 101.201  77.037
HETATM 1382 H    PO01    1      79.276  98.297  71.238
HETATM 1383 H    PO01    1      78.326  96.840  71.379
HETATM 1384 H    PO01    1      77.139  99.487  72.102
HETATM 1385 H    PO01    1      75.862  96.871  71.052
HETATM 1386 H    PO01    1      74.985  98.505  70.993
HETATM 1387 H    PO01    1      72.798 102.897  73.383
HETATM 1388 H    PO01    1      71.311 102.282  73.730
HETATM 1389 H    PO01    1      71.732 103.698  74.505
HETATM 1390 H    PO01    1      74.149 103.448  75.684
HETATM 1391 H    PO01    1      72.760 103.385  76.834
HETATM 1392 H    PO01    1      74.087 102.306  76.972
HETATM 1393 H    PO01    1      72.852  98.118  72.695
HETATM 1394 H    PO01    1      71.716  99.870  73.758
HETATM 1395 H    PO01    1      75.360 101.182  75.481
HETATM 1396 H    PO01    1      76.564  99.253  74.549
HETATM 1397 O3   PO01    1      66.320  98.308  79.852
HETATM 1398 C3   PO01    1      68.015  98.327  81.595
HETATM 1399 C3   PO01    1      67.126  99.177  80.634
HETATM 1400 C3   PO01    1      67.949 100.080  79.684
HETATM 1401 O3   PO01    1      69.044  99.423  78.963
HETATM 1402 CR   PO01    1      71.179 100.043  78.297
HETATM 1403 CR   PO01    1      72.021 100.497  77.280
HETATM 1404 CR   PO01    1      71.508 101.279  76.154
HETATM 1405 CR   PO01    1      70.150 101.595  76.214
HETATM 1406 CR   PO01    1      69.326 100.978  77.060
HETATM 1407 CR   PO01    1      69.819 100.207  78.121
HETATM 1408 O3   PO01    1      77.312  99.081  70.030
HETATM 1409 C3   PO01    1      78.413  97.878  71.809
HETATM 1410 C3   PO01    1      77.107  98.662  71.420
HETATM 1411 C3   PO01    1      75.775  97.910  71.578
HETATM 1412 O3   PO01    1      75.449  97.527  72.873
HETATM 1413 C3   PO01    1      72.103 102.748  74.154
HETATM 1414 C3   PO01    1      73.470 102.840  76.231
HETATM 1415 C3   PO01    1      72.649 101.895  75.323
HETATM 1416 CR   PO01    1      73.394  98.659  73.393
HETATM 1417 CR   PO01    1      72.751  99.748  74.008
HETATM 1418 CR   PO01    1      73.417 100.701  74.747
HETATM 1419 CR   PO01    1      74.809 100.458  74.977
HETATM 1420 CR   PO01    1      75.498  99.354  74.396
HETATM 1421 CR   PO01    1      74.788  98.511  73.567
HETATM 1422 H    PO01    1      66.104 110.573 102.474
HETATM 1423 H    PO01    1      64.980 111.875 102.101
HETATM 1424 H    PO01    1      66.709 111.295 104.551
HETATM 1425 H    PO01    1      68.037 113.488 103.805
HETATM 1426 H    PO01    1      66.692 113.613 102.508
HETATM 1427 H    PO01    1      70.333 111.441 103.355
HETATM 1428 H    PO01    1      72.513 111.796 102.642
HETATM 1429 H    PO01    1      70.967 114.436  99.772
HETATM 1430 H    PO01    1      68.653 113.830 100.470
HETATM 1431 H    PO01    1      74.525 116.057  93.351
HETATM 1432 H    PO01    1      73.104 117.081  93.269
HETATM 1433 H    PO01    1      73.166 114.259  92.196
HETATM 1434 H    PO01    1      71.587 113.753  94.274
HETATM 1435 H    PO01    1      72.244 115.361  94.930
HETATM 1436 H    PO01    1      74.960 115.028 101.061
HETATM 1437 H    PO01    1      73.235 115.629 101.056
HETATM 1438 H    PO01    1      73.817 114.549 102.365
HETATM 1439 H    PO01    1      74.586 111.965 101.840
HETATM 1440 H    PO01    1      74.071 111.294 100.310
HETATM 1441 H    PO01    1      75.326 112.418 100.357
HETATM 1442 H    PO01    1      72.233 112.133  96.337
HETATM 1443 H    PO01    1      72.011 112.047  98.726
HETATM 1444 H    PO01    1      75.310 114.635  98.875
HETATM 1445 H    PO01    1      75.345 114.626  96.421
HETATM 1446 O3   PO01    1      65.511 113.119 104.645
HETATM 1447 C3   PO01    1      65.338 111.199 102.876
HETATM 1448 C3   PO01    1      66.218 112.043 103.907
HETATM 1449 C3   PO01    1      67.277 112.940 103.146
HETATM 1450 O3   PO01    1      68.012 112.155 102.191
HETATM 1451 CR   PO01    1      70.418 111.947 102.493
HETATM 1452 CR   PO01    1      71.788 112.285 102.097
HETATM 1453 CR   PO01    1      72.001 113.179 101.017
HETATM 1454 CR   PO01    1      70.783 113.767 100.453
HETATM 1455 CR   PO01    1      69.505 113.392 100.875
HETATM 1456 CR   PO01    1      69.326 112.411 101.836
HETATM 1457 O3   PO01    1      71.386 115.337  92.407
HETATM 1458 C3   PO01    1      73.587 116.266  92.800
HETATM 1459 C3   PO01    1      72.697 114.976  92.899
HETATM 1460 C3   PO01    1      72.487 114.468  94.327
HETATM 1461 O3   PO01    1      73.667 113.866  94.804
HETATM 1462 C3   PO01    1      73.889 114.764 101.259
HETATM 1463 C3   PO01    1      74.355 112.208 100.797
HETATM 1464 C3   PO01    1      73.408 113.464 100.526
HETATM 1465 CR   PO01    1      72.764 112.771  96.868
HETATM 1466 CR   PO01    1      72.663 112.670  98.298
HETATM 1467 CR   PO01    1      73.462 113.585  99.020
HETATM 1468 CR   PO01    1      74.514 114.204  98.330
HETATM 1469 CR   PO01    1      74.564 114.270  96.926
HETATM 1470 CR   PO01    1      73.615 113.610  96.157
HETATM 1471 H    PO01    1     129.466  96.694 134.641
HETATM 1472 H    PO01    1     130.670  97.076 133.362
HETATM 1473 H    PO01    1     130.027  99.554 133.864
HETATM 1474 H    PO01    1     127.745  99.236 132.689
HETATM 1475 H    PO01    1     127.976  97.541 132.819
HETATM 1476 H    PO01    1     127.113  97.582 130.373
HETATM 1477 H    PO01    1     126.297  98.243 128.251
HETATM 1478 H    PO01    1     129.454 100.913 127.777
HETATM 1479 H    PO01    1     130.494 100.143 129.840
HETATM 1480 H    PO01    1     122.255  98.990 128.817
HETATM 1481 H    PO01    1     123.083 100.013 129.832
HETATM 1482 H    PO01    1     121.043 101.324 130.354
HETATM 1483 H    PO01    1     119.909 102.080 128.266
HETATM 1484 H    PO01    1     120.747 100.842 127.335
HETATM 1485 H    PO01    1     127.346 101.595 124.935
HETATM 1486 H    PO01    1     127.753 102.355 126.413
HETATM 1487 H    PO01    1     128.998 101.221 125.715
HETATM 1488 H    PO01    1     126.932  99.233 124.483
HETATM 1489 H    PO01    1     128.203  98.470 125.411
HETATM 1490 H    PO01    1     126.460  98.364 125.878
HETATM 1491 H    PO01    1     124.194 102.757 129.085
HETATM 1492 H    PO01    1     126.398 102.026 128.319
HETATM 1493 H    PO01    1     124.309  99.756 125.460
HETATM 1494 H    PO01    1     122.304 100.664 126.124
HETATM 1495 O3   PO01    1     128.466  98.944 135.190
HETATM 1496 C3   PO01    1     130.279  97.412 134.318
HETATM 1497 C3   PO01    1     129.385  98.696 134.103
HETATM 1498 C3   PO01    1     128.547  98.457 132.762
HETATM 1499 O3   PO01    1     129.368  98.422 131.548
HETATM 1500 CR   PO01    1     127.667  98.247 129.824
HETATM 1501 CR   PO01    1     127.174  98.690 128.577
HETATM 1502 CR   PO01    1     127.804  99.703 127.806
HETATM 1503 CR   PO01    1     129.090 100.159 128.278
HETATM 1504 CR   PO01    1     129.625  99.674 129.512
HETATM 1505 CR   PO01    1     128.865  98.752 130.286
HETATM 1506 O3   PO01    1     119.670  99.900 129.819
HETATM 1507 C3   PO01    1     122.084  99.526 129.702
HETATM 1508 C3   PO01    1     120.909 100.585 129.562
HETATM 1509 C3   PO01    1     120.784 101.477 128.242
HETATM 1510 O3   PO01    1     121.978 102.320 128.215
HETATM 1511 C3   PO01    1     127.842 101.399 125.827
HETATM 1512 C3   PO01    1     127.229  99.026 125.474
HETATM 1513 C3   PO01    1     127.137 100.204 126.506
HETATM 1514 CR   PO01    1     124.350 102.111 128.354
HETATM 1515 CR   PO01    1     125.581 101.626 127.928
HETATM 1516 CR   PO01    1     125.731 100.753 126.858
HETATM 1517 CR   PO01    1     124.496 100.432 126.221
HETATM 1518 CR   PO01    1     123.226 100.928 126.603
HETATM 1519 CR   PO01    1     123.152 101.800 127.708
HETATM 1520 H    PO01    1      83.920 119.240 133.322
HETATM 1521 H    PO01    1      83.746 120.694 132.251
HETATM 1522 H    PO01    1      81.637 121.359 132.797
HETATM 1523 H    PO01    1      80.751 118.550 132.364
HETATM 1524 H    PO01    1      82.231 118.752 131.441
HETATM 1525 H    PO01    1      80.392 118.054 129.132
HETATM 1526 H    PO01    1      78.312 117.332 128.085
HETATM 1527 H    PO01    1      76.178 120.319 130.252
HETATM 1528 H    PO01    1      78.283 120.985 131.304
HETATM 1529 H    PO01    1      78.343 116.495 121.192
HETATM 1530 H    PO01    1      76.638 116.308 121.392
HETATM 1531 H    PO01    1      76.413 118.378 119.955
HETATM 1532 H    PO01    1      77.293 119.957 121.862
HETATM 1533 H    PO01    1      77.893 118.435 122.647
HETATM 1534 H    PO01    1      75.842 116.787 129.980
HETATM 1535 H    PO01    1      74.691 116.309 128.626
HETATM 1536 H    PO01    1      76.349 116.014 128.405
HETATM 1537 H    PO01    1      74.185 118.811 129.628
HETATM 1538 H    PO01    1      74.730 120.062 128.380
HETATM 1539 H    PO01    1      73.741 118.598 127.988
HETATM 1540 H    PO01    1      76.287 120.777 124.339
HETATM 1541 H    PO01    1      76.431 120.391 126.546
HETATM 1542 H    PO01    1      75.485 116.312 126.192
HETATM 1543 H    PO01    1      75.142 116.669 123.892
HETATM 1544 O3   PO01    1      81.301 119.785 134.223
HETATM 1545 C3   PO01    1      83.412 120.230 133.186
HETATM 1546 C3   PO01    1      81.892 120.339 132.975
HETATM 1547 C3   PO01    1      81.387 119.309 131.881
HETATM 1548 O3   PO01    1      80.703 120.047 130.808
HETATM 1549 CR   PO01    1      79.455 118.515 129.404
HETATM 1550 CR   PO01    1      78.282 118.143 128.727
HETATM 1551 CR   PO01    1      77.030 118.761 129.013
HETATM 1552 CR   PO01    1      77.042 119.809 130.005
HETATM 1553 CR   PO01    1      78.256 120.233 130.585
HETATM 1554 CR   PO01    1      79.514 119.589 130.319
HETATM 1555 O3   PO01    1      78.447 118.619 119.901
HETATM 1556 C3   PO01    1      77.388 116.568 120.696
HETATM 1557 C3   PO01    1      77.295 118.105 120.535
HETATM 1558 C3   PO01    1      77.159 118.822 121.902
HETATM 1559 O3   PO01    1      75.794 118.729 122.437
HETATM 1560 C3   PO01    1      75.705 116.743 128.868
HETATM 1561 C3   PO01    1      74.484 119.038 128.618
HETATM 1562 C3   PO01    1      75.816 118.220 128.272
HETATM 1563 CR   PO01    1      76.114 119.765 124.709
HETATM 1564 CR   PO01    1      76.164 119.564 126.079
HETATM 1565 CR   PO01    1      76.033 118.337 126.707
HETATM 1566 CR   PO01    1      75.710 117.225 125.795
HETATM 1567 CR   PO01    1      75.496 117.394 124.427
HETATM 1568 CR   PO01    1      75.754 118.666 123.834
HETATM 1569 H    PO01    1     123.797 106.239  69.684
HETATM 1570 H    PO01    1     125.354 106.503  70.553
HETATM 1571 H    PO01    1     125.359 108.949  70.219
HETATM 1572 H    PO01    1     125.810 108.991  67.818
HETATM 1573 H    PO01    1     125.160 107.374  67.687
HETATM 1574 H    PO01    1     129.341 108.003  68.413
HETATM 1575 H    PO01    1     130.977 106.447  67.480
HETATM 1576 H    PO01    1     127.734 104.118  66.050
HETATM 1577 H    PO01    1     126.185 105.531  66.919
HETATM 1578 H    PO01    1     127.266 103.908 132.518
HETATM 1579 H    PO01    1     126.055 103.458 131.368
HETATM 1580 H    PO01    1     128.259 105.388 130.447
HETATM 1581 H    PO01    1     129.030 103.226 129.325
HETATM 1582 H    PO01    1     128.370 102.409 130.819
HETATM 1583 H    PO01    1     132.667 103.910  65.496
HETATM 1584 H    PO01    1     132.176 105.478  65.552
HETATM 1585 H    PO01    1     132.375 104.642  67.141
HETATM 1586 H    PO01    1     130.819 102.961  67.812
HETATM 1587 H    PO01    1     129.470 102.255  66.890
HETATM 1588 H    PO01    1     131.190 102.040  66.416
HETATM 1589 H    PO01    1     129.775 101.828 132.832
HETATM 1590 H    PO01    1     129.812 102.037 135.201
HETATM 1591 H    PO01    1     130.467 106.186 134.792
HETATM 1592 H    PO01    1     130.186 105.959 132.455
HETATM 1593 O3   PO01    1     123.577 108.822  69.086
HETATM 1594 C3   PO01    1     124.362 106.968  70.344
HETATM 1595 C3   PO01    1     124.805 108.278  69.556
HETATM 1596 C3   PO01    1     125.722 108.061  68.360
HETATM 1597 O3   PO01    1     127.009 107.594  68.684
HETATM 1598 CR   PO01    1     129.049 107.174  67.831
HETATM 1599 CR   PO01    1     129.986 106.301  67.275
HETATM 1600 CR   PO01    1     129.539 105.066  66.695
HETATM 1601 CR   PO01    1     128.168 104.875  66.566
HETATM 1602 CR   PO01    1     127.200 105.835  66.991
HETATM 1603 CR   PO01    1     127.682 106.939  67.761
HETATM 1604 O3   PO01    1     126.902 104.538 129.157
HETATM 1605 C3   PO01    1     126.723 104.282 131.665
HETATM 1606 C3   PO01    1     127.628 104.477 130.370
HETATM 1607 C3   PO01    1     128.697 103.387 130.363
HETATM 1608 O3   PO01    1     129.876 103.808 131.071
HETATM 1609 C3   PO01    1     132.028 104.570  66.073
HETATM 1610 C3   PO01    1     130.450 102.712  66.868
HETATM 1611 C3   PO01    1     130.479 104.088  66.068
HETATM 1612 CR   PO01    1     129.823 102.820 133.242
HETATM 1613 CR   PO01    1     129.885 102.882 134.662
HETATM 1614 CR   PO01    1     130.205 104.092 135.256
HETATM 1615 CR   PO01    1     130.213 105.256 134.456
HETATM 1616 CR   PO01    1     129.996 105.164 133.064
HETATM 1617 CR   PO01    1     129.872 103.930 132.437
HETATM 1618 H    PO01    1     130.376 113.580  93.107
HETATM 1619 H    PO01    1     128.897 113.351  92.259
HETATM 1620 H    PO01    1     129.935 111.081  91.262
HETATM 1621 H    PO01    1     131.281 112.272  89.675
HETATM 1622 H    PO01    1     130.878 113.951  90.508
HETATM 1623 H    PO01    1     130.533 112.511  87.329
HETATM 1624 H    PO01    1     130.378 113.971  85.448
HETATM 1625 H    PO01    1     127.823 116.503  87.718
HETATM 1626 H    PO01    1     127.982 115.058  89.527
HETATM 1627 H    PO01    1     125.750 112.655  80.288
HETATM 1628 H    PO01    1     125.004 113.979  79.456
HETATM 1629 H    PO01    1     126.706 113.897  77.726
HETATM 1630 H    PO01    1     128.808 114.045  78.650
HETATM 1631 H    PO01    1     128.267 112.923  80.001
HETATM 1632 H    PO01    1     128.697 118.417  86.280
HETATM 1633 H    PO01    1     128.564 118.522  84.497
HETATM 1634 H    PO01    1     127.366 117.627  85.402
HETATM 1635 H    PO01    1     131.290 117.120  86.303
HETATM 1636 H    PO01    1     131.511 116.051  84.898
HETATM 1637 H    PO01    1     131.074 117.676  84.810
HETATM 1638 H    PO01    1     126.216 114.777  82.286
HETATM 1639 H    PO01    1     127.107 115.302  84.524
HETATM 1640 H    PO01    1     130.817 116.256  82.906
HETATM 1641 H    PO01    1     130.006 115.863  80.609
HETATM 1642 O3   PO01    1     131.735 111.694  92.225
HETATM 1643 C3   PO01    1     129.734 112.788  92.718
HETATM 1644 C3   PO01    1     130.435 112.009  91.611
HETATM 1645 C3   PO01    1     130.585 112.889  90.325
HETATM 1646 O3   PO01    1     129.264 112.870  89.703
HETATM 1647 CR   PO01    1     130.056 113.446  87.428
HETATM 1648 CR   PO01    1     129.859 114.286  86.310
HETATM 1649 CR   PO01    1     129.156 115.486  86.405
HETATM 1650 CR   PO01    1     128.471 115.812  87.624
HETATM 1651 CR   PO01    1     128.560 114.921  88.698
HETATM 1652 CR   PO01    1     129.258 113.732  88.581
HETATM 1653 O3   PO01    1     127.247 111.842  77.969
HETATM 1654 C3   PO01    1     125.511 113.020  79.316
HETATM 1655 C3   PO01    1     126.818 113.158  78.493
HETATM 1656 C3   PO01    1     127.962 113.734  79.367
HETATM 1657 O3   PO01    1     127.539 115.006  80.015
HETATM 1658 C3   PO01    1     128.401 117.869  85.381
HETATM 1659 C3   PO01    1     130.924 116.819  85.323
HETATM 1660 C3   PO01    1     129.336 116.525  85.286
HETATM 1661 CR   PO01    1     127.206 115.084  82.348
HETATM 1662 CR   PO01    1     127.690 115.361  83.675
HETATM 1663 CR   PO01    1     128.927 115.939  83.895
HETATM 1664 CR   PO01    1     129.810 116.075  82.738
HETATM 1665 CR   PO01    1     129.365 115.837  81.396
HETATM 1666 CR   PO01    1     128.035 115.312  81.253
HETATM 1667 H    PO01    1      77.719 106.847 102.337
HETATM 1668 H    PO01    1      77.207 107.909 103.828
HETATM 1669 H    PO01    1      77.845 109.924 102.902
HETATM 1670 H    PO01    1      78.889 110.191 100.485
HETATM 1671 H    PO01    1      78.215 108.546 100.090
HETATM 1672 H    PO01    1      81.884 110.148 100.714
HETATM 1673 H    PO01    1      83.344 109.860  98.934
HETATM 1674 H    PO01    1      81.933 106.005  98.249
HETATM 1675 H    PO01    1      80.265 106.239  99.901
HETATM 1676 H    PO01    1      92.840 106.903  99.536
HETATM 1677 H    PO01    1      91.863 106.317  98.275
HETATM 1678 H    PO01    1      91.002 108.321 100.269
HETATM 1679 H    PO01    1      89.262 107.199  98.682
HETATM 1680 H    PO01    1      89.998 107.942  97.383
HETATM 1681 H    PO01    1      82.803 106.106  96.120
HETATM 1682 H    PO01    1      84.482 106.606  95.542
HETATM 1683 H    PO01    1      84.227 105.694  97.063
HETATM 1684 H    PO01    1      81.962 108.946  96.087
HETATM 1685 H    PO01    1      83.323 110.010  96.495
HETATM 1686 H    PO01    1      83.453 108.867  95.157
HETATM 1687 H    PO01    1      87.174 108.262  99.974
HETATM 1688 H    PO01    1      85.014 107.467  99.447
HETATM 1689 H    PO01    1      85.627 109.184  95.609
HETATM 1690 H    PO01    1      87.888 109.757  96.319
HETATM 1691 O3   PO01    1      76.396 108.440 101.993
HETATM 1692 C3   PO01    1      77.454 107.864 102.767
HETATM 1693 C3   PO01    1      77.637 109.223 102.041
HETATM 1694 C3   PO01    1      78.653 109.188 100.856
HETATM 1695 O3   PO01    1      79.800 108.537 101.395
HETATM 1696 CR   PO01    1      81.822 109.275 100.159
HETATM 1697 CR   PO01    1      82.746 109.106  99.127
HETATM 1698 CR   PO01    1      82.681 107.973  98.292
HETATM 1699 CR   PO01    1      81.895 106.900  98.743
HETATM 1700 CR   PO01    1      80.912 107.121  99.790
HETATM 1701 CR   PO01    1      80.802 108.350 100.479
HETATM 1702 O3   PO01    1      92.059 109.031  98.604
HETATM 1703 C3   PO01    1      91.780 106.735  99.269
HETATM 1704 C3   PO01    1      91.115 108.149  99.215
HETATM 1705 C3   PO01    1      89.807 108.078  98.445
HETATM 1706 O3   PO01    1      88.987 109.295  98.597
HETATM 1707 C3   PO01    1      83.770 106.527  96.412
HETATM 1708 C3   PO01    1      83.067 109.011  96.166
HETATM 1709 C3   PO01    1      83.677 107.930  97.153
HETATM 1710 CR   PO01    1      86.867 108.388  99.088
HETATM 1711 CR   PO01    1      85.619 107.906  98.708
HETATM 1712 CR   PO01    1      85.095 108.240  97.485
HETATM 1713 CR   PO01    1      85.968 108.911  96.561
HETATM 1714 CR   PO01    1      87.259 109.237  96.905
HETATM 1715 CR   PO01    1      87.730 108.976  98.154
HETATM 1716 H    PO01    1      66.323 114.915  88.766
HETATM 1717 H    PO01    1      66.644 116.588  88.108
HETATM 1718 H    PO01    1      68.105 116.839  89.998
HETATM 1719 H    PO01    1      65.739 115.657  91.401
HETATM 1720 H    PO01    1      65.622 117.028  90.398
HETATM 1721 H    PO01    1      69.131 117.553  92.658
HETATM 1722 H    PO01    1      70.095 116.878  94.797
HETATM 1723 H    PO01    1      66.306 115.903  96.155
HETATM 1724 H    PO01    1      65.298 116.497  94.003
HETATM 1725 H    PO01    1      74.630 122.442  95.399
HETATM 1726 H    PO01    1      74.612 122.900  97.082
HETATM 1727 H    PO01    1      73.235 120.534  96.090
HETATM 1728 H    PO01    1      73.867 121.669  98.818
HETATM 1729 H    PO01    1      74.033 119.970  98.273
HETATM 1730 H    PO01    1      68.235 115.993  99.154
HETATM 1731 H    PO01    1      67.089 116.637  98.084
HETATM 1732 H    PO01    1      67.345 114.835  98.226
HETATM 1733 H    PO01    1      69.763 114.277  97.817
HETATM 1734 H    PO01    1      68.858 114.066  96.463
HETATM 1735 H    PO01    1      70.405 114.645  96.163
HETATM 1736 H    PO01    1      73.104 118.006  98.290
HETATM 1737 H    PO01    1      71.745 116.128  97.443
HETATM 1738 H    PO01    1      68.241 118.601  97.822
HETATM 1739 H    PO01    1      69.621 120.357  98.577
HETATM 1740 O3   PO01    1      68.045 114.819  90.642
HETATM 1741 C3   PO01    1      67.059 115.668  88.686
HETATM 1742 C3   PO01    1      67.465 115.997  90.125
HETATM 1743 C3   PO01    1      66.303 116.496  91.030
HETATM 1744 O3   PO01    1      66.698 117.487  91.993
HETATM 1745 CR   PO01    1      68.513 117.201  93.376
HETATM 1746 CR   PO01    1      69.064 116.878  94.637
HETATM 1747 CR   PO01    1      68.221 116.436  95.701
HETATM 1748 CR   PO01    1      66.895 116.265  95.396
HETATM 1749 CR   PO01    1      66.265 116.592  94.180
HETATM 1750 CR   PO01    1      67.139 117.140  93.206
HETATM 1751 O3   PO01    1      72.334 122.210  96.692
HETATM 1752 C3   PO01    1      74.657 122.060  96.421
HETATM 1753 C3   PO01    1      73.366 121.314  96.824
HETATM 1754 C3   PO01    1      73.435 120.848  98.265
HETATM 1755 O3   PO01    1      72.240 120.472  98.984
HETATM 1756 C3   PO01    1      67.823 115.865  98.163
HETATM 1757 C3   PO01    1      69.577 114.716  96.873
HETATM 1758 C3   PO01    1      68.875 116.067  96.986
HETATM 1759 CR   PO01    1      72.073 118.060  98.253
HETATM 1760 CR   PO01    1      71.290 116.998  97.702
HETATM 1761 CR   PO01    1      69.859 117.187  97.468
HETATM 1762 CR   PO01    1      69.292 118.442  97.814
HETATM 1763 CR   PO01    1      70.122 119.488  98.351
HETATM 1764 CR   PO01    1      71.515 119.365  98.509
HETATM 1765 H    PO01    1      88.668 119.663 100.358
HETATM 1766 H    PO01    1      87.312 119.770  99.111
HETATM 1767 H    PO01    1      86.921 119.915 102.086
HETATM 1768 H    PO01    1      86.769 117.802 100.995
HETATM 1769 H    PO01    1      85.420 118.466 100.002
HETATM 1770 H    PO01    1      82.422 118.940 101.688
HETATM 1771 H    PO01    1      80.418 117.568 101.604
HETATM 1772 H    PO01    1      82.746 114.124 101.861
HETATM 1773 H    PO01    1      84.757 115.570 101.971
HETATM 1774 H    PO01    1      77.049 120.379  95.077
HETATM 1775 H    PO01    1      75.400 120.426  94.688
HETATM 1776 H    PO01    1      76.310 118.130  95.107
HETATM 1777 H    PO01    1      76.842 119.023  97.970
HETATM 1778 H    PO01    1      77.994 118.407  96.724
HETATM 1779 H    PO01    1      81.012 112.820 102.291
HETATM 1780 H    PO01    1      79.484 112.696 101.523
HETATM 1781 H    PO01    1      80.762 113.010 100.546
HETATM 1782 H    PO01    1      78.693 114.592 103.240
HETATM 1783 H    PO01    1      80.292 114.702 103.787
HETATM 1784 H    PO01    1      79.496 116.031 103.304
HETATM 1785 H    PO01    1      76.489 117.156 100.059
HETATM 1786 H    PO01    1      77.775 116.493 101.670
HETATM 1787 H    PO01    1      80.037 114.209  98.773
HETATM 1788 H    PO01    1      78.367 115.007  97.186
HETATM 1789 O3   PO01    1      85.335 120.745 101.000
HETATM 1790 C3   PO01    1      87.647 120.236 100.079
HETATM 1791 C3   PO01    1      86.498 119.870 101.082
HETATM 1792 C3   PO01    1      85.894 118.482 101.003
HETATM 1793 O3   PO01    1      84.899 118.129 101.993
HETATM 1794 CR   PO01    1      82.520 117.947 101.668
HETATM 1795 CR   PO01    1      81.341 117.063 101.643
HETATM 1796 CR   PO01    1      81.377 115.618 101.655
HETATM 1797 CR   PO01    1      82.699 115.116 101.809
HETATM 1798 CR   PO01    1      83.826 115.949 101.910
HETATM 1799 CR   PO01    1      83.782 117.304 101.832
HETATM 1800 O3   PO01    1      74.694 118.383  96.361
HETATM 1801 C3   PO01    1      76.110 120.308  95.544
HETATM 1802 C3   PO01    1      76.041 118.763  95.932
HETATM 1803 C3   PO01    1      76.935 118.318  97.098
HETATM 1804 O3   PO01    1      76.741 116.938  97.541
HETATM 1805 C3   PO01    1      80.355 113.287 101.508
HETATM 1806 C3   PO01    1      79.611 115.021 103.042
HETATM 1807 C3   PO01    1      80.113 114.851 101.579
HETATM 1808 CR   PO01    1      77.301 116.715  99.747
HETATM 1809 CR   PO01    1      78.108 116.244 100.723
HETATM 1810 CR   PO01    1      79.195 115.322 100.438
HETATM 1811 CR   PO01    1      79.327 114.846  99.047
HETATM 1812 CR   PO01    1      78.465 115.424  98.103
HETATM 1813 CR   PO01    1      77.535 116.462  98.432
HETATM 1814 H    PO01    1      74.617 111.532 107.223
HETATM 1815 H    PO01    1      76.460 111.653 107.115
HETATM 1816 H    PO01    1      76.173 111.808 104.767
HETATM 1817 H    PO01    1      75.042 109.925 104.159
HETATM 1818 H    PO01    1      74.034 109.870 105.467
HETATM 1819 H    PO01    1      77.733 109.563 107.833
HETATM 1820 H    PO01    1      77.720 108.520 109.910
HETATM 1821 H    PO01    1      73.740 107.144 109.265
HETATM 1822 H    PO01    1      73.882 107.920 107.012
HETATM 1823 H    PO01    1      73.562 111.807 117.685
HETATM 1824 H    PO01    1      75.067 111.319 118.495
HETATM 1825 H    PO01    1      75.426 109.666 116.448
HETATM 1826 H    PO01    1      76.175 112.175 116.399
HETATM 1827 H    PO01    1      74.896 112.404 115.222
HETATM 1828 H    PO01    1      73.373 106.675 111.628
HETATM 1829 H    PO01    1      74.205 105.307 110.649
HETATM 1830 H    PO01    1      74.525 105.439 112.340
HETATM 1831 H    PO01    1      77.726 106.292 110.884
HETATM 1832 H    PO01    1      76.879 105.102 111.797
HETATM 1833 H    PO01    1      76.524 105.162 109.972
HETATM 1834 H    PO01    1      74.819 111.078 112.639
HETATM 1835 H    PO01    1      74.217 109.266 111.320
HETATM 1836 H    PO01    1      77.300 107.073 113.259
HETATM 1837 H    PO01    1      77.546 108.970 114.839
HETATM 1838 O3   PO01    1      74.041 112.195 104.713
HETATM 1839 C3   PO01    1      75.517 112.069 106.784
HETATM 1840 C3   PO01    1      75.246 111.576 105.322
HETATM 1841 C3   PO01    1      75.056 110.117 105.194
HETATM 1842 O3   PO01    1      76.035 109.220 105.887
HETATM 1843 CR   PO01    1      76.959 108.985 108.066
HETATM 1844 CR   PO01    1      76.878 108.401 109.327
HETATM 1845 CR   PO01    1      75.735 107.612 109.710
HETATM 1846 CR   PO01    1      74.607 107.538 108.907
HETATM 1847 CR   PO01    1      74.663 108.121 107.625
HETATM 1848 CR   PO01    1      75.805 108.875 107.208
HETATM 1849 O3   PO01    1      73.541 110.206 115.594
HETATM 1850 C3   PO01    1      74.281 111.002 117.795
HETATM 1851 C3   PO01    1      74.791 110.586 116.356
HETATM 1852 C3   PO01    1      75.622 111.684 115.664
HETATM 1853 O3   PO01    1      76.636 111.230 114.741
HETATM 1854 C3   PO01    1      74.336 106.079 111.437
HETATM 1855 C3   PO01    1      76.784 105.744 110.922
HETATM 1856 C3   PO01    1      75.639 106.904 111.039
HETATM 1857 CR   PO01    1      75.288 110.241 112.894
HETATM 1858 CR   PO01    1      74.932 109.143 112.057
HETATM 1859 CR   PO01    1      75.772 107.942 112.100
HETATM 1860 CR   PO01    1      76.679 107.864 113.123
HETATM 1861 CR   PO01    1      76.902 108.930 114.092
HETATM 1862 CR   PO01    1      76.223 110.190 113.945
HETATM 1863 H    PO01    1      71.607 105.438 130.525
HETATM 1864 H    PO01    1      73.074 104.714 130.726
HETATM 1865 H    PO01    1      73.611 106.966 129.857
HETATM 1866 H    PO01    1      73.003 108.950 131.128
HETATM 1867 H    PO01    1      72.163 108.020 132.197
HETATM 1868 H    PO01    1      69.288 108.490 131.907
HETATM 1869 H    PO01    1      67.703 110.422 131.948
HETATM 1870 H    PO01    1      69.691 112.223 129.036
HETATM 1871 H    PO01    1      71.256 110.408 128.810
HETATM 1872 H    PO01    1     133.061 108.010 127.725
HETATM 1873 H    PO01    1     131.993 108.382 126.316
HETATM 1874 H    PO01    1     130.825 108.452 129.129
HETATM 1875 H    PO01    1     131.571 110.975 129.342
HETATM 1876 H    PO01    1     132.405 110.710 127.816
HETATM 1877 H    PO01    1      68.480 113.441 132.037
HETATM 1878 H    PO01    1      66.945 114.221 131.900
HETATM 1879 H    PO01    1      67.069 112.655 132.818
HETATM 1880 H    PO01    1      66.560 114.092 129.341
HETATM 1881 H    PO01    1      68.201 114.205 129.648
HETATM 1882 H    PO01    1      67.671 113.130 128.451
HETATM 1883 H    PO01    1     133.552 111.422 131.543
HETATM 1884 H    PO01    1      64.836 112.595 132.056
HETATM 1885 H    PO01    1      66.566 110.808 128.485
HETATM 1886 H    PO01    1     135.207 109.786 127.964
HETATM 1887 O3   PO01    1      74.347 106.884 131.793
HETATM 1888 C3   PO01    1      72.457 105.483 131.142
HETATM 1889 C3   PO01    1      73.217 106.876 130.890
HETATM 1890 C3   PO01    1      72.371 108.144 131.185
HETATM 1891 O3   PO01    1      71.238 108.164 130.255
HETATM 1892 CR   PO01    1      69.369 109.271 131.281
HETATM 1893 CR   PO01    1      68.475 110.311 131.356
HETATM 1894 CR   PO01    1      68.480 111.339 130.478
HETATM 1895 CR   PO01    1      69.603 111.419 129.638
HETATM 1896 CR   PO01    1      70.550 110.328 129.520
HETATM 1897 CR   PO01    1      70.400 109.240 130.354
HETATM 1898 O3   PO01    1     129.998 109.516 127.524
HETATM 1899 C3   PO01    1     131.997 107.986 127.377
HETATM 1900 C3   PO01    1     131.120 109.040 128.220
HETATM 1901 C3   PO01    1     132.061 110.223 128.760
HETATM 1902 O3   PO01    1     133.147 109.533 129.530
HETATM 1903 C3   PO01    1      67.404 113.162 131.910
HETATM 1904 C3   PO01    1      67.421 113.517 129.437
HETATM 1905 C3   PO01    1      67.315 112.401 130.558
HETATM 1906 CR   PO01    1     134.349 111.209 130.977
HETATM 1907 CR   PO01    1      64.847 111.959 131.220
HETATM 1908 CR   PO01    1      65.969 111.735 130.306
HETATM 1909 CR   PO01    1      65.797 110.946 129.167
HETATM 1910 CR   PO01    1     135.239 110.308 128.830
HETATM 1911 CR   PO01    1     134.222 110.378 129.784
HETATM 1912 H    PO01    1      77.450 104.932  69.728
HETATM 1913 H    PO01    1      77.537 106.604  69.746
HETATM 1914 H    PO01    1      75.792 106.090  68.380
HETATM 1915 H    PO01    1      73.938 104.618  68.756
HETATM 1916 H    PO01    1      74.128 104.730  70.437
HETATM 1917 H    PO01    1      74.197 101.701  71.253
HETATM 1918 H    PO01    1      72.885  99.936  70.483
HETATM 1919 H    PO01    1      74.159 100.446  66.490
HETATM 1920 H    PO01    1      75.443 102.278  67.165
HETATM 1921 H    PO01    1      67.977 100.180 130.496
HETATM 1922 H    PO01    1      67.397  99.151 131.841
HETATM 1923 H    PO01    1      66.799 101.572 133.031
HETATM 1924 H    PO01    1      69.304 101.853 133.737
HETATM 1925 H    PO01    1      69.604 100.505 132.785
HETATM 1926 H    PO01    1      73.929  97.936  66.389
HETATM 1927 H    PO01    1      74.589  97.512  67.798
HETATM 1928 H    PO01    1      73.115  96.679  67.161
HETATM 1929 H    PO01    1      71.229  97.106  68.528
HETATM 1930 H    PO01    1      72.248  97.571  69.836
HETATM 1931 H    PO01    1      70.812  98.619  69.397
HETATM 1932 H    PO01    1      69.409  97.789 135.262
HETATM 1933 H    PO01    1      71.244  97.274  66.017
HETATM 1934 H    PO01    1      71.415 101.209  67.192
HETATM 1935 H    PO01    1      69.932 101.848  65.450
HETATM 1936 O3   PO01    1      74.911 107.054  69.967
HETATM 1937 C3   PO01    1      76.956 105.782  70.100
HETATM 1938 C3   PO01    1      75.546 105.931  69.402
HETATM 1939 C3   PO01    1      74.692 104.640  69.519
HETATM 1940 O3   PO01    1      75.483 103.410  69.589
HETATM 1941 CR   PO01    1      74.167 101.504  70.205
HETATM 1942 CR   PO01    1      73.429 100.357  69.760
HETATM 1943 CR   PO01    1      73.326  99.928  68.420
HETATM 1944 CR   PO01    1      74.093 100.689  67.505
HETATM 1945 CR   PO01    1      74.921 101.763  67.888
HETATM 1946 CR   PO01    1      74.888 102.205  69.203
HETATM 1947 O3   PO01    1      68.080 102.317 131.541
HETATM 1948 C3   PO01    1      67.216 100.140 131.391
HETATM 1949 C3   PO01    1      67.650 101.248 132.395
HETATM 1950 C3   PO01    1      68.847 100.920 133.404
HETATM 1951 O3   PO01    1      68.456 100.103 134.559
HETATM 1952 C3   PO01    1      73.593  97.655  67.342
HETATM 1953 C3   PO01    1      71.637  97.986  69.016
HETATM 1954 C3   PO01    1      72.522  98.739  67.948
HETATM 1955 CR   PO01    1      69.862  98.580  65.076
HETATM 1956 CR   PO01    1      70.879  98.215  65.973
HETATM 1957 CR   PO01    1      71.539  99.138  66.804
HETATM 1958 CR   PO01    1      71.045 100.467  66.632
HETATM 1959 CR   PO01    1      70.161 100.883  65.544
HETATM 1960 CR   PO01    1      69.502  99.909  64.817
HETATM 1961 H    PO01    1     118.843 126.756  71.782
HETATM 1962 H    PO01    1     120.063 127.267  70.599
HETATM 1963 H    PO01    1     118.200 126.108  68.978
HETATM 1964 H    PO01    1     119.041 123.869  69.519
HETATM 1965 H    PO01    1     119.318 124.206  71.177
HETATM 1966 H    PO01    1     121.704 126.220  71.949
HETATM 1967 H    PO01    1     123.796 125.605  72.887
HETATM 1968 H    PO01    1     124.499 122.764  69.968
HETATM 1969 H    PO01    1     122.162 123.270  69.147
HETATM 1970 H    PO01    1     133.339 122.185  68.048
HETATM 1971 H    PO01    1     131.835 121.727  68.432
HETATM 1972 H    PO01    1     131.272 123.782  66.571
HETATM 1973 H    PO01    1     130.805 125.366  68.505
HETATM 1974 H    PO01    1     131.417 123.949  69.564
HETATM 1975 H    PO01    1     125.448 124.121  74.401
HETATM 1976 H    PO01    1     127.122 123.999  73.768
HETATM 1977 H    PO01    1     126.194 125.319  73.280
HETATM 1978 H    PO01    1     125.129 121.290  72.024
HETATM 1979 H    PO01    1     126.062 121.529  73.521
HETATM 1980 H    PO01    1     124.408 122.079  73.383
HETATM 1981 H    PO01    1     129.040 121.665  69.748
HETATM 1982 H    PO01    1     127.359 121.534  71.343
HETATM 1983 H    PO01    1     126.217 125.506  70.649
HETATM 1984 H    PO01    1     127.927 125.758  68.930
HETATM 1985 O3   PO01    1     117.056 125.547  70.670
HETATM 1986 C3   PO01    1     118.991 127.016  70.767
HETATM 1987 C3   PO01    1     118.311 125.834  70.048
HETATM 1988 C3   PO01    1     119.319 124.651  70.170
HETATM 1989 O3   PO01    1     120.684 125.011  69.810
HETATM 1990 CR   PO01    1     122.192 125.373  71.636
HETATM 1991 CR   PO01    1     123.427 125.028  72.181
HETATM 1992 CR   PO01    1     124.271 124.006  71.654
HETATM 1993 CR   PO01    1     123.838 123.344  70.474
HETATM 1994 CR   PO01    1     122.555 123.658  69.945
HETATM 1995 CR   PO01    1     121.777 124.648  70.547
HETATM 1996 O3   PO01    1     133.038 124.537  67.211
HETATM 1997 C3   PO01    1     132.340 122.245  67.624
HETATM 1998 C3   PO01    1     131.885 123.727  67.469
HETATM 1999 C3   PO01    1     130.956 124.257  68.541
HETATM 2000 O3   PO01    1     129.641 123.643  68.228
HETATM 2001 C3   PO01    1     126.107 124.227  73.504
HETATM 2002 C3   PO01    1     125.312 122.001  72.812
HETATM 2003 C3   PO01    1     125.585 123.459  72.299
HETATM 2004 CR   PO01    1     128.564 122.557  69.944
HETATM 2005 CR   PO01    1     127.580 122.493  70.935
HETATM 2006 CR   PO01    1     126.750 123.589  71.309
HETATM 2007 CR   PO01    1     126.922 124.787  70.493
HETATM 2008 CR   PO01    1     127.890 124.870  69.541
HETATM 2009 CR   PO01    1     128.733 123.756  69.242
HETATM 2010 H    PO01    1     126.121 121.832  65.121
HETATM 2011 H    PO01    1     126.332 120.128  64.851
HETATM 2012 H    PO01    1     124.891 119.768  66.985
HETATM 2013 H    PO01    1     126.398 121.101  68.861
HETATM 2014 H    PO01    1     127.397 121.419  67.429
HETATM 2015 H    PO01    1     129.232 119.075  69.815
HETATM 2016 H    PO01    1     129.130 118.202  72.083
HETATM 2017 H    PO01    1     125.140 117.091  71.076
HETATM 2018 H    PO01    1     125.299 118.296  68.993
HETATM 2019 H    PO01    1     123.099 119.310  78.642
HETATM 2020 H    PO01    1     121.983 119.313  79.986
HETATM 2021 H    PO01    1     120.720 118.679  78.117
HETATM 2022 H    PO01    1     121.128 116.583  76.882
HETATM 2023 H    PO01    1     122.629 116.475  77.721
HETATM 2024 H    PO01    1     127.653 115.129  71.554
HETATM 2025 H    PO01    1     127.279 114.412  73.221
HETATM 2026 H    PO01    1     125.972 114.871  72.104
HETATM 2027 H    PO01    1     128.401 117.630  74.303
HETATM 2028 H    PO01    1     127.935 116.057  74.829
HETATM 2029 H    PO01    1     129.057 116.174  73.509
HETATM 2030 H    PO01    1     124.156 119.697  75.267
HETATM 2031 H    PO01    1     126.161 119.043  73.971
HETATM 2032 H    PO01    1     124.678 115.066  73.962
HETATM 2033 H    PO01    1     122.854 115.625  75.371
HETATM 2034 O3   PO01    1     124.681 121.876  67.497
HETATM 2035 C3   PO01    1     125.626 120.918  65.361
HETATM 2036 C3   PO01    1     125.464 120.743  66.945
HETATM 2037 C3   PO01    1     126.715 120.733  67.870
HETATM 2038 O3   PO01    1     127.340 119.413  68.029
HETATM 2039 CR   PO01    1     128.392 118.756  70.128
HETATM 2040 CR   PO01    1     128.307 118.191  71.424
HETATM 2041 CR   PO01    1     127.089 117.523  71.829
HETATM 2042 CR   PO01    1     125.998 117.591  70.906
HETATM 2043 CR   PO01    1     126.090 118.185  69.621
HETATM 2044 CR   PO01    1     127.269 118.773  69.273
HETATM 2045 O3   PO01    1     120.648 117.096  79.448
HETATM 2046 C3   PO01    1     122.501 118.689  79.329
HETATM 2047 C3   PO01    1     121.386 117.977  78.553
HETATM 2048 C3   PO01    1     121.870 117.192  77.364
HETATM 2049 O3   PO01    1     122.415 118.110  76.369
HETATM 2050 C3   PO01    1     126.933 115.133  72.435
HETATM 2051 C3   PO01    1     128.149 116.622  73.963
HETATM 2052 C3   PO01    1     126.903 116.621  73.029
HETATM 2053 CR   PO01    1     124.250 118.688  74.980
HETATM 2054 CR   PO01    1     125.485 118.315  74.264
HETATM 2055 CR   PO01    1     125.651 116.976  73.876
HETATM 2056 CR   PO01    1     124.662 116.050  74.198
HETATM 2057 CR   PO01    1     123.575 116.343  75.033
HETATM 2058 CR   PO01    1     123.326 117.696  75.406
HETATM 2059 H    PO01    1      73.386 125.950  72.819
HETATM 2060 H    PO01    1      74.497 126.414  71.566
HETATM 2061 H    PO01    1      71.565 125.961  70.962
HETATM 2062 H    PO01    1      71.319 128.558  71.480
HETATM 2063 H    PO01    1      72.728 128.349  72.418
HETATM 2064 H    PO01    1      71.193 125.054  74.531
HETATM 2065 H    PO01    1      69.630 123.293  74.042
HETATM 2066 H    PO01    1      67.703 125.476  71.111
HETATM 2067 H    PO01    1      69.053 127.275  71.712
HETATM 2068 H    PO01    1     131.712 128.483  74.275
HETATM 2069 H    PO01    1     130.625 128.097  72.983
HETATM 2070 H    PO01    1     132.837 126.564  74.232
HETATM 2071 H    PO01    1     132.755 125.928  71.470
HETATM 2072 H    PO01    1     131.145 125.429  71.884
HETATM 2073 H    PO01    1      68.251 123.087  70.128
HETATM 2074 H    PO01    1      69.392 122.179  71.076
HETATM 2075 H    PO01    1      67.776 121.510  70.597
HETATM 2076 H    PO01    1      66.910 121.088  73.010
HETATM 2077 H    PO01    1      68.732 121.094  73.132
HETATM 2078 H    PO01    1      67.691 121.890  74.290
HETATM 2079 H    PO01    1     134.112 123.257  70.599
HETATM 2080 H    PO01    1      65.767 122.657  70.380
HETATM 2081 H    PO01    1      66.382 124.360  74.185
HETATM 2082 H    PO01    1     134.694 124.901  74.381
HETATM 2083 O3   PO01    1      72.803 127.097  69.696
HETATM 2084 C3   PO01    1      73.575 125.855  71.776
HETATM 2085 C3   PO01    1      72.403 126.622  71.040
HETATM 2086 C3   PO01    1      71.882 127.785  72.013
HETATM 2087 O3   PO01    1      71.234 127.334  73.275
HETATM 2088 CR   PO01    1      70.473 125.141  73.834
HETATM 2089 CR   PO01    1      69.582 124.096  73.543
HETATM 2090 CR   PO01    1      68.587 124.154  72.558
HETATM 2091 CR   PO01    1      68.410 125.370  71.913
HETATM 2092 CR   PO01    1      69.220 126.469  72.223
HETATM 2093 CR   PO01    1      70.253 126.350  73.128
HETATM 2094 O3   PO01    1     130.858 126.023  74.306
HETATM 2095 C3   PO01    1     131.647 127.988  73.290
HETATM 2096 C3   PO01    1     131.971 126.505  73.595
HETATM 2097 C3   PO01    1     132.190 125.544  72.306
HETATM 2098 O3   PO01    1     132.731 124.235  72.725
HETATM 2099 C3   PO01    1      68.324 122.435  70.951
HETATM 2100 C3   PO01    1      67.801 121.688  73.230
HETATM 2101 C3   PO01    1      67.714 122.947  72.298
HETATM 2102 CR   PO01    1     134.748 123.495  71.324
HETATM 2103 CR   PO01    1      65.479 123.286  71.094
HETATM 2104 CR   PO01    1      66.272 123.472  72.236
HETATM 2105 CR   PO01    1      65.719 124.101  73.417
HETATM 2106 CR   PO01    1     135.022 124.444  73.546
HETATM 2107 CR   PO01    1     134.127 124.059  72.501
HETATM 2108 H    PO01    1     123.872 123.435 110.005
HETATM 2109 H    PO01    1     122.731 124.706 110.453
HETATM 2110 H    PO01    1     122.735 123.521 107.705
HETATM 2111 H    PO01    1     121.157 121.831 108.130
HETATM 2112 H    PO01    1     121.312 122.102 109.913
HETATM 2113 H    PO01    1     121.941 120.775 106.481
HETATM 2114 H    PO01    1     123.351 120.563 104.513
HETATM 2115 H    PO01    1     126.598 119.718 107.068
HETATM 2116 H    PO01    1     125.409 120.478 108.881
HETATM 2117 H    PO01    1     124.176 126.280  99.393
HETATM 2118 H    PO01    1     124.417 127.159  97.890
HETATM 2119 H    PO01    1     124.460 124.779  97.548
HETATM 2120 H    PO01    1     126.814 124.030  99.344
HETATM 2121 H    PO01    1     125.941 123.112  98.218
HETATM 2122 H    PO01    1     127.894 121.043 105.234
HETATM 2123 H    PO01    1     128.012 119.244 105.172
HETATM 2124 H    PO01    1     128.279 120.136 103.707
HETATM 2125 H    PO01    1     126.589 118.158 103.176
HETATM 2126 H    PO01    1     125.948 117.934 104.842
HETATM 2127 H    PO01    1     124.906 118.288 103.596
HETATM 2128 H    PO01    1     125.220 124.310 102.532
HETATM 2129 H    PO01    1     125.866 122.811 104.381
HETATM 2130 H    PO01    1     125.839 119.621 101.617
HETATM 2131 H    PO01    1     125.475 121.143  99.779
HETATM 2132 O3   PO01    1     121.137 124.394 108.542
HETATM 2133 C3   PO01    1     123.251 124.270 109.623
HETATM 2134 C3   PO01    1     122.233 123.585 108.641
HETATM 2135 C3   PO01    1     121.805 122.138 108.895
HETATM 2136 O3   PO01    1     122.817 121.149 109.009
HETATM 2137 CR   PO01    1     122.932 120.640 106.584
HETATM 2138 CR   PO01    1     123.783 120.550 105.447
HETATM 2139 CR   PO01    1     125.162 120.297 105.520
HETATM 2140 CR   PO01    1     125.670 120.092 106.879
HETATM 2141 CR   PO01    1     124.874 120.479 108.013
HETATM 2142 CR   PO01    1     123.480 120.705 107.890
HETATM 2143 O3   PO01    1     126.288 125.235  96.858
HETATM 2144 C3   PO01    1     124.957 126.534  98.640
HETATM 2145 C3   PO01    1     125.395 125.141  97.989
HETATM 2146 C3   PO01    1     125.830 123.929  98.885
HETATM 2147 O3   PO01    1     124.853 123.684  99.988
HETATM 2148 C3   PO01    1     127.675 120.101 104.659
HETATM 2149 C3   PO01    1     125.888 118.515 103.911
HETATM 2150 C3   PO01    1     126.092 120.032 104.333
HETATM 2151 CR   PO01    1     125.519 123.326 102.388
HETATM 2152 CR   PO01    1     125.750 122.442 103.432
HETATM 2153 CR   PO01    1     125.893 121.071 103.194
HETATM 2154 CR   PO01    1     125.772 120.619 101.818
HETATM 2155 CR   PO01    1     125.518 121.535 100.808
HETATM 2156 CR   PO01    1     125.323 122.878 101.032
HETATM 2157 H    PO01    1     134.831  65.756 131.965
HETATM 2158 H    PO01    1      64.787  65.422 130.367
HETATM 2159 H    PO01    1      66.204  65.709 132.957
HETATM 2160 H    PO01    1      67.557  64.890 130.326
HETATM 2161 H    PO01    1      67.476 134.508 131.835
HETATM 2162 H    PO01    1      69.806 133.929 132.667
HETATM 2163 H    PO01    1      71.806 133.027 131.856
HETATM 2164 H    PO01    1      72.187  65.592 129.300
HETATM 2165 H    PO01    1      70.346  66.723 130.378
HETATM 2166 H    PO01    1      79.607  69.258 132.098
HETATM 2167 H    PO01    1      80.574  67.786 131.660
HETATM 2168 H    PO01    1      80.092  68.497 129.162
HETATM 2169 H    PO01    1      77.591  68.410 129.369
HETATM 2170 H    PO01    1      77.650  68.299 131.129
HETATM 2171 H    PO01    1      73.409 131.854 130.520
HETATM 2172 H    PO01    1      75.070 132.399 130.081
HETATM 2173 H    PO01    1      74.238 132.980 131.475
HETATM 2174 H    PO01    1      73.036 134.298 127.610
HETATM 2175 H    PO01    1      73.942 132.826 127.995
HETATM 2176 H    PO01    1      72.285 132.880 128.522
HETATM 2177 H    PO01    1      76.496  66.077 132.100
HETATM 2178 H    PO01    1      74.578  64.756 131.962
HETATM 2179 H    PO01    1      75.093 135.087 127.890
HETATM 2180 H    PO01    1      77.019  65.824 127.947
HETATM 2181 O3   PO01    1      66.286  67.004 131.277
HETATM 2182 C3   PO01    1      64.900  65.149 131.435
HETATM 2183 C3   PO01    1      66.299  65.688 131.838
HETATM 2184 C3   PO01    1      67.580  64.930 131.405
HETATM 2185 O3   PO01    1      68.773  65.535 132.047
HETATM 2186 CR   PO01    1      70.370 134.473 132.060
HETATM 2187 CR   PO01    1      71.611 133.986 131.573
HETATM 2188 CR   PO01    1      72.261 134.548 130.451
HETATM 2189 CR   PO01    1      71.740  65.127 130.004
HETATM 2190 CR   PO01    1      70.604  65.748 130.582
HETATM 2191 CR   PO01    1      69.906  65.026 131.562
HETATM 2192 O3   PO01    1      79.192  70.304 129.770
HETATM 2193 C3   PO01    1      80.273  68.829 131.370
HETATM 2194 C3   PO01    1      79.489  68.913 130.062
HETATM 2195 C3   PO01    1      78.186  68.066 130.171
HETATM 2196 O3   PO01    1      78.253  66.635 130.129
HETATM 2197 C3   PO01    1      74.087 132.686 130.466
HETATM 2198 C3   PO01    1      73.138 133.481 128.404
HETATM 2199 C3   PO01    1      73.520 133.985 129.782
HETATM 2200 CR   PO01    1      76.164  65.778 131.179
HETATM 2201 CR   PO01    1      75.040  64.935 131.125
HETATM 2202 CR   PO01    1      74.662 135.002 129.878
HETATM 2203 CR   PO01    1      75.414  64.748 128.765
HETATM 2204 CR   PO01    1      76.513  65.590 128.822
HETATM 2205 CR   PO01    1      77.003  66.072 130.060
HETATM 2206 H    PO01    1      71.000  65.113  75.318
HETATM 2207 H    PO01    1      72.504  65.630  75.771
HETATM 2208 H    PO01    1      71.872  67.960  75.614
HETATM 2209 H    PO01    1      70.337  68.109  77.685
HETATM 2210 H    PO01    1      71.799  67.213  77.686
HETATM 2211 H    PO01    1      69.419  67.278  79.980
HETATM 2212 H    PO01    1      67.211  67.347  80.867
HETATM 2213 H    PO01    1      65.894  65.435  77.363
HETATM 2214 H    PO01    1      67.945  65.430  76.516
HETATM 2215 H    PO01    1      70.177 135.221  85.556
HETATM 2216 H    PO01    1      68.873 134.510  84.596
HETATM 2217 H    PO01    1      68.549  66.417  84.031
HETATM 2218 H    PO01    1      66.896  66.738  85.561
HETATM 2219 H    PO01    1      67.571  65.420  86.601
HETATM 2220 H    PO01    1     134.863  68.264  78.579
HETATM 2221 H    PO01    1     134.029  67.978  80.010
HETATM 2222 H    PO01    1      65.056  68.716  80.174
HETATM 2223 H    PO01    1     133.409  65.840  79.479
HETATM 2224 H    PO01    1     134.286  66.168  78.045
HETATM 2225 H    PO01    1     134.704 135.318  78.927
HETATM 2226 H    PO01    1      64.872  66.890  84.432
HETATM 2227 H    PO01    1     134.754  67.422  82.384
HETATM 2228 H    PO01    1      65.719 134.731  80.569
HETATM 2229 H    PO01    1      66.364 133.944  82.772
HETATM 2230 O3   PO01    1      69.839  67.883  75.156
HETATM 2231 C3   PO01    1      71.555  65.972  75.188
HETATM 2232 C3   PO01    1      71.026  67.322  75.739
HETATM 2233 C3   PO01    1      70.816  67.213  77.259
HETATM 2234 O3   PO01    1      70.183  66.030  77.800
HETATM 2235 CR   PO01    1      68.639  66.888  79.465
HETATM 2236 CR   PO01    1      67.341  66.963  79.946
HETATM 2237 CR   PO01    1      66.229  66.435  79.264
HETATM 2238 CR   PO01    1      66.558  65.835  77.968
HETATM 2239 CR   PO01    1      67.821  65.807  77.464
HETATM 2240 CR   PO01    1      68.908  66.248  78.226
HETATM 2241 O3   PO01    1      69.570  66.848  85.764
HETATM 2242 C3   PO01    1      69.617 135.313  84.642
HETATM 2243 C3   PO01    1      68.815  65.925  84.927
HETATM 2244 C3   PO01    1      67.399  65.740  85.572
HETATM 2245 O3   PO01    1      66.472  64.729  84.974
HETATM 2246 C3   PO01    1     135.042  67.991  79.660
HETATM 2247 C3   PO01    1     134.367  65.717  78.998
HETATM 2248 C3   PO01    1      64.854  66.506  79.838
HETATM 2249 CR   PO01    1      65.154  66.265  83.669
HETATM 2250 CR   PO01    1      64.685  66.623  82.425
HETATM 2251 CR   PO01    1      64.928  65.925  81.255
HETATM 2252 CR   PO01    1      65.488 135.300  81.409
HETATM 2253 CR   PO01    1      65.982 134.894  82.714
HETATM 2254 CR   PO01    1      65.929  65.085  83.809
HETATM 2255 H    PO01    1      94.885  70.284  93.322
HETATM 2256 H    PO01    1      94.608  70.525  91.573
HETATM 2257 H    PO01    1      92.246  70.935  92.074
HETATM 2258 H    PO01    1      93.041  68.529  93.632
HETATM 2259 H    PO01    1      93.132  68.410  91.994
HETATM 2260 H    PO01    1      91.489  68.172  90.047
HETATM 2261 H    PO01    1      89.756  68.600  88.567
HETATM 2262 H    PO01    1      87.197  69.678  91.701
HETATM 2263 H    PO01    1      88.941  69.184  93.191
HETATM 2264 H    PO01    1      83.084  66.021  85.499
HETATM 2265 H    PO01    1      83.515  67.337  84.291
HETATM 2266 H    PO01    1      85.586  65.979  83.535
HETATM 2267 H    PO01    1      85.535 134.167  84.562
HETATM 2268 H    PO01    1      84.739 134.842  85.990
HETATM 2269 H    PO01    1      86.030  70.777  90.223
HETATM 2270 H    PO01    1      85.062  70.280  88.749
HETATM 2271 H    PO01    1      85.271  69.253  90.179
HETATM 2272 H    PO01    1      87.468  71.701  88.625
HETATM 2273 H    PO01    1      88.598  70.749  87.830
HETATM 2274 H    PO01    1      87.021  70.909  87.136
HETATM 2275 H    PO01    1      86.016  65.126  88.216
HETATM 2276 H    PO01    1      86.043  67.166  89.486
HETATM 2277 H    PO01    1      88.177  68.968  86.362
HETATM 2278 H    PO01    1      87.910  66.816  85.077
HETATM 2279 O3   PO01    1      92.585  71.002  94.130
HETATM 2280 C3   PO01    1      94.286  70.807  92.572
HETATM 2281 C3   PO01    1      92.803  70.456  92.860
HETATM 2282 C3   PO01    1      92.560  68.898  92.742
HETATM 2283 O3   PO01    1      91.243  68.348  92.745
HETATM 2284 CR   PO01    1      90.609  68.529  90.422
HETATM 2285 CR   PO01    1      89.540  68.848  89.497
HETATM 2286 CR   PO01    1      88.242  69.231  89.954
HETATM 2287 CR   PO01    1      88.064  69.400  91.308
HETATM 2288 CR   PO01    1      89.122  69.075  92.229
HETATM 2289 CR   PO01    1      90.389  68.633  91.772
HETATM 2290 O3   PO01    1      83.605  65.314  83.563
HETATM 2291 C3   PO01    1      83.627  66.295  84.591
HETATM 2292 C3   PO01    1      84.872  65.509  84.207
HETATM 2293 C3   PO01    1      85.439 135.095  85.165
HETATM 2294 O3   PO01    1      86.714  64.714  85.700
HETATM 2295 C3   PO01    1      85.738  70.023  89.561
HETATM 2296 C3   PO01    1      87.573  70.800  88.070
HETATM 2297 C3   PO01    1      87.126  69.527  88.928
HETATM 2298 CR   PO01    1      86.307  66.033  87.824
HETATM 2299 CR   PO01    1      86.383  67.206  88.554
HETATM 2300 CR   PO01    1      87.000  68.315  87.985
HETATM 2301 CR   PO01    1      87.631  68.159  86.735
HETATM 2302 CR   PO01    1      87.494  66.960  85.971
HETATM 2303 CR   PO01    1      86.773  65.865  86.464
HETATM 2304 H    PO01    1     121.604 127.270  93.416
HETATM 2305 H    PO01    1     122.682 127.075  94.734
HETATM 2306 H    PO01    1     122.269 124.527  94.672
HETATM 2307 H    PO01    1     120.192 124.697  95.967
HETATM 2308 H    PO01    1     120.083 126.434  95.518
HETATM 2309 H    PO01    1     120.939 124.275  98.898
HETATM 2310 H    PO01    1     120.245 125.291 101.036
HETATM 2311 H    PO01    1     120.195 129.232  99.444
HETATM 2312 H    PO01    1     121.183 128.200  97.259
HETATM 2313 H    PO01    1     120.467 134.929 103.476
HETATM 2314 H    PO01    1     121.067  65.263 104.952
HETATM 2315 H    PO01    1     123.045 134.513 104.820
HETATM 2316 H    PO01    1     123.534 133.281 102.641
HETATM 2317 H    PO01    1     121.812 133.699 102.180
HETATM 2318 H    PO01    1     117.462 127.011 100.995
HETATM 2319 H    PO01    1     117.317 128.245 102.191
HETATM 2320 H    PO01    1     117.862 128.713 100.635
HETATM 2321 H    PO01    1     120.557 126.470 103.218
HETATM 2322 H    PO01    1     119.145 127.221 103.800
HETATM 2323 H    PO01    1     118.974 125.847 102.739
HETATM 2324 H    PO01    1     123.317 130.187 102.992
HETATM 2325 H    PO01    1     122.181 128.306 102.097
HETATM 2326 H    PO01    1     118.450 130.212 102.643
HETATM 2327 H    PO01    1     119.684 131.974 103.802
HETATM 2328 O3   PO01    1     120.628 124.661  93.409
HETATM 2329 C3   PO01    1     122.246 126.553  93.917
HETATM 2330 C3   PO01    1     121.522 125.230  94.380
HETATM 2331 C3   PO01    1     120.778 125.575  95.735
HETATM 2332 O3   PO01    1     121.744 125.721  96.805
HETATM 2333 CR   PO01    1     120.899 125.329  99.081
HETATM 2334 CR   PO01    1     120.455 125.876 100.319
HETATM 2335 CR   PO01    1     120.135 127.257 100.412
HETATM 2336 CR   PO01    1     120.401 128.187  99.360
HETATM 2337 CR   PO01    1     120.909 127.626  98.140
HETATM 2338 CR   PO01    1     121.188 126.189  97.952
HETATM 2339 O3   PO01    1     122.390  65.320 103.224
HETATM 2340 C3   PO01    1     121.279  64.881 103.949
HETATM 2341 C3   PO01    1     122.570 134.727 103.836
HETATM 2342 C3   PO01    1     122.463 133.467 103.011
HETATM 2343 O3   PO01    1     122.070 132.364 103.935
HETATM 2344 C3   PO01    1     117.964 127.931 101.357
HETATM 2345 C3   PO01    1     119.528 126.774 102.919
HETATM 2346 C3   PO01    1     119.498 127.795 101.686
HETATM 2347 CR   PO01    1     122.245 130.151 102.987
HETATM 2348 CR   PO01    1     121.547 129.056 102.387
HETATM 2349 CR   PO01    1     120.153 129.080 102.260
HETATM 2350 CR   PO01    1     119.427 130.212 102.783
HETATM 2351 CR   PO01    1     120.120 131.223 103.388
HETATM 2352 CR   PO01    1     121.503 131.256 103.373
HETATM 2353 H    PO01    1      80.038 131.634  88.958
HETATM 2354 H    PO01    1      80.609 133.355  88.853
HETATM 2355 H    PO01    1      78.235 132.280  90.611
HETATM 2356 H    PO01    1      79.633 134.972  90.773
HETATM 2357 H    PO01    1      79.650 133.862  92.067
HETATM 2358 H    PO01    1      77.516 133.337  93.735
HETATM 2359 H    PO01    1      77.193 134.178  95.978
HETATM 2360 H    PO01    1      77.433  67.433  94.532
HETATM 2361 H    PO01    1      77.543  66.576  92.314
HETATM 2362 H    PO01    1      79.678  69.885  96.679
HETATM 2363 H    PO01    1      80.873  68.905  96.057
HETATM 2364 H    PO01    1      82.561  70.809  96.774
HETATM 2365 H    PO01    1      83.208  69.592  98.717
HETATM 2366 H    PO01    1      82.773  68.382  97.380
HETATM 2367 H    PO01    1      74.735  66.470  96.183
HETATM 2368 H    PO01    1      75.064  67.464  97.633
HETATM 2369 H    PO01    1      75.664  67.886  95.959
HETATM 2370 H    PO01    1      75.505 134.972  97.386
HETATM 2371 H    PO01    1      77.129 135.135  98.086
HETATM 2372 H    PO01    1      75.860  65.339  98.784
HETATM 2373 H    PO01    1      81.407  66.340  97.442
HETATM 2374 H    PO01    1      79.351  65.401  96.530
HETATM 2375 H    PO01    1      77.059  68.122  98.726
HETATM 2376 H    PO01    1      78.952  69.196  99.443
HETATM 2377 O3   PO01    1      78.084 133.615  89.092
HETATM 2378 C3   PO01    1      80.243 132.526  89.570
HETATM 2379 C3   PO01    1      78.879 133.064  90.177
HETATM 2380 C3   PO01    1      79.075 134.197  91.248
HETATM 2381 O3   PO01    1      77.732 134.740  91.587
HETATM 2382 CR   PO01    1      77.383 134.327  93.916
HETATM 2383 CR   PO01    1      77.097 134.876  95.233
HETATM 2384 CR   PO01    1      77.084  65.610  95.449
HETATM 2385 CR   PO01    1      77.438  66.410  94.366
HETATM 2386 CR   PO01    1      77.510  65.908  93.077
HETATM 2387 CR   PO01    1      77.577 135.219  92.846
HETATM 2388 O3   PO01    1      81.233  71.406  98.047
HETATM 2389 C3   PO01    1      80.701  69.918  96.268
HETATM 2390 C3   PO01    1      81.746  70.346  97.315
HETATM 2391 C3   PO01    1      82.389  69.143  98.131
HETATM 2392 O3   PO01    1      81.441  68.499  99.033
HETATM 2393 C3   PO01    1      75.460  67.089  96.726
HETATM 2394 C3   PO01    1      76.204  64.996  97.799
HETATM 2395 C3   PO01    1      76.710  66.127  96.805
HETATM 2396 CR   PO01    1      80.518  66.817  97.646
HETATM 2397 CR   PO01    1      79.287  66.214  97.180
HETATM 2398 CR   PO01    1      77.980  66.817  97.348
HETATM 2399 CR   PO01    1      77.900  67.853  98.275
HETATM 2400 CR   PO01    1      79.053  68.376  98.818
HETATM 2401 CR   PO01    1      80.346  67.900  98.548
HETATM 2402 H    PO01    1     128.216  67.236 107.997
HETATM 2403 H    PO01    1     127.554  67.545 106.521
HETATM 2404 H    PO01    1     129.560  68.129 105.897
HETATM 2405 H    PO01    1     131.604  67.453 106.863
HETATM 2406 H    PO01    1     130.778  66.171 107.832
HETATM 2407 H    PO01    1     132.350  69.890 108.582
HETATM 2408 H    PO01    1     134.157  70.054 110.212
HETATM 2409 H    PO01    1     132.944  66.377 111.876
HETATM 2410 H    PO01    1     130.995  66.580 110.640
HETATM 2411 H    PO01    1      65.018  74.836 118.299
HETATM 2412 H    PO01    1     134.340  74.501 117.274
HETATM 2413 H    PO01    1      64.744  75.911 115.385
HETATM 2414 H    PO01    1      65.616  73.105 116.260
HETATM 2415 H    PO01    1      66.186  74.010 114.742
HETATM 2416 H    PO01    1      65.210  67.545 114.020
HETATM 2417 H    PO01    1     134.127  67.504 113.856
HETATM 2418 H    PO01    1     135.229  66.386 112.909
HETATM 2419 H    PO01    1      65.624  68.733 110.306
HETATM 2420 H    PO01    1      66.523  68.185 111.777
HETATM 2421 H    PO01    1      65.500  67.135 110.822
HETATM 2422 H    PO01    1      65.688  72.913 112.930
HETATM 2423 H    PO01    1      65.960  70.897 111.612
HETATM 2424 H    PO01    1     133.137  69.517 113.659
HETATM 2425 H    PO01    1     132.992  71.645 114.826
HETATM 2426 O3   PO01    1     130.038  66.224 105.341
HETATM 2427 C3   PO01    1     128.211  66.846 106.956
HETATM 2428 C3   PO01    1     129.619  67.171 106.368
HETATM 2429 C3   PO01    1     130.735  67.154 107.433
HETATM 2430 O3   PO01    1     130.520  68.106 108.475
HETATM 2431 CR   PO01    1     132.461  69.176 109.311
HETATM 2432 CR   PO01    1     133.542  69.208 110.214
HETATM 2433 CR   PO01    1     133.783  68.282 111.245
HETATM 2434 CR   PO01    1     132.826  67.234 111.312
HETATM 2435 CR   PO01    1     131.726  67.201 110.456
HETATM 2436 CR   PO01    1     131.563  68.141 109.423
HETATM 2437 O3   PO01    1      66.551  75.586 116.648
HETATM 2438 C3   PO01    1     135.100  75.250 117.457
HETATM 2439 C3   PO01    1      65.245  75.239 116.132
HETATM 2440 C3   PO01    1      65.360  73.871 115.461
HETATM 2441 O3   PO01    1     134.758  73.534 114.757
HETATM 2442 C3   PO01    1     135.063  67.442 113.307
HETATM 2443 C3   PO01    1      65.573  68.156 111.195
HETATM 2444 C3   PO01    1     135.038  68.502 112.105
HETATM 2445 CR   PO01    1      65.118  72.142 113.117
HETATM 2446 CR   PO01    1      65.203  70.970 112.406
HETATM 2447 CR   PO01    1     134.970  69.872 112.734
HETATM 2448 CR   PO01    1     133.827  70.195 113.542
HETATM 2449 CR   PO01    1     133.777  71.474 114.160
HETATM 2450 CR   PO01    1     134.815  72.395 114.084
HETATM 2451 H    PO01    1     134.274 124.053 121.768
HETATM 2452 H    PO01    1     134.788 122.688 120.846
HETATM 2453 H    PO01    1     133.218 125.007 119.528
HETATM 2454 H    PO01    1     133.693 122.206 118.553
HETATM 2455 H    PO01    1     134.852 123.409 118.181
HETATM 2456 H    PO01    1     130.884 124.700 117.178
HETATM 2457 H    PO01    1     130.378 127.086 116.771
HETATM 2458 H    PO01    1     134.542 127.640 115.852
HETATM 2459 H    PO01    1     134.925 125.259 116.133
HETATM 2460 H    PO01    1     135.328 132.158 109.403
HETATM 2461 H    PO01    1      65.232 133.655 108.777
HETATM 2462 H    PO01    1     135.027 133.820 111.078
HETATM 2463 H    PO01    1     132.377 132.650 110.366
HETATM 2464 H    PO01    1     132.921 133.467 111.848
HETATM 2465 H    PO01    1     130.460 130.675 116.409
HETATM 2466 H    PO01    1     129.929 129.228 115.623
HETATM 2467 H    PO01    1     130.259 129.195 117.414
HETATM 2468 H    PO01    1     132.469 129.132 118.389
HETATM 2469 H    PO01    1     133.906 129.796 117.530
HETATM 2470 H    PO01    1     132.486 130.894 117.709
HETATM 2471 H    PO01    1     134.600 132.220 113.691
HETATM 2472 H    PO01    1     133.832 131.353 115.949
HETATM 2473 H    PO01    1     131.579 128.627 113.746
HETATM 2474 H    PO01    1     131.917 129.839 111.624
HETATM 2475 O3   PO01    1     132.175 123.420 120.199
HETATM 2476 C3   PO01    1     134.597 123.764 120.764
HETATM 2477 C3   PO01    1     133.439 123.955 119.735
HETATM 2478 C3   PO01    1     133.835 123.253 118.396
HETATM 2479 O3   PO01    1     133.054 123.519 117.225
HETATM 2480 CR   PO01    1     131.659 125.358 116.898
HETATM 2481 CR   PO01    1     131.359 126.694 116.674
HETATM 2482 CR   PO01    1     132.422 127.571 116.383
HETATM 2483 CR   PO01    1     133.737 127.028 116.176
HETATM 2484 CR   PO01    1     133.975 125.637 116.304
HETATM 2485 CR   PO01    1     132.953 124.782 116.785
HETATM 2486 O3   PO01    1     133.616 134.999 110.082
HETATM 2487 C3   PO01    1     134.993 133.119 109.036
HETATM 2488 C3   PO01    1     134.245 133.746 110.300
HETATM 2489 C3   PO01    1     133.221 132.803 111.019
HETATM 2490 O3   PO01    1     133.741 131.603 111.413
HETATM 2491 C3   PO01    1     130.581 129.556 116.453
HETATM 2492 C3   PO01    1     132.821 129.809 117.612
HETATM 2493 C3   PO01    1     132.113 129.161 116.358
HETATM 2494 CR   PO01    1     133.944 131.507 113.792
HETATM 2495 CR   PO01    1     133.493 130.980 115.024
HETATM 2496 CR   PO01    1     132.584 129.892 115.050
HETATM 2497 CR   PO01    1     132.182 129.393 113.750
HETATM 2498 CR   PO01    1     132.403 130.053 112.525
HETATM 2499 CR   PO01    1     133.349 131.065 112.602
HETATM 2500 H    PO01    1      74.469  74.443  86.453
HETATM 2501 H    PO01    1      75.816  75.431  86.182
HETATM 2502 H    PO01    1      75.666  73.206  88.280
HETATM 2503 H    PO01    1      77.689  75.337  88.297
HETATM 2504 H    PO01    1      78.127  74.094  87.083
HETATM 2505 H    PO01    1      77.148  71.319  88.934
HETATM 2506 H    PO01    1      78.049  69.141  88.551
HETATM 2507 H    PO01    1      81.843  71.052  88.779
HETATM 2508 H    PO01    1      80.827  73.180  88.774
HETATM 2509 H    PO01    1      75.843 134.560  82.563
HETATM 2510 H    PO01    1      76.757  64.777  81.369
HETATM 2511 H    PO01    1      78.917 134.454  81.895
HETATM 2512 H    PO01    1      77.315  64.791  84.352
HETATM 2513 H    PO01    1      78.058  65.904  83.085
HETATM 2514 H    PO01    1      82.701  69.044  89.521
HETATM 2515 H    PO01    1      82.765  67.353  88.759
HETATM 2516 H    PO01    1      82.714  68.774  87.702
HETATM 2517 H    PO01    1      80.938  67.172  90.600
HETATM 2518 H    PO01    1      80.475  68.786  90.786
HETATM 2519 H    PO01    1      79.298  67.758  90.259
HETATM 2520 H    PO01    1      80.504  67.357  84.178
HETATM 2521 H    PO01    1      81.024  68.830  86.080
HETATM 2522 H    PO01    1      79.538  65.885  88.567
HETATM 2523 H    PO01    1      78.813  64.719  86.677
HETATM 2524 O3   PO01    1      75.402  75.211  88.649
HETATM 2525 C3   PO01    1      75.563  74.389  86.501
HETATM 2526 C3   PO01    1      76.050  74.114  87.937
HETATM 2527 C3   PO01    1      77.612  74.273  88.021
HETATM 2528 O3   PO01    1      78.277  73.619  89.175
HETATM 2529 CR   PO01    1      78.130  71.231  88.824
HETATM 2530 CR   PO01    1      78.675  69.950  88.635
HETATM 2531 CR   PO01    1      80.103  69.807  88.589
HETATM 2532 CR   PO01    1      80.881  71.059  88.689
HETATM 2533 CR   PO01    1      80.272  72.322  88.779
HETATM 2534 CR   PO01    1      78.913  72.417  88.930
HETATM 2535 O3   PO01    1      77.936 133.291  83.529
HETATM 2536 C3   PO01    1      76.714 134.455  81.828
HETATM 2537 C3   PO01    1      78.047 134.406  82.633
HETATM 2538 C3   PO01    1      78.114  64.979  83.633
HETATM 2539 O3   PO01    1      79.383  64.993  84.318
HETATM 2540 C3   PO01    1      82.364  68.402  88.706
HETATM 2541 C3   PO01    1      80.315  67.964  90.166
HETATM 2542 C3   PO01    1      80.777  68.445  88.720
HETATM 2543 CR   PO01    1      80.249  67.108  85.108
HETATM 2544 CR   PO01    1      80.590  67.917  86.230
HETATM 2545 CR   PO01    1      80.399  67.537  87.558
HETATM 2546 CR   PO01    1      79.793  66.270  87.716
HETATM 2547 CR   PO01    1      79.294  65.510  86.631
HETATM 2548 CR   PO01    1      79.541  65.901  85.331
HETATM 2549 H    PO01    1      78.394  71.002 106.149
HETATM 2550 H    PO01    1      77.785  69.475 106.044
HETATM 2551 H    PO01    1      75.718  70.131 105.226
HETATM 2552 H    PO01    1      75.027  71.625 107.141
HETATM 2553 H    PO01    1      76.703  71.427 107.831
HETATM 2554 H    PO01    1      75.391  70.378 110.376
HETATM 2555 H    PO01    1      73.372  70.166 111.674
HETATM 2556 H    PO01    1      71.533  68.574 108.401
HETATM 2557 H    PO01    1      73.504  68.528 107.175
HETATM 2558 H    PO01    1      66.256  72.806 103.392
HETATM 2559 H    PO01    1      65.841  73.329 105.004
HETATM 2560 H    PO01    1      68.309  74.478 104.943
HETATM 2561 H    PO01    1      69.238  72.180 105.557
HETATM 2562 H    PO01    1      67.604  71.496 105.294
HETATM 2563 H    PO01    1      69.517  67.924 111.601
HETATM 2564 H    PO01    1      70.160  67.463 109.959
HETATM 2565 H    PO01    1      71.121  67.447 111.499
HETATM 2566 H    PO01    1      69.684  70.009 112.703
HETATM 2567 H    PO01    1      71.413  69.847 112.721
HETATM 2568 H    PO01    1      70.543  71.191 111.973
HETATM 2569 H    PO01    1      70.134  73.299 108.137
HETATM 2570 H    PO01    1      71.377  71.977 109.650
HETATM 2571 H    PO01    1      68.222  69.178 109.597
HETATM 2572 H    PO01    1      67.040  70.475 107.973
HETATM 2573 O3   PO01    1      76.184  72.213 105.175
HETATM 2574 C3   PO01    1      77.768  70.456 105.562
HETATM 2575 C3   PO01    1      76.333  70.904 105.751
HETATM 2576 C3   PO01    1      75.914  71.003 107.236
HETATM 2577 O3   PO01    1      75.623  69.689 107.777
HETATM 2578 CR   PO01    1      74.543  70.056 109.991
HETATM 2579 CR   PO01    1      73.406  69.824 110.803
HETATM 2580 CR   PO01    1      72.231  69.436 110.220
HETATM 2581 CR   PO01    1      72.346  68.900 108.885
HETATM 2582 CR   PO01    1      73.497  68.896 108.084
HETATM 2583 CR   PO01    1      74.601  69.524 108.674
HETATM 2584 O3   PO01    1      68.590  73.356 103.351
HETATM 2585 C3   PO01    1      66.443  73.674 104.097
HETATM 2586 C3   PO01    1      67.856  73.513 104.526
HETATM 2587 C3   PO01    1      68.147  72.455 105.630
HETATM 2588 O3   PO01    1      67.908  72.921 106.964
HETATM 2589 C3   PO01    1      70.363  67.998 110.888
HETATM 2590 C3   PO01    1      70.629  70.179 112.100
HETATM 2591 C3   PO01    1      70.853  69.502 110.721
HETATM 2592 CR   PO01    1      69.721  72.420 108.388
HETATM 2593 CR   PO01    1      70.498  71.612 109.266
HETATM 2594 CR   PO01    1      69.964  70.362 109.760
HETATM 2595 CR   PO01    1      68.671  70.000 109.266
HETATM 2596 CR   PO01    1      67.946  70.814 108.323
HETATM 2597 CR   PO01    1      68.477  72.051 107.895
HETATM 2598 H    PO01    1     133.356  70.907 101.916
HETATM 2599 H    PO01    1     131.879  71.587 102.588
HETATM 2600 H    PO01    1     134.465  71.404 104.144
HETATM 2601 H    PO01    1     132.466  71.062 105.625
HETATM 2602 H    PO01    1     131.826  72.523 104.999
HETATM 2603 H    PO01    1     131.788  74.412 106.488
HETATM 2604 H    PO01    1     130.483  74.719 108.291
HETATM 2605 H    PO01    1     133.101  72.323 110.666
HETATM 2606 H    PO01    1     134.393  71.817 108.640
HETATM 2607 H    PO01    1     127.161  72.542 105.107
HETATM 2608 H    PO01    1     125.781  71.515 105.012
HETATM 2609 H    PO01    1     127.572  71.944 107.414
HETATM 2610 H    PO01    1     125.273  70.134 107.472
HETATM 2611 H    PO01    1     125.092  71.768 108.087
HETATM 2612 H    PO01    1     132.232  73.941 112.373
HETATM 2613 H    PO01    1     130.590  73.577 113.113
HETATM 2614 H    PO01    1     131.503  72.299 112.357
HETATM 2615 H    PO01    1     129.649  75.320 111.897
HETATM 2616 H    PO01    1     131.317  75.776 111.324
HETATM 2617 H    PO01    1     129.934  75.666 110.140
HETATM 2618 H    PO01    1     128.752  69.756 109.528
HETATM 2619 H    PO01    1     130.602  70.973 110.139
HETATM 2620 H    PO01    1     127.873  74.121 111.529
HETATM 2621 H    PO01    1     126.095  72.883 110.376
HETATM 2622 O3   PO01    1     133.637  72.986 103.153
HETATM 2623 C3   PO01    1     132.740  70.916 102.767
HETATM 2624 C3   PO01    1     133.479  71.752 103.886
HETATM 2625 C3   PO01    1     132.737  71.989 105.244
HETATM 2626 O3   PO01    1     133.599  72.691 106.176
HETATM 2627 CR   PO01    1     132.072  73.972 107.289
HETATM 2628 CR   PO01    1     131.302  74.159 108.462
HETATM 2629 CR   PO01    1     131.655  73.564 109.728
HETATM 2630 CR   PO01    1     132.896  72.827 109.767
HETATM 2631 CR   PO01    1     133.613  72.520 108.601
HETATM 2632 CR   PO01    1     133.141  73.042 107.327
HETATM 2633 O3   PO01    1     127.722  70.262 106.316
HETATM 2634 C3   PO01    1     126.305  72.157 105.665
HETATM 2635 C3   PO01    1     126.876  71.335 106.869
HETATM 2636 C3   PO01    1     125.792  70.975 107.928
HETATM 2637 O3   PO01    1     126.295  70.513 109.282
HETATM 2638 C3   PO01    1     131.321  73.397 112.274
HETATM 2639 C3   PO01    1     130.381  75.282 111.047
HETATM 2640 C3   PO01    1     130.678  73.747 110.888
HETATM 2641 CR   PO01    1     128.532  70.721 109.915
HETATM 2642 CR   PO01    1     129.660  71.514 110.235
HETATM 2643 CR   PO01    1     129.493  72.882 110.686
HETATM 2644 CR   PO01    1     128.142  73.287 110.909
HETATM 2645 CR   PO01    1     127.035  72.577 110.420
HETATM 2646 CR   PO01    1     127.252  71.279 109.908
HETATM 2647 H    PO01    1      66.439 130.116  89.167
HETATM 2648 H    PO01    1      67.508 131.249  89.824
HETATM 2649 H    PO01    1      68.798 131.111  87.594
HETATM 2650 H    PO01    1      70.140 129.006  88.459
HETATM 2651 H    PO01    1      69.053 129.021  89.823
HETATM 2652 H    PO01    1      72.562 129.745  89.316
HETATM 2653 H    PO01    1      74.061 128.931  90.961
HETATM 2654 H    PO01    1      71.586 130.751  93.888
HETATM 2655 H    PO01    1      69.963 130.925  92.175
HETATM 2656 H    PO01    1      78.312 122.855  89.669
HETATM 2657 H    PO01    1      78.717 123.971  90.883
HETATM 2658 H    PO01    1      77.987 122.090  92.563
HETATM 2659 H    PO01    1      75.715 123.017  92.626
HETATM 2660 H    PO01    1      76.059 123.849  91.097
HETATM 2661 H    PO01    1      75.495 130.848  92.407
HETATM 2662 H    PO01    1      74.591 131.795  93.596
HETATM 2663 H    PO01    1      75.973 130.865  94.106
HETATM 2664 H    PO01    1      74.679 129.342  95.717
HETATM 2665 H    PO01    1      73.411 130.579  95.394
HETATM 2666 H    PO01    1      73.047 128.925  95.404
HETATM 2667 H    PO01    1      74.652 124.970  93.972
HETATM 2668 H    PO01    1      73.347 127.065  93.785
HETATM 2669 H    PO01    1      76.973 128.968  92.700
HETATM 2670 H    PO01    1      78.092 126.795  92.334
HETATM 2671 O3   PO01    1      67.730 129.363  87.263
HETATM 2672 C3   PO01    1      67.171 130.956  88.925
HETATM 2673 C3   PO01    1      68.372 130.281  88.184
HETATM 2674 C3   PO01    1      69.439 129.689  89.067
HETATM 2675 O3   PO01    1      70.256 130.722  89.715
HETATM 2676 CR   PO01    1      72.297 129.664  90.296
HETATM 2677 CR   PO01    1      73.216 129.349  91.305
HETATM 2678 CR   PO01    1      73.011 129.661  92.633
HETATM 2679 CR   PO01    1      71.800 130.406  92.948
HETATM 2680 CR   PO01    1      70.859 130.647  91.979
HETATM 2681 CR   PO01    1      71.080 130.303  90.670
HETATM 2682 O3   PO01    1      76.720 121.360  91.106
HETATM 2683 C3   PO01    1      78.617 122.996  90.700
HETATM 2684 C3   PO01    1      77.522 122.440  91.666
HETATM 2685 C3   PO01    1      76.520 123.491  92.051
HETATM 2686 O3   PO01    1      77.126 124.469  92.867
HETATM 2687 C3   PO01    1      75.127 130.824  93.425
HETATM 2688 C3   PO01    1      73.812 129.564  95.159
HETATM 2689 C3   PO01    1      74.266 129.514  93.605
HETATM 2690 CR   PO01    1      75.119 125.772  93.611
HETATM 2691 CR   PO01    1      74.395 126.975  93.660
HETATM 2692 CR   PO01    1      75.071 128.217  93.429
HETATM 2693 CR   PO01    1      76.419 128.108  92.922
HETATM 2694 CR   PO01    1      77.093 126.860  92.698
HETATM 2695 CR   PO01    1      76.429 125.653  93.085
HETATM 2696 H    PO01    1      76.577  65.410 109.464
HETATM 2697 H    PO01    1      75.577  66.862 109.397
HETATM 2698 H    PO01    1      76.681  67.339 107.280
HETATM 2699 H    PO01    1      75.998 135.063 107.183
HETATM 2700 H    PO01    1      76.068  65.497 105.912
HETATM 2701 H    PO01    1      73.463  64.879 109.179
HETATM 2702 H    PO01    1      71.354 134.164 109.267
HETATM 2703 H    PO01    1      71.444 133.983 105.079
HETATM 2704 H    PO01    1      73.227  64.920 104.967
HETATM 2705 H    PO01    1     132.734 134.621 107.925
HETATM 2706 H    PO01    1     132.695 133.811 106.361
HETATM 2707 H    PO01    1     135.076 135.329 107.371
HETATM 2708 H    PO01    1     134.289 135.127 104.437
HETATM 2709 H    PO01    1     135.161 133.762 105.118
HETATM 2710 H    PO01    1      71.823 131.330 106.839
HETATM 2711 H    PO01    1      70.163 130.601 106.512
HETATM 2712 H    PO01    1      70.945 131.681 105.332
HETATM 2713 H    PO01    1      68.951 131.529 108.442
HETATM 2714 H    PO01    1      70.486 131.647 108.980
HETATM 2715 H    PO01    1      69.332 132.994 109.292
HETATM 2716 H    PO01    1      67.047  65.598 107.107
HETATM 2717 H    PO01    1      69.087 135.182 107.901
HETATM 2718 H    PO01    1      68.576 132.312 105.014
HETATM 2719 H    PO01    1      66.604 133.288 104.306
HETATM 2720 O3   PO01    1      78.080  65.877 107.408
HETATM 2721 C3   PO01    1      76.620  66.425 109.155
HETATM 2722 C3   PO01    1      76.765  66.342 107.650
HETATM 2723 C3   PO01    1      75.762  65.422 106.944
HETATM 2724 O3   PO01    1      74.507  65.901 107.149
HETATM 2725 CR   PO01    1      73.004 135.181 108.305
HETATM 2726 CR   PO01    1      71.854 134.394 108.329
HETATM 2727 CR   PO01    1      71.360 133.842 107.169
HETATM 2728 CR   PO01    1      71.867 134.317 105.928
HETATM 2729 CR   PO01    1      73.026 135.140 105.887
HETATM 2730 CR   PO01    1      73.613  64.888 107.089
HETATM 2731 O3   PO01    1     133.507  65.690 106.302
HETATM 2732 C3   PO01    1     133.391 134.150 107.192
HETATM 2733 C3   PO01    1     134.327 135.222 106.587
HETATM 2734 C3   PO01    1     134.985 134.814 105.219
HETATM 2735 O3   PO01    1      65.587  64.795 105.025
HETATM 2736 C3   PO01    1      70.825 131.507 106.423
HETATM 2737 C3   PO01    1      69.730 132.259 108.552
HETATM 2738 C3   PO01    1      70.250 132.782 107.166
HETATM 2739 CR   PO01    1      67.310  64.667 106.839
HETATM 2740 CR   PO01    1      68.480 134.664 107.273
HETATM 2741 CR   PO01    1      69.016 133.521 106.643
HETATM 2742 CR   PO01    1      68.270 133.060 105.533
HETATM 2743 CR   PO01    1      67.106 133.682 105.050
HETATM 2744 CR   PO01    1      66.626 134.816 105.692
HETATM 2745 H    PO01    1      87.184 130.891 120.099
HETATM 2746 H    PO01    1      88.677 130.992 119.421
HETATM 2747 H    PO01    1      88.421 131.479 122.508
HETATM 2748 H    PO01    1      86.911 133.131 121.240
HETATM 2749 H    PO01    1      88.280 133.437 120.035
HETATM 2750 H    PO01    1      86.140  64.718 122.741
HETATM 2751 H    PO01    1      85.665  67.039 122.461
HETATM 2752 H    PO01    1      88.833  67.345 119.753
HETATM 2753 H    PO01    1      89.416  65.029 120.182
HETATM 2754 H    PO01    1      89.629  73.286 128.125
HETATM 2755 H    PO01    1      89.560  73.840 126.444
HETATM 2756 H    PO01    1      87.054  74.265 126.953
HETATM 2757 H    PO01    1      86.455  71.892 126.443
HETATM 2758 H    PO01    1      87.956  71.380 126.917
HETATM 2759 H    PO01    1      87.374  68.964 118.814
HETATM 2760 H    PO01    1      86.936  70.563 119.485
HETATM 2761 H    PO01    1      88.435  69.783 119.948
HETATM 2762 H    PO01    1      84.657  68.368 121.166
HETATM 2763 H    PO01    1      84.790  69.667 119.967
HETATM 2764 H    PO01    1      85.210  67.905 119.494
HETATM 2765 H    PO01    1      88.862  70.162 124.678
HETATM 2766 H    PO01    1      88.525  68.587 122.917
HETATM 2767 H    PO01    1      85.266  71.044 121.668
HETATM 2768 H    PO01    1      85.812  72.635 123.449
HETATM 2769 O3   PO01    1      90.072 131.815 121.247
HETATM 2770 C3   PO01    1      88.172 130.677 120.368
HETATM 2771 C3   PO01    1      88.611 131.761 121.432
HETATM 2772 C3   PO01    1      87.966 133.127 121.103
HETATM 2773 O3   PO01    1      88.297 134.099 122.094
HETATM 2774 CR   PO01    1      86.810  65.277 122.216
HETATM 2775 CR   PO01    1      86.486  66.647 122.014
HETATM 2776 CR   PO01    1      87.177  67.399 121.028
HETATM 2777 CR   PO01    1      88.314  66.752 120.381
HETATM 2778 CR   PO01    1      88.677  65.425 120.732
HETATM 2779 CR   PO01    1      87.951  64.692 121.714
HETATM 2780 O3   PO01    1      87.170  73.106 128.722
HETATM 2781 C3   PO01    1      89.067  73.959 127.418
HETATM 2782 C3   PO01    1      87.660  73.432 127.399
HETATM 2783 C3   PO01    1      87.455  72.193 126.484
HETATM 2784 O3   PO01    1      87.831  72.442 125.149
HETATM 2785 C3   PO01    1      87.389  69.623 119.685
HETATM 2786 C3   PO01    1      85.242  68.675 120.317
HETATM 2787 C3   PO01    1      86.733  68.820 120.833
HETATM 2788 CR   PO01    1      88.237  70.354 123.986
HETATM 2789 CR   PO01    1      87.931  69.430 122.981
HETATM 2790 CR   PO01    1      86.876  69.651 122.085
HETATM 2791 CR   PO01    1      86.111  70.876 122.250
HETATM 2792 CR   PO01    1      86.361  71.777 123.320
HETATM 2793 CR   PO01    1      87.445  71.521 124.161
HETATM 2794 H    PO01    1      92.603  95.700 109.741
HETATM 2795 H    PO01    1      93.925  95.198 110.682
HETATM 2796 H    PO01    1      95.509  94.982 108.947
HETATM 2797 H    PO01    1      94.746  96.928 107.442
HETATM 2798 H    PO01    1      93.267  95.999 107.163
HETATM 2799 H    PO01    1      92.511  95.498 105.151
HETATM 2800 H    PO01    1      92.058  95.586 102.659
HETATM 2801 H    PO01    1      96.110  95.772 101.893
HETATM 2802 H    PO01    1      96.571  95.736 104.325
HETATM 2803 H    PO01    1      95.859  91.674  93.324
HETATM 2804 H    PO01    1      97.572  90.899  93.193
HETATM 2805 H    PO01    1      97.528  90.185  95.634
HETATM 2806 H    PO01    1      94.977  90.707  96.516
HETATM 2807 H    PO01    1      95.140  92.176  95.653
HETATM 2808 H    PO01    1      92.166  96.198  99.045
HETATM 2809 H    PO01    1      91.724  95.039 100.273
HETATM 2810 H    PO01    1      91.581  96.710 100.531
HETATM 2811 H    PO01    1      93.484  98.114 100.814
HETATM 2812 H    PO01    1      95.251  97.590 100.455
HETATM 2813 H    PO01    1      94.059  97.790  99.189
HETATM 2814 H    PO01    1      94.680  91.487  99.343
HETATM 2815 H    PO01    1      93.432  93.302 100.624
HETATM 2816 H    PO01    1      95.783  96.192  98.727
HETATM 2817 H    PO01    1      96.893  94.445  97.525
HETATM 2818 O3   PO01    1      93.840  93.950 108.542
HETATM 2819 C3   PO01    1      93.705  95.838 109.840
HETATM 2820 C3   PO01    1      94.508  95.194 108.598
HETATM 2821 C3   PO01    1      94.301  95.962 107.256
HETATM 2822 O3   PO01    1      94.973  95.292 106.227
HETATM 2823 CR   PO01    1      93.276  95.605 104.433
HETATM 2824 CR   PO01    1      92.952  95.628 103.035
HETATM 2825 CR   PO01    1      93.957  95.788 102.049
HETATM 2826 CR   PO01    1      95.319  95.787 102.578
HETATM 2827 CR   PO01    1      95.623  95.608 103.964
HETATM 2828 CR   PO01    1      94.606  95.536 104.933
HETATM 2829 O3   PO01    1      96.080  89.751  94.314
HETATM 2830 C3   PO01    1      96.642  90.977  93.724
HETATM 2831 C3   PO01    1      96.628  90.705  95.228
HETATM 2832 C3   PO01    1      95.678  91.466  96.176
HETATM 2833 O3   PO01    1      96.382  92.052  97.350
HETATM 2834 C3   PO01    1      92.224  95.941 100.092
HETATM 2835 C3   PO01    1      94.190  97.447 100.263
HETATM 2836 C3   PO01    1      93.729  96.006 100.535
HETATM 2837 CR   PO01    1      94.765  92.474  99.126
HETATM 2838 CR   PO01    1      94.106  93.474  99.918
HETATM 2839 CR   PO01    1      94.403  94.898  99.711
HETATM 2840 CR   PO01    1      95.411  95.228  98.763
HETATM 2841 CR   PO01    1      96.091  94.162  98.036
HETATM 2842 CR   PO01    1      95.704  92.848  98.149
HETATM 2843 H    PO01    1      74.927  74.728  84.002
HETATM 2844 H    PO01    1      75.318  73.148  83.366
HETATM 2845 H    PO01    1      77.623  73.577  83.026
HETATM 2846 H    PO01    1      77.358  75.238  81.108
HETATM 2847 H    PO01    1      75.832  75.573  81.846
HETATM 2848 H    PO01    1      78.291  73.318  79.877
HETATM 2849 H    PO01    1      79.320  71.292  79.261
HETATM 2850 H    PO01    1      75.784  69.354  80.672
HETATM 2851 H    PO01    1      74.881  71.438  81.232
HETATM 2852 H    PO01    1      85.807  65.938  78.239
HETATM 2853 H    PO01    1      87.293  66.986  78.576
HETATM 2854 H    PO01    1      86.453  68.152  80.517
HETATM 2855 H    PO01    1      84.323  67.185  81.713
HETATM 2856 H    PO01    1      83.898  66.207  80.306
HETATM 2857 H    PO01    1      76.454  67.341  80.073
HETATM 2858 H    PO01    1      77.935  66.490  79.732
HETATM 2859 H    PO01    1      77.751  67.345  81.225
HETATM 2860 H    PO01    1      76.618  68.758  77.978
HETATM 2861 H    PO01    1      78.019  69.484  77.381
HETATM 2862 H    PO01    1      77.887  67.709  77.566
HETATM 2863 H    PO01    1      82.566  68.086  77.850
HETATM 2864 H    PO01    1      80.165  68.245  77.527
HETATM 2865 H    PO01    1      79.812  68.522  81.742
HETATM 2866 H    PO01    1      82.061  68.421  82.050
HETATM 2867 O3   PO01    1      77.834  75.373  83.615
HETATM 2868 C3   PO01    1      75.722  73.904  84.029
HETATM 2869 C3   PO01    1      76.911  74.373  83.101
HETATM 2870 C3   PO01    1      76.520  74.819  81.642
HETATM 2871 O3   PO01    1      75.836  73.828  80.837
HETATM 2872 CR   PO01    1      77.776  72.469  80.020
HETATM 2873 CR   PO01    1      78.407  71.246  79.771
HETATM 2874 CR   PO01    1      77.685  70.068  79.978
HETATM 2875 CR   PO01    1      76.371  70.179  80.456
HETATM 2876 CR   PO01    1      75.844  71.431  80.879
HETATM 2877 CR   PO01    1      76.493  72.632  80.602
HETATM 2878 O3   PO01    1      86.500  66.012  80.287
HETATM 2879 C3   PO01    1      86.383  66.530  78.944
HETATM 2880 C3   PO01    1      85.857  67.277  80.157
HETATM 2881 C3   PO01    1      84.389  67.128  80.629
HETATM 2882 O3   PO01    1      83.864  68.310  79.904
HETATM 2883 C3   PO01    1      77.564  67.407  80.205
HETATM 2884 C3   PO01    1      77.687  68.683  78.025
HETATM 2885 C3   PO01    1      78.235  68.664  79.452
HETATM 2886 CR   PO01    1      81.905  68.104  78.635
HETATM 2887 CR   PO01    1      80.546  68.243  78.497
HETATM 2888 CR   PO01    1      79.726  68.472  79.583
HETATM 2889 CR   PO01    1      80.320  68.432  80.873
HETATM 2890 CR   PO01    1      81.697  68.441  81.061
HETATM 2891 CR   PO01    1      82.531  68.295  79.868
HETATM 2892 H    PO01    1      95.033  82.966 106.745
HETATM 2893 H    PO01    1      94.080  82.319 105.497
HETATM 2894 H    PO01    1      93.673  81.175 108.194
HETATM 2895 H    PO01    1      92.299  80.743 106.144
HETATM 2896 H    PO01    1      92.942  79.206 107.052
HETATM 2897 H    PO01    1      92.059  80.737 103.310
HETATM 2898 H    PO01    1      90.904  79.559 101.770
HETATM 2899 H    PO01    1      92.802  76.042 103.097
HETATM 2900 H    PO01    1      93.698  77.148 104.914
HETATM 2901 H    PO01    1      94.147  71.357  96.877
HETATM 2902 H    PO01    1      95.429  70.707  95.914
HETATM 2903 H    PO01    1      96.317  72.578  96.675
HETATM 2904 H    PO01    1      96.465  73.491  98.987
HETATM 2905 H    PO01    1      95.440  72.165  99.602
HETATM 2906 H    PO01    1      89.172  76.778 102.221
HETATM 2907 H    PO01    1      89.119  75.497 101.011
HETATM 2908 H    PO01    1      90.059  75.356 102.463
HETATM 2909 H    PO01    1      90.041  77.231  99.139
HETATM 2910 H    PO01    1      89.436  78.256 100.425
HETATM 2911 H    PO01    1      91.045  78.285  99.695
HETATM 2912 H    PO01    1      94.764  76.159  98.636
HETATM 2913 H    PO01    1      93.170  77.572  99.538
HETATM 2914 H    PO01    1      90.905  74.035 100.612
HETATM 2915 H    PO01    1      92.635  72.740  99.512
HETATM 2916 O3   PO01    1      95.350  80.377 107.307
HETATM 2917 C3   PO01    1      94.102  82.469 106.637
HETATM 2918 C3   PO01    1      94.099  81.037 107.210
HETATM 2919 C3   PO01    1      93.176  80.142 106.411
HETATM 2920 O3   PO01    1      93.855  79.783 105.147
HETATM 2921 CR   PO01    1      92.210  79.687 103.367
HETATM 2922 CR   PO01    1      91.533  79.013 102.366
HETATM 2923 CR   PO01    1      91.717  77.616 102.138
HETATM 2924 CR   PO01    1      92.470  76.974 103.206
HETATM 2925 CR   PO01    1      93.125  77.703 104.231
HETATM 2926 CR   PO01    1      93.075  79.082 104.298
HETATM 2927 O3   PO01    1      97.421  71.201  97.674
HETATM 2928 C3   PO01    1      95.073  70.893  96.940
HETATM 2929 C3   PO01    1      96.155  71.884  97.499
HETATM 2930 C3   PO01    1      95.707  72.752  98.703
HETATM 2931 O3   PO01    1      94.534  73.470  98.176
HETATM 2932 C3   PO01    1      89.772  76.046 101.740
HETATM 2933 C3   PO01    1      90.259  77.667 100.003
HETATM 2934 C3   PO01    1      90.927  76.829 101.091
HETATM 2935 CR   PO01    1      93.943  75.711  99.024
HETATM 2936 CR   PO01    1      92.988  76.521  99.707
HETATM 2937 CR   PO01    1      91.970  75.883 100.378
HETATM 2938 CR   PO01    1      91.781  74.497 100.256
HETATM 2939 CR   PO01    1      92.719  73.725  99.547
HETATM 2940 CR   PO01    1      93.830  74.312  98.997
HETATM 2941 H    PO01    1      76.758  74.365  99.547
HETATM 2942 H    PO01    1      78.077  73.814  98.453
HETATM 2943 H    PO01    1      76.588  71.978  97.534
HETATM 2944 H    PO01    1      74.203  71.656  98.279
HETATM 2945 H    PO01    1      74.257  73.123  99.332
HETATM 2946 H    PO01    1      74.485  72.696 102.145
HETATM 2947 H    PO01    1      72.912  71.791 103.680
HETATM 2948 H    PO01    1      72.124  68.513 101.108
HETATM 2949 H    PO01    1      73.906  69.298  99.737
HETATM 2950 H    PO01    1     132.982  67.645 103.974
HETATM 2951 H    PO01    1     133.994  69.014 104.282
HETATM 2952 H    PO01    1     134.558  68.947 101.685
HETATM 2953 H    PO01    1      65.805  67.187 102.239
HETATM 2954 H    PO01    1      65.130  67.155 103.865
HETATM 2955 H    PO01    1      73.403  67.611 104.038
HETATM 2956 H    PO01    1      71.871  67.090 104.753
HETATM 2957 H    PO01    1      71.962  67.163 103.104
HETATM 2958 H    PO01    1      71.156  69.472 106.052
HETATM 2959 H    PO01    1      72.749  70.137 105.671
HETATM 2960 H    PO01    1      71.211  70.827 105.087
HETATM 2961 H    PO01    1      67.294  67.684 105.011
HETATM 2962 H    PO01    1      69.671  67.741 105.309
HETATM 2963 H    PO01    1      69.956  70.550 102.168
HETATM 2964 H    PO01    1      67.592  70.394 101.854
HETATM 2965 O3   PO01    1      76.262  74.100  97.620
HETATM 2966 C3   PO01    1      77.065  73.717  98.787
HETATM 2967 C3   PO01    1      76.125  72.749  98.110
HETATM 2968 C3   PO01    1      74.861  72.270  98.941
HETATM 2969 O3   PO01    1      75.356  71.471  99.992
HETATM 2970 CR   PO01    1      73.996  71.789 101.953
HETATM 2971 CR   PO01    1      73.036  71.208 102.827
HETATM 2972 CR   PO01    1      72.410  69.945 102.677
HETATM 2973 CR   PO01    1      72.614  69.371 101.438
HETATM 2974 CR   PO01    1      73.576  69.907 100.532
HETATM 2975 CR   PO01    1      74.312  71.030 100.821
HETATM 2976 O3   PO01    1     134.119  66.988 101.619
HETATM 2977 C3   PO01    1     133.384  68.535 103.549
HETATM 2978 C3   PO01    1     134.470  68.133 102.465
HETATM 2979 C3   PO01    1      65.218  67.819 102.986
HETATM 2980 O3   PO01    1      65.938  69.072 103.302
HETATM 2981 C3   PO01    1      72.321  67.725 103.955
HETATM 2982 C3   PO01    1      71.723  69.905 105.260
HETATM 2983 C3   PO01    1      71.697  69.201 103.828
HETATM 2984 CR   PO01    1      67.883  68.167 104.323
HETATM 2985 CR   PO01    1      69.291  68.202 104.446
HETATM 2986 CR   PO01    1      70.129  69.049 103.595
HETATM 2987 CR   PO01    1      69.454  69.866 102.738
HETATM 2988 CR   PO01    1      68.045  69.814 102.593
HETATM 2989 CR   PO01    1      67.289  68.953 103.354
HETATM 2990 H    PO01    1      81.869  73.113 120.203
HETATM 2991 H    PO01    1      82.662  72.930 118.644
HETATM 2992 H    PO01    1      80.822  75.037 118.572
HETATM 2993 H    PO01    1      80.828  72.950 116.512
HETATM 2994 H    PO01    1      82.290  73.890 116.459
HETATM 2995 H    PO01    1      82.480  76.447 117.568
HETATM 2996 H    PO01    1      83.584  78.329 116.868
HETATM 2997 H    PO01    1      81.397  78.284 113.285
HETATM 2998 H    PO01    1      80.088  76.361 114.013
HETATM 2999 H    PO01    1      87.740  76.269 108.125
HETATM 3000 H    PO01    1      86.335  76.503 107.295
HETATM 3001 H    PO01    1      86.952  79.003 107.120
HETATM 3002 H    PO01    1      87.291  79.503 109.410
HETATM 3003 H    PO01    1      87.563  77.801 109.811
HETATM 3004 H    PO01    1      83.314  81.797 114.259
HETATM 3005 H    PO01    1      81.902  80.901 113.665
HETATM 3006 H    PO01    1      82.299  80.981 115.392
HETATM 3007 H    PO01    1      84.888  79.929 116.060
HETATM 3008 H    PO01    1      85.599  78.947 114.957
HETATM 3009 H    PO01    1      85.456  80.651 114.649
HETATM 3010 H    PO01    1      85.392  76.572 111.228
HETATM 3011 H    PO01    1      84.624  77.258 113.430
HETATM 3012 H    PO01    1      83.633  81.097 112.012
HETATM 3013 H    PO01    1      84.588  80.545 109.873
HETATM 3014 O3   PO01    1      80.033  73.033 118.725
HETATM 3015 C3   PO01    1      82.202  73.662 119.301
HETATM 3016 C3   PO01    1      81.037  73.970 118.356
HETATM 3017 C3   PO01    1      81.241  73.912 116.834
HETATM 3018 O3   PO01    1      80.527  74.995 116.146
HETATM 3019 CR   PO01    1      82.164  76.840 116.675
HETATM 3020 CR   PO01    1      82.892  77.949 116.273
HETATM 3021 CR   PO01    1      82.677  78.460 114.939
HETATM 3022 CR   PO01    1      81.715  77.858 114.178
HETATM 3023 CR   PO01    1      80.881  76.761 114.559
HETATM 3024 CR   PO01    1      81.161  76.212 115.860
HETATM 3025 O3   PO01    1      88.939  78.577 107.653
HETATM 3026 C3   PO01    1      87.388  76.819 107.282
HETATM 3027 C3   PO01    1      87.595  78.292 107.683
HETATM 3028 C3   PO01    1      87.076  78.469 109.141
HETATM 3029 O3   PO01    1      85.609  78.188 109.191
HETATM 3030 C3   PO01    1      82.693  80.868 114.402
HETATM 3031 C3   PO01    1      84.975  79.784 115.021
HETATM 3032 C3   PO01    1      83.546  79.483 114.319
HETATM 3033 CR   PO01    1      85.025  77.552 111.387
HETATM 3034 CR   PO01    1      84.483  77.867 112.620
HETATM 3035 CR   PO01    1      83.965  79.183 112.878
HETATM 3036 CR   PO01    1      83.945  80.113 111.870
HETATM 3037 CR   PO01    1      84.518  79.787 110.600
HETATM 3038 CR   PO01    1      85.028  78.488 110.383
HETATM 3039 H    PO01    1      93.262  70.868 115.544
HETATM 3040 H    PO01    1      92.265  72.188 116.098
HETATM 3041 H    PO01    1      95.343  72.596 116.080
HETATM 3042 H    PO01    1      94.791  73.710 113.808
HETATM 3043 H    PO01    1      93.380  72.680 113.713
HETATM 3044 H    PO01    1      96.959  73.858 113.066
HETATM 3045 H    PO01    1      99.241  73.924 113.306
HETATM 3046 H    PO01    1      99.253  70.143 115.118
HETATM 3047 H    PO01    1      97.061  69.934 114.644
HETATM 3048 H    PO01    1     105.839 133.857 114.446
HETATM 3049 H    PO01    1     104.999 134.911 113.310
HETATM 3050 H    PO01    1     105.000  64.785 116.236
HETATM 3051 H    PO01    1     104.142  66.607 113.812
HETATM 3052 H    PO01    1     105.223  66.986 115.129
HETATM 3053 H    PO01    1     101.400  71.803 112.316
HETATM 3054 H    PO01    1     101.244  73.482 112.480
HETATM 3055 H    PO01    1     102.762  72.625 113.013
HETATM 3056 H    PO01    1     102.398  73.316 115.702
HETATM 3057 H    PO01    1     100.918  74.160 115.175
HETATM 3058 H    PO01    1     100.910  72.958 116.331
HETATM 3059 H    PO01    1     103.550  69.092 117.108
HETATM 3060 H    PO01    1     102.637  71.241 116.632
HETATM 3061 H    PO01    1     101.172  69.613 113.003
HETATM 3062 H    PO01    1     101.941  67.569 113.591
HETATM 3063 O3   PO01    1      93.846  74.050 116.115
HETATM 3064 C3   PO01    1      93.292  71.781 116.228
HETATM 3065 C3   PO01    1      94.382  72.761 115.695
HETATM 3066 C3   PO01    1      94.457  72.726 114.117
HETATM 3067 O3   PO01    1      95.373  71.764 113.717
HETATM 3068 CR   PO01    1      97.396  73.108 113.604
HETATM 3069 CR   PO01    1      98.803  73.071 113.695
HETATM 3070 CR   PO01    1      99.546  72.036 114.243
HETATM 3071 CR   PO01    1      98.768  70.911 114.733
HETATM 3072 CR   PO01    1      97.430  70.787 114.472
HETATM 3073 CR   PO01    1      96.747  71.920 113.960
HETATM 3074 O3   PO01    1     103.417 134.887 115.170
HETATM 3075 C3   PO01    1     105.609 134.896 114.195
HETATM 3076 C3   PO01    1     104.634  64.907 115.243
HETATM 3077 C3   PO01    1     104.289  66.456 114.899
HETATM 3078 O3   PO01    1     103.266  66.971 115.767
HETATM 3079 C3   PO01    1     101.617  72.597 112.993
HETATM 3080 C3   PO01    1     101.340  73.186 115.409
HETATM 3081 C3   PO01    1     101.033  72.095 114.356
HETATM 3082 CR   PO01    1     103.090  69.236 116.226
HETATM 3083 CR   PO01    1     102.499  70.474 115.928
HETATM 3084 CR   PO01    1     101.742  70.714 114.749
HETATM 3085 CR   PO01    1     101.641  69.588 113.873
HETATM 3086 CR   PO01    1     102.115  68.322 114.167
HETATM 3087 CR   PO01    1     102.812  68.180 115.369
HETATM 3088 H    PO01    1      89.030  76.756 115.655
HETATM 3089 H    PO01    1      88.154  78.158 114.620
HETATM 3090 H    PO01    1      87.132  76.556 112.966
HETATM 3091 H    PO01    1      87.283  74.099 113.442
HETATM 3092 H    PO01    1      88.714  74.330 114.427
HETATM 3093 H    PO01    1      89.321  75.995 110.315
HETATM 3094 H    PO01    1      91.366  76.891 109.574
HETATM 3095 H    PO01    1      93.267  75.587 113.076
HETATM 3096 H    PO01    1      91.089  74.711 113.758
HETATM 3097 H    PO01    1      96.148  72.610 102.344
HETATM 3098 H    PO01    1      94.861  73.680 102.836
HETATM 3099 H    PO01    1      96.136  71.677 104.692
HETATM 3100 H    PO01    1      93.995  72.795 106.103
HETATM 3101 H    PO01    1      94.474  74.203 105.098
HETATM 3102 H    PO01    1      93.225  79.029 111.197
HETATM 3103 H    PO01    1      94.527  78.992 110.039
HETATM 3104 H    PO01    1      92.856  78.654 109.487
HETATM 3105 H    PO01    1      95.766  77.651 111.440
HETATM 3106 H    PO01    1      94.704  77.688 112.712
HETATM 3107 H    PO01    1      95.267  76.241 112.236
HETATM 3108 H    PO01    1      95.113  72.782 108.984
HETATM 3109 H    PO01    1      94.142  74.214 110.666
HETATM 3110 H    PO01    1      94.809  77.600 108.297
HETATM 3111 H    PO01    1      95.849  76.226 106.599
HETATM 3112 O3   PO01    1      87.023  76.327 115.090
HETATM 3113 C3   PO01    1      88.283  77.098 114.880
HETATM 3114 C3   PO01    1      87.647  76.102 113.853
HETATM 3115 C3   PO01    1      88.153  74.724 113.604
HETATM 3116 O3   PO01    1      88.832  74.631 112.345
HETATM 3117 CR   PO01    1      90.134  75.945 110.910
HETATM 3118 CR   PO01    1      91.315  76.453 110.456
HETATM 3119 CR   PO01    1      92.529  76.364 111.272
HETATM 3120 CR   PO01    1      92.447  75.669 112.489
HETATM 3121 CR   PO01    1      91.194  75.114 112.861
HETATM 3122 CR   PO01    1      90.057  75.231 112.072
HETATM 3123 O3   PO01    1      94.322  71.563 103.824
HETATM 3124 C3   PO01    1      95.828  73.243 103.151
HETATM 3125 C3   PO01    1      95.375  72.395 104.394
HETATM 3126 C3   PO01    1      94.843  73.319 105.563
HETATM 3127 O3   PO01    1      95.929  73.609 106.566
HETATM 3128 C3   PO01    1      93.558  78.541 110.313
HETATM 3129 C3   PO01    1      94.945  77.125 111.802
HETATM 3130 C3   PO01    1      93.853  76.997 110.695
HETATM 3131 CR   PO01    1      95.107  73.836 108.794
HETATM 3132 CR   PO01    1      94.544  74.612 109.779
HETATM 3133 CR   PO01    1      94.428  76.043 109.623
HETATM 3134 CR   PO01    1      94.890  76.623 108.398
HETATM 3135 CR   PO01    1      95.455  75.820 107.434
HETATM 3136 CR   PO01    1      95.475  74.407 107.550
HETATM 3137 H    PO01    1     121.400 131.899  92.105
HETATM 3138 H    PO01    1     122.366 130.887  91.105
HETATM 3139 H    PO01    1     121.002 129.219  91.869
HETATM 3140 H    PO01    1     118.780 129.445  92.728
HETATM 3141 H    PO01    1     118.494 130.934  91.842
HETATM 3142 H    PO01    1     118.860 130.172  95.817
HETATM 3143 H    PO01    1     117.355 131.153  97.238
HETATM 3144 H    PO01    1     116.955 134.556  94.816
HETATM 3145 H    PO01    1     118.445 133.337  93.139
HETATM 3146 H    PO01    1     117.087 133.891 106.477
HETATM 3147 H    PO01    1     115.527 134.065 105.860
HETATM 3148 H    PO01    1     117.429 132.028 104.641
HETATM 3149 H    PO01    1     114.881 133.033 103.456
HETATM 3150 H    PO01    1     115.038 131.513 104.197
HETATM 3151 H    PO01    1     115.855  65.105  98.207
HETATM 3152 H    PO01    1     117.474 135.270  97.847
HETATM 3153 H    PO01    1     116.403  65.139  96.523
HETATM 3154 H    PO01    1     113.937 134.421  97.015
HETATM 3155 H    PO01    1     114.821 133.997  95.451
HETATM 3156 H    PO01    1     114.280 132.654  96.583
HETATM 3157 H    PO01    1     118.167 132.687 101.190
HETATM 3158 H    PO01    1     118.134 133.205  98.844
HETATM 3159 H    PO01    1     114.028 132.978  98.878
HETATM 3160 H    PO01    1     114.021 132.266 101.100
HETATM 3161 O3   PO01    1     119.762 129.670  90.255
HETATM 3162 C3   PO01    1     121.378 131.320  91.223
HETATM 3163 C3   PO01    1     120.405 130.104  91.418
HETATM 3164 C3   PO01    1     119.245 130.362  92.402
HETATM 3165 O3   PO01    1     119.766 131.008  93.616
HETATM 3166 CR   PO01    1     118.402 131.013  95.598
HETATM 3167 CR   PO01    1     117.517 131.661  96.442
HETATM 3168 CR   PO01    1     117.061 132.996  96.239
HETATM 3169 CR   PO01    1     117.381 133.626  95.006
HETATM 3170 CR   PO01    1     118.205 132.891  94.061
HETATM 3171 CR   PO01    1     118.723 131.604  94.385
HETATM 3172 O3   PO01    1     117.264 134.075 104.013
HETATM 3173 C3   PO01    1     116.255 133.262 106.044
HETATM 3174 C3   PO01    1     116.710 132.849 104.639
HETATM 3175 C3   PO01    1     115.604 132.274 103.707
HETATM 3176 O3   PO01    1     116.184 131.565 102.564
HETATM 3177 C3   PO01    1     116.417 135.195  97.487
HETATM 3178 C3   PO01    1     114.708 133.683  96.549
HETATM 3179 C3   PO01    1     116.064 133.678  97.199
HETATM 3180 CR   PO01    1     117.297 132.660 100.693
HETATM 3181 CR   PO01    1     117.270 133.030  99.317
HETATM 3182 CR   PO01    1     116.027 133.090  98.595
HETATM 3183 CR   PO01    1     114.882 132.811  99.380
HETATM 3184 CR   PO01    1     114.945 132.388 100.689
HETATM 3185 CR   PO01    1     116.168 132.220 101.353
HETATM 3186 H    PO01    1      74.822  94.297  76.428
HETATM 3187 H    PO01    1      74.393  94.074  74.810
HETATM 3188 H    PO01    1      74.113  96.417  75.629
HETATM 3189 H    PO01    1      71.778  95.134  77.200
HETATM 3190 H    PO01    1      71.904  96.882  76.934
HETATM 3191 H    PO01    1      70.943  95.700  79.414
HETATM 3192 H    PO01    1      70.538  94.954  81.662
HETATM 3193 H    PO01    1      74.747  94.228  81.989
HETATM 3194 H    PO01    1      75.009  95.158  79.734
HETATM 3195 H    PO01    1      74.630  86.108  80.161
HETATM 3196 H    PO01    1      75.801  86.845  81.379
HETATM 3197 H    PO01    1      74.311  85.517  83.170
HETATM 3198 H    PO01    1      72.348  87.110  82.991
HETATM 3199 H    PO01    1      72.791  87.285  81.324
HETATM 3200 H    PO01    1      72.430  95.491  84.420
HETATM 3201 H    PO01    1      72.535  94.115  85.511
HETATM 3202 H    PO01    1      73.958  94.730  84.400
HETATM 3203 H    PO01    1      70.267  93.013  82.835
HETATM 3204 H    PO01    1      70.745  92.848  84.566
HETATM 3205 H    PO01    1      70.219  94.402  84.046
HETATM 3206 H    PO01    1      72.493  89.583  81.159
HETATM 3207 H    PO01    1      71.959  91.919  81.163
HETATM 3208 H    PO01    1      74.141  92.170  84.803
HETATM 3209 H    PO01    1      74.799  89.904  84.580
HETATM 3210 O3   PO01    1      72.137  95.695  74.792
HETATM 3211 C3   PO01    1      73.957  94.231  75.813
HETATM 3212 C3   PO01    1      73.258  95.691  75.805
HETATM 3213 C3   PO01    1      72.513  95.967  77.142
HETATM 3214 O3   PO01    1      73.269  96.192  78.281
HETATM 3215 CR   PO01    1      71.740  95.511  80.022
HETATM 3216 CR   PO01    1      71.516  94.984  81.301
HETATM 3217 CR   PO01    1      72.589  94.452  81.985
HETATM 3218 CR   PO01    1      73.917  94.561  81.447
HETATM 3219 CR   PO01    1      74.134  95.152  80.170
HETATM 3220 CR   PO01    1      73.003  95.617  79.506
HETATM 3221 O3   PO01    1      72.813  84.897  81.748
HETATM 3222 C3   PO01    1      75.106  85.902  81.149
HETATM 3223 C3   PO01    1      73.879  85.818  82.172
HETATM 3224 C3   PO01    1      73.197  87.272  82.346
HETATM 3225 O3   PO01    1      74.155  88.300  82.666
HETATM 3226 C3   PO01    1      72.850  94.530  84.471
HETATM 3227 C3   PO01    1      70.788  93.454  83.705
HETATM 3228 C3   PO01    1      72.298  93.706  83.250
HETATM 3229 CR   PO01    1      72.893  90.164  81.844
HETATM 3230 CR   PO01    1      72.512  91.538  81.949
HETATM 3231 CR   PO01    1      72.864  92.288  83.098
HETATM 3232 CR   PO01    1      73.713  91.668  84.015
HETATM 3233 CR   PO01    1      74.118  90.313  83.888
HETATM 3234 CR   PO01    1      73.713  89.578  82.789
HETATM 3235 H    PO01    1      89.274  98.685  73.056
HETATM 3236 H    PO01    1      89.591  99.982  74.044
HETATM 3237 H    PO01    1      91.549  98.102  72.896
HETATM 3238 H    PO01    1      91.113  99.085  75.742
HETATM 3239 H    PO01    1      92.579  98.056  75.162
HETATM 3240 H    PO01    1      89.601  97.259  77.700
HETATM 3241 H    PO01    1      90.068  95.843  79.448
HETATM 3242 H    PO01    1      92.802  93.714  76.964
HETATM 3243 H    PO01    1      92.334  95.311  75.193
HETATM 3244 H    PO01    1      87.755  85.886  79.186
HETATM 3245 H    PO01    1      88.547  86.699  77.829
HETATM 3246 H    PO01    1      90.782  85.916  79.052
HETATM 3247 H    PO01    1      90.686  87.562  80.733
HETATM 3248 H    PO01    1      89.073  88.122  80.135
HETATM 3249 H    PO01    1      93.701  95.268  80.029
HETATM 3250 H    PO01    1      94.119  93.799  80.701
HETATM 3251 H    PO01    1      94.174  93.975  78.958
HETATM 3252 H    PO01    1      91.858  93.449  81.842
HETATM 3253 H    PO01    1      92.020  95.143  81.583
HETATM 3254 H    PO01    1      90.560  94.490  81.115
HETATM 3255 H    PO01    1      92.835  89.379  78.463
HETATM 3256 H    PO01    1      93.551  91.623  78.888
HETATM 3257 H    PO01    1      89.565  92.859  79.530
HETATM 3258 H    PO01    1      88.807  90.598  79.093
HETATM 3259 O3   PO01    1      92.539  99.774  73.420
HETATM 3260 C3   PO01    1      89.951  99.492  73.171
HETATM 3261 C3   PO01    1      91.405  98.890  73.621
HETATM 3262 C3   PO01    1      91.459  98.290  75.028
HETATM 3263 O3   PO01    1      90.588  97.131  75.188
HETATM 3264 CR   PO01    1      90.290  96.508  77.509
HETATM 3265 CR   PO01    1      90.656  95.719  78.608
HETATM 3266 CR   PO01    1      91.617  94.740  78.500
HETATM 3267 CR   PO01    1      92.168  94.506  77.171
HETATM 3268 CR   PO01    1      91.845  95.359  76.127
HETATM 3269 CR   PO01    1      90.868  96.312  76.206
HETATM 3270 O3   PO01    1      89.632  85.282  80.531
HETATM 3271 C3   PO01    1      88.620  85.964  78.552
HETATM 3272 C3   PO01    1      89.848  86.251  79.474
HETATM 3273 C3   PO01    1      90.048  87.748  79.905
HETATM 3274 O3   PO01    1      90.517  88.449  78.746
HETATM 3275 C3   PO01    1      93.618  94.190  79.868
HETATM 3276 C3   PO01    1      91.599  94.223  81.144
HETATM 3277 C3   PO01    1      92.084  93.873  79.696
HETATM 3278 CR   PO01    1      92.096  90.092  78.768
HETATM 3279 CR   PO01    1      92.531  91.429  79.012
HETATM 3280 CR   PO01    1      91.625  92.502  79.381
HETATM 3281 CR   PO01    1      90.280  92.143  79.371
HETATM 3282 CR   PO01    1      89.773  90.807  79.041
HETATM 3283 CR   PO01    1      90.730  89.790  78.826
HETATM 3284 H    PO01    1      78.071  95.809  78.751
HETATM 3285 H    PO01    1      78.554  95.200  80.266
HETATM 3286 H    PO01    1      80.530  96.673  78.390
HETATM 3287 H    PO01    1      81.346  96.523  80.687
HETATM 3288 H    PO01    1      82.236  95.440  79.759
HETATM 3289 H    PO01    1      82.337  92.683  80.821
HETATM 3290 H    PO01    1      83.919  91.814  82.510
HETATM 3291 H    PO01    1      83.039  95.184  84.982
HETATM 3292 H    PO01    1      81.328  95.896  83.440
HETATM 3293 H    PO01    1      88.299  99.091  88.930
HETATM 3294 H    PO01    1      89.497  97.837  88.313
HETATM 3295 H    PO01    1      89.870  99.187  86.375
HETATM 3296 H    PO01    1      87.885  98.530  85.215
HETATM 3297 H    PO01    1      86.899  98.679  86.724
HETATM 3298 H    PO01    1      82.740  91.714  85.655
HETATM 3299 H    PO01    1      83.948  91.971  86.924
HETATM 3300 H    PO01    1      82.853  93.271  86.468
HETATM 3301 H    PO01    1      86.086  91.239  85.408
HETATM 3302 H    PO01    1      84.643  90.614  84.593
HETATM 3303 H    PO01    1      85.907  91.566  83.664
HETATM 3304 H    PO01    1      87.965  95.928  84.150
HETATM 3305 H    PO01    1      86.340  94.133  83.429
HETATM 3306 H    PO01    1      85.164  93.908  87.536
HETATM 3307 H    PO01    1      86.717  95.493  88.143
HETATM 3308 O3   PO01    1      80.172  94.655  78.114
HETATM 3309 C3   PO01    1      78.788  95.955  79.492
HETATM 3310 C3   PO01    1      80.249  95.758  78.980
HETATM 3311 C3   PO01    1      81.246  95.543  80.172
HETATM 3312 O3   PO01    1      80.787  94.635  81.178
HETATM 3313 CR   PO01    1      82.615  93.232  81.671
HETATM 3314 CR   PO01    1      83.502  92.701  82.669
HETATM 3315 CR   PO01    1      83.648  93.336  83.898
HETATM 3316 CR   PO01    1      82.940  94.605  84.140
HETATM 3317 CR   PO01    1      81.946  95.108  83.285
HETATM 3318 CR   PO01    1      81.766  94.328  82.041
HETATM 3319 O3   PO01    1      88.602 100.722  86.707
HETATM 3320 C3   PO01    1      89.235  98.913  88.349
HETATM 3321 C3   PO01    1      88.957  99.315  86.898
HETATM 3322 C3   PO01    1      87.858  98.336  86.291
HETATM 3323 O3   PO01    1      88.119  97.001  86.584
HETATM 3324 C3   PO01    1      83.433  92.426  86.105
HETATM 3325 C3   PO01    1      85.306  91.474  84.632
HETATM 3326 C3   PO01    1      84.522  92.797  84.953
HETATM 3327 CR   PO01    1      87.266  95.464  84.832
HETATM 3328 CR   PO01    1      86.456  94.401  84.437
HETATM 3329 CR   PO01    1      85.558  93.844  85.398
HETATM 3330 CR   PO01    1      85.657  94.307  86.769
HETATM 3331 CR   PO01    1      86.553  95.316  87.162
HETATM 3332 CR   PO01    1      87.333  95.960  86.154
HETATM 3333 H    PO01    1      85.142  98.774 100.069
HETATM 3334 H    PO01    1      86.628  97.990  99.774
HETATM 3335 H    PO01    1      85.834  95.933 101.097
HETATM 3336 H    PO01    1      86.592  97.453 103.262
HETATM 3337 H    PO01    1      86.773  98.777 102.039
HETATM 3338 H    PO01    1      89.446  96.257 103.912
HETATM 3339 H    PO01    1      91.240  97.569 105.189
HETATM 3340 H    PO01    1      91.404  99.984 101.801
HETATM 3341 H    PO01    1      89.223  99.129 100.973
HETATM 3342 H    PO01    1      86.741 104.994 105.591
HETATM 3343 H    PO01    1      88.195 104.151 106.190
HETATM 3344 H    PO01    1      89.210 106.567 106.386
HETATM 3345 H    PO01    1      89.616 106.113 103.613
HETATM 3346 H    PO01    1      89.001 104.628 104.092
HETATM 3347 H    PO01    1      93.503  98.090 105.386
HETATM 3348 H    PO01    1      94.038  99.816 105.799
HETATM 3349 H    PO01    1      92.481  99.138 106.198
HETATM 3350 H    PO01    1      94.667 100.016 103.561
HETATM 3351 H    PO01    1      94.061  98.381 103.102
HETATM 3352 H    PO01    1      93.807  99.772 102.079
HETATM 3353 H    PO01    1      92.854 104.371 103.728
HETATM 3354 H    PO01    1      93.595 102.124 103.058
HETATM 3355 H    PO01    1      90.596 100.633 105.537
HETATM 3356 H    PO01    1      89.984 102.726 106.208
HETATM 3357 O3   PO01    1      84.331  97.033 102.076
HETATM 3358 C3   PO01    1      85.610  97.816  99.995
HETATM 3359 C3   PO01    1      85.625  97.027 101.351
HETATM 3360 C3   PO01    1      86.782  97.615 102.216
HETATM 3361 O3   PO01    1      88.010  97.037 101.886
HETATM 3362 CR   PO01    1      89.735  97.172 103.690
HETATM 3363 CR   PO01    1      90.798  97.827 104.297
HETATM 3364 CR   PO01    1      91.430  98.871 103.600
HETATM 3365 CR   PO01    1      90.833  99.327 102.391
HETATM 3366 CR   PO01    1      89.707  98.781 101.865
HETATM 3367 CR   PO01    1      89.099  97.698 102.499
HETATM 3368 O3   PO01    1      87.800 107.253 105.133
HETATM 3369 C3   PO01    1      87.617 105.100 106.202
HETATM 3370 C3   PO01    1      88.571 106.136 105.605
HETATM 3371 C3   PO01    1      89.528 105.458 104.522
HETATM 3372 O3   PO01    1      90.807 105.067 105.061
HETATM 3373 C3   PO01    1      93.238  99.139 105.462
HETATM 3374 C3   PO01    1      93.871  99.434 103.111
HETATM 3375 C3   PO01    1      92.626  99.676 104.100
HETATM 3376 CR   PO01    1      92.430 103.550 104.064
HETATM 3377 CR   PO01    1      92.836 102.193 103.740
HETATM 3378 CR   PO01    1      92.174 101.097 104.301
HETATM 3379 CR   PO01    1      91.044 101.384 105.041
HETATM 3380 CR   PO01    1      90.597 102.623 105.402
HETATM 3381 CR   PO01    1      91.252 103.761 104.823
HETATM 3382 H    PO01    1      81.832  79.496 118.739
HETATM 3383 H    PO01    1      80.612  80.164 119.860
HETATM 3384 H    PO01    1      81.568  82.460 119.174
HETATM 3385 H    PO01    1      83.921  82.283 120.403
HETATM 3386 H    PO01    1      83.543  80.581 120.549
HETATM 3387 H    PO01    1      82.405  84.266 122.853
HETATM 3388 H    PO01    1      83.132  84.816 125.092
HETATM 3389 H    PO01    1      84.258  80.715 125.541
HETATM 3390 H    PO01    1      83.324  80.326 123.284
HETATM 3391 H    PO01    1      78.797  78.535 132.075
HETATM 3392 H    PO01    1      79.953  77.209 131.790
HETATM 3393 H    PO01    1      81.685  78.243 132.989
HETATM 3394 H    PO01    1      80.527  79.642 130.553
HETATM 3395 H    PO01    1      81.783  78.522 130.835
HETATM 3396 H    PO01    1      86.264  83.373 125.606
HETATM 3397 H    PO01    1      86.606  83.283 127.326
HETATM 3398 H    PO01    1      86.155  81.844 126.369
HETATM 3399 H    PO01    1      85.045  84.896 128.274
HETATM 3400 H    PO01    1      84.977  85.375 126.585
HETATM 3401 H    PO01    1      83.538  85.111 127.329
HETATM 3402 H    PO01    1      81.053  81.962 129.623
HETATM 3403 H    PO01    1      82.088  83.203 127.903
HETATM 3404 H    PO01    1      85.619  81.222 128.643
HETATM 3405 H    PO01    1      84.807  80.078 130.379
HETATM 3406 O3   PO01    1      83.102  81.721 118.079
HETATM 3407 C3   PO01    1      81.222  80.389 118.998
HETATM 3408 C3   PO01    1      82.186  81.625 119.207
HETATM 3409 C3   PO01    1      83.095  81.547 120.480
HETATM 3410 O3   PO01    1      82.269  81.942 121.633
HETATM 3411 CR   PO01    1      82.773  83.558 123.414
HETATM 3412 CR   PO01    1      83.238  83.870 124.745
HETATM 3413 CR   PO01    1      83.793  82.830 125.529
HETATM 3414 CR   PO01    1      83.783  81.500 125.004
HETATM 3415 CR   PO01    1      83.301  81.221 123.740
HETATM 3416 CR   PO01    1      82.870  82.275 122.847
HETATM 3417 O3   PO01    1      80.627  79.926 133.533
HETATM 3418 C3   PO01    1      79.627  77.921 132.508
HETATM 3419 C3   PO01    1      80.790  78.870 132.595
HETATM 3420 C3   PO01    1      81.351  79.407 131.253
HETATM 3421 O3   PO01    1      82.332  80.525 131.420
HETATM 3422 C3   PO01    1      86.013  82.888 126.544
HETATM 3423 C3   PO01    1      84.533  84.669 127.314
HETATM 3424 C3   PO01    1      84.490  83.185 126.826
HETATM 3425 CR   PO01    1      82.038  81.840 129.460
HETATM 3426 CR   PO01    1      82.594  82.530 128.343
HETATM 3427 CR   PO01    1      83.988  82.342 127.959
HETATM 3428 CR   PO01    1      84.696  81.431 128.789
HETATM 3429 CR   PO01    1      84.164  80.747 129.869
HETATM 3430 CR   PO01    1      82.830  81.011 130.274
HETATM 3431 H    PO01    1      74.478  85.865 131.366
HETATM 3432 H    PO01    1      75.726  86.021 130.131
HETATM 3433 H    PO01    1      74.148  88.304 131.511
HETATM 3434 H    PO01    1      74.564  87.457 128.488
HETATM 3435 H    PO01    1      73.609  88.887 129.055
HETATM 3436 H    PO01    1      71.187  88.911 128.964
HETATM 3437 H    PO01    1      69.385  89.084 127.123
HETATM 3438 H    PO01    1      71.123  85.504 125.532
HETATM 3439 H    PO01    1      72.366  85.281 127.567
HETATM 3440 H    PO01    1      71.733  85.498 117.442
HETATM 3441 H    PO01    1      71.073  86.087 116.053
HETATM 3442 H    PO01    1      69.122  85.648 118.354
HETATM 3443 H    PO01    1      69.822  88.002 119.365
HETATM 3444 H    PO01    1      71.332  87.813 118.488
HETATM 3445 H    PO01    1      67.340  86.285 126.667
HETATM 3446 H    PO01    1      66.899  86.120 125.056
HETATM 3447 H    PO01    1      68.189  85.015 125.677
HETATM 3448 H    PO01    1      67.312  88.468 124.235
HETATM 3449 H    PO01    1      67.363  88.654 125.889
HETATM 3450 H    PO01    1      68.563  89.383 124.909
HETATM 3451 H    PO01    1      71.894  88.012 121.714
HETATM 3452 H    PO01    1      70.966  88.368 123.834
HETATM 3453 H    PO01    1      68.436  85.056 123.279
HETATM 3454 H    PO01    1      69.249  84.847 121.000
HETATM 3455 O3   PO01    1      75.828  88.961 130.219
HETATM 3456 C3   PO01    1      75.305  86.519 131.012
HETATM 3457 C3   PO01    1      74.770  87.953 130.622
HETATM 3458 C3   PO01    1      73.901  87.798 129.296
HETATM 3459 O3   PO01    1      72.779  86.909 129.430
HETATM 3460 CR   PO01    1      71.046  88.196 128.286
HETATM 3461 CR   PO01    1      70.031  88.268 127.247
HETATM 3462 CR   PO01    1      69.943  87.175 126.275
HETATM 3463 CR   PO01    1      71.006  86.208 126.291
HETATM 3464 CR   PO01    1      71.788  86.086 127.436
HETATM 3465 CR   PO01    1      71.837  87.059 128.409
HETATM 3466 O3   PO01    1      69.052  87.324 117.054
HETATM 3467 C3   PO01    1      70.785  85.542 116.956
HETATM 3468 C3   PO01    1      69.801  86.367 117.824
HETATM 3469 C3   PO01    1      70.495  87.250 118.951
HETATM 3470 O3   PO01    1      71.100  86.355 119.931
HETATM 3471 C3   PO01    1      67.781  86.057 125.668
HETATM 3472 C3   PO01    1      68.010  88.523 125.060
HETATM 3473 C3   PO01    1      68.831  87.163 125.214
HETATM 3474 CR   PO01    1      71.095  87.457 121.988
HETATM 3475 CR   PO01    1      70.573  87.644 123.278
HETATM 3476 CR   PO01    1      69.500  86.842 123.812
HETATM 3477 CR   PO01    1      69.094  85.758 122.941
HETATM 3478 CR   PO01    1      69.632  85.614 121.641
HETATM 3479 CR   PO01    1      70.650  86.495 121.187
HETATM 3480 H    PO01    1      82.600  90.324  77.012
HETATM 3481 H    PO01    1      81.916  90.726  75.464
HETATM 3482 H    PO01    1      82.545  88.119  75.003
HETATM 3483 H    PO01    1      80.839  87.178  76.983
HETATM 3484 H    PO01    1      81.402  88.572  77.897
HETATM 3485 H    PO01    1      85.221  86.332  76.796
HETATM 3486 H    PO01    1      85.757  84.932  74.865
HETATM 3487 H    PO01    1      81.859  83.319  74.990
HETATM 3488 H    PO01    1      81.192  84.863  76.594
HETATM 3489 H    PO01    1      89.254  87.486  67.956
HETATM 3490 H    PO01    1      88.194  86.419  67.141
HETATM 3491 H    PO01    1      86.243  87.855  68.046
HETATM 3492 H    PO01    1      86.531  87.045  70.514
HETATM 3493 H    PO01    1      88.026  86.280  69.981
HETATM 3494 H    PO01    1      84.641  81.438  75.426
HETATM 3495 H    PO01    1      85.446  81.034  73.883
HETATM 3496 H    PO01    1      86.015  82.440  74.782
HETATM 3497 H    PO01    1      83.409  81.109  72.532
HETATM 3498 H    PO01    1      82.631  81.265  74.018
HETATM 3499 H    PO01    1      82.364  82.431  72.840
HETATM 3500 H    PO01    1      87.568  83.507  70.557
HETATM 3501 H    PO01    1      86.725  82.456  72.536
HETATM 3502 H    PO01    1      83.213  84.819  72.188
HETATM 3503 H    PO01    1      83.995  85.726  70.148
HETATM 3504 O3   PO01    1      80.642  88.804  75.016
HETATM 3505 C3   PO01    1      82.594  89.986  75.984
HETATM 3506 C3   PO01    1      81.881  88.620  75.720
HETATM 3507 C3   PO01    1      81.710  87.842  77.103
HETATM 3508 O3   PO01    1      82.778  86.939  77.499
HETATM 3509 CR   PO01    1      84.470  85.785  76.311
HETATM 3510 CR   PO01    1      84.784  84.893  75.242
HETATM 3511 CR   PO01    1      83.865  83.886  74.780
HETATM 3512 CR   PO01    1      82.558  83.972  75.226
HETATM 3513 CR   PO01    1      82.150  84.904  76.143
HETATM 3514 CR   PO01    1      83.097  85.824  76.687
HETATM 3515 O3   PO01    1      87.502  88.938  69.229
HETATM 3516 C3   PO01    1      88.319  87.419  67.436
HETATM 3517 C3   PO01    1      87.196  87.749  68.522
HETATM 3518 C3   PO01    1      87.046  86.573  69.593
HETATM 3519 O3   PO01    1      86.343  85.450  69.081
HETATM 3520 C3   PO01    1      85.154  81.823  74.514
HETATM 3521 C3   PO01    1      83.127  81.844  73.321
HETATM 3522 C3   PO01    1      84.254  82.824  73.767
HETATM 3523 CR   PO01    1      86.633  83.772  70.859
HETATM 3524 CR   PO01    1      86.067  83.070  71.998
HETATM 3525 CR   PO01    1      84.822  83.428  72.517
HETATM 3526 CR   PO01    1      84.094  84.451  71.818
HETATM 3527 CR   PO01    1      84.580  84.985  70.630
HETATM 3528 CR   PO01    1      85.907  84.727  70.213
HETATM 3529 H    PO01    1      85.223  88.399  75.330
HETATM 3530 H    PO01    1      84.529  88.807  76.749
HETATM 3531 H    PO01    1      86.829  90.266  75.489
HETATM 3532 H    PO01    1      85.328  90.820  78.157
HETATM 3533 H    PO01    1      85.357  91.868  76.726
HETATM 3534 H    PO01    1      85.527  92.261  79.946
HETATM 3535 H    PO01    1      84.956  94.349  80.872
HETATM 3536 H    PO01    1      87.198  96.402  77.918
HETATM 3537 H    PO01    1      87.503  94.389  76.879
HETATM 3538 H    PO01    1      91.303 103.350  82.749
HETATM 3539 H    PO01    1      90.954 102.690  81.244
HETATM 3540 H    PO01    1      89.212 101.123  82.533
HETATM 3541 H    PO01    1      91.067  99.434  82.898
HETATM 3542 H    PO01    1      92.096 100.618  82.238
HETATM 3543 H    PO01    1      83.800  97.058  79.029
HETATM 3544 H    PO01    1      84.069  98.478  79.900
HETATM 3545 H    PO01    1      84.927  98.043  78.348
HETATM 3546 H    PO01    1      83.973  96.644  81.581
HETATM 3547 H    PO01    1      85.592  96.299  82.255
HETATM 3548 H    PO01    1      85.106  97.967  82.172
HETATM 3549 H    PO01    1      90.041  97.522  81.721
HETATM 3550 H    PO01    1      88.126  96.306  81.340
HETATM 3551 H    PO01    1      86.462  99.595  79.233
HETATM 3552 H    PO01    1      88.513 100.704  79.593
HETATM 3553 O3   PO01    1      86.935  88.865  76.992
HETATM 3554 C3   PO01    1      84.969  89.257  75.859
HETATM 3555 C3   PO01    1      86.248  89.939  76.361
HETATM 3556 C3   PO01    1      85.905  91.158  77.317
HETATM 3557 O3   PO01    1      86.989  91.890  77.820
HETATM 3558 CR   PO01    1      85.853  93.139  79.495
HETATM 3559 CR   PO01    1      85.523  94.425  80.063
HETATM 3560 CR   PO01    1      85.986  95.673  79.563
HETATM 3561 CR   PO01    1      86.841  95.566  78.412
HETATM 3562 CR   PO01    1      87.059  94.357  77.802
HETATM 3563 CR   PO01    1      86.631  93.113  78.327
HETATM 3564 O3   PO01    1      90.435 101.604  84.200
HETATM 3565 C3   PO01    1      90.504 102.862  82.184
HETATM 3566 C3   PO01    1      90.233 101.413  82.791
HETATM 3567 C3   PO01    1      91.101 100.233  82.197
HETATM 3568 O3   PO01    1      90.665  99.966  80.785
HETATM 3569 C3   PO01    1      84.586  97.726  79.327
HETATM 3570 C3   PO01    1      85.046  96.984  81.630
HETATM 3571 C3   PO01    1      85.704  97.022  80.172
HETATM 3572 CR   PO01    1      89.312  97.952  81.170
HETATM 3573 CR   PO01    1      88.171  97.203  80.949
HETATM 3574 CR   PO01    1      87.052  97.790  80.232
HETATM 3575 CR   PO01    1      87.223  99.083  79.673
HETATM 3576 CR   PO01    1      88.463  99.746  79.868
HETATM 3577 CR   PO01    1      89.533  99.246  80.603
HETATM 3578 H    PO01    1      77.958  99.370  79.641
HETATM 3579 H    PO01    1      78.428  98.572  78.231
HETATM 3580 H    PO01    1      75.914  97.369  79.476
HETATM 3581 H    PO01    1      74.616  99.114  78.498
HETATM 3582 H    PO01    1      76.128 100.163  78.262
HETATM 3583 H    PO01    1      75.761 102.380  78.864
HETATM 3584 H    PO01    1      74.631 104.331  79.475
HETATM 3585 H    PO01    1      72.230 102.264  82.005
HETATM 3586 H    PO01    1      73.357 100.303  81.620
HETATM 3587 H    PO01    1      78.903 112.348  83.328
HETATM 3588 H    PO01    1      77.388 111.894  83.865
HETATM 3589 H    PO01    1      78.381 111.083  81.150
HETATM 3590 H    PO01    1      75.901 110.521  80.759
HETATM 3591 H    PO01    1      75.779 110.504  82.526
HETATM 3592 H    PO01    1      70.844 104.408  80.230
HETATM 3593 H    PO01    1      71.298 106.165  79.987
HETATM 3594 H    PO01    1      72.025 104.774  79.180
HETATM 3595 H    PO01    1      71.208 105.818  82.777
HETATM 3596 H    PO01    1      71.093 104.102  82.616
HETATM 3597 H    PO01    1      72.521 104.693  83.443
HETATM 3598 H    PO01    1      75.025 108.789  79.804
HETATM 3599 H    PO01    1      73.287 107.223  79.518
HETATM 3600 H    PO01    1      74.785 105.217  82.984
HETATM 3601 H    PO01    1      76.427 106.699  83.120
HETATM 3602 O3   PO01    1      76.325  97.733  77.457
HETATM 3603 C3   PO01    1      77.890  98.340  79.139
HETATM 3604 C3   PO01    1      76.375  98.130  78.839
HETATM 3605 C3   PO01    1      75.576  99.414  78.917
HETATM 3606 O3   PO01    1      75.496  99.973  80.261
HETATM 3607 CR   PO01    1      75.048 102.322  79.589
HETATM 3608 CR   PO01    1      74.403 103.512  79.935
HETATM 3609 CR   PO01    1      73.381 103.609  80.923
HETATM 3610 CR   PO01    1      73.033 102.337  81.374
HETATM 3611 CR   PO01    1      73.675 101.085  81.160
HETATM 3612 CR   PO01    1      74.752 101.098  80.261
HETATM 3613 O3   PO01    1      76.943 112.620  81.458
HETATM 3614 C3   PO01    1      78.173 111.443  83.275
HETATM 3615 C3   PO01    1      77.560 111.341  81.800
HETATM 3616 C3   PO01    1      76.430 110.349  81.672
HETATM 3617 O3   PO01    1      76.857 108.902  81.611
HETATM 3618 C3   PO01    1      71.693 105.147  80.080
HETATM 3619 C3   PO01    1      71.825 104.925  82.569
HETATM 3620 C3   PO01    1      72.720 104.951  81.237
HETATM 3621 CR   PO01    1      74.910 108.065  80.486
HETATM 3622 CR   PO01    1      73.880 107.108  80.390
HETATM 3623 CR   PO01    1      73.727 106.042  81.349
HETATM 3624 CR   PO01    1      74.722 105.963  82.309
HETATM 3625 CR   PO01    1      75.739 106.933  82.450
HETATM 3626 CR   PO01    1      75.782 108.044  81.595
HETATM 3627 H    PO01    1      80.903 121.765 104.490
HETATM 3628 H    PO01    1      79.372 122.292 105.377
HETATM 3629 H    PO01    1      77.824 120.875 103.993
HETATM 3630 H    PO01    1      78.888 119.533 102.173
HETATM 3631 H    PO01    1      80.546 119.827 102.650
HETATM 3632 H    PO01    1      81.747 122.388 101.123
HETATM 3633 H    PO01    1      83.050 122.218  99.165
HETATM 3634 H    PO01    1      79.978 119.520  97.696
HETATM 3635 H    PO01    1      78.713 119.972  99.581
HETATM 3636 H    PO01    1      85.465 111.889  97.918
HETATM 3637 H    PO01    1      84.985 111.889  96.217
HETATM 3638 H    PO01    1      84.192 114.280  97.896
HETATM 3639 H    PO01    1      82.724 112.708  95.661
HETATM 3640 H    PO01    1      83.665 114.232  95.356
HETATM 3641 H    PO01    1      82.359 122.067  95.898
HETATM 3642 H    PO01    1      82.699 120.687  94.874
HETATM 3643 H    PO01    1      81.171 120.919  95.356
HETATM 3644 H    PO01    1      84.600 119.905  96.383
HETATM 3645 H    PO01    1      84.233 121.446  97.265
HETATM 3646 H    PO01    1      84.523 119.884  98.103
HETATM 3647 H    PO01    1      82.352 115.652  98.547
HETATM 3648 H    PO01    1      83.011 118.148  98.605
HETATM 3649 H    PO01    1      81.550 118.663  94.848
HETATM 3650 H    PO01    1      81.425 116.306  94.456
HETATM 3651 O3   PO01    1      79.382 120.100 105.127
HETATM 3652 C3   PO01    1      79.890 121.475 104.950
HETATM 3653 C3   PO01    1      78.932 120.713 103.945
HETATM 3654 C3   PO01    1      79.538 120.320 102.607
HETATM 3655 O3   PO01    1      79.446 121.433 101.680
HETATM 3656 CR   PO01    1      81.414 121.843 100.327
HETATM 3657 CR   PO01    1      82.135 121.640  99.160
HETATM 3658 CR   PO01    1      81.679 120.694  98.189
HETATM 3659 CR   PO01    1      80.429 120.147  98.416
HETATM 3660 CR   PO01    1      79.625 120.355  99.545
HETATM 3661 CR   PO01    1      80.180 121.185 100.578
HETATM 3662 O3   PO01    1      83.082 112.529  98.272
HETATM 3663 C3   PO01    1      85.221 112.490  97.043
HETATM 3664 C3   PO01    1      83.928 113.278  97.334
HETATM 3665 C3   PO01    1      83.050 113.683  96.084
HETATM 3666 O3   PO01    1      81.802 114.386  96.257
HETATM 3667 C3   PO01    1      82.177 121.033  95.782
HETATM 3668 C3   PO01    1      84.083 120.364  97.300
HETATM 3669 C3   PO01    1      82.513 120.111  97.067
HETATM 3670 CR   PO01    1      82.298 116.311  97.827
HETATM 3671 CR   PO01    1      82.538 117.758  97.836
HETATM 3672 CR   PO01    1      82.297 118.663  96.795
HETATM 3673 CR   PO01    1      81.799 118.052  95.596
HETATM 3674 CR   PO01    1      81.746 116.617  95.401
HETATM 3675 CR   PO01    1      81.944 115.790  96.521
HETATM 3676 H    PO01    1      88.010  86.755  96.438
HETATM 3677 H    PO01    1      87.779  85.683  97.625
HETATM 3678 H    PO01    1      86.388  84.529  95.983
HETATM 3679 H    PO01    1      86.638  84.758  93.642
HETATM 3680 H    PO01    1      88.242  85.478  93.823
HETATM 3681 H    PO01    1      85.005  86.736  92.295
HETATM 3682 H    PO01    1      85.074  87.952  90.284
HETATM 3683 H    PO01    1      88.726  89.692  91.565
HETATM 3684 H    PO01    1      88.328  88.770  93.706
HETATM 3685 H    PO01    1      91.445  95.420  94.052
HETATM 3686 H    PO01    1      91.850  96.352  92.654
HETATM 3687 H    PO01    1      89.415  94.474  92.751
HETATM 3688 H    PO01    1      90.709  95.520  90.122
HETATM 3689 H    PO01    1      89.804  96.740  91.087
HETATM 3690 H    PO01    1      88.202  89.293  87.633
HETATM 3691 H    PO01    1      88.991  88.753  89.068
HETATM 3692 H    PO01    1      87.426  87.899  88.432
HETATM 3693 H    PO01    1      86.008  90.311  87.538
HETATM 3694 H    PO01    1      85.388  88.745  88.169
HETATM 3695 H    PO01    1      84.922  90.401  88.896
HETATM 3696 H    PO01    1      89.378  93.773  88.370
HETATM 3697 H    PO01    1      88.458  91.658  87.774
HETATM 3698 H    PO01    1      86.289  91.595  91.381
HETATM 3699 H    PO01    1      86.925  93.857  91.769
HETATM 3700 O3   PO01    1      88.018  83.503  95.293
HETATM 3701 C3   PO01    1      88.194  85.684  96.652
HETATM 3702 C3   PO01    1      87.395  84.728  95.603
HETATM 3703 C3   PO01    1      87.219  85.441  94.250
HETATM 3704 O3   PO01    1      86.644  86.778  94.192
HETATM 3705 CR   PO01    1      85.815  87.301  92.092
HETATM 3706 CR   PO01    1      85.883  88.015  90.907
HETATM 3707 CR   PO01    1      86.880  88.987  90.647
HETATM 3708 CR   PO01    1      87.877  89.095  91.705
HETATM 3709 CR   PO01    1      87.787  88.424  92.951
HETATM 3710 CR   PO01    1      86.797  87.459  93.040
HETATM 3711 O3   PO01    1      91.208  93.926  91.999
HETATM 3712 C3   PO01    1      90.981  95.926  93.245
HETATM 3713 C3   PO01    1      90.243  94.973  92.278
HETATM 3714 C3   PO01    1      89.841  95.664  90.893
HETATM 3715 O3   PO01    1      88.526  95.400  90.292
HETATM 3716 C3   PO01    1      87.966  88.864  88.594
HETATM 3717 C3   PO01    1      85.721  89.782  88.458
HETATM 3718 C3   PO01    1      87.003  89.755  89.399
HETATM 3719 CR   PO01    1      88.732  93.317  89.022
HETATM 3720 CR   PO01    1      88.306  92.009  88.718
HETATM 3721 CR   PO01    1      87.527  91.233  89.665
HETATM 3722 CR   PO01    1      87.043  91.987  90.765
HETATM 3723 CR   PO01    1      87.355  93.343  91.016
HETATM 3724 CR   PO01    1      88.237  94.052  90.177
HETATM 3725 H    PO01    1      75.643  93.698  95.167
HETATM 3726 H    PO01    1      74.742  92.919  96.648
HETATM 3727 H    PO01    1      76.750  93.031  97.854
HETATM 3728 H    PO01    1      78.834  94.509  96.912
HETATM 3729 H    PO01    1      78.050  94.665  95.536
HETATM 3730 H    PO01    1      78.205  91.413  93.787
HETATM 3731 H    PO01    1      79.789  90.892  92.142
HETATM 3732 H    PO01    1      82.569  93.386  93.994
HETATM 3733 H    PO01    1      81.028  93.708  95.753
HETATM 3734 H    PO01    1      76.720  91.808  85.364
HETATM 3735 H    PO01    1      76.586  92.542  83.842
HETATM 3736 H    PO01    1      77.379  93.753  85.905
HETATM 3737 H    PO01    1      79.832  94.058  86.135
HETATM 3738 H    PO01    1      80.127  92.526  85.360
HETATM 3739 H    PO01    1      84.179  92.683  90.698
HETATM 3740 H    PO01    1      83.303  94.008  91.464
HETATM 3741 H    PO01    1      84.173  92.771  92.556
HETATM 3742 H    PO01    1      83.570  90.265  91.053
HETATM 3743 H    PO01    1      83.502  90.606  92.761
HETATM 3744 H    PO01    1      82.103  89.823  91.901
HETATM 3745 H    PO01    1      79.177  94.183  89.085
HETATM 3746 H    PO01    1      80.599  93.938  90.960
HETATM 3747 H    PO01    1      82.317  90.621  89.270
HETATM 3748 H    PO01    1      80.883  90.779  87.404
HETATM 3749 O3   PO01    1      75.713  94.772  97.008
HETATM 3750 C3   PO01    1      75.523  93.586  96.233
HETATM 3751 C3   PO01    1      76.740  93.833  97.112
HETATM 3752 C3   PO01    1      78.107  93.989  96.378
HETATM 3753 O3   PO01    1      78.606  92.661  96.025
HETATM 3754 CR   PO01    1      79.153  91.802  93.855
HETATM 3755 CR   PO01    1      80.055  91.544  92.821
HETATM 3756 CR   PO01    1      81.334  92.186  92.810
HETATM 3757 CR   PO01    1      81.645  92.986  93.917
HETATM 3758 CR   PO01    1      80.740  93.226  94.926
HETATM 3759 CR   PO01    1      79.489  92.593  94.953
HETATM 3760 O3   PO01    1      78.179  94.378  84.067
HETATM 3761 C3   PO01    1      77.360  92.185  84.502
HETATM 3762 C3   PO01    1      78.083  93.427  85.144
HETATM 3763 C3   PO01    1      79.361  93.095  85.898
HETATM 3764 O3   PO01    1      78.859  92.405  87.062
HETATM 3765 C3   PO01    1      83.581  92.969  91.609
HETATM 3766 C3   PO01    1      82.906  90.515  91.890
HETATM 3767 C3   PO01    1      82.313  91.975  91.665
HETATM 3768 CR   PO01    1      79.772  93.352  89.069
HETATM 3769 CR   PO01    1      80.590  93.303  90.239
HETATM 3770 CR   PO01    1      81.554  92.213  90.425
HETATM 3771 CR   PO01    1      81.600  91.379  89.308
HETATM 3772 CR   PO01    1      80.732  91.433  88.187
HETATM 3773 CR   PO01    1      79.766  92.422  88.093
HETATM 3774 H    PO01    1     132.376  89.025 102.990
HETATM 3775 H    PO01    1     131.558  88.749 101.520
HETATM 3776 H    PO01    1     133.958  87.001 101.766
HETATM 3777 H    PO01    1     132.739  85.478 103.193
HETATM 3778 H    PO01    1     131.780  86.785 103.832
HETATM 3779 H    PO01    1     132.461  84.737 105.565
HETATM 3780 H    PO01    1     132.391  84.449 107.935
HETATM 3781 H    PO01    1     134.912  87.827 108.545
HETATM 3782 H    PO01    1     134.993  88.056 106.083
HETATM 3783 H    PO01    1      69.512  82.932 115.079
HETATM 3784 H    PO01    1      69.832  84.600 114.612
HETATM 3785 H    PO01    1      67.759  85.268 115.826
HETATM 3786 H    PO01    1      65.974  84.192 114.613
HETATM 3787 H    PO01    1      67.032  83.048 113.889
HETATM 3788 H    PO01    1     133.176  88.219 110.218
HETATM 3789 H    PO01    1     131.659  87.418 109.649
HETATM 3790 H    PO01    1     132.103  87.338 111.397
HETATM 3791 H    PO01    1     131.371  84.939 110.154
HETATM 3792 H    PO01    1     132.864  83.912 110.220
HETATM 3793 H    PO01    1     132.329  84.966 111.519
HETATM 3794 H    PO01    1      65.676  86.876 113.451
HETATM 3795 H    PO01    1     134.313  87.246 112.213
HETATM 3796 H    PO01    1      64.669  84.147 109.566
HETATM 3797 H    PO01    1      66.579  83.523 111.031
HETATM 3798 O3   PO01    1     132.086  86.500 101.010
HETATM 3799 C3   PO01    1     132.503  88.651 101.985
HETATM 3800 C3   PO01    1     132.871  87.165 102.066
HETATM 3801 C3   PO01    1     132.741  86.506 103.444
HETATM 3802 O3   PO01    1     133.814  86.714 104.336
HETATM 3803 CR   PO01    1     132.960  85.371 106.185
HETATM 3804 CR   PO01    1     132.949  85.198 107.566
HETATM 3805 CR   PO01    1     133.643  86.011 108.449
HETATM 3806 CR   PO01    1     134.402  87.111 107.940
HETATM 3807 CR   PO01    1     134.433  87.309 106.530
HETATM 3808 CR   PO01    1     133.663  86.530 105.678
HETATM 3809 O3   PO01    1      67.427  83.283 116.517
HETATM 3810 C3   PO01    1      69.427  83.941 115.417
HETATM 3811 C3   PO01    1      67.880  84.232 115.564
HETATM 3812 C3   PO01    1      66.978  84.026 114.293
HETATM 3813 O3   PO01    1      67.351  84.988 113.209
HETATM 3814 C3   PO01    1     132.510  87.343 110.345
HETATM 3815 C3   PO01    1     132.422  84.848 110.493
HETATM 3816 C3   PO01    1     133.356  86.052 109.937
HETATM 3817 CR   PO01    1      65.445  86.259 112.682
HETATM 3818 CR   PO01    1     134.941  86.513 111.950
HETATM 3819 CR   PO01    1     134.674  85.828 110.688
HETATM 3820 CR   PO01    1      64.894  84.723 110.364
HETATM 3821 CR   PO01    1      66.011  84.392 111.211
HETATM 3822 CR   PO01    1      66.279  85.203 112.359
HETATM 3823 H    PO01    1      85.550  80.507 121.744
HETATM 3824 H    PO01    1      87.005  79.820 120.939
HETATM 3825 H    PO01    1      88.459  81.456 121.907
HETATM 3826 H    PO01    1      87.189  83.416 123.364
HETATM 3827 H    PO01    1      85.734  82.685 122.850
HETATM 3828 H    PO01    1      87.579  85.714 123.123
HETATM 3829 H    PO01    1      86.541  87.770 123.959
HETATM 3830 H    PO01    1      83.329  87.096 121.458
HETATM 3831 H    PO01    1      84.354  85.013 120.698
HETATM 3832 H    PO01    1      78.454  91.082 128.604
HETATM 3833 H    PO01    1      79.075  91.085 126.897
HETATM 3834 H    PO01    1      81.033  89.945 127.763
HETATM 3835 H    PO01    1      78.434  88.553 127.916
HETATM 3836 H    PO01    1      79.968  87.732 127.998
HETATM 3837 H    PO01    1      86.058  90.429 123.609
HETATM 3838 H    PO01    1      84.513  90.826 124.442
HETATM 3839 H    PO01    1      85.541  89.524 124.968
HETATM 3840 H    PO01    1      83.973  90.853 121.969
HETATM 3841 H    PO01    1      85.050  89.667 121.067
HETATM 3842 H    PO01    1      83.393  89.416 121.242
HETATM 3843 H    PO01    1      81.651  87.108 126.473
HETATM 3844 H    PO01    1      83.662  87.706 125.362
HETATM 3845 H    PO01    1      81.674  90.138 122.646
HETATM 3846 H    PO01    1      79.625  89.626 124.003
HETATM 3847 O3   PO01    1      87.167  80.514 123.072
HETATM 3848 C3   PO01    1      86.609  80.407 121.758
HETATM 3849 C3   PO01    1      87.404  81.613 122.101
HETATM 3850 C3   PO01    1      86.734  82.952 122.499
HETATM 3851 O3   PO01    1      86.505  83.936 121.460
HETATM 3852 CR   PO01    1      86.685  85.971 122.829
HETATM 3853 CR   PO01    1      86.098  87.260 123.223
HETATM 3854 CR   PO01    1      84.851  87.614 122.799
HETATM 3855 CR   PO01    1      84.250  86.803 121.801
HETATM 3856 CR   PO01    1      84.770  85.573 121.423
HETATM 3857 CR   PO01    1      85.977  85.085 121.982
HETATM 3858 O3   PO01    1      80.234  89.602 129.657
HETATM 3859 C3   PO01    1      79.303  91.184 127.978
HETATM 3860 C3   PO01    1      80.110  89.858 128.245
HETATM 3861 C3   PO01    1      79.484  88.633 127.609
HETATM 3862 O3   PO01    1      79.365  88.433 126.226
HETATM 3863 C3   PO01    1      85.142  90.010 124.059
HETATM 3864 C3   PO01    1      84.196  89.844 121.784
HETATM 3865 C3   PO01    1      84.252  89.071 123.133
HETATM 3866 CR   PO01    1      81.644  87.842 125.753
HETATM 3867 CR   PO01    1      82.791  88.083 125.026
HETATM 3868 CR   PO01    1      82.893  88.927 123.914
HETATM 3869 CR   PO01    1      81.705  89.593 123.511
HETATM 3870 CR   PO01    1      80.486  89.261 124.195
HETATM 3871 CR   PO01    1      80.478  88.495 125.409
HETATM 3872 H    PO01    1      78.051  93.037 116.180
HETATM 3873 H    PO01    1      76.508  93.733 116.008
HETATM 3874 H    PO01    1      77.278  91.018 117.082
HETATM 3875 H    PO01    1      74.333  92.096 116.612
HETATM 3876 H    PO01    1      74.938  92.037 118.122
HETATM 3877 H    PO01    1      74.553  90.696 119.981
HETATM 3878 H    PO01    1      75.459  89.248 121.712
HETATM 3879 H    PO01    1      77.129  86.700 118.858
HETATM 3880 H    PO01    1      76.272  88.009 117.167
HETATM 3881 H    PO01    1      72.258  80.131 124.646
HETATM 3882 H    PO01    1      71.729  78.784 123.631
HETATM 3883 H    PO01    1      73.300  79.632 121.737
HETATM 3884 H    PO01    1      75.308  80.871 122.938
HETATM 3885 H    PO01    1      73.906  81.803 123.689
HETATM 3886 H    PO01    1      78.771  86.371 120.488
HETATM 3887 H    PO01    1      78.920  87.939 121.148
HETATM 3888 H    PO01    1      79.123  86.435 122.106
HETATM 3889 H    PO01    1      77.431  86.619 123.668
HETATM 3890 H    PO01    1      77.209  88.319 123.159
HETATM 3891 H    PO01    1      75.837  87.298 123.260
HETATM 3892 H    PO01    1      73.274  84.238 121.412
HETATM 3893 H    PO01    1      74.276  86.273 121.610
HETATM 3894 H    PO01    1      77.970  84.299 121.172
HETATM 3895 H    PO01    1      76.854  82.265 121.549
HETATM 3896 O3   PO01    1      76.621  91.526 115.205
HETATM 3897 C3   PO01    1      77.071  93.061 116.633
HETATM 3898 C3   PO01    1      76.540  91.637 116.601
HETATM 3899 C3   PO01    1      75.074  91.531 117.200
HETATM 3900 O3   PO01    1      74.644  90.164 117.451
HETATM 3901 CR   PO01    1      75.075  89.830 119.789
HETATM 3902 CR   PO01    1      75.678  88.994 120.827
HETATM 3903 CR   PO01    1      76.387  87.784 120.572
HETATM 3904 CR   PO01    1      76.581  87.500 119.155
HETATM 3905 CR   PO01    1      76.070  88.311 118.118
HETATM 3906 CR   PO01    1      75.287  89.424 118.418
HETATM 3907 O3   PO01    1      74.279  78.618 123.333
HETATM 3908 C3   PO01    1      72.144  79.808 123.564
HETATM 3909 C3   PO01    1      73.507  79.796 122.817
HETATM 3910 C3   PO01    1      74.265  81.150 122.869
HETATM 3911 O3   PO01    1      74.221  82.014 121.680
HETATM 3912 C3   PO01    1      78.593  86.939 121.342
HETATM 3913 C3   PO01    1      76.874  87.286 123.017
HETATM 3914 C3   PO01    1      77.017  86.862 121.569
HETATM 3915 CR   PO01    1      74.297  84.218 121.606
HETATM 3916 CR   PO01    1      74.880  85.457 121.576
HETATM 3917 CR   PO01    1      76.277  85.584 121.488
HETATM 3918 CR   PO01    1      76.984  84.342 121.341
HETATM 3919 CR   PO01    1      76.378  83.112 121.535
HETATM 3920 CR   PO01    1      75.022  83.071 121.728
HETATM 3921 H    PO01    1      83.523 120.789 125.469
HETATM 3922 H    PO01    1      81.972 120.905 126.379
HETATM 3923 H    PO01    1      81.779 123.329 125.728
HETATM 3924 H    PO01    1      82.550 121.591 123.376
HETATM 3925 H    PO01    1      81.944 123.137 123.133
HETATM 3926 H    PO01    1      79.499 120.681 125.925
HETATM 3927 H    PO01    1      79.418 118.334 126.246
HETATM 3928 H    PO01    1      80.871 117.673 122.234
HETATM 3929 H    PO01    1      80.795 120.155 121.899
HETATM 3930 H    PO01    1      84.879 112.768 131.381
HETATM 3931 H    PO01    1      85.732 112.791 129.879
HETATM 3932 H    PO01    1      86.021 115.236 129.931
HETATM 3933 H    PO01    1      83.044 114.301 130.542
HETATM 3934 H    PO01    1      83.966 113.903 129.049
HETATM 3935 H    PO01    1      78.609 114.657 124.746
HETATM 3936 H    PO01    1      78.196 116.213 125.492
HETATM 3937 H    PO01    1      78.148 116.104 123.727
HETATM 3938 H    PO01    1      81.181 114.443 123.887
HETATM 3939 H    PO01    1      80.250 115.346 122.557
HETATM 3940 H    PO01    1      81.819 115.880 123.175
HETATM 3941 H    PO01    1      83.942 116.918 127.000
HETATM 3942 H    PO01    1      82.745 117.084 125.114
HETATM 3943 H    PO01    1      79.541 115.036 127.119
HETATM 3944 H    PO01    1      80.826 115.235 129.192
HETATM 3945 O3   PO01    1      83.654 123.416 124.921
HETATM 3946 C3   PO01    1      82.834 121.534 126.072
HETATM 3947 C3   PO01    1      82.490 122.679 125.166
HETATM 3948 C3   PO01    1      81.873 122.258 123.841
HETATM 3949 O3   PO01    1      80.455 121.931 123.755
HETATM 3950 CR   PO01    1      79.724 120.071 125.113
HETATM 3951 CR   PO01    1      79.671 118.701 125.310
HETATM 3952 CR   PO01    1      80.064 117.775 124.299
HETATM 3953 CR   PO01    1      80.485 118.287 123.035
HETATM 3954 CR   PO01    1      80.526 119.718 122.801
HETATM 3955 CR   PO01    1      80.223 120.566 123.874
HETATM 3956 O3   PO01    1      85.022 115.375 131.879
HETATM 3957 C3   PO01    1      85.701 113.274 130.814
HETATM 3958 C3   PO01    1      85.199 114.723 130.545
HETATM 3959 C3   PO01    1      83.830 114.641 129.855
HETATM 3960 O3   PO01    1      83.404 115.930 129.451
HETATM 3961 C3   PO01    1      78.701 115.785 124.648
HETATM 3962 C3   PO01    1      80.881 115.451 123.522
HETATM 3963 C3   PO01    1      80.183 116.289 124.602
HETATM 3964 CR   PO01    1      83.112 116.564 127.081
HETATM 3965 CR   PO01    1      82.372 116.594 125.926
HETATM 3966 CR   PO01    1      80.977 116.063 125.893
HETATM 3967 CR   PO01    1      80.435 115.535 127.093
HETATM 3968 CR   PO01    1      81.181 115.555 128.289
HETATM 3969 CR   PO01    1      82.574 115.965 128.280
HETATM 3970 H    PO01    1      74.680 103.427  99.331
HETATM 3971 H    PO01    1      72.970 103.235  99.860
HETATM 3972 H    PO01    1      72.622 105.720  99.676
HETATM 3973 H    PO01    1      75.463 105.750  98.740
HETATM 3974 H    PO01    1      74.625 106.832  99.920
HETATM 3975 H    PO01    1      75.820 106.618  96.281
HETATM 3976 H    PO01    1      77.575 107.971  95.368
HETATM 3977 H    PO01    1      76.635 111.205  97.767
HETATM 3978 H    PO01    1      74.810 109.853  98.774
HETATM 3979 H    PO01    1      75.404 116.488  89.821
HETATM 3980 H    PO01    1      75.280 115.084  90.869
HETATM 3981 H    PO01    1      76.209 117.416  92.470
HETATM 3982 H    PO01    1      78.514 116.018  92.442
HETATM 3983 H    PO01    1      77.647 114.994  91.509
HETATM 3984 H    PO01    1      79.869 109.722  97.863
HETATM 3985 H    PO01    1      80.494 111.064  96.996
HETATM 3986 H    PO01    1      79.311 111.356  98.159
HETATM 3987 H    PO01    1      80.353 110.581  94.768
HETATM 3988 H    PO01    1      79.932 108.993  95.262
HETATM 3989 H    PO01    1      78.898 109.745  94.161
HETATM 3990 H    PO01    1      75.737 112.859  93.356
HETATM 3991 H    PO01    1      76.417 110.904  94.552
HETATM 3992 H    PO01    1      79.643 113.101  96.064
HETATM 3993 H    PO01    1      78.972 114.964  94.688
HETATM 3994 O3   PO01    1      73.018 104.807  97.807
HETATM 3995 C3   PO01    1      73.913 103.937  99.890
HETATM 3996 C3   PO01    1      73.443 105.227  99.182
HETATM 3997 C3   PO01    1      74.534 106.314  99.039
HETATM 3998 O3   PO01    1      74.136 107.466  98.187
HETATM 3999 CR   PO01    1      76.063 107.547  96.653
HETATM 4000 CR   PO01    1      77.098 108.315  96.143
HETATM 4001 CR   PO01    1      77.447 109.641  96.595
HETATM 4002 CR   PO01    1      76.531 110.149  97.566
HETATM 4003 CR   PO01    1      75.490 109.404  98.119
HETATM 4004 CR   PO01    1      75.191 108.100  97.656
HETATM 4005 O3   PO01    1      77.250 117.587  90.540
HETATM 4006 C3   PO01    1      75.267 116.196  90.910
HETATM 4007 C3   PO01    1      76.547 116.801  91.620
HETATM 4008 C3   PO01    1      77.478 115.681  92.246
HETATM 4009 O3   PO01    1      76.809 115.188  93.359
HETATM 4010 C3   PO01    1      79.582 110.639  97.335
HETATM 4011 C3   PO01    1      79.491 109.925  95.028
HETATM 4012 C3   PO01    1      78.586 110.549  96.138
HETATM 4013 CR   PO01    1      76.497 112.917  93.983
HETATM 4014 CR   PO01    1      76.910 111.792  94.678
HETATM 4015 CR   PO01    1      78.098 111.791  95.439
HETATM 4016 CR   PO01    1      78.813 113.008  95.448
HETATM 4017 CR   PO01    1      78.382 114.113  94.770
HETATM 4018 CR   PO01    1      77.318 114.054  93.895
HETATM 4019 H    PO01    1      67.848  89.192 121.616
HETATM 4020 H    PO01    1      67.297  90.560 122.792
HETATM 4021 H    PO01    1      66.562  92.008 120.958
HETATM 4022 H    PO01    1      66.636  91.038 118.594
HETATM 4023 H    PO01    1      67.394  89.601 119.076
HETATM 4024 H    PO01    1      67.888  92.105 116.857
HETATM 4025 H    PO01    1      69.092  91.527 114.717
HETATM 4026 H    PO01    1      72.162  90.115 117.017
HETATM 4027 H    PO01    1      70.873  90.347 119.124
HETATM 4028 H    PO01    1     135.062  91.222 109.457
HETATM 4029 H    PO01    1     135.056  89.894 110.598
HETATM 4030 H    PO01    1      67.065  90.675 109.384
HETATM 4031 H    PO01    1      66.314  87.866 109.567
HETATM 4032 H    PO01    1      66.335  88.532 111.082
HETATM 4033 H    PO01    1      72.810  92.020 114.949
HETATM 4034 H    PO01    1      73.240  91.525 113.273
HETATM 4035 H    PO01    1      71.760  92.524 113.632
HETATM 4036 H    PO01    1      73.082  89.156 113.528
HETATM 4037 H    PO01    1      73.445  89.560 115.214
HETATM 4038 H    PO01    1      72.254  88.412 114.890
HETATM 4039 H    PO01    1      69.535  90.765 110.080
HETATM 4040 H    PO01    1      70.812  91.688 111.816
HETATM 4041 H    PO01    1      70.092  88.242 114.202
HETATM 4042 H    PO01    1      68.705  87.353 112.410
HETATM 4043 O3   PO01    1      65.997  89.904 121.252
HETATM 4044 C3   PO01    1      67.294  90.127 121.758
HETATM 4045 C3   PO01    1      66.705  90.962 120.639
HETATM 4046 C3   PO01    1      67.373  90.648 119.294
HETATM 4047 O3   PO01    1      68.655  91.312 119.208
HETATM 4048 CR   PO01    1      68.751  91.574 116.778
HETATM 4049 CR   PO01    1      69.481  91.258 115.563
HETATM 4050 CR   PO01    1      70.761  90.652 115.598
HETATM 4051 CR   PO01    1      71.211  90.381 116.944
HETATM 4052 CR   PO01    1      70.506  90.591 118.152
HETATM 4053 CR   PO01    1      69.239  91.087 117.999
HETATM 4054 O3   PO01    1      65.823  89.708 108.020
HETATM 4055 C3   PO01    1      65.068  90.671 110.143
HETATM 4056 C3   PO01    1      66.243  89.974 109.373
HETATM 4057 C3   PO01    1      66.762  88.701 110.081
HETATM 4058 O3   PO01    1      68.163  88.483 110.034
HETATM 4059 C3   PO01    1      72.398  91.705 113.961
HETATM 4060 C3   PO01    1      72.672  89.329 114.507
HETATM 4061 C3   PO01    1      71.562  90.442 114.319
HETATM 4062 CR   PO01    1      69.566  90.218 110.992
HETATM 4063 CR   PO01    1      70.439  90.727 111.954
HETATM 4064 CR   PO01    1      70.675  89.998 113.164
HETATM 4065 CR   PO01    1      69.965  88.803 113.325
HETATM 4066 CR   PO01    1      69.025  88.324 112.356
HETATM 4067 CR   PO01    1      68.838  89.036 111.152
HETATM 4068 H    PO01    4      71.035  96.128 129.179
HETATM 4069 H    PO01    4      71.978  96.178 130.576
HETATM 4070 H    PO01    4      69.974  98.345 130.566
HETATM 4071 H    PO01    4      68.328  96.658 131.848
HETATM 4072 H    PO01    4      69.159  95.424 131.021
HETATM 4073 H    PO01    4      67.636  94.395 128.739
HETATM 4074 H    PO01    4      68.392  93.742 126.615
HETATM 4075 H    PO01    4      68.603  97.910 125.654
HETATM 4076 H    PO01    4      68.335  98.453 127.898
HETATM 4077 H    PO01    4      67.213  95.767 118.707
HETATM 4078 H    PO01    4      66.399  94.145 119.099
HETATM 4079 H    PO01    4     134.901  95.143 119.485
HETATM 4080 H    PO01    4     134.725  97.746 119.150
HETATM 4081 H    PO01    4      65.780  97.810 118.622
HETATM 4082 H    PO01    4      70.883  94.985 124.844
HETATM 4083 H    PO01    4      70.591  95.405 123.114
HETATM 4084 H    PO01    4      70.820  96.594 124.312
HETATM 4085 H    PO01    4      67.520  93.644 124.328
HETATM 4086 H    PO01    4      68.638  93.771 122.969
HETATM 4087 H    PO01    4      69.199  93.279 124.521
HETATM 4088 H    PO01    4     135.335  96.860 122.822
HETATM 4089 H    PO01    4      66.260  95.766 124.502
HETATM 4090 H    PO01    4      69.464  97.192 122.171
HETATM 4091 H    PO01    4      67.843  98.115 120.576
HETATM 4092 O3   PO01    4      70.670  97.440 132.166
HETATM 4093 C3   PO01    4      71.311  96.785 129.980
HETATM 4094 C3   PO01    4      70.132  97.338 130.879
HETATM 4095 C3   PO01    4      68.807  96.515 130.918
HETATM 4096 O3   PO01    4      67.811  96.847 129.916
HETATM 4097 CR   PO01    4      68.030  95.158 128.138
HETATM 4098 CR   PO01    4      68.420  94.772 126.858
HETATM 4099 CR   PO01    4      68.633  95.781 125.887
HETATM 4100 CR   PO01    4      68.518  97.117 126.282
HETATM 4101 CR   PO01    4      68.303  97.454 127.638
HETATM 4102 CR   PO01    4      68.005  96.437 128.598
HETATM 4103 O3   PO01    4      65.408  95.442 117.743
HETATM 4104 C3   PO01    4      66.267  95.207 118.776
HETATM 4105 C3   PO01    4      64.959  95.852 119.042
HETATM 4106 C3   PO01    4      65.033  97.392 119.358
HETATM 4107 O3   PO01    4      65.227  97.947 120.662
HETATM 4108 C3   PO01    4      70.334  95.611 124.160
HETATM 4109 C3   PO01    4      68.537  93.954 124.045
HETATM 4110 C3   PO01    4      68.831  95.495 124.454
HETATM 4111 CR   PO01    4      65.716  96.808 122.756
HETATM 4112 CR   PO01    4      66.577  96.213 123.673
HETATM 4113 CR   PO01    4      67.964  96.387 123.511
HETATM 4114 CR   PO01    4      68.466  97.129 122.369
HETATM 4115 CR   PO01    4      67.484  97.635 121.409
HETATM 4116 CR   PO01    4      66.139  97.400 121.556
HETATM 4117 H    PO01    1      81.980 105.018 114.716
HETATM 4118 H    PO01    1      83.459 104.857 113.808
HETATM 4119 H    PO01    1      82.744 106.919 112.394
HETATM 4120 H    PO01    1      80.699 104.524 112.139
HETATM 4121 H    PO01    1      82.334 104.259 111.579
HETATM 4122 H    PO01    1      80.200 106.925 108.964
HETATM 4123 H    PO01    1      78.422 106.293 107.309
HETATM 4124 H    PO01    1      79.121 102.328 108.512
HETATM 4125 H    PO01    1      80.628 102.926 110.122
HETATM 4126 H    PO01    1      78.059  96.874 104.191
HETATM 4127 H    PO01    1      77.676  96.187 102.726
HETATM 4128 H    PO01    1      78.166  98.721 102.806
HETATM 4129 H    PO01    1      80.424  99.379 102.693
HETATM 4130 H    PO01    1      81.090  97.832 102.971
HETATM 4131 H    PO01    1      75.982 104.263 107.868
HETATM 4132 H    PO01    1      75.480 103.136 106.757
HETATM 4133 H    PO01    1      76.379 102.616 108.194
HETATM 4134 H    PO01    1      76.846 104.022 104.733
HETATM 4135 H    PO01    1      76.573 105.379 105.839
HETATM 4136 H    PO01    1      78.195 105.059 105.013
HETATM 4137 H    PO01    1      77.375  99.043 105.430
HETATM 4138 H    PO01    1      76.345 101.042 106.131
HETATM 4139 H    PO01    1      80.046 103.085 105.545
HETATM 4140 H    PO01    1      81.059 101.004 104.854
HETATM 4141 O3   PO01    1      80.849 106.890 113.238
HETATM 4142 C3   PO01    1      82.690 105.578 114.168
HETATM 4143 C3   PO01    1      82.047 106.174 112.830
HETATM 4144 C3   PO01    1      81.645 105.037 111.782
HETATM 4145 O3   PO01    1      81.484 105.617 110.489
HETATM 4146 CR   PO01    1      79.874 106.002 108.860
HETATM 4147 CR   PO01    1      78.876 105.579 107.914
HETATM 4148 CR   PO01    1      78.566 104.216 107.698
HETATM 4149 CR   PO01    1      79.265 103.309 108.542
HETATM 4150 CR   PO01    1      80.276 103.697 109.417
HETATM 4151 CR   PO01    1      80.590 105.065 109.571
HETATM 4152 O3   PO01    1      79.001  97.805 101.106
HETATM 4153 C3   PO01    1      78.486  96.557 103.226
HETATM 4154 C3   PO01    1      78.888  97.924 102.585
HETATM 4155 C3   PO01    1      80.228  98.544 103.211
HETATM 4156 O3   PO01    1      80.017  98.696 104.648
HETATM 4157 C3   PO01    1      76.281 103.354 107.415
HETATM 4158 C3   PO01    1      77.278 104.627 105.513
HETATM 4159 C3   PO01    1      77.633 103.624 106.641
HETATM 4160 CR   PO01    1      77.941  99.865 105.412
HETATM 4161 CR   PO01    1      77.371 101.082 105.890
HETATM 4162 CR   PO01    1      78.128 102.320 105.981
HETATM 4163 CR   PO01    1      79.442 102.252 105.501
HETATM 4164 CR   PO01    1      80.076 101.052 105.084
HETATM 4165 CR   PO01    1      79.320  99.870 104.994
HETATM 4166 H    PO01    1     132.828 118.515  75.658
HETATM 4167 H    PO01    1     133.363 117.088  76.510
HETATM 4168 H    PO01    1     134.873 118.863  74.606
HETATM 4169 H    PO01    1      65.473 116.392  75.574
HETATM 4170 H    PO01    1      65.563 117.604  76.783
HETATM 4171 H    PO01    1      66.977 120.353  76.022
HETATM 4172 H    PO01    1      68.872 121.009  77.393
HETATM 4173 H    PO01    1      70.743 117.320  76.387
HETATM 4174 H    PO01    1      68.735 116.652  75.440
HETATM 4175 H    PO01    1      69.804 124.431  84.731
HETATM 4176 H    PO01    1      70.219 124.116  86.468
HETATM 4177 H    PO01    1      69.125 122.347  85.333
HETATM 4178 H    PO01    1      70.450 120.620  84.019
HETATM 4179 H    PO01    1      71.588 121.808  83.708
HETATM 4180 H    PO01    1      71.881 117.756  78.686
HETATM 4181 H    PO01    1      72.763 118.307  77.404
HETATM 4182 H    PO01    1      73.067 118.957  78.929
HETATM 4183 H    PO01    1      73.029 120.932  77.309
HETATM 4184 H    PO01    1      72.291 120.082  75.969
HETATM 4185 H    PO01    1      71.526 121.543  76.729
HETATM 4186 H    PO01    1      68.926 119.993  81.941
HETATM 4187 H    PO01    1      69.644 118.828  79.709
HETATM 4188 H    PO01    1      71.830 122.260  78.891
HETATM 4189 H    PO01    1      71.130 123.292  80.976
HETATM 4190 O3   PO01    1     134.069 117.064  74.175
HETATM 4191 C3   PO01    1     133.618 118.124  76.227
HETATM 4192 C3   PO01    1     134.673 117.949  75.175
HETATM 4193 C3   PO01    1      65.476 117.439  75.708
HETATM 4194 O3   PO01    1      66.577 117.966  74.954
HETATM 4195 CR   PO01    1      67.788 119.735  76.158
HETATM 4196 CR   PO01    1      68.943 120.109  76.928
HETATM 4197 CR   PO01    1      70.086 119.238  77.048
HETATM 4198 CR   PO01    1      69.972 117.989  76.420
HETATM 4199 CR   PO01    1      68.729 117.570  75.848
HETATM 4200 CR   PO01    1      67.643 118.422  75.627
HETATM 4201 O3   PO01    1      70.765 121.701  86.353
HETATM 4202 C3   PO01    1      70.550 123.893  85.430
HETATM 4203 C3   PO01    1      70.234 122.375  85.192
HETATM 4204 C3   PO01    1      70.522 121.698  83.816
HETATM 4205 O3   PO01    1      69.649 122.214  82.817
HETATM 4206 C3   PO01    1      72.317 118.610  78.287
HETATM 4207 C3   PO01    1      72.069 120.618  76.914
HETATM 4208 C3   PO01    1      71.262 119.711  77.888
HETATM 4209 CR   PO01    1      69.601 120.384  81.212
HETATM 4210 CR   PO01    1      69.956 119.785  80.001
HETATM 4211 CR   PO01    1      70.879 120.452  79.166
HETATM 4212 CR   PO01    1      71.256 121.745  79.540
HETATM 4213 CR   PO01    1      70.833 122.383  80.749
HETATM 4214 CR   PO01    1      70.029 121.666  81.638
HETATM 4215 H    PO01    1     128.726  98.258  77.511
HETATM 4216 H    PO01    1     127.503  98.896  78.487
HETATM 4217 H    PO01    1     129.340 100.666  76.796
HETATM 4218 H    PO01    1     127.281 101.721  78.325
HETATM 4219 H    PO01    1     126.300 100.831  77.233
HETATM 4220 H    PO01    1     128.884 103.786  74.991
HETATM 4221 H    PO01    1     128.724 104.028  72.629
HETATM 4222 H    PO01    1     125.855 101.023  72.462
HETATM 4223 H    PO01    1     125.624 101.105  74.735
HETATM 4224 H    PO01    1     131.716  95.656  65.277
HETATM 4225 H    PO01    1     132.383  96.817  66.313
HETATM 4226 H    PO01    1     130.918  95.903  67.796
HETATM 4227 H    PO01    1     129.634  98.486  66.747
HETATM 4228 H    PO01    1     130.929  98.314  67.915
HETATM 4229 H    PO01    1     125.535 104.214  71.094
HETATM 4230 H    PO01    1     125.548 103.773  69.488
HETATM 4231 H    PO01    1     124.982 102.526  70.707
HETATM 4232 H    PO01    1     129.199 103.686  70.256
HETATM 4233 H    PO01    1     127.996 103.987  69.034
HETATM 4234 H    PO01    1     127.918 104.851  70.471
HETATM 4235 H    PO01    1     130.268  99.416  70.134
HETATM 4236 H    PO01    1     129.512 101.314  71.183
HETATM 4237 H    PO01    1     125.972 101.004  68.942
HETATM 4238 H    PO01    1     126.645  98.948  68.038
HETATM 4239 O3   PO01    1     127.945  99.562  75.765
HETATM 4240 C3   PO01    1     128.476  99.170  78.052
HETATM 4241 C3   PO01    1     128.312 100.292  76.948
HETATM 4242 C3   PO01    1     127.236 101.359  77.277
HETATM 4243 O3   PO01    1     127.232 102.493  76.458
HETATM 4244 CR   PO01    1     128.256 103.233  74.474
HETATM 4245 CR   PO01    1     128.165 103.326  73.083
HETATM 4246 CR   PO01    1     127.237 102.636  72.241
HETATM 4247 CR   PO01    1     126.451 101.686  72.970
HETATM 4248 CR   PO01    1     126.426 101.622  74.372
HETATM 4249 CR   PO01    1     127.311 102.397  75.082
HETATM 4250 O3   PO01    1     129.431  95.557  66.272
HETATM 4251 C3   PO01    1     131.504  96.682  65.762
HETATM 4252 C3   PO01    1     130.440  96.399  66.926
HETATM 4253 C3   PO01    1     130.002  97.809  67.541
HETATM 4254 O3   PO01    1     128.838  97.829  68.432
HETATM 4255 C3   PO01    1     125.717 103.335  70.487
HETATM 4256 C3   PO01    1     128.108 103.851  70.098
HETATM 4257 C3   PO01    1     127.190 102.753  70.714
HETATM 4258 CR   PO01    1     129.368  99.725  69.865
HETATM 4259 CR   PO01    1     128.873 100.939  70.428
HETATM 4260 CR   PO01    1     127.592 101.472  70.120
HETATM 4261 CR   PO01    1     126.840 100.703  69.194
HETATM 4262 CR   PO01    1     127.275  99.477  68.660
HETATM 4263 CR   PO01    1     128.532  99.026  68.935
HETATM 4264 H    PO01    1      72.596 126.664  64.785
HETATM 4265 H    PO01    1      72.784 126.558 133.747
HETATM 4266 H    PO01    1      70.377 128.069 134.672
HETATM 4267 H    PO01    1      69.499 127.046 132.547
HETATM 4268 H    PO01    1      71.179 126.631 132.148
HETATM 4269 H    PO01    1      68.499 129.168 131.467
HETATM 4270 H    PO01    1      67.667 129.605 129.274
HETATM 4271 H    PO01    1      71.668 129.208 127.825
HETATM 4272 H    PO01    1      72.354 128.886 129.997
HETATM 4273 H    PO01    1     133.694 124.811 123.864
HETATM 4274 H    PO01    1     132.033 124.528 123.993
HETATM 4275 H    PO01    1     132.542 126.651 124.765
HETATM 4276 H    PO01    1     134.478 125.499 127.008
HETATM 4277 H    PO01    1     133.888 127.089 126.864
HETATM 4278 H    PO01    1      69.686 131.649 127.187
HETATM 4279 H    PO01    1      68.350 131.689 126.074
HETATM 4280 H    PO01    1      68.031 131.455 127.785
HETATM 4281 H    PO01    1      69.510 129.524 124.723
HETATM 4282 H    PO01    1      70.826 130.104 125.740
HETATM 4283 H    PO01    1      70.561 128.510 125.688
HETATM 4284 H    PO01    1     135.118 128.976 125.585
HETATM 4285 H    PO01    1      66.368 130.472 126.101
HETATM 4286 H    PO01    1      68.750 127.065 126.711
HETATM 4287 H    PO01    1      67.063 125.779 125.597
HETATM 4288 O3   PO01    1      70.263 126.074 134.837
HETATM 4289 C3   PO01    1      72.360 127.206 134.518
HETATM 4290 C3   PO01    1      70.859 127.202 134.249
HETATM 4291 C3   PO01    1      70.596 127.310 132.709
HETATM 4292 O3   PO01    1      70.859 128.584 132.161
HETATM 4293 CR   PO01    1      69.142 129.118 130.661
HETATM 4294 CR   PO01    1      68.637 129.273 129.352
HETATM 4295 CR   PO01    1      69.562 129.274 128.223
HETATM 4296 CR   PO01    1      70.934 129.075 128.516
HETATM 4297 CR   PO01    1      71.407 128.794 129.791
HETATM 4298 CR   PO01    1      70.537 128.863 130.873
HETATM 4299 O3   PO01    1     131.687 125.885 126.367
HETATM 4300 C3   PO01    1     132.937 124.621 124.587
HETATM 4301 C3   PO01    1     132.785 125.897 125.494
HETATM 4302 C3   PO01    1     134.165 126.225 126.272
HETATM 4303 O3   PO01    1     135.174 126.530 125.239
HETATM 4304 C3   PO01    1      68.727 131.203 126.976
HETATM 4305 C3   PO01    1      70.030 129.419 125.665
HETATM 4306 C3   PO01    1      68.996 129.682 126.876
HETATM 4307 CR   PO01    1      65.398 128.644 125.794
HETATM 4308 CR   PO01    1      66.483 129.469 126.170
HETATM 4309 CR   PO01    1      67.770 128.886 126.533
HETATM 4310 CR   PO01    1      67.908 127.492 126.394
HETATM 4311 CR   PO01    1      66.824 126.702 125.905
HETATM 4312 CR   PO01    1      65.521 127.276 125.666
HETATM 4313 H    PO01    1      78.815 120.597  90.096
HETATM 4314 H    PO01    1      80.052 120.253  91.249
HETATM 4315 H    PO01    1      80.784 119.340  89.117
HETATM 4316 H    PO01    1      81.912 121.232  87.511
HETATM 4317 H    PO01    1      80.874 122.242  88.428
HETATM 4318 H    PO01    1      78.002 122.715  87.065
HETATM 4319 H    PO01    1      77.699 124.558  85.334
HETATM 4320 H    PO01    1      81.035 122.962  83.291
HETATM 4321 H    PO01    1      81.268 121.296  85.045
HETATM 4322 H    PO01    1      88.807 127.462  82.960
HETATM 4323 H    PO01    1      88.024 128.093  84.253
HETATM 4324 H    PO01    1      86.822 127.046  81.643
HETATM 4325 H    PO01    1      84.771 128.227  82.231
HETATM 4326 H    PO01    1      85.333 128.481  83.866
HETATM 4327 H    PO01    1      78.774 125.559  81.265
HETATM 4328 H    PO01    1      79.176 123.887  81.410
HETATM 4329 H    PO01    1      77.722 124.381  81.959
HETATM 4330 H    PO01    1      77.508 126.315  83.924
HETATM 4331 H    PO01    1      78.998 126.989  84.586
HETATM 4332 H    PO01    1      78.696 127.220  82.881
HETATM 4333 H    PO01    1      83.894 125.514  81.385
HETATM 4334 H    PO01    1      81.414 125.331  81.110
HETATM 4335 H    PO01    1      80.983 126.355  85.194
HETATM 4336 H    PO01    1      83.323 126.585  85.344
HETATM 4337 O3   PO01    1      82.182 120.432  90.053
HETATM 4338 C3   PO01    1      79.852 120.828  90.363
HETATM 4339 C3   PO01    1      80.903 120.360  89.328
HETATM 4340 C3   PO01    1      81.023 121.241  88.056
HETATM 4341 O3   PO01    1      79.871 120.944  87.173
HETATM 4342 CR   PO01    1      78.591 122.865  86.255
HETATM 4343 CR   PO01    1      78.391 123.861  85.253
HETATM 4344 CR   PO01    1      79.402 123.983  84.207
HETATM 4345 CR   PO01    1      80.370 122.950  84.086
HETATM 4346 CR   PO01    1      80.497 121.982  85.060
HETATM 4347 CR   PO01    1      79.671 121.933  86.176
HETATM 4348 O3   PO01    1      87.068 129.079  81.787
HETATM 4349 C3   PO01    1      87.942 127.329  83.428
HETATM 4350 C3   PO01    1      86.791 127.775  82.411
HETATM 4351 C3   PO01    1      85.341 127.791  82.998
HETATM 4352 O3   PO01    1      85.028 126.386  83.322
HETATM 4353 C3   PO01    1      78.764 124.678  81.891
HETATM 4354 C3   PO01    1      78.607 126.466  83.719
HETATM 4355 C3   PO01    1      79.456 125.194  83.287
HETATM 4356 CR   PO01    1      83.228 125.764  82.123
HETATM 4357 CR   PO01    1      81.812 125.502  82.036
HETATM 4358 CR   PO01    1      80.925 125.610  83.198
HETATM 4359 CR   PO01    1      81.569 126.098  84.389
HETATM 4360 CR   PO01    1      82.924 126.371  84.457
HETATM 4361 CR   PO01    1      83.725 126.250  83.345
HETATM 4362 H    PO01    1      68.171 129.443 114.433
HETATM 4363 H    PO01    1      66.777 129.914 113.400
HETATM 4364 H    PO01    1      68.106 131.615 112.314
HETATM 4365 H    PO01    1      68.865 133.059 114.224
HETATM 4366 H    PO01    1      68.344 131.723 115.337
HETATM 4367 H    PO01    1      66.011 131.742 116.540
HETATM 4368 H    PO01    1      64.797 133.076 118.063
HETATM 4369 H    PO01    1      65.670  65.865 115.909
HETATM 4370 H    PO01    1      66.504 135.173 114.072
HETATM 4371 H    PO01    1     125.559 132.320 116.847
HETATM 4372 H    PO01    1     125.804 133.787 117.666
HETATM 4373 H    PO01    1     127.593 131.431 117.585
HETATM 4374 H    PO01    1     128.702 132.686 119.603
HETATM 4375 H    PO01    1     128.119 134.227 118.689
HETATM 4376 H    PO01    1      64.689 134.449 119.750
HETATM 4377 H    PO01    1      65.732  65.182 119.327
HETATM 4378 H    PO01    1     134.876  65.471 120.173
HETATM 4379 H    PO01    1     134.266  67.118 118.741
HETATM 4380 H    PO01    1      64.885  67.127 117.705
HETATM 4381 H    PO01    1     133.983  66.754 117.068
HETATM 4382 H    PO01    1     131.137 133.355 120.032
HETATM 4383 H    PO01    1     133.066 134.610 120.149
HETATM 4384 H    PO01    1     133.142 135.002 116.009
HETATM 4385 H    PO01    1     130.949 133.803 115.892
HETATM 4386 O3   PO01    1      69.962 131.092 113.202
HETATM 4387 C3   PO01    1      67.872 129.868 113.407
HETATM 4388 C3   PO01    1      68.571 131.203 113.178
HETATM 4389 C3   PO01    1      68.193 132.217 114.365
HETATM 4390 O3   PO01    1      66.800 132.572 114.228
HETATM 4391 CR   PO01    1      65.908 132.716 116.387
HETATM 4392 CR   PO01    1      65.160 133.554 117.252
HETATM 4393 CR   PO01    1      64.867 134.934 116.957
HETATM 4394 CR   PO01    1      65.534  64.886 115.888
HETATM 4395 CR   PO01    1      66.171 134.727 114.920
HETATM 4396 CR   PO01    1      66.290 133.363 115.180
HETATM 4397 O3   PO01    1     126.379 131.833 119.136
HETATM 4398 C3   PO01    1     126.300 133.021 117.130
HETATM 4399 C3   PO01    1     127.233 132.320 118.076
HETATM 4400 C3   PO01    1     128.499 133.104 118.588
HETATM 4401 O3   PO01    1     129.694 132.754 117.747
HETATM 4402 C3   PO01    1      64.705  64.841 119.430
HETATM 4403 C3   PO01    1     134.672  66.563 117.929
HETATM 4404 C3   PO01    1     134.697  65.005 118.068
HETATM 4405 CR   PO01    1     131.558 133.720 119.160
HETATM 4406 CR   PO01    1     132.728 134.473 119.249
HETATM 4407 CR   PO01    1     133.317 134.984 118.096
HETATM 4408 CR   PO01    1     132.690 134.659 116.865
HETATM 4409 CR   PO01    1     131.439 134.017 116.768
HETATM 4410 CR   PO01    1     130.823 133.534 117.925
HETATM 4411 H    PO01    1      77.387 113.940  75.213
HETATM 4412 H    PO01    1      77.011 113.001  76.635
HETATM 4413 H    PO01    1      79.434 114.906  76.385
HETATM 4414 H    PO01    1      79.144 113.007  78.652
HETATM 4415 H    PO01    1      78.102 114.397  78.743
HETATM 4416 H    PO01    1      79.074 115.452  81.140
HETATM 4417 H    PO01    1      78.489 117.686  81.990
HETATM 4418 H    PO01    1      80.208 119.411  78.452
HETATM 4419 H    PO01    1      80.562 117.127  77.564
HETATM 4420 H    PO01    1      75.526 126.530  76.882
HETATM 4421 H    PO01    1      74.177 126.292  75.591
HETATM 4422 H    PO01    1      73.398 124.173  76.762
HETATM 4423 H    PO01    1      74.496 123.734  79.068
HETATM 4424 H    PO01    1      75.757 124.828  78.587
HETATM 4425 H    PO01    1      79.291 119.745  83.111
HETATM 4426 H    PO01    1      78.534 121.152  82.682
HETATM 4427 H    PO01    1      77.713 119.789  82.367
HETATM 4428 H    PO01    1      80.851 121.508  81.586
HETATM 4429 H    PO01    1      81.114 119.756  81.797
HETATM 4430 H    PO01    1      81.258 120.651  80.222
HETATM 4431 H    PO01    1      75.036 120.979  79.040
HETATM 4432 H    PO01    1      76.644 119.602  80.264
HETATM 4433 H    PO01    1      79.662 122.437  79.257
HETATM 4434 H    PO01    1      78.182 123.520  77.812
HETATM 4435 O3   PO01    1      79.436 112.763  76.211
HETATM 4436 C3   PO01    1      77.420 113.968  76.330
HETATM 4437 C3   PO01    1      78.901 114.013  76.787
HETATM 4438 C3   PO01    1      79.067 114.038  78.340
HETATM 4439 O3   PO01    1      80.187 114.897  78.786
HETATM 4440 CR   PO01    1      79.207 116.295  80.516
HETATM 4441 CR   PO01    1      78.921 117.536  81.033
HETATM 4442 CR   PO01    1      79.355 118.773  80.291
HETATM 4443 CR   PO01    1      79.921 118.567  79.008
HETATM 4444 CR   PO01    1      80.123 117.243  78.491
HETATM 4445 CR   PO01    1      79.802 116.141  79.257
HETATM 4446 O3   PO01    1      73.614 126.186  77.696
HETATM 4447 C3   PO01    1      74.516 126.160  76.639
HETATM 4448 C3   PO01    1      74.054 124.821  77.325
HETATM 4449 C3   PO01    1      75.040 124.110  78.209
HETATM 4450 O3   PO01    1      75.668 123.051  77.540
HETATM 4451 C3   PO01    1      78.653 120.211  82.324
HETATM 4452 C3   PO01    1      80.702 120.545  81.156
HETATM 4453 C3   PO01    1      79.239 120.123  80.897
HETATM 4454 CR   PO01    1      76.081 121.236  79.065
HETATM 4455 CR   PO01    1      76.996 120.493  79.789
HETATM 4456 CR   PO01    1      78.323 120.939  79.983
HETATM 4457 CR   PO01    1      78.720 122.092  79.251
HETATM 4458 CR   PO01    1      77.861 122.815  78.399
HETATM 4459 CR   PO01    1      76.507 122.430  78.350
HETATM 4460 H    PO01    1      77.976 132.705  98.969
HETATM 4461 H    PO01    1      77.582 131.368  99.963
HETATM 4462 H    PO01    1      80.203 133.213  99.942
HETATM 4463 H    PO01    1      78.760 131.723 102.234
HETATM 4464 H    PO01    1      80.049 132.918 102.564
HETATM 4465 H    PO01    1      82.980 130.537 102.327
HETATM 4466 H    PO01    1      83.762 128.863 103.818
HETATM 4467 H    PO01    1      79.754 127.588 104.161
HETATM 4468 H    PO01    1      78.950 129.406 102.787
HETATM 4469 H    PO01    1      88.984 121.525 101.756
HETATM 4470 H    PO01    1      89.916 122.021 100.492
HETATM 4471 H    PO01    1      88.952 124.370 101.119
HETATM 4472 H    PO01    1      87.881 123.660 103.676
HETATM 4473 H    PO01    1      86.822 122.884 102.386
HETATM 4474 H    PO01    1      81.582 127.770 106.912
HETATM 4475 H    PO01    1      82.667 126.338 107.017
HETATM 4476 H    PO01    1      83.272 127.890 106.562
HETATM 4477 H    PO01    1      81.822 124.704 105.144
HETATM 4478 H    PO01    1      80.488 125.627 105.708
HETATM 4479 H    PO01    1      80.892 125.476 103.868
HETATM 4480 H    PO01    1      86.638 125.234 104.930
HETATM 4481 H    PO01    1      84.639 125.926 105.995
HETATM 4482 H    PO01    1      82.782 126.177 102.207
HETATM 4483 H    PO01    1      84.706 125.651 101.200
HETATM 4484 O3   PO01    1      78.564 134.088 100.975
HETATM 4485 C3   PO01    1      78.503 131.961  99.544
HETATM 4486 C3   PO01    1      79.274 132.896 100.526
HETATM 4487 C3   PO01    1      79.686 132.169 101.859
HETATM 4488 O3   PO01    1      80.714 131.160 101.615
HETATM 4489 CR   PO01    1      82.282 129.988 102.770
HETATM 4490 CR   PO01    1      82.733 128.946 103.596
HETATM 4491 CR   PO01    1      81.837 128.005 104.062
HETATM 4492 CR   PO01    1      80.458 128.266 103.721
HETATM 4493 CR   PO01    1      79.960 129.316 102.969
HETATM 4494 CR   PO01    1      80.964 130.196 102.495
HETATM 4495 O3   PO01    1      90.133 123.461 102.558
HETATM 4496 C3   PO01    1      88.963 122.179 100.901
HETATM 4497 C3   PO01    1      88.896 123.462 101.746
HETATM 4498 C3   PO01    1      87.574 123.712 102.593
HETATM 4499 O3   PO01    1      87.124 125.104 102.377
HETATM 4500 C3   PO01    1      82.395 127.239 106.453
HETATM 4501 C3   PO01    1      81.300 125.579 104.918
HETATM 4502 C3   PO01    1      82.267 126.817 104.936
HETATM 4503 CR   PO01    1      85.866 125.455 104.327
HETATM 4504 CR   PO01    1      84.691 125.923 104.992
HETATM 4505 CR   PO01    1      83.545 126.305 104.269
HETATM 4506 CR   PO01    1      83.572 126.103 102.810
HETATM 4507 CR   PO01    1      84.799 125.803 102.223
HETATM 4508 CR   PO01    1      85.946 125.497 102.940
HETATM 4509 H    PO01    1      83.891 111.269  74.495
HETATM 4510 H    PO01    1      82.302 111.889  74.948
HETATM 4511 H    PO01    1      85.044 112.452  76.192
HETATM 4512 H    PO01    1      83.550 113.816  77.735
HETATM 4513 H    PO01    1      82.671 114.264  76.288
HETATM 4514 H    PO01    1      86.861 115.996  76.308
HETATM 4515 H    PO01    1      87.514 117.856  77.685
HETATM 4516 H    PO01    1      83.530 118.387  78.798
HETATM 4517 H    PO01    1      83.000 116.370  77.630
HETATM 4518 H    PO01    1      88.234 118.097  84.986
HETATM 4519 H    PO01    1      87.829 119.846  84.747
HETATM 4520 H    PO01    1      90.487 118.611  85.583
HETATM 4521 H    PO01    1      91.278 120.312  83.922
HETATM 4522 H    PO01    1      89.617 120.713  83.434
HETATM 4523 H    PO01    1      85.361 120.996  77.645
HETATM 4524 H    PO01    1      86.614 121.547  78.643
HETATM 4525 H    PO01    1      86.966 120.313  77.404
HETATM 4526 H    PO01    1      84.133 120.768  79.559
HETATM 4527 H    PO01    1      84.267 119.422  80.621
HETATM 4528 H    PO01    1      85.188 120.781  80.917
HETATM 4529 H    PO01    1      90.365 120.372  80.878
HETATM 4530 H    PO01    1      88.686 120.747  79.333
HETATM 4531 H    PO01    1      86.364 117.804  81.085
HETATM 4532 H    PO01    1      88.168 117.149  82.558
HETATM 4533 O3   PO01    1      83.429 111.441  76.948
HETATM 4534 C3   PO01    1      83.391 112.169  74.760
HETATM 4535 C3   PO01    1      84.001 112.525  76.126
HETATM 4536 C3   PO01    1      83.595 113.906  76.660
HETATM 4537 O3   PO01    1      84.616 114.810  76.263
HETATM 4538 CR   PO01    1      86.200 116.457  76.910
HETATM 4539 CR   PO01    1      86.588 117.576  77.668
HETATM 4540 CR   PO01    1      85.608 118.308  78.418
HETATM 4541 CR   PO01    1      84.285 117.867  78.393
HETATM 4542 CR   PO01    1      83.927 116.708  77.675
HETATM 4543 CR   PO01    1      84.918 115.924  77.040
HETATM 4544 O3   PO01    1      90.249 120.484  86.177
HETATM 4545 C3   PO01    1      88.390 119.147  85.417
HETATM 4546 C3   PO01    1      89.916 119.467  85.296
HETATM 4547 C3   PO01    1      90.279 119.915  83.856
HETATM 4548 O3   PO01    1      90.260 118.781  83.006
HETATM 4549 C3   PO01    1      86.250 120.697  78.127
HETATM 4550 C3   PO01    1      84.806 120.189  80.149
HETATM 4551 C3   PO01    1      85.988 119.568  79.181
HETATM 4552 CR   PO01    1      89.546 119.748  80.884
HETATM 4553 CR   PO01    1      88.472 119.997  79.978
HETATM 4554 CR   PO01    1      87.220 119.270  80.042
HETATM 4555 CR   PO01    1      87.247 118.238  81.006
HETATM 4556 CR   PO01    1      88.242 117.919  81.926
HETATM 4557 CR   PO01    1      89.360 118.802  81.957
HETATM 4558 H    PO01    1      79.755  93.588 104.514
HETATM 4559 H    PO01    1      78.286  94.274 104.511
HETATM 4560 H    PO01    1      79.382  96.255 106.176
HETATM 4561 H    PO01    1      78.705  94.950 108.237
HETATM 4562 H    PO01    1      78.281  93.640 107.188
HETATM 4563 H    PO01    1      75.273  93.679 106.857
HETATM 4564 H    PO01    1      73.268  93.746 108.107
HETATM 4565 H    PO01    1      74.745  97.332 109.895
HETATM 4566 H    PO01    1      76.720  97.270 108.373
HETATM 4567 H    PO01    1      76.535  95.295 119.363
HETATM 4568 H    PO01    1      75.470  94.917 117.952
HETATM 4569 H    PO01    1      78.085  96.363 117.504
HETATM 4570 H    PO01    1      77.298  95.933 115.245
HETATM 4571 H    PO01    1      76.604  97.529 115.648
HETATM 4572 H    PO01    1      71.192  96.516 109.185
HETATM 4573 H    PO01    1      71.129  96.891 110.837
HETATM 4574 H    PO01    1      72.289  97.719 109.912
HETATM 4575 H    PO01    1      71.120  94.278 111.240
HETATM 4576 H    PO01    1      71.547  94.173 109.441
HETATM 4577 H    PO01    1      72.538  93.492 110.536
HETATM 4578 H    PO01    1      75.796  94.128 113.720
HETATM 4579 H    PO01    1      74.876  94.182 111.602
HETATM 4580 H    PO01    1      72.690  97.636 112.380
HETATM 4581 H    PO01    1      73.685  97.783 114.464
HETATM 4582 O3   PO01    1      80.746  94.794 106.689
HETATM 4583 C3   PO01    1      79.297  94.608 104.619
HETATM 4584 C3   PO01    1      79.530  95.195 106.124
HETATM 4585 C3   PO01    1      78.456  94.697 107.202
HETATM 4586 O3   PO01    1      77.232  95.359 106.750
HETATM 4587 CR   PO01    1      75.170  94.334 107.559
HETATM 4588 CR   PO01    1      73.966  94.437 108.272
HETATM 4589 CR   PO01    1      73.871  95.493 109.273
HETATM 4590 CR   PO01    1      74.838  96.517 109.359
HETATM 4591 CR   PO01    1      76.025  96.484 108.512
HETATM 4592 CR   PO01    1      76.187  95.342 107.663
HETATM 4593 O3   PO01    1      76.681  97.448 118.283
HETATM 4594 C3   PO01    1      76.543  95.041 118.263
HETATM 4595 C3   PO01    1      77.013  96.292 117.475
HETATM 4596 C3   PO01    1      76.560  96.465 115.951
HETATM 4597 O3   PO01    1      75.194  96.050 115.775
HETATM 4598 C3   PO01    1      71.833  96.742 110.037
HETATM 4599 C3   PO01    1      71.922  94.334 110.444
HETATM 4600 C3   PO01    1      72.830  95.592 110.445
HETATM 4601 CR   PO01    1      75.177  94.880 113.533
HETATM 4602 CR   PO01    1      74.524  94.865 112.320
HETATM 4603 CR   PO01    1      73.542  95.751 111.801
HETATM 4604 CR   PO01    1      73.324  96.916 112.647
HETATM 4605 CR   PO01    1      73.926  97.020 113.911
HETATM 4606 CR   PO01    1      74.806  95.982 114.385
HETATM 4607 H    PO01    1      87.168 105.142 131.980
HETATM 4608 H    PO01    1      86.095 106.468 132.238
HETATM 4609 H    PO01    1      85.745 104.675 133.731
HETATM 4610 H    PO01    1      83.311 104.253 133.536
HETATM 4611 H    PO01    1      83.348 104.948 131.940
HETATM 4612 H    PO01    1      82.633 108.426 132.391
HETATM 4613 H    PO01    1      80.330 109.068 132.527
HETATM 4614 H    PO01    1      79.627 106.287  64.792
HETATM 4615 H    PO01    1      81.964 105.508 135.212
HETATM 4616 H    PO01    1      76.362 106.765 125.344
HETATM 4617 H    PO01    1      77.230 106.492 126.670
HETATM 4618 H    PO01    1      75.151 107.016 128.236
HETATM 4619 H    PO01    1      75.101 109.420 127.804
HETATM 4620 H    PO01    1      76.013 109.211 126.245
HETATM 4621 H    PO01    1      77.649 105.736 133.604
HETATM 4622 H    PO01    1      77.370 106.468 135.189
HETATM 4623 H    PO01    1      76.145 106.772 133.810
HETATM 4624 H    PO01    1      78.278 109.891 134.217
HETATM 4625 H    PO01    1      76.829 109.105 134.948
HETATM 4626 H    PO01    1      78.488 108.738  64.860
HETATM 4627 H    PO01    1      78.116 106.831 129.054
HETATM 4628 H    PO01    1      78.812 106.401 131.381
HETATM 4629 H    PO01    1      76.668 109.850 132.329
HETATM 4630 H    PO01    1      76.510 110.498 130.061
HETATM 4631 O3   PO01    1      85.247 103.155 132.511
HETATM 4632 C3   PO01    1      86.152 105.453 131.810
HETATM 4633 C3   PO01    1      85.252 104.565 132.756
HETATM 4634 C3   PO01    1      83.808 105.030 132.883
HETATM 4635 O3   PO01    1      83.760 106.342 133.529
HETATM 4636 CR   PO01    1      81.997 107.882 132.968
HETATM 4637 CR   PO01    1      80.637 108.262 133.006
HETATM 4638 CR   PO01    1      79.640 107.548 133.744
HETATM 4639 CR   PO01    1      80.210 106.669 134.725
HETATM 4640 CR   PO01    1      81.610 106.314 134.675
HETATM 4641 CR   PO01    1      82.458 106.798 133.679
HETATM 4642 O3   PO01    1      74.178 107.524 126.324
HETATM 4643 C3   PO01    1      76.219 106.404 126.385
HETATM 4644 C3   PO01    1      75.343 107.390 127.197
HETATM 4645 C3   PO01    1      75.872 108.781 127.290
HETATM 4646 O3   PO01    1      77.197 108.881 127.978
HETATM 4647 C3   PO01    1      77.252 106.617 134.079
HETATM 4648 C3   PO01    1      77.918 108.996 134.665
HETATM 4649 C3   PO01    1      78.102 107.817 133.641
HETATM 4650 CR   PO01    1      77.896 107.487 129.742
HETATM 4651 CR   PO01    1      78.173 107.196 131.118
HETATM 4652 CR   PO01    1      77.795 108.105 132.153
HETATM 4653 CR   PO01    1      77.055 109.205 131.690
HETATM 4654 CR   PO01    1      76.973 109.593 130.288
HETATM 4655 CR   PO01    1      77.332 108.709 129.290
HETATM 4656 H    PO01    1      72.635 120.388 132.969
HETATM 4657 H    PO01    1      73.505 119.735 134.386
HETATM 4658 H    PO01    1      74.722 121.754 133.303
HETATM 4659 H    PO01    1      74.067 123.867 133.846
HETATM 4660 H    PO01    1      72.610 123.419 134.654
HETATM 4661 H    PO01    1      71.850 121.769 130.540
HETATM 4662 H    PO01    1      72.747 122.360 128.322
HETATM 4663 H    PO01    1      75.046 125.399 129.822
HETATM 4664 H    PO01    1      74.056 125.178 131.952
HETATM 4665 H    PO01    1      82.981 121.928 129.485
HETATM 4666 H    PO01    1      81.726 122.052 128.319
HETATM 4667 H    PO01    1      83.076 124.561 127.948
HETATM 4668 H    PO01    1      80.857 125.362 129.322
HETATM 4669 H    PO01    1      80.562 123.685 129.597
HETATM 4670 H    PO01    1      74.567 122.434 126.249
HETATM 4671 H    PO01    1      73.053 123.330 126.167
HETATM 4672 H    PO01    1      74.328 123.934 125.250
HETATM 4673 H    PO01    1      74.354 126.023 126.159
HETATM 4674 H    PO01    1      72.798 125.747 127.246
HETATM 4675 H    PO01    1      74.288 126.410 127.861
HETATM 4676 H    PO01    1      78.900 126.248 126.934
HETATM 4677 H    PO01    1      76.534 126.329 126.793
HETATM 4678 H    PO01    1      76.352 122.357 128.225
HETATM 4679 H    PO01    1      78.753 122.201 128.199
HETATM 4680 O3   PO01    1      74.376 121.861 135.332
HETATM 4681 C3   PO01    1      72.928 120.585 134.033
HETATM 4682 C3   PO01    1      73.875 121.832 133.994
HETATM 4683 C3   PO01    1      73.202 123.168 133.819
HETATM 4684 O3   PO01    1      72.380 123.301 132.616
HETATM 4685 CR   PO01    1      72.535 122.550 130.403
HETATM 4686 CR   PO01    1      73.067 122.861 129.081
HETATM 4687 CR   PO01    1      74.016 123.884 128.840
HETATM 4688 CR   PO01    1      74.394 124.650 129.953
HETATM 4689 CR   PO01    1      73.848 124.427 131.206
HETATM 4690 CR   PO01    1      72.968 123.345 131.449
HETATM 4691 O3   PO01    1      83.249 124.286 130.035
HETATM 4692 C3   PO01    1      82.732 122.445 128.565
HETATM 4693 C3   PO01    1      82.604 124.015 128.799
HETATM 4694 C3   PO01    1      81.080 124.362 128.938
HETATM 4695 O3   PO01    1      80.399 124.303 127.649
HETATM 4696 C3   PO01    1      74.132 123.460 126.195
HETATM 4697 C3   PO01    1      73.920 125.694 127.129
HETATM 4698 C3   PO01    1      74.587 124.316 127.425
HETATM 4699 CR   PO01    1      78.354 125.451 127.282
HETATM 4700 CR   PO01    1      76.949 125.465 127.134
HETATM 4701 CR   PO01    1      76.156 124.313 127.457
HETATM 4702 CR   PO01    1      76.891 123.135 127.885
HETATM 4703 CR   PO01    1      78.306 123.111 128.008
HETATM 4704 CR   PO01    1      79.049 124.301 127.691
HETATM 4705 H    PO01    1      66.349 122.737 120.556
HETATM 4706 H    PO01    1      67.128 124.234 120.715
HETATM 4707 H    PO01    1      66.517 124.292 118.018
HETATM 4708 H    PO01    1      68.823 123.969 117.395
HETATM 4709 H    PO01    1      69.197 123.227 118.876
HETATM 4710 H    PO01    1      68.526 126.551 116.978
HETATM 4711 H    PO01    1      69.852 128.195 116.011
HETATM 4712 H    PO01    1      72.670 127.345 119.090
HETATM 4713 H    PO01    1      71.141 125.856 120.107
HETATM 4714 H    PO01    1      74.265 123.535 109.885
HETATM 4715 H    PO01    1      74.188 124.728 108.585
HETATM 4716 H    PO01    1      75.750 126.172 109.845
HETATM 4717 H    PO01    1      73.882 125.178 111.943
HETATM 4718 H    PO01    1      73.468 126.312 110.588
HETATM 4719 H    PO01    1      71.139 130.916 117.687
HETATM 4720 H    PO01    1      72.252 131.161 116.265
HETATM 4721 H    PO01    1      70.761 130.450 116.004
HETATM 4722 H    PO01    1      74.275 128.611 118.069
HETATM 4723 H    PO01    1      74.314 130.252 117.296
HETATM 4724 H    PO01    1      73.326 129.914 118.631
HETATM 4725 H    PO01    1      74.836 125.993 114.179
HETATM 4726 H    PO01    1      73.798 126.655 116.224
HETATM 4727 H    PO01    1      72.187 129.894 114.274
HETATM 4728 H    PO01    1      73.094 129.123 112.263
HETATM 4729 O3   PO01    1      66.898 122.283 118.122
HETATM 4730 C3   PO01    1      66.420 123.705 120.134
HETATM 4731 C3   PO01    1      67.014 123.578 118.670
HETATM 4732 C3   PO01    1      68.551 123.948 118.483
HETATM 4733 O3   PO01    1      68.874 125.153 119.167
HETATM 4734 CR   PO01    1      69.348 126.786 117.459
HETATM 4735 CR   PO01    1      70.188 127.718 116.932
HETATM 4736 CR   PO01    1      71.437 128.032 117.535
HETATM 4737 CR   PO01    1      71.825 127.215 118.631
HETATM 4738 CR   PO01    1      70.930 126.264 119.204
HETATM 4739 CR   PO01    1      69.730 126.057 118.592
HETATM 4740 O3   PO01    1      76.272 124.580 111.188
HETATM 4741 C3   PO01    1      74.901 124.295 109.303
HETATM 4742 C3   PO01    1      75.341 125.302 110.363
HETATM 4743 C3   PO01    1      74.255 125.951 111.233
HETATM 4744 O3   PO01    1      74.820 127.099 111.932
HETATM 4745 C3   PO01    1      71.553 130.461 116.714
HETATM 4746 C3   PO01    1      73.698 129.473 117.756
HETATM 4747 C3   PO01    1      72.380 129.061 116.910
HETATM 4748 CR   PO01    1      74.258 126.850 114.233
HETATM 4749 CR   PO01    1      73.692 127.279 115.464
HETATM 4750 CR   PO01    1      72.943 128.455 115.613
HETATM 4751 CR   PO01    1      72.724 129.078 114.320
HETATM 4752 CR   PO01    1      73.290 128.598 113.118
HETATM 4753 CR   PO01    1      74.101 127.468 113.066
HETATM 4754 H    PO01    1      93.654  66.176  71.706
HETATM 4755 H    PO01    1      93.604 135.038  71.732
HETATM 4756 H    PO01    1      92.241  64.825  73.846
HETATM 4757 H    PO01    1      91.039  65.011  71.108
HETATM 4758 H    PO01    1      90.114  65.141  72.641
HETATM 4759 H    PO01    1      88.758 133.823  73.445
HETATM 4760 H    PO01    1      86.722 132.526  72.862
HETATM 4761 H    PO01    1      88.771 131.799  69.188
HETATM 4762 H    PO01    1      90.710 132.839  70.065
HETATM 4763 H    PO01    1      78.997 134.886  74.633
HETATM 4764 H    PO01    1      78.883 133.816  75.898
HETATM 4765 H    PO01    1      81.077 132.600  74.998
HETATM 4766 H    PO01    1      82.661 134.259  73.946
HETATM 4767 H    PO01    1      81.203 135.217  73.489
HETATM 4768 H    PO01    1      85.150 130.956  68.538
HETATM 4769 H    PO01    1      86.044 132.521  68.535
HETATM 4770 H    PO01    1      86.775 130.893  68.344
HETATM 4771 H    PO01    1      87.370 129.519  70.025
HETATM 4772 H    PO01    1      86.669 129.668  71.713
HETATM 4773 H    PO01    1      85.721 129.204  70.253
HETATM 4774 H    PO01    1      83.090 134.673  70.972
HETATM 4775 H    PO01    1      85.259 133.870  70.361
HETATM 4776 H    PO01    1      84.122 130.002  71.856
HETATM 4777 H    PO01    1      82.063 130.848  72.404
HETATM 4778 O3   PO01    1      91.717  66.689  73.391
HETATM 4779 C3   PO01    1      93.570  65.291  72.385
HETATM 4780 C3   PO01    1      92.105  65.407  72.925
HETATM 4781 C3   PO01    1      91.014  64.718  72.151
HETATM 4782 O3   PO01    1      91.097 133.996  72.285
HETATM 4783 CR   PO01    1      88.791 133.269  72.669
HETATM 4784 CR   PO01    1      87.579 132.686  72.237
HETATM 4785 CR   PO01    1      87.492 132.114  70.890
HETATM 4786 CR   PO01    1      88.700 132.124  70.134
HETATM 4787 CR   PO01    1      89.864 132.782  70.630
HETATM 4788 CR   PO01    1      89.924 133.429  71.867
HETATM 4789 O3   PO01    1      81.284 134.562  75.918
HETATM 4790 C3   PO01    1      79.206 133.838  74.918
HETATM 4791 C3   PO01    1      80.830 133.679  74.884
HETATM 4792 C3   PO01    1      81.598 134.198  73.671
HETATM 4793 O3   PO01    1      81.384 133.325  72.532
HETATM 4794 C3   PO01    1      86.040 131.446  68.849
HETATM 4795 C3   PO01    1      86.503 129.843  70.649
HETATM 4796 C3   PO01    1      86.219 131.344  70.376
HETATM 4797 CR   PO01    1      83.353 133.721  71.158
HETATM 4798 CR   PO01    1      84.588 133.164  70.763
HETATM 4799 CR   PO01    1      84.897 131.822  70.975
HETATM 4800 CR   PO01    1      83.968 130.954  71.562
HETATM 4801 CR   PO01    1      82.729 131.495  71.934
HETATM 4802 CR   PO01    1      82.468 132.849  71.870
HETATM 4803 H    PO01    1     133.387 121.641 106.171
HETATM 4804 H    PO01    1     133.391 123.306 105.964
HETATM 4805 H    PO01    1     134.468 121.902 108.384
HETATM 4806 H    PO01    1      65.983 122.569 107.730
HETATM 4807 H    PO01    1      65.462 123.259 106.236
HETATM 4808 H    PO01    1      67.634 120.544 107.189
HETATM 4809 H    PO01    1      69.480 119.851 105.843
HETATM 4810 H    PO01    1      67.264 120.569 102.535
HETATM 4811 H    PO01    1      65.370 121.280 103.882
HETATM 4812 H    PO01    1      74.836 113.284 109.007
HETATM 4813 H    PO01    1      75.205 114.832 108.575
HETATM 4814 H    PO01    1      72.807 113.422 107.444
HETATM 4815 H    PO01    1      73.182 116.369 107.693
HETATM 4816 H    PO01    1      71.693 115.602 107.493
HETATM 4817 H    PO01    1      68.534 119.424 101.200
HETATM 4818 H    PO01    1      70.045 118.599 101.187
HETATM 4819 H    PO01    1      68.675 117.940 102.032
HETATM 4820 H    PO01    1      69.999 121.493 102.239
HETATM 4821 H    PO01    1      70.966 121.190 103.668
HETATM 4822 H    PO01    1      71.166 120.336 102.063
HETATM 4823 H    PO01    1      73.802 117.712 104.429
HETATM 4824 H    PO01    1      72.393 119.347 103.675
HETATM 4825 H    PO01    1      68.986 117.022 104.325
HETATM 4826 H    PO01    1      70.343 115.559 105.490
HETATM 4827 O3   PO01    1     134.496 124.008 108.147
HETATM 4828 C3   PO01    1     133.294 122.554 106.703
HETATM 4829 C3   PO01    1     134.509 122.676 107.624
HETATM 4830 C3   PO01    1      65.216 122.476 107.006
HETATM 4831 O3   PO01    1      65.258 121.179 106.430
HETATM 4832 CR   PO01    1      67.543 120.457 106.229
HETATM 4833 CR   PO01    1      68.597 119.976 105.393
HETATM 4834 CR   PO01    1      68.507 119.951 103.997
HETATM 4835 CR   PO01    1      67.329 120.534 103.481
HETATM 4836 CR   PO01    1      66.219 120.928 104.295
HETATM 4837 CR   PO01    1      66.301 120.848 105.655
HETATM 4838 O3   PO01    1      72.675 114.514 109.261
HETATM 4839 C3   PO01    1      74.734 113.976 108.175
HETATM 4840 C3   PO01    1      73.229 114.261 107.964
HETATM 4841 C3   PO01    1      72.700 115.510 107.275
HETATM 4842 O3   PO01    1      72.849 115.436 105.840
HETATM 4843 C3   PO01    1      69.206 118.834 101.786
HETATM 4844 C3   PO01    1      70.537 120.752 102.788
HETATM 4845 C3   PO01    1      69.721 119.473 103.167
HETATM 4846 CR   PO01    1      72.821 117.528 104.530
HETATM 4847 CR   PO01    1      71.990 118.505 104.000
HETATM 4848 CR   PO01    1      70.571 118.438 103.877
HETATM 4849 CR   PO01    1      70.015 117.229 104.367
HETATM 4850 CR   PO01    1      70.816 116.306 105.045
HETATM 4851 CR   PO01    1      72.204 116.390 105.149
HETATM 4852 H    PO01    1      85.260 122.754 108.466
HETATM 4853 H    PO01    1      84.398 121.386 109.000
HETATM 4854 H    PO01    1      82.630 121.811 107.085
HETATM 4855 H    PO01    1      81.724 123.676 108.130
HETATM 4856 H    PO01    1      83.183 124.133 108.966
HETATM 4857 H    PO01    1      80.136 123.698 110.902
HETATM 4858 H    PO01    1      80.125 124.610 113.143
HETATM 4859 H    PO01    1      83.914 122.852 113.784
HETATM 4860 H    PO01    1      84.058 122.294 111.460
HETATM 4861 H    PO01    1      82.212 130.279 118.612
HETATM 4862 H    PO01    1      82.533 128.683 117.700
HETATM 4863 H    PO01    1      84.744 128.568 119.279
HETATM 4864 H    PO01    1      85.792 130.158 117.556
HETATM 4865 H    PO01    1      84.194 130.288 116.937
HETATM 4866 H    PO01    1      79.990 125.079 115.442
HETATM 4867 H    PO01    1      79.768 123.396 115.533
HETATM 4868 H    PO01    1      80.323 124.397 116.972
HETATM 4869 H    PO01    1      82.439 122.710 117.116
HETATM 4870 H    PO01    1      81.576 121.813 115.941
HETATM 4871 H    PO01    1      83.182 122.060 115.825
HETATM 4872 H    PO01    1      85.629 126.088 117.640
HETATM 4873 H    PO01    1      84.187 124.097 117.104
HETATM 4874 H    PO01    1      82.028 126.626 114.450
HETATM 4875 H    PO01    1      83.405 128.472 115.075
HETATM 4876 O3   PO01    1      83.705 123.523 106.508
HETATM 4877 C3   PO01    1      84.690 121.829 108.114
HETATM 4878 C3   PO01    1      83.384 122.486 107.486
HETATM 4879 C3   PO01    1      82.616 123.260 108.628
HETATM 4880 O3   PO01    1      82.218 122.433 109.756
HETATM 4881 CR   PO01    1      80.980 123.583 111.485
HETATM 4882 CR   PO01    1      80.946 124.034 112.842
HETATM 4883 CR   PO01    1      81.963 123.714 113.751
HETATM 4884 CR   PO01    1      83.115 123.103 113.203
HETATM 4885 CR   PO01    1      83.266 122.763 111.838
HETATM 4886 CR   PO01    1      82.199 122.988 110.963
HETATM 4887 O3   PO01    1      84.488 130.668 119.747
HETATM 4888 C3   PO01    1      82.684 129.273 118.679
HETATM 4889 C3   PO01    1      84.221 129.474 118.900
HETATM 4890 C3   PO01    1      84.847 129.649 117.512
HETATM 4891 O3   PO01    1      85.272 128.369 116.909
HETATM 4892 C3   PO01    1      80.419 124.211 115.871
HETATM 4893 C3   PO01    1      82.302 122.593 116.073
HETATM 4894 C3   PO01    1      81.907 123.946 115.300
HETATM 4895 CR   PO01    1      84.780 126.111 117.011
HETATM 4896 CR   PO01    1      83.967 125.020 116.610
HETATM 4897 CR   PO01    1      82.859 125.091 115.752
HETATM 4898 CR   PO01    1      82.704 126.395 115.185
HETATM 4899 CR   PO01    1      83.463 127.555 115.532
HETATM 4900 CR   PO01    1      84.477 127.394 116.472
HETATM 4901 H    PO01    1      73.347 134.450 114.866
HETATM 4902 H    PO01    1      71.951 133.392 114.623
HETATM 4903 H    PO01    1      73.397 135.132 112.477
HETATM 4904 H    PO01    1      74.422 133.069 111.547
HETATM 4905 H    PO01    1      73.593 132.056 112.621
HETATM 4906 H    PO01    1      74.754 131.066 114.708
HETATM 4907 H    PO01    1      76.177 129.188 114.830
HETATM 4908 H    PO01    1      78.976 131.251 112.275
HETATM 4909 H    PO01    1      77.433 132.935 112.178
HETATM 4910 H    PO01    1      75.638 124.341 106.626
HETATM 4911 H    PO01    1      76.966 123.337 106.603
HETATM 4912 H    PO01    1      76.859 126.139 107.664
HETATM 4913 H    PO01    1      79.440 124.475 107.672
HETATM 4914 H    PO01    1      78.321 124.931 109.119
HETATM 4915 H    PO01    1      80.340 130.128 113.838
HETATM 4916 H    PO01    1      79.763 129.771 115.356
HETATM 4917 H    PO01    1      80.711 128.482 114.563
HETATM 4918 H    PO01    1      78.967 126.843 114.599
HETATM 4919 H    PO01    1      78.083 127.955 115.628
HETATM 4920 H    PO01    1      77.299 127.211 114.301
HETATM 4921 H    PO01    1      77.166 128.003 109.379
HETATM 4922 H    PO01    1      76.956 128.856 111.502
HETATM 4923 H    PO01    1      80.703 127.318 112.563
HETATM 4924 H    PO01    1      80.862 126.272 110.526
HETATM 4925 O3   PO01    1      71.797 133.906 111.808
HETATM 4926 C3   PO01    1      72.457 134.327 114.239
HETATM 4927 C3   PO01    1      72.882 134.142 112.758
HETATM 4928 C3   PO01    1      73.999 133.035 112.510
HETATM 4929 O3   PO01    1      75.095 133.265 113.406
HETATM 4930 CR   PO01    1      75.643 131.067 114.251
HETATM 4931 CR   PO01    1      76.460 129.963 114.200
HETATM 4932 CR   PO01    1      77.765 129.968 113.594
HETATM 4933 CR   PO01    1      78.100 131.140 112.805
HETATM 4934 CR   PO01    1      77.167 132.222 112.816
HETATM 4935 CR   PO01    1      75.924 132.244 113.493
HETATM 4936 O3   PO01    1      77.660 125.549 105.896
HETATM 4937 C3   PO01    1      76.481 124.043 107.235
HETATM 4938 C3   PO01    1      77.432 125.290 107.280
HETATM 4939 C3   PO01    1      78.690 125.243 108.102
HETATM 4940 O3   PO01    1      79.345 126.551 108.320
HETATM 4941 C3   PO01    1      79.976 129.308 114.416
HETATM 4942 C3   PO01    1      78.198 127.566 114.615
HETATM 4943 C3   PO01    1      78.667 128.788 113.703
HETATM 4944 CR   PO01    1      77.976 127.882 109.990
HETATM 4945 CR   PO01    1      77.827 128.402 111.304
HETATM 4946 CR   PO01    1      78.855 128.193 112.300
HETATM 4947 CR   PO01    1      79.949 127.472 111.887
HETATM 4948 CR   PO01    1      80.109 126.909 110.633
HETATM 4949 CR   PO01    1      79.112 127.079 109.607
HETATM 4950 H    PO01    1      80.099  71.458 103.613
HETATM 4951 H    PO01    1      78.817  72.474 104.273
HETATM 4952 H    PO01    1      77.562  72.594 102.179
HETATM 4953 H    PO01    1      79.117  72.861 100.358
HETATM 4954 H    PO01    1      80.318  71.818 100.966
HETATM 4955 H    PO01    1      82.555  73.397 101.246
HETATM 4956 H    PO01    1      83.867  74.702  99.656
HETATM 4957 H    PO01    1      80.567  77.269  99.329
HETATM 4958 H    PO01    1      79.328  76.001 100.860
HETATM 4959 H    PO01    1      88.876  75.022  92.711
HETATM 4960 H    PO01    1      88.428  73.350  93.271
HETATM 4961 H    PO01    1      86.437  73.385  91.873
HETATM 4962 H    PO01    1      85.040  75.111  93.093
HETATM 4963 H    PO01    1      86.638  75.914  93.374
HETATM 4964 H    PO01    1      81.818  78.692  97.874
HETATM 4965 H    PO01    1      83.039  78.378  96.669
HETATM 4966 H    PO01    1      81.713  77.302  96.820
HETATM 4967 H    PO01    1      84.571  77.554 100.169
HETATM 4968 H    PO01    1      84.562  78.707  98.745
HETATM 4969 H    PO01    1      83.272  78.666  99.908
HETATM 4970 H    PO01    1      87.283  75.823  96.255
HETATM 4971 H    PO01    1      86.057  76.988  98.075
HETATM 4972 H    PO01    1      82.583  75.006  96.808
HETATM 4973 H    PO01    1      83.729  73.834  95.218
HETATM 4974 O3   PO01    1      78.027  70.864 101.343
HETATM 4975 C3   PO01    1      79.053  71.615 103.638
HETATM 4976 C3   PO01    1      78.432  71.961 102.170
HETATM 4977 C3   PO01    1      79.541  72.574 101.265
HETATM 4978 O3   PO01    1      80.151  73.747 101.839
HETATM 4979 CR   PO01    1      82.205  74.296 100.876
HETATM 4980 CR   PO01    1      82.993  75.060  99.967
HETATM 4981 CR   PO01    1      82.389  76.189  99.330
HETATM 4982 CR   PO01    1      81.077  76.517  99.749
HETATM 4983 CR   PO01    1      80.301  75.752 100.660
HETATM 4984 CR   PO01    1      80.879  74.568 101.120
HETATM 4985 O3   PO01    1      86.657  75.289  90.973
HETATM 4986 C3   PO01    1      88.400  74.103  92.429
HETATM 4987 C3   PO01    1      86.890  74.380  92.107
HETATM 4988 C3   PO01    1      86.127  74.973  93.234
HETATM 4989 O3   PO01    1      86.323  74.224  94.478
HETATM 4990 C3   PO01    1      82.382  77.863  97.418
HETATM 4991 C3   PO01    1      83.996  78.033  99.328
HETATM 4992 C3   PO01    1      83.299  77.047  98.443
HETATM 4993 CR   PO01    1      86.245  75.677  96.337
HETATM 4994 CR   PO01    1      85.569  76.374  97.371
HETATM 4995 CR   PO01    1      84.181  76.188  97.599
HETATM 4996 CR   PO01    1      83.562  75.179  96.806
HETATM 4997 CR   PO01    1      84.280  74.480  95.812
HETATM 4998 CR   PO01    1      85.581  74.800  95.481
HETATM 4999 H    PO01    1      78.584  75.246 134.414
HETATM 5000 H    PO01    1      79.510  75.166 132.887
HETATM 5001 H    PO01    1      77.514  76.252 131.619
HETATM 5002 H    PO01    1      76.551  73.743 133.099
HETATM 5003 H    PO01    1      77.646  73.701 131.620
HETATM 5004 H    PO01    1      76.535  72.687 129.422
HETATM 5005 H    PO01    1      75.078  70.763 128.776
HETATM 5006 H    PO01    1      72.125  72.011 131.463
HETATM 5007 H    PO01    1      73.571  73.832 132.020
HETATM 5008 H    PO01    1      71.517  64.839  66.897
HETATM 5009 H    PO01    1      70.007 134.422  66.821
HETATM 5010 H    PO01    1      69.930  66.200  65.854
HETATM 5011 H    PO01    1      70.981  65.270 134.017
HETATM 5012 H    PO01    1      72.190  65.560 135.096
HETATM 5013 H    PO01    1      71.973  71.002 128.048
HETATM 5014 H    PO01    1      71.003  69.695 128.610
HETATM 5015 H    PO01    1      70.825  71.086 129.523
HETATM 5016 H    PO01    1      72.838  67.990 128.803
HETATM 5017 H    PO01    1      73.702  69.274 127.979
HETATM 5018 H    PO01    1      74.387  68.447 129.437
HETATM 5019 H    PO01    1      69.521  68.147 132.777
HETATM 5020 H    PO01    1      70.114  69.227 130.817
HETATM 5021 H    PO01    1      74.263  68.817 131.887
HETATM 5022 H    PO01    1      73.471  67.548 133.895
HETATM 5023 O3   PO01    1      76.414  76.375 133.545
HETATM 5024 C3   PO01    1      78.737  75.750 133.430
HETATM 5025 C3   PO01    1      77.380  75.729 132.610
HETATM 5026 C3   PO01    1      76.897  74.339 132.166
HETATM 5027 O3   PO01    1      75.855  74.536 131.175
HETATM 5028 CR   PO01    1      75.651  72.479 129.845
HETATM 5029 CR   PO01    1      74.801  71.395 129.517
HETATM 5030 CR   PO01    1      73.502  71.140 130.138
HETATM 5031 CR   PO01    1      73.056  72.102 131.058
HETATM 5032 CR   PO01    1      73.900  73.188 131.407
HETATM 5033 CR   PO01    1      75.136  73.398 130.804
HETATM 5034 O3   PO01    1      68.980  64.873  64.727
HETATM 5035 C3   PO01    1      70.835 134.945  66.255
HETATM 5036 C3   PO01    1      70.196  65.341  65.335
HETATM 5037 C3   PO01    1      71.152  65.857 134.872
HETATM 5038 O3   PO01    1      70.995  67.289 134.712
HETATM 5039 C3   PO01    1      71.552  70.540 128.961
HETATM 5040 C3   PO01    1      73.452  68.890 128.974
HETATM 5041 C3   PO01    1      72.662  69.967 129.868
HETATM 5042 CR   PO01    1      70.537  68.295 132.593
HETATM 5043 CR   PO01    1      70.908  68.936 131.416
HETATM 5044 CR   PO01    1      72.242  69.244 131.152
HETATM 5045 CR   PO01    1      73.232  68.750 132.109
HETATM 5046 CR   PO01    1      72.842  67.991 133.226
HETATM 5047 CR   PO01    1      71.445  67.909 133.519
HETATM 5048 H    PO01    1      89.071 125.232  82.317
HETATM 5049 H    PO01    1      89.217 124.155  83.709
HETATM 5050 H    PO01    1      86.506 124.713  82.035
HETATM 5051 H    PO01    1      86.689 122.558  80.980
HETATM 5052 H    PO01    1      88.197 122.164  81.984
HETATM 5053 H    PO01    1      89.556 126.042  80.135
HETATM 5054 H    PO01    1      88.857 127.762  78.798
HETATM 5055 H    PO01    1      85.634 125.502  77.589
HETATM 5056 H    PO01    1      86.304 123.743  78.930
HETATM 5057 H    PO01    1      92.347 128.037  70.262
HETATM 5058 H    PO01    1      92.114 127.177  71.697
HETATM 5059 H    PO01    1      89.578 127.744  71.398
HETATM 5060 H    PO01    1      89.985 130.261  72.244
HETATM 5061 H    PO01    1      91.652 130.191  71.669
HETATM 5062 H    PO01    1      85.861 126.809  75.497
HETATM 5063 H    PO01    1      84.667 127.688  76.407
HETATM 5064 H    PO01    1      85.501 128.472  75.206
HETATM 5065 H    PO01    1      85.957 130.001  77.378
HETATM 5066 H    PO01    1      85.676 128.812  78.646
HETATM 5067 H    PO01    1      87.317 129.551  78.444
HETATM 5068 H    PO01    1      90.103 126.841  74.050
HETATM 5069 H    PO01    1      88.371 126.354  75.570
HETATM 5070 H    PO01    1      87.964 130.598  76.197
HETATM 5071 H    PO01    1      89.823 130.995  74.679
HETATM 5072 O3   PO01    1      86.599 123.202  83.601
HETATM 5073 C3   PO01    1      88.426 124.766  83.163
HETATM 5074 C3   PO01    1      87.212 123.968  82.579
HETATM 5075 C3   PO01    1      87.633 122.990  81.435
HETATM 5076 O3   PO01    1      88.509 123.636  80.410
HETATM 5077 CR   PO01    1      88.704 125.896  79.569
HETATM 5078 CR   PO01    1      88.267 126.996  78.783
HETATM 5079 CR   PO01    1      87.171 126.864  77.975
HETATM 5080 CR   PO01    1      86.431 125.695  78.118
HETATM 5081 CR   PO01    1      86.823 124.579  78.913
HETATM 5082 CR   PO01    1      87.944 124.686  79.680
HETATM 5083 O3   PO01    1      90.127 129.136  69.841
HETATM 5084 C3   PO01    1      91.623 127.426  70.737
HETATM 5085 C3   PO01    1      90.457 128.328  71.072
HETATM 5086 C3   PO01    1      90.833 129.561  72.081
HETATM 5087 O3   PO01    1      91.243 129.185  73.385
HETATM 5088 C3   PO01    1      85.646 127.746  75.996
HETATM 5089 C3   PO01    1      86.425 129.190  77.964
HETATM 5090 C3   PO01    1      86.809 128.005  77.053
HETATM 5091 CR   PO01    1      89.678 127.634  74.449
HETATM 5092 CR   PO01    1      88.656 127.368  75.381
HETATM 5093 CR   PO01    1      87.929 128.411  76.076
HETATM 5094 CR   PO01    1      88.373 129.743  75.758
HETATM 5095 CR   PO01    1      89.457 129.979  74.833
HETATM 5096 CR   PO01    1      90.190 128.914  74.272
HETATM 5097 H    PO01    1      88.875 131.415  79.400
HETATM 5098 H    PO01    1      89.508 132.133  78.012
HETATM 5099 H    PO01    1      88.452 134.411  79.011
HETATM 5100 H    PO01    1      85.943 133.784  78.555
HETATM 5101 H    PO01    1      86.339 132.121  78.712
HETATM 5102 H    PO01    1      84.765 133.692  76.122
HETATM 5103 H    PO01    1      84.246  64.970  75.059
HETATM 5104 H    PO01    1      88.409  66.090  75.200
HETATM 5105 H    PO01    1      88.714 134.766  76.459
HETATM 5106 H    PO01    1      91.431  69.839  68.939
HETATM 5107 H    PO01    1      91.913  68.297  69.272
HETATM 5108 H    PO01    1      90.712  67.219  67.605
HETATM 5109 H    PO01    1      88.560  67.614  68.458
HETATM 5110 H    PO01    1      88.932  69.065  69.356
HETATM 5111 H    PO01    1      84.298  66.533  72.704
HETATM 5112 H    PO01    1      83.647  67.060  74.292
HETATM 5113 H    PO01    1      84.407  68.185  73.135
HETATM 5114 H    PO01    1      85.064  68.210  75.925
HETATM 5115 H    PO01    1      86.825  68.081  75.889
HETATM 5116 H    PO01    1      85.943  69.204  74.767
HETATM 5117 H    PO01    1      87.915  65.298  70.340
HETATM 5118 H    PO01    1      86.319  65.250  72.161
HETATM 5119 H    PO01    1      88.064  68.793  73.777
HETATM 5120 H    PO01    1      89.681  68.813  72.069
HETATM 5121 O3   PO01    1      87.571 133.203  80.590
HETATM 5122 C3   PO01    1      89.199 132.378  79.079
HETATM 5123 C3   PO01    1      88.073 133.412  79.213
HETATM 5124 C3   PO01    1      86.785 133.088  78.366
HETATM 5125 O3   PO01    1      87.113 132.922  76.991
HETATM 5126 CR   PO01    1      85.558 134.283  75.894
HETATM 5127 CR   PO01    1      85.253  64.821  75.231
HETATM 5128 CR   PO01    1      86.267  65.791  74.936
HETATM 5129 CR   PO01    1      87.600  65.450  75.392
HETATM 5130 CR   PO01    1      87.810 134.947  76.065
HETATM 5131 CR   PO01    1      86.893 134.020  76.265
HETATM 5132 O3   PO01    1      89.895  69.016  66.838
HETATM 5133 C3   PO01    1      91.700  68.914  68.447
HETATM 5134 C3   PO01    1      90.440  68.236  67.865
HETATM 5135 C3   PO01    1      89.350  68.086  68.960
HETATM 5136 O3   PO01    1      89.868  67.240  70.006
HETATM 5137 C3   PO01    1      84.476  67.203  73.528
HETATM 5138 C3   PO01    1      85.923  68.190  75.184
HETATM 5139 C3   PO01    1      85.923  67.097  74.161
HETATM 5140 CR   PO01    1      87.989  66.054  71.060
HETATM 5141 CR   PO01    1      86.962  66.095  72.148
HETATM 5142 CR   PO01    1      86.978  67.162  73.110
HETATM 5143 CR   PO01    1      87.997  68.120  73.028
HETATM 5144 CR   PO01    1      88.966  68.079  72.018
HETATM 5145 CR   PO01    1      88.983  67.114  70.995
HETATM 5146 H    PO01    1      85.013  84.272  84.065
HETATM 5147 H    PO01    1      86.646  84.362  84.625
HETATM 5148 H    PO01    1      84.592  86.148  86.005
HETATM 5149 H    PO01    1      84.196  84.395  87.627
HETATM 5150 H    PO01    1      84.875  83.135  86.422
HETATM 5151 H    PO01    1      81.666  82.974  87.852
HETATM 5152 H    PO01    1      80.461  80.813  87.954
HETATM 5153 H    PO01    1      80.735  80.693  83.714
HETATM 5154 H    PO01    1      82.394  82.508  83.740
HETATM 5155 H    PO01    1      74.353  83.695  79.909
HETATM 5156 H    PO01    1      76.117  83.356  79.378
HETATM 5157 H    PO01    1      76.455  81.837  81.267
HETATM 5158 H    PO01    1      73.477  82.021  81.916
HETATM 5159 H    PO01    1      74.715  82.909  82.766
HETATM 5160 H    PO01    1      81.249  77.807  85.809
HETATM 5161 H    PO01    1      79.689  77.271  85.357
HETATM 5162 H    PO01    1      80.648  78.026  84.134
HETATM 5163 H    PO01    1      78.151  78.246  87.019
HETATM 5164 H    PO01    1      79.696  78.676  87.845
HETATM 5165 H    PO01    1      78.397  79.923  87.479
HETATM 5166 H    PO01    1      76.143  82.313  84.676
HETATM 5167 H    PO01    1      78.188  81.631  85.868
HETATM 5168 H    PO01    1      78.422  78.113  83.496
HETATM 5169 H    PO01    1      76.344  78.937  82.291
HETATM 5170 O3   PO01    1      86.206  85.341  87.022
HETATM 5171 C3   PO01    1      85.731  84.989  84.596
HETATM 5172 C3   PO01    1      85.192  85.208  86.023
HETATM 5173 C3   PO01    1      84.316  84.049  86.592
HETATM 5174 O3   PO01    1      83.060  83.931  85.770
HETATM 5175 CR   PO01    1      81.586  82.340  87.018
HETATM 5176 CR   PO01    1      80.791  81.193  87.046
HETATM 5177 CR   PO01    1      80.564  80.494  85.836
HETATM 5178 CR   PO01    1      81.085  80.996  84.606
HETATM 5179 CR   PO01    1      81.978  82.112  84.639
HETATM 5180 CR   PO01    1      82.215  82.781  85.844
HETATM 5181 O3   PO01    1      74.895  81.298  79.928
HETATM 5182 C3   PO01    1      75.440  83.482  80.226
HETATM 5183 C3   PO01    1      75.410  82.147  80.960
HETATM 5184 C3   PO01    1      74.544  81.961  82.173
HETATM 5185 O3   PO01    1      74.790  80.863  83.092
HETATM 5186 C3   PO01    1      80.364  78.072  85.222
HETATM 5187 C3   PO01    1      78.918  79.035  87.147
HETATM 5188 C3   PO01    1      79.586  79.329  85.760
HETATM 5189 CR   PO01    1      76.655  81.478  84.428
HETATM 5190 CR   PO01    1      77.847  81.076  85.108
HETATM 5191 CR   PO01    1      78.477  79.809  84.806
HETATM 5192 CR   PO01    1      77.931  79.013  83.772
HETATM 5193 CR   PO01    1      76.783  79.436  83.044
HETATM 5194 CR   PO01    1      76.089  80.579  83.497
HETATM 5195 H    PO01    1      77.819 129.705  88.769
HETATM 5196 H    PO01    1      77.471 127.821  88.766
HETATM 5197 H    PO01    1      77.609 127.886  86.261
HETATM 5198 H    PO01    1      78.251 130.191  85.119
HETATM 5199 H    PO01    1      78.336 131.026  86.663
HETATM 5200 H    PO01    1      75.237 129.997  88.261
HETATM 5201 H    PO01    1      74.479 131.581  89.809
HETATM 5202 H    PO01    1      75.040 134.730  86.999
HETATM 5203 H    PO01    1      76.074 133.090  85.555
HETATM 5204 H    PO01    1      73.515  69.966  90.999
HETATM 5205 H    PO01    1      74.144  71.018  92.255
HETATM 5206 H    PO01    1      74.892  68.043  92.251
HETATM 5207 H    PO01    1      77.125  68.830  91.381
HETATM 5208 H    PO01    1      76.456  70.427  91.167
HETATM 5209 H    PO01    1      72.336 134.325  87.794
HETATM 5210 H    PO01    1      71.968 133.134  89.084
HETATM 5211 H    PO01    1      71.634 134.792  89.447
HETATM 5212 H    PO01    1      73.341 133.074  91.110
HETATM 5213 H    PO01    1      75.002 133.922  91.280
HETATM 5214 H    PO01    1      73.418 134.848  91.379
HETATM 5215 H    PO01    1      77.199  66.816  89.640
HETATM 5216 H    PO01    1      76.393 135.333  89.598
HETATM 5217 H    PO01    1      72.522  66.097  88.729
HETATM 5218 H    PO01    1      73.462  68.360  88.817
HETATM 5219 O3   PO01    1      79.124 128.514  87.595
HETATM 5220 C3   PO01    1      77.907 128.695  88.307
HETATM 5221 C3   PO01    1      78.017 128.809  86.771
HETATM 5222 C3   PO01    1      77.834 130.210  86.106
HETATM 5223 O3   PO01    1      76.404 130.515  85.928
HETATM 5224 CR   PO01    1      75.267 130.992  88.002
HETATM 5225 CR   PO01    1      74.684 131.942  88.855
HETATM 5226 CR   PO01    1      74.564 133.310  88.551
HETATM 5227 CR   PO01    1      75.136 133.764  87.269
HETATM 5228 CR   PO01    1      75.749 132.805  86.457
HETATM 5229 CR   PO01    1      75.832 131.441  86.814
HETATM 5230 O3   PO01    1      75.827  69.512  93.456
HETATM 5231 C3   PO01    1      73.839  70.017  92.004
HETATM 5232 C3   PO01    1      75.156  69.152  92.186
HETATM 5233 C3   PO01    1      76.223  69.404  91.124
HETATM 5234 O3   PO01    1      75.660  69.095  89.701
HETATM 5235 C3   PO01    1      72.325 134.124  88.895
HETATM 5236 C3   PO01    1      73.915 133.994  90.945
HETATM 5237 C3   PO01    1      73.881 134.336  89.433
HETATM 5238 CR   PO01    1      76.246  66.711  89.463
HETATM 5239 CR   PO01    1      75.730  65.456  89.446
HETATM 5240 CR   PO01    1      74.399  65.137  89.242
HETATM 5241 CR   PO01    1      73.563  66.242  88.852
HETATM 5242 CR   PO01    1      74.038  67.542  89.023
HETATM 5243 CR   PO01    1      75.362  67.797  89.441
HETATM 5244 H    PO01    1      80.542  70.203  92.839
HETATM 5245 H    PO01    1      80.809  68.916  93.872
HETATM 5246 H    PO01    1      83.087  70.795  94.027
HETATM 5247 H    PO01    1      83.440  67.981  93.084
HETATM 5248 H    PO01    1      83.108  68.260  94.756
HETATM 5249 H    PO01    1      85.080  67.736  96.240
HETATM 5250 H    PO01    1      85.914  68.624  98.304
HETATM 5251 H    PO01    1      86.782  72.412  96.405
HETATM 5252 H    PO01    1      85.943  71.379  94.343
HETATM 5253 H    PO01    1      92.443  76.892  96.933
HETATM 5254 H    PO01    1      93.794  77.031  95.762
HETATM 5255 H    PO01    1      93.254  74.890  95.689
HETATM 5256 H    PO01    1      91.053  73.787  95.000
HETATM 5257 H    PO01    1      90.361  75.385  95.318
HETATM 5258 H    PO01    1      84.731  71.372  99.785
HETATM 5259 H    PO01    1      85.787  72.627 100.228
HETATM 5260 H    PO01    1      85.182  72.709  98.653
HETATM 5261 H    PO01    1      87.313  70.663 101.061
HETATM 5262 H    PO01    1      86.318  69.595 100.225
HETATM 5263 H    PO01    1      88.055  69.659  99.864
HETATM 5264 H    PO01    1      91.032  71.770  96.881
HETATM 5265 H    PO01    1      89.325  70.428  98.034
HETATM 5266 H    PO01    1      87.437  74.069  99.092
HETATM 5267 H    PO01    1      89.210  75.300  98.419
HETATM 5268 O3   PO01    1      82.994  70.192  92.067
HETATM 5269 C3   PO01    1      81.148  69.894  93.721
HETATM 5270 C3   PO01    1      82.686  69.981  93.458
HETATM 5271 C3   PO01    1      83.555  68.741  93.848
HETATM 5272 O3   PO01    1      84.999  69.038  93.941
HETATM 5273 CR   PO01    1      85.424  68.753  96.351
HETATM 5274 CR   PO01    1      85.911  69.270  97.525
HETATM 5275 CR   PO01    1      86.409  70.625  97.595
HETATM 5276 CR   PO01    1      86.490  71.410  96.372
HETATM 5277 CR   PO01    1      85.922  70.851  95.208
HETATM 5278 CR   PO01    1      85.402  69.512  95.206
HETATM 5279 O3   PO01    1      92.600  75.471  93.884
HETATM 5280 C3   PO01    1      92.661  76.923  95.877
HETATM 5281 C3   PO01    1      92.428  75.494  95.300
HETATM 5282 C3   PO01    1      91.143  74.707  95.625
HETATM 5283 O3   PO01    1      91.215  74.439  96.992
HETATM 5284 C3   PO01    1      85.576  72.009  99.431
HETATM 5285 C3   PO01    1      87.218  70.242 100.078
HETATM 5286 C3   PO01    1      86.857  71.260  98.924
HETATM 5287 CR   PO01    1      90.273  72.244  97.480
HETATM 5288 CR   PO01    1      89.219  71.478  97.979
HETATM 5289 CR   PO01    1      88.089  72.124  98.588
HETATM 5290 CR   PO01    1      88.171  73.501  98.758
HETATM 5291 CR   PO01    1      89.231  74.249  98.258
HETATM 5292 CR   PO01    1      90.265  73.632  97.545
HETATM 5293 H    PO01    1      86.639  66.781  99.761
HETATM 5294 H    PO01    1      87.981  66.576 100.768
HETATM 5295 H    PO01    1      87.423  65.035  98.221
HETATM 5296 H    PO01    1      89.160 134.795  99.978
HETATM 5297 H    PO01    1      90.188  65.520  99.390
HETATM 5298 H    PO01    1      92.037 133.923  97.723
HETATM 5299 H    PO01    1      92.721 131.643  98.265
HETATM 5300 H    PO01    1      88.687 130.577  98.736
HETATM 5301 H    PO01    1      88.098 132.839  98.368
HETATM 5302 H    PO01    1      89.536 128.263 107.694
HETATM 5303 H    PO01    1      87.839 128.301 107.965
HETATM 5304 H    PO01    1      87.316 127.344 105.911
HETATM 5305 H    PO01    1      89.356 126.442 104.496
HETATM 5306 H    PO01    1      90.148 128.009 104.973
HETATM 5307 H    PO01    1      91.241 128.965  96.716
HETATM 5308 H    PO01    1      90.674 127.618  97.653
HETATM 5309 H    PO01    1      89.621 128.903  97.104
HETATM 5310 H    PO01    1      92.901 128.175  99.352
HETATM 5311 H    PO01    1      93.126 129.216  97.866
HETATM 5312 H    PO01    1      93.278 129.792  99.542
HETATM 5313 H    PO01    1      90.480 129.937 103.310
HETATM 5314 H    PO01    1      91.857 129.836 101.432
HETATM 5315 H    PO01    1      88.891 127.846  99.315
HETATM 5316 H    PO01    1      87.716 127.555 101.431
HETATM 5317 O3   PO01    1      88.342  66.982  98.130
HETATM 5318 C3   PO01    1      87.362  66.058 100.051
HETATM 5319 C3   PO01    1      88.074  65.664  98.744
HETATM 5320 C3   PO01    1      89.338  64.818  99.118
HETATM 5321 O3   PO01    1      89.670 134.793  97.889
HETATM 5322 CR   PO01    1      91.351 133.183  97.935
HETATM 5323 CR   PO01    1      91.703 131.830  98.250
HETATM 5324 CR   PO01    1      90.753 130.831  98.502
HETATM 5325 CR   PO01    1      89.417 131.232  98.523
HETATM 5326 CR   PO01    1      89.051 132.581  98.375
HETATM 5327 CR   PO01    1      90.046 133.529  98.074
HETATM 5328 O3   PO01    1      88.811 126.024 106.757
HETATM 5329 C3   PO01    1      88.598 128.460 107.225
HETATM 5330 C3   PO01    1      88.379 127.333 106.156
HETATM 5331 C3   PO01    1      89.226 127.500 104.815
HETATM 5332 O3   PO01    1      88.438 128.398 103.889
HETATM 5333 C3   PO01    1      90.574 128.712  97.554
HETATM 5334 C3   PO01    1      92.690 129.115  98.889
HETATM 5335 C3   PO01    1      91.113 129.402  98.831
HETATM 5336 CR   PO01    1      90.197 129.365 102.566
HETATM 5337 CR   PO01    1      90.903 129.499 101.364
HETATM 5338 CR   PO01    1      90.388 129.034 100.129
HETATM 5339 CR   PO01    1      89.234 128.203 100.192
HETATM 5340 CR   PO01    1      88.578 128.078 101.382
HETATM 5341 CR   PO01    1      89.021 128.536 102.648
HETATM 5342 H    PO01    1      81.300  65.591 119.919
HETATM 5343 H    PO01    1      80.688  65.533 118.248
HETATM 5344 H    PO01    1      82.447 134.498 117.555
HETATM 5345 H    PO01    1      84.156  65.778 117.452
HETATM 5346 H    PO01    1      83.142  66.630 118.551
HETATM 5347 H    PO01    1      84.777  67.263 115.774
HETATM 5348 H    PO01    1      85.063  69.256 114.420
HETATM 5349 H    PO01    1      80.961  70.188 114.873
HETATM 5350 H    PO01    1      80.644  68.152 116.223
HETATM 5351 H    PO01    1      86.876  68.984 106.513
HETATM 5352 H    PO01    1      87.125  67.365 107.038
HETATM 5353 H    PO01    1      84.937  66.722 106.078
HETATM 5354 H    PO01    1      83.331  67.925 107.286
HETATM 5355 H    PO01    1      84.396  69.359 107.171
HETATM 5356 H    PO01    1      81.290  72.287 113.372
HETATM 5357 H    PO01    1      81.826  72.123 111.768
HETATM 5358 H    PO01    1      80.991  70.755 112.502
HETATM 5359 H    PO01    1      83.693  72.156 114.886
HETATM 5360 H    PO01    1      85.061  71.845 113.778
HETATM 5361 H    PO01    1      83.838  72.974 113.267
HETATM 5362 H    PO01    1      83.348  67.253 110.365
HETATM 5363 H    PO01    1      82.364  68.420 112.074
HETATM 5364 H    PO01    1      84.759  71.755 111.235
HETATM 5365 H    PO01    1      85.633  70.567 109.345
HETATM 5366 O3   PO01    1      83.307 134.849 119.496
HETATM 5367 C3   PO01    1      81.181  64.945 118.944
HETATM 5368 C3   PO01    1      82.525  64.672 118.296
HETATM 5369 C3   PO01    1      83.149  65.998 117.747
HETATM 5370 O3   PO01    1      82.381  66.317 116.520
HETATM 5371 CR   PO01    1      83.954  67.877 115.539
HETATM 5372 CR   PO01    1      84.100  69.030 114.730
HETATM 5373 CR   PO01    1      82.973  69.820 114.386
HETATM 5374 CR   PO01    1      81.713  69.501 114.948
HETATM 5375 CR   PO01    1      81.517  68.322 115.690
HETATM 5376 CR   PO01    1      82.648  67.573 115.939
HETATM 5377 O3   PO01    1      84.578  68.496 104.987
HETATM 5378 C3   PO01    1      86.693  68.002 106.213
HETATM 5379 C3   PO01    1      85.145  67.838 106.101
HETATM 5380 C3   PO01    1      84.335  68.323 107.319
HETATM 5381 O3   PO01    1      85.027  68.009 108.617
HETATM 5382 C3   PO01    1      81.705  71.575 112.673
HETATM 5383 C3   PO01    1      83.982  72.040 113.855
HETATM 5384 C3   PO01    1      83.071  70.900 113.247
HETATM 5385 CR   PO01    1      83.646  68.183 110.546
HETATM 5386 CR   PO01    1      83.120  68.877 111.596
HETATM 5387 CR   PO01    1      83.654  70.182 112.033
HETATM 5388 CR   PO01    1      84.557  70.801 111.112
HETATM 5389 CR   PO01    1      85.064  70.097 109.969
HETATM 5390 CR   PO01    1      84.643  68.756 109.735
HETATM 5391 H    PO01    1      87.953  76.807 103.957
HETATM 5392 H    PO01    1      86.693  77.516 104.856
HETATM 5393 H    PO01    1      85.828  74.988 105.200
HETATM 5394 H    PO01    1      84.379  75.272 103.265
HETATM 5395 H    PO01    1      85.345  76.416 102.588
HETATM 5396 H    PO01    1      82.409  75.328 104.196
HETATM 5397 H    PO01    1      80.871  75.043 106.067
HETATM 5398 H    PO01    1      82.912  77.993 108.251
HETATM 5399 H    PO01    1      84.190  78.649 106.263
HETATM 5400 H    PO01    1      78.619  68.918 110.457
HETATM 5401 H    PO01    1      77.956  68.920 108.910
HETATM 5402 H    PO01    1      79.756  67.719 107.988
HETATM 5403 H    PO01    1      81.640  69.180 108.577
HETATM 5404 H    PO01    1      80.817  69.688 110.019
HETATM 5405 H    PO01    1      83.365  75.499 109.549
HETATM 5406 H    PO01    1      82.572  76.952 110.221
HETATM 5407 H    PO01    1      82.145  75.356 110.732
HETATM 5408 H    PO01    1      80.254  77.870 108.980
HETATM 5409 H    PO01    1      79.192  76.493 108.714
HETATM 5410 H    PO01    1      79.880  76.736 110.236
HETATM 5411 H    PO01    1      78.696  72.132 109.503
HETATM 5412 H    PO01    1      79.332  74.424 109.924
HETATM 5413 H    PO01    1      82.863  73.812 107.794
HETATM 5414 H    PO01    1      82.269  71.548 107.262
HETATM 5415 O3   PO01    1      86.877  74.467 103.469
HETATM 5416 C3   PO01    1      87.287  76.632 104.727
HETATM 5417 C3   PO01    1      86.257  75.457 104.340
HETATM 5418 C3   PO01    1      85.039  76.069 103.579
HETATM 5419 O3   PO01    1      84.350  77.202 104.125
HETATM 5420 CR   PO01    1      82.519  75.878 105.077
HETATM 5421 CR   PO01    1      81.606  75.730 106.130
HETATM 5422 CR   PO01    1      81.844  76.333 107.369
HETATM 5423 CR   PO01    1      82.734  77.441 107.341
HETATM 5424 CR   PO01    1      83.531  77.796 106.229
HETATM 5425 CR   PO01    1      83.501  76.910 105.128
HETATM 5426 O3   PO01    1      80.600  66.897 109.596
HETATM 5427 C3   PO01    1      78.464  68.261 109.550
HETATM 5428 C3   PO01    1      79.866  68.009 108.991
HETATM 5429 C3   PO01    1      80.646  69.407 108.974
HETATM 5430 O3   PO01    1      79.979  70.360 108.155
HETATM 5431 C3   PO01    1      82.427  75.932 109.866
HETATM 5432 C3   PO01    1      80.156  76.761 109.148
HETATM 5433 C3   PO01    1      81.405  75.872 108.693
HETATM 5434 CR   PO01    1      79.526  72.575 108.996
HETATM 5435 CR   PO01    1      79.913  73.849 109.273
HETATM 5436 CR   PO01    1      81.077  74.362 108.661
HETATM 5437 CR   PO01    1      81.972  73.475 108.050
HETATM 5438 CR   PO01    1      81.684  72.053 107.915
HETATM 5439 CR   PO01    1      80.438  71.625 108.434
HETATM 5440 H    PO01    1      84.027 126.376 112.416
HETATM 5441 H    PO01    1      84.339 125.100 111.277
HETATM 5442 H    PO01    1      82.903 126.411 110.169
HETATM 5443 H    PO01    1      82.830 128.799 109.583
HETATM 5444 H    PO01    1      84.371 129.051 110.409
HETATM 5445 H    PO01    1      83.985 130.163 113.473
HETATM 5446 H    PO01    1      83.939 132.491 113.621
HETATM 5447 H    PO01    1      81.045 132.401 110.579
HETATM 5448 H    PO01    1      81.020 130.239 110.519
HETATM 5449 H    PO01    1      90.254  66.734 112.914
HETATM 5450 H    PO01    1      91.465  67.525 112.003
HETATM 5451 H    PO01    1      90.262  65.682 110.751
HETATM 5452 H    PO01    1      88.020  66.118 109.939
HETATM 5453 H    PO01    1      87.768  67.387 111.167
HETATM 5454 H    PO01    1      80.798 134.807 110.885
HETATM 5455 H    PO01    1      81.816  65.448 110.998
HETATM 5456 H    PO01    1      82.205 134.749 109.911
HETATM 5457 H    PO01    1      82.121 134.465 114.294
HETATM 5458 H    PO01    1      81.369  65.083 113.493
HETATM 5459 H    PO01    1      80.616 134.218 113.411
HETATM 5460 H    PO01    1      86.745 134.511 110.058
HETATM 5461 H    PO01    1      84.361 133.730 110.341
HETATM 5462 H    PO01    1      83.810  65.382 113.647
HETATM 5463 H    PO01    1      86.147  66.057 113.596
HETATM 5464 O3   PO01    1      84.567 126.762 109.076
HETATM 5465 C3   PO01    1      84.543 126.173 111.524
HETATM 5466 C3   PO01    1      83.853 126.936 110.304
HETATM 5467 C3   PO01    1      83.461 128.460 110.441
HETATM 5468 O3   PO01    1      82.837 128.664 111.800
HETATM 5469 CR   PO01    1      83.326 130.675 112.865
HETATM 5470 CR   PO01    1      83.333 132.087 112.937
HETATM 5471 CR   PO01    1      82.507 132.839 112.048
HETATM 5472 CR   PO01    1      81.650 132.049 111.234
HETATM 5473 CR   PO01    1      81.620 130.677 111.200
HETATM 5474 CR   PO01    1      82.560 129.931 111.978
HETATM 5475 O3   PO01    1      90.024  67.480 109.711
HETATM 5476 C3   PO01    1      90.410  67.404 112.123
HETATM 5477 C3   PO01    1      89.830  66.639 110.859
HETATM 5478 C3   PO01    1      88.306  66.484 110.883
HETATM 5479 O3   PO01    1      88.011  65.422 111.769
HETATM 5480 C3   PO01    1      81.834 135.026 110.913
HETATM 5481 C3   PO01    1      81.624 134.715 113.334
HETATM 5482 C3   PO01    1      82.486 134.338 112.117
HETATM 5483 CR   PO01    1      86.161 134.763 110.881
HETATM 5484 CR   PO01    1      84.801 134.387 110.974
HETATM 5485 CR   PO01    1      83.999 134.776 112.048
HETATM 5486 CR   PO01    1      84.489  64.968 113.002
HETATM 5487 CR   PO01    1      85.813  65.402 112.903
HETATM 5488 CR   PO01    1      86.663  64.974 111.897
HETATM 5489 H    PO01    1      94.741 115.521 106.894
HETATM 5490 H    PO01    1      94.834 115.202 108.473
HETATM 5491 H    PO01    1      96.989 116.925 107.058
HETATM 5492 H    PO01    1      97.403 115.529 109.592
HETATM 5493 H    PO01    1      96.631 117.177 109.636
HETATM 5494 H    PO01    1      99.980 117.594 106.898
HETATM 5495 H    PO01    1     100.572 119.818 106.190
HETATM 5496 H    PO01    1      98.635 121.293 109.576
HETATM 5497 H    PO01    1      98.268 119.176 110.360
HETATM 5498 H    PO01    1     101.932 125.730 112.338
HETATM 5499 H    PO01    1     103.161 126.220 113.486
HETATM 5500 H    PO01    1     103.682 123.891 114.102
HETATM 5501 H    PO01    1     104.079 122.826 111.728
HETATM 5502 H    PO01    1     104.986 124.152 112.187
HETATM 5503 H    PO01    1     100.010 121.962 105.031
HETATM 5504 H    PO01    1     100.403 123.591 105.508
HETATM 5505 H    PO01    1     101.507 122.356 105.774
HETATM 5506 H    PO01    1      98.556 123.970 106.582
HETATM 5507 H    PO01    1      97.821 122.419 106.218
HETATM 5508 H    PO01    1      97.710 122.933 107.816
HETATM 5509 H    PO01    1     101.143 125.454 110.269
HETATM 5510 H    PO01    1      99.357 124.447 108.917
HETATM 5511 H    PO01    1     102.074 121.239 108.009
HETATM 5512 H    PO01    1     103.724 122.298 109.458
HETATM 5513 O3   PO01    1      97.285 114.858 107.231
HETATM 5514 C3   PO01    1      95.106 115.927 107.778
HETATM 5515 C3   PO01    1      96.696 116.112 107.714
HETATM 5516 C3   PO01    1      97.285 116.458 109.117
HETATM 5517 O3   PO01    1      98.640 116.888 108.996
HETATM 5518 CR   PO01    1      99.633 118.394 107.388
HETATM 5519 CR   PO01    1      99.926 119.632 106.939
HETATM 5520 CR   PO01    1      99.452 120.803 107.638
HETATM 5521 CR   PO01    1      98.899 120.566 108.947
HETATM 5522 CR   PO01    1      98.670 119.279 109.421
HETATM 5523 CR   PO01    1      98.985 118.190 108.599
HETATM 5524 O3   PO01    1     101.882 123.140 113.184
HETATM 5525 C3   PO01    1     102.379 125.509 113.350
HETATM 5526 C3   PO01    1     102.967 124.083 113.190
HETATM 5527 C3   PO01    1     103.904 123.913 111.892
HETATM 5528 O3   PO01    1     103.590 124.571 110.650
HETATM 5529 C3   PO01    1     100.404 122.536 105.795
HETATM 5530 C3   PO01    1      98.371 122.986 106.955
HETATM 5531 C3   PO01    1      99.737 122.228 107.141
HETATM 5532 CR   PO01    1     101.284 124.535 109.814
HETATM 5533 CR   PO01    1     100.307 123.977 108.943
HETATM 5534 CR   PO01    1     100.614 122.819 108.182
HETATM 5535 CR   PO01    1     101.844 122.126 108.500
HETATM 5536 CR   PO01    1     102.822 122.733 109.315
HETATM 5537 CR   PO01    1     102.558 123.918 109.926
HETATM 5538 H    PO01    1      82.138  67.547 122.415
HETATM 5539 H    PO01    1      80.865  67.988 123.783
HETATM 5540 H    PO01    1      83.692  69.222 123.117
HETATM 5541 H    PO01    1      83.618  70.045 125.343
HETATM 5542 H    PO01    1      82.118  69.149 125.775
HETATM 5543 H    PO01    1      81.496  70.679 127.495
HETATM 5544 H    PO01    1      81.348  72.539 128.863
HETATM 5545 H    PO01    1      81.147  75.082 125.691
HETATM 5546 H    PO01    1      81.423  73.330 124.108
HETATM 5547 H    PO01    1      76.151  79.939 131.908
HETATM 5548 H    PO01    1      76.407  81.601 131.460
HETATM 5549 H    PO01    1      76.652  80.938 129.130
HETATM 5550 H    PO01    1      75.197  78.922 129.280
HETATM 5551 H    PO01    1      76.351  77.978 130.305
HETATM 5552 H    PO01    1      82.805  74.213 129.936
HETATM 5553 H    PO01    1      82.087  75.741 130.511
HETATM 5554 H    PO01    1      81.084  74.338 130.353
HETATM 5555 H    PO01    1      82.933  76.321 126.985
HETATM 5556 H    PO01    1      83.085  76.967 128.588
HETATM 5557 H    PO01    1      83.787  75.416 128.112
HETATM 5558 H    PO01    1      79.225  79.173 127.855
HETATM 5559 H    PO01    1      81.180  77.951 127.499
HETATM 5560 H    PO01    1      79.163  74.455 128.938
HETATM 5561 H    PO01    1      77.145  75.627 128.821
HETATM 5562 O3   PO01    1      83.461  67.490 124.348
HETATM 5563 C3   PO01    1      81.714  68.335 123.080
HETATM 5564 C3   PO01    1      82.942  68.759 123.861
HETATM 5565 C3   PO01    1      82.593  69.734 124.991
HETATM 5566 O3   PO01    1      81.852  70.878 124.597
HETATM 5567 CR   PO01    1      81.579  71.612 127.026
HETATM 5568 CR   PO01    1      81.542  72.715 127.875
HETATM 5569 CR   PO01    1      81.552  74.055 127.424
HETATM 5570 CR   PO01    1      81.325  74.211 126.029
HETATM 5571 CR   PO01    1      81.481  73.154 125.101
HETATM 5572 CR   PO01    1      81.723  71.831 125.582
HETATM 5573 O3   PO01    1      78.144  80.118 130.396
HETATM 5574 C3   PO01    1      75.906  80.689 131.128
HETATM 5575 C3   PO01    1      76.751  80.214 129.994
HETATM 5576 C3   PO01    1      76.255  78.792 129.519
HETATM 5577 O3   PO01    1      76.816  78.278 128.268
HETATM 5578 C3   PO01    1      81.874  74.897 129.863
HETATM 5579 C3   PO01    1      82.923  76.049 128.041
HETATM 5580 C3   PO01    1      81.592  75.256 128.337
HETATM 5581 CR   PO01    1      79.206  78.183 127.989
HETATM 5582 CR   PO01    1      80.386  77.415 127.850
HETATM 5583 CR   PO01    1      80.330  76.113 128.286
HETATM 5584 CR   PO01    1      79.174  75.444 128.704
HETATM 5585 CR   PO01    1      78.013  76.174 128.723
HETATM 5586 CR   PO01    1      77.988  77.583 128.301
HETATM 5587 H    PO01    1      87.690  82.827  77.167
HETATM 5588 H    PO01    1      86.764  84.169  77.825
HETATM 5589 H    PO01    1      87.806  83.672  80.117
HETATM 5590 H    PO01    1      86.612  81.426  80.317
HETATM 5591 H    PO01    1      86.457  81.441  78.554
HETATM 5592 H    PO01    1      83.830  82.569  77.563
HETATM 5593 H    PO01    1      81.618  81.620  77.358
HETATM 5594 H    PO01    1      81.717  81.057  81.566
HETATM 5595 H    PO01    1      83.816  81.926  81.588
HETATM 5596 H    PO01    1      78.012  74.788  72.946
HETATM 5597 H    PO01    1      79.017  73.440  72.697
HETATM 5598 H    PO01    1      80.844  74.538  74.179
HETATM 5599 H    PO01    1      78.636  76.497  74.479
HETATM 5600 H    PO01    1      80.262  77.164  74.320
HETATM 5601 H    PO01    1      79.415  80.851  81.562
HETATM 5602 H    PO01    1      78.376  79.649  80.683
HETATM 5603 H    PO01    1      80.053  79.178  81.107
HETATM 5604 H    PO01    1      79.178  82.591  79.271
HETATM 5605 H    PO01    1      79.167  81.666  77.798
HETATM 5606 H    PO01    1      78.040  81.255  79.053
HETATM 5607 H    PO01    1      77.872  77.158  76.986
HETATM 5608 H    PO01    1      77.917  79.033  78.456
HETATM 5609 H    PO01    1      82.136  79.090  78.351
HETATM 5610 H    PO01    1      82.108  77.229  76.858
HETATM 5611 O3   PO01    1      88.806  82.010  79.365
HETATM 5612 C3   PO01    1      87.657  83.655  77.939
HETATM 5613 C3   PO01    1      87.724  82.934  79.300
HETATM 5614 C3   PO01    1      86.415  82.067  79.434
HETATM 5615 O3   PO01    1      85.238  82.960  79.653
HETATM 5616 CR   PO01    1      83.353  82.230  78.365
HETATM 5617 CR   PO01    1      82.018  81.680  78.275
HETATM 5618 CR   PO01    1      81.379  81.212  79.424
HETATM 5619 CR   PO01    1      82.045  81.348  80.654
HETATM 5620 CR   PO01    1      83.370  81.812  80.681
HETATM 5621 CR   PO01    1      84.035  82.308  79.575
HETATM 5622 O3   PO01    1      80.386  75.763  72.504
HETATM 5623 C3   PO01    1      78.772  74.204  73.441
HETATM 5624 C3   PO01    1      80.059  75.129  73.707
HETATM 5625 C3   PO01    1      79.712  76.257  74.638
HETATM 5626 O3   PO01    1      79.872  75.887  76.060
HETATM 5627 C3   PO01    1      79.420  80.030  80.775
HETATM 5628 C3   PO01    1      79.025  81.637  78.836
HETATM 5629 C3   PO01    1      80.026  80.569  79.379
HETATM 5630 CR   PO01    1      78.765  77.530  77.361
HETATM 5631 CR   PO01    1      78.812  78.656  78.213
HETATM 5632 CR   PO01    1      80.018  79.319  78.511
HETATM 5633 CR   PO01    1      81.209  78.704  78.062
HETATM 5634 CR   PO01    1      81.200  77.574  77.199
HETATM 5635 CR   PO01    1      79.924  77.042  76.845
HETATM 5636 H    PO01    1      96.989  85.960  99.531
HETATM 5637 H    PO01    1      95.203  85.337  99.534
HETATM 5638 H    PO01    1      95.346  84.960  97.059
HETATM 5639 H    PO01    1      95.641  87.357  96.441
HETATM 5640 H    PO01    1      96.014  87.737  98.164
HETATM 5641 H    PO01    1      93.280  88.805  99.384
HETATM 5642 H    PO01    1      91.889  90.768  98.989
HETATM 5643 H    PO01    1      91.537  89.616  95.069
HETATM 5644 H    PO01    1      93.247  88.115  95.283
HETATM 5645 H    PO01    1      86.572  95.062 103.369
HETATM 5646 H    PO01    1      84.994  94.606 104.234
HETATM 5647 H    PO01    1      84.825  92.482 102.655
HETATM 5648 H    PO01    1      87.161  91.374 102.194
HETATM 5649 H    PO01    1      87.990  92.938 102.413
HETATM 5650 H    PO01    1      92.610  92.802  95.743
HETATM 5651 H    PO01    1      91.713  93.995  96.662
HETATM 5652 H    PO01    1      92.863  92.844  97.397
HETATM 5653 H    PO01    1      90.757  91.618  94.620
HETATM 5654 H    PO01    1      89.317  91.311  95.519
HETATM 5655 H    PO01    1      89.837  92.947  95.212
HETATM 5656 H    PO01    1      89.077  94.031 100.644
HETATM 5657 H    PO01    1      90.641  93.987  98.749
HETATM 5658 H    PO01    1      88.717  90.386  97.494
HETATM 5659 H    PO01    1      86.981  90.768  98.964
HETATM 5660 O3   PO01    1      97.425  85.637  96.974
HETATM 5661 C3   PO01    1      96.225  85.223  99.018
HETATM 5662 C3   PO01    1      96.056  85.679  97.546
HETATM 5663 C3   PO01    1      95.498  87.095  97.394
HETATM 5664 O3   PO01    1      94.068  87.033  97.633
HETATM 5665 CR   PO01    1      93.004  89.084  98.437
HETATM 5666 CR   PO01    1      92.153  90.230  98.226
HETATM 5667 CR   PO01    1      91.685  90.521  96.904
HETATM 5668 CR   PO01    1      92.022  89.558  95.904
HETATM 5669 CR   PO01    1      92.978  88.573  96.065
HETATM 5670 CR   PO01    1      93.472  88.280  97.361
HETATM 5671 O3   PO01    1      86.240  93.152 104.265
HETATM 5672 C3   PO01    1      85.757  94.298 103.565
HETATM 5673 C3   PO01    1      85.839  92.890 102.931
HETATM 5674 C3   PO01    1      87.054  92.443 102.055
HETATM 5675 O3   PO01    1      86.798  92.753 100.707
HETATM 5676 C3   PO01    1      92.081  92.944  96.602
HETATM 5677 C3   PO01    1      90.173  91.996  95.433
HETATM 5678 C3   PO01    1      90.908  91.875  96.777
HETATM 5679 CR   PO01    1      88.976  93.335  99.879
HETATM 5680 CR   PO01    1      89.932  93.203  98.853
HETATM 5681 CR   PO01    1      89.904  92.088  97.904
HETATM 5682 CR   PO01    1      88.803  91.186  98.140
HETATM 5683 CR   PO01    1      87.749  91.416  98.984
HETATM 5684 CR   PO01    1      87.820  92.507  99.901
HETATM 5685 H    PO01    1      94.623  80.480  84.144
HETATM 5686 H    PO01    1      93.846  81.936  83.756
HETATM 5687 H    PO01    1      96.137  82.867  83.137
HETATM 5688 H    PO01    1      97.807  82.143  84.807
HETATM 5689 H    PO01    1      96.736  80.798  85.243
HETATM 5690 H    PO01    1      95.224  80.683  87.213
HETATM 5691 H    PO01    1      92.898  80.361  87.694
HETATM 5692 H    PO01    1      92.371  84.514  87.155
HETATM 5693 H    PO01    1      94.558  84.641  86.242
HETATM 5694 H    PO01    1      90.498  77.891  96.691
HETATM 5695 H    PO01    1      90.451  79.453  96.053
HETATM 5696 H    PO01    1      89.510  77.078  94.385
HETATM 5697 H    PO01    1      89.403  79.960  93.718
HETATM 5698 H    PO01    1      88.334  78.672  93.113
HETATM 5699 H    PO01    1      88.988  83.097  88.364
HETATM 5700 H    PO01    1      90.352  84.066  89.024
HETATM 5701 H    PO01    1      89.800  84.095  87.251
HETATM 5702 H    PO01    1      90.799  80.667  86.197
HETATM 5703 H    PO01    1      89.226  81.509  86.512
HETATM 5704 H    PO01    1      90.481  82.281  85.629
HETATM 5705 H    PO01    1      91.504  81.133  92.285
HETATM 5706 H    PO01    1      91.643  82.706  90.350
HETATM 5707 H    PO01    1      89.685  79.667  88.123
HETATM 5708 H    PO01    1      89.827  78.220  90.034
HETATM 5709 O3   PO01    1      97.049  81.057  82.744
HETATM 5710 C3   PO01    1      94.651  81.318  83.403
HETATM 5711 C3   PO01    1      96.113  81.831  83.501
HETATM 5712 C3   PO01    1      96.775  81.845  84.912
HETATM 5713 O3   PO01    1      96.348  82.790  85.966
HETATM 5714 CR   PO01    1      94.587  81.460  87.041
HETATM 5715 CR   PO01    1      93.215  81.314  87.420
HETATM 5716 CR   PO01    1      92.372  82.391  87.451
HETATM 5717 CR   PO01    1      92.926  83.660  87.043
HETATM 5718 CR   PO01    1      94.232  83.735  86.554
HETATM 5719 CR   PO01    1      95.081  82.642  86.499
HETATM 5720 O3   PO01    1      88.235  78.101  95.548
HETATM 5721 C3   PO01    1      90.617  78.445  95.756
HETATM 5722 C3   PO01    1      89.472  78.070  94.742
HETATM 5723 C3   PO01    1      89.398  78.935  93.441
HETATM 5724 O3   PO01    1      90.575  78.838  92.487
HETATM 5725 C3   PO01    1      89.985  83.441  88.141
HETATM 5726 C3   PO01    1      90.357  81.610  86.477
HETATM 5727 C3   PO01    1      90.893  82.234  87.817
HETATM 5728 CR   PO01    1      91.083  80.948  91.409
HETATM 5729 CR   PO01    1      91.156  81.835  90.281
HETATM 5730 CR   PO01    1      90.661  81.331  89.049
HETATM 5731 CR   PO01    1      90.037  80.071  88.986
HETATM 5732 CR   PO01    1      90.021  79.230  90.146
HETATM 5733 CR   PO01    1      90.448  79.689  91.384
HETATM 5734 H    PO01    1      91.295  86.425  95.955
HETATM 5735 H    PO01    1      89.877  86.733  94.989
HETATM 5736 H    PO01    1      90.080  84.422  93.900
HETATM 5737 H    PO01    1      91.957  84.970  92.616
HETATM 5738 H    PO01    1      92.602  86.194  93.735
HETATM 5739 H    PO01    1      91.608  85.699  90.370
HETATM 5740 H    PO01    1      92.685  86.751  88.498
HETATM 5741 H    PO01    1      92.056  90.478  90.393
HETATM 5742 H    PO01    1      91.459  89.395  92.403
HETATM 5743 H    PO01    1      97.986  94.791  88.349
HETATM 5744 H    PO01    1      98.847  94.048  87.097
HETATM 5745 H    PO01    1      99.843  94.166  90.027
HETATM 5746 H    PO01    1      99.345  91.771  89.920
HETATM 5747 H    PO01    1      98.672  91.960  88.357
HETATM 5748 H    PO01    1      94.087  89.159  86.054
HETATM 5749 H    PO01    1      94.349  87.943  87.316
HETATM 5750 H    PO01    1      92.899  87.862  86.373
HETATM 5751 H    PO01    1      91.434  91.107  88.091
HETATM 5752 H    PO01    1      92.126  90.902  86.389
HETATM 5753 H    PO01    1      91.023  89.656  87.189
HETATM 5754 H    PO01    1      95.392  93.559  88.712
HETATM 5755 H    PO01    1      93.533  92.260  87.830
HETATM 5756 H    PO01    1      95.278  88.759  89.242
HETATM 5757 H    PO01    1      97.219  90.068  89.963
HETATM 5758 O3   PO01    1      91.900  84.085  94.980
HETATM 5759 C3   PO01    1      90.484  85.927  95.505
HETATM 5760 C3   PO01    1      90.958  84.982  94.416
HETATM 5761 C3   PO01    1      91.734  85.728  93.304
HETATM 5762 O3   PO01    1      90.887  86.769  92.608
HETATM 5763 CR   PO01    1      91.744  86.665  90.378
HETATM 5764 CR   PO01    1      92.365  87.298  89.252
HETATM 5765 CR   PO01    1      92.457  88.734  89.179
HETATM 5766 CR   PO01    1      91.990  89.410  90.366
HETATM 5767 CR   PO01    1      91.693  88.772  91.569
HETATM 5768 CR   PO01    1      91.418  87.384  91.494
HETATM 5769 O3   PO01    1     100.821  93.143  88.457
HETATM 5770 C3   PO01    1      98.986  94.590  88.034
HETATM 5771 C3   PO01    1      99.684  93.661  89.089
HETATM 5772 C3   PO01    1      98.746  92.486  89.337
HETATM 5773 O3   PO01    1      97.451  92.657  89.921
HETATM 5774 C3   PO01    1      93.590  88.585  86.880
HETATM 5775 C3   PO01    1      91.806  90.360  87.381
HETATM 5776 C3   PO01    1      92.996  89.494  88.009
HETATM 5777 CR   PO01    1      95.389  92.546  88.798
HETATM 5778 CR   PO01    1      94.273  91.805  88.381
HETATM 5779 CR   PO01    1      94.125  90.371  88.510
HETATM 5780 CR   PO01    1      95.312  89.759  89.006
HETATM 5781 CR   PO01    1      96.400  90.481  89.535
HETATM 5782 CR   PO01    1      96.446  91.893  89.396
HETATM 5783 H    PO01    1      90.139  92.945 128.541
HETATM 5784 H    PO01    1      89.400  94.462 128.447
HETATM 5785 H    PO01    1      87.661  93.187 130.302
HETATM 5786 H    PO01    1      89.070  91.788 131.918
HETATM 5787 H    PO01    1      90.258  91.736 130.638
HETATM 5788 H    PO01    1      86.268  90.471 129.392
HETATM 5789 H    PO01    1      84.430  89.221 130.253
HETATM 5790 H    PO01    1      86.871  88.125 133.553
HETATM 5791 H    PO01    1      88.748  89.122 132.366
HETATM 5792 H    PO01    1      77.179  93.846 132.989
HETATM 5793 H    PO01    1      78.585  94.411 133.967
HETATM 5794 H    PO01    1      79.834  94.816 131.707
HETATM 5795 H    PO01    1      80.330  92.618 131.021
HETATM 5796 H    PO01    1      78.730  91.984 131.564
HETATM 5797 H    PO01    1      84.533  86.285 131.845
HETATM 5798 H    PO01    1      82.872  86.294 132.362
HETATM 5799 H    PO01    1      83.402  87.190 130.855
HETATM 5800 H    PO01    1      83.615  87.299 134.778
HETATM 5801 H    PO01    1      85.160  86.756 134.179
HETATM 5802 H    PO01    1      84.961  88.452 134.762
HETATM 5803 H    PO01    1      79.650  89.755 133.045
HETATM 5804 H    PO01    1      81.332  87.973 132.966
HETATM 5805 H    PO01    1      84.365  90.796 132.851
HETATM 5806 H    PO01    1      82.821  92.651 133.026
HETATM 5807 O3   PO01    1      89.285  94.263 130.978
HETATM 5808 C3   PO01    1      89.160  93.373 128.666
HETATM 5809 C3   PO01    1      88.759  93.221 130.160
HETATM 5810 C3   PO01    1      89.211  91.881 130.772
HETATM 5811 O3   PO01    1      88.628  90.693 130.097
HETATM 5812 CR   PO01    1      86.372  90.021 130.254
HETATM 5813 CR   PO01    1      85.309  89.276 130.783
HETATM 5814 CR   PO01    1      85.409  88.620 132.056
HETATM 5815 CR   PO01    1      86.729  88.536 132.633
HETATM 5816 CR   PO01    1      87.821  89.190 132.023
HETATM 5817 CR   PO01    1      87.632  90.058 130.888
HETATM 5818 O3   PO01    1      78.235  94.160 130.611
HETATM 5819 C3   PO01    1      78.074  94.536 132.997
HETATM 5820 C3   PO01    1      79.003  94.118 131.810
HETATM 5821 C3   PO01    1      79.531  92.686 131.792
HETATM 5822 O3   PO01    1      80.217  92.406 133.009
HETATM 5823 C3   PO01    1      83.641  86.898 131.905
HETATM 5824 C3   PO01    1      84.495  87.644 134.195
HETATM 5825 C3   PO01    1      84.137  88.122 132.712
HETATM 5826 CR   PO01    1      80.691  90.002 133.005
HETATM 5827 CR   PO01    1      81.632  88.948 132.908
HETATM 5828 CR   PO01    1      83.029  89.172 132.858
HETATM 5829 CR   PO01    1      83.411  90.543 132.915
HETATM 5830 CR   PO01    1      82.472  91.652 133.030
HETATM 5831 CR   PO01    1      81.068  91.338 133.010
HETATM 5832 H    PO01    1      87.936  92.720  70.341
HETATM 5833 H    PO01    1      88.636  94.309  70.268
HETATM 5834 H    PO01    1      87.100  93.344  72.771
HETATM 5835 H    PO01    1      87.660  96.164  71.867
HETATM 5836 H    PO01    1      88.750  95.290  72.935
HETATM 5837 H    PO01    1      85.212  97.320  72.620
HETATM 5838 H    PO01    1      84.773  99.536  73.443
HETATM 5839 H    PO01    1      87.262  98.916  76.683
HETATM 5840 H    PO01    1      87.928  96.799  75.591
HETATM 5841 H    PO01    1      82.367 102.758  81.667
HETATM 5842 H    PO01    1      81.729 104.163  80.852
HETATM 5843 H    PO01    1      79.960 101.696  81.400
HETATM 5844 H    PO01    1      80.959 102.817  78.993
HETATM 5845 H    PO01    1      80.110 101.310  79.029
HETATM 5846 H    PO01    1      87.168 102.699  76.089
HETATM 5847 H    PO01    1      87.876 101.243  76.594
HETATM 5848 H    PO01    1      87.853 101.702  74.911
HETATM 5849 H    PO01    1      84.912 102.936  75.042
HETATM 5850 H    PO01    1      85.836 101.975  73.734
HETATM 5851 H    PO01    1      84.124 101.670  74.296
HETATM 5852 H    PO01    1      81.943  99.702  77.712
HETATM 5853 H    PO01    1      83.657  99.499  75.927
HETATM 5854 H    PO01    1      85.859 102.506  77.873
HETATM 5855 H    PO01    1      84.195 102.694  79.575
HETATM 5856 O3   PO01    1      86.134  94.240  71.258
HETATM 5857 C3   PO01    1      88.347  93.522  70.935
HETATM 5858 C3   PO01    1      87.338  94.023  71.996
HETATM 5859 C3   PO01    1      87.714  95.341  72.690
HETATM 5860 O3   PO01    1      86.766  95.586  73.702
HETATM 5861 CR   PO01    1      85.707  97.731  73.456
HETATM 5862 CR   PO01    1      85.404  98.997  73.939
HETATM 5863 CR   PO01    1      86.073  99.573  75.043
HETATM 5864 CR   PO01    1      86.846  98.638  75.771
HETATM 5865 CR   PO01    1      87.209  97.350  75.277
HETATM 5866 CR   PO01    1      86.611  96.897  74.132
HETATM 5867 O3   PO01    1      79.105 103.298  80.502
HETATM 5868 C3   PO01    1      81.460 103.394  81.573
HETATM 5869 C3   PO01    1      80.286 102.514  80.810
HETATM 5870 C3   PO01    1      80.832 101.915  79.574
HETATM 5871 O3   PO01    1      82.124 101.231  79.873
HETATM 5872 C3   PO01    1      87.275 101.679  75.794
HETATM 5873 C3   PO01    1      85.174 101.970  74.591
HETATM 5874 C3   PO01    1      85.854 101.007  75.616
HETATM 5875 CR   PO01    1      82.785 100.289  77.666
HETATM 5876 CR   PO01    1      83.774 100.157  76.702
HETATM 5877 CR   PO01    1      84.986 100.939  76.828
HETATM 5878 CR   PO01    1      85.095 101.892  77.849
HETATM 5879 CR   PO01    1      84.102 101.985  78.851
HETATM 5880 CR   PO01    1      82.976 101.171  78.788
HETATM 5881 H    PO01    1      76.240  87.405 100.610
HETATM 5882 H    PO01    1      77.794  86.619 100.432
HETATM 5883 H    PO01    1      78.784  88.781 101.168
HETATM 5884 H    PO01    1      78.037  90.279  99.623
HETATM 5885 H    PO01    1      76.685  89.281  99.110
HETATM 5886 H    PO01    1      79.033  90.091  96.837
HETATM 5887 H    PO01    1      81.108  90.217  95.786
HETATM 5888 H    PO01    1      82.447  87.126  98.036
HETATM 5889 H    PO01    1      80.248  87.112  99.218
HETATM 5890 H    PO01    1      85.107  96.895  96.639
HETATM 5891 H    PO01    1      86.238  98.142  97.220
HETATM 5892 H    PO01    1      87.208  96.117  96.169
HETATM 5893 H    PO01    1      85.770  94.425  98.364
HETATM 5894 H    PO01    1      87.225  93.888  97.520
HETATM 5895 H    PO01    1      84.658  87.108  97.004
HETATM 5896 H    PO01    1      85.670  88.313  96.459
HETATM 5897 H    PO01    1      84.775  88.561  98.047
HETATM 5898 H    PO01    1      83.085  87.228  94.926
HETATM 5899 H    PO01    1      82.686  88.821  94.216
HETATM 5900 H    PO01    1      84.331  88.162  94.288
HETATM 5901 H    PO01    1      83.563  93.485  97.534
HETATM 5902 H    PO01    1      82.771  91.144  97.780
HETATM 5903 H    PO01    1      85.365  90.306  94.570
HETATM 5904 H    PO01    1      86.326  92.522  94.726
HETATM 5905 O3   PO01    1      77.051  89.652 101.806
HETATM 5906 C3   PO01    1      77.232  87.309 101.041
HETATM 5907 C3   PO01    1      77.728  88.771 100.957
HETATM 5908 C3   PO01    1      77.683  89.251  99.522
HETATM 5909 O3   PO01    1      78.352  88.387  98.572
HETATM 5910 CR   PO01    1      79.764  89.491  97.074
HETATM 5911 CR   PO01    1      81.041  89.528  96.519
HETATM 5912 CR   PO01    1      82.130  88.783  96.902
HETATM 5913 CR   PO01    1      81.780  87.826  97.914
HETATM 5914 CR   PO01    1      80.569  87.839  98.596
HETATM 5915 CR   PO01    1      79.546  88.605  98.100
HETATM 5916 O3   PO01    1      88.089  96.381  98.077
HETATM 5917 C3   PO01    1      85.790  97.161  97.464
HETATM 5918 C3   PO01    1      86.925  96.085  97.263
HETATM 5919 C3   PO01    1      86.363  94.618  97.435
HETATM 5920 O3   PO01    1      85.528  94.423  96.230
HETATM 5921 C3   PO01    1      84.715  88.215  97.012
HETATM 5922 C3   PO01    1      83.376  88.282  94.856
HETATM 5923 C3   PO01    1      83.553  88.953  96.261
HETATM 5924 CR   PO01    1      83.923  92.743  97.033
HETATM 5925 CR   PO01    1      83.447  91.429  96.999
HETATM 5926 CR   PO01    1      84.003  90.424  96.202
HETATM 5927 CR   PO01    1      85.068  90.839  95.309
HETATM 5928 CR   PO01    1      85.544  92.206  95.321
HETATM 5929 CR   PO01    1      84.990  93.120  96.212
HETATM 5930 H    PO01    1     107.788  97.245  74.243
HETATM 5931 H    PO01    1     108.043  98.620  75.316
HETATM 5932 H    PO01    1     109.575  97.594  76.629
HETATM 5933 H    PO01    1     108.770  95.419  77.170
HETATM 5934 H    PO01    1     107.712  95.216  75.719
HETATM 5935 H    PO01    1     106.763  94.706  78.918
HETATM 5936 H    PO01    1     104.489  93.770  79.396
HETATM 5937 H    PO01    1     102.812  95.955  76.280
HETATM 5938 H    PO01    1     104.936  97.018  75.985
HETATM 5939 H    PO01    1     100.136  97.262  86.240
HETATM 5940 H    PO01    1      99.395  95.853  85.774
HETATM 5941 H    PO01    1     101.524  94.616  86.198
HETATM 5942 H    PO01    1     102.837  95.686  84.372
HETATM 5943 H    PO01    1     101.858  97.055  84.246
HETATM 5944 H    PO01    1      99.931  94.136  77.834
HETATM 5945 H    PO01    1     100.878  95.438  77.307
HETATM 5946 H    PO01    1     100.985  93.943  76.427
HETATM 5947 H    PO01    1     101.446  91.935  78.147
HETATM 5948 H    PO01    1     102.603  92.318  76.936
HETATM 5949 H    PO01    1     103.097  91.985  78.502
HETATM 5950 H    PO01    1     101.216  97.163  81.672
HETATM 5951 H    PO01    1     101.615  96.532  79.471
HETATM 5952 H    PO01    1     101.722  92.473  80.510
HETATM 5953 H    PO01    1     101.263  93.042  82.768
HETATM 5954 O3   PO01    1     110.121  96.071  75.178
HETATM 5955 C3   PO01    1     108.542  97.846  74.753
HETATM 5956 C3   PO01    1     109.151  96.922  75.835
HETATM 5957 C3   PO01    1     108.164  95.941  76.447
HETATM 5958 O3   PO01    1     107.090  96.660  77.154
HETATM 5959 CR   PO01    1     105.867  95.050  78.465
HETATM 5960 CR   PO01    1     104.593  94.411  78.647
HETATM 5961 CR   PO01    1     103.468  94.731  77.924
HETATM 5962 CR   PO01    1     103.561  95.695  76.906
HETATM 5963 CR   PO01    1     104.827  96.272  76.678
HETATM 5964 CR   PO01    1     105.967  95.971  77.446
HETATM 5965 O3   PO01    1     102.468  96.447  86.801
HETATM 5966 C3   PO01    1     100.145  96.236  86.433
HETATM 5967 C3   PO01    1     101.514  95.741  86.074
HETATM 5968 C3   PO01    1     101.788  96.065  84.535
HETATM 5969 O3   PO01    1     100.775  95.506  83.686
HETATM 5970 C3   PO01    1     100.913  94.405  77.449
HETATM 5971 C3   PO01    1     102.352  92.501  77.961
HETATM 5972 C3   PO01    1     102.176  94.007  78.295
HETATM 5973 CR   PO01    1     101.244  96.182  81.448
HETATM 5974 CR   PO01    1     101.543  95.775  80.114
HETATM 5975 CR   PO01    1     101.751  94.434  79.677
HETATM 5976 CR   PO01    1     101.629  93.462  80.751
HETATM 5977 CR   PO01    1     101.330  93.821  82.080
HETATM 5978 CR   PO01    1     101.161  95.205  82.469
HETATM 5979 H    PO01    1      66.002  99.884 101.281
HETATM 5980 H    PO01    1      66.490 100.646  99.866
HETATM 5981 H    PO01    1      67.048  98.361  99.962
HETATM 5982 H    PO01    1      69.462  98.216  99.507
HETATM 5983 H    PO01    1      69.796  99.599 100.507
HETATM 5984 H    PO01    1      69.795  98.547  96.687
HETATM 5985 H    PO01    1      71.721  98.846  95.329
HETATM 5986 H    PO01    1      72.912 101.734  98.095
HETATM 5987 H    PO01    1      70.843 101.532  99.124
HETATM 5988 H    PO01    1      74.602 106.102  88.326
HETATM 5989 H    PO01    1      74.068 105.513  86.809
HETATM 5990 H    PO01    1      72.496 104.971  88.606
HETATM 5991 H    PO01    1      74.217 104.802  90.437
HETATM 5992 H    PO01    1      74.787 103.198  89.689
HETATM 5993 H    PO01    1      74.228 102.779  96.733
HETATM 5994 H    PO01    1      75.342 101.576  97.310
HETATM 5995 H    PO01    1      75.569 102.242  95.674
HETATM 5996 H    PO01    1      75.747  99.684  95.588
HETATM 5997 H    PO01    1      74.872  99.067  96.884
HETATM 5998 H    PO01    1      74.347  98.586  95.289
HETATM 5999 H    PO01    1      74.112 101.083  91.051
HETATM 6000 H    PO01    1      74.762 100.060  93.076
HETATM 6001 H    PO01    1      72.460 103.035  95.033
HETATM 6002 H    PO01    1      71.963 104.043  93.095
HETATM 6003 O3   PO01    1      68.044  98.218 101.750
HETATM 6004 C3   PO01    1      66.884 100.266 100.808
HETATM 6005 C3   PO01    1      67.751  99.013 100.590
HETATM 6006 C3   PO01    1      69.073  99.226  99.790
HETATM 6007 O3   PO01    1      68.838  99.895  98.555
HETATM 6008 CR   PO01    1      70.426  99.312  96.869
HETATM 6009 CR   PO01    1      71.597  99.493  96.075
HETATM 6010 CR   PO01    1      72.557 100.484  96.450
HETATM 6011 CR   PO01    1      72.235 101.173  97.669
HETATM 6012 CR   PO01    1      71.038 100.960  98.376
HETATM 6013 CR   PO01    1      70.036 100.098  97.933
HETATM 6014 O3   PO01    1      72.891 103.247  87.648
HETATM 6015 C3   PO01    1      74.483 105.182  87.737
HETATM 6016 C3   PO01    1      73.365 104.373  88.474
HETATM 6017 C3   PO01    1      73.868 103.889  89.880
HETATM 6018 O3   PO01    1      72.733 103.266  90.647
HETATM 6019 C3   PO01    1      74.860 101.938  96.384
HETATM 6020 C3   PO01    1      74.700  99.438  95.908
HETATM 6021 C3   PO01    1      73.864 100.783  95.764
HETATM 6022 CR   PO01    1      73.772 101.478  91.929
HETATM 6023 CR   PO01    1      74.089 100.879  93.131
HETATM 6024 CR   PO01    1      73.560 101.324  94.362
HETATM 6025 CR   PO01    1      72.838 102.523  94.243
HETATM 6026 CR   PO01    1      72.542 103.205  93.069
HETATM 6027 CR   PO01    1      73.019 102.640  91.885
HETATM 6028 H    PO01    1      77.207  83.597 113.971
HETATM 6029 H    PO01    1      76.736  84.455 112.610
HETATM 6030 H    PO01    1      78.962  85.724 112.555
HETATM 6031 H    PO01    1      78.585  87.081 114.626
HETATM 6032 H    PO01    1      77.209  86.050 115.111
HETATM 6033 H    PO01    1      76.545  87.524 110.684
HETATM 6034 H    PO01    1      74.586  86.718 109.720
HETATM 6035 H    PO01    1      73.011  85.552 113.254
HETATM 6036 H    PO01    1      74.885  86.394 114.465
HETATM 6037 H    PO01    1      75.585  80.022 102.982
HETATM 6038 H    PO01    1      75.679  81.740 103.295
HETATM 6039 H    PO01    1      73.593  81.159 104.022
HETATM 6040 H    PO01    1      75.005  82.724 105.359
HETATM 6041 H    PO01    1      75.351  81.258 106.393
HETATM 6042 H    PO01    1      70.685  85.816 112.150
HETATM 6043 H    PO01    1      70.373  84.639 110.891
HETATM 6044 H    PO01    1      71.398  84.260 112.248
HETATM 6045 H    PO01    1      70.815  87.124 109.803
HETATM 6046 H    PO01    1      71.778  87.913 111.084
HETATM 6047 H    PO01    1      72.431  87.438 109.428
HETATM 6048 H    PO01    1      74.409  81.791 108.857
HETATM 6049 H    PO01    1      73.709  83.322 110.631
HETATM 6050 H    PO01    1      71.478  85.600 107.783
HETATM 6051 H    PO01    1      72.217  84.017 106.227
HETATM 6052 O3   PO01    1      79.541  84.828 114.407
HETATM 6053 C3   PO01    1      77.580  84.065 113.043
HETATM 6054 C3   PO01    1      78.471  85.270 113.457
HETATM 6055 C3   PO01    1      77.778  86.449 114.200
HETATM 6056 O3   PO01    1      77.138  87.379 113.266
HETATM 6057 CR   PO01    1      75.863  87.093 111.325
HETATM 6058 CR   PO01    1      74.682  86.623 110.718
HETATM 6059 CR   PO01    1      73.609  86.076 111.372
HETATM 6060 CR   PO01    1      73.691  85.977 112.754
HETATM 6061 CR   PO01    1      74.867  86.436 113.466
HETATM 6062 CR   PO01    1      75.960  86.961 112.722
HETATM 6063 O3   PO01    1      74.142  79.409 105.108
HETATM 6064 C3   PO01    1      75.641  80.761 103.735
HETATM 6065 C3   PO01    1      74.369  80.756 104.673
HETATM 6066 C3   PO01    1      74.633  81.744 105.759
HETATM 6067 O3   PO01    1      73.405  81.793 106.568
HETATM 6068 C3   PO01    1      71.154  85.088 111.509
HETATM 6069 C3   PO01    1      71.786  87.122 110.191
HETATM 6070 C3   PO01    1      72.332  85.700 110.633
HETATM 6071 CR   PO01    1      73.826  82.647 108.689
HETATM 6072 CR   PO01    1      73.450  83.575 109.669
HETATM 6073 CR   PO01    1      72.637  84.762 109.481
HETATM 6074 CR   PO01    1      72.122  84.845 108.132
HETATM 6075 CR   PO01    1      72.556  83.964 107.130
HETATM 6076 CR   PO01    1      73.280  82.854 107.438
HETATM 6077 H    PO01    1      65.796  91.467  98.419
HETATM 6078 H    PO01    1      66.014  92.261  99.885
HETATM 6079 H    PO01    1      68.341  90.531  98.609
HETATM 6080 H    PO01    1      68.161  91.500 101.341
HETATM 6081 H    PO01    1      68.954  92.469 100.173
HETATM 6082 H    PO01    1      71.619  90.927  98.970
HETATM 6083 H    PO01    1      73.445  92.371  99.329
HETATM 6084 H    PO01    1      72.157  93.036 103.228
HETATM 6085 H    PO01    1      70.448  91.504 102.947
HETATM 6086 H    PO01    1      69.025  98.515 104.550
HETATM 6087 H    PO01    1      69.111  99.401 106.037
HETATM 6088 H    PO01    1      71.025  97.080 105.682
HETATM 6089 H    PO01    1      72.598  99.275 105.004
HETATM 6090 H    PO01    1      71.085 100.080 104.817
HETATM 6091 H    PO01    1      75.994  93.489 103.082
HETATM 6092 H    PO01    1      74.560  92.639 103.500
HETATM 6093 H    PO01    1      75.709  92.041 102.127
HETATM 6094 H    PO01    1      76.138  94.633 100.711
HETATM 6095 H    PO01    1      75.542  93.201  99.867
HETATM 6096 H    PO01    1      74.602  94.683  99.710
HETATM 6097 H    PO01    1      71.262  97.271 101.259
HETATM 6098 H    PO01    1      72.452  95.242 100.469
HETATM 6099 H    PO01    1      74.605  95.257 104.056
HETATM 6100 H    PO01    1      73.311  97.200 104.937
HETATM 6101 O3   PO01    1      66.789  89.916 100.030
HETATM 6102 C3   PO01    1      66.571  91.986  98.982
HETATM 6103 C3   PO01    1      67.597  90.868  99.377
HETATM 6104 C3   PO01    1      68.667  91.422 100.385
HETATM 6105 O3   PO01    1      69.711  90.427 100.635
HETATM 6106 CR   PO01    1      71.767  91.299  99.902
HETATM 6107 CR   PO01    1      72.866  92.193 100.102
HETATM 6108 CR   PO01    1      73.037  92.815 101.366
HETATM 6109 CR   PO01    1      72.119  92.542 102.348
HETATM 6110 CR   PO01    1      71.072  91.660 102.201
HETATM 6111 CR   PO01    1      70.846  91.106 100.917
HETATM 6112 O3   PO01    1      71.046  98.658 107.047
HETATM 6113 C3   PO01    1      69.303  98.452 105.588
HETATM 6114 C3   PO01    1      70.811  98.183 105.698
HETATM 6115 C3   PO01    1      71.588  99.170 104.706
HETATM 6116 O3   PO01    1      71.474  98.552 103.409
HETATM 6117 C3   PO01    1      75.167  92.916 102.638
HETATM 6118 C3   PO01    1      75.210  94.101 100.479
HETATM 6119 C3   PO01    1      74.253  93.755 101.687
HETATM 6120 CR   PO01    1      71.938  96.824 101.843
HETATM 6121 CR   PO01    1      72.637  95.715 101.442
HETATM 6122 CR   PO01    1      73.644  95.073 102.241
HETATM 6123 CR   PO01    1      73.951  95.750 103.437
HETATM 6124 CR   PO01    1      73.234  96.864 103.945
HETATM 6125 CR   PO01    1      72.206  97.404 103.124
HETATM 6126 H    PO01    1      71.421  98.354 116.397
HETATM 6127 H    PO01    1      72.745  97.369 116.645
HETATM 6128 H    PO01    1      72.641  98.075 119.216
HETATM 6129 H    PO01    1      73.104 100.388 118.773
HETATM 6130 H    PO01    1      72.110 100.518 117.211
HETATM 6131 H    PO01    1      76.113 100.124 118.336
HETATM 6132 H    PO01    1      77.708 101.669 117.828
HETATM 6133 H    PO01    1      75.485 102.699 114.313
HETATM 6134 H    PO01    1      73.662 101.229 115.100
HETATM 6135 H    PO01    1      85.996 101.604 117.770
HETATM 6136 H    PO01    1      86.179 101.213 115.969
HETATM 6137 H    PO01    1      85.149  99.239 118.121
HETATM 6138 H    PO01    1      83.560 100.956 118.281
HETATM 6139 H    PO01    1      82.879  99.692 117.312
HETATM 6140 H    PO01    1      78.469 104.923 114.348
HETATM 6141 H    PO01    1      78.341 103.362 113.530
HETATM 6142 H    PO01    1      76.890 104.367 113.981
HETATM 6143 H    PO01    1      77.708 104.345 117.757
HETATM 6144 H    PO01    1      78.175 105.492 116.454
HETATM 6145 H    PO01    1      76.515 104.934 116.500
HETATM 6146 H    PO01    1      81.682 100.760 114.644
HETATM 6147 H    PO01    1      79.346 101.376 114.538
HETATM 6148 H    PO01    1      80.022 104.260 117.461
HETATM 6149 H    PO01    1      82.284 103.527 117.680
HETATM 6150 O3   PO01    1      70.801  99.171 118.861
HETATM 6151 C3   PO01    1      71.845  97.696 117.114
HETATM 6152 C3   PO01    1      72.110  98.588 118.403
HETATM 6153 C3   PO01    1      72.774  99.856 117.876
HETATM 6154 O3   PO01    1      73.935  99.515 117.067
HETATM 6155 CR   PO01    1      75.997 100.604 117.471
HETATM 6156 CR   PO01    1      76.929 101.554 117.137
HETATM 6157 CR   PO01    1      76.814 102.341 115.929
HETATM 6158 CR   PO01    1      75.607 102.160 115.213
HETATM 6159 CR   PO01    1      74.555 101.345 115.626
HETATM 6160 CR   PO01    1      74.773 100.547 116.784
HETATM 6161 O3   PO01    1      85.001  98.826 116.047
HETATM 6162 C3   PO01    1      86.208 100.837 117.027
HETATM 6163 C3   PO01    1      85.008  99.772 117.181
HETATM 6164 C3   PO01    1      83.638 100.528 117.306
HETATM 6165 O3   PO01    1      83.395 101.557 116.334
HETATM 6166 C3   PO01    1      77.920 103.996 114.284
HETATM 6167 C3   PO01    1      77.536 104.558 116.685
HETATM 6168 C3   PO01    1      77.900 103.377 115.704
HETATM 6169 CR   PO01    1      81.246 101.349 115.383
HETATM 6170 CR   PO01    1      79.947 101.815 115.248
HETATM 6171 CR   PO01    1      79.342 102.894 115.953
HETATM 6172 CR   PO01    1      80.319 103.486 116.820
HETATM 6173 CR   PO01    1      81.637 103.140 116.961
HETATM 6174 CR   PO01    1      82.097 101.959 116.259
HETATM 6175 H    PO01    1      85.616  98.370 107.656
HETATM 6176 H    PO01    1      86.643  97.773 106.500
HETATM 6177 H    PO01    1      88.349  99.154 107.073
HETATM 6178 H    PO01    1      87.576 101.319 106.122
HETATM 6179 H    PO01    1      85.938 101.023 106.638
HETATM 6180 H    PO01    1      87.483 101.570 102.722
HETATM 6181 H    PO01    1      86.129 102.746 101.179
HETATM 6182 H    PO01    1      82.743 102.111 103.617
HETATM 6183 H    PO01    1      84.044 100.603 104.959
HETATM 6184 H    PO01    1      81.512 108.252 107.278
HETATM 6185 H    PO01    1      80.453 109.644 107.041
HETATM 6186 H    PO01    1      83.107 109.238 105.559
HETATM 6187 H    PO01    1      81.765 108.921 103.466
HETATM 6188 H    PO01    1      80.372 109.152 104.402
HETATM 6189 H    PO01    1      84.578 103.509  99.431
HETATM 6190 H    PO01    1      83.377 104.761  99.543
HETATM 6191 H    PO01    1      84.965 104.681 100.464
HETATM 6192 H    PO01    1      83.040 101.530 100.259
HETATM 6193 H    PO01    1      81.811 101.967 101.363
HETATM 6194 H    PO01    1      81.841 102.895 100.007
HETATM 6195 H    PO01    1      83.570 106.858 104.257
HETATM 6196 H    PO01    1      84.550 105.369 102.916
HETATM 6197 H    PO01    1      80.705 104.196 101.730
HETATM 6198 H    PO01    1      79.665 105.804 103.052
HETATM 6199 O3   PO01    1      87.465 100.216 108.575
HETATM 6200 C3   PO01    1      86.645  98.180 107.489
HETATM 6201 C3   PO01    1      87.318  99.546 107.329
HETATM 6202 C3   PO01    1      86.871 100.570 106.217
HETATM 6203 O3   PO01    1      86.633 100.133 104.826
HETATM 6204 CR   PO01    1      86.499 101.697 102.929
HETATM 6205 CR   PO01    1      85.684 102.418 102.037
HETATM 6206 CR   PO01    1      84.292 102.548 102.259
HETATM 6207 CR   PO01    1      83.685 101.904 103.413
HETATM 6208 CR   PO01    1      84.451 101.039 104.158
HETATM 6209 CR   PO01    1      85.904 100.991 104.016
HETATM 6210 O3   PO01    1      81.720 110.885 105.026
HETATM 6211 C3   PO01    1      81.480 109.345 107.062
HETATM 6212 C3   PO01    1      81.975 109.549 105.581
HETATM 6213 C3   PO01    1      81.338 108.733 104.450
HETATM 6214 O3   PO01    1      81.141 107.391 104.759
HETATM 6215 C3   PO01    1      84.072 104.164 100.147
HETATM 6216 C3   PO01    1      82.501 102.411 100.645
HETATM 6217 C3   PO01    1      83.412 103.425 101.330
HETATM 6218 CR   PO01    1      82.986 106.294 103.713
HETATM 6219 CR   PO01    1      83.554 105.353 102.853
HETATM 6220 CR   PO01    1      82.742 104.465 102.178
HETATM 6221 CR   PO01    1      81.314 104.673 102.317
HETATM 6222 CR   PO01    1      80.737 105.739 103.102
HETATM 6223 CR   PO01    1      81.602 106.502 103.825
HETATM 6224 H    PO01    1      99.349  89.775 118.626
HETATM 6225 H    PO01    1      99.686  91.294 117.841
HETATM 6226 H    PO01    1     100.686  89.416 116.495
HETATM 6227 H    PO01    1     103.073  89.664 116.703
HETATM 6228 H    PO01    1     102.851  90.559 118.163
HETATM 6229 H    PO01    1     104.901  91.152 115.926
HETATM 6230 H    PO01    1     106.619  92.710 115.975
HETATM 6231 H    PO01    1     103.706  95.817 116.397
HETATM 6232 H    PO01    1     102.031  94.058 116.757
HETATM 6233 H    PO01    1     104.825  97.272 124.185
HETATM 6234 H    PO01    1     105.332  97.946 125.642
HETATM 6235 H    PO01    1     107.186  97.859 124.051
HETATM 6236 H    PO01    1     107.521  99.087 122.149
HETATM 6237 H    PO01    1     105.845  99.605 122.094
HETATM 6238 H    PO01    1     108.196  94.134 117.101
HETATM 6239 H    PO01    1     108.165  94.440 115.438
HETATM 6240 H    PO01    1     108.794  95.659 116.452
HETATM 6241 H    PO01    1     107.153  97.405 115.405
HETATM 6242 H    PO01    1     106.738  96.025 114.318
HETATM 6243 H    PO01    1     105.496  96.924 115.321
HETATM 6244 H    PO01    1     106.447  95.292 121.110
HETATM 6245 H    PO01    1     106.662  94.478 118.991
HETATM 6246 H    PO01    1     105.787  98.223 117.326
HETATM 6247 H    PO01    1     105.408  98.969 119.497
HETATM 6248 O3   PO01    1     101.330  88.360 118.042
HETATM 6249 C3   PO01    1     100.108  90.440 118.377
HETATM 6250 C3   PO01    1     101.110  89.667 117.493
HETATM 6251 C3   PO01    1     102.434  90.354 117.183
HETATM 6252 O3   PO01    1     102.217  91.624 116.497
HETATM 6253 CR   PO01    1     104.639  92.127 116.216
HETATM 6254 CR   PO01    1     105.659  93.081 116.298
HETATM 6255 CR   PO01    1     105.452  94.486 116.501
HETATM 6256 CR   PO01    1     104.042  94.870 116.678
HETATM 6257 CR   PO01    1     103.027  93.803 116.753
HETATM 6258 CR   PO01    1     103.323  92.471 116.504
HETATM 6259 O3   PO01    1     106.924  99.948 124.477
HETATM 6260 C3   PO01    1     105.111  98.227 124.602
HETATM 6261 C3   PO01    1     106.445  98.722 123.899
HETATM 6262 C3   PO01    1     106.491  98.861 122.465
HETATM 6263 O3   PO01    1     105.960  97.612 121.916
HETATM 6264 C3   PO01    1     107.986  94.915 116.396
HETATM 6265 C3   PO01    1     106.497  96.543 115.311
HETATM 6266 C3   PO01    1     106.537  95.570 116.543
HETATM 6267 CR   PO01    1     106.438  95.965 120.380
HETATM 6268 CR   PO01    1     106.594  95.426 119.098
HETATM 6269 CR   PO01    1     106.450  96.246 117.898
HETATM 6270 CR   PO01    1     106.033  97.581 118.127
HETATM 6271 CR   PO01    1     105.840  98.037 119.448
HETATM 6272 CR   PO01    1     106.087  97.273 120.604
HETATM 6273 H    PO01    1      85.807  94.627 121.379
HETATM 6274 H    PO01    1      87.539  94.873 120.764
HETATM 6275 H    PO01    1      87.697  97.170 121.442
HETATM 6276 H    PO01    1      85.590  97.844 123.192
HETATM 6277 H    PO01    1      84.761  96.462 122.574
HETATM 6278 H    PO01    1      85.451 100.160 122.596
HETATM 6279 H    PO01    1      83.986 102.021 122.976
HETATM 6280 H    PO01    1      81.135 100.142 120.477
HETATM 6281 H    PO01    1      82.631  98.199 120.159
HETATM 6282 H    PO01    1      84.604 111.564 119.695
HETATM 6283 H    PO01    1      85.190 109.870 119.571
HETATM 6284 H    PO01    1      82.610 109.989 121.085
HETATM 6285 H    PO01    1      83.669 108.344 118.847
HETATM 6286 H    PO01    1      82.167 108.102 119.677
HETATM 6287 H    PO01    1      79.505 101.776 121.136
HETATM 6288 H    PO01    1      79.634 103.564 121.478
HETATM 6289 H    PO01    1      80.439 102.863 120.052
HETATM 6290 H    PO01    1      80.225 102.997 123.598
HETATM 6291 H    PO01    1      80.882 101.268 123.655
HETATM 6292 H    PO01    1      81.889 102.658 124.146
HETATM 6293 H    PO01    1      84.184 105.255 119.448
HETATM 6294 H    PO01    1      83.233 103.170 119.896
HETATM 6295 H    PO01    1      81.382 104.837 123.277
HETATM 6296 H    PO01    1      82.376 107.065 122.722
HETATM 6297 O3   PO01    1      87.167  95.624 122.778
HETATM 6298 C3   PO01    1      86.798  95.111 121.458
HETATM 6299 C3   PO01    1      86.791  96.592 121.788
HETATM 6300 C3   PO01    1      85.458  97.241 122.227
HETATM 6301 O3   PO01    1      84.950  97.975 121.084
HETATM 6302 CR   PO01    1      84.522 100.169 122.181
HETATM 6303 CR   PO01    1      83.658 101.267 122.335
HETATM 6304 CR   PO01    1      82.426 101.302 121.711
HETATM 6305 CR   PO01    1      82.105 100.183 120.858
HETATM 6306 CR   PO01    1      82.955  99.047 120.733
HETATM 6307 CR   PO01    1      84.165  99.056 121.400
HETATM 6308 O3   PO01    1      82.454 110.597 119.156
HETATM 6309 C3   PO01    1      84.613 110.607 120.204
HETATM 6310 C3   PO01    1      83.148 109.921 120.184
HETATM 6311 C3   PO01    1      83.161 108.431 119.822
HETATM 6312 O3   PO01    1      83.948 107.512 120.727
HETATM 6313 C3   PO01    1      80.171 102.668 121.097
HETATM 6314 C3   PO01    1      81.077 102.337 123.483
HETATM 6315 C3   PO01    1      81.512 102.490 122.012
HETATM 6316 CR   PO01    1      83.644 105.191 120.217
HETATM 6317 CR   PO01    1      83.090 103.931 120.562
HETATM 6318 CR   PO01    1      82.221 103.773 121.692
HETATM 6319 CR   PO01    1      82.001 104.942 122.491
HETATM 6320 CR   PO01    1      82.518 106.216 122.129
HETATM 6321 CR   PO01    1      83.346 106.292 121.008
HETATM 6322 H    PO01    1      83.040 126.546 118.884
HETATM 6323 H    PO01    1      81.610 126.305 119.582
HETATM 6324 H    PO01    1      82.337 126.378 121.742
HETATM 6325 H    PO01    1      84.338 124.729 122.006
HETATM 6326 H    PO01    1      84.539 124.899 120.109
HETATM 6327 H    PO01    1      85.267 122.499 120.838
HETATM 6328 H    PO01    1      85.430 120.332 119.962
HETATM 6329 H    PO01    1      81.346 120.212 119.065
HETATM 6330 H    PO01    1      81.147 122.576 120.045
HETATM 6331 H    PO01    1      85.491 111.987 123.261
HETATM 6332 H    PO01    1      83.784 111.897 122.617
HETATM 6333 H    PO01    1      84.761 114.126 122.532
HETATM 6334 H    PO01    1      86.471 113.378 120.169
HETATM 6335 H    PO01    1      87.032 113.082 121.776
HETATM 6336 H    PO01    1      81.467 117.826 119.479
HETATM 6337 H    PO01    1      81.485 118.194 117.754
HETATM 6338 H    PO01    1      82.413 116.836 118.410
HETATM 6339 H    PO01    1      84.913 119.169 116.910
HETATM 6340 H    PO01    1      83.642 117.963 116.509
HETATM 6341 H    PO01    1      83.211 119.741 116.584
HETATM 6342 H    PO01    1      87.083 115.664 118.810
HETATM 6343 H    PO01    1      85.606 117.066 117.585
HETATM 6344 H    PO01    1      83.734 118.373 121.227
HETATM 6345 H    PO01    1      85.297 116.794 122.366
HETATM 6346 O3   PO01    1      84.225 127.299 121.471
HETATM 6347 C3   PO01    1      82.464 126.937 119.707
HETATM 6348 C3   PO01    1      83.187 126.414 121.037
HETATM 6349 C3   PO01    1      83.835 124.970 120.987
HETATM 6350 O3   PO01    1      82.836 123.970 120.960
HETATM 6351 CR   PO01    1      84.419 122.057 120.451
HETATM 6352 CR   PO01    1      84.480 120.753 119.934
HETATM 6353 CR   PO01    1      83.395 120.109 119.308
HETATM 6354 CR   PO01    1      82.153 120.770 119.443
HETATM 6355 CR   PO01    1      82.029 122.110 119.988
HETATM 6356 CR   PO01    1      83.189 122.721 120.449
HETATM 6357 O3   PO01    1      83.899 113.553 120.692
HETATM 6358 C3   PO01    1      84.807 111.997 122.363
HETATM 6359 C3   PO01    1      84.864 113.401 121.736
HETATM 6360 C3   PO01    1      86.318 113.716 121.199
HETATM 6361 O3   PO01    1      86.754 115.032 121.440
HETATM 6362 C3   PO01    1      82.129 117.883 118.584
HETATM 6363 C3   PO01    1      83.795 118.917 117.070
HETATM 6364 C3   PO01    1      83.472 118.750 118.582
HETATM 6365 CR   PO01    1      86.391 116.187 119.273
HETATM 6366 CR   PO01    1      85.503 117.069 118.616
HETATM 6367 CR   PO01    1      84.479 117.852 119.266
HETATM 6368 CR   PO01    1      84.428 117.787 120.727
HETATM 6369 CR   PO01    1      85.316 116.843 121.371
HETATM 6370 CR   PO01    1      86.159 115.968 120.660
HETATM 6371 H    PO01    1      88.839 101.745  70.803
HETATM 6372 H    PO01    1      88.341 101.448  72.507
HETATM 6373 H    PO01    1      90.905 102.912  71.759
HETATM 6374 H    PO01    1      89.996 105.160  72.327
HETATM 6375 H    PO01    1      88.402 104.278  72.606
HETATM 6376 H    PO01    1      86.857 105.847  71.559
HETATM 6377 H    PO01    1      84.659 105.579  70.531
HETATM 6378 H    PO01    1      86.201 103.027  67.619
HETATM 6379 H    PO01    1      88.400 103.353  68.464
HETATM 6380 H    PO01    1      75.655 104.183  72.099
HETATM 6381 H    PO01    1      76.522 104.688  73.452
HETATM 6382 H    PO01    1      78.098 103.354  71.251
HETATM 6383 H    PO01    1      79.516 102.687  73.348
HETATM 6384 H    PO01    1      78.625 103.744  74.244
HETATM 6385 H    PO01    1      82.325 104.047  67.067
HETATM 6386 H    PO01    1      83.467 105.381  67.278
HETATM 6387 H    PO01    1      83.840 103.788  66.505
HETATM 6388 H    PO01    1      83.963 101.880  67.563
HETATM 6389 H    PO01    1      84.042 101.657  69.267
HETATM 6390 H    PO01    1      82.513 101.828  68.504
HETATM 6391 H    PO01    1      79.806 105.721  70.404
HETATM 6392 H    PO01    1      81.458 105.339  68.641
HETATM 6393 H    PO01    1      83.737 103.069  71.394
HETATM 6394 H    PO01    1      81.901 103.291  72.968
HETATM 6395 O3   PO01    1      90.159 102.844  73.692
HETATM 6396 C3   PO01    1      89.171 101.598  71.836
HETATM 6397 C3   PO01    1      89.955 102.881  72.251
HETATM 6398 C3   PO01    1      89.332 104.277  71.999
HETATM 6399 O3   PO01    1      89.059 104.547  70.643
HETATM 6400 CR   PO01    1      86.752 105.210  70.679
HETATM 6401 CR   PO01    1      85.462 104.994  70.190
HETATM 6402 CR   PO01    1      85.134 104.154  69.119
HETATM 6403 CR   PO01    1      86.323 103.588  68.498
HETATM 6404 CR   PO01    1      87.611 103.664  68.990
HETATM 6405 CR   PO01    1      87.822 104.448  70.131
HETATM 6406 O3   PO01    1      77.172 102.250  72.770
HETATM 6407 C3   PO01    1      76.623 104.544  72.367
HETATM 6408 C3   PO01    1      77.738 103.451  72.310
HETATM 6409 C3   PO01    1      78.944 103.604  73.256
HETATM 6410 O3   PO01    1      79.788 104.728  72.824
HETATM 6411 C3   PO01    1      83.322 104.313  67.310
HETATM 6412 C3   PO01    1      83.532 102.185  68.499
HETATM 6413 C3   PO01    1      83.720 103.731  68.757
HETATM 6414 CR   PO01    1      80.498 105.016  70.516
HETATM 6415 CR   PO01    1      81.524 104.792  69.548
HETATM 6416 CR   PO01    1      82.755 104.075  69.860
HETATM 6417 CR   PO01    1      82.813 103.506  71.132
HETATM 6418 CR   PO01    1      81.783 103.745  72.071
HETATM 6419 CR   PO01    1      80.682 104.505  71.793
HETATM 6420 H    PO01    1      88.984 105.160  83.410
HETATM 6421 H    PO01    1      89.332 103.671  84.297
HETATM 6422 H    PO01    1      86.775 103.137  83.172
HETATM 6423 H    PO01    1      86.896 102.570  85.432
HETATM 6424 H    PO01    1      85.751 103.802  85.286
HETATM 6425 H    PO01    1      86.745 106.671  86.685
HETATM 6426 H    PO01    1      85.591 107.424  88.649
HETATM 6427 H    PO01    1      86.174 103.521  90.320
HETATM 6428 H    PO01    1      87.175 102.826  88.287
HETATM 6429 H    PO01    1      87.409 111.925  95.398
HETATM 6430 H    PO01    1      87.965 113.503  95.203
HETATM 6431 H    PO01    1      85.219 113.148  94.031
HETATM 6432 H    PO01    1      87.530 111.737  92.963
HETATM 6433 H    PO01    1      86.048 112.010  92.048
HETATM 6434 H    PO01    1      83.308 105.042  89.430
HETATM 6435 H    PO01    1      82.483 106.088  90.562
HETATM 6436 H    PO01    1      83.378 106.834  89.178
HETATM 6437 H    PO01    1      83.547 105.273  92.457
HETATM 6438 H    PO01    1      83.920 103.975  91.279
HETATM 6439 H    PO01    1      85.211 104.584  92.428
HETATM 6440 H    PO01    1      83.838 110.161  92.519
HETATM 6441 H    PO01    1      83.165 108.163  91.150
HETATM 6442 H    PO01    1      86.920 106.591  92.038
HETATM 6443 H    PO01    1      87.515 108.549  93.125
HETATM 6444 O3   PO01    1      86.481 105.146  83.301
HETATM 6445 C3   PO01    1      88.745 104.109  83.502
HETATM 6446 C3   PO01    1      87.254 103.959  83.752
HETATM 6447 C3   PO01    1      86.807 103.596  85.267
HETATM 6448 O3   PO01    1      87.639 104.307  86.176
HETATM 6449 CR   PO01    1      86.654 106.059  87.409
HETATM 6450 CR   PO01    1      85.994 106.476  88.617
HETATM 6451 CR   PO01    1      85.771 105.568  89.676
HETATM 6452 CR   PO01    1      86.260 104.213  89.569
HETATM 6453 CR   PO01    1      86.902 103.806  88.401
HETATM 6454 CR   PO01    1      87.033 104.716  87.312
HETATM 6455 O3   PO01    1      86.925 114.151  93.301
HETATM 6456 C3   PO01    1      87.040 112.896  95.293
HETATM 6457 C3   PO01    1      86.288 113.009  93.912
HETATM 6458 C3   PO01    1      86.484 111.835  93.039
HETATM 6459 O3   PO01    1      86.020 110.620  93.669
HETATM 6460 C3   PO01    1      83.375 105.998  89.957
HETATM 6461 C3   PO01    1      84.296 104.837  91.802
HETATM 6462 C3   PO01    1      84.740 105.947  90.694
HETATM 6463 CR   PO01    1      84.468 109.362  92.300
HETATM 6464 CR   PO01    1      84.147 108.290  91.475
HETATM 6465 CR   PO01    1      85.063 107.248  91.375
HETATM 6466 CR   PO01    1      86.292 107.378  92.025
HETATM 6467 CR   PO01    1      86.625 108.494  92.723
HETATM 6468 CR   PO01    1      85.718 109.525  92.877
HETATM 6469 H    PO01    1      98.449 103.516  92.250
HETATM 6470 H    PO01    1      99.399 104.604  93.276
HETATM 6471 H    PO01    1      96.996 105.943  93.421
HETATM 6472 H    PO01    1      96.682 102.994  94.239
HETATM 6473 H    PO01    1      95.826 104.340  94.873
HETATM 6474 H    PO01    1      99.156 106.567  95.293
HETATM 6475 H    PO01    1      98.824 108.410  96.734
HETATM 6476 H    PO01    1      95.636 106.399  98.699
HETATM 6477 H    PO01    1      95.968 104.593  97.428
HETATM 6478 H    PO01    1      95.938 116.548  94.084
HETATM 6479 H    PO01    1      96.229 115.157  92.963
HETATM 6480 H    PO01    1      94.049 114.263  93.392
HETATM 6481 H    PO01    1      94.167 113.595  95.913
HETATM 6482 H    PO01    1      95.579 114.692  95.993
HETATM 6483 H    PO01    1      94.753 108.659  98.963
HETATM 6484 H    PO01    1      95.840 108.073 100.429
HETATM 6485 H    PO01    1      95.565 109.755 100.127
HETATM 6486 H    PO01    1      98.051 110.006 100.322
HETATM 6487 H    PO01    1      98.355 108.211 100.221
HETATM 6488 H    PO01    1      99.091 109.217  99.019
HETATM 6489 H    PO01    1      97.785 113.042  96.644
HETATM 6490 H    PO01    1      98.300 111.297  98.187
HETATM 6491 H    PO01    1      95.115 108.975  96.425
HETATM 6492 H    PO01    1      94.774 110.813  94.896
HETATM 6493 O3   PO01    1      96.126 104.514  92.200
HETATM 6494 C3   PO01    1      98.532 104.591  92.573
HETATM 6495 C3   PO01    1      97.122 104.845  93.154
HETATM 6496 C3   PO01    1      96.786 104.034  94.488
HETATM 6497 O3   PO01    1      97.860 104.269  95.503
HETATM 6498 CR   PO01    1      98.378 106.522  95.989
HETATM 6499 CR   PO01    1      98.183 107.637  96.801
HETATM 6500 CR   PO01    1      97.116 107.685  97.835
HETATM 6501 CR   PO01    1      96.371 106.481  98.003
HETATM 6502 CR   PO01    1      96.625 105.347  97.197
HETATM 6503 CR   PO01    1      97.645 105.365  96.251
HETATM 6504 O3   PO01    1      93.247 115.611  94.620
HETATM 6505 C3   PO01    1      95.419 115.853  93.385
HETATM 6506 C3   PO01    1      94.408 114.954  94.130
HETATM 6507 C3   PO01    1      94.990 114.076  95.309
HETATM 6508 O3   PO01    1      95.849 113.071  94.776
HETATM 6509 C3   PO01    1      95.716 108.859  99.585
HETATM 6510 C3   PO01    1      98.174 109.068  99.617
HETATM 6511 C3   PO01    1      96.930 108.890  98.606
HETATM 6512 CR   PO01    1      97.134 112.272  96.706
HETATM 6513 CR   PO01    1      97.479 111.202  97.551
HETATM 6514 CR   PO01    1      96.682 110.013  97.630
HETATM 6515 CR   PO01    1      95.721 109.829  96.545
HETATM 6516 CR   PO01    1      95.501 110.866  95.568
HETATM 6517 CR   PO01    1      96.185 112.086  95.667
HETATM 6518 H    PO01    1      87.534 121.417  86.989
HETATM 6519 H    PO01    1      86.811 120.453  88.240
HETATM 6520 H    PO01    1      85.788 120.960  85.230
HETATM 6521 H    PO01    1      83.835 119.990  85.862
HETATM 6522 H    PO01    1      84.195 119.417  87.420
HETATM 6523 H    PO01    1      83.930 116.142  86.403
HETATM 6524 H    PO01    1      83.087 114.636  84.777
HETATM 6525 H    PO01    1      83.938 117.432  81.742
HETATM 6526 H    PO01    1      84.735 118.936  83.382
HETATM 6527 H    PO01    1      88.984 111.172  83.883
HETATM 6528 H    PO01    1      89.378 109.560  83.679
HETATM 6529 H    PO01    1      87.508 108.706  85.195
HETATM 6530 H    PO01    1      85.776 109.075  83.230
HETATM 6531 H    PO01    1      87.347 108.653  82.678
HETATM 6532 H    PO01    1      80.859 115.029  82.338
HETATM 6533 H    PO01    1      81.246 113.564  81.517
HETATM 6534 H    PO01    1      81.553 113.698  83.121
HETATM 6535 H    PO01    1      82.275 116.117  80.611
HETATM 6536 H    PO01    1      83.874 115.587  80.353
HETATM 6537 H    PO01    1      82.535 114.419  79.957
HETATM 6538 H    PO01    1      84.600 110.417  81.033
HETATM 6539 H    PO01    1      82.947 112.197  80.844
HETATM 6540 H    PO01    1      85.652 114.651  83.087
HETATM 6541 H    PO01    1      87.087 112.852  83.418
HETATM 6542 O3   PO01    1      85.085 122.024  86.945
HETATM 6543 C3   PO01    1      86.912 120.471  87.149
HETATM 6544 C3   PO01    1      85.633 120.813  86.321
HETATM 6545 C3   PO01    1      84.637 119.628  86.419
HETATM 6546 O3   PO01    1      85.139 118.369  85.922
HETATM 6547 CR   PO01    1      83.868 116.434  85.456
HETATM 6548 CR   PO01    1      83.356 115.509  84.469
HETATM 6549 CR   PO01    1      83.360 115.832  83.067
HETATM 6550 CR   PO01    1      83.845 117.158  82.708
HETATM 6551 CR   PO01    1      84.359 118.018  83.703
HETATM 6552 CR   PO01    1      84.358 117.661  85.075
HETATM 6553 O3   PO01    1      86.741 110.665  85.311
HETATM 6554 C3   PO01    1      88.897 110.235  84.377
HETATM 6555 C3   PO01    1      87.493 109.663  84.620
HETATM 6556 C3   PO01    1      86.825 109.477  83.221
HETATM 6557 O3   PO01    1      86.901 110.538  82.207
HETATM 6558 C3   PO01    1      81.558 114.224  82.264
HETATM 6559 C3   PO01    1      82.949 115.197  80.636
HETATM 6560 C3   PO01    1      83.003 114.674  82.053
HETATM 6561 CR   PO01    1      84.803 111.253  81.476
HETATM 6562 CR   PO01    1      83.879 112.301  81.405
HETATM 6563 CR   PO01    1      84.059 113.552  82.075
HETATM 6564 CR   PO01    1      85.359 113.793  82.733
HETATM 6565 CR   PO01    1      86.211 112.671  82.893
HETATM 6566 CR   PO01    1      85.973 111.473  82.233
HETATM 6567 H    PO01    1      78.157 131.193  96.995
HETATM 6568 H    PO01    1      79.815 130.476  96.740
HETATM 6569 H    PO01    1      79.284 133.286  97.289
HETATM 6570 H    PO01    1      81.894 132.197  96.330
HETATM 6571 H    PO01    1      81.484 132.700  98.017
HETATM 6572 H    PO01    1      83.886 134.476  97.784
HETATM 6573 H    PO01    1      86.115 134.831  96.769
HETATM 6574 H    PO01    1      84.343  65.068  93.112
HETATM 6575 H    PO01    1      82.126 135.253  94.152
HETATM 6576 H    PO01    1      91.558 128.827  93.984
HETATM 6577 H    PO01    1      91.793 129.025  92.198
HETATM 6578 H    PO01    1      89.820 126.980  93.358
HETATM 6579 H    PO01    1      88.196 128.666  92.183
HETATM 6580 H    PO01    1      89.664 129.733  92.050
HETATM 6581 H    PO01    1      86.429 134.901  92.042
HETATM 6582 H    PO01    1      86.640  65.828  92.675
HETATM 6583 H    PO01    1      87.977  64.769  92.416
HETATM 6584 H    PO01    1      88.672  65.531  94.483
HETATM 6585 H    PO01    1      87.265  66.393  94.772
HETATM 6586 H    PO01    1      87.874  65.296  95.947
HETATM 6587 H    PO01    1      90.218 131.628  94.654
HETATM 6588 H    PO01    1      89.416 133.942  95.064
HETATM 6589 H    PO01    1      85.701 132.692  93.516
HETATM 6590 H    PO01    1      86.529 130.598  93.188
HETATM 6591 O3   PO01    1      79.636 132.659  95.420
HETATM 6592 C3   PO01    1      79.257 131.251  97.290
HETATM 6593 C3   PO01    1      79.895 132.575  96.769
HETATM 6594 C3   PO01    1      81.360 132.884  97.003
HETATM 6595 O3   PO01    1      81.672 134.243  96.655
HETATM 6596 CR   PO01    1      84.050 134.651  96.815
HETATM 6597 CR   PO01    1      85.321 134.900  96.208
HETATM 6598 CR   PO01    1      85.490 135.099  94.840
HETATM 6599 CR   PO01    1      84.284  64.684  94.115
HETATM 6600 CR   PO01    1      82.990 135.099  94.684
HETATM 6601 CR   PO01    1      82.884 134.594  96.052
HETATM 6602 O3   PO01    1      90.072 127.094  91.443
HETATM 6603 C3   PO01    1      91.598 128.321  93.041
HETATM 6604 C3   PO01    1      90.149 127.804  92.668
HETATM 6605 C3   PO01    1      89.083 129.002  92.652
HETATM 6606 O3   PO01    1      88.845 129.546  93.953
HETATM 6607 C3   PO01    1      86.974  64.794  92.726
HETATM 6608 C3   PO01    1      87.681  65.394  94.907
HETATM 6609 C3   PO01    1      86.840 134.997  94.190
HETATM 6610 CR   PO01    1      89.254 131.893  94.442
HETATM 6611 CR   PO01    1      88.757 133.222  94.663
HETATM 6612 CR   PO01    1      87.407 133.609  94.269
HETATM 6613 CR   PO01    1      86.732 132.568  93.736
HETATM 6614 CR   PO01    1      87.153 131.271  93.565
HETATM 6615 CR   PO01    1      88.445 130.860  93.962
HETATM 6616 H    PO01    1      89.472 100.668 118.238
HETATM 6617 H    PO01    1      88.610 101.961 117.591
HETATM 6618 H    PO01    1      87.534 100.334 119.885
HETATM 6619 H    PO01    1      88.866 101.750 121.593
HETATM 6620 H    PO01    1      89.736 102.353 120.194
HETATM 6621 H    PO01    1      91.796  99.019 119.142
HETATM 6622 H    PO01    1      94.340  99.174 119.362
HETATM 6623 H    PO01    1      94.030 102.081 122.344
HETATM 6624 H    PO01    1      91.653 101.960 122.412
HETATM 6625 H    PO01    1      96.043 101.173 125.479
HETATM 6626 H    PO01    1      96.062 102.328 126.944
HETATM 6627 H    PO01    1      97.349  99.610 126.860
HETATM 6628 H    PO01    1      99.296 101.287 127.158
HETATM 6629 H    PO01    1      98.306 102.376 126.220
HETATM 6630 H    PO01    1      96.369 100.695 118.619
HETATM 6631 H    PO01    1      97.828 100.741 119.542
HETATM 6632 H    PO01    1      96.751  99.349 119.751
HETATM 6633 H    PO01    1      96.617 103.285 119.580
HETATM 6634 H    PO01    1      94.980 102.684 119.035
HETATM 6635 H    PO01    1      95.190 103.282 120.619
HETATM 6636 H    PO01    1      98.941 102.732 123.750
HETATM 6637 H    PO01    1      97.437 103.114 121.787
HETATM 6638 H    PO01    1      96.227  99.146 122.023
HETATM 6639 H    PO01    1      97.510  98.889 124.152
HETATM 6640 O3   PO01    1      87.209 102.375 119.734
HETATM 6641 C3   PO01    1      88.504 101.082 118.191
HETATM 6642 C3   PO01    1      88.077 101.226 119.705
HETATM 6643 C3   PO01    1      89.322 101.440 120.637
HETATM 6644 O3   PO01    1      90.220 100.364 120.720
HETATM 6645 CR   PO01    1      92.321  99.733 119.843
HETATM 6646 CR   PO01    1      93.765  99.810 119.940
HETATM 6647 CR   PO01    1      94.427 100.801 120.777
HETATM 6648 CR   PO01    1      93.570 101.469 121.661
HETATM 6649 CR   PO01    1      92.170 101.407 121.654
HETATM 6650 CR   PO01    1      91.528 100.567 120.668
HETATM 6651 O3   PO01    1      97.393 100.734 128.497
HETATM 6652 C3   PO01    1      96.007 101.307 126.568
HETATM 6653 C3   PO01    1      97.301 100.664 127.092
HETATM 6654 C3   PO01    1      98.516 101.318 126.411
HETATM 6655 O3   PO01    1      99.048 100.676 125.242
HETATM 6656 C3   PO01    1      96.778 100.498 119.604
HETATM 6657 C3   PO01    1      95.644 102.701 119.898
HETATM 6658 C3   PO01    1      95.853 101.332 120.577
HETATM 6659 CR   PO01    1      98.180 102.106 123.483
HETATM 6660 CR   PO01    1      97.370 102.272 122.322
HETATM 6661 CR   PO01    1      96.656 101.177 121.851
HETATM 6662 CR   PO01    1      96.707  99.936 122.511
HETATM 6663 CR   PO01    1      97.466  99.796 123.668
HETATM 6664 CR   PO01    1      98.252 100.911 124.150
HETATM 6665 H    PO01    1     102.703 114.236 115.357
HETATM 6666 H    PO01    1     101.392 114.432 116.514
HETATM 6667 H    PO01    1     101.582 111.900 117.052
HETATM 6668 H    PO01    1     100.897 111.114 114.796
HETATM 6669 H    PO01    1     101.371 112.732 114.102
HETATM 6670 H    PO01    1      98.966 114.150 113.335
HETATM 6671 H    PO01    1      97.115 113.669 111.856
HETATM 6672 H    PO01    1      96.089 110.354 114.153
HETATM 6673 H    PO01    1      98.159 110.623 115.388
HETATM 6674 H    PO01    1      89.064 112.328 118.992
HETATM 6675 H    PO01    1      88.008 110.866 119.524
HETATM 6676 H    PO01    1      89.428 109.366 117.956
HETATM 6677 H    PO01    1      91.747 110.061 117.465
HETATM 6678 H    PO01    1      91.300 111.749 117.841
HETATM 6679 H    PO01    1      95.238 112.827 110.222
HETATM 6680 H    PO01    1      93.585 112.878 110.907
HETATM 6681 H    PO01    1      94.918 113.985 111.520
HETATM 6682 H    PO01    1      95.241 109.678 111.953
HETATM 6683 H    PO01    1      94.363 110.465 110.536
HETATM 6684 H    PO01    1      96.140 110.741 110.888
HETATM 6685 H    PO01    1      91.239 109.666 114.025
HETATM 6686 H    PO01    1      92.886 109.965 112.314
HETATM 6687 H    PO01    1      94.078 113.616 114.364
HETATM 6688 H    PO01    1      92.382 113.128 116.005
HETATM 6689 O3   PO01    1     103.225 111.776 115.892
HETATM 6690 C3   PO01    1     102.319 113.910 116.341
HETATM 6691 C3   PO01    1     101.969 112.373 116.152
HETATM 6692 C3   PO01    1     100.991 112.175 114.933
HETATM 6693 O3   PO01    1      99.768 112.761 115.344
HETATM 6694 CR   PO01    1      98.311 113.430 113.460
HETATM 6695 CR   PO01    1      97.188 113.122 112.702
HETATM 6696 CR   PO01    1      96.254 112.108 113.014
HETATM 6697 CR   PO01    1      96.708 111.119 113.933
HETATM 6698 CR   PO01    1      97.917 111.354 114.700
HETATM 6699 CR   PO01    1      98.688 112.510 114.507
HETATM 6700 O3   PO01    1      90.018 110.566 119.584
HETATM 6701 C3   PO01    1      88.914 111.243 119.033
HETATM 6702 C3   PO01    1      89.813 110.323 118.207
HETATM 6703 C3   PO01    1      91.033 110.855 117.360
HETATM 6704 O3   PO01    1      90.688 111.128 115.994
HETATM 6705 C3   PO01    1      94.616 112.954 111.184
HETATM 6706 C3   PO01    1      95.132 110.603 111.376
HETATM 6707 C3   PO01    1      94.895 111.871 112.239
HETATM 6708 CR   PO01    1      91.867 110.442 114.107
HETATM 6709 CR   PO01    1      92.872 110.634 113.142
HETATM 6710 CR   PO01    1      93.775 111.717 113.258
HETATM 6711 CR   PO01    1      93.529 112.706 114.268
HETATM 6712 CR   PO01    1      92.520 112.493 115.240
HETATM 6713 CR   PO01    1      91.703 111.325 115.126
HETATM 6714 H    PO01    1      87.932 117.959  65.302
HETATM 6715 H    PO01    1      88.495 116.671  66.106
HETATM 6716 H    PO01    1      86.265 115.468  65.576
HETATM 6717 H    PO01    1      84.932 116.613  67.052
HETATM 6718 H    PO01    1      85.771 118.229  66.721
HETATM 6719 H    PO01    1      87.275 119.235  68.431
HETATM 6720 H    PO01    1      87.309 120.319  70.500
HETATM 6721 H    PO01    1      85.874 116.794  72.431
HETATM 6722 H    PO01    1      85.911 115.769  70.315
HETATM 6723 H    PO01    1      82.888 123.317  75.098
HETATM 6724 H    PO01    1      82.447 124.267  73.564
HETATM 6725 H    PO01    1      80.500 122.910  73.080
HETATM 6726 H    PO01    1      79.785 121.478  75.404
HETATM 6727 H    PO01    1      81.554 121.378  75.633
HETATM 6728 H    PO01    1      86.845 117.651  74.401
HETATM 6729 H    PO01    1      88.312 118.280  74.043
HETATM 6730 H    PO01    1      87.173 119.020  75.344
HETATM 6731 H    PO01    1      87.004 121.490  74.120
HETATM 6732 H    PO01    1      88.151 120.774  73.095
HETATM 6733 H    PO01    1      86.728 121.523  72.402
HETATM 6734 H    PO01    1      82.209 120.740  71.953
HETATM 6735 H    PO01    1      84.621 120.562  71.695
HETATM 6736 H    PO01    1      84.714 118.538  75.459
HETATM 6737 H    PO01    1      82.317 118.962  75.576
HETATM 6738 O3   PO01    1      85.602 116.951 135.057
HETATM 6739 C3   PO01    1      87.876 116.903  65.266
HETATM 6740 C3   PO01    1      86.386 116.582  65.531
HETATM 6741 C3   PO01    1      85.891 117.135  66.890
HETATM 6742 O3   PO01    1      86.817 116.753  67.957
HETATM 6743 CR   PO01    1      87.009 118.732  69.283
HETATM 6744 CR   PO01    1      87.041 119.364  70.578
HETATM 6745 CR   PO01    1      86.619 118.678  71.835
HETATM 6746 CR   PO01    1      86.246 117.335  71.649
HETATM 6747 CR   PO01    1      86.284 116.709  70.380
HETATM 6748 CR   PO01    1      86.587 117.420  69.172
HETATM 6749 O3   PO01    1      80.925 123.897  74.909
HETATM 6750 C3   PO01    1      82.217 123.601  74.343
HETATM 6751 C3   PO01    1      80.932 122.774  74.064
HETATM 6752 C3   PO01    1      80.733 121.453  74.928
HETATM 6753 O3   PO01    1      80.711 120.205  74.048
HETATM 6754 C3   PO01    1      87.233 118.600  74.344
HETATM 6755 C3   PO01    1      87.067 120.873  73.235
HETATM 6756 C3   PO01    1      86.448 119.421  73.204
HETATM 6757 CR   PO01    1      82.791 120.352  72.671
HETATM 6758 CR   PO01    1      84.173 120.237  72.565
HETATM 6759 CR   PO01    1      84.948 119.504  73.508
HETATM 6760 CR   PO01    1      84.238 119.013  74.617
HETATM 6761 CR   PO01    1      82.827 119.270  74.704
HETATM 6762 CR   PO01    1      82.011 119.862  73.747
HETATM 6763 H    PO01    1      74.897 113.817  75.685
HETATM 6764 H    PO01    1      74.272 115.367  76.451
HETATM 6765 H    PO01    1      74.623 114.423  78.658
HETATM 6766 H    PO01    1      72.825 112.789  78.548
HETATM 6767 H    PO01    1      72.579 112.977  76.796
HETATM 6768 H    PO01    1      71.279 114.600  80.319
HETATM 6769 H    PO01    1      68.895 114.565  80.970
HETATM 6770 H    PO01    1      67.858 113.836  77.018
HETATM 6771 H    PO01    1      70.048 114.164  76.343
HETATM 6772 H    PO01    1      65.947 120.752  84.238
HETATM 6773 H    PO01    1      65.629 121.060  86.045
HETATM 6774 H    PO01    1      65.236 118.795  85.864
HETATM 6775 H    PO01    1     134.861 119.186  83.102
HETATM 6776 H    PO01    1     134.517 117.714  84.163
HETATM 6777 H    PO01    1      64.716 114.799  78.721
HETATM 6778 H    PO01    1      66.152 115.586  77.944
HETATM 6779 H    PO01    1      65.606 113.891  77.485
HETATM 6780 H    PO01    1      65.238 112.497  79.900
HETATM 6781 H    PO01    1      66.524 112.020  78.725
HETATM 6782 H    PO01    1      66.847 112.266  80.482
HETATM 6783 H    PO01    1      66.777 118.382  81.396
HETATM 6784 H    PO01    1      67.106 116.840  79.514
HETATM 6785 H    PO01    1      65.507 113.691  81.745
HETATM 6786 H    PO01    1      65.065 115.348  83.602
HETATM 6787 O3   PO01    1      75.165 112.434  78.074
HETATM 6788 C3   PO01    1      75.032 114.525  76.532
HETATM 6789 C3   PO01    1      74.549 113.724  77.792
HETATM 6790 C3   PO01    1      72.988 113.528  77.715
HETATM 6791 O3   PO01    1      72.230 114.695  78.063
HETATM 6792 CR   PO01    1      70.550 114.474  79.622
HETATM 6793 CR   PO01    1      69.150 114.341  79.988
HETATM 6794 CR   PO01    1      68.119 114.183  79.033
HETATM 6795 CR   PO01    1      68.516 113.993  77.706
HETATM 6796 CR   PO01    1      69.927 114.197  77.332
HETATM 6797 CR   PO01    1      70.895 114.518  78.277
HETATM 6798 O3   PO01    1     133.916 119.465  85.622
HETATM 6799 C3   PO01    1      65.178 120.788  85.035
HETATM 6800 C3   PO01    1     135.232 119.368  85.183
HETATM 6801 C3   PO01    1     135.238 118.507  83.867
HETATM 6802 O3   PO01    1      65.824 117.855  83.665
HETATM 6803 C3   PO01    1      65.710 114.627  78.271
HETATM 6804 C3   PO01    1      66.294 112.594  79.667
HETATM 6805 C3   PO01    1      66.665 114.114  79.402
HETATM 6806 CR   PO01    1      66.547 117.338  81.466
HETATM 6807 CR   PO01    1      66.737 116.517  80.383
HETATM 6808 CR   PO01    1      66.417 115.107  80.528
HETATM 6809 CR   PO01    1      65.834 114.700  81.712
HETATM 6810 CR   PO01    1      65.456 115.655  82.691
HETATM 6811 CR   PO01    1      65.890 116.961  82.641
HETATM 6812 H    PO01    1      91.345 132.610  81.849
HETATM 6813 H    PO01    1      89.938 133.655  81.630
HETATM 6814 H    PO01    1      88.705 131.298  81.637
HETATM 6815 H    PO01    1      88.532 130.793  83.994
HETATM 6816 H    PO01    1      88.650 132.447  83.600
HETATM 6817 H    PO01    1      88.941 134.069  85.312
HETATM 6818 H    PO01    1      89.979  65.513  85.592
HETATM 6819 H    PO01    1      93.762 134.362  84.607
HETATM 6820 H    PO01    1      92.597 132.347  84.190
HETATM 6821 H    PO01    1      87.963  70.647  80.755
HETATM 6822 H    PO01    1      89.395  70.427  79.742
HETATM 6823 H    PO01    1      88.579  72.789  81.504
HETATM 6824 H    PO01    1      90.507  72.454  82.823
HETATM 6825 H    PO01    1      91.104  71.214  81.670
HETATM 6826 H    PO01    1      93.482  65.511  87.230
HETATM 6827 H    PO01    1      93.561  67.289  86.939
HETATM 6828 H    PO01    1      92.094  66.604  87.397
HETATM 6829 H    PO01    1      94.569  67.197  84.573
HETATM 6830 H    PO01    1      94.700  65.642  85.056
HETATM 6831 H    PO01    1      94.008  65.977  83.479
HETATM 6832 H    PO01    1      90.291  68.489  81.764
HETATM 6833 H    PO01    1      91.597  66.565  82.709
HETATM 6834 H    PO01    1      91.943  68.849  86.314
HETATM 6835 H    PO01    1      90.349  70.538  85.373
HETATM 6836 O3   PO01    1      90.311 130.214  82.049
HETATM 6837 C3   PO01    1      90.363 132.632  81.396
HETATM 6838 C3   PO01    1      89.610 131.421  82.125
HETATM 6839 C3   PO01    1      89.208 131.603  83.653
HETATM 6840 O3   PO01    1      90.224 131.788  84.616
HETATM 6841 CR   PO01    1      89.947 134.210  85.135
HETATM 6842 CR   PO01    1      90.549  64.747  85.282
HETATM 6843 CR   PO01    1      91.938  64.953  85.030
HETATM 6844 CR   PO01    1      92.722 134.383  84.705
HETATM 6845 CR   PO01    1      92.077 133.162  84.546
HETATM 6846 CR   PO01    1      90.700 133.073  84.837
HETATM 6847 O3   PO01    1      90.287  73.076  80.268
HETATM 6848 C3   PO01    1      88.691  71.173  80.103
HETATM 6849 C3   PO01    1      89.392  72.234  81.032
HETATM 6850 C3   PO01    1      90.226  71.625  82.120
HETATM 6851 O3   PO01    1      89.621  70.618  82.905
HETATM 6852 C3   PO01    1      92.923  66.392  86.819
HETATM 6853 C3   PO01    1      94.041  66.273  84.520
HETATM 6854 C3   PO01    1      92.618  66.261  85.255
HETATM 6855 CR   PO01    1      90.694  68.501  82.784
HETATM 6856 CR   PO01    1      91.334  67.382  83.346
HETATM 6857 CR   PO01    1      91.803  67.433  84.682
HETATM 6858 CR   PO01    1      91.581  68.668  85.374
HETATM 6859 CR   PO01    1      90.788  69.710  84.855
HETATM 6860 CR   PO01    1      90.393  69.693  83.499
HETATM 6861 H    PO01    1      72.664 109.956  86.619
HETATM 6862 H    PO01    1      73.610 111.352  85.875
HETATM 6863 H    PO01    1      75.668 109.842  85.792
HETATM 6864 H    PO01    1      76.204 109.770  87.907
HETATM 6865 H    PO01    1      74.485 109.793  88.580
HETATM 6866 H    PO01    1      75.529 112.475  85.590
HETATM 6867 H    PO01    1      77.176 114.005  85.003
HETATM 6868 H    PO01    1      78.556 114.134  89.060
HETATM 6869 H    PO01    1      76.901 112.633  89.657
HETATM 6870 H    PO01    1      81.642 114.594  91.559
HETATM 6871 H    PO01    1      81.510 112.720  91.702
HETATM 6872 H    PO01    1      83.740 112.341  91.197
HETATM 6873 H    PO01    1      85.238 114.408  90.914
HETATM 6874 H    PO01    1      84.021 115.499  91.151
HETATM 6875 H    PO01    1      78.750 115.538  84.437
HETATM 6876 H    PO01    1      80.320 116.057  84.896
HETATM 6877 H    PO01    1      79.841 114.382  84.830
HETATM 6878 H    PO01    1      79.040 117.528  86.503
HETATM 6879 H    PO01    1      77.407 116.702  86.256
HETATM 6880 H    PO01    1      78.095 116.903  87.878
HETATM 6881 H    PO01    1      82.653 116.735  89.300
HETATM 6882 H    PO01    1      80.366 117.052  88.440
HETATM 6883 H    PO01    1      80.736 113.074  86.855
HETATM 6884 H    PO01    1      82.702 112.892  88.122
HETATM 6885 O3   PO01    1      74.611 108.214  86.613
HETATM 6886 C3   PO01    1      73.441 110.232  85.911
HETATM 6887 C3   PO01    1      74.836 109.596  86.424
HETATM 6888 C3   PO01    1      75.207 110.163  87.805
HETATM 6889 O3   PO01    1      75.075 111.591  87.997
HETATM 6890 CR   PO01    1      76.205 112.842  86.305
HETATM 6891 CR   PO01    1      77.168 113.823  85.977
HETATM 6892 CR   PO01    1      78.099 114.316  87.015
HETATM 6893 CR   PO01    1      77.942 113.825  88.313
HETATM 6894 CR   PO01    1      76.969 112.845  88.586
HETATM 6895 CR   PO01    1      76.132 112.281  87.569
HETATM 6896 O3   PO01    1      83.223 113.610  92.755
HETATM 6897 C3   PO01    1      82.096 113.627  91.871
HETATM 6898 C3   PO01    1      83.463 113.393  91.389
HETATM 6899 C3   PO01    1      84.237 114.515  90.709
HETATM 6900 O3   PO01    1      84.116 114.568  89.233
HETATM 6901 C3   PO01    1      79.489 115.356  85.086
HETATM 6902 C3   PO01    1      78.341 116.664  86.814
HETATM 6903 C3   PO01    1      79.116 115.330  86.618
HETATM 6904 CR   PO01    1      82.182 116.004  88.798
HETATM 6905 CR   PO01    1      80.889 116.182  88.222
HETATM 6906 CR   PO01    1      80.361 115.122  87.456
HETATM 6907 CR   PO01    1      81.044 113.875  87.388
HETATM 6908 CR   PO01    1      82.233 113.767  88.088
HETATM 6909 CR   PO01    1      82.846 114.795  88.720
HETATM 6910 H    PO01    1      85.213 120.230  65.121
HETATM 6911 H    PO01    1      83.718 119.281  64.983
HETATM 6912 H    PO01    1      83.868 122.044  66.476
HETATM 6913 H    PO01    1      81.597 120.085  65.928
HETATM 6914 H    PO01    1      81.694 121.678  65.271
HETATM 6915 H    PO01    1      82.117 121.845  69.591
HETATM 6916 H    PO01    1      82.773 123.986  70.660
HETATM 6917 H    PO01    1      81.464 125.966  67.108
HETATM 6918 H    PO01    1      80.676 123.962  66.250
HETATM 6919 H    PO01    1      91.432 124.020  69.927
HETATM 6920 H    PO01    1      92.347 124.908  70.983
HETATM 6921 H    PO01    1      90.312 125.415  72.322
HETATM 6922 H    PO01    1      88.128 124.431  71.867
HETATM 6923 H    PO01    1      88.670 123.754  70.289
HETATM 6924 H    PO01    1      83.307 127.714  67.807
HETATM 6925 H    PO01    1      81.639 128.000  68.264
HETATM 6926 H    PO01    1      83.016 128.686  69.146
HETATM 6927 H    PO01    1      82.108 127.918  71.249
HETATM 6928 H    PO01    1      80.925 126.835  70.832
HETATM 6929 H    PO01    1      82.077 126.290  71.774
HETATM 6930 H    PO01    1      87.024 125.103  68.107
HETATM 6931 H    PO01    1      84.652 125.335  67.931
HETATM 6932 H    PO01    1      84.520 127.031  71.772
HETATM 6933 H    PO01    1      86.765 126.580  71.995
HETATM 6934 O3   PO01    1      84.041 120.186  67.460
HETATM 6935 C3   PO01    1      84.100 120.299  64.997
HETATM 6936 C3   PO01    1      83.492 120.977  66.361
HETATM 6937 C3   PO01    1      81.967 121.121  66.185
HETATM 6938 O3   PO01    1      81.114 121.532  67.290
HETATM 6939 CR   PO01    1      81.908 122.745  69.122
HETATM 6940 CR   PO01    1      82.291 124.018  69.670
HETATM 6941 CR   PO01    1      82.110 125.245  68.964
HETATM 6942 CR   PO01    1      81.528 125.127  67.721
HETATM 6943 CR   PO01    1      81.077 123.924  67.182
HETATM 6944 CR   PO01    1      81.334 122.747  67.870
HETATM 6945 O3   PO01    1      90.597 123.462  72.276
HETATM 6946 C3   PO01    1      91.419 124.899  70.541
HETATM 6947 C3   PO01    1      90.263 124.634  71.559
HETATM 6948 C3   PO01    1      88.818 124.541  70.988
HETATM 6949 O3   PO01    1      88.473 125.659  70.189
HETATM 6950 C3   PO01    1      82.690 127.764  68.665
HETATM 6951 C3   PO01    1      81.970 126.914  70.892
HETATM 6952 C3   PO01    1      82.734 126.510  69.588
HETATM 6953 CR   PO01    1      86.424 125.469  68.889
HETATM 6954 CR   PO01    1      85.052 125.686  68.754
HETATM 6955 CR   PO01    1      84.219 126.178  69.806
HETATM 6956 CR   PO01    1      84.980 126.498  70.998
HETATM 6957 CR   PO01    1      86.332 126.391  71.101
HETATM 6958 CR   PO01    1      87.099 125.855  70.058
HETATM 6959 H    PO01    1     104.981 122.629  71.640
HETATM 6960 H    PO01    1     103.237 122.753  72.035
HETATM 6961 H    PO01    1     104.351 120.894  73.911
HETATM 6962 H    PO01    1     103.114 119.195  72.704
HETATM 6963 H    PO01    1     102.952 120.207  71.295
HETATM 6964 H    PO01    1     100.309 121.135  70.871
HETATM 6965 H    PO01    1      98.857 119.601  69.878
HETATM 6966 H    PO01    1      99.294 116.813  73.041
HETATM 6967 H    PO01    1     100.875 118.417  74.012
HETATM 6968 H    PO01    1      92.567 111.227  74.986
HETATM 6969 H    PO01    1      93.568 111.423  73.576
HETATM 6970 H    PO01    1      95.413 111.060  75.589
HETATM 6971 H    PO01    1      95.765 113.560  75.883
HETATM 6972 H    PO01    1      94.246 113.767  74.891
HETATM 6973 H    PO01    1      96.489 117.848  69.860
HETATM 6974 H    PO01    1      97.785 117.895  68.582
HETATM 6975 H    PO01    1      96.876 116.336  68.882
HETATM 6976 H    PO01    1      99.340 115.677  68.833
HETATM 6977 H    PO01    1     100.140 117.200  69.273
HETATM 6978 H    PO01    1     100.402 115.686  70.214
HETATM 6979 H    PO01    1      97.556 112.522  72.165
HETATM 6980 H    PO01    1      98.470 114.052  70.544
HETATM 6981 H    PO01    1      96.380 117.179  72.275
HETATM 6982 H    PO01    1      95.512 115.626  73.905
HETATM 6983 O3   PO01    1     105.506 120.465  72.212
HETATM 6984 C3   PO01    1     104.243 122.451  72.388
HETATM 6985 C3   PO01    1     104.297 120.960  72.812
HETATM 6986 C3   PO01    1     103.015 120.232  72.383
HETATM 6987 O3   PO01    1     101.774 120.777  72.874
HETATM 6988 CR   PO01    1     100.070 120.238  71.322
HETATM 6989 CR   PO01    1      99.257 119.303  70.744
HETATM 6990 CR   PO01    1      98.956 118.041  71.248
HETATM 6991 CR   PO01    1      99.510 117.730  72.537
HETATM 6992 CR   PO01    1     100.452 118.585  73.094
HETATM 6993 CR   PO01    1     100.722 119.834  72.523
HETATM 6994 O3   PO01    1      93.880 111.830  76.854
HETATM 6995 C3   PO01    1      93.530 111.025  74.555
HETATM 6996 C3   PO01    1      94.537 111.729  75.540
HETATM 6997 C3   PO01    1      95.104 113.075  75.067
HETATM 6998 O3   PO01    1      95.835 112.836  73.844
HETATM 6999 C3   PO01    1      97.316 117.219  69.363
HETATM 7000 C3   PO01    1      99.657 116.302  69.708
HETATM 7001 C3   PO01    1      98.353 116.824  70.475
HETATM 7002 CR   PO01    1      97.282 113.504  72.147
HETATM 7003 CR   PO01    1      97.938 114.415  71.245
HETATM 7004 CR   PO01    1      97.709 115.766  71.357
HETATM 7005 CR   PO01    1      96.663 116.174  72.267
HETATM 7006 CR   PO01    1      96.112 115.311  73.166
HETATM 7007 CR   PO01    1      96.389 113.934  73.126
HETATM 7008 H    PO01    1      77.981 119.472 113.499
HETATM 7009 H    PO01    1      78.767 118.285 112.534
HETATM 7010 H    PO01    1      80.598 118.413 114.605
HETATM 7011 H    PO01    1      81.468 120.543 113.520
HETATM 7012 H    PO01    1      80.129 120.397 112.470
HETATM 7013 H    PO01    1      82.693 117.738 114.163
HETATM 7014 H    PO01    1      85.047 117.809 114.584
HETATM 7015 H    PO01    1      85.726 119.481 110.763
HETATM 7016 H    PO01    1      83.233 119.952 110.761
HETATM 7017 H    PO01    1      90.179 123.393 116.365
HETATM 7018 H    PO01    1      89.929 121.625 116.397
HETATM 7019 H    PO01    1      89.947 121.711 119.000
HETATM 7020 H    PO01    1      88.098 123.567 117.411
HETATM 7021 H    PO01    1      88.017 123.471 119.140
HETATM 7022 H    PO01    1      87.537 116.740 112.311
HETATM 7023 H    PO01    1      88.777 117.426 113.422
HETATM 7024 H    PO01    1      87.263 116.613 114.001
HETATM 7025 H    PO01    1      89.089 119.411 112.304
HETATM 7026 H    PO01    1      87.886 119.064 111.110
HETATM 7027 H    PO01    1      87.781 120.516 112.059
HETATM 7028 H    PO01    1      88.287 119.318 117.786
HETATM 7029 H    PO01    1      88.142 117.913 115.765
HETATM 7030 H    PO01    1      86.206 121.250 113.894
HETATM 7031 H    PO01    1      86.330 122.450 115.888
HETATM 7032 O3   PO01    1      79.756 120.245 115.136
HETATM 7033 C3   PO01    1      78.690 118.642 113.620
HETATM 7034 C3   PO01    1      79.977 119.206 114.171
HETATM 7035 C3   PO01    1      80.808 119.788 113.091
HETATM 7036 O3   PO01    1      81.484 118.836 112.208
HETATM 7037 CR   PO01    1      83.333 118.157 113.498
HETATM 7038 CR   PO01    1      84.745 118.146 113.748
HETATM 7039 CR   PO01    1      85.666 118.678 112.771
HETATM 7040 CR   PO01    1      85.094 119.251 111.546
HETATM 7041 CR   PO01    1      83.686 119.345 111.451
HETATM 7042 CR   PO01    1      82.781 118.719 112.347
HETATM 7043 O3   PO01    1      90.306 123.841 118.981
HETATM 7044 C3   PO01    1      90.373 122.424 116.964
HETATM 7045 C3   PO01    1      89.728 122.585 118.358
HETATM 7046 C3   PO01    1      88.231 122.896 118.288
HETATM 7047 O3   PO01    1      87.402 121.650 118.184
HETATM 7048 C3   PO01    1      87.682 117.271 113.212
HETATM 7049 C3   PO01    1      88.007 119.464 112.070
HETATM 7050 C3   PO01    1      87.156 118.705 113.176
HETATM 7051 CR   PO01    1      87.916 119.676 116.901
HETATM 7052 CR   PO01    1      87.832 118.934 115.671
HETATM 7053 CR   PO01    1      87.296 119.551 114.528
HETATM 7054 CR   PO01    1      86.701 120.793 114.657
HETATM 7055 CR   PO01    1      86.795 121.537 115.844
HETATM 7056 CR   PO01    1      87.427 120.985 116.978
HETATM 7057 H    PO01    1      91.743 120.410 115.507
HETATM 7058 H    PO01    1      93.225 120.518 116.381
HETATM 7059 H    PO01    1      90.692 119.650 117.638
HETATM 7060 H    PO01    1      92.648 120.658 119.140
HETATM 7061 H    PO01    1      93.722 119.302 118.376
HETATM 7062 H    PO01    1      92.441 120.662 121.670
HETATM 7063 H    PO01    1      90.631 121.401 123.214
HETATM 7064 H    PO01    1      88.111 118.590 121.441
HETATM 7065 H    PO01    1      89.637 118.024 119.938
HETATM 7066 H    PO01    1      86.655 128.115 121.496
HETATM 7067 H    PO01    1      86.573 129.775 122.021
HETATM 7068 H    PO01    1      86.733 128.498 123.984
HETATM 7069 H    PO01    1      88.438 126.917 124.596
HETATM 7070 H    PO01    1      89.130 127.028 122.930
HETATM 7071 H    PO01    1      87.041 118.691 123.379
HETATM 7072 H    PO01    1      86.034 119.853 124.179
HETATM 7073 H    PO01    1      86.467 120.036 122.443
HETATM 7074 H    PO01    1      89.643 120.598 125.215
HETATM 7075 H    PO01    1      88.055 119.926 125.682
HETATM 7076 H    PO01    1      88.959 118.878 124.777
HETATM 7077 H    PO01    1      87.315 124.323 121.131
HETATM 7078 H    PO01    1      87.481 122.022 121.408
HETATM 7079 H    PO01    1      88.101 122.473 125.488
HETATM 7080 H    PO01    1      87.351 124.761 125.263
HETATM 7081 O3   PO01    1      91.894 118.265 116.880
HETATM 7082 C3   PO01    1      92.208 120.692 116.430
HETATM 7083 C3   PO01    1      91.742 119.597 117.474
HETATM 7084 C3   PO01    1      92.656 119.631 118.704
HETATM 7085 O3   PO01    1      92.282 118.829 119.867
HETATM 7086 CR   PO01    1      91.545 120.229 121.605
HETATM 7087 CR   PO01    1      90.508 120.662 122.492
HETATM 7088 CR   PO01    1      89.186 120.092 122.485
HETATM 7089 CR   PO01    1      88.969 119.117 121.483
HETATM 7090 CR   PO01    1      89.917 118.680 120.586
HETATM 7091 CR   PO01    1      91.239 119.221 120.642
HETATM 7092 O3   PO01    1      88.499 129.474 124.188
HETATM 7093 C3   PO01    1      87.225 128.935 121.909
HETATM 7094 C3   PO01    1      87.651 128.541 123.396
HETATM 7095 C3   PO01    1      88.188 127.068 123.486
HETATM 7096 O3   PO01    1      87.178 126.127 122.945
HETATM 7097 C3   PO01    1      86.842 119.743 123.401
HETATM 7098 C3   PO01    1      88.763 119.969 124.919
HETATM 7099 C3   PO01    1      88.183 120.497 123.559
HETATM 7100 CR   PO01    1      87.457 124.026 122.039
HETATM 7101 CR   PO01    1      87.680 122.639 122.211
HETATM 7102 CR   PO01    1      87.935 121.981 123.464
HETATM 7103 CR   PO01    1      87.945 122.862 124.615
HETATM 7104 CR   PO01    1      87.628 124.254 124.452
HETATM 7105 CR   PO01    1      87.483 124.836 123.172
HETATM 7106 H    PO01    1      70.131 128.539 113.354
HETATM 7107 H    PO01    1      70.028 128.035 111.727
HETATM 7108 H    PO01    1      68.840 125.922 112.351
HETATM 7109 H    PO01    1      71.008 126.609 114.215
HETATM 7110 H    PO01    1      71.238 125.826 112.800
HETATM 7111 H    PO01    1      71.335 123.960 116.525
HETATM 7112 H    PO01    1      73.525 123.152 117.306
HETATM 7113 H    PO01    1      74.406 122.632 113.238
HETATM 7114 H    PO01    1      72.279 123.681 112.702
HETATM 7115 H    PO01    1      77.391 123.456 124.801
HETATM 7116 H    PO01    1      79.265 123.937 124.875
HETATM 7117 H    PO01    1      79.253 124.681 122.643
HETATM 7118 H    PO01    1      76.272 124.090 122.244
HETATM 7119 H    PO01    1      77.487 122.802 121.959
HETATM 7120 H    PO01    1      75.123 120.656 116.329
HETATM 7121 H    PO01    1      75.176 120.826 114.575
HETATM 7122 H    PO01    1      76.761 120.780 115.406
HETATM 7123 H    PO01    1      76.390 122.971 113.554
HETATM 7124 H    PO01    1      76.631 124.381 114.608
HETATM 7125 H    PO01    1      77.749 122.973 114.676
HETATM 7126 H    PO01    1      78.019 122.122 119.812
HETATM 7127 H    PO01    1      77.103 121.378 117.716
HETATM 7128 H    PO01    1      75.572 125.189 116.937
HETATM 7129 H    PO01    1      76.212 125.947 119.155
HETATM 7130 O3   PO01    1      68.495 126.627 114.254
HETATM 7131 C3   PO01    1      69.509 128.005 112.627
HETATM 7132 C3   PO01    1      69.324 126.555 113.109
HETATM 7133 C3   PO01    1      70.571 125.875 113.608
HETATM 7134 O3   PO01    1      70.505 124.563 114.183
HETATM 7135 CR   PO01    1      72.048 123.845 115.955
HETATM 7136 CR   PO01    1      73.260 123.314 116.353
HETATM 7137 CR   PO01    1      74.237 123.087 115.337
HETATM 7138 CR   PO01    1      73.796 123.028 113.946
HETATM 7139 CR   PO01    1      72.565 123.570 113.665
HETATM 7140 CR   PO01    1      71.698 124.018 114.616
HETATM 7141 O3   PO01    1      77.824 125.387 124.028
HETATM 7142 C3   PO01    1      78.270 124.052 124.361
HETATM 7143 C3   PO01    1      78.302 124.550 122.990
HETATM 7144 C3   PO01    1      77.365 123.920 121.994
HETATM 7145 O3   PO01    1      77.771 124.571 120.747
HETATM 7146 C3   PO01    1      75.704 121.132 115.478
HETATM 7147 C3   PO01    1      76.645 123.296 114.539
HETATM 7148 C3   PO01    1      75.713 122.673 115.670
HETATM 7149 CR   PO01    1      77.422 122.745 119.241
HETATM 7150 CR   PO01    1      76.935 122.324 117.972
HETATM 7151 CR   PO01    1      76.277 123.210 117.034
HETATM 7152 CR   PO01    1      76.049 124.514 117.563
HETATM 7153 CR   PO01    1      76.462 125.003 118.864
HETATM 7154 CR   PO01    1      77.187 124.094 119.593
HETATM 7155 H    PO01    1      80.836 134.171  65.655
HETATM 7156 H    PO01    1      82.539 134.517  65.057
HETATM 7157 H    PO01    1      82.807 133.567  67.158
HETATM 7158 H    PO01    1      82.405 131.204  67.742
HETATM 7159 H    PO01    1      81.549 131.020  66.247
HETATM 7160 H    PO01    1      80.656 130.912  69.729
HETATM 7161 H    PO01    1      79.208 129.061  70.456
HETATM 7162 H    PO01    1      77.001 129.487  66.853
HETATM 7163 H    PO01    1      78.762 131.058  66.028
HETATM 7164 H    PO01    1      77.890 130.946  73.595
HETATM 7165 H    PO01    1      79.356 131.013  74.478
HETATM 7166 H    PO01    1      76.550 131.956  75.360
HETATM 7167 H    PO01    1      76.248 129.675  76.574
HETATM 7168 H    PO01    1      77.622 129.124  75.688
HETATM 7169 H    PO01    1      75.995 127.568  67.287
HETATM 7170 H    PO01    1      75.142 126.965  68.697
HETATM 7171 H    PO01    1      74.935 128.588  68.273
HETATM 7172 H    PO01    1      78.185 126.671  67.748
HETATM 7173 H    PO01    1      78.504 126.409  69.498
HETATM 7174 H    PO01    1      77.071 125.713  68.769
HETATM 7175 H    PO01    1      74.697 130.292  72.530
HETATM 7176 H    PO01    1      75.288 129.823  70.193
HETATM 7177 H    PO01    1      77.913 126.701  71.565
HETATM 7178 H    PO01    1      77.131 127.256  73.822
HETATM 7179 O3   PO01    1      83.671 132.416  65.670
HETATM 7180 C3   PO01    1      81.749 133.768  65.280
HETATM 7181 C3   PO01    1      82.485 132.887  66.357
HETATM 7182 C3   PO01    1      81.763 131.737  67.008
HETATM 7183 O3   PO01    1      80.543 132.155  67.553
HETATM 7184 CR   PO01    1      79.882 130.576  69.158
HETATM 7185 CR   PO01    1      79.082 129.458  69.526
HETATM 7186 CR   PO01    1      78.037 129.044  68.709
HETATM 7187 CR   PO01    1      77.844 129.689  67.431
HETATM 7188 CR   PO01    1      78.755 130.687  66.978
HETATM 7189 CR   PO01    1      79.743 131.149  67.896
HETATM 7190 O3   PO01    1      77.940 131.630  76.788
HETATM 7191 C3   PO01    1      78.379 131.502  74.407
HETATM 7192 C3   PO01    1      77.399 131.267  75.554
HETATM 7193 C3   PO01    1      76.789 129.770  75.634
HETATM 7194 O3   PO01    1      75.795 129.386  74.637
HETATM 7195 C3   PO01    1      75.705 127.809  68.308
HETATM 7196 C3   PO01    1      77.738 126.596  68.771
HETATM 7197 C3   PO01    1      77.028 127.990  69.147
HETATM 7198 CR   PO01    1      75.421 129.609  72.282
HETATM 7199 CR   PO01    1      75.768 129.303  70.957
HETATM 7200 CR   PO01    1      76.662 128.239  70.618
HETATM 7201 CR   PO01    1      77.155 127.404  71.733
HETATM 7202 CR   PO01    1      76.853 127.812  73.047
HETATM 7203 CR   PO01    1      76.067 128.962  73.339
HETATM 7204 H    PO01    1      96.194 133.575  87.424
HETATM 7205 H    PO01    1      96.616 133.391  89.211
HETATM 7206 H    PO01    1      97.802  64.977  89.170
HETATM 7207 H    PO01    1      97.392  66.396  87.066
HETATM 7208 H    PO01    1      96.491  65.035  86.350
HETATM 7209 H    PO01    1     100.231 133.589  87.009
HETATM 7210 H    PO01    1     100.558 131.489  85.909
HETATM 7211 H    PO01    1      97.283 132.569  83.340
HETATM 7212 H    PO01    1      97.390 134.639  84.290
HETATM 7213 H    PO01    1      96.306 123.809  89.469
HETATM 7214 H    PO01    1      97.336 122.450  89.729
HETATM 7215 H    PO01    1      99.077 123.504  88.252
HETATM 7216 H    PO01    1      97.025 125.691  88.095
HETATM 7217 H    PO01    1      97.810 125.010  86.794
HETATM 7218 H    PO01    1      98.195 130.581  81.834
HETATM 7219 H    PO01    1      97.994 128.952  82.494
HETATM 7220 H    PO01    1      97.043 130.216  83.076
HETATM 7221 H    PO01    1     101.337 130.811  83.826
HETATM 7222 H    PO01    1     100.807 129.739  82.473
HETATM 7223 H    PO01    1     100.509 131.528  82.542
HETATM 7224 H    PO01    1      97.090 128.161  87.220
HETATM 7225 H    PO01    1      97.342 129.918  85.735
HETATM 7226 H    PO01    1     101.025 128.396  84.467
HETATM 7227 H    PO01    1     100.690 126.443  85.832
HETATM 7228 O3   PO01    1      95.887  64.676  88.656
HETATM 7229 C3   PO01    1      96.400 134.036  88.371
HETATM 7230 C3   PO01    1      97.244 135.304  88.283
HETATM 7231 C3   PO01    1      97.420  65.316  86.903
HETATM 7232 O3   PO01    1      98.660  64.918  86.187
HETATM 7233 CR   PO01    1      99.628 133.313  86.229
HETATM 7234 CR   PO01    1      99.728 132.070  85.593
HETATM 7235 CR   PO01    1      98.901 131.686  84.462
HETATM 7236 CR   PO01    1      97.946 132.670  84.091
HETATM 7237 CR   PO01    1      97.936 133.921  84.733
HETATM 7238 CR   PO01    1      98.776 134.251  85.770
HETATM 7239 O3   PO01    1      98.707 124.501  89.984
HETATM 7240 C3   PO01    1      97.042 123.143  88.983
HETATM 7241 C3   PO01    1      98.230 124.079  88.695
HETATM 7242 C3   PO01    1      97.913 125.302  87.746
HETATM 7243 O3   PO01    1      98.977 126.291  87.734
HETATM 7244 C3   PO01    1      98.068 130.021  82.769
HETATM 7245 C3   PO01    1     100.525 130.625  83.127
HETATM 7246 C3   PO01    1      99.154 130.362  83.820
HETATM 7247 CR   PO01    1      97.925 128.170  86.620
HETATM 7248 CR   PO01    1      98.067 129.212  85.676
HETATM 7249 CR   PO01    1      99.226 129.317  84.833
HETATM 7250 CR   PO01    1     100.216 128.348  84.988
HETATM 7251 CR   PO01    1     100.009 127.194  85.851
HETATM 7252 CR   PO01    1      98.991 127.279  86.791
HETATM 7253 H    PO01    1      96.934  94.091  82.553
HETATM 7254 H    PO01    1      98.222  93.185  83.209
HETATM 7255 H    PO01    1      96.375  92.115  81.177
HETATM 7256 H    PO01    1      97.943  93.132  79.335
HETATM 7257 H    PO01    1      98.452  94.340  80.643
HETATM 7258 H    PO01    1      97.371  94.824  77.520
HETATM 7259 H    PO01    1      97.910  96.757  76.531
HETATM 7260 H    PO01    1      96.372  98.924  79.891
HETATM 7261 H    PO01    1      95.880  96.687  80.899
HETATM 7262 H    PO01    1     104.186 105.259  82.122
HETATM 7263 H    PO01    1     104.299 103.882  81.169
HETATM 7264 H    PO01    1     101.695 104.986  82.196
HETATM 7265 H    PO01    1     102.039 102.714  80.375
HETATM 7266 H    PO01    1     101.252 104.222  79.840
HETATM 7267 H    PO01    1      98.962  98.925  76.182
HETATM 7268 H    PO01    1      97.468  98.872  75.386
HETATM 7269 H    PO01    1      98.182 100.487  75.583
HETATM 7270 H    PO01    1      95.116  99.875  77.876
HETATM 7271 H    PO01    1      95.743 100.957  76.539
HETATM 7272 H    PO01    1      95.362  99.328  76.235
[truncated: 1,995,388 more chars]
