# Supplementary material for: Effect of inorganic material surface chemistry on structures and fracture behaviours of epoxy resin
Source: Nat Commun. 2024 Mar 8;15:1898. doi: 10.1038/s41467-024-46138-6 (PMC10923874; doi:10.1038/s41467-024-46138-6)
Supplement: Supplementary file 4 — Supplementary Data 1 [file 41467_2024_46138_MOESM4_ESM.zip › DGEBA_PACM_Bulk_cured/DGEBA_PACM_Bulk_cured_ratio1.4.mol2]

@<TRIPOS>MOLECULE
DGEBA_MCA_SiO2_xlink_100
     32634      34188         12          0          0
SMALL
USER_CHARGES


@<TRIPOS>ATOM
        1 H          87.847842654         81.013952322         92.941487690 H       1 P1     0.177596704
        2 H          88.757140683         80.311800050         91.644047332 H       1 P1     0.137604487
        3 H          85.834102966         80.488800924         92.147631659 H       1 P1     0.131340660
        4 H          87.161277757         79.327796557         89.790771001 H       1 P1     0.148317156
        5 H          86.110951066         80.652219675         89.612155676 H       1 P1     0.112816293
        6 H          83.836087278         78.163179910         92.115750489 H       1 P1     0.146762963
        7 H          81.895330733         78.927229788         92.940858897 H       1 P1     0.126767173
        8 H          81.355868827         81.335312896         89.511140434 H       1 P1     0.114661456
        9 H          83.423370637         80.668058400         88.593306860 H       1 P1     0.122878267
       10 H          73.645116836         77.563726277         95.589771778 H       1 P1     0.166338079
       11 H          73.153499395         76.094492901         96.326037559 H       1 P1     0.126125492
       12 H          74.478395388         75.001576034         94.740446944 H       1 P1     0.111665114
       13 H          74.964614321         77.610978650         93.282010661 H       1 P1     0.124542217
       14 H          75.153559143         76.094974747         92.573781127 H       1 P1     0.117968592
       15 H          81.340577978         82.425680076         92.692469394 H       1 P1     0.119985693
       16 H          79.887359260         82.135162104         93.542250317 H       1 P1     0.120588055
       17 H          81.324039480         81.186905681         93.767789243 H       1 P1     0.116813625
       18 H          79.862403962         82.444219613         90.631731607 H       1 P1     0.113824949
       19 H          78.817641853         81.022461680         90.127199204 H       1 P1     0.112918559
       20 H          78.389088640         82.036155859         91.525130465 H       1 P1     0.118524173
       21 H          78.448853825         77.775341525         95.153740027 H       1 P1     0.127504983
       22 H          79.712057744         79.568600965         94.443248403 H       1 P1     0.109455255
       23 H          78.705815609         78.849802944         90.446713269 H       1 P1     0.108861249
       24 H          77.082632270         77.199971359         91.170795171 H       1 P1     0.125229147
       25 O          86.933255119         78.676038088         92.330808381 O.3     1 P1    -0.635948748
       26 C          87.910068330         80.850639522         91.836609710 C.3     1 P1    -0.138826017
       27 C          86.667892101         79.923270626         91.677172411 C.3     1 P1     0.107314416
       28 C          86.251161035         79.739449154         90.203116493 C.3     1 P1    -0.029502133
       29 O          85.085515320         78.898162017         89.871165711 O.3     1 P1    -0.540977442
       30 C          83.317797363         78.794978824         91.541020546 C.ar    1 P1    -0.167345540
       31 C          82.121556548         79.172668136         92.015477966 C.ar    1 P1    -0.129036804
       32 C          81.359514849         80.096422426         91.259301598 C.ar    1 P1    -0.005258128
       33 C          81.861954526         80.560956732         90.000433811 C.ar    1 P1    -0.129385785
       34 C          83.112638228         80.172727577         89.483557552 C.ar    1 P1    -0.185944953
       35 C          83.812554477         79.220216418         90.303180212 C.ar    1 P1     0.222369354
       36 O          73.072358151         75.833510179         93.723336714 O.3     1 P1    -0.696225255
       37 C          74.004473648         76.621810336         95.846306108 C.3     1 P1    -0.136886182
       38 C          74.279586960         75.997358064         94.520598782 C.3     1 P1     0.118363102
       39 C          75.279636869         76.596125525         93.505203483 C.3     1 P1    -0.037991406
       40 O          76.679363988         76.522501508         93.859152907 O.3     1 P1    -0.527054696
       41 C          80.664775071         81.619812883         93.006352203 C.3     1 P1    -0.354203085
       42 C          79.230136708         81.567158859         91.007734783 C.3     1 P1    -0.338984436
       43 C          80.078717829         80.642503496         91.880748560 C.3     1 P1     0.049504316
       44 C          78.356817704         78.125002968         94.186068691 C.ar    1 P1    -0.167082219
       45 C          79.160304416         79.151487759         93.724031058 C.ar    1 P1    -0.115601911
       46 C          79.222002061         79.515110824         92.327988498 C.ar    1 P1    -0.008656699
       47 C          78.508119450         78.710725761         91.430955389 C.ar    1 P1    -0.134209833
       48 C          77.581228167         77.777210338         91.870057936 C.ar    1 P1    -0.184483956
       49 C          77.520198395         77.469508643         93.235853355 C.ar    1 P1     0.231382435
       50 H          69.574403699         71.918101126         83.966550774 H       1 P1     0.114466137
       51 H          70.742885499         72.492548497         85.098012160 H       1 P1     0.117203357
       52 H          67.813124865         73.200849586         85.270727194 H       1 P1     0.126150434
       53 H          69.736426829         75.029064490         86.462274504 H       1 P1     0.133740373
       54 H          69.379732688         73.630439186         87.435399232 H       1 P1     0.157699860
       55 H          67.255428771         73.734714392         89.350753938 H       1 P1     0.163341107
       56 H          67.358540148         74.661796835         91.483733100 H       1 P1     0.116733873
       57 H          68.397451099         78.420797973         89.668581322 H       1 P1     0.101741282
       58 H          68.358585983         77.279347577         87.529157007 H       1 P1     0.133215112
       59 H         133.154913924         83.947353690         94.324598816 H       1 P1     0.132889230
       60 H         134.153036043         82.704227721         94.831790825 H       1 P1     0.134586401
       61 H         134.407484330         84.119367957         92.282484332 H       1 P1     0.161040702
       62 H          64.939430940         83.004305938         92.007514655 H       1 P1     0.124896278
       63 H         135.321636737         81.943119766         91.749028922 H       1 P1     0.118216693
       64 H          68.745353673         75.372218273         93.334813598 H       1 P1     0.135046316
       65 H          68.460384072         76.746863732         94.253556793 H       1 P1     0.127303554
       66 H          66.982219688         76.126163633         93.534980508 H       1 P1     0.111023151
       67 H          70.117620398         78.050306986         93.048532925 H       1 P1     0.134922988
       68 H          70.284756251         76.572580787         91.971816517 H       1 P1     0.166427888
       69 H          69.926649802         78.224625809         91.350191591 H       1 P1     0.136479001
       70 H          64.217306683         79.060068472         93.215303156 H       1 P1     0.120824570
       71 H          65.439211058         77.378305874         92.502349320 H       1 P1     0.106641279
       72 H          68.742280632         80.005213136         92.189174895 H       1 P1     0.137152061
       73 H          67.344246476         81.878983473         92.699265679 H       1 P1     0.148226245
       74 O          69.268950392         74.387335873         84.205359785 O.3     1 P1    -0.670828242
       75 C          69.684729999         72.202581036         85.019306787 C.3     1 P1    -0.126253127
       76 C          68.865920114         73.490259303         85.271171858 C.3     1 P1     0.104636291
       77 C          69.048520299         74.256687657         86.606270517 C.3     1 P1    -0.016474439
       78 O          67.820827710         74.935151610         87.019665935 O.3     1 P1    -0.534500256
       79 C          67.617285958         74.678195646         89.435861452 C.ar    1 P1    -0.167339688
       80 C          67.668925847         75.262861492         90.713457942 C.ar    1 P1    -0.130795421
       81 C          67.926575527         76.650190725         90.835983609 C.ar    1 P1     0.000470134
       82 C          68.205478984         77.425226789         89.643042801 C.ar    1 P1    -0.134376991
       83 C          68.227802234         76.787782416         88.411684519 C.ar    1 P1    -0.168088567
       84 C          67.921988240         75.416440370         88.297614829 C.ar    1 P1     0.246979673
       85 O         135.682364011         84.518677973         93.846196741 O.3     1 P1    -0.683990995
       86 C         133.692472544         83.104190121         93.949666408 C.3     1 P1    -0.143129303
       87 C         134.876905150         83.562181296         93.100235092 C.3     1 P1     0.108118084
       88 C          64.168782769         82.498742920         92.540804749 C.3     1 P1    -0.023438899
       89 O          64.774656119         81.644203379         93.608648170 O.3     1 P1    -0.552357235
       90 C          68.077902698         76.258809505         93.400433229 C.3     1 P1    -0.331863017
       91 C          69.762535102         77.550999540         92.154842875 C.3     1 P1    -0.339004473
       92 C          68.208175083         77.252467302         92.156648057 C.3     1 P1     0.031805243
       93 C          65.157230002         79.355109061         92.905140144 C.ar    1 P1    -0.173787792
       94 C          65.972273893         78.257261985         92.477854777 C.ar    1 P1    -0.133571928
       95 C          67.356565355         78.474980988         92.280920517 C.ar    1 P1    -0.008618924
       96 C          67.813578255         79.818927298         92.304929856 C.ar    1 P1    -0.129379019
       97 C          66.955176381         80.886701836         92.613597212 C.ar    1 P1    -0.181371735
       98 C          65.635865004         80.692608762         93.024694862 C.ar    1 P1     0.237108178
       99 H          72.140819457         85.029556315         95.210941545 H       1 P1     0.130922412
      100 H          72.535508528         85.361740034         93.494069131 H       1 P1     0.183863711
      101 H          70.699541688         82.938528227         94.258585837 H       1 P1     0.134172923
      102 H          72.432012453         83.278051505         91.876396239 H       1 P1     0.132667326
      103 H          70.715480346         83.978136669         91.758234899 H       1 P1     0.125087500
      104 H          72.636434006         79.943077882         92.773650515 H       1 P1     0.150162795
      105 H          73.868746497         78.419881744         91.287246803 H       1 P1     0.138333843
      106 H          72.012634813         80.056888704         87.906462160 H       1 P1     0.108558885
      107 H          70.694458241         81.538146611         89.460180227 H       1 P1     0.119326936
      108 H          72.130789970         72.915531327         94.892908229 H       1 P1     0.097726014
      109 H          70.507511507         73.099401459         94.750294497 H       1 P1     0.131422675
      110 H          71.062717925         74.024794212         92.628773448 H       1 P1     0.131555129
      111 H          73.012354925         71.701549278         92.490532964 H       1 P1     0.128586931
      112 H          73.471274713         73.308988539         92.623654113 H       1 P1     0.084902910
      113 H          74.185132403         77.270162705         86.663395033 H       1 P1     0.157295292
      114 H          72.520011777         77.828136699         86.805782352 H       1 P1     0.130428196
      115 H          73.859645047         78.926886431         86.539425066 H       1 P1     0.132254895
      116 H          76.054250078         78.073287389         88.129426987 H       1 P1     0.123497931
      117 H          75.451724996         79.546207289         88.307000868 H       1 P1     0.155242388
      118 H          75.814675154         78.504835614         89.721520263 H       1 P1     0.123637237
      119 H          75.027931877         73.932124767         90.618950369 H       1 P1     0.127580074
      120 H          75.597563898         76.139339310         89.917316447 H       1 P1     0.107015623
      121 H          71.567978244         76.599441106         88.707361429 H       1 P1     0.126751651
      122 H          71.063630804         74.470724221         89.665923539 H       1 P1     0.156725620
      123 O          72.774273347         82.927434052         94.392442029 O.3     1 P1    -0.642605386
      124 C          71.781264845         84.891414252         94.132531048 C.3     1 P1    -0.140659086
      125 C          71.543664911         83.440704517         93.754982773 C.3     1 P1     0.092190053
      126 C          71.419045318         83.173346773         92.222012799 C.3     1 P1    -0.017634802
      127 O          70.913698541         81.786237946         91.919047058 O.3     1 P1    -0.546507347
      128 C          72.559626822         80.004671960         91.748388131 C.ar    1 P1    -0.163269706
      129 C          73.235283679         79.105098411         90.857394228 C.ar    1 P1    -0.122978802
      130 C          73.049350782         79.026111353         89.462133459 C.ar    1 P1     0.002220405
      131 C          72.121361264         79.965426870         88.909936453 C.ar    1 P1    -0.140994075
      132 C          71.396151227         80.880966273         89.767791403 C.ar    1 P1    -0.186588584
      133 C          71.654257742         80.891733153         91.127360462 C.ar    1 P1     0.288737460
      134 O          70.191627303         72.144020529         92.182982207 O.3     1 P1    -0.632539321
      135 C          71.313692043         72.592652066         94.338102934 C.3     1 P1    -0.098150930
      136 C          71.277907126         72.944376847         92.790395134 C.3     1 P1     0.080017061
      137 C          72.683036231         72.628358356         92.162971172 C.3     1 P1    -0.014839187
      138 O          72.720093803         72.797552940         90.706832041 O.3     1 P1    -0.550451391
      139 C          73.536424510         78.056306965         87.042941834 C.3     1 P1    -0.353673321
      140 C          75.374858621         78.569488082         88.742338947 C.3     1 P1    -0.351122889
      141 C          73.900925896         78.039939589         88.598532915 C.3     1 P1     0.031368317
      142 C          74.349195194         74.538677115         90.258397592 C.ar    1 P1    -0.167361493
      143 C          74.631304880         75.797235627         89.740787465 C.ar    1 P1    -0.137494075
      144 C          73.630063186         76.590962001         89.125135046 C.ar    1 P1    -0.003576615
      145 C          72.324862512         76.048093154         89.070135625 C.ar    1 P1    -0.122096121
      146 C          72.034526288         74.806852865         89.599785719 C.ar    1 P1    -0.175829788
      147 C          73.075255385         74.044270000         90.209554637 C.ar    1 P1     0.256534670
      148 H          67.382647523        126.056299969         91.055513566 H       1 P1     0.168158997
      149 H          66.714535298        127.145583578         89.856723695 H       1 P1     0.141214887
      150 H          64.558193205        126.871387212         90.643763916 H       1 P1     0.104489967
      151 H          65.996431834        126.821746895         93.165008639 H       1 P1     0.145362235
      152 H          64.626313539        127.768344803         92.757322203 H       1 P1     0.135637690
      153 H          68.576908083        127.925296216         93.145741122 H       1 P1     0.144556997
      154 H          69.748552091        129.248355559         94.800707888 H       1 P1     0.131199568
      155 H          66.705170305        132.118979167         94.441029344 H       1 P1     0.101544180
      156 H          65.626202637        130.833689777         92.725636592 H       1 P1     0.118144830
      157 H          77.317920390        132.783094803         91.192093250 H       1 P1     0.137431067
      158 H          75.521539483        132.743045374         91.371394255 H       1 P1     0.118552432
      159 H          77.294030849        132.027460648         93.807416595 H       1 P1     0.094696046
      160 H          75.305048463        130.885817825         94.545977701 H       1 P1     0.122251596
      161 H          74.615704302        130.877207095         93.102234328 H       1 P1     0.133365206
      162 H          67.664452815        133.515790901         96.345604501 H       1 P1     0.105718605
      163 H          69.264440978        134.084223738         96.159251708 H       1 P1     0.119677160
      164 H          68.267861943        133.729716900         94.751089526 H       1 P1     0.120275099
      165 H          67.928656738        131.147666548         97.173766264 H       1 P1     0.107536923
      166 H          69.547640799        130.306638665         97.173807570 H       1 P1     0.120026594
      167 H          69.370531898        132.007833147         97.714533687 H       1 P1     0.120367820
      168 H          72.273170554        133.075348205         92.522347016 H       1 P1     0.140015356
      169 H          70.172429562        132.339468350         93.076156351 H       1 P1     0.151815274
      170 H          71.576003160        131.714388616         97.067806841 H       1 P1     0.131598879
      171 H          73.622108780        131.818975378         96.225080045 H       1 P1     0.145494601
      172 O          64.839516064        125.240134083         91.822172033 O.3     1 P1    -0.660909675
      173 C          66.590164362        126.215018651         90.388086371 C.3     1 P1    -0.136057054
      174 C          65.358642606        126.433883944         91.266058892 C.3     1 P1     0.124731017
      175 C          65.564451107        127.454745514         92.407322756 C.3     1 P1    -0.002470343
      176 O          66.473209285        128.408214773         91.948987406 O.3     1 P1    -0.575194296
      177 C          68.165925866        128.782425046         93.511791750 C.ar    1 P1    -0.172609158
      178 C          68.858223591        129.629128290         94.417327355 C.ar    1 P1    -0.131837720
      179 C          68.344171217        130.893217689         94.744245017 C.ar    1 P1    -0.002125265
      180 C          67.140414923        131.267302997         94.102140068 C.ar    1 P1    -0.131855633
      181 C          66.418429102        130.434362729         93.217974761 C.ar    1 P1    -0.179780174
      182 C          66.963825480        129.199680898         92.916069784 C.ar    1 P1     0.243629668
      183 O          77.005988362        130.607993911         92.389355045 O.3     1 P1    -0.693284147
      184 C          76.491422696        132.919239656         91.907930093 C.3     1 P1    -0.092426724
      185 C          76.510552889        131.830539105         93.023111339 C.3     1 P1     0.100484229
      186 C          75.197245922        131.542876479         93.724429364 C.3     1 P1    -0.024718323
      187 O          74.526543347        132.792116616         94.079203051 O.3     1 P1    -0.550768469
      188 C          68.606103460        133.353547763         95.753273154 C.3     1 P1    -0.350447604
      189 C          69.014204816        131.273072609         97.043132913 C.3     1 P1    -0.349681770
      190 C          69.137928201        131.894972725         95.622214448 C.3     1 P1     0.043100859
      191 C          72.147425352        132.708965569         93.458283173 C.ar    1 P1    -0.172659650
      192 C          70.885750914        132.269180265         93.809181247 C.ar    1 P1    -0.115517464
      193 C          70.577933538        132.042928691         95.190556388 C.ar    1 P1    -0.004239839
      194 C          71.690542414        131.935705967         96.074655873 C.ar    1 P1    -0.129011467
      195 C          72.955354975        132.081740023         95.651726697 C.ar    1 P1    -0.154214755
      196 C          73.195097721        132.557351946         94.361032095 C.ar    1 P1     0.261734159
      197 H         126.733685469         70.301930562        114.669467496 H       1 P1     0.097025364
      198 H         127.085174830         71.351719713        113.174210610 H       1 P1     0.166016707
      199 H         126.726099150         73.285285965        114.619298652 H       1 P1     0.140387312
      200 H         127.017907634         71.415066914        116.990037366 H       1 P1     0.108412607
      201 H         125.507526683         71.982632841        116.494992346 H       1 P1     0.110399634
      202 H         128.875370340         72.212478357        118.193398769 H       1 P1     0.147029468
      203 H         130.940564662         73.073587422        119.056676060 H       1 P1     0.127592695
      204 H         129.229730155         77.010846089        118.392693209 H       1 P1     0.106366491
      205 H         127.197643826         75.845064561        117.624195713 H       1 P1     0.131810931
      206 H          64.579371097         82.965437438        114.116070188 H       1 P1     0.143913193
      207 H          65.124943903         81.302696338        114.394827051 H       1 P1     0.132481808
      208 H         134.194621074         82.416700682        115.374432825 H       1 P1     0.139923358
      209 H         135.197437469         80.565337825        116.919571019 H       1 P1     0.116334375
      210 H         135.053255531         79.531581916        115.457246724 H       1 P1     0.147926205
      211 H         130.264268964         75.527331862        121.404781368 H       1 P1     0.128849741
      212 H         131.620349891         76.631601208        121.634017521 H       1 P1     0.124445287
      213 H         130.321358738         77.232742031        120.668693493 H       1 P1     0.119562510
      214 H         133.405760168         75.457101456        120.760478276 H       1 P1     0.122179871
      215 H         132.172581528         74.113480026        120.744298874 H       1 P1     0.130967753
      216 H         133.210605319         74.524281849        119.204235674 H       1 P1     0.125968816
      217 H         132.992725813         77.707429774        115.451515725 H       1 P1     0.141715645
      218 H         132.200368966         75.926627949        116.904918216 H       1 P1     0.125134445
      219 H         132.214865210         78.324159823        120.275120116 H       1 P1     0.106769202
      220 H         133.266357442         79.983509502        118.871334465 H       1 P1     0.122413880
      221 O         128.488289827         72.193523676        115.022685253 O.3     1 P1    -0.640698876
      222 C         126.501388187         71.251429919        114.144524621 C.3     1 P1    -0.157980440
      223 C         127.080482889         72.324827441        115.045403683 C.3     1 P1     0.105415946
      224 C         126.543146360         72.256181867        116.525680038 C.3     1 P1    -0.019274952
      225 O         126.648684843         73.542364462        117.229971696 O.3     1 P1    -0.534715939
      226 C         129.004068465         73.173772108        118.163441301 C.ar    1 P1    -0.156507211
      227 C         130.191912095         73.695241816        118.696644973 C.ar    1 P1    -0.129386975
      228 C         130.309234376         75.151515459        118.804400023 C.ar    1 P1    -0.005800242
      229 C         129.228623428         75.952404122        118.355529410 C.ar    1 P1    -0.133174347
      230 C         128.027872957         75.336692440        117.920452624 C.ar    1 P1    -0.164760180
      231 C         127.888389640         73.977696525        117.747521615 C.ar    1 P1     0.274674591
      232 O         134.488313028         81.234490923        113.678654500 O.3     1 P1    -0.660121841
      233 C          64.611035916         82.170642695        114.868053258 C.3     1 P1    -0.136742402
      234 C         134.826375366         81.607659973        114.980564207 C.3     1 P1     0.090457171
      235 C         134.698102267         80.376076856        115.947030963 C.3     1 P1    -0.029687407
      236 O         133.339730178         80.186745675        116.304769368 O.3     1 P1    -0.561580010
      237 C         130.888956951         76.293499796        120.909775029 C.3     1 P1    -0.342789665
      238 C         132.650199368         74.857698337        120.128557256 C.3     1 P1    -0.348326919
      239 C         131.508560603         75.769687475        119.568346729 C.3     1 P1     0.036569600
      240 C         132.779754481         77.881664144        116.498184942 C.ar    1 P1    -0.192781432
      241 C         132.272896181         76.834534805        117.319643055 C.ar    1 P1    -0.136700506
      242 C         132.112322172         76.935125998        118.766047491 C.ar    1 P1    -0.003995708
      243 C         132.398304140         78.215048744        119.257956307 C.ar    1 P1    -0.151702280
      244 C         132.872331882         79.198147794        118.455606165 C.ar    1 P1    -0.168965855
      245 C         133.077863451         79.144254569        117.112409657 C.ar    1 P1     0.259684057
      246 H         133.470238728         81.964879461        108.610825182 H       1 P1     0.130854723
      247 H         134.893344917         82.078482514        109.508922599 H       1 P1     0.144895202
      248 H          64.290788551         83.163524066        107.598465827 H       1 P1     0.128787505
      249 H          64.293495983         81.759453299        105.887256879 H       1 P1     0.146060356
      250 H         134.264002048         81.402672099        105.971463619 H       1 P1     0.125384706
      251 H          65.914644280         79.355520670        106.453947019 H       1 P1     0.144812020
      252 H          66.122099041         77.265063722        105.346101434 H       1 P1     0.114502337
      253 H         133.633569488         76.524091223        105.848410297 H       1 P1     0.132385134
      254 H         133.593138984         78.605625954        107.003673278 H       1 P1     0.144273450
      255 H          68.969160596         69.127100200        105.935720153 H       1 P1     0.149900383
      256 H          69.925428270         70.638005014        106.228632816 H       1 P1     0.148898383
      257 H          69.446937067         70.125249476        108.839969507 H       1 P1     0.102941557
      258 H          67.282456970         70.958316139        108.704001809 H       1 P1     0.135669109
      259 H          66.939201135         70.239097657        107.123975635 H       1 P1     0.128202212
      260 H         133.824425412         74.739946119        104.327574524 H       1 P1     0.143858498
      261 H         134.879453742         73.411955126        104.663781959 H       1 P1     0.111238442
      262 H         134.394538559         74.267707648        105.983461899 H       1 P1     0.118392452
      263 H          65.451801094         76.212319592        103.180321376 H       1 P1     0.126462493
      264 H          64.536958001         74.767700424        102.754420228 H       1 P1     0.119422460
      265 H         135.328327827         76.292863796        103.005223483 H       1 P1     0.150759680
      266 H          66.674156854         73.731482313        108.575527598 H       1 P1     0.183108852
      267 H          64.939175389         75.026321161        107.499937228 H       1 P1     0.138648810
      268 H          66.342574400         73.677541637        103.652210765 H       1 P1     0.104925401
      269 H          67.806912191         72.124355547        104.825170036 H       1 P1     0.117779766
      270 O         134.258489944         83.828274134        106.735825318 O.3     1 P1    -0.662460881
      271 C         134.262654304         82.658789755        108.854876839 C.3     1 P1    -0.140706258
      272 C         134.974913529         82.820892173        107.474014517 C.3     1 P1     0.129835005
      273 C         135.086821218         81.549231809        106.596298766 C.3     1 P1    -0.023445809
      274 O         135.434179995         80.385985346        107.425197958 O.3     1 P1    -0.564131535
      275 C          65.085711286         78.811942292        106.235410472 C.ar    1 P1    -0.162188243
      276 C          65.212125425         77.543331201        105.648769840 C.ar    1 P1    -0.122504725
      277 C         135.800204032         76.630986458        105.533082048 C.ar    1 P1    -0.005779120
      278 C         134.564182682         77.102851315        106.011489208 C.ar    1 P1    -0.122784870
      279 C         134.404224796         78.338791273        106.558220773 C.ar    1 P1    -0.164025614
      280 C         135.483602242         79.211592058        106.724045197 C.ar    1 P1     0.264942121
      281 O          68.158816383         68.535766550        108.201977307 O.3     1 P1    -0.665334401
      282 C          69.691120234         69.626456176        106.648216256 C.3     1 P1    -0.152133069
      283 C          68.857055089         69.761967811        107.950785436 C.3     1 P1     0.100512798
      284 C          67.745995117         70.769507008        107.768065774 C.3     1 P1    -0.028323290
      285 O          68.185325739         71.987803294        107.376543791 O.3     1 P1    -0.555764006
      286 C         134.674677228         74.449109712        104.953987253 C.3     1 P1    -0.336177609
      287 C          64.439118489         75.689049283        103.375640804 C.3     1 P1    -0.369721539
      288 C          64.281377223         75.330382190        104.847197923 C.3     1 P1     0.036768073
      289 C          66.500806288         73.642634741        107.551207193 C.ar    1 P1    -0.145430484
      290 C          65.498081390         74.393771562        106.956842103 C.ar    1 P1    -0.123108027
      291 C          65.371510208         74.452892500        105.499171099 C.ar    1 P1    -0.001912001
      292 C          66.341004382         73.685920442        104.715759052 C.ar    1 P1    -0.139277343
      293 C          67.242874345         72.808615965        105.352097202 C.ar    1 P1    -0.175266923
      294 C          67.293717317         72.760959714        106.757178001 C.ar    1 P1     0.261728956
      295 H         132.255973438         69.459415737        104.012447196 H       1 P1     0.137249473
      296 H         131.916075136         71.045167469        103.474141013 H       1 P1     0.113771104
      297 H         130.272845605         69.380742709        105.408159313 H       1 P1     0.137752348
      298 H         131.260122358         71.003847027        107.141230840 H       1 P1     0.129310764
      299 H         132.485733005         71.289432157        105.910694606 H       1 P1     0.126097647
      300 H         133.757217394         69.133539573        109.050037738 H       1 P1     0.134729828
      301 H         133.222320016         67.807462054        110.619425447 H       1 P1     0.103134770
      302 H         130.268711668         65.832036316        108.432491139 H       1 P1     0.146632339
      303 H         130.635461377         67.535953715        106.551982215 H       1 P1     0.154832620
      304 H         123.764214229        135.309691961        115.079307579 H       1 P1     0.115794297
      305 H         122.021971931        135.382035510        114.321035589 H       1 P1     0.132856520
      306 H         123.163981613         64.278743039        111.988831970 H       1 P1     0.113621819
      307 H         125.493747023        134.561531540        112.083833683 H       1 P1     0.137901100
      308 H         125.889112555        135.414356338        113.611786598 H       1 P1     0.091094172
      309 H         133.279620709         64.397877546        109.813968968 H       1 P1     0.161915309
      310 H         131.946853444        135.031696013        110.493800009 H       1 P1     0.136363127
      311 H         131.758685951        135.808734584        108.863893155 H       1 P1     0.138613157
      312 H         133.401136637         65.988584392        111.876836294 H       1 P1     0.149323151
      313 H         131.900702463         66.231706368        112.780589388 H       1 P1     0.118684280
      314 H         132.455548391         64.568161781        112.537086169 H       1 P1     0.126890386
      315 H         127.314147647         66.996636311        112.163181180 H       1 P1     0.127512358
      316 H         129.769994140         67.316235468        111.607233099 H       1 P1     0.107872494
      317 H         129.868828663        134.745579222        110.686805514 H       1 P1     0.129153350
      318 H         127.481882036        134.628790647        111.148732138 H       1 P1     0.143309786
      319 O         129.936327714         71.358395130        105.219575428 O.3     1 P1    -0.688272461
      320 C         131.421073920         70.110885139        103.836584884 C.3     1 P1    -0.153026819
      321 C         130.822589646         70.259347671        105.220135944 C.3     1 P1     0.114173280
      322 C         131.800689479         70.511114047        106.338331901 C.3     1 P1    -0.057847956
      323 O         132.648121901         69.376812301        106.630952095 O.3     1 P1    -0.573084942
      324 C         133.010318593         68.462456799        108.865540627 C.ar    1 P1    -0.173679988
      325 C         132.646432505         67.620033190        109.856072053 C.ar    1 P1    -0.130710714
      326 C         131.646383681         66.616606609        109.713122877 C.ar    1 P1     0.001345403
      327 C         130.928368354         66.616612434        108.512476664 C.ar    1 P1    -0.113353933
      328 C         131.135310528         67.614095366        107.495115031 C.ar    1 P1    -0.175877687
      329 C         132.195919646         68.572951567        107.668693727 C.ar    1 P1     0.271112101
      330 O         123.276816942        134.244750068        113.235871804 O.3     1 P1    -0.487085987
      331 C         123.115756370        135.320500017        114.192418223 C.3     1 P1    -0.089545353
      332 C         123.822462792        135.566954291        112.825777088 C.3     1 P1     0.051522073
      333 C         125.354335008        135.497551950        112.690124622 C.3     1 P1    -0.026960891
      334 O         125.888808846         64.829044950        111.764714799 O.3     1 P1    -0.562037275
      335 C         132.175578459         64.263250628        109.870893271 C.3     1 P1    -0.341361607
      336 C         132.386698995         65.544546088        112.019772002 C.3     1 P1    -0.361629879
      337 C         131.504109740         65.440327574        110.678716690 C.3     1 P1     0.035371782
      338 C         127.842484510         66.176565274        111.789682495 C.ar    1 P1    -0.184176152
      339 C         129.266111144         66.386451403        111.471688948 C.ar    1 P1    -0.126857219
      340 C         130.045368407         65.222134346        111.053331219 C.ar    1 P1     0.003128753
      341 C         129.357285250        135.634318772        110.951163505 C.ar    1 P1    -0.118309452
      342 C         127.962123106        135.480418620        111.155589067 C.ar    1 P1    -0.163000339
      343 C         127.262138342         64.914245274        111.600334087 C.ar    1 P1     0.256185473
      344 H          91.122794495        131.072429172        127.016216818 H       1 P1     0.125422803
      345 H          89.883988829        130.242390635        127.828180022 H       1 P1     0.173173657
      346 H          92.813623074        129.750074562        128.574577790 H       1 P1     0.115370400
      347 H          91.808092068        127.917915579        129.921118650 H       1 P1     0.135775659
      348 H          90.219938237        128.552834127        129.626032648 H       1 P1     0.120982442
      349 H          92.978116297        129.556652065        132.874102901 H       1 P1     0.134249883
      350 H          92.576064249        128.614594054        135.055674551 H       1 P1     0.108858371
      351 H          88.523099901        127.838628745        133.859334540 H       1 P1     0.103782986
      352 H          89.016902242        128.873321926        131.786178103 H       1 P1     0.124523400
      353 H          92.244562660        122.627010863         68.595201381 H       1 P1     0.106549209
      354 H          92.106649745        120.973333249         68.065082136 H       1 P1     0.146988839
      355 H          93.413141555        122.061779463         66.027068742 H       1 P1     0.120508169
      356 H          95.365173266        123.106825195         67.675319313 H       1 P1     0.126918700
      357 H          93.999551766        123.938308020         68.322134757 H       1 P1     0.115407931
      358 H          89.088797803        129.518937924         64.919194204 H       1 P1     0.112779252
      359 H          89.504337126        128.510134461         66.337935546 H       1 P1     0.113801480
      360 H          90.766718544        129.531236042         65.519756882 H       1 P1     0.109583781
      361 H          89.045407370        125.901794118         65.316010404 H       1 P1     0.107692381
      362 H          88.135857877        127.290813078         64.523589236 H       1 P1     0.108886626
      363 H          89.035750253        126.068395387        135.247232529 H       1 P1     0.108588413
      364 H          93.390775515        126.076306042         67.769577876 H       1 P1     0.135493786
      365 H          91.685860606        127.626947525         67.029023168 H       1 P1     0.099287824
      366 H          91.771578983        125.750340332        134.892438643 H       1 P1     0.111131423
      367 H          93.801845724        124.571652236        135.532219030 H       1 P1     0.122443789
      368 O          91.623216358        128.390366848        127.540740413 O.3     1 P1    -0.690946617
      369 C          90.866192417        130.734375958        128.036701945 C.3     1 P1    -0.137323037
      370 C          91.710756618        129.547876024        128.442422129 C.3     1 P1     0.099492033
      371 C          91.266950252        128.880004772        129.738975946 C.3     1 P1    -0.005057936
      372 O          91.304039645        129.708478747        130.884049145 O.3     1 P1    -0.553812115
      373 C          92.077065371        129.156169426        133.065717668 C.ar    1 P1    -0.167980146
      374 C          91.804704961        128.690918796        134.374978292 C.ar    1 P1    -0.124327728
      375 C          90.496223920        128.160342956        134.725779070 C.ar    1 P1    -0.004078764
      376 C          89.481469563        128.184135513        133.700443223 C.ar    1 P1    -0.132791050
      377 C          89.776905424        128.697134191        132.424797731 C.ar    1 P1    -0.180385497
      378 C          91.059174154        129.153038961        132.094305778 C.ar    1 P1     0.271271150
      379 O          94.386025523        120.985991690         67.502463915 O.3     1 P1    -0.686025441
      380 C          92.191589378        122.022562541         67.734720450 C.3     1 P1    -0.091111381
      381 C          93.643382130        122.154858281         67.027773513 C.3     1 P1     0.093230327
      382 C          94.362551581        123.507862343         67.385634041 C.3     1 P1    -0.008447339
      383 O          94.704013642        124.456162104         66.281455722 O.3     1 P1    -0.577250499
      384 C          89.928238193        128.894288738         65.366870998 C.3     1 P1    -0.342328190
      385 C          89.068236675        126.654783845         64.482569541 C.3     1 P1    -0.340177423
      386 C          90.317466023        127.650969549         64.479458270 C.3     1 P1     0.029857930
      387 C          93.073487094        126.151106702         66.790607110 C.ar    1 P1    -0.183441236
      388 C          92.101865144        127.051092799         66.300963733 C.ar    1 P1    -0.123681286
      389 C          91.558464787        126.880480904         64.965740598 C.ar    1 P1    -0.000983764
      390 C          92.165830915        125.931490544        135.793551274 C.ar    1 P1    -0.122714544
      391 C          93.300336222        125.219348244         64.567711592 C.ar    1 P1    -0.166568329
      392 C          93.625194741        125.198432848         65.935908212 C.ar    1 P1     0.273410737
      393 H          77.027393905         88.667501044        112.295744880 H       1 P1     0.112345054
      394 H          75.504950838         87.977069454        111.648530619 H       1 P1     0.119688674
      395 H          76.073129669         85.771931843        112.727408609 H       1 P1     0.110790453
      396 H          78.146053127         85.172625460        111.897597045 H       1 P1     0.107869702
      397 H          78.594129464         86.827882505        111.553892445 H       1 P1     0.116634986
      398 H          78.516403619         84.033125696        109.303850902 H       1 P1     0.130785448
      399 H          80.053269163         84.077701021        107.429755757 H       1 P1     0.113946372
      400 H          79.609424499         88.276511873        107.269046375 H       1 P1     0.161030510
      401 H          77.885882427         88.143244395        108.901553354 H       1 P1     0.136840712
      402 H          87.102818091         91.065484555        108.839330485 H       1 P1     0.134752229
      403 H          88.690952479         90.785922153        109.360615655 H       1 P1     0.095727533
      404 H          88.142260893         90.750544149        106.983396253 H       1 P1     0.103848301
      405 H          86.842662905         88.086564416        107.344996564 H       1 P1     0.158703654
      406 H          86.863013223         88.914410995        105.840546191 H       1 P1     0.129671009
      407 H          81.213341943         84.038651475        105.271800434 H       1 P1     0.154805506
      408 H          82.617244526         84.978006176        104.896617417 H       1 P1     0.162360468
      409 H          82.213559180         84.356872334        106.571039398 H       1 P1     0.130391400
      410 H          80.837468135         86.363532806        103.839135046 H       1 P1     0.143971323
      411 H          79.386345258         85.788646848        104.637962626 H       1 P1     0.156818416
      412 H          79.683257659         87.399317479        104.756815794 H       1 P1     0.159381392
      413 H          83.843748222         89.754579105        105.011639414 H       1 P1     0.160685093
      414 H          82.055668268         88.339766761        104.627522927 H       1 P1     0.137844113
      415 H          82.578252280         86.320771600        108.204077008 H       1 P1     0.135455798
      416 H          84.555715564         87.676720300        108.576455234 H       1 P1     0.167630747
      417 O          77.604082161         86.484192149        113.964842186 O.3     1 P1    -0.650235914
      418 C          76.185000350         87.905481907        112.504229185 C.3     1 P1    -0.123378745
      419 C          76.872924483         86.482432904        112.705139528 C.3     1 P1     0.130199496
      420 C          77.807509707         86.098665423        111.528616678 C.3     1 P1    -0.033463581
      421 O          77.130092808         85.930949699        110.262228483 O.3     1 P1    -0.550744942
      422 C          78.688775788         84.871767806        108.759326028 C.ar    1 P1    -0.169138160
      423 C          79.618861128         84.927383301        107.702980715 C.ar    1 P1    -0.136279713
      424 C          79.985108433         86.125452838        107.078461824 C.ar    1 P1     0.002978056
      425 C          79.287357397         87.296552538        107.511299455 C.ar    1 P1    -0.116817393
      426 C          78.274393629         87.275206499        108.509661382 C.ar    1 P1    -0.175358168
      427 C          78.027076415         86.042138562        109.168599821 C.ar    1 P1     0.265573209
      428 O          89.193502763         89.065325561        107.353891562 O.3     1 P1    -0.679094322
      429 C          87.789619085         90.240590807        108.996057417 C.3     1 P1    -0.169197508
      430 C          87.997950361         89.824089875        107.535112389 C.3     1 P1     0.144728340
      431 C          86.708544950         89.047614758        106.913533838 C.3     1 P1    -0.006610362
      432 O          85.443425104         89.663196871        107.103871829 O.3     1 P1    -0.550473045
      433 C          81.829081814         84.810528155        105.664028270 C.3     1 P1    -0.344769891
      434 C          80.241010699         86.436556749        104.777120084 C.3     1 P1    -0.341546142
      435 C          81.025391861         86.141757886        105.970113167 C.3     1 P1     0.030831821
      436 C          83.604853418         89.056911031        105.721314234 C.ar    1 P1    -0.153699446
      437 C          82.571944281         88.141910655        105.390527145 C.ar    1 P1    -0.122968164
      438 C          82.192155607         87.116390192        106.264121108 C.ar    1 P1    -0.006319284
      439 C          82.896495892         86.989245310        107.463978816 C.ar    1 P1    -0.120428508
      440 C          84.006407521         87.808832809        107.764218732 C.ar    1 P1    -0.159077523
      441 C          84.380495213         88.833892405        106.869369844 C.ar    1 P1     0.248272440
      442 H          73.468073180         84.519493262        125.964448886 H       1 P1     0.138977625
      443 H          74.487237929         83.478776836        126.970019665 H       1 P1     0.118912446
      444 H          71.542938228         84.073876328        127.602756899 H       1 P1     0.150904466
      445 H          70.610146364         82.364707702        126.386838190 H       1 P1     0.122046812
      446 H          72.119957499         81.846150600        125.695185946 H       1 P1     0.106571216
      447 H          73.481089123         84.400101429        123.461803897 H       1 P1     0.127940384
      448 H          73.976342671         83.546844898        121.247054938 H       1 P1     0.113552347
      449 H          70.800915142         80.885430657        121.339879532 H       1 P1     0.112300933
      450 H          70.125464538         81.887903824        123.388694040 H       1 P1     0.118221836
      451 H          73.770725986         88.896871744        112.796245563 H       1 P1     0.148306356
      452 H          73.545769402         88.814280580        114.462383988 H       1 P1     0.133134656
      453 H          73.769262419         86.167377584        113.127577162 H       1 P1     0.114386184
      454 H          72.836434052         86.885901139        115.951280157 H       1 P1     0.135893987
      455 H          74.374991245         86.355448004        115.510130225 H       1 P1     0.117609752
      456 H          74.200107321         79.889847185        121.081985682 H       1 P1     0.130204131
      457 H          74.889257740         79.953196780        119.520203117 H       1 P1     0.126223465
      458 H          75.132719922         81.147333661        120.780059596 H       1 P1     0.138611556
      459 H          72.467835968         79.999388680        118.307680940 H       1 P1     0.140510423
      460 H          72.069693654         79.276537924        119.941307634 H       1 P1     0.127488967
      461 H          71.036687407         80.448735366        119.171217352 H       1 P1     0.134312631
      462 H          70.989046043         84.283014239        117.184390602 H       1 P1     0.129794148
      463 H          71.158105429         82.775826065        118.879645066 H       1 P1     0.115673244
      464 H          75.221239855         82.525296128        118.693053977 H       1 P1     0.105976508
      465 H          75.078781614         83.871663874        116.372772584 H       1 P1     0.137991071
      466 O          72.419785402         82.256392012        128.188495504 O.3     1 P1    -0.669730887
      467 C          73.558370224         84.144097624        126.931855346 C.3     1 P1    -0.091439234
      468 C          72.258355297         83.324742997        127.247789014 C.3     1 P1     0.114769704
      469 C          71.566531625         82.726878669        125.996955493 C.3     1 P1    -0.035318120
      470 O          71.391896604         83.637803526        124.909753852 O.3     1 P1    -0.562476042
      471 C          72.934614929         83.646121328        123.036176754 C.ar    1 P1    -0.169947919
      472 C          73.287865527         83.040857558        121.827619440 C.ar    1 P1    -0.113900623
      473 C          72.572612874         82.036935245        121.227580819 C.ar    1 P1     0.003971031
      474 C          71.379272383         81.578009646        121.827783098 C.ar    1 P1    -0.128431768
      475 C          70.960359536         82.181176201        123.043443727 C.ar    1 P1    -0.175973365
      476 C          71.704124419         83.202701350        123.672768906 C.ar    1 P1     0.265811883
      477 O          71.937470075         87.060414659        113.266283358 O.3     1 P1    -0.664963581
      478 C          73.981382230         88.291452740        113.663580157 C.3     1 P1    -0.142750818
      479 C          73.260452755         86.900938539        113.744847018 C.3     1 P1     0.144964134
      480 C          73.353658732         86.258791943        115.196661172 C.3     1 P1    -0.045887337
      481 O          72.990120674         84.876367591        115.320514493 O.3     1 P1    -0.544271680
      482 C          74.386013938         80.591095852        120.300664320 C.3     1 P1    -0.340674087
      483 C          72.095775513         80.235533927        119.308449431 C.3     1 P1    -0.334193048
      484 C          73.019411374         81.335276186        119.920855191 C.3     1 P1     0.034084726
      485 C          71.975599056         83.911212423        117.314337372 C.ar    1 P1    -0.174787425
      486 C          72.051276789         83.033266663        118.402422351 C.ar    1 P1    -0.112393847
      487 C          73.237784354         82.452430090        118.777525091 C.ar    1 P1     0.001272250
      488 C          74.412449079         82.947553977        118.210115086 C.ar    1 P1    -0.118331504
      489 C          74.298739440         83.725128325        117.005453733 C.ar    1 P1    -0.173358311
      490 C          73.157560563         84.331076067        116.537258286 C.ar    1 P1     0.269899850
      491 H          76.327184290         78.212501245        132.778110410 H       1 P1     0.160223098
      492 H          76.146987576         78.001533635        131.001369766 H       1 P1     0.139421726
      493 H          77.453665539         76.254082050        133.113043466 H       1 P1     0.107223607
      494 H          76.236539462         74.974647923        131.142674190 H       1 P1     0.124847732
      495 H          77.713847618         74.463782865        131.817937763 H       1 P1     0.122133201
      496 H          75.930414789         74.606888196        128.563559613 H       1 P1     0.148539866
      497 H          74.492729793         75.839075662        127.031752721 H       1 P1     0.120078954
      498 H          76.961384645         79.238378139        127.512641797 H       1 P1     0.112628519
      499 H          78.280726668         78.012924662        129.166700067 H       1 P1     0.166470528
      500 H          78.564505120         83.863311988        124.607890195 H       1 P1     0.121953837
      501 H          80.183575937         84.496591089        124.135733522 H       1 P1     0.123785167
      502 H          79.706662226         81.673985482        124.551216414 H       1 P1     0.107782700
      503 H          79.817234047         81.316279552        121.995825910 H       1 P1     0.106325126
      504 H          79.641385737         82.969231430        121.813388104 H       1 P1     0.136895593
      505 H          74.544185498         77.708171058        123.658265689 H       1 P1     0.120324924
      506 H          75.388147519         76.438526721        124.420515695 H       1 P1     0.131024773
      507 H          73.759105639         76.603638675        124.855673794 H       1 P1     0.117564231
      508 H          73.332232161         79.389663484        125.326661262 H       1 P1     0.114801169
      509 H          72.972570720         78.123566621        126.417006902 H       1 P1     0.116242381
      510 H          73.855928161         79.413522513        126.990719448 H       1 P1     0.132058988
      511 H          75.865035854         82.450724037        123.867006471 H       1 P1     0.133749057
      512 H          74.747225526         80.995464401        125.358587876 H       1 P1     0.111884866
      513 H          77.537011260         77.958009894        124.510865721 H       1 P1     0.117095350
      514 H          78.608236260         79.567302912        122.903537613 H       1 P1     0.119286437
      515 O          78.564756339         77.404521946        131.976089970 O.3     1 P1    -0.670421818
      516 C          76.145366447         77.468643872        132.010530532 C.3     1 P1    -0.129338746
      517 C          77.408826591         76.593766742        132.128330383 C.3     1 P1     0.110671214
      518 C          77.301653859         75.302239556        131.283516601 C.3     1 P1    -0.038019733
      519 O          77.924449595         75.558975548        130.009682707 O.3     1 P1    -0.518236457
      520 C          76.113844025         75.631849452        128.400761675 C.ar    1 P1    -0.159939712
      521 C          75.363826645         76.289026353        127.378695186 C.ar    1 P1    -0.144906767
      522 C          75.731606492         77.606461514        126.900045067 C.ar    1 P1     0.007546356
      523 C          76.760348682         78.253077209        127.656783995 C.ar    1 P1    -0.129850889
      524 C          77.470076707         77.573690904        128.677402115 C.ar    1 P1    -0.183677451
      525 C          77.150909872         76.292135652        129.099465531 C.ar    1 P1     0.277816362
      526 O          81.457496973         82.405766908        123.793654537 O.3     1 P1    -0.619658986
      527 C          79.712639390         83.695173433        124.697186737 C.3     1 P1    -0.097645217
      528 C          80.015675900         82.393590316        123.893123140 C.3     1 P1     0.076525597
      529 C          79.353579745         82.138574016        122.493299379 C.3     1 P1    -0.043118754
      530 O          77.941734625         82.084664041        122.537291507 O.3     1 P1    -0.551821829
      531 C          74.648581824         77.166016551        124.573115348 C.3     1 P1    -0.336670841
      532 C          73.738585759         78.782829927        126.141882076 C.3     1 P1    -0.338190743
      533 C          75.129426345         78.172987443        125.667791287 C.3     1 P1     0.026361162
      534 C          76.172070354         81.558000865        124.025896738 C.ar    1 P1    -0.167062698
      535 C          75.586672769         80.650753343        124.903250514 C.ar    1 P1    -0.130007725
      536 C          75.956822471         79.264407482        125.013833204 C.ar    1 P1     0.002568380
      537 C          77.190268311         78.914430575        124.422321790 C.ar    1 P1    -0.132582282
      538 C          77.836596851         79.827632202        123.541011996 C.ar    1 P1    -0.188581556
      539 C          77.308296708         81.160886249        123.329362050 C.ar    1 P1     0.252444419
      540 H          78.707886392         69.237289569        123.955729569 H       1 P1     0.134615516
      541 H          78.324373405         70.825062593        123.770078176 H       1 P1     0.148441916
      542 H          79.663030123         71.185040325        126.202436037 H       1 P1     0.133324092
      543 H          81.921559201         69.883106231        125.728383220 H       1 P1     0.179082946
      544 H          80.754061626         68.724852058        125.120008470 H       1 P1     0.121195861
      545 H          82.472353961         67.439678879        126.354574288 H       1 P1     0.129490756
      546 H          83.275305463         65.639774740        127.476328772 H       1 P1     0.131052300
      547 H          80.968934372         66.603272450        130.844511744 H       1 P1     0.129019095
      548 H          80.205503144         68.591407077        129.659314717 H       1 P1     0.172253270
      549 H          77.103303175        129.930921147        130.211669653 H       1 P1     0.183974089
      550 H          76.943087367        131.613187816        129.605174991 H       1 P1     0.129020988
      551 H          79.223379174        131.522284398        128.810984778 H       1 P1     0.106413807
      552 H          80.341445738        130.918576486        131.130828913 H       1 P1     0.126418057
      553 H          78.635059089        130.736469727        131.814235493 H       1 P1     0.140679027
      554 H          84.713158901        135.252909898        130.203527058 H       1 P1     0.129606003
      555 H          83.933090093        135.296859514        128.726586252 H       1 P1     0.160727224
      556 H          84.895092743         65.026871588        129.319697838 H       1 P1     0.126307433
      557 H          84.216521350         64.989931052        132.061647670 H       1 P1     0.107368384
      558 H          83.865256141         66.449926138        131.455471506 H       1 P1     0.137186210
      559 H          82.579310981         65.637244131        132.364623378 H       1 P1     0.113826126
      560 H          81.237584803        132.963274306        132.826939764 H       1 P1     0.134485199
      561 H          82.852646837        134.595008655        132.344974060 H       1 P1     0.112845482
      562 H          80.869651830        135.533927907        128.696015103 H       1 P1     0.134986064
      563 H          79.106999636        134.145629137        129.295181572 H       1 P1     0.133584075
      564 O          80.565866925         71.585793113        124.273543647 O.3     1 P1    -0.666679683
      565 C          78.594538053         70.160952798        124.556633978 C.3     1 P1    -0.156343458
      566 C          79.925743956         70.685787642        125.234649169 C.3     1 P1     0.105901514
      567 C          80.851569659         69.527399244        125.779043254 C.3     1 P1    -0.019466914
      568 O          80.545467605         69.167723036        127.164484700 O.3     1 P1    -0.555621877
      569 C          82.059783681         67.278044620        127.289545608 C.ar    1 P1    -0.175120089
      570 C          82.651331369         66.234002490        128.028072178 C.ar    1 P1    -0.104204386
      571 C          82.355078172         65.987109124        129.358372627 C.ar    1 P1    -0.004489750
      572 C          81.311010592         66.803178537        129.890056066 C.ar    1 P1    -0.121325857
      573 C          80.708807598         67.890688727        129.150693984 C.ar    1 P1    -0.138174799
      574 C          81.141924419         68.167149333        127.851257953 C.ar    1 P1     0.274336772
      575 O          79.592037482        129.476518334        129.220289048 O.3     1 P1    -0.670614318
      576 C          77.348292824        130.624713671        129.387247714 C.3     1 P1    -0.123281025
      577 C          78.885717242        130.711281034        129.471882254 C.3     1 P1     0.092417210
      578 C          79.236854372        131.095213320        131.002266131 C.3     1 P1     0.004778787
      579 O          78.993407328        132.454915806        131.252503563 O.3     1 P1    -0.585551613
      580 C          84.137502420         64.239508968        129.577722700 C.3     1 P1    -0.343115446
      581 C          83.400346391         65.529758322        131.599170286 C.3     1 P1    -0.343132263
      582 C          82.905942776         64.902233958        130.215374250 C.3     1 P1     0.037327803
      583 C          81.157816198        133.502433096        131.911979375 C.ar    1 P1    -0.168594588
      584 C          82.133912803        134.511610979        131.591029994 C.ar    1 P1    -0.136101737
      585 C          81.984930199        135.401501629        130.514219177 C.ar    1 P1     0.003997620
      586 C          80.914718632        135.103803205        129.617883601 C.ar    1 P1    -0.095411892
      587 C          79.956433602        134.184343048        129.938923264 C.ar    1 P1    -0.182760183
      588 C          80.053111408        133.335920422        131.021126857 C.ar    1 P1     0.267602959
      589 H          75.366541334         76.028510774        134.190652289 H       1 P1     0.125614889
      590 H          74.012762792         75.419005454        133.466636650 H       1 P1     0.111855427
      591 H          72.564474380         77.008550551        134.601266502 H       1 P1     0.124963353
      592 H          73.332059556         77.721751462         65.166407633 H       1 P1     0.111744435
      593 H          75.033311118         77.139964104         64.641069669 H       1 P1     0.154921211
      594 H          71.537754589         75.055024847         66.236822086 H       1 P1     0.137753048
      595 H          71.209467532         74.746762620         68.484926076 H       1 P1     0.099006756
      596 H          75.269624426         75.710010240         69.196577478 H       1 P1     0.138441367
      597 H          75.662388852         75.999787904         66.897099119 H       1 P1     0.145080520
      598 H          79.666351035         69.225812748         75.300429501 H       1 P1     0.151332364
      599 H          79.796035575         69.908722213         73.845629218 H       1 P1     0.146489485
      600 H          77.635874247         70.938779271         75.705350517 H       1 P1     0.100982946
      601 H          77.633517173         70.680184424         72.634412253 H       1 P1     0.150392369
      602 H          78.001186540         72.267597704         73.482814508 H       1 P1     0.107060513
      603 H          74.245960653         77.105598687         70.877224523 H       1 P1     0.120786822
      604 H          72.653096046         77.493647304         70.358617210 H       1 P1     0.136135665
      605 H          72.975051645         76.980792075         72.067658221 H       1 P1     0.119323769
      606 H          71.581383468         74.669492021         72.181426184 H       1 P1     0.126144018
      607 H          70.862675257         75.535379384         70.852878058 H       1 P1     0.123637941
      608 H          71.338136951         73.899858498         70.589587879 H       1 P1     0.119996312
      609 H          74.808062232         70.970785750         71.607556282 H       1 P1     0.157911089
      610 H          73.543152370         72.595991161         70.243251928 H       1 P1     0.131119673
      611 H          74.813494161         75.796188207         72.583045865 H       1 P1     0.107234039
      612 H          76.189345159         74.216209813         73.901455346 H       1 P1     0.135753935
      613 O          73.818109558         78.603517107        134.449378240 O.3     1 P1    -0.635681384
      614 C          74.498250869         76.345698942        133.654634591 C.3     1 P1    -0.097553239
      615 C          73.670735309         77.218458813        134.653654354 C.3     1 P1     0.112404274
      616 C          73.924082398         76.992700101         64.563102305 C.3     1 P1    -0.043247797
      617 O          73.625023041         75.608872855         64.954857091 O.3     1 P1    -0.553015388
      618 C          72.355746367         75.188619412         66.863886101 C.ar    1 P1    -0.176415720
      619 C          72.151246195         75.117796489         68.252648954 C.ar    1 P1    -0.125437102
      620 C          73.207888401         75.336385007         69.110847551 C.ar    1 P1     0.001337379
      621 C          74.515708384         75.662961858         68.541631455 C.ar    1 P1    -0.133452428
      622 C          74.745734422         75.827046945         67.167514312 C.ar    1 P1    -0.182277081
      623 C          73.654855042         75.484578483         66.354796921 C.ar    1 P1     0.265768615
      624 O          77.302807076         69.143211969         74.675818867 O.3     1 P1    -0.672979650
      625 C          79.426409978         70.233401048         74.810555575 C.3     1 P1    -0.138786741
      626 C          77.894214131         70.490021600         74.746287573 C.3     1 P1     0.104880265
      627 C          77.451959959         71.310504618         73.495690791 C.3     1 P1    -0.003219633
      628 O          76.049763951         71.458870410         73.714208812 O.3     1 P1    -0.533397636
      629 C          73.206547290         76.786170011         71.014070616 C.3     1 P1    -0.343716489
      630 C          71.621571706         74.814985444         71.100673338 C.3     1 P1    -0.361410621
      631 C          73.057448267         75.295068944         70.603284144 C.3     1 P1     0.044898055
      632 C          74.815548999         71.975971665         71.787964499 C.ar    1 P1    -0.147262726
      633 C          74.017533917         72.921271107         71.040364399 C.ar    1 P1    -0.128890931
      634 C          74.012472341         74.341412791         71.313800807 C.ar    1 P1    -0.000245080
      635 C          74.864637784         74.813419680         72.340091182 C.ar    1 P1    -0.124467835
      636 C          75.635821012         73.895841445         73.121316904 C.ar    1 P1    -0.176050218
      637 C          75.526059453         72.432106456         72.890893686 C.ar    1 P1     0.233298772
      638 H         119.206999721         69.292499629         72.386074623 H       1 P1     0.116688296
      639 H         118.723123260         70.517275849         73.480915717 H       1 P1     0.179298822
      640 H         121.094257302         70.910713483         73.992611282 H       1 P1     0.158817669
      641 H         122.135317583         70.259826483         71.694656601 H       1 P1     0.118138378
      642 H         121.766433284         68.558212537         72.203716167 H       1 P1     0.127158137
      643 H         122.765331574         72.249311810         72.595009877 H       1 P1     0.129221176
      644 H         123.910188495         74.023027254         73.446759524 H       1 P1     0.127269234
      645 H         126.618294846         71.519023002         75.530760791 H       1 P1     0.102889815
      646 H         125.308131385         69.604718601         74.760014350 H       1 P1     0.134022894
      647 H         124.324116640         77.231685840         67.725817949 H       1 P1     0.163158560
      648 H         124.321589072         78.887151068         68.291788104 H       1 P1     0.191576196
      649 H         125.773915748         76.770400509         69.700696039 H       1 P1     0.133912693
      650 H         125.345639723         79.285877005         71.039607217 H       1 P1     0.157805587
      651 H         126.441783050         79.441756946         69.793559269 H       1 P1     0.139914743
      652 H         125.061985573         73.862225298         77.153541762 H       1 P1     0.125662784
      653 H         125.766933873         75.370975080         76.883771631 H       1 P1     0.107606001
      654 H         124.253174200         75.009066716         76.003513717 H       1 P1     0.139381627
      655 H         127.529134206         73.260117755         76.496822063 H       1 P1     0.112792554
      656 H         128.034031020         73.574724447         74.861123255 H       1 P1     0.123051044
      657 H         128.077357875         74.898682389         76.004579671 H       1 P1     0.112598310
      658 H         127.228700318         75.552512273         71.034272419 H       1 P1     0.121734563
      659 H         126.808705175         73.906741340         72.632287825 H       1 P1     0.115005678
      660 H         125.573356292         77.074040513         75.284157553 H       1 P1     0.109886995
      661 H         126.275247390         78.680591461         73.747564493 H       1 P1     0.151561665
      662 O         120.520781085         69.037815550         74.599545163 O.3     1 P1    -0.623549219
      663 C         119.498719365         70.244833014         72.828993643 C.3     1 P1    -0.130359469
      664 C         120.806235301         69.977162557         73.553823383 C.3     1 P1     0.095735492
      665 C         122.002501009         69.632456869         72.595478912 C.3     1 P1    -0.042742160
      666 O         123.348609008         69.523394432         73.129285908 O.3     1 P1    -0.528954151
      667 C         123.483492811         72.041362000         73.253145316 C.ar    1 P1    -0.176948931
      668 C         124.244715215         73.127968868         73.738970202 C.ar    1 P1    -0.121594011
      669 C         125.374582781         72.989307394         74.606773713 C.ar    1 P1    -0.011435435
      670 C         125.770253469         71.692090463         74.976834103 C.ar    1 P1    -0.132270617
      671 C         125.031350917         70.584176050         74.517484994 C.ar    1 P1    -0.160214043
      672 C         123.906319238         70.741497805         73.605057751 C.ar    1 P1     0.239136279
      673 O         124.073704515         77.566344525         70.365774486 O.3     1 P1    -0.659889557
      674 C         124.968279708         78.002337799         68.173689367 C.3     1 P1    -0.147124489
      675 C         125.295604093         77.701440722         69.655085691 C.3     1 P1     0.095651682
      676 C         126.095089553         78.757719320         70.463254444 C.3     1 P1    -0.023623083
      677 O         127.202060983         78.226559219         71.231487786 O.3     1 P1    -0.551538271
      678 C         125.204361658         74.636817419         76.384953042 C.3     1 P1    -0.344851337
      679 C         127.491522637         73.980416870         75.674858474 C.3     1 P1    -0.353279665
      680 C         126.000514437         74.234191447         75.175808215 C.3     1 P1     0.032024537
      681 C         127.092152303         75.964936344         71.954282452 C.ar    1 P1    -0.182881735
      682 C         126.637546720         74.953451131         72.865867588 C.ar    1 P1    -0.124272913
      683 C         126.248098853         75.367934716         74.153362210 C.ar    1 P1     0.005274239
      684 C         126.050433930         76.755389082         74.424617826 C.ar    1 P1    -0.142945566
      685 C         126.415045942         77.742845962         73.464423245 C.ar    1 P1    -0.176174056
      686 C         126.889878436         77.335601476         72.199811703 C.ar    1 P1     0.254522907
      687 H          82.450902639         80.809753022         65.740600882 H       1 P1     0.160052759
      688 H          80.853410604         81.236833260         65.601713138 H       1 P1     0.138830606
      689 H          81.357765708         83.671271529         65.723577374 H       1 P1     0.095290908
      690 H          82.811785782         83.918397628         67.568219952 H       1 P1     0.131900531
      691 H          83.857073803         82.494796707         67.054931592 H       1 P1     0.135618829
      692 H          82.149126824         79.513862101         68.554226531 H       1 P1     0.138563361
      693 H          83.481739973         78.319125751         70.173942874 H       1 P1     0.137058192
      694 H          85.481941606         81.932582746         70.977454452 H       1 P1     0.133921373
      695 H          83.987799106         83.224990382         69.659153322 H       1 P1     0.139744075
      696 H          91.516599755         74.908757181         70.768895541 H       1 P1     0.141267598
      697 H          92.937506605         75.973246045         70.872252209 H       1 P1     0.148705527
      698 H          90.143705788         76.875720824         70.089374540 H       1 P1     0.118453030
      699 H          92.537706002         78.529708300         69.799669188 H       1 P1     0.164633775
      700 H          91.664247672         78.688743360         71.204171355 H       1 P1     0.157401770
      701 H          84.283736772         80.074986919         73.663033387 H       1 P1     0.132398900
      702 H          85.887709164         79.533579395         74.104615294 H       1 P1     0.129235844
      703 H          85.763103947         81.076272512         73.250505424 H       1 P1     0.113667042
      704 H          85.958536698         77.635155295         72.873456854 H       1 P1     0.118315465
      705 H          84.151841179         77.763330710         72.494272152 H       1 P1     0.129957639
      706 H          85.340884488         77.372639242         71.162322704 H       1 P1     0.124539741
      707 H          90.067608527         80.471426935         71.808422062 H       1 P1     0.124222924
      708 H          87.961485660         80.390421009         73.018819838 H       1 P1     0.122948819
      709 H          86.361752764         78.509965481         69.509763276 H       1 P1     0.174705820
      710 H          88.419206673         78.320967999         68.628415852 H       1 P1     0.152501998
      711 O          83.301412758         83.462682887         64.817226344 O.3     1 P1    -0.697937155
      712 C          81.798133432         81.503731192         65.252114316 C.3     1 P1    -0.147125955
      713 C          82.260090798         82.987382622         65.679824017 C.3     1 P1     0.115478536
      714 C          82.814293124         82.847314802         67.160333999 C.3     1 P1     0.001622495
      715 O          82.045519432         82.088498534         68.149694461 O.3     1 P1    -0.577210683
      716 C          82.678783528         80.072045971         69.251810222 C.ar    1 P1    -0.155742500
      717 C          83.485926924         79.334151236         70.173109821 C.ar    1 P1    -0.128839354
      718 C          84.453661003         80.062715494         70.939923518 C.ar    1 P1     0.001600916
      719 C          84.703114326         81.435019492         70.640703227 C.ar    1 P1    -0.129296402
      720 C          83.837241207         82.168290471         69.821259933 C.ar    1 P1    -0.192137069
      721 C          82.835904049         81.459737298         69.081191343 C.ar    1 P1     0.252165240
      722 O          91.578000101         76.276163150         68.735052866 O.3     1 P1    -0.634313848
      723 C          91.819638112         75.936476592         71.063461662 C.3     1 P1    -0.127530995
      724 C          91.221619345         76.838013636         69.973450993 C.3     1 P1     0.090226023
      725 C          91.555422771         78.356720667         70.163928129 C.3     1 P1    -0.033518632
      726 O          90.665018997         79.252737037         69.494693685 O.3     1 P1    -0.547688646
      727 C          85.379404668         80.056477187         73.375536348 C.3     1 P1    -0.358965762
      728 C          85.227562145         77.923954275         72.126212495 C.3     1 P1    -0.331752549
      729 C          85.441007404         79.448470275         71.938463531 C.3     1 P1     0.031968528
      730 C          89.264989313         80.015224750         71.365262273 C.ar    1 P1    -0.178578129
      731 C          88.026846683         80.005184808         72.022875116 C.ar    1 P1    -0.141743276
      732 C          86.892088342         79.463485475         71.327939600 C.ar    1 P1    -0.002480460
      733 C          87.105923948         78.843989151         70.051306934 C.ar    1 P1    -0.120110948
      734 C          88.342883468         78.760039575         69.508981195 C.ar    1 P1    -0.164560496
      735 C          89.419944919         79.384472144         70.096875816 C.ar    1 P1     0.269559279
      736 H         127.188376239         90.021209955         97.688040954 H       1 P1     0.152626692
      737 H         127.704014027         88.636399330         96.736348107 H       1 P1     0.126664979
      738 H         129.433822684         90.627120923         98.197658430 H       1 P1     0.150432264
      739 H         130.459161348         88.420568424         96.161462212 H       1 P1     0.133277380
      740 H         130.209670714         88.072759209         97.978272392 H       1 P1     0.110971285
      741 H         131.714353560         88.518063713        100.025998834 H       1 P1     0.127504426
      742 H         132.115405947         89.894088362        101.942346389 H       1 P1     0.112420805
      743 H         132.469823893         93.255184770         99.504220191 H       1 P1     0.112693891
      744 H         132.143979832         91.937647428         97.712183474 H       1 P1     0.130320247
      745 H          70.394527535         95.755130098        103.135653903 H       1 P1     0.121490525
      746 H          69.061797540         96.793146475        103.111586134 H       1 P1     0.133587097
      747 H          68.896166845         93.868841723        102.573743310 H       1 P1     0.102629225
      748 H          66.565956666         95.840986331        102.453053250 H       1 P1     0.142982611
      749 H          66.790306882         94.714520500        103.796043879 H       1 P1     0.110271017
      750 H         131.136904831         94.342287731        101.115368641 H       1 P1     0.118946310
      751 H         130.505259165         93.770469960        102.735714155 H       1 P1     0.124313366
      752 H         131.801633039         94.780513881        102.718611349 H       1 P1     0.120638061
      753 H         132.835942218         91.301727450        103.605384799 H       1 P1     0.115337625
      754 H         132.519961196         92.730090348        104.347010697 H       1 P1     0.120846070
      755 H         131.210929781         91.792046756        103.806184718 H       1 P1     0.126828800
      756 H          65.411011982         91.659254540        101.916297240 H       1 P1     0.144545170
      757 H         134.724864330         91.243584211        102.058412976 H       1 P1     0.112178078
      758 H         133.781038484         95.328020364        101.818197831 H       1 P1     0.136156386
      759 H          64.289641972         95.764120245        101.597290979 H       1 P1     0.155859439
      760 O         129.210035510         90.517706580         96.117390898 O.3     1 P1    -0.665659637
      761 C         127.974053291         89.146342921         97.606751200 C.3     1 P1    -0.138759660
      762 C         129.316117070         89.863919194         97.367817461 C.3     1 P1     0.113046018
      763 C         130.526107011         88.868113231         97.217653531 C.3     1 P1    -0.037375328
      764 O         131.900568554         89.293503505         97.574833438 O.3     1 P1    -0.549634787
      765 C         132.000392940         89.507353789         99.968553670 C.ar    1 P1    -0.179821511
      766 C         132.010867524         90.352644542        101.106432028 C.ar    1 P1    -0.131433798
      767 C         132.289871965         91.733829416        101.033360870 C.ar    1 P1    -0.005599774
      768 C         132.315352025         92.276551848         99.715754145 C.ar    1 P1    -0.121031747
      769 C         132.123155980         91.478990576         98.550334334 C.ar    1 P1    -0.159489497
      770 C         131.967927036         90.085782734         98.672368855 C.ar    1 P1     0.263341237
      771 O          68.960760327         95.256576571        101.155858524 O.3     1 P1    -0.663170381
      772 C          69.357730132         95.773380874        103.404660702 C.3     1 P1    -0.129000634
      773 C          68.530170625         94.858861830        102.455733899 C.3     1 P1     0.113158524
      774 C          67.043715093         94.879252769        102.775881894 C.3     1 P1    -0.009027415
      775 O          66.441872467         93.883962179        101.949006843 O.3     1 P1    -0.538686652
      776 C         131.458871550         93.949329197        102.099888831 C.3     1 P1    -0.345813661
      777 C         132.211139398         92.118808854        103.577340828 C.3     1 P1    -0.344373832
      778 C         132.534662190         92.713237536        102.126658785 C.3     1 P1     0.043979243
      779 C          64.687291400         92.439208117        101.923349057 C.ar    1 P1    -0.178695172
      780 C         134.990359976         92.197477015        102.033818475 C.ar    1 P1    -0.138418546
      781 C         133.982545228         93.248853619        101.943549705 C.ar    1 P1    -0.004860800
      782 C         134.417693686         94.528772908        101.795575635 C.ar    1 P1    -0.133968597
      783 C         135.742541385         94.848178766        101.742349908 C.ar    1 P1    -0.153601005
      784 C          65.062456615         93.769710672        101.856633171 C.ar    1 P1     0.256176603
      785 H         130.952585749         94.609574356        133.707989303 H       1 P1     0.137027388
      786 H         130.517680200         96.241573496        133.133891001 H       1 P1     0.153857069
      787 H         129.675423527         94.491009029        131.719821439 H       1 P1     0.116898605
      788 H         127.979894985         92.705791785        132.310617696 H       1 P1     0.126163067
      789 H         128.344425052         93.124903423        134.124354081 H       1 P1     0.151204757
      790 H         130.296771249         90.443714962        131.418483583 H       1 P1     0.147767406
      791 H         130.022379153         88.046677859        131.699384329 H       1 P1     0.120946684
      792 H         128.905286678         88.818552161        135.697719147 H       1 P1     0.114915514
      793 H         129.312700730         91.151030750        135.198907271 H       1 P1     0.144136790
      794 H         135.811129330         83.159094973        135.556328008 H       1 P1     0.139648912
      795 H          65.075779230         84.540825876        134.947316713 H       1 P1     0.128242538
      796 H          64.396663226         81.991676515        133.514871245 H       1 P1     0.150176709
      797 H         134.636638461         83.455134361        132.029576313 H       1 P1     0.138059697
      798 H         135.086284653         84.832397876        132.997453843 H       1 P1     0.129939345
      799 H         128.952984163         86.343383393         64.376462731 H       1 P1     0.118321477
      800 H         127.384596389         86.806478964        135.219986585 H       1 P1     0.109711604
      801 H         128.113718875         85.180031115        135.154060193 H       1 P1     0.114639961
      802 H         127.512208416         85.349409554        133.013637878 H       1 P1     0.105259632
      803 H         127.160998809         87.155568955        132.777208023 H       1 P1     0.124227707
      804 H         128.350707621         86.358791998        131.789619779 H       1 P1     0.117384126
      805 H         133.451013639         85.822963923        134.936622495 H       1 P1     0.163788652
      806 H         131.484212262         87.144621922        134.935888765 H       1 P1     0.112841510
      807 H         129.649893561         84.231771904        132.379325916 H       1 P1     0.097364215
      808 H         131.761574179         83.034056136        132.386515464 H       1 P1     0.128938875
      809 O         127.872402509         95.266368353        132.597847389 O.3     1 P1    -0.647402164
      810 C         130.118152923         95.333354250        133.654850258 C.3     1 P1    -0.135058716
      811 C         129.165214084         94.591558132        132.704604946 C.3     1 P1     0.129639635
      812 C         128.777925284         93.151309893        133.057625837 C.3     1 P1     0.037750611
      813 O         129.934019502         92.300689750        133.153956857 O.3     1 P1    -0.582319806
      814 C         129.953165385         90.090469365        132.262453201 C.ar    1 P1    -0.166457678
      815 C         129.825312343         88.711997262        132.402673415 C.ar    1 P1    -0.128388073
      816 C         129.361468507         88.186610362        133.704202405 C.ar    1 P1    -0.003381420
      817 C         129.157063889         89.125527446        134.796320082 C.ar    1 P1    -0.132869272
      818 C         129.290223747         90.491282887        134.530093177 C.ar    1 P1    -0.174686520
      819 C         129.637770596         90.972293343        133.317344987 C.ar    1 P1     0.275655190
      820 O          65.524620329         83.144899784        132.563455331 O.3     1 P1    -0.664625442
      821 C          64.996133037         83.460938192        134.936775522 C.3     1 P1    -0.129411306
      822 C          64.512315562         83.032447917        133.487948694 C.3     1 P1     0.114074252
      823 C         134.870348113         83.765905655        133.039058248 C.3     1 P1    -0.026879839
      824 O         133.810745037         83.495531800        134.012753541 O.3     1 P1    -0.554178261
      825 C         128.346000506         86.254322895        135.164169114 C.3     1 P1    -0.345742799
      826 C         127.919805610         86.357540262        132.814663575 C.3     1 P1    -0.362594473
      827 C         129.040005121         86.738905936        133.869997646 C.3     1 P1     0.035622652
      828 C         132.624069116         85.487110779        134.416567007 C.ar    1 P1    -0.176585701
      829 C         131.481450260         86.283209840        134.401911390 C.ar    1 P1    -0.121156446
      830 C         130.340068163         85.872759938        133.684602407 C.ar    1 P1     0.001118302
      831 C         130.464068739         84.669927252        132.910723763 C.ar    1 P1    -0.142549754
      832 C         131.636201801         83.893957500        132.917567858 C.ar    1 P1    -0.167175980
      833 C         132.718073075         84.277014951        133.768735338 C.ar    1 P1     0.282734497
      834 H          66.633620003         87.220142457        105.255967777 H       1 P1     0.129156160
      835 H          65.959713248         85.920419554        106.095433518 H       1 P1     0.154973999
      836 H          66.119526628         86.215974992        103.059320623 H       1 P1     0.119105314
      837 H         135.581951669         84.564708327        103.284681830 H       1 P1     0.136898584
      838 H          64.544749943         84.125065263        104.955038030 H       1 P1     0.141774331
      839 H          66.134649534         81.226179151        104.060273512 H       1 P1     0.144701028
      840 H          65.114355888         79.341365914        103.047543703 H       1 P1     0.122993854
      841 H         135.622696889         81.850714981         99.727188222 H       1 P1     0.102612278
      842 H          64.610801005         83.734402563        100.989923830 H       1 P1     0.123601616
      843 H         128.057003338         76.579711654        103.196927624 H       1 P1     0.189180858
      844 H         129.511238918         77.547441481        102.803025781 H       1 P1     0.122185481
      845 H         130.183460437         75.694531536        101.139701376 H       1 P1     0.113768912
      846 H         131.071946369         74.404010981        102.576364647 H       1 P1     0.135992922
      847 H         130.113093142         74.840703288        103.956072476 H       1 P1     0.157902150
      848 H         135.715577731         79.682694494         98.433838523 H       1 P1     0.131033263
      849 H         134.652551732         78.277734590         98.636933389 H       1 P1     0.119521622
      850 H         134.205620560         79.874304973         99.115777982 H       1 P1     0.108622473
      851 H          65.754110974         77.929656141        101.174963251 H       1 P1     0.115126130
      852 H          64.897269758         77.314423435         99.759439616 H       1 P1     0.147969009
      853 H          65.734781935         78.844477061         99.676697957 H       1 P1     0.148343105
      854 H         132.871593086         75.366821748        101.341824289 H       1 P1     0.142034043
      855 H         134.324316992         76.701151195        100.084854339 H       1 P1     0.114085173
      856 H         134.242014884         79.697402664        103.046891273 H       1 P1     0.124276081
      857 H         132.520810337         78.433044313        104.154959882 H       1 P1     0.122963957
      858 O          64.338047047         86.783682792        104.243078717 O.3     1 P1    -0.650191972
      859 C          66.442195602         86.146268475        105.133478109 C.3     1 P1    -0.140763536
      860 C          65.470590001         85.967260628        103.932938386 C.3     1 P1     0.112702265
      861 C          64.873812023         84.530900358        103.906744627 C.3     1 P1    -0.001507061
      862 O          65.852424589         83.688152742        103.324293560 O.3     1 P1    -0.556944217
      863 C          65.501784080         81.380325261        103.206228914 C.ar    1 P1    -0.162189722
      864 C          65.011239374         80.229282485        102.535525670 C.ar    1 P1    -0.122329505
      865 C          64.353143440         80.287257773        101.286557361 C.ar    1 P1    -0.008843565
      866 C          64.295432740         81.633572435        100.694514141 C.ar    1 P1    -0.141749332
      867 C          64.687383335         82.769219676        101.406178721 C.ar    1 P1    -0.177130337
      868 C          65.293322964         82.645054627        102.644346759 C.ar    1 P1     0.266860007
      869 O         128.661643913         74.430976303        101.706394908 O.3     1 P1    -0.663858273
      870 C         128.747208716         76.898142583        102.384928624 C.3     1 P1    -0.121064193
      871 C         129.479302638         75.616519323        101.966840850 C.3     1 P1     0.100794206
      872 C         130.542771492         75.254947499        103.014482109 C.3     1 P1    -0.006671160
      873 O         131.431943766         76.306078206        103.481835308 O.3     1 P1    -0.570134666
      874 C         134.996152748         79.209896386         99.083175436 C.3     1 P1    -0.336342373
      875 C          65.158852655         78.176973930        100.297097414 C.3     1 P1    -0.344101150
      876 C         135.534169705         79.044689553        100.556669049 C.3     1 P1     0.034896927
      877 C         133.005160006         76.333192234        101.627106166 C.ar    1 P1    -0.166317921
      878 C         133.982903688         77.078889397        100.988936941 C.ar    1 P1    -0.125763654
      879 C         134.419066865         78.351576587        101.382436209 C.ar    1 P1     0.005088483
      880 C         133.866133647         78.821977451        102.591100635 C.ar    1 P1    -0.138498665
      881 C         132.822394130         78.141095439        103.242240797 C.ar    1 P1    -0.163570807
      882 C         132.381784991         76.930376944        102.740494308 C.ar    1 P1     0.258457653
      883 H          72.173063708        102.497789951        101.010486393 H       1 P1     0.122912182
      884 H          73.252167863        101.476949575        100.127054439 H       1 P1     0.161648173
      885 H          71.239118088        102.236106874         98.832581633 H       1 P1     0.120082714
      886 H          72.314950538        104.980859889         98.841370930 H       1 P1     0.127353950
      887 H          71.139536913        104.497649762        100.193221237 H       1 P1     0.097979340
      888 H          67.816347457        104.803660696         99.325794728 H       1 P1     0.128982277
      889 H          66.687387518        106.915071784         99.542302740 H       1 P1     0.147280936
      890 H          70.015431789        108.968640892         98.169785131 H       1 P1     0.128051752
      891 H          71.215947297        106.820019982         97.783979481 H       1 P1     0.138779350
      892 H          71.089794432        109.074504866         91.843164193 H       1 P1     0.110310657
      893 H          71.267003931        109.220791369         93.428663823 H       1 P1     0.085388025
      894 H          68.639067935        108.563124452         93.383685132 H       1 P1     0.153849163
      895 H          69.186618785        111.023319065         91.895661515 H       1 P1     0.138578725
      896 H          69.825692602        111.045812235         93.497848050 H       1 P1     0.098100772
      897 H          65.982976495        109.163057816        100.456301085 H       1 P1     0.134926940
      898 H          65.609231553        110.552056770         99.484943579 H       1 P1     0.121908232
      899 H          65.389741061        108.927876841         98.876932641 H       1 P1     0.151842119
      900 H          67.753463662        111.375132582        100.184641519 H       1 P1     0.116710538
      901 H          68.434291444        109.799895582        100.850940917 H       1 P1     0.137567750
      902 H          69.270641701        110.692484212         99.552544749 H       1 P1     0.127519918
      903 H          66.220271148        109.055067736         94.418504907 H       1 P1     0.147600411
      904 H          66.257244462        108.526610378         96.732465680 H       1 P1     0.134324761
      905 H          68.606014706        111.892006335         97.820019738 H       1 P1     0.121683163
      906 H          68.524865785        112.465561843         95.249652225 H       1 P1     0.157554956
      907 O          72.857599747        102.733170949         97.898049771 O.3     1 P1    -0.633230347
      908 C          72.848910289        102.511408326        100.208075619 C.3     1 P1    -0.152141470
      909 C          72.004469155        102.930811927         99.017525276 C.3     1 P1     0.091775803
      910 C          71.433387908        104.361947141         99.149355370 C.3     1 P1    -0.027567265
      911 O          70.266083686        104.510522081         98.262548283 O.3     1 P1    -0.556450561
      912 C          68.298521988        105.734059601         99.043541847 C.ar    1 P1    -0.165264734
      913 C          67.587447055        106.949720336         99.162477333 C.ar    1 P1    -0.123655613
      914 C          68.224888054        108.198887368         98.854408970 C.ar    1 P1    -0.002113171
      915 C          69.584154541        108.095066341         98.432724984 C.ar    1 P1    -0.105232872
      916 C          70.225019211        106.863160155         98.103871988 C.ar    1 P1    -0.167689875
      917 C          69.620441998        105.659069041         98.425740122 C.ar    1 P1     0.271224174
      918 O          68.801973046        108.705625958         91.347439838 O.3     1 P1    -0.643867597
      919 C          70.681580929        108.690416218         92.726629492 C.3     1 P1    -0.141516691
      920 C          69.246925794        109.086150959         92.653609735 C.3     1 P1     0.100030314
      921 C          69.043454960        110.621599019         92.925482216 C.3     1 P1    -0.047630334
      922 O          67.719187535        111.053095436         93.374953555 O.3     1 P1    -0.538326215
      923 C          66.005969929        109.585928661         99.419047012 C.3     1 P1    -0.341369832
      924 C          68.291958672        110.422145438         99.943462703 C.3     1 P1    -0.353108432
      925 C          67.496716710        109.552006445         98.939622357 C.3     1 P1     0.033746527
      926 C          66.730293372        109.672600661         95.146200770 C.ar    1 P1    -0.173515154
      927 C          66.756126660        109.314237715         96.510872911 C.ar    1 P1    -0.120795619
      928 C          67.453383282        110.142849795         97.455337372 C.ar    1 P1    -0.008481683
      929 C          68.104465831        111.328170297         97.069950011 C.ar    1 P1    -0.119080651
      930 C          68.035217834        111.639671908         95.652602525 C.ar    1 P1    -0.169068593
      931 C          67.448189408        110.767326225         94.723134724 C.ar    1 P1     0.239987446
      932 H          68.198226995         87.385715873        103.472011008 H       1 P1     0.112162232
      933 H          69.370128756         87.342096962        104.744461998 H       1 P1     0.130085777
      934 H          70.119640305         85.024998798        103.561636343 H       1 P1     0.128174729
      935 H          68.880002544         86.575933009        101.159655950 H       1 P1     0.119896785
      936 H          68.055761954         85.224577625        101.793035298 H       1 P1     0.146892768
      937 H          72.207999296         83.685914978        100.945869445 H       1 P1     0.149061171
      938 H          72.874883978         81.507533026        101.379249133 H       1 P1     0.112982053
      939 H          68.913776344         80.347781805        101.800383561 H       1 P1     0.124028924
      940 H          68.131094886         82.640157193        101.433270868 H       1 P1     0.150240500
      941 H          70.007749723         75.115784680        108.112816254 H       1 P1     0.163515872
      942 H          69.936204340         76.219718702        106.746232460 H       1 P1     0.125667583
      943 H          69.619313353         76.696749838        109.641156309 H       1 P1     0.139924061
      944 H          70.782628242         78.923587503        108.664490414 H       1 P1     0.101106392
      945 H          69.392575352         79.087874056        109.609991225 H       1 P1     0.107525397
      946 H          71.046018978         78.440105363        100.382735657 H       1 P1     0.126938649
      947 H          71.114255399         77.228248819        101.681692852 H       1 P1     0.121569070
      948 H          69.680669675         78.163975655        101.447677122 H       1 P1     0.121830884
      949 H          73.160888240         79.139746851        101.318341448 H       1 P1     0.131621590
      950 H          73.512739146         79.891084074        102.824680417 H       1 P1     0.150532190
      951 H          72.987710129         78.314612761        102.811294456 H       1 P1     0.153293396
      952 H          71.247657375         80.667730737        106.689564461 H       1 P1     0.140576853
      953 H          72.060617202         80.740722871        104.521256708 H       1 P1     0.132192678
      954 H          69.238158595         77.682674799        103.577649728 H       1 P1     0.106115138
      955 H          68.339583400         78.018926541        105.770431951 H       1 P1     0.125805081
      956 O          70.872797127         86.754578621        102.968857534 O.3     1 P1    -0.667266605
      957 C          68.790144157         86.683445561        104.085253573 C.3     1 P1    -0.122244577
      958 C          69.749592320         85.928409198        103.092173049 C.3     1 P1     0.110670269
      959 C          69.084107426         85.630670500        101.692421181 C.3     1 P1    -0.046262992
      960 O          69.841663803         84.754964127        100.832757014 O.3     1 P1    -0.544047474
      961 C          71.504073654         83.058918880        101.213618199 C.ar    1 P1    -0.169835959
      962 C          71.868711962         81.713777699        101.445591274 C.ar    1 P1    -0.129873899
      963 C          70.913014115         80.711067214        101.783878967 C.ar    1 P1     0.004334988
      964 C          69.577407734         81.092740495        101.638983327 C.ar    1 P1    -0.120263449
      965 C          69.160133925         82.444588984        101.365013476 C.ar    1 P1    -0.179145688
      966 C          70.129307013         83.467054635        101.152783782 C.ar    1 P1     0.249945805
      967 O          67.837609413         76.917705037        108.680664711 O.3     1 P1    -0.649047628
      968 C          70.225727818         76.163127509        107.824895381 C.3     1 P1    -0.151872121
      969 C          69.310762135         77.101086856        108.674736689 C.3     1 P1     0.104505056
      970 C          69.712692089         78.620058089        108.642258610 C.3     1 P1    -0.024788700
      971 O          69.158194582         79.452243983        107.618858771 O.3     1 P1    -0.543796263
      972 C          70.776687448         78.241706120        101.406274043 C.3     1 P1    -0.361335765
      973 C          72.820217384         79.200529628        102.372346676 C.3     1 P1    -0.351678211
      974 C          71.281537630         79.393812456        102.330322752 C.3     1 P1     0.027861631
      975 C          70.806731669         80.055417537        106.017227504 C.ar    1 P1    -0.173804712
      976 C          71.256226262         80.165944943        104.712864910 C.ar    1 P1    -0.105212193
      977 C          70.815525201         79.247295565        103.709437028 C.ar    1 P1     0.006377322
      978 C          69.773245135         78.319783264        104.156938968 C.ar    1 P1    -0.132675342
      979 C          69.208358388         78.492674417        105.431865922 C.ar    1 P1    -0.174555329
      980 C          69.728072540         79.275654438        106.410589010 C.ar    1 P1     0.260357627
      981 H          81.172547755         83.541857013        113.066169445 H       1 P1     0.105793619
      982 H          82.258365563         84.550171271        112.052375882 H       1 P1     0.113621986
      983 H          82.382554360         86.370200337        113.697424637 H       1 P1     0.113928494
      984 H          80.934603102         84.503559454        115.906696210 H       1 P1     0.129934173
      985 H          79.873541389         85.219083069        114.627242329 H       1 P1     0.112632641
      986 H          81.758496399         86.994497074        118.335902928 H       1 P1     0.134918166
      987 H          80.574477934         87.017447808        120.423861760 H       1 P1     0.154389104
      988 H          77.011732324         86.459663993        118.348557683 H       1 P1     0.118265687
      989 H          78.244075586         85.920350159        116.356651920 H       1 P1     0.158419232
      990 H          72.341188884         92.495604654        121.658550045 H       1 P1     0.148867383
      991 H          72.772618473         91.727845535        123.123333895 H       1 P1     0.142130727
      992 H          74.445446356         93.799649949        123.420882297 H       1 P1     0.106162157
      993 H          75.827264699         92.826894513        121.558535390 H       1 P1     0.115571699
      994 H          74.454295481         91.826255777        121.091173797 H       1 P1     0.119256410
      995 H          77.352143397         84.336275728        120.499669538 H       1 P1     0.140721230
      996 H          76.449452484         85.087301573        121.762490205 H       1 P1     0.135847742
      997 H          76.016501018         85.319230403        120.104689390 H       1 P1     0.110731317
      998 H          78.206100581         85.938002555        123.065890399 H       1 P1     0.126965725
      999 H          79.446367069         85.365347442        121.883459132 H       1 P1     0.138469460
     1000 H          79.445876253         86.981385527        122.381184310 H       1 P1     0.129653050
     1001 H          77.772932406         90.923053219        122.097802702 H       1 P1     0.124975621
     1002 H          78.884675016         88.803075984        121.290084760 H       1 P1     0.116786501
     1003 H          75.019330588         87.020957691        121.666889109 H       1 P1     0.104108763
     1004 H          74.104228920         89.046326118        122.368586734 H       1 P1     0.146507121
     1005 O          82.874312876         84.443249015        114.223906869 O.3     1 P1    -0.488163563
     1006 C          81.953810364         84.258961264        113.041099653 C.3     1 P1    -0.086078467
     1007 C          81.851791967         85.405233918        114.029325813 C.3     1 P1     0.060388693
     1008 C          80.786436010         85.346609681        115.188637880 C.3     1 P1    -0.012286063
     1009 O          80.749746023         86.519635813        115.933183883 O.3     1 P1    -0.546907697
     1010 C          80.768057514         86.896871581        118.381203901 C.ar    1 P1    -0.159248976
     1011 C          80.037851374         86.877289430        119.588192148 C.ar    1 P1    -0.137033733
     1012 C          78.598235541         86.681270219        119.690885425 C.ar    1 P1    -0.001025728
     1013 C          77.993670690         86.487203748        118.391396803 C.ar    1 P1    -0.125106997
     1014 C          78.762818438         86.281343552        117.191855661 C.ar    1 P1    -0.183486397
     1015 C          80.146915455         86.564941033        117.182762024 C.ar    1 P1     0.260721938
     1016 O          73.929280600         94.397934705        121.509683547 O.3     1 P1    -0.669437386
     1017 C          72.660018731         92.733346045        122.684636073 C.3     1 P1    -0.155922188
     1018 C          74.065227180         93.356270690        122.524797132 C.3     1 P1     0.129134528
     1019 C          74.930630436         92.270702351        121.935603946 C.3     1 P1    -0.001885388
     1020 O          75.379637892         91.264933364        122.921782325 O.3     1 P1    -0.579477393
     1021 C          76.830669726         85.221524065        120.795391465 C.3     1 P1    -0.340113850
     1022 C          78.765468011         86.206888780        122.182797436 C.3     1 P1    -0.337360723
     1023 C          77.805236740         86.418659225        120.973697908 C.3     1 P1     0.040465989
     1024 C          77.235864144         89.963152810        122.043497224 C.ar    1 P1    -0.188800461
     1025 C          77.848279402         88.780320298        121.558373181 C.ar    1 P1    -0.130802487
     1026 C          77.056650119         87.603244388        121.392059709 C.ar    1 P1     0.002587723
     1027 C          75.671976904         87.801780637        121.719343077 C.ar    1 P1    -0.141106448
     1028 C          75.097481449         89.027672072        122.182430635 C.ar    1 P1    -0.172709378
     1029 C          75.885611919         90.097081795        122.357391175 C.ar    1 P1     0.249823773
     1030 H          69.013887609         84.216695612        126.414348411 H       1 P1     0.154074582
     1031 H          67.949111828         83.312014145        125.610451750 H       1 P1     0.131260217
     1032 H          67.312054123         84.850494738        128.296395970 H       1 P1     0.147082372
     1033 H          65.639094074         82.622465216        127.491067185 H       1 P1     0.131531738
     1034 H          65.408084985         83.836445407        126.312301657 H       1 P1     0.142902348
     1035 H          65.411559100         85.896774743        129.978616696 H       1 P1     0.160053849
     1036 H          64.729080852         88.287422484        129.930884201 H       1 P1     0.113549915
     1037 H         134.790255161         87.599786872        126.101119510 H       1 P1     0.122210994
     1038 H         135.271591461         85.213267451        126.330227091 H       1 P1     0.160606018
     1039 H          66.423188710         92.557524997        121.066239847 H       1 P1     0.170406981
     1040 H          67.231136650         91.746599271        119.841675282 H       1 P1     0.166560228
     1041 H          67.633443332         91.000650580        122.100408040 H       1 P1     0.108090380
     1042 H          66.006750810         89.674319722        123.280746192 H       1 P1     0.115371476
     1043 H          64.656865191         90.104906824        122.347038893 H       1 P1     0.142723767
     1044 H         132.889286778         88.667927563        127.091974662 H       1 P1     0.152857369
     1045 H         132.832184394         88.880790795        128.888956576 H       1 P1     0.133199905
     1046 H         132.653051510         90.260352948        127.876560933 H       1 P1     0.130328388
     1047 H         134.226084007         91.129025434        129.338107176 H       1 P1     0.152153800
     1048 H         134.725894692         89.724935314        130.321902657 H       1 P1     0.143065631
     1049 H          64.303422548         90.657979467        129.536290357 H       1 P1     0.140123803
     1050 H          66.564495084         90.785228876        125.515030288 H       1 P1     0.124737930
     1051 H          65.602256267         90.001675315        127.544391622 H       1 P1     0.116933440
     1052 H         133.486775959         90.963856871        125.982044525 H       1 P1     0.116478605
     1053 H         134.533361490         91.780670742        123.986553874 H       1 P1     0.132500427
     1054 O          67.877223817         82.814519578        128.206200277 O.3     1 P1    -0.663690226
     1055 C          67.973384236         84.167804667        126.238822138 C.3     1 P1    -0.117777346
     1056 C          67.189103494         83.953072210        127.581188589 C.3     1 P1     0.108302802
     1057 C          65.688871463         83.630801331        127.325544863 C.3     1 P1    -0.044921583
     1058 O          64.763096939         84.085085994        128.343289724 O.3     1 P1    -0.542496714
     1059 C          64.900730765         86.311286139        129.210265960 C.ar    1 P1    -0.176631688
     1060 C          64.492266068         87.643378657        129.130316259 C.ar    1 P1    -0.134039342
     1061 C         135.402863647         88.127310032        128.060418373 C.ar    1 P1     0.003100638
     1062 C         135.145086929         87.249455204        126.971909803 C.ar    1 P1    -0.115267220
     1063 C         135.452694523         85.879375657        127.060580234 C.ar    1 P1    -0.167058704
     1064 C          64.427770449         85.412803825        128.222023588 C.ar    1 P1     0.271174046
     1065 O          67.065762183         89.335177054        121.015944361 O.3     1 P1    -0.682659114
     1066 C          66.413299838         91.673562695        120.468957436 C.3     1 P1    -0.115908410
     1067 C          66.655367582         90.613671469        121.530464778 C.3     1 P1     0.090443075
     1068 C          65.590629991         90.507375593        122.668456832 C.3     1 P1    -0.010413955
     1069 O          65.388800067         91.674600488        123.449117106 O.3     1 P1    -0.538390792
     1070 C         133.201030432         89.291004575        128.001874600 C.3     1 P1    -0.331542001
     1071 C         134.951416630         90.312031476        129.387602099 C.3     1 P1    -0.342021528
     1072 C         134.721157325         89.497450234        128.091065329 C.3     1 P1     0.024522295
     1073 C          65.543211929         90.793285185        125.661562843 C.ar    1 P1    -0.184841346
     1074 C          64.998833708         90.336618464        126.860081779 C.ar    1 P1    -0.122311495
     1075 C         135.264077273         90.287649903        126.923256318 C.ar    1 P1     0.003806120
     1076 C         134.506560957         90.812745502        125.883817637 C.ar    1 P1    -0.124463805
     1077 C         135.028739939         91.398569319        124.746582673 C.ar    1 P1    -0.168299376
     1078 C          64.755955891         91.351544213        124.630618906 C.ar    1 P1     0.249057819
     1079 H          82.201920786         91.054355258         72.386598524 H       1 P1     0.135888173
     1080 H          81.283930939         91.598563594         70.901061264 H       1 P1     0.149122079
     1081 H          79.209179453         90.895372386         72.231267395 H       1 P1     0.120950443
     1082 H          79.576790522         91.533479267         74.856024614 H       1 P1     0.129687684
     1083 H          81.251577259         91.119606719         74.422224668 H       1 P1     0.119942525
     1084 H          77.760579627         89.446974211         73.201193520 H       1 P1     0.120390204
     1085 H          75.771355961         88.311623614         73.998358922 H       1 P1     0.108494017
     1086 H          77.440248839         88.030679628         77.847092436 H       1 P1     0.118216978
     1087 H          79.462574336         88.889458284         76.902915614 H       1 P1     0.134742995
     1088 H          75.195532495         82.832419979         69.049397492 H       1 P1     0.138241038
     1089 H          74.906472553         81.268713699         68.329884969 H       1 P1     0.130604192
     1090 H          76.114033857         81.183715006         70.599940073 H       1 P1     0.118389055
     1091 H          74.900190918         81.251828884         72.697043353 H       1 P1     0.131602321
     1092 H          73.513325313         82.081973200         71.890186579 H       1 P1     0.145009156
     1093 H          74.577957491         85.361189971         77.780195481 H       1 P1     0.150463462
     1094 H          76.431190481         85.579608520         77.694315641 H       1 P1     0.138967687
     1095 H          75.457168675         86.711335076         78.455196717 H       1 P1     0.136600058
     1096 H          73.128221464         86.913057367         76.592607643 H       1 P1     0.162438778
     1097 H          73.898137221         88.297374773         77.262481976 H       1 P1     0.142748253
     1098 H          73.580985429         88.249253977         75.517631013 H       1 P1     0.118819048
     1099 H          77.353289086         84.045137760         73.210317696 H       1 P1     0.151172268
     1100 H          77.437452589         85.405875680         75.166636152 H       1 P1     0.138701037
     1101 H          73.280922003         85.878233562         74.695218797 H       1 P1     0.116110659
     1102 H          73.164027383         84.336734170         72.976547405 H       1 P1     0.140315804
     1103 O          79.887143823         92.730827914         72.656627196 O.3     1 P1    -0.659982979
     1104 C          81.301086652         90.898769121         71.797371459 C.3     1 P1    -0.088664877
     1105 C          80.070613371         91.334791422         72.671664064 C.3     1 P1     0.078990353
     1106 C          80.246814369         90.884719327         74.135958560 C.3     1 P1    -0.001377470
     1107 O          80.038149964         89.438430761         74.362516109 O.3     1 P1    -0.560973920
     1108 C          77.645641842         89.134229745         74.175496856 C.ar    1 P1    -0.185057780
     1109 C          76.436107189         88.536131235         74.646091655 C.ar    1 P1    -0.124165375
     1110 C          76.406596251         87.912264245         75.947823535 C.ar    1 P1     0.001658168
     1111 C          77.453726523         88.237256702         76.823320696 C.ar    1 P1    -0.112004743
     1112 C          78.685491613         88.737153459         76.285511434 C.ar    1 P1    -0.169713096
     1113 C          78.811006650         89.117496458         74.948742490 C.ar    1 P1     0.236285259
     1114 O          74.465550110         79.862379691         70.605509637 O.3     1 P1    -0.674174338
     1115 C          74.589908911         81.874952253         69.213689813 C.3     1 P1    -0.117179507
     1116 C          74.968221952         81.176871116         70.608188743 C.3     1 P1     0.120834903
     1117 C          74.621098916         81.974145103         71.911785040 C.3     1 P1     0.005690475
     1118 O          75.420228966         83.221733759         71.887219351 O.3     1 P1    -0.582451388
     1119 C          75.454747025         86.049645226         77.604788461 C.3     1 P1    -0.335016171
     1120 C          73.920565712         87.651050748         76.407511142 C.3     1 P1    -0.341990469
     1121 C          75.278993414         86.905955667         76.238650259 C.3     1 P1     0.028498543
     1122 C          76.490726559         84.392431074         73.626441699 C.ar    1 P1    -0.175855819
     1123 C          76.551915720         85.307585545         74.705797442 C.ar    1 P1    -0.115027823
     1124 C          75.345599325         85.886346323         75.149289461 C.ar    1 P1    -0.003141952
     1125 C          74.180803313         85.529471887         74.396259518 C.ar    1 P1    -0.121334834
     1126 C          74.079261019         84.611886958         73.351896425 C.ar    1 P1    -0.169355763
     1127 C          75.269358812         83.953615718         73.015818448 C.ar    1 P1     0.288502889
     1128 H          73.168820471         94.808463529        114.932754632 H       1 P1     0.139258563
     1129 H          73.990171816         95.474445908        116.231334132 H       1 P1     0.135412036
     1130 H          71.120518764         95.378235983        115.921356979 H       1 P1     0.165694395
     1131 H          71.049212595         93.894808655        117.929827056 H       1 P1     0.130736265
     1132 H          72.708637641         94.185539873        118.088994685 H       1 P1     0.131950437
     1133 H          73.752931813         91.940769116        118.365883453 H       1 P1     0.127965585
     1134 H          73.401989120         89.710482561        119.419382751 H       1 P1     0.119987830
     1135 H          69.794817906         89.348667869        117.365594670 H       1 P1     0.121572128
     1136 H          70.201581988         91.333285768        116.208327128 H       1 P1     0.165668280
     1137 H          67.852472205         86.591650821        127.335238166 H       1 P1     0.156759147
     1138 H          67.264793305         87.506131770        125.904207328 H       1 P1     0.116379098
     1139 H          69.794870839         86.456479847        125.158064148 H       1 P1     0.134131649
     1140 H          69.498170389         89.255635770        126.405369811 H       1 P1     0.122260425
     1141 H          68.748464365         88.810470244        124.902412232 H       1 P1     0.092449955
     1142 H          69.123954901         87.367752578        119.015257094 H       1 P1     0.120043806
     1143 H          70.175469533         86.934805793        117.793292362 H       1 P1     0.121001489
     1144 H          70.360148371         86.069691046        119.149107946 H       1 P1     0.124729355
     1145 H          73.391495027         87.425123576        119.935593074 H       1 P1     0.123603332
     1146 H          72.538340458         86.131580486        119.275304664 H       1 P1     0.123436062
     1147 H          73.293399934         87.435532874        118.265761854 H       1 P1     0.118772761
     1148 H          70.517233354         90.656003560        123.151973148 H       1 P1     0.124078810
     1149 H          70.667648745         90.277251006        120.746036007 H       1 P1     0.126865496
     1150 H          71.505738510         86.243245444        121.464691636 H       1 P1     0.117792891
     1151 H          71.525715423         86.576932856        123.781745423 H       1 P1     0.143835808
     1152 O          71.865712353         96.402915508        117.538728710 O.3     1 P1    -0.638060047
     1153 C          73.180962221         95.585615919        115.654151447 C.3     1 P1    -0.125413603
     1154 C          71.986469908         95.330939598        116.598857589 C.3     1 P1     0.111293203
     1155 C          71.980640224         94.030008243        117.362766315 C.3     1 P1    -0.036432159
     1156 O          72.288853144         92.970484893        116.530127987 O.3     1 P1    -0.540575268
     1157 C          72.983196790         91.303131171        118.129790255 C.ar    1 P1    -0.179000572
     1158 C          72.802627966         90.074315268        118.734663461 C.ar    1 P1    -0.116241975
     1159 C          71.602953495         89.342564397        118.567339042 C.ar    1 P1    -0.009952911
     1160 C          70.659141798         89.800700709        117.541489823 C.ar    1 P1    -0.127360680
     1161 C          70.929313346         91.044441283        116.875055811 C.ar    1 P1    -0.154839715
     1162 C          72.110494219         91.742551832        117.118149848 C.ar    1 P1     0.251134946
     1163 O          70.235242148         86.909732310        127.147169738 O.3     1 P1    -0.660218464
     1164 C          67.950791100         86.750907663        126.243520878 C.3     1 P1    -0.153420136
     1165 C          69.411863110         87.118753674        125.967271976 C.3     1 P1     0.112219397
     1166 C          69.550818013         88.604587105        125.572753804 C.3     1 P1    -0.052463877
     1167 O          70.855946511         88.940285256        125.001961587 O.3     1 P1    -0.533036365
     1168 C          70.153790680         87.063678404        118.842244482 C.3     1 P1    -0.353860252
     1169 C          72.664203736         87.212695440        119.151105003 C.3     1 P1    -0.340761837
     1170 C          71.346975180         88.031470965        119.351083074 C.3     1 P1     0.040356862
     1171 C          70.752128904         89.694351848        122.775396511 C.ar    1 P1    -0.178415340
     1172 C          70.749069496         89.487869814        121.343907867 C.ar    1 P1    -0.132164836
     1173 C          71.099395422         88.242876675        120.844514304 C.ar    1 P1    -0.002662241
     1174 C          71.341576268         87.170436973        121.778146384 C.ar    1 P1    -0.134811101
     1175 C          71.298557878         87.383778405        123.187455348 C.ar    1 P1    -0.163075522
     1176 C          70.981147345         88.665801077        123.662413131 C.ar    1 P1     0.253087564
     1177 H          76.465236536        111.163294153        132.197013389 H       1 P1     0.135209570
     1178 H          74.839621960        111.570604581        131.540411089 H       1 P1     0.134346031
     1179 H          75.704216504        113.661774150        130.708118894 H       1 P1     0.120528490
     1180 H          78.005400323        114.559682667        130.733716713 H       1 P1     0.114464709
     1181 H          78.563776732        112.900937106        131.263441279 H       1 P1     0.142634989
     1182 H          80.128848256        113.331218687        133.644828164 H       1 P1     0.141778317
     1183 H          81.525868146        114.768266625        134.635842108 H       1 P1     0.114404201
     1184 H          78.998958757        117.975429331        133.948363917 H       1 P1     0.112589403
     1185 H          77.335758455        116.506785813        133.156411991 H       1 P1     0.131861783
     1186 H          84.694479225        124.658380250        132.140428926 H       1 P1     0.079234992
     1187 H          85.381094821        124.067582004        130.672552992 H       1 P1     0.117954907
     1188 H          84.407939673        121.999962011        132.442568225 H       1 P1     0.123390018
     1189 H          82.931545229        123.343556145        130.092297040 H       1 P1     0.152243268
     1190 H          82.543906344        123.577039689        131.837890796 H       1 P1     0.088985589
     1191 H          80.549274415        117.165625313         65.405924634 H       1 P1     0.127118789
     1192 H          81.326853683        118.731078902         65.110642981 H       1 P1     0.151405857
     1193 H          79.672397913        118.481507820         64.518950818 H       1 P1     0.109250540
     1194 H          83.499377906        117.842023659        135.544393973 H       1 P1     0.137229976
     1195 H          82.750583039        116.378998228         64.449862767 H       1 P1     0.131660138
     1196 H          83.176491699        116.441025849        134.463873940 H       1 P1     0.116456234
     1197 H          82.616797568        119.237774445        130.729119692 H       1 P1     0.157092173
     1198 H          82.739361254        117.587946128        132.449100203 H       1 P1     0.115479229
     1199 H          80.646931330        120.242492879        135.075149302 H       1 P1     0.109049589
     1200 H          81.049160860        121.990352059        133.390535104 H       1 P1     0.122948428
     1201 O          76.546888230        111.899487107        130.131022712 O.3     1 P1    -0.478868425
     1202 C          75.928079046        111.703092910        131.433199248 C.3     1 P1    -0.073674273
     1203 C          76.434407790        113.050041981        130.972672338 C.3     1 P1     0.074592146
     1204 C          77.788231328        113.657386358        131.379238142 C.3     1 P1    -0.022302586
     1205 O          77.608891742        114.020142101        132.759608673 O.3     1 P1    -0.539720918
     1206 C          79.814288051        114.313696410        133.666747931 C.ar    1 P1    -0.169858336
     1207 C          80.724437087        115.212075493        134.178650360 C.ar    1 P1    -0.124904441
     1208 C          80.429162890        116.562868402        134.373146494 C.ar    1 P1     0.003257357
     1209 C          79.252921488        117.037191045        133.842276680 C.ar    1 P1    -0.132296998
     1210 C          78.313362722        116.157073696        133.305981255 C.ar    1 P1    -0.171934867
     1211 C          78.560547633        114.794163643        133.218270082 C.ar    1 P1     0.256719376
     1212 O          84.963371818        121.613602135        130.602261822 O.3     1 P1    -0.618791352
     1213 C          85.228914339        123.849768933        131.706089098 C.3     1 P1    -0.161350031
     1214 C          84.356250043        122.568435573        131.549494975 C.3     1 P1     0.096257504
     1215 C          82.942197357        122.863966352        131.040758486 C.3     1 P1    -0.018365899
     1216 O          82.058122833        121.716391209        130.912940393 O.3     1 P1    -0.535342438
     1217 C          80.658559471        117.989440095         64.689349226 C.3     1 P1    -0.340927664
     1218 C          82.797122847        117.044443899        135.305257080 C.3     1 P1    -0.344965224
     1219 C          81.354340361        117.609975155        134.969709534 C.3     1 P1     0.037837896
     1220 C          82.287380870        119.508517220        131.693542936 C.ar    1 P1    -0.171001975
     1221 C          82.260611134        118.457368317        132.694481548 C.ar    1 P1    -0.126614395
     1222 C          81.601646476        118.689593794        133.963220460 C.ar    1 P1    -0.000071936
     1223 C          81.068090351        119.980507969        134.202734899 C.ar    1 P1    -0.138787319
     1224 C          81.269821268        120.994460908        133.238336246 C.ar    1 P1    -0.177554968
     1225 C          81.855274711        120.793514414        131.949746389 C.ar    1 P1     0.269502582
     1226 H          78.719677926         99.332585693         75.966130817 H       1 P1     0.113451505
     1227 H          78.438457772         99.487938170         77.618032015 H       1 P1     0.118512101
     1228 H          79.015845849        101.779360233         75.820020770 H       1 P1     0.119366475
     1229 H          76.565710743        102.463248870         77.101176667 H       1 P1     0.171779837
     1230 H          76.419836426        100.806793057         76.757457991 H       1 P1     0.139693114
     1231 H          77.941830638        101.977121795         72.961286000 H       1 P1     0.129748067
     1232 H          78.198574115        100.305611605         71.261615661 H       1 P1     0.103554834
     1233 H          76.203960954         97.482966547         73.768394513 H       1 P1     0.135474196
     1234 H          75.415562707         99.332776503         75.060141419 H       1 P1     0.152859085
     1235 H          69.703575740         93.022647334         67.610334309 H       1 P1     0.119958142
     1236 H          70.982862886         93.638773962         66.674498534 H       1 P1     0.119942746
     1237 H          70.065200603         94.801850750         69.334916626 H       1 P1     0.131836858
     1238 H          71.580896228         96.974410241         68.414655762 H       1 P1     0.144068905
     1239 H          72.385132147         95.779878612         67.627862081 H       1 P1     0.150609982
     1240 H          77.938199209         98.849367425         69.410412470 H       1 P1     0.116196888
     1241 H          79.361153661         98.368735632         70.200645896 H       1 P1     0.116285613
     1242 H          78.451926030         97.159813334         69.337906633 H       1 P1     0.127657204
     1243 H          79.485618115         97.134300511         72.258847123 H       1 P1     0.131331772
     1244 H          78.066972468         96.345947014         72.911940453 H       1 P1     0.133947116
     1245 H          78.817409153         95.724223552         71.432407645 H       1 P1     0.129665660
     1246 H          74.567250792         94.295134580         70.018595334 H       1 P1     0.120420091
     1247 H          76.649702305         94.916627602         71.058311305 H       1 P1     0.101671887
     1248 H          75.509379239         98.958393515         70.281183403 H       1 P1     0.115616991
     1249 H          73.378187689         98.175873127         69.452465442 H       1 P1     0.122408373
     1250 O          78.888989627        102.158489050         77.836401646 O.3     1 P1    -0.686252712
     1251 C          79.016255225         99.907830290         76.842748955 C.3     1 P1    -0.116585514
     1252 C          78.536125949        101.430213340         76.678081329 C.3     1 P1     0.102413246
     1253 C          76.989482265        101.660771206         76.478519729 C.3     1 P1    -0.024331657
     1254 O          76.598845945        101.809226215         75.083417661 O.3     1 P1    -0.562870158
     1255 C          77.630725448        100.991175407         73.133215077 C.ar    1 P1    -0.185101479
     1256 C          77.760128623         99.983450664         72.126004045 C.ar    1 P1    -0.144596271
     1257 C          77.338027620         98.684964362         72.354912514 C.ar    1 P1    -0.004863409
     1258 C          76.586763190         98.416151714         73.526752231 C.ar    1 P1    -0.123393802
     1259 C          76.163840806         99.450219307         74.371721938 C.ar    1 P1    -0.186819150
     1260 C          76.820929783        100.725828843         74.218027339 C.ar    1 P1     0.265117571
     1261 O          69.540669123         95.627015184         67.596590412 O.3     1 P1    -0.661341985
     1262 C          70.659646207         93.561846053         67.714903582 C.3     1 P1    -0.094316161
     1263 C          70.537571015         94.970837255         68.367989992 C.3     1 P1     0.111375003
     1264 C          71.789981512         95.912805243         68.491313172 C.3     1 P1    -0.038237275
     1265 O          72.514245468         95.584426625         69.684839822 O.3     1 P1    -0.560588215
     1266 C          78.341900371         98.029864696         69.977312936 C.3     1 P1    -0.340333553
     1267 C          78.521734012         96.634703127         71.986340133 C.3     1 P1    -0.358265245
     1268 C          77.557846758         97.627170234         71.263978929 C.3     1 P1     0.025487243
     1269 C          74.764056142         95.265920906         70.213582949 C.ar    1 P1    -0.164462904
     1270 C          75.979570948         95.691976817         70.768275541 C.ar    1 P1    -0.120414951
     1271 C          76.281697023         97.088486516         70.790350045 C.ar    1 P1     0.003768831
     1272 C          75.322323497         97.947595844         70.273331607 C.ar    1 P1    -0.123604950
     1273 C          74.026408429         97.491275376         69.880479721 C.ar    1 P1    -0.168262209
     1274 C          73.725136843         96.178780962         69.950266563 C.ar    1 P1     0.276039881
     1275 H          75.489168559        100.979554823         86.839516863 H       1 P1     0.128324360
     1276 H          76.141411940        100.308517479         88.197495801 H       1 P1     0.125644845
     1277 H          73.729565257        100.912830327         89.337185107 H       1 P1     0.161048630
     1278 H          74.722750433        103.042493693         90.225116904 H       1 P1     0.123735206
     1279 H          75.947680568        102.981746343         89.023303447 H       1 P1     0.115319436
     1280 H          78.725180977        102.288140606         90.762777842 H       1 P1     0.132468359
     1281 H          79.936148212        103.850888474         92.344354843 H       1 P1     0.116822823
     1282 H          76.304639598        104.566430549         94.113949670 H       1 P1     0.119261237
     1283 H          75.268255528        102.650404887         92.828096954 H       1 P1     0.155527672
     1284 H          76.127322813        111.581966850         89.474631581 H       1 P1     0.117488306
     1285 H          74.843602553        110.687925467         90.223389927 H       1 P1     0.118962066
     1286 H          74.412609956        112.632459305         91.911345387 H       1 P1     0.124318190
     1287 H          76.406422132        112.090319290         93.259038946 H       1 P1     0.114829629
     1288 H          77.380934466        111.491863265         91.715004045 H       1 P1     0.125553918
     1289 H          79.271747101        104.412032643         95.768029442 H       1 P1     0.132315918
     1290 H          78.989073076        106.211329489         95.984274520 H       1 P1     0.123870175
     1291 H          77.597797631        105.077130165         95.796103731 H       1 P1     0.111091568
     1292 H          80.406648468        106.983135530         94.118933567 H       1 P1     0.138642787
     1293 H          80.951298623        105.507875489         94.107367787 H       1 P1     0.110251813
     1294 H          80.401878175        106.140588256         92.582438825 H       1 P1     0.115012821
     1295 H          77.343459623        109.172267756         91.122044772 H       1 P1     0.135360312
     1296 H          78.486628512        107.162845665         91.499002328 H       1 P1     0.123537900
     1297 H          76.948770998        107.193324815         95.385636261 H       1 P1     0.099745533
     1298 H          75.522543788        109.005634728         94.791084126 H       1 P1     0.120457754
     1299 O          73.695016360        102.342362511         87.832446579 O.3     1 P1    -0.683595923
     1300 C          75.186200655        100.523164515         87.791402517 C.3     1 P1    -0.157633507
     1301 C          74.415013583        101.496778701         88.743721592 C.3     1 P1     0.117570745
     1302 C          75.348617248        102.351713662         89.621214149 C.3     1 P1    -0.042598593
     1303 O          76.205259110        101.658652494         90.590886099 O.3     1 P1    -0.544810238
     1304 C          78.200107609        102.816743466         91.372244778 C.ar    1 P1    -0.161957369
     1305 C          78.872939601        103.750354915         92.236231675 C.ar    1 P1    -0.129413971
     1306 C          78.119903569        104.551787226         93.166426414 C.ar    1 P1     0.012753640
     1307 C          76.766712892        104.191692944         93.397204009 C.ar    1 P1    -0.119602850
     1308 C          76.186371726        103.096194882         92.659569400 C.ar    1 P1    -0.175600113
     1309 C          76.870872201        102.532907972         91.507846796 C.ar    1 P1     0.244037498
     1310 O          76.073069630        113.660105349         91.072381999 O.3     1 P1    -0.650151013
     1311 C          75.153728569        111.705980392         89.971365907 C.3     1 P1    -0.115261705
     1312 C          75.383804953        112.483447620         91.365436537 C.3     1 P1     0.112384730
     1313 C          76.326762128        111.647988176         92.251706085 C.3     1 P1    -0.036396096
     1314 O          75.629410942        110.401827936         92.504644858 O.3     1 P1    -0.587255708
     1315 C          78.654811950        105.282781814         95.467992675 C.3     1 P1    -0.335482108
     1316 C          80.230377481        106.094300470         93.636064442 C.3     1 P1    -0.340648741
     1317 C          78.706413173        105.690439395         93.950933075 C.3     1 P1     0.033555156
     1318 C          77.166424613        108.687105097         91.960474718 C.ar    1 P1    -0.178997062
     1319 C          77.876879528        107.493672601         92.236206260 C.ar    1 P1    -0.122063539
     1320 C          77.845657520        106.933072456         93.536974151 C.ar    1 P1    -0.001798075
     1321 C          76.941520320        107.560488893         94.425134765 C.ar    1 P1    -0.129106929
     1322 C          76.151163204        108.678540409         94.077823008 C.ar    1 P1    -0.184726115
     1323 C          76.337046141        109.320858051         92.857896155 C.ar    1 P1     0.269667686
     1324 H          76.531302214        107.762775257        134.025182237 H       1 P1     0.140403013
     1325 H          77.332129713        106.229671821        133.905860501 H       1 P1     0.130722840
     1326 H          76.729498115        105.855889043         64.664207369 H       1 P1     0.108982200
     1327 H          78.159071892        108.424465265         64.941080208 H       1 P1     0.132019193
     1328 H          78.871421601        107.430261482        135.247603395 H       1 P1     0.113133347
     1329 H          81.320574364        106.534258873         64.983750211 H       1 P1     0.120863302
     1330 H          83.209840222        107.602289029         66.165797030 H       1 P1     0.110101432
     1331 H          80.366188416        108.975625865         69.042048144 H       1 P1     0.123619560
     1332 H          78.762375535        107.734799991         67.978846528 H       1 P1     0.188911810
     1333 H          84.135161754        113.175480901        132.605818620 H       1 P1     0.128036485
     1334 H          84.540734784        114.113361758        133.934408474 H       1 P1     0.131144384
     1335 H          86.951764697        112.811286279        133.476705644 H       1 P1     0.152666579
     1336 H          86.141100371        110.777576269        134.771467704 H       1 P1     0.137009433
     1337 H          84.423881343        111.181008386        134.425348659 H       1 P1     0.107837122
     1338 H          82.269479512        109.411433605         70.287645007 H       1 P1     0.110750679
     1339 H          83.623389832        110.505499691         70.057589447 H       1 P1     0.136184739
     1340 H          82.041841991        110.815330028         69.340843535 H       1 P1     0.135751916
     1341 H          84.440930786        107.475402021         68.316135916 H       1 P1     0.115319588
     1342 H          85.083144019        108.770861674         69.407846662 H       1 P1     0.115223742
     1343 H          83.665229809        107.702849251         69.750894863 H       1 P1     0.130475782
     1344 H          83.143602056        112.868443971         65.285912654 H       1 P1     0.145810916
     1345 H          82.124039219        111.417783109         66.987986761 H       1 P1     0.128948655
     1346 H          85.738282991        109.338454043         67.388695118 H       1 P1     0.118227265
     1347 H          86.668635017        110.573905268         65.615725977 H       1 P1     0.158453554
     1348 O          75.799339852        107.562672068         64.963824335 O.3     1 P1    -0.646508038
     1349 C          76.540776435        106.740063086        134.456426758 C.3     1 P1    -0.144509421
     1350 C          76.859725737        106.848971281         64.272908913 C.3     1 P1     0.090813064
     1351 C          78.276629068        107.413560313         64.548075685 C.3     1 P1    -0.020918164
     1352 O          78.902185045        106.586544482         65.550305816 O.3     1 P1    -0.535220309
     1353 C          81.171481280        107.065026092         65.853248087 C.ar    1 P1    -0.156901701
     1354 C          82.254049294        107.765545989         66.488227099 C.ar    1 P1    -0.125279660
     1355 C          82.010196442        108.553420256         67.704209621 C.ar    1 P1     0.000802006
     1356 C          80.676759657        108.395150952         68.251402263 C.ar    1 P1    -0.116666453
     1357 C          79.665304180        107.758707833         67.497282055 C.ar    1 P1    -0.157695408
     1358 C          79.877559758        107.135718844         66.320412288 C.ar    1 P1     0.242512951
     1359 O          86.179524028        111.451340643        132.237114618 O.3     1 P1    -0.679858820
     1360 C          85.056650581        113.626835436        133.037792649 C.3     1 P1    -0.149520648
     1361 C          85.989286334        112.402807427        133.312118792 C.3     1 P1     0.109781438
     1362 C          85.469022186        111.637439516        134.593459294 C.3     1 P1    -0.055639582
     1363 O          85.351948468        112.440511572        135.747397104 O.3     1 P1    -0.517873483
     1364 C          82.752159082        110.076816687         69.565783523 C.3     1 P1    -0.358322589
     1365 C          84.183878476        108.205007169         68.971596446 C.3     1 P1    -0.343031473
     1366 C          83.194053185        109.294444555         68.340786298 C.3     1 P1     0.036636005
     1367 C          83.555697237        112.064096028         65.676378207 C.ar    1 P1    -0.167537683
     1368 C          83.040082846        111.264296577         66.746523603 C.ar    1 P1    -0.109063857
     1369 C          83.822674984        110.224381130         67.331312225 C.ar    1 P1    -0.010704253
     1370 C          85.166211536        110.054153911         66.920807003 C.ar    1 P1    -0.131276267
     1371 C          85.689377459        110.761302117         65.860714453 C.ar    1 P1    -0.161596546
     1372 C          84.867128363        111.742994654         65.188383990 C.ar    1 P1     0.242287991
     1373 H          78.841328715        101.486392124         82.382114915 H       1 P1     0.129820898
     1374 H          77.343808460        100.621081286         82.948672061 H       1 P1     0.103071080
     1375 H          77.899761074        101.430840468         80.079563968 H       1 P1     0.162660596
     1376 H          76.329908318         99.058553514         81.161018711 H       1 P1     0.116505875
     1377 H          76.644638265         99.235282937         79.468179211 H       1 P1     0.161386037
     1378 H          73.988679115         99.709177101         81.876079933 H       1 P1     0.116882808
     1379 H          71.537696853         99.395381646         81.557630627 H       1 P1     0.104894747
     1380 H          71.771746067        100.665164724         77.636503692 H       1 P1     0.132004259
     1381 H          74.148847099        101.262290537         78.167328448 H       1 P1     0.152405813
     1382 H          65.750005503        103.246566625         74.695338327 H       1 P1     0.128138196
     1383 H          64.463747178        104.433241756         75.177460937 H       1 P1     0.118041201
     1384 H          65.294292205        101.924967953         76.705926530 H       1 P1     0.119579445
     1385 H          65.946113996        103.458819226         78.463093207 H       1 P1     0.135421339
     1386 H          65.754516052        104.920804664         77.475928634 H       1 P1     0.112065096
     1387 H          70.850618222         97.451203427         79.015749774 H       1 P1     0.141831687
     1388 H          69.218036462         97.644389980         78.442875693 H       1 P1     0.111231048
     1389 H          70.575018164         98.234998150         77.593830709 H       1 P1     0.130275520
     1390 H          69.212411649         99.835464443         81.483981606 H       1 P1     0.113797197
     1391 H          67.909867169         99.202187950         80.433659255 H       1 P1     0.128870154
     1392 H          69.411695687         98.228335555         81.036360851 H       1 P1     0.136593909
     1393 H          67.732200449        101.380341459         75.628401102 H       1 P1     0.130230474
     1394 H          68.307441217         99.449971876         76.930393129 H       1 P1     0.101346442
     1395 H          69.604925707        102.024090056         80.054256270 H       1 P1     0.120332703
     1396 H          68.486536451        103.839753053         79.000797616 H       1 P1     0.128401798
     1397 O          78.802322594         99.659419233         80.928360788 O.3     1 P1    -0.685594289
     1398 C          77.726681077        101.336725698         82.203490478 C.3     1 P1    -0.124123712
     1399 C          77.736866024        100.657104471         80.847415234 C.3     1 P1     0.114100609
     1400 C          76.554145694         99.795613001         80.379488299 C.3     1 P1    -0.020592796
     1401 O          75.558561025        100.821400616         80.080291232 O.3     1 P1    -0.546863766
     1402 C          73.442554862         99.936828176         81.027264492 C.ar    1 P1    -0.183232151
     1403 C          72.077285378         99.711113460         80.804855245 C.ar    1 P1    -0.126847465
     1404 C          71.406737979         99.892574419         79.620204356 C.ar    1 P1    -0.006124877
     1405 C          72.180259662        100.523179301         78.532892564 C.ar    1 P1    -0.122235158
     1406 C          73.589217934        100.746396156         78.768874626 C.ar    1 P1    -0.150745429
     1407 C          74.207389168        100.459082056         79.972475894 C.ar    1 P1     0.244439824
     1408 O         135.393095620        103.192801844         77.370613216 O.3     1 P1    -0.665582860
     1409 C          64.736808457        103.299754763         75.160693473 C.3     1 P1    -0.163285983
     1410 C          64.989505872        102.999067720         76.612227698 C.3     1 P1     0.108790993
     1411 C          66.087193851        103.830479227         77.392273895 C.3     1 P1    -0.002846626
     1412 O          67.450068397        103.821934961         76.936895763 O.3     1 P1    -0.574305406
     1413 C          70.128054434         98.131612444         78.547352632 C.3     1 P1    -0.342450567
     1414 C          69.033646420         99.173333977         80.626334670 C.3     1 P1    -0.339136816
     1415 C          69.911357261         99.448889771         79.332473016 C.3     1 P1     0.035445190
     1416 C          68.102772892        101.495559466         76.599356611 C.ar    1 P1    -0.169424567
     1417 C          68.566764311        100.372621710         77.286159127 C.ar    1 P1    -0.136506846
     1418 C          69.166100220        100.563426530         78.555627958 C.ar    1 P1     0.004283039
     1419 C          69.074414828        101.822006348         79.205292094 C.ar    1 P1    -0.135110211
     1420 C          68.604427725        102.922794036         78.541327152 C.ar    1 P1    -0.180272372
     1421 C          68.082308465        102.730304831         77.273269849 C.ar    1 P1     0.273676736
     1422 H          65.382541491        122.471051562         77.167820039 H       1 P1     0.127684246
     1423 H          64.332672995        123.786606612         77.452477477 H       1 P1     0.136083939
     1424 H          65.874168955        124.432417753         79.367349254 H       1 P1     0.137376041
     1425 H          67.689542995        125.550325105         78.031768941 H       1 P1     0.109968833
     1426 H          65.943552711        125.799894350         77.605866344 H       1 P1     0.114323152
     1427 H          69.482778233        124.800459287         76.545589986 H       1 P1     0.125299182
     1428 H          70.941248632        122.795083936         76.249478314 H       1 P1     0.105824377
     1429 H          67.649252945        120.890691919         74.183895451 H       1 P1     0.096249031
     1430 H          66.355169705        123.036219070         74.474273803 H       1 P1     0.119610732
     1431 H          71.952528133        116.478567700         82.901298245 H       1 P1     0.139998429
     1432 H          70.726435171        117.180505643         81.846810080 H       1 P1     0.127103504
     1433 H          71.930032237        116.616663014         79.892442712 H       1 P1     0.131356558
     1434 H          73.839671506        118.193965671         80.230372967 H       1 P1     0.114644944
     1435 H          73.336464082        118.400523938         81.842649580 H       1 P1     0.130024023
     1436 H          69.293356305        119.263546889         73.535746531 H       1 P1     0.117912900
     1437 H          70.531332680        118.406889441         74.463504086 H       1 P1     0.145411942
     1438 H          68.929502922        118.709215372         75.269961408 H       1 P1     0.108942350
     1439 H          72.086294056        121.592852016         74.612046172 H       1 P1     0.117184786
     1440 H          72.151516731        119.879661790         74.022174308 H       1 P1     0.151975088
     1441 H          71.171421308        121.110640112         73.244446067 H       1 P1     0.133106100
     1442 H          69.574569187        119.612136794         79.772315546 H       1 P1     0.138066416
     1443 H          68.851280442        120.074426336         77.455181084 H       1 P1     0.121687745
     1444 H          72.957790593        119.964245863         76.263406878 H       1 P1     0.126477196
     1445 H          73.640408432        119.861194922         78.482395546 H       1 P1     0.124102793
     1446 O          67.435604864        123.115264271         78.914554775 O.3     1 P1    -0.691667685
     1447 C          65.039899247        123.176804020         77.962847301 C.3     1 P1    -0.129991188
     1448 C          66.298504320        123.945765848         78.478410636 C.3     1 P1     0.122099710
     1449 C          66.771651680        125.101770948         77.543696278 C.3     1 P1    -0.038713204
     1450 O          66.915114691        124.810272597         76.165607317 O.3     1 P1    -0.556891967
     1451 C          69.167058039        123.942292332         76.053612450 C.ar    1 P1    -0.180802317
     1452 C          69.941832555        122.759644405         75.942234521 C.ar    1 P1    -0.122827400
     1453 C          69.421515411        121.620634244         75.311900666 C.ar    1 P1    -0.005856386
     1454 C          68.106462731        121.709848249         74.653377254 C.ar    1 P1    -0.136805668
     1455 C          67.295752181        122.866453007         74.874718832 C.ar    1 P1    -0.175216168
     1456 C          67.840494674        123.897482851         75.669638612 C.ar    1 P1     0.272295739
     1457 O          73.619944285        115.846706365         80.910088039 O.3     1 P1    -0.697173417
     1458 C          71.492076538        116.410873832         81.942575998 C.3     1 P1    -0.140544540
     1459 C          72.475554713        116.732752702         80.804521385 C.3     1 P1     0.118287810
     1460 C          72.947012105        118.222961269         80.839978944 C.3     1 P1    -0.052245392
     1461 O          72.060297291        119.294712893         80.591647920 O.3     1 P1    -0.556514317
     1462 C          69.648837383        119.132575035         74.565487182 C.3     1 P1    -0.336948024
     1463 C          71.509838650        120.751138356         74.223145846 C.3     1 P1    -0.346439264
     1464 C          70.312328769        120.415439213         75.177469067 C.3     1 P1     0.040120153
     1465 C          70.238321350        119.634045874         79.023160397 C.ar    1 P1    -0.172007330
     1466 C          69.796082145        119.895363174         77.637484991 C.ar    1 P1    -0.127516496
     1467 C          70.813803170        119.995162158         76.586288600 C.ar    1 P1     0.006061406
     1468 C          72.195193651        119.808525456         76.929276128 C.ar    1 P1    -0.128392917
     1469 C          72.622094800        119.660444962         78.289772651 C.ar    1 P1    -0.183445760
     1470 C          71.609442660        119.454521661         79.330027869 C.ar    1 P1     0.255542578
     1471 H         131.895261668        117.879310199        116.287270521 H       1 P1     0.139684412
     1472 H         131.799053238        117.738997134        118.074109325 H       1 P1     0.107023210
     1473 H         131.002576379        115.448725001        116.371103909 H       1 P1     0.144154440
     1474 H         129.068446422        115.552256087        118.136719440 H       1 P1     0.111299198
     1475 H         129.957451705        116.635278602        119.123956377 H       1 P1     0.105935900
     1476 H         128.689207962        113.295883351        119.217530976 H       1 P1     0.122007389
     1477 H         128.198333831        111.467460608        117.962545164 H       1 P1     0.105753696
     1478 H         132.150887398        111.280681949        116.573852999 H       1 P1     0.138450192
     1479 H         132.399173473        113.584254838        117.413510695 H       1 P1     0.149486692
     1480 H         132.080825530        102.224453817        115.604319979 H       1 P1     0.163532527
     1481 H         132.207992481        102.422554084        117.385686969 H       1 P1     0.128925940
     1482 H         134.308765417        102.968330987        117.405743590 H       1 P1     0.110950821
     1483 H         132.899746618        104.150470109        115.009638314 H       1 P1     0.128357248
     1484 H         134.534996104        104.838942811        115.386206073 H       1 P1     0.140037650
     1485 H         127.745548673        109.604665609        116.832574678 H       1 P1     0.114150100
     1486 H         128.419933366        108.014008100        116.517297765 H       1 P1     0.118878019
     1487 H         128.692087435        108.866251625        118.074347193 H       1 P1     0.112596749
     1488 H         130.193174331        110.653307668        114.401395583 H       1 P1     0.166732244
     1489 H         128.856129447        109.453928426        114.397152515 H       1 P1     0.128097096
     1490 H         128.575431615        111.071551173        115.102690046 H       1 P1     0.121705166
     1491 H         132.518712791        106.346986761        114.592384055 H       1 P1     0.128958970
     1492 H         131.095953781        108.254376577        114.284254872 H       1 P1     0.137827217
     1493 H         131.004698076        108.755804012        118.543223706 H       1 P1     0.141638665
     1494 H         132.300505751        106.659073480        118.707592192 H       1 P1     0.165826725
     1495 O         129.635404917        116.931896443        116.260022855 O.3     1 P1    -0.687270202
     1496 C         131.912550939        117.195808142        117.117483292 C.3     1 P1    -0.122311031
     1497 C         130.644189631        116.286314766        117.005345073 C.3     1 P1     0.107746743
     1498 C         130.113720625        115.822628883        118.369184017 C.3     1 P1    -0.021886367
     1499 O         130.851907056        114.829432910        119.092093290 O.3     1 P1    -0.563142456
     1500 C         129.504850521        112.911566490        118.730689463 C.ar    1 P1    -0.185372804
     1501 C         129.162993241        111.739831781        118.017770466 C.ar    1 P1    -0.135831174
     1502 C         130.136021035        111.028998824        117.244577561 C.ar    1 P1     0.001863954
     1503 C         131.391428960        111.701419382        117.106509912 C.ar    1 P1    -0.128906783
     1504 C         131.658203198        112.995001486        117.677335169 C.ar    1 P1    -0.170197621
     1505 C         130.760735904        113.578863060        118.562724346 C.ar    1 P1     0.246734586
     1506 O         135.150069174        102.500984392        115.456026030 O.3     1 P1    -0.682398018
     1507 C         132.712044165        102.068919393        116.474930056 C.3     1 P1    -0.144844208
     1508 C         134.035373007        102.930528386        116.325457634 C.3     1 P1     0.114305809
     1509 C         133.631983189        104.352487429        115.824255835 C.3     1 P1    -0.028915047
     1510 O         133.030294580        105.058366929        116.922727456 O.3     1 P1    -0.559737097
     1511 C         128.609294726        109.024407728        116.972195339 C.3     1 P1    -0.349776575
     1512 C         129.378953927        110.262894826        114.982130796 C.3     1 P1    -0.343653229
     1513 C         129.819468259        109.761489705        116.381450796 C.3     1 P1     0.035078361
     1514 C         132.177673551        106.837140081        115.471403167 C.ar    1 P1    -0.177175171
     1515 C         131.401256096        107.998022916        115.265023762 C.ar    1 P1    -0.105708368
     1516 C         130.937314447        108.750717751        116.369634972 C.ar    1 P1    -0.006139563
     1517 C         131.312827188        108.180177371        117.691041049 C.ar    1 P1    -0.138295457
     1518 C         132.081372010        107.017780201        117.798123935 C.ar    1 P1    -0.159788984
     1519 C         132.498155524        106.312691503        116.708333727 C.ar    1 P1     0.288103337
     1520 H          86.496753872        113.363448524        130.653817374 H       1 P1     0.184679522
     1521 H          86.244478517        115.002617042        130.068167377 H       1 P1     0.120371203
     1522 H          84.033789222        112.866421632        130.359032572 H       1 P1     0.128570500
     1523 H          83.805065336        115.863535362        129.449039336 H       1 P1     0.138752498
     1524 H          83.290149720        115.138915569        130.945181004 H       1 P1     0.108417228
     1525 H          81.642498015        115.904604805        127.159606849 H       1 P1     0.139776090
     1526 H          80.021326242        117.679744363        126.902263551 H       1 P1     0.125059584
     1527 H          79.216718714        117.603371225        130.993205130 H       1 P1     0.130788099
     1528 H          80.758095477        115.538990025        131.229290059 H       1 P1     0.152582201
     1529 H          72.432476344        117.247060940        133.296339068 H       1 P1     0.120041871
     1530 H          70.922254504        117.948362235        133.277971216 H       1 P1     0.144698071
     1531 H          72.841111810        119.247543377        131.428956553 H       1 P1     0.128125525
     1532 H          72.304989454        117.517903859        129.643453198 H       1 P1     0.103160235
     1533 H          71.885363020        116.378016137        130.925305807 H       1 P1     0.123551791
     1534 H          80.203778047        120.477622076        129.055916439 H       1 P1     0.174024893
     1535 H          78.646467791        121.166309511        129.676566887 H       1 P1     0.121969351
     1536 H          79.532456860        120.073988108        130.735410547 H       1 P1     0.142060339
     1537 H          77.465192837        120.379647492        127.355562936 H       1 P1     0.125263864
     1538 H          79.192570489        120.336658673        127.087977839 H       1 P1     0.144991499
     1539 H          78.202674077        118.948811046        126.711599979 H       1 P1     0.119801565
     1540 H          75.361780204        118.890663820        131.992977299 H       1 P1     0.120903917
     1541 H          77.412442473        119.524867287        131.266928955 H       1 P1     0.101108433
     1542 H          77.087261080        117.081494262        127.983685227 H       1 P1     0.124121314
     1543 H          75.123892940        116.213229928        128.910779688 H       1 P1     0.120974239
     1544 O          84.856816535        113.562879630        128.438645904 O.3     1 P1    -0.635492095
     1545 C          85.740507397        114.237500739        130.664712688 C.3     1 P1    -0.147207646
     1546 C          84.504009718        113.794445669        129.827058975 C.3     1 P1     0.108061499
     1547 C          83.443771996        114.965443352        129.904910822 C.3     1 P1    -0.018403283
     1548 O          82.278012224        114.635900157        129.168478538 O.3     1 P1    -0.519261134
     1549 C          81.125598499        116.273258159        127.938492417 C.ar    1 P1    -0.145095626
     1550 C          80.222632539        117.336669928        127.806870349 C.ar    1 P1    -0.094103495
     1551 C          79.569623260        117.889580648        128.964490976 C.ar    1 P1     0.004513716
     1552 C          79.751421060        117.207513380        130.197864254 C.ar    1 P1    -0.113481416
     1553 C          80.660230602        116.101981798        130.371787853 C.ar    1 P1    -0.162564976
     1554 C          81.315775849        115.669484555        129.193005952 C.ar    1 P1     0.263807289
     1555 O          70.847039059        119.064377857        131.005768653 O.3     1 P1    -0.660161573
     1556 C          71.932337998        118.152948492        133.072455904 C.3     1 P1    -0.125576112
     1557 C          72.064718412        118.525634641        131.508600099 C.3     1 P1     0.099617794
     1558 C          72.474314088        117.243455652        130.699245398 C.3     1 P1    -0.039459746
     1559 O          73.859498543        116.903031868        131.068866439 O.3     1 P1    -0.551031850
     1560 C          79.325368146        120.303140253        129.655652614 C.3     1 P1    -0.339125197
     1561 C          78.331582052        119.700643256        127.377093183 C.3     1 P1    -0.336224708
     1562 C          78.631750934        119.137258513        128.863453414 C.3     1 P1     0.033567352
     1563 C          75.617432084        118.571021582        131.090315607 C.ar    1 P1    -0.178250998
     1564 C          76.838382823        119.062187223        130.626635387 C.ar    1 P1    -0.135666987
     1565 C          77.317785885        118.669459207        129.349003036 C.ar    1 P1    -0.004185349
     1566 C          76.650611418        117.559860686        128.693763795 C.ar    1 P1    -0.120494190
     1567 C          75.519364123        117.098568552        129.209728918 C.ar    1 P1    -0.169613658
     1568 C          74.957754108        117.527670569        130.476796317 C.ar    1 P1     0.252486027
     1569 H          77.417531154         95.534720943         75.336857005 H       1 P1     0.125159934
     1570 H          78.316689050         95.344160954         76.705793628 H       1 P1     0.101148924
     1571 H          76.879451931         97.491855613         76.446218821 H       1 P1     0.092015935
     1572 H          74.599638564         97.493417866         77.504205700 H       1 P1     0.127821194
     1573 H          74.610320573         95.755981019         77.371659556 H       1 P1     0.137044434
     1574 H          73.794129210         97.631534098         73.261357601 H       1 P1     0.157450839
     1575 H          71.686024716         97.681212263         72.404924931 H       1 P1     0.130004388
     1576 H          70.073959929         95.918983926         75.845646226 H       1 P1     0.137297426
     1577 H          72.286896699         95.914327645         76.732991553 H       1 P1     0.126292275
     1578 H          68.292295798        105.403996570         71.328327908 H       1 P1     0.129974388
     1579 H          69.320386761        104.377477153         70.518838647 H       1 P1     0.149996079
     1580 H          67.299127161        103.608179424         69.030661772 H       1 P1     0.130143767
     1581 H          66.409199916        102.040064775         70.842638239 H       1 P1     0.120377491
     1582 H          67.310769898        102.915879127         72.054063068 H       1 P1     0.123001334
     1583 H          69.444295781         94.617930610         72.810692750 H       1 P1     0.132246661
     1584 H          68.342363630         95.342863731         71.856355250 H       1 P1     0.113458085
     1585 H          70.038161184         95.606174399         71.500678497 H       1 P1     0.162344645
     1586 H          67.042798702         96.797953709         73.738082570 H       1 P1     0.132228092
     1587 H          67.880452423         95.549944072         74.498421037 H       1 P1     0.118698999
     1588 H          68.036375085         97.263163281         75.042374786 H       1 P1     0.119386043
     1589 H          68.963842550        101.347266481         73.215175078 H       1 P1     0.153114380
     1590 H          69.242874778         99.251507176         74.304844369 H       1 P1     0.122155053
     1591 H          68.970948413         97.400900650         70.490961357 H       1 P1     0.124539862
     1592 H          68.214198592         99.510457969         69.542818928 H       1 P1     0.134262875
     1593 O          76.786759780         96.926136600         78.425871308 O.3     1 P1    -0.692677011
     1594 C          77.299060272         95.438226970         76.399178354 C.3     1 P1    -0.114930158
     1595 C          76.502277018         96.653108004         77.026822910 C.3     1 P1     0.120825483
     1596 C          74.953610326         96.623073130         76.950569512 C.3     1 P1     0.003411862
     1597 O          74.561155227         96.691874364         75.538650968 O.3     1 P1    -0.572428120
     1598 C          73.014576213         97.239331921         73.779718530 C.ar    1 P1    -0.159548298
     1599 C          71.774421870         97.209170968         73.217946170 C.ar    1 P1    -0.107724080
     1600 C          70.667294606         96.722712406         73.939966143 C.ar    1 P1    -0.006146422
     1601 C          70.824968101         96.228567620         75.250112109 C.ar    1 P1    -0.126823536
     1602 C          72.149924385         96.265278002         75.820312674 C.ar    1 P1    -0.176645942
     1603 C          73.245323954         96.777545956         75.097456654 C.ar    1 P1     0.264988698
     1604 O          65.999085387        104.615498353         70.333978403 O.3     1 P1    -0.691468892
     1605 C          68.448970095        104.959203527         70.339038690 C.3     1 P1    -0.080553338
     1606 C          67.260228802        103.959099263         70.104987650 C.3     1 P1     0.111820214
     1607 C          67.321728384        102.638879720         71.044902405 C.3     1 P1    -0.038715780
     1608 O          68.348766525        101.795897830         70.561664903 O.3     1 P1    -0.564029071
     1609 C          69.262352442         95.548659126         72.306833539 C.3     1 P1    -0.345732148
     1610 C          68.024242746         96.570735069         74.199697286 C.3     1 P1    -0.351603788
     1611 C          69.305515038         96.803266190         73.309791912 C.3     1 P1     0.046358040
     1612 C          68.839562793        100.551920667         72.682959048 C.ar    1 P1    -0.181694911
     1613 C          69.048932124         99.287939577         73.234676126 C.ar    1 P1    -0.128649772
     1614 C          69.131065035         98.041848701         72.504534687 C.ar    1 P1    -0.007599813
     1615 C          68.946916866         98.218414129         71.109488485 C.ar    1 P1    -0.130191018
     1616 C          68.503282135         99.449351403         70.493687958 C.ar    1 P1    -0.170628534
     1617 C          68.552796210        100.620851976         71.324323552 C.ar    1 P1     0.266408628
     1618 H         131.383910365        122.704800816         84.205266136 H       1 P1     0.132207902
     1619 H         130.470651335        123.764575997         83.342035294 H       1 P1     0.090635521
     1620 H         128.824795667        122.041194331         82.666434285 H       1 P1     0.114665247
     1621 H         131.452233184        120.796307221         82.020463341 H       1 P1     0.128399393
     1622 H         131.291141195        122.444725565         81.468636206 H       1 P1     0.103311935
     1623 H         130.065610380        118.400808970         80.405623094 H       1 P1     0.141692230
     1624 H         130.851323234        117.364489389         78.470014843 H       1 P1     0.104644951
     1625 H         131.791278210        121.008894315         76.646263824 H       1 P1     0.107424685
     1626 H         130.837645048        122.141644959         78.477741840 H       1 P1     0.117526820
     1627 H         127.607750422        123.282314169         73.813625742 H       1 P1     0.159806099
     1628 H         128.832462566        122.094035606         73.869404754 H       1 P1     0.139659539
     1629 H         127.718077920        123.214927520         71.351332000 H       1 P1     0.122483416
     1630 H         129.761173562        121.675727573         71.035132852 H       1 P1     0.099879806
     1631 H         128.305596678        121.215986252         70.072606018 H       1 P1     0.125232854
     1632 H         133.969243121        117.827624917         76.762418293 H       1 P1     0.111197435
     1633 H         133.760802500        118.187682094         75.068926529 H       1 P1     0.120187543
     1634 H         133.693789126        119.542119891         76.264223617 H       1 P1     0.103430469
     1635 H         131.928944026        116.435357913         74.908672588 H       1 P1     0.143858535
     1636 H         132.466811269        116.319391354         76.665574201 H       1 P1     0.136571102
     1637 H         130.651116279        116.378848470         76.140442533 H       1 P1     0.134012969
     1638 H         131.433539632        120.085321837         71.884867319 H       1 P1     0.126442752
     1639 H         132.592626322        119.844082603         73.862581850 H       1 P1     0.119133478
     1640 H         129.185679015        118.394940202         75.838744534 H       1 P1     0.126578721
     1641 H         127.859320123        119.081214630         73.849929560 H       1 P1     0.154069036
     1642 O         129.626861679        120.514372073         83.757488600 O.3     1 P1    -0.638765831
     1643 C         130.375728086        122.851663731         83.922738982 C.3     1 P1    -0.150357640
     1644 C         129.761442888        121.738087940         83.005952861 C.3     1 P1     0.099118483
     1645 C         130.697203151        121.545196434         81.747772855 C.3     1 P1    -0.020047962
     1646 O         129.926491114        121.172752160         80.632578045 O.3     1 P1    -0.558579198
     1647 C         130.472625210        119.047039122         79.643919043 C.ar    1 P1    -0.174643923
     1648 C         130.886077895        118.345628305         78.509639226 C.ar    1 P1    -0.139717600
     1649 C         131.372993967        119.002797315         77.372912088 C.ar    1 P1    -0.012519896
     1650 C         131.426980925        120.430642906         77.412422230 C.ar    1 P1    -0.116292358
     1651 C         130.856378512        121.145334597         78.483566192 C.ar    1 P1    -0.183044176
     1652 C         130.494051596        120.443029232         79.651498037 C.ar    1 P1     0.257964355
     1653 O         126.559700311        121.725536955         72.180807616 O.3     1 P1    -0.626048253
     1654 C         128.426703302        122.896369137         73.250827336 C.3     1 P1    -0.104551118
     1655 C         127.895399239        122.278200613         71.930210437 C.3     1 P1     0.103063454
     1656 C         128.758174897        121.321127372         71.066045648 C.3     1 P1    -0.036562350
     1657 O         128.826691078        119.971909522         71.581647588 O.3     1 P1    -0.525393527
     1658 C         133.418094165        118.500309465         76.059285005 C.3     1 P1    -0.330023816
     1659 C         131.685812814        116.762678595         75.933471137 C.3     1 P1    -0.346663839
     1660 C         131.852518477        118.306204492         76.159533787 C.3     1 P1     0.033358746
     1661 C         130.908825608        119.726932625         72.710352893 C.ar    1 P1    -0.169517242
     1662 C         131.637606651        119.464440806         73.853734526 C.ar    1 P1    -0.126185409
     1663 C         131.088287417        118.774281269         74.930930616 C.ar    1 P1    -0.003461639
     1664 C         129.630359196        118.761810911         74.947349254 C.ar    1 P1    -0.118699369
     1665 C         128.896536435        119.139374592         73.843318713 C.ar    1 P1    -0.149138198
     1666 C         129.525573108        119.632738912         72.678750066 C.ar    1 P1     0.242603705
     1667 H          77.522527417        117.069129199         95.481664017 H       1 P1     0.120908337
     1668 H          77.792662509        116.394617425         97.259758936 H       1 P1     0.129140503
     1669 H          76.423217744        114.424810482         96.540216144 H       1 P1     0.143771956
     1670 H          75.816195665        114.137392376         94.117349936 H       1 P1     0.132667997
     1671 H          76.387671127        115.695610493         93.737175908 H       1 P1     0.106046408
     1672 H          74.986872054        118.017008569         93.846971641 H       1 P1     0.124646978
     1673 H          73.495753013        119.119762616         92.084480350 H       1 P1     0.116881835
     1674 H          71.577912105        115.406092575         91.411653232 H       1 P1     0.106493949
     1675 H          72.815500170        114.481001388         93.172520908 H       1 P1     0.129206345
     1676 H          78.771600970        120.406428019         87.134743945 H       1 P1     0.132706245
     1677 H          79.508535898        121.258689574         85.932814994 H       1 P1     0.134085204
     1678 H          77.252887030        121.580173214         85.750234004 H       1 P1     0.154558506
     1679 H          76.658950393        118.701410399         85.838139841 H       1 P1     0.136515351
     1680 H          75.475403627        119.875015899         85.485346174 H       1 P1     0.145102256
     1681 H          71.673431453        116.194924136         89.032503342 H       1 P1     0.135893899
     1682 H          70.350826550        116.271882280         90.041793255 H       1 P1     0.114528334
     1683 H          70.481913548        117.404276909         88.772181236 H       1 P1     0.144146782
     1684 H          70.078152372        119.518273085         90.100960612 H       1 P1     0.139595586
     1685 H          70.048477549        118.657629762         91.677555552 H       1 P1     0.136463955
     1686 H          71.228974908        119.915099590         91.522149537 H       1 P1     0.121130782
     1687 H          76.218915822        117.997710568         88.923287004 H       1 P1     0.155567062
     1688 H          74.163660711        116.949524382         89.875563282 H       1 P1     0.146792923
     1689 H          71.936060857        120.378414750         88.822393354 H       1 P1     0.117380896
     1690 H          73.614101554        121.041223180         87.384888628 H       1 P1     0.157409441
     1691 O          78.176045035        115.065232596         95.568691146 O.3     1 P1    -0.500647410
     1692 C          77.641903689        116.241273954         96.148390511 C.3     1 P1    -0.054190663
     1693 C          76.742303629        115.115016592         95.765388569 C.3     1 P1     0.058732931
     1694 C          75.911810382        115.104283408         94.479035954 C.3     1 P1    -0.014757565
     1695 O          74.608535693        115.643162875         94.830696922 O.3     1 P1    -0.542519906
     1696 C          74.182799805        117.496765469         93.300972571 C.ar    1 P1    -0.164338139
     1697 C          73.378002557        118.153043943         92.320123957 C.ar    1 P1    -0.120224555
     1698 C          72.387398666        117.429690420         91.642589849 C.ar    1 P1    -0.003768294
     1699 C          72.215723224        116.016714863         91.999930822 C.ar    1 P1    -0.128410403
     1700 C          72.989136419        115.448143194         93.001782727 C.ar    1 P1    -0.172311200
     1701 C          73.948420585        116.185341231         93.711833592 C.ar    1 P1     0.262285589
     1702 O          77.259319904        120.585822789         84.062190255 O.3     1 P1    -0.667578044
     1703 C          78.890529372        120.360626442         86.034812541 C.3     1 P1    -0.124866920
     1704 C          77.475423925        120.613150258         85.449830636 C.3     1 P1     0.119203924
     1705 C          76.378316355        119.750959729         86.035576600 C.3     1 P1    -0.013396077
     1706 O          76.180677939        120.059526650         87.460403819 O.3     1 P1    -0.576454480
     1707 C          71.040892528        116.903396042         89.518882553 C.3     1 P1    -0.360012530
     1708 C          70.724290846        119.109888114         90.950591913 C.3     1 P1    -0.341355579
     1709 C          71.725562501        117.986020810         90.442580967 C.3     1 P1     0.033395320
     1710 C          75.262231042        118.388699134         88.815742576 C.ar    1 P1    -0.167420232
     1711 C          74.113651588        117.883897271         89.495906852 C.ar    1 P1    -0.099721782
     1712 C          72.842118872        118.558747823         89.477152882 C.ar    1 P1     0.004598721
     1713 C          72.765019319        119.817183221         88.765227806 C.ar    1 P1    -0.117818536
     1714 C          73.852942495        120.210646802         87.972473885 C.ar    1 P1    -0.166717148
     1715 C          75.078317166        119.559102717         88.062524324 C.ar    1 P1     0.286573102
     1716 H          66.065472394        120.624103760         95.916092751 H       1 P1     0.173156961
     1717 H          66.099639461        118.945394525         95.254264015 H       1 P1     0.162142789
     1718 H          68.625187990        120.128781124         96.214469860 H       1 P1     0.109069390
     1719 H          67.616435886        120.182218677         93.349929292 H       1 P1     0.148325226
     1720 H          69.288334597        120.664785348         93.832356223 H       1 P1     0.110179500
     1721 H          66.700896060        123.156477766         96.304835395 H       1 P1     0.151524283
     1722 H          67.614403575        124.411658394         98.085394378 H       1 P1     0.097447686
     1723 H          71.410557319        123.811916068         96.234791885 H       1 P1     0.115701981
     1724 H          70.312493766        122.748332785         94.343380092 H       1 P1     0.137191245
     1725 H          77.682924250        121.331682091        103.434746285 H       1 P1     0.119436818
     1726 H          77.553147025        122.428190371        102.018078831 H       1 P1     0.139677589
     1727 H          75.520029183        123.636423606        103.139758018 H       1 P1     0.122796881
     1728 H          73.878085637        121.906624523        102.633978535 H       1 P1     0.117630476
     1729 H          75.283967419        120.811221901        102.269175062 H       1 P1     0.122052724
     1730 H          69.531004487        126.823887614         97.728856384 H       1 P1     0.132008935
     1731 H          71.060966000        127.144400830         98.745524721 H       1 P1     0.138633718
     1732 H          71.176815862        126.462397723         97.172630787 H       1 P1     0.130412906
     1733 H          70.300661965        125.891534803        100.649999716 H       1 P1     0.113741684
     1734 H          68.751152417        125.694351645         99.893931485 H       1 P1     0.104546983
     1735 H          69.536629970        124.286490541        100.667515827 H       1 P1     0.098673485
     1736 H          72.756235477        121.317147661        100.295283443 H       1 P1     0.117516283
     1737 H          70.750875347        122.295410559         99.397915323 H       1 P1     0.099969683
     1738 H          73.123624716        125.862156267         98.893452298 H       1 P1     0.122043639
     1739 H          74.920400352        124.815253345         99.849994740 H       1 P1     0.129672411
     1740 O          68.366415372        118.434298052         94.980806049 O.3     1 P1    -0.686899477
     1741 C          66.582086731        119.636115782         95.999289529 C.3     1 P1    -0.136077226
     1742 C          68.004770103        119.733835302         95.428179725 C.3     1 P1     0.128255453
     1743 C          68.233758479        120.642420807         94.189438483 C.3     1 P1    -0.040970018
     1744 O          67.751331724        122.014883705         94.254684245 O.3     1 P1    -0.535155615
     1745 C          67.682615003        123.259243967         96.325075064 C.ar    1 P1    -0.159692678
     1746 C          68.258100529        124.004310936         97.369005958 C.ar    1 P1    -0.133419934
     1747 C          69.660301968        124.132425219         97.469669521 C.ar    1 P1     0.001037884
     1748 C          70.438974541        123.650265964         96.371725360 C.ar    1 P1    -0.121048108
     1749 C          69.835623807        123.033669453         95.270324921 C.ar    1 P1    -0.158180887
     1750 C          68.427930261        122.760042260         95.283656870 C.ar    1 P1     0.282105096
     1751 O          75.483363566        122.129719500        104.656533298 O.3     1 P1    -0.658109091
     1752 C          77.344410502        122.326005054        103.082168625 C.3     1 P1    -0.131723469
     1753 C          75.801094957        122.566268902        103.298366478 C.3     1 P1     0.105271627
     1754 C          74.906277760        121.841694055        102.223693623 C.3     1 P1    -0.037392792
     1755 O          75.059802705        122.338014141        100.823144755 O.3     1 P1    -0.580901553
     1756 C          70.559178841        126.482394424         98.065872898 C.3     1 P1    -0.332028478
     1757 C          69.737863439        125.229063756        100.018084504 C.3     1 P1    -0.334055716
     1758 C          70.452198185        124.980947322         98.578823713 C.3     1 P1     0.030004224
     1759 C          72.770787692        122.261381061         99.998571288 C.ar    1 P1    -0.197392101
     1760 C          71.670740944        122.829201626         99.345810582 C.ar    1 P1    -0.136517904
     1761 C          71.744335273        124.243332113         98.931137879 C.ar    1 P1    -0.002307917
     1762 C          73.014108911        124.899391747         99.133394305 C.ar    1 P1    -0.136521418
     1763 C          74.052396183        124.274124767         99.705714880 C.ar    1 P1    -0.176979474
     1764 C          73.966142925        122.961077276        100.233205717 C.ar    1 P1     0.283335466
     1765 H          85.516675654        107.385265250         96.180562632 H       1 P1     0.112071660
     1766 H          85.742162113        107.283056289         98.122557123 H       1 P1     0.105126021
     1767 H          83.314124705        107.272608356         98.243800891 H       1 P1     0.121168186
     1768 H          81.798883844        106.925711850         96.165596323 H       1 P1     0.109030806
     1769 H          83.210819085        106.465051922         95.217277061 H       1 P1     0.123784634
     1770 H          84.012610844        110.131373789         97.000621767 H       1 P1     0.139986654
     1771 H          82.957569824        111.811461283         98.438246445 H       1 P1     0.128777018
     1772 H          79.252474954        110.862434626         96.819259791 H       1 P1     0.108720759
     1773 H          80.326605216        108.937661501         95.574305526 H       1 P1     0.135316614
     1774 H          80.099935906        110.047172534        107.839604704 H       1 P1     0.114358258
     1775 H          81.639894420        110.535080189        107.459374773 H       1 P1     0.137569452
     1776 H          79.278972066        110.917718632        105.601508660 H       1 P1     0.150347023
     1777 H          81.509141309        110.865541545        104.404097457 H       1 P1     0.121202030
     1778 H          81.861335621        112.252769093        105.338342610 H       1 P1     0.128651046
     1779 H          81.026103589        114.193986360         96.600213323 H       1 P1     0.155570419
     1780 H          80.976917699        115.037386832         98.163735567 H       1 P1     0.138424712
     1781 H          82.360860254        113.936027800         97.752616145 H       1 P1     0.121875185
     1782 H          78.094245909        112.747776250         98.551397156 H       1 P1     0.107330283
     1783 H          78.808373144        114.318310138         98.543468055 H       1 P1     0.155940708
     1784 H          78.735900298        113.331574368         97.117913839 H       1 P1     0.153959520
     1785 H          82.019327928        114.209710086        102.591037365 H       1 P1     0.122457726
     1786 H          82.025075538        114.389749782        100.204362114 H       1 P1     0.099661845
     1787 H          79.264895653        111.138710004        100.004489564 H       1 P1     0.109218571
     1788 H          79.184276773        111.142065349        102.398923433 H       1 P1     0.139753316
     1789 O          84.501521592        105.800102104         97.331524459 O.3     1 P1    -0.503150951
     1790 C          85.198332890        106.976431601         97.195743157 C.3     1 P1    -0.052758323
     1791 C          83.720982415        106.921274986         97.282253117 C.3     1 P1     0.045135165
     1792 C          82.878747281        107.112327873         95.989155103 C.3     1 P1    -0.016618805
     1793 O          82.834275709        108.440085628         95.484814759 O.3     1 P1    -0.544735080
     1794 C          82.978780238        110.249621969         97.010339152 C.ar    1 P1    -0.169022146
     1795 C          82.367826450        111.219620010         97.804053758 C.ar    1 P1    -0.118062284
     1796 C          80.953139636        111.580598334         97.681992487 C.ar    1 P1     0.008184079
     1797 C          80.227939834        110.688354440         96.831953563 C.ar    1 P1    -0.125689672
     1798 C          80.851962685        109.561252827         96.126090410 C.ar    1 P1    -0.171110926
     1799 C          82.217703429        109.402263795         96.243797340 C.ar    1 P1     0.244023376
     1800 O          79.984302765        112.328053883        106.989211761 O.3     1 P1    -0.664419067
     1801 C          80.754483031        110.119296325        106.985304794 C.3     1 P1    -0.127044856
     1802 C          80.180285284        111.254757808        106.069365151 C.3     1 P1     0.123113398
     1803 C          81.079139505        111.730832561        104.886631773 C.3     1 P1    -0.026592309
     1804 O          80.316280032        112.690519758        104.122024902 O.3     1 P1    -0.528505030
     1805 C          81.248716850        114.087259090         97.654677604 C.3     1 P1    -0.334930987
     1806 C          78.961913082        113.303403306         98.144650865 C.3     1 P1    -0.313207360
     1807 C          80.478108320        112.868776230         98.352347607 C.3     1 P1     0.029677589
     1808 C          81.442947678        113.554785220        102.043571817 C.ar    1 P1    -0.171093744
     1809 C          81.400516308        113.696490882        100.666488117 C.ar    1 P1    -0.132385635
     1810 C          80.530136883        112.834722890         99.874180395 C.ar    1 P1     0.009090560
     1811 C          79.744229043        111.871673717        100.577346010 C.ar    1 P1    -0.116741030
     1812 C          79.712113585        111.823328602        102.015919555 C.ar    1 P1    -0.168926166
     1813 C          80.535970723        112.679330435        102.751125000 C.ar    1 P1     0.239195082
     1814 H          69.407703802        109.437610685        113.109266379 H       1 P1     0.134978672
     1815 H          68.284480288        110.505815642        112.325757093 H       1 P1     0.120124832
     1816 H          70.088905423        108.719906865        110.754409185 H       1 P1     0.133703694
     1817 H          70.438753475        111.312161723        109.667870132 H       1 P1     0.120104423
     1818 H          68.720449595        111.052012979        109.868301424 H       1 P1     0.111188408
     1819 H          67.229404492        108.483336892        107.876430052 H       1 P1     0.143834737
     1820 H          65.823285631        109.076802177        106.048937177 H       1 P1     0.148412501
     1821 H          68.936652839        111.907690101        104.913176165 H       1 P1     0.121271923
     1822 H          70.222576962        111.090152889        106.755821796 H       1 P1     0.132402743
     1823 H         129.380940861        107.933954578        102.224846700 H       1 P1     0.144832653
     1824 H         130.381164042        108.660789801        103.428639304 H       1 P1     0.139677355
     1825 H         131.179230039        108.230247378        100.859616500 H       1 P1     0.128455954
     1826 H         132.005004374        110.789615370        102.292384504 H       1 P1     0.101815679
     1827 H         132.900199024        109.828963074        101.078032588 H       1 P1     0.117634349
     1828 H          65.187086258        113.255696034        104.364969310 H       1 P1     0.135044104
     1829 H          65.797117811        112.630601616        105.947947878 H       1 P1     0.130460945
     1830 H          66.922181791        113.300796281        104.810108695 H       1 P1     0.146888058
     1831 H          67.673684466        112.020152213        102.774875501 H       1 P1     0.128471697
     1832 H          67.162920953        110.439608477        102.565690336 H       1 P1     0.149790658
     1833 H          66.033572048        111.705641280        102.246163233 H       1 P1     0.122295570
     1834 H         133.181247595        111.051941683        104.624686893 H       1 P1     0.119889828
     1835 H         135.288350799        112.018050978        105.146534294 H       1 P1     0.102034057
     1836 H          65.599452715        108.958133756        103.210906071 H       1 P1     0.117417293
     1837 H         135.294209418        108.280202473        102.262961655 H       1 P1     0.142354907
     1838 O          71.019030052        110.254290730        111.912128190 O.3     1 P1    -0.681993000
     1839 C          68.826733006        109.554980774        112.209302130 C.3     1 P1    -0.132642338
     1840 C          69.905893769        109.700835928        111.118979517 C.3     1 P1     0.121482199
     1841 C          69.645148211        110.543966831        109.787402081 C.3     1 P1    -0.028101213
     1842 O          69.520945483        109.584610066        108.665689758 O.3     1 P1    -0.558641872
     1843 C          67.486245209        109.203561088        107.321880210 C.ar    1 P1    -0.152945733
     1844 C          66.759164392        109.556652205        106.169887225 C.ar    1 P1    -0.127291771
     1845 C          67.196372884        110.656400181        105.312854512 C.ar    1 P1     0.008673318
     1846 C          68.515784685        111.187539350        105.539748486 C.ar    1 P1    -0.094993558
     1847 C          69.260915349        110.710613564        106.628094667 C.ar    1 P1    -0.156632309
     1848 C          68.689807676        109.868711298        107.556212774 C.ar    1 P1     0.250531382
     1849 O         130.450873027        110.124581187        100.356695133 O.3     1 P1    -0.659026211
     1850 C         129.896990349        108.858696756        102.538553553 C.3     1 P1    -0.140549893
     1851 C         130.932045829        109.166797509        101.318984586 C.3     1 P1     0.124140147
     1852 C         132.236055367        109.771550830        101.914488348 C.3     1 P1    -0.015321735
     1853 O         132.790765867        109.000613602        102.957937346 O.3     1 P1    -0.566323739
     1854 C          66.027101403        112.751996238        104.858893755 C.3     1 P1    -0.343948217
     1855 C          66.808700984        111.378906968        102.920954733 C.3     1 P1    -0.345952920
     1856 C          66.226568926        111.265815497        104.390628672 C.3     1 P1     0.030193516
     1857 C         134.040510282        110.640772760        104.259304102 C.ar    1 P1    -0.171517987
     1858 C         135.306954376        111.126622580        104.620573653 C.ar    1 P1    -0.138077484
     1859 C          64.858761584        110.589950094        104.316943029 C.ar    1 P1    -0.001560502
     1860 C          64.792458455        109.333571601        103.579139631 C.ar    1 P1    -0.133656947
     1861 C         135.244114091        108.899191397        103.061092677 C.ar    1 P1    -0.178986200
     1862 C         134.006610361        109.508986187        103.424899811 C.ar    1 P1     0.287381489
     1863 H         127.441797637         96.385041905        122.031528953 H       1 P1     0.120722092
     1864 H         126.392364158         96.861166765        120.538094479 H       1 P1     0.118136737
     1865 H         128.585754703         96.025121124        119.274750672 H       1 P1     0.129317696
     1866 H         129.633125212         98.357479615        119.656761881 H       1 P1     0.123872611
     1867 H         128.557878443         98.569709158        120.938348442 H       1 P1     0.130292063
     1868 H         127.243903638        100.988459311        120.254226709 H       1 P1     0.122520653
     1869 H         127.293929506        103.191015064        119.168958195 H       1 P1     0.101104659
     1870 H         129.021912108        101.566600561        115.809284419 H       1 P1     0.133950819
     1871 H         128.881237616         99.337422811        116.688220714 H       1 P1     0.135873104
     1872 H         129.500555407         99.048559251        109.424884784 H       1 P1     0.101396716
     1873 H         128.187878398        100.326121744        109.729055553 H       1 P1     0.112159251
     1874 H         130.042522032        102.036084197        109.161234437 H       1 P1     0.150050714
     1875 H         130.852639233        101.942692087        111.623188906 H       1 P1     0.175514902
     1876 H         129.463932213        100.885880589        111.840839539 H       1 P1     0.117508277
     1877 H         126.691239471        105.792885011        116.631032228 H       1 P1     0.112458300
     1878 H         125.919309821        104.184413156        116.919547544 H       1 P1     0.120311815
     1879 H         126.723269423        105.045237697        118.187055646 H       1 P1     0.106288272
     1880 H         130.133527496        104.244690580        117.191941281 H       1 P1     0.158522302
     1881 H         129.235773389        105.817142592        116.986499517 H       1 P1     0.143325957
     1882 H         129.024750805        104.874378276        118.446489330 H       1 P1     0.122108809
     1883 H         130.539734614        104.283132028        112.651921971 H       1 P1     0.139422604
     1884 H         130.190199852        104.767721236        114.945903077 H       1 P1     0.134572331
     1885 H         126.550500638        102.911370698        114.772060722 H       1 P1     0.111191801
     1886 H         126.652199028        102.553146197        112.450120205 H       1 P1     0.137737847
     1887 O         129.600415961         96.309781489        121.141147530 O.3     1 P1    -0.682385358
     1888 C         127.203011741         96.230100362        120.936930958 C.3     1 P1    -0.099273561
     1889 C         128.547752007         96.625889451        120.193923373 C.3     1 P1     0.102821207
     1890 C         128.603240663         98.152831241        119.978327939 C.3     1 P1    -0.040475611
     1891 O         127.769746545         98.714237476        118.914562237 O.3     1 P1    -0.552243464
     1892 C         127.684878764        101.060790596        119.321018624 C.ar    1 P1    -0.174529844
     1893 C         127.711918436        102.378588489        118.673953866 C.ar    1 P1    -0.123591739
     1894 C         128.138353279        102.631659404        117.358132811 C.ar    1 P1     0.003283435
     1895 C         128.663538410        101.466957205        116.698979919 C.ar    1 P1    -0.139523673
     1896 C         128.560924863        100.170934659        117.238908019 C.ar    1 P1    -0.173894111
     1897 C         127.999120465         99.977176218        118.529982671 C.ar    1 P1     0.234920565
     1898 O         131.476705988        100.753430811        109.492356575 O.3     1 P1    -0.671277735
     1899 C         129.124845299        100.063212360        109.262844205 C.3     1 P1    -0.134604273
     1900 C         130.158156605        101.122179058        109.772834256 C.3     1 P1     0.097895706
     1901 C         129.904967918        101.691323491        111.172130426 C.3     1 P1    -0.008126117
     1902 O         128.995391279        102.797489302        111.152983751 O.3     1 P1    -0.554234306
     1903 C         126.720630632        104.759428313        117.148756823 C.3     1 P1    -0.349855445
     1904 C         129.204619955        104.805510010        117.388386162 C.3     1 P1    -0.366040036
     1905 C         128.054093080        104.022928373        116.753870181 C.3     1 P1     0.031526450
     1906 C         129.662406069        103.957803706        113.130704604 C.ar    1 P1    -0.179395602
     1907 C         129.426194414        104.261366450        114.489590915 C.ar    1 P1    -0.115190440
     1908 C         128.291207420        103.834676603        115.249595117 C.ar    1 P1    -0.004392011
     1909 C         127.391316919        103.205321488        114.388898738 C.ar    1 P1    -0.131496028
     1910 C         127.457166573        102.929106403        113.030254514 C.ar    1 P1    -0.169519650
     1911 C         128.684536684        103.254298817        112.428166661 C.ar    1 P1     0.257469084
     1912 H          81.076831800        107.354337602        131.388784206 H       1 P1     0.137394015
     1913 H          82.384344473        107.595922443        130.286633021 H       1 P1     0.087659211
     1914 H          82.725246226        108.458959759        132.446469205 H       1 P1     0.089197997
     1915 H          80.744689522        110.514167620        131.583763028 H       1 P1     0.138798523
     1916 H          82.071000101        110.907459663        132.756326093 H       1 P1     0.121377087
     1917 H          81.345967141        109.261833688        135.556807091 H       1 P1     0.137594704
     1918 H          80.223988114        110.230737031         65.924134560 H       1 P1     0.134150415
     1919 H          77.707012974        112.324130081        134.913822067 H       1 P1     0.128366851
     1920 H          78.450582997        111.023038468        133.133498843 H       1 P1     0.145846347
     1921 H          79.947792863        117.457473826         72.654330023 H       1 P1     0.192075433
     1922 H          80.362137398        118.554879794         71.123124748 H       1 P1     0.126685730
     1923 H          80.806363681        115.462057478         71.466767184 H       1 P1     0.137095063
     1924 H          82.050601178        116.960636563         69.335115022 H       1 P1     0.170352678
     1925 H          80.514576028        116.543138897         69.084540283 H       1 P1     0.101991982
     1926 H          77.702400698        114.106478736         65.271216699 H       1 P1     0.144919577
     1927 H          76.375884596        112.984296403         65.094877047 H       1 P1     0.108602952
     1928 H          76.869569324        113.707160272         66.588221416 H       1 P1     0.124007348
     1929 H          77.004559453        111.368485920         67.729669000 H       1 P1     0.116244933
     1930 H          76.603481848        110.663914576         66.115027586 H       1 P1     0.127185539
     1931 H          77.986949886        110.121827500         67.163676069 H       1 P1     0.134589998
     1932 H          81.670962106        115.016533463         66.933309295 H       1 P1     0.134143198
     1933 H          80.090068426        114.061439495         65.487094056 H       1 P1     0.138773925
     1934 H          78.959222921        111.683953127         68.835609260 H       1 P1     0.116626968
     1935 H          80.328489703        113.138394190         70.295282592 H       1 P1     0.131896876
     1936 O          83.366887722        109.813795213        130.968281766 O.3     1 P1    -0.700786705
     1937 C          81.543687377        108.128159573        130.773303215 C.3     1 P1    -0.152724709
     1938 C          82.339613411        109.104274157        131.620248694 C.3     1 P1     0.125792893
     1939 C          81.432020236        110.061532052        132.321771072 C.3     1 P1    -0.001802944
     1940 O          80.666210773        109.312237581        133.286424069 O.3     1 P1    -0.565478486
     1941 C          80.537772967        109.866342670        135.541542357 C.ar    1 P1    -0.173826115
     1942 C          79.939159880        110.484216701         64.995831377 C.ar    1 P1    -0.124355995
     1943 C          78.870940136        111.359645941         64.740389403 C.ar    1 P1    -0.008723309
     1944 C          78.407110427        111.531166031        135.090253717 C.ar    1 P1    -0.111753515
     1945 C          78.904700987        110.858524479        133.995230030 C.ar    1 P1    -0.162915780
     1946 C          80.010751785        110.034467395        134.234387988 C.ar    1 P1     0.269676882
     1947 O          82.327245060        116.807972695         71.854015943 O.3     1 P1    -0.666975816
     1948 C          80.075662847        117.503950932         71.537747922 C.3     1 P1    -0.150218480
     1949 C          81.148423554        116.439093198         71.155770443 C.3     1 P1     0.090546319
     1950 C          81.354516580        116.197952843         69.654670379 C.3     1 P1    -0.040658421
     1951 O          81.969373886        114.955432863         69.357098198 O.3     1 P1    -0.519533417
     1952 C          77.253500728        113.213725483         65.682323617 C.3     1 P1    -0.345579448
     1953 C          77.431404428        110.989804275         66.758277447 C.3     1 P1    -0.349254008
     1954 C          78.241361002        112.049278862         66.027152361 C.3     1 P1     0.022309944
     1955 C          81.043750290        114.375089783         67.259013964 C.ar    1 P1    -0.168306399
     1956 C          80.157689139        113.727261015         66.458458508 C.ar    1 P1    -0.130231311
     1957 C          79.246557807        112.702965895         66.981683741 C.ar    1 P1    -0.003820880
     1958 C          79.411733105        112.428411223         68.405293529 C.ar    1 P1    -0.127125688
     1959 C          80.279856758        113.220698599         69.254712495 C.ar    1 P1    -0.174985712
     1960 C          81.128412774        114.163582515         68.658744163 C.ar    1 P1     0.264645989
     1961 H         123.647503883        126.476339113        129.851278516 H       1 P1     0.134472812
     1962 H         123.400151857        126.025599198        128.199477270 H       1 P1     0.136170153
     1963 H         121.807080615        124.341583810        128.806353873 H       1 P1     0.128752654
     1964 H         123.086067318        122.848380111        130.192566203 H       1 P1     0.107704079
     1965 H         124.200116701        124.237530806        130.580259010 H       1 P1     0.152962706
     1966 H         124.915895206        120.964221326        128.984060343 H       1 P1     0.125256937
     1967 H         127.237981223        120.109143972        129.345624892 H       1 P1     0.128281206
     1968 H         128.554618088        124.099368430        129.344361461 H       1 P1     0.119795518
     1969 H         126.245545506        124.806580554        128.909932318 H       1 P1     0.119226994
     1970 H         135.690917271        125.150004904        135.382847449 H       1 P1     0.170778321
     1971 H         134.352904747        125.756940751        134.465464813 H       1 P1     0.146232345
     1972 H         133.019620064        124.435086143         65.134655047 H       1 P1     0.109393975
     1973 H         132.437834409        122.639281547        135.231876525 H       1 P1     0.118429209
     1974 H         133.885974298        123.017617336        134.147454971 H       1 P1     0.116381882
     1975 H         129.642365806        119.497776386        129.082912645 H       1 P1     0.141774985
     1976 H         130.658342817        119.888674859        130.434280976 H       1 P1     0.136215945
     1977 H         128.923860713        119.671184091        130.808784434 H       1 P1     0.139353332
     1978 H         131.297537148        121.088768896        128.171111040 H       1 P1     0.131097372
     1979 H         129.676860078        121.135206761        127.374694049 H       1 P1     0.121049866
     1980 H         130.566267019        122.559072364        127.868778165 H       1 P1     0.137109895
     1981 H         129.776017837        123.326019256        133.956038462 H       1 P1     0.119076192
     1982 H         128.737094100        122.141462477        132.072088518 H       1 P1     0.114209844
     1983 H         132.051960604        122.860561086        129.734955007 H       1 P1     0.127648216
     1984 H         133.186801739        123.800381016        131.693946612 H       1 P1     0.135393058
     1985 O         121.867856013        125.080751140        130.906400516 O.3     1 P1    -0.640048716
     1986 C         122.934470201        126.206640056        129.113040329 C.3     1 P1    -0.126127689
     1987 C         122.409320993        124.855499021        129.559103626 C.3     1 P1     0.101071573
     1988 C         123.514205421        123.816400130        129.814385454 C.3     1 P1    -0.035611542
     1989 O         124.203751069        123.380643495        128.595088518 O.3     1 P1    -0.554152617
     1990 C         125.754669213        121.579316180        129.061846261 C.ar    1 P1    -0.183207876
     1991 C         127.031261147        121.156068737        129.290719419 C.ar    1 P1    -0.131209980
     1992 C         128.135430716        122.054615522        129.430592592 C.ar    1 P1     0.001337095
     1993 C         127.811099184        123.430525479        129.309947890 C.ar    1 P1    -0.136924481
     1994 C         126.525975643        123.864003182        129.043881429 C.ar    1 P1    -0.153504179
     1995 C         125.441616742        122.918001643        128.886819292 C.ar    1 P1     0.253687431
     1996 O         134.626874476        123.236122228         64.875164688 O.3     1 P1    -0.685415625
     1997 C         134.666812098        125.433257956        135.490389757 C.3     1 P1    -0.118131264
     1998 C         133.758146578        124.213859341         64.327077539 C.3     1 P1     0.091967238
     1999 C         133.082014575        123.433217019        134.772794064 C.3     1 P1    -0.031609274
     2000 O         132.148481839        124.281403333        134.010014894 O.3     1 P1    -0.537190091
     2001 C         129.686225284        120.122897965        130.033900481 C.3     1 P1    -0.339237061
     2002 C         130.265492758        121.605634064        128.189657078 C.3     1 P1    -0.340642052
     2003 C         129.575599405        121.658710113        129.633006108 C.3     1 P1     0.024947792
     2004 C         130.267053599        123.180380090        133.044254325 C.ar    1 P1    -0.167292839
     2005 C         129.605939525        122.584463879        131.953449990 C.ar    1 P1    -0.122848969
     2006 C         130.247523399        122.479654695        130.748876395 C.ar    1 P1     0.001793737
     2007 C         131.560675636        122.955589626        130.637802078 C.ar    1 P1    -0.130602218
     2008 C         132.201862421        123.541631930        131.713228544 C.ar    1 P1    -0.188494615
     2009 C         131.544873368        123.683358316        133.000944098 C.ar    1 P1     0.243633318
     2010 H         130.662024677        112.642456274         80.044442092 H       1 P1     0.166948752
     2011 H         132.378286130        112.777197709         80.403930374 H       1 P1     0.167202108
     2012 H         132.282794632        114.988541769         78.880504224 H       1 P1     0.114445929
     2013 H         132.555087890        113.799933089         76.871471744 H       1 P1     0.137740379
     2014 H         132.434194491        112.268795397         77.600462439 H       1 P1     0.150313715
     2015 H         135.204944686        115.718495203         77.999743236 H       1 P1     0.130148319
     2016 H          65.143747534        116.354736692         76.435316979 H       1 P1     0.098747041
     2017 H          64.594885664        112.828094460         74.448897881 H       1 P1     0.117312258
     2018 H         134.814126636        112.134268835         76.152938800 H       1 P1     0.138870224
     2019 H          71.238275952        113.916106773         70.672227092 H       1 P1     0.139623134
     2020 H          71.042087752        112.509927547         69.676387705 H       1 P1     0.111970286
     2021 H          72.504878072        111.173325548         70.868969758 H       1 P1     0.098913545
     2022 H          71.418762964        112.853335358         73.097841748 H       1 P1     0.133528881
     2023 H          71.987011211        111.190237914         73.161331292 H       1 P1     0.122551453
     2024 H          65.453352166        116.120020301         72.343715142 H       1 P1     0.119810551
     2025 H          64.399982534        114.817679800         72.628288344 H       1 P1     0.143975114
     2026 H          64.191063537        116.401301434         73.470208575 H       1 P1     0.131195990
     2027 H          66.257693467        117.318495983         74.514437932 H       1 P1     0.106742019
     2028 H          67.457079122        116.187492527         75.347407752 H       1 P1     0.107996593
     2029 H          67.589168536        116.602238638         73.701540059 H       1 P1     0.104791892
     2030 H          69.239758351        111.608924587         74.883348562 H       1 P1     0.135497845
     2031 H          67.632272679        113.318518483         75.633587180 H       1 P1     0.121734181
     2032 H          66.895409237        114.442685225         71.639697657 H       1 P1     0.124101176
     2033 H          68.259765837        112.739028465         70.979120875 H       1 P1     0.135864239
     2034 O         130.539408073        114.320180928         78.070669774 O.3     1 P1    -0.699354557
     2035 C         131.515949209        113.431520330         80.180385664 C.3     1 P1    -0.127133323
     2036 C         131.726403073        114.029222908         78.742629699 C.3     1 P1     0.120022169
     2037 C         132.698645710        113.231259106         77.811070430 C.3     1 P1    -0.021557488
     2038 O         134.123547310        113.295336647         78.270779172 O.3     1 P1    -0.543915862
     2039 C         135.592623919        115.033957051         77.362859008 C.ar    1 P1    -0.176574098
     2040 C          64.828813216        115.417001416         76.389238541 C.ar    1 P1    -0.127898192
     2041 C          65.102546841        114.732922235         75.275553119 C.ar    1 P1    -0.002921889
     2042 C          64.415680361        113.454931796         75.180820572 C.ar    1 P1    -0.105798306
     2043 C         135.268505819        113.012938117         76.207135214 C.ar    1 P1    -0.169185177
     2044 C         135.016616032        113.812752971         77.337375391 C.ar    1 P1     0.274362778
     2045 O          73.699036043        112.656152450         71.733545450 O.3     1 P1    -0.662725300
     2046 C          71.816819056        113.084889856         70.242264621 C.3     1 P1    -0.113953553
     2047 C          72.419062063        112.199052968         71.332895063 C.3     1 P1     0.123674140
     2048 C          71.497067550        111.853716275         72.563591740 C.3     1 P1    -0.024876116
     2049 O          70.090499266        111.405254058         72.244562432 O.3     1 P1    -0.563833231
     2050 C          64.935878133        115.641632737         73.116084866 C.3     1 P1    -0.341894158
     2051 C          66.853836686        116.410385277         74.442447062 C.3     1 P1    -0.348084122
     2052 C          66.042320969        115.173075805         74.181099164 C.3     1 P1     0.031904585
     2053 C          68.808795652        112.220247921         74.224262135 C.ar    1 P1    -0.185625285
     2054 C          67.725742719        113.189880562         74.623486119 C.ar    1 P1    -0.129642555
     2055 C          66.971238440        114.058459632         73.723457634 C.ar    1 P1     0.000570911
     2056 C          67.320409738        113.893581204         72.343790933 C.ar    1 P1    -0.136927748
     2057 C          68.213658832        112.875665950         71.958418019 C.ar    1 P1    -0.156501788
     2058 C          69.012328251        112.124988694         72.834321249 C.ar    1 P1     0.261591923
     2059 H         123.650009062        127.227130509         74.880759391 H       1 P1     0.149955927
     2060 H         125.153584184        127.268294165         74.038909175 H       1 P1     0.118176186
     2061 H         123.253698522        128.410726068         72.161397875 H       1 P1     0.138777955
     2062 H         123.195900993        126.032542584         71.156074053 H       1 P1     0.158790654
     2063 H         124.204084587        125.503846992         72.595819687 H       1 P1     0.132153049
     2064 H         127.490584622        126.439625800         71.746265825 H       1 P1     0.117746614
     2065 H         129.154512642        125.728747728         70.319589853 H       1 P1     0.098449697
     2066 H         126.154925309        124.765542876         67.537844375 H       1 P1     0.109334449
     2067 H         124.605429246        125.533596252         69.172026467 H       1 P1     0.137490268
     2068 H         123.976774444        127.307704126        132.396814573 H       1 P1     0.144525746
     2069 H         125.694055613        126.869658519        132.369955988 H       1 P1     0.124444556
     2070 H         124.799275080        127.687183393        135.021567424 H       1 P1     0.094073006
     2071 H         126.523332149        129.430355566        134.723859952 H       1 P1     0.105979777
     2072 H         126.531123813        129.159202694        132.927513996 H       1 P1     0.144143505
     2073 H         130.571288123        124.806733602         68.652303062 H       1 P1     0.109093705
     2074 H         130.913069726        124.812564213         67.030553312 H       1 P1     0.124808623
     2075 H         130.247371247        126.293234917         67.873349771 H       1 P1     0.114615161
     2076 H         128.798396201        122.996240645         68.253355805 H       1 P1     0.117867562
     2077 H         127.731870190        123.016170757         67.058659172 H       1 P1     0.108020830
     2078 H         129.326210001        122.910412208         66.650670934 H       1 P1     0.117740286
     2079 H         129.262896667        125.867228511        134.598136522 H       1 P1     0.157881951
     2080 H         129.757635086        124.685686873         64.957729672 H       1 P1     0.127939760
     2081 H         127.419486626        127.310229157         66.947024564 H       1 P1     0.116514118
     2082 H         126.786416630        128.354736332         64.992459060 H       1 P1     0.104526770
     2083 O         121.982350143        127.231399847         73.219919658 O.3     1 P1    -0.692881414
     2084 C         124.207029908        127.767860056         74.129454709 C.3     1 P1    -0.158553208
     2085 C         123.356300138        127.498534208         72.793364938 C.3     1 P1     0.150022693
     2086 C         123.930796287        126.311771664         71.931156995 C.3     1 P1    -0.040926949
     2087 O         125.146831385        126.980933343         71.451110168 O.3     1 P1    -0.573416673
     2088 C         127.272958015        126.207864610         70.878154805 C.ar    1 P1    -0.193875462
     2089 C         128.189090911        125.782091002         69.941072879 C.ar    1 P1    -0.126000053
     2090 C         127.828621859        125.286108018         68.671253266 C.ar    1 P1    -0.008362340
     2091 C         126.479826377        125.185331343         68.425971377 C.ar    1 P1    -0.128931579
     2092 C         125.544559659        125.624402884         69.392954653 C.ar    1 P1    -0.170957043
     2093 C         125.916284812        126.231019094         70.608546619 C.ar    1 P1     0.262455776
     2094 O         124.181182681        129.195598824        133.730884743 O.3     1 P1    -0.684571034
     2095 C         124.795895722        126.917319670        132.989898840 C.3     1 P1    -0.096072874
     2096 C         125.033417766        128.091135085        134.025008211 C.3     1 P1     0.106781410
     2097 C         126.427339694        128.686654879        133.949627623 C.3     1 P1    -0.019263228
     2098 O         127.588833295        127.738453381        134.099128296 O.3     1 P1    -0.564307549
     2099 C         130.197098046        125.266569768         67.775723695 C.3     1 P1    -0.350220556
     2100 C         128.648513536        123.378383882         67.335946782 C.3     1 P1    -0.354517192
     2101 C         128.704197712        124.962239186         67.496511192 C.3     1 P1     0.044331652
     2102 C         128.782637765        126.105252318        135.454574832 C.ar    1 P1    -0.172165955
     2103 C         129.102737045        125.468287431         64.977962569 C.ar    1 P1    -0.117574774
     2104 C         128.459123520        125.800950920         66.165472952 C.ar    1 P1    -0.007002290
     2105 C         127.673535495        126.921720621         66.098699827 C.ar    1 P1    -0.126454671
     2106 C         127.348868382        127.595983555         64.923161063 C.ar    1 P1    -0.189149883
     2107 C         127.871489576        127.190533830        135.348869895 C.ar    1 P1     0.254159829
     2108 H         133.821335662        123.506484517        112.118800347 H       1 P1     0.104476934
     2109 H         133.010495994        123.503009637        113.621477076 H       1 P1     0.141307701
     2110 H         132.953292646        121.318603191        111.637948204 H       1 P1     0.138282069
     2111 H         131.240684851        121.309186484        114.189527487 H       1 P1     0.107766145
     2112 H         131.715149170        119.978770867        113.319727686 H       1 P1     0.140655081
     2113 H         128.514215073        121.984492260        111.011158740 H       1 P1     0.140057866
     2114 H         126.255752162        121.159583431        111.036982970 H       1 P1     0.112423134
     2115 H         127.234912047        118.720994282        114.385480660 H       1 P1     0.140013142
     2116 H         129.500655272        119.440865719        114.188468561 H       1 P1     0.154576036
     2117 H         121.811417346        117.021907532        103.588735125 H       1 P1     0.140372482
     2118 H         123.340034492        117.566391256        104.206113417 H       1 P1     0.133198876
     2119 H         121.136807755        116.844444240        106.027725521 H       1 P1     0.123073457
     2120 H         122.718432675        118.754349316        106.837072540 H       1 P1     0.121945523
     2121 H         124.174564064        117.737250514        106.764622618 H       1 P1     0.121032426
     2122 H         125.214537459        119.174692206        115.037308794 H       1 P1     0.127391443
     2123 H         123.605124319        118.702935427        114.326943234 H       1 P1     0.126005242
     2124 H         124.867592008        117.848579726        113.836632724 H       1 P1     0.147255263
     2125 H         123.287391905        121.033590731        113.708281383 H       1 P1     0.120882408
     2126 H         124.838245195        121.801748653        114.101265966 H       1 P1     0.142671198
     2127 H         124.238343718        121.818933984        112.445933883 H       1 P1     0.118383273
     2128 H         124.663203309        116.409066583        109.767896024 H       1 P1     0.132080037
     2129 H         125.793357508        117.590767666        111.570511154 H       1 P1     0.114773669
     2130 H         122.778767295        120.628082883        111.299906452 H       1 P1     0.107168228
     2131 H         122.213111664        119.653866106        109.020614132 H       1 P1     0.116642994
     2132 O         133.910675372        121.147071332        113.546910900 O.3     1 P1    -0.650209177
     2133 C         132.870318890        123.195730750        112.609446642 C.3     1 P1    -0.150304593
     2134 C         132.841691451        121.654571905        112.692360789 C.3     1 P1     0.087104567
     2135 C         131.486272145        121.014300542        113.188555965 C.3     1 P1    -0.002741639
     2136 O         130.416187125        121.297419959        112.310720184 O.3     1 P1    -0.543779019
     2137 C         128.266364898        121.245917538        111.689352498 C.ar    1 P1    -0.162505140
     2138 C         126.938068121        120.809435120        111.749150832 C.ar    1 P1    -0.123846041
     2139 C         126.451410379        119.952106245        112.817374209 C.ar    1 P1    -0.000632845
     2140 C         127.480407088        119.417698455        113.616039349 C.ar    1 P1    -0.124361347
     2141 C         128.837022203        119.858667508        113.566591767 C.ar    1 P1    -0.166554611
     2142 C         129.163153130        120.790061083        112.572074652 C.ar    1 P1     0.263624482
     2143 O         122.676543380        115.479121446        105.854422190 O.3     1 P1    -0.664166375
     2144 C         122.263894412        117.620277742        104.433649510 C.3     1 P1    -0.129753588
     2145 C         122.248381174        116.906600780        105.828790789 C.3     1 P1     0.106792659
     2146 C         123.021880085        117.715043474        106.933615423 C.3     1 P1    -0.020597536
     2147 O         122.765296359        117.180480684        108.224673210 O.3     1 P1    -0.590806217
     2148 C         124.637620294        118.792006105        114.147122431 C.3     1 P1    -0.345732818
     2149 C         124.344088328        121.192718712        113.318775039 C.3     1 P1    -0.342054128
     2150 C         124.979767690        119.757665294        112.944853585 C.3     1 P1     0.038894184
     2151 C         124.313276690        117.323923395        110.054839260 C.ar    1 P1    -0.170628851
     2152 C         124.932964024        118.007164360        111.132118242 C.ar    1 P1    -0.132385936
     2153 C         124.352332439        119.217237571        111.632270759 C.ar    1 P1     0.000206539
     2154 C         123.256715963        119.768664197        110.904516582 C.ar    1 P1    -0.132772189
     2155 C         122.768037830        119.145138877        109.685637890 C.ar    1 P1    -0.187631281
     2156 C         123.360187024        117.934943665        109.256583015 C.ar    1 P1     0.275064542
     2157 H          81.122088764         73.185469879         75.426632456 H       1 P1     0.147232646
     2158 H          79.888782174         73.154695900         74.300240636 H       1 P1     0.140629130
     2159 H          81.973298248         71.030768890         73.758373213 H       1 P1     0.113038437
     2160 H          81.967568247         71.937722442         71.429069374 H       1 P1     0.115883911
     2161 H          80.957706753         73.209963112         71.709914041 H       1 P1     0.135305834
     2162 H          78.146583822         73.097892075         70.968702359 H       1 P1     0.161901439
     2163 H          76.850643992         72.756061090         68.892477181 H       1 P1     0.125056166
     2164 H          79.141157647         69.398972266         68.059430749 H       1 P1     0.133220743
     2165 H          80.448808461         69.650250280         69.949873724 H       1 P1     0.129031376
     2166 H          75.878440691         68.443788892        133.475003699 H       1 P1     0.107972085
     2167 H          76.822733895         69.937953572        132.977871507 H       1 P1     0.101140963
     2168 H          79.036122329         68.684065656        133.104345496 H       1 P1     0.100150789
     2169 H          78.808330634         66.125490655        133.193875262 H       1 P1     0.127637546
     2170 H          77.125373043         66.315356592        133.846476572 H       1 P1     0.117846085
     2171 H          74.794832587         70.484029059         66.691532058 H       1 P1     0.120886768
     2172 H          75.256872271         70.050276831         68.399764880 H       1 P1     0.145967160
     2173 H          75.028645897         71.652645593         68.109045569 H       1 P1     0.132322210
     2174 H          76.291178457         72.945688695         66.531722389 H       1 P1     0.135043170
     2175 H          77.841672664         72.570050115         65.866406882 H       1 P1     0.140446445
     2176 H          76.308329747         71.957451236         65.153324517 H       1 P1     0.135645119
     2177 H          79.790409094         68.811417902        135.715387340 H       1 P1     0.120567311
     2178 H          79.228126137         70.659307515         65.516354144 H       1 P1     0.105897790
     2179 H          75.626711594         68.377687415         66.475289905 H       1 P1     0.124537254
     2180 H          76.448378193         66.643826777         65.007764681 H       1 P1     0.135431406
     2181 O          82.928524273         72.978525439         73.514548282 O.3     1 P1    -0.655747646
     2182 C          80.736051424         72.549898913         74.630790299 C.3     1 P1    -0.100522122
     2183 C          81.743607512         72.126781702         73.556210836 C.3     1 P1     0.087579088
     2184 C          81.212607010         72.242604793         72.109861189 C.3     1 P1    -0.013597345
     2185 O          80.024081429         71.440492363         71.884704240 O.3     1 P1    -0.570499123
     2186 C          78.362262071         72.314281640         70.340540928 C.ar    1 P1    -0.168395083
     2187 C          77.615840601         72.171447637         69.112915932 C.ar    1 P1    -0.111855028
     2188 C          77.865566785         71.101785776         68.231757470 C.ar    1 P1     0.003078664
     2189 C          78.938188731         70.192244538         68.640453629 C.ar    1 P1    -0.129119954
     2190 C          79.706497080         70.367886145         69.780731494 C.ar    1 P1    -0.159134921
     2191 C          79.358998299         71.403743439         70.674271349 C.ar    1 P1     0.257409924
     2192 O          77.342479505         68.211768227        131.949663540 O.3     1 P1    -0.486705170
     2193 C          76.769485614         68.893160115        133.095384316 C.3     1 P1    -0.069009083
     2194 C          78.113421552         68.146013060        133.194798004 C.3     1 P1     0.075460286
     2195 C          78.113577716         66.756354182        133.844000762 C.3     1 P1    -0.025207307
     2196 O          78.621866417         66.690490807        135.233153100 O.3     1 P1    -0.573931345
     2197 C          75.451354529         70.751123148         67.599608270 C.3     1 P1    -0.334283628
     2198 C          76.853951731         72.143523029         66.136215124 C.3     1 P1    -0.358462115
     2199 C          76.943839537         70.849255485         67.057982741 C.3     1 P1     0.036887009
     2200 C          78.950170432         68.770721635         64.627176010 C.ar    1 P1    -0.181259895
     2201 C          78.565569479         69.796331622         65.497089256 C.ar    1 P1    -0.138393119
     2202 C          77.305536300         69.714721288         66.182923191 C.ar    1 P1    -0.008888896
     2203 C          76.494997881         68.551193747         65.981967943 C.ar    1 P1    -0.130862154
     2204 C          76.944428608         67.557943621         65.091105760 C.ar    1 P1    -0.176673973
     2205 C          78.126611852         67.673210648         64.415899499 C.ar    1 P1     0.272805160
     2206 H         132.966298558         69.763243217         71.265689086 H       1 P1     0.126496513
     2207 H         132.508526899         69.160708316         72.729619160 H       1 P1     0.118928342
     2208 H         132.751657519         71.609165369         73.847245708 H       1 P1     0.143723513
     2209 H         135.223362499         71.417133369         73.636326862 H       1 P1     0.141799289
     2210 H         135.099291266         70.127720119         72.488167386 H       1 P1     0.124099415
     2211 H         134.274447398         71.441037100         76.418367139 H       1 P1     0.150003185
     2212 H          64.231864443         71.615813798         78.279644842 H       1 P1     0.118752753
     2213 H          66.184155053         68.244045538         76.737202290 H       1 P1     0.122637183
     2214 H          64.760959347         68.274442522         74.883728982 H       1 P1     0.118214774
     2215 H          69.076961152         78.858317370         82.299733168 H       1 P1     0.125678535
     2216 H          68.974662699         77.202311389         82.840235034 H       1 P1     0.124315955
     2217 H          68.372956019         77.772749820         79.919005659 H       1 P1     0.124474214
     2218 H          69.438116730         75.055999310         81.104663935 H       1 P1     0.126042954
     2219 H          69.299794880         75.536285191         79.505411770 H       1 P1     0.125401907
     2220 H          65.705029474         67.899053024         79.709656641 H       1 P1     0.132297254
     2221 H          66.598217771         68.831868698         81.006871229 H       1 P1     0.137113206
     2222 H          64.926609360         69.244715690         80.514323729 H       1 P1     0.127423614
     2223 H          68.528271070         69.459001276         79.137733513 H       1 P1     0.139477703
     2224 H          67.641877753         68.100356037         78.522531915 H       1 P1     0.137178018
     2225 H          68.045484718         69.501896981         77.471559540 H       1 P1     0.147873142
     2226 H          67.591224431         74.214878314         77.989671008 H       1 P1     0.145790504
     2227 H          67.204124302         71.882895920         77.526513412 H       1 P1     0.134907344
     2228 H          66.096932915         71.222231787         81.452049861 H       1 P1     0.110170335
     2229 H          66.455406269         73.574438890         81.948280957 H       1 P1     0.118683229
     2230 O         133.590349557         72.200359603         71.956855384 O.3     1 P1    -0.682093090
     2231 C         132.395524126         70.054402177         72.193112907 C.3     1 P1    -0.148729921
     2232 C         133.215531869         71.158103879         72.888469369 C.3     1 P1     0.107476268
     2233 C         134.591023376         70.550296920         73.339789853 C.3     1 P1     0.001236834
     2234 O         134.367965884         69.634696770         74.395414787 O.3     1 P1    -0.565056252
     2235 C         135.038866867         70.779802995         76.525235137 C.ar    1 P1    -0.162569978
     2236 C          64.293874737         70.795895637         77.628377588 C.ar    1 P1    -0.123655410
     2237 C          65.330076662         69.860190476         77.822244832 C.ar    1 P1    -0.000205049
     2238 C          65.434596269         68.888069403         76.753798693 C.ar    1 P1    -0.133638676
     2239 C          64.577790817         68.919578799         75.630716299 C.ar    1 P1    -0.177560027
     2240 C         135.149370358         69.783119265         75.520311748 C.ar    1 P1     0.273793287
     2241 O          70.367287013         77.707175843         80.511528867 O.3     1 P1    -0.668523668
     2242 C          68.620935581         77.867199852         82.081403378 C.3     1 P1    -0.144803953
     2243 C          69.010662783         77.272241347         80.645354541 C.3     1 P1     0.090511947
     2244 C          68.826992210         75.754557798         80.455688901 C.3     1 P1     0.009839152
     2245 O          67.399290747         75.426449294         80.375527894 O.3     1 P1    -0.552359838
     2246 C          65.844915114         68.870773432         80.148848498 C.3     1 P1    -0.335374132
     2247 C          67.665707087         69.188032548         78.503052637 C.3     1 P1    -0.350302138
     2248 C          66.370200542         69.901321529         79.007372346 C.3     1 P1     0.038480251
     2249 C          67.375029507         73.616298767         78.754847438 C.ar    1 P1    -0.157776152
     2250 C          67.140251360         72.205094554         78.463528940 C.ar    1 P1    -0.125417503
     2251 C          66.649866859         71.344698211         79.438056796 C.ar    1 P1     0.005340987
     2252 C          66.331212021         71.898679488         80.702018373 C.ar    1 P1    -0.139756478
     2253 C          66.630342617         73.252864892         81.047481645 C.ar    1 P1    -0.171119676
     2254 C          67.213556105         74.093627112         80.070566804 C.ar    1 P1     0.255823529
     2255 H          81.397775642        129.544656723         91.051673419 H       1 P1     0.134497169
     2256 H          81.110658055        131.159359148         91.786494886 H       1 P1     0.117963179
     2257 H          83.849308945        130.140127577         91.222690495 H       1 P1     0.129526266
     2258 H          83.815965822        132.010089660         89.451142562 H       1 P1     0.138211089
     2259 H          82.119109919        132.276550336         89.798956612 H       1 P1     0.116280489
     2260 H          80.388446214        131.556102134         87.962903819 H       1 P1     0.122673185
     2261 H          79.995968657        132.041343850         85.628114424 H       1 P1     0.115639360
     2262 H          83.624015843        130.033721565         84.656198992 H       1 P1     0.135311219
     2263 H          84.196198833        130.104466488         86.989943560 H       1 P1     0.172306920
     2264 H          89.182486680        134.534010507         79.151519128 H       1 P1     0.120637010
     2265 H          88.701116986        133.676046031         80.501255153 H       1 P1     0.115945201
     2266 H          86.978825343        134.429757958         78.135806742 H       1 P1     0.130915962
     2267 H          86.422361234        133.015475387         80.863380158 H       1 P1     0.122392967
     2268 H          86.227530580        132.131585808         79.343919037 H       1 P1     0.114946570
     2269 H          80.613829850        129.084512396         82.214320203 H       1 P1     0.101619879
     2270 H          82.140103071        128.914321365         83.051185381 H       1 P1     0.121222301
     2271 H          80.565615224        128.812501745         83.994995790 H       1 P1     0.121074039
     2272 H          79.785724184        132.483520260         83.451771706 H       1 P1     0.139283626
     2273 H          79.618745458        131.224811883         82.183709819 H       1 P1     0.113287878
     2274 H          79.113645153        130.924400431         83.824547988 H       1 P1     0.119832849
     2275 H          83.484220061        134.651914491         81.835250343 H       1 P1     0.145619369
     2276 H          82.116561278        133.467071467         83.392268979 H       1 P1     0.116722950
     2277 H          82.633378731        129.958656489         80.986227309 H       1 P1     0.103776670
     2278 H          83.903053259        131.195480398         79.443291176 H       1 P1     0.130216900
     2279 O          83.481813213        132.112454820         92.074471936 O.3     1 P1    -0.691390012
     2280 C          81.814965747        130.313776139         91.722765558 C.3     1 P1    -0.150204694
     2281 C          83.119705112        130.988565388         91.215679204 C.3     1 P1     0.128159122
     2282 C          82.902303130        131.488184873         89.758048960 C.3     1 P1    -0.017345801
     2283 O          82.706482045        130.354906593         88.869262351 O.3     1 P1    -0.545735299
     2284 C          81.113815398        131.322037325         87.252298195 C.ar    1 P1    -0.159252288
     2285 C          80.859611417        131.482212770         85.877453044 C.ar    1 P1    -0.117659401
     2286 C          81.727461074        131.013454174         84.844660655 C.ar    1 P1     0.002138967
     2287 C          82.932311752        130.493855041         85.323563661 C.ar    1 P1    -0.130096009
     2288 C          83.306607905        130.476456536         86.647753099 C.ar    1 P1    -0.164320328
     2289 C          82.376451782        130.839736138         87.615680285 C.ar    1 P1     0.242279543
     2290 O          87.101215955        135.369950444         79.942484515 O.3     1 P1    -0.652494601
     2291 C          88.564268806        133.731006298         79.417048416 C.3     1 P1    -0.146123745
     2292 C          87.098629747        134.178785957         79.205580662 C.3     1 P1     0.112097466
     2293 C          86.129607114        133.129199166         79.823996227 C.3     1 P1    -0.029317739
     2294 O          84.776882030        133.693347471         79.717210694 O.3     1 P1    -0.518926053
     2295 C          81.125926272        129.262674299         83.143997757 C.3     1 P1    -0.340184016
     2296 C          79.877112293        131.439308657         83.201295646 C.3     1 P1    -0.344738811
     2297 C          81.361632815        130.821365532         83.385354159 C.3     1 P1     0.035312074
     2298 C          83.273157055        133.673048385         81.634053738 C.ar    1 P1    -0.177614424
     2299 C          82.431148316        132.976415653         82.521809664 C.ar    1 P1    -0.130927274
     2300 C          82.233328504        131.595244651         82.327841261 C.ar    1 P1    -0.002991686
     2301 C          82.757161160        130.998832799         81.146806993 C.ar    1 P1    -0.138104375
     2302 C          83.562741554        131.669083132         80.272695923 C.ar    1 P1    -0.173127934
     2303 C          83.873487930        133.060732368         80.502579269 C.ar    1 P1     0.239649208
     2304 H         125.281055541        132.497558069        113.563993853 H       1 P1     0.134028284
     2305 H         125.022924691        131.159330845        112.268345438 H       1 P1     0.116891886
     2306 H         127.383151685        130.524956239        112.316367834 H       1 P1     0.129711250
     2307 H         128.772844899        130.901254929        114.367457751 H       1 P1     0.133312039
     2308 H         127.780543351        132.381172372        114.636355504 H       1 P1     0.168339692
     2309 H         130.636579722        130.487675536        112.733030012 H       1 P1     0.138379374
     2310 H         133.102818823        130.607143098        113.175028537 H       1 P1     0.114976674
     2311 H         132.523062842        134.608747427        114.482083271 H       1 P1     0.114444174
     2312 H         130.266059285        134.565865995        113.807496081 H       1 P1     0.155033544
     2313 H          65.400859806        131.014549264        105.099665431 H       1 P1     0.117900913
     2314 H          66.348866381        131.361035378        106.554810959 H       1 P1     0.141676003
     2315 H          65.600978627        128.977618645        107.437828798 H       1 P1     0.144804195
     2316 H         135.295640345        129.824839071        108.351970688 H       1 P1     0.116238330
     2317 H         135.371907284        131.361499025        107.413462937 H       1 P1     0.106715523
     2318 H         135.092142606        134.806667390        113.316088859 H       1 P1     0.132386350
     2319 H         134.870353421        134.654825277        115.057899275 H       1 P1     0.117566314
     2320 H          64.603740095        134.098961012        114.447324088 H       1 P1     0.127871856
     2321 H          64.304479289        131.793211811        115.488144647 H       1 P1     0.115146490
     2322 H         134.384271772        132.220195879        116.079708855 H       1 P1     0.126787354
     2323 H         134.618662373        130.813822100        115.108824852 H       1 P1     0.135069477
     2324 H          65.575713407        129.941201887        111.264818682 H       1 P1     0.141572268
     2325 H          64.581520581        130.527708455        113.348102667 H       1 P1     0.104183015
     2326 H         134.076345482        133.582133996        111.380670760 H       1 P1     0.130033216
     2327 H         135.127031010        133.157603074        109.506225217 H       1 P1     0.132349743
     2328 O         126.071124089        130.689517808        113.932816478 O.3     1 P1    -0.487782871
     2329 C         125.689957623        131.670189791        113.004544640 C.3     1 P1    -0.050789575
     2330 C         127.085406068        131.200718176        113.097662058 C.3     1 P1     0.086293683
     2331 C         128.269792978        131.804630349        113.886024148 C.3     1 P1    -0.024289316
     2332 O         129.007958568        132.536457101        112.910001818 O.3     1 P1    -0.520809818
     2333 C         131.099205586        131.345345681        113.095809664 C.ar    1 P1    -0.159285566
     2334 C         132.467754056        131.413664220        113.338879231 C.ar    1 P1    -0.116137833
     2335 C         133.065478165        132.625517006        113.809451943 C.ar    1 P1    -0.000904287
     2336 C         132.231098696        133.737070623        114.020814678 C.ar    1 P1    -0.137642345
     2337 C         130.827661578        133.746171193        113.636254757 C.ar    1 P1    -0.163136709
     2338 C         130.332113681        132.555139702        113.178116026 C.ar    1 P1     0.238760168
     2339 O          64.177503503        128.802042425        106.251155886 O.3     1 P1    -0.676795986
     2340 C          65.945504504        130.527823978        105.934895686 C.3     1 P1    -0.130842452
     2341 C          65.067012230        129.700873149        106.868854891 C.3     1 P1     0.113377392
     2342 C          64.291073044        130.543720151        107.922199871 C.3     1 P1    -0.020653238
     2343 O          65.215036340        131.142338489        108.858772272 O.3     1 P1    -0.536294909
     2344 C         135.227973894        134.103077979        114.202222280 C.3     1 P1    -0.354402241
     2345 C         134.916576891        131.870779415        115.260829868 C.3     1 P1    -0.360879198
     2346 C         134.603625122        132.687552550        113.953557692 C.3     1 P1     0.034367377
     2347 C          64.969507938        130.806496790        111.307926320 C.ar    1 P1    -0.161233065
     2348 C          64.378073943        131.085040958        112.525020144 C.ar    1 P1    -0.139779719
     2349 C         135.189620152        132.189156278        112.668860211 C.ar    1 P1    -0.004244832
     2350 C         134.817179029        132.859586608        111.436237359 C.ar    1 P1    -0.115095342
     2351 C         135.404394515        132.601239408        110.244693603 C.ar    1 P1    -0.177519543
     2352 C          64.658011413        131.508281337        110.089265756 C.ar    1 P1     0.252135746
     2353 H         131.708807696         72.332163608         91.129305658 H       1 P1     0.151682131
     2354 H         132.275996099         73.832572313         91.788417431 H       1 P1     0.152812233
     2355 H         129.404517175         73.499186534         90.824201250 H       1 P1     0.127810945
     2356 H         128.947083077         73.626886104         93.311526539 H       1 P1     0.127799045
     2357 H         130.621962169         73.251218431         93.499519914 H       1 P1     0.136038233
     2358 H         131.165233737         69.955335982         91.949165818 H       1 P1     0.158257074
     2359 H         131.681772167         68.109685910         93.238240355 H       1 P1     0.151869497
     2360 H         129.305879857         69.416102436         96.404075550 H       1 P1     0.098930233
     2361 H         128.671506147         71.237829940         95.060832350 H       1 P1     0.123614139
     2362 H          68.306588575         67.861620818         97.341834575 H       1 P1     0.157606745
     2363 H          67.335473091         67.832459892         95.912722580 H       1 P1     0.134157990
     2364 H          67.022361751         65.185261168         96.804667562 H       1 P1     0.112738096
     2365 H          65.618105343         67.529937064         98.094882530 H       1 P1     0.136885199
     2366 H          64.937172543         65.795446701         97.947700358 H       1 P1     0.127845961
     2367 H         129.315335786         67.408418081         97.274719176 H       1 P1     0.108426296
     2368 H         130.577603165         66.160762343         97.722881565 H       1 P1     0.128870560
     2369 H         130.842003794         67.847116056         97.881197400 H       1 P1     0.114169465
     2370 H         129.336508218         66.041278496         94.855453176 H       1 P1     0.128611386
     2371 H         130.716646207         66.164021300         93.826626741 H       1 P1     0.137114449
     2372 H         130.646485336         65.017645405         95.269433802 H       1 P1     0.106240763
     2373 H         135.227863271         69.098742411         96.372841125 H       1 P1     0.129979222
     2374 H         132.785025463         69.173587630         96.390681675 H       1 P1     0.112834970
     2375 H         132.848523012         65.010918162         95.509426804 H       1 P1     0.142953370
     2376 H         135.138397238         64.978477192         95.811197835 H       1 P1     0.148727336
     2377 O         130.077731914         75.261904089         91.713548948 O.3     1 P1    -0.681707543
     2378 C         131.586206130         73.452130131         91.049875707 C.3     1 P1    -0.144806917
     2379 C         130.180781141         73.829908212         91.494279792 C.3     1 P1     0.124058474
     2380 C         129.851234515         73.188892280         92.818803902 C.3     1 P1    -0.031302597
     2381 O         129.462036486         71.790629472         92.570713218 O.3     1 P1    -0.531856199
     2382 C         130.715486850         69.859177215         92.856799396 C.ar    1 P1    -0.155277222
     2383 C         131.133168081         68.782046974         93.697315271 C.ar    1 P1    -0.112103004
     2384 C         130.624957933         68.548071370         94.951783905 C.ar    1 P1    -0.008339142
     2385 C         129.762552037         69.544447496         95.520003277 C.ar    1 P1    -0.129059799
     2386 C         129.426430883         70.670137882         94.745712514 C.ar    1 P1    -0.189382842
     2387 C         129.854279311         70.851393181         93.423991189 C.ar    1 P1     0.252950330
     2388 O          67.658895549         65.892297043         98.668117669 O.3     1 P1    -0.668254836
     2389 C          67.927158416         67.110994930         96.636133700 C.3     1 P1    -0.093457926
     2390 C          67.014116787         66.124804541         97.375812833 C.3     1 P1     0.117186038
     2391 C          65.530003027         66.612176345         97.481040079 C.3     1 P1    -0.030628186
     2392 O          64.973643656         66.943824763         96.180987807 O.3     1 P1    -0.567999991
     2393 C         130.357688772         67.091803548         97.240731975 C.3     1 P1    -0.353935102
     2394 C         130.411192884         66.020575267         94.892334098 C.3     1 P1    -0.356741478
     2395 C         130.992385511         67.194360067         95.767114460 C.3     1 P1     0.040353226
     2396 C         134.693115191         68.238335854         96.317330005 C.ar    1 P1    -0.166674827
     2397 C         133.274332602         68.236599597         96.222908689 C.ar    1 P1    -0.122914222
     2398 C         132.479284207         67.016116536         96.034947123 C.ar    1 P1    -0.003636911
     2399 C         133.269702350         65.853416960         95.803736632 C.ar    1 P1    -0.116839309
     2400 C         134.651953549         65.836332496         95.961971201 C.ar    1 P1    -0.165953484
     2401 C         135.335795708         67.042450019         96.164798462 C.ar    1 P1     0.254275942
     2402 H          66.119738799         68.183620880        119.083968408 H       1 P1     0.144073554
     2403 H          66.846556824         67.983496576        120.624907171 H       1 P1     0.154722789
     2404 H          66.962020788         70.658642028        120.677199378 H       1 P1     0.129614988
     2405 H          69.078863468         70.626927600        119.231227073 H       1 P1     0.125064883
     2406 H          68.643723235         69.014248139        118.770073524 H       1 P1     0.118395327
     2407 H          70.702560545         67.350457617        120.306679036 H       1 P1     0.144527961
     2408 H          73.116283620         67.535557290        119.851094513 H       1 P1     0.116377497
     2409 H          72.991810700         71.304910609        121.455060550 H       1 P1     0.145183829
     2410 H          70.542105652         71.296975649        121.599854997 H       1 P1     0.136408039
     2411 H          82.467471059         64.484046759        122.912967047 H       1 P1     0.130769543
     2412 H          81.504856607         64.790261624        124.304196890 H       1 P1     0.119142300
     2413 H          80.553830575         65.219200289        121.326819883 H       1 P1     0.131228745
     2414 H          78.666614601         65.932783168        123.443242848 H       1 P1     0.123142280
     2415 H          78.850020414         64.187925256        123.231811103 H       1 P1     0.096253191
     2416 H          74.165014685         70.393029844        118.289705759 H       1 P1     0.113155351
     2417 H          75.869942587         69.975178089        118.371317504 H       1 P1     0.149722305
     2418 H          74.654263557         68.777803701        118.211509513 H       1 P1     0.112803291
     2419 H          74.809502633         71.695357224        120.463900380 H       1 P1     0.120819937
     2420 H          75.296457117         70.698161975        121.948145259 H       1 P1     0.168318998
     2421 H          76.458678601         71.106880330        120.686284121 H       1 P1     0.130045349
     2422 H          78.717104378         66.901914586        119.769350322 H       1 P1     0.124318830
     2423 H          77.239457395         68.744974324        119.372031147 H       1 P1     0.135479091
     2424 H          74.582029449         67.547524227        122.221437968 H       1 P1     0.121148653
     2425 H          76.008490739         65.690454602        122.773574999 H       1 P1     0.127591484
     2426 O          66.672790504         70.786534083        118.536381771 O.3     1 P1    -0.667895630
     2427 C          66.270008414         68.659211762        119.939824797 C.3     1 P1    -0.154465445
     2428 C          67.048972968         70.024429951        119.758727925 C.3     1 P1     0.106270475
     2429 C          68.569295335         69.727972648        119.607782076 C.3     1 P1    -0.037577485
     2430 O          69.128796737         69.214959463        120.773761656 O.3     1 P1    -0.530010261
     2431 C          71.183368879         68.197111719        120.387981062 C.ar    1 P1    -0.152069406
     2432 C          72.599449523         68.292455800        120.247325442 C.ar    1 P1    -0.121515154
     2433 C          73.298132948         69.457623439        120.523852612 C.ar    1 P1     0.003743391
     2434 C          72.499804081         70.487312980        121.160300468 C.ar    1 P1    -0.124212041
     2435 C          71.127055832         70.507923106        121.249923581 C.ar    1 P1    -0.160223725
     2436 C          70.442000321         69.325515811        120.827973532 C.ar    1 P1     0.234298000
     2437 O          80.923758734         66.715959224        122.823696009 O.3     1 P1    -0.656540908
     2438 C          81.420853899         64.401492580        123.267867784 C.3     1 P1    -0.126124758
     2439 C          80.488298519         65.342746445        122.428566203 C.3     1 P1     0.123204315
     2440 C          78.952108556         65.145591769        122.694249770 C.3     1 P1    -0.033738863
     2441 O          78.121709792         65.049030011        121.529900604 O.3     1 P1    -0.552905341
     2442 C          74.894049868         69.703128347        118.703934656 C.3     1 P1    -0.351722998
     2443 C          75.397566718         70.850587603        120.837564025 C.3     1 P1    -0.340505746
     2444 C          74.860666165         69.546077308        120.304351851 C.3     1 P1     0.048800121
     2445 C          77.836098412         66.991292974        120.256598632 C.ar    1 P1    -0.168266613
     2446 C          76.975681759         68.117202286        120.085569269 C.ar    1 P1    -0.121807089
     2447 C          75.790835569         68.368993793        120.756116932 C.ar    1 P1    -0.001180896
     2448 C          75.371909125         67.428942309        121.718218893 C.ar    1 P1    -0.112325133
     2449 C          76.194935605         66.305043248        121.981100876 C.ar    1 P1    -0.173898345
     2450 C          77.382585047         66.133633530        121.271806287 C.ar    1 P1     0.256559486
     2451 H          79.707838322        133.380247206        123.995648907 H       1 P1     0.102297946
     2452 H          79.822233851        134.883217103        124.875157565 H       1 P1     0.131677476
     2453 H          81.895655378        132.477074221        125.129786871 H       1 P1     0.089904159
     2454 H          82.062053329        135.231696066        126.278047498 H       1 P1     0.135324220
     2455 H          83.194422597        134.629765853        125.143734184 H       1 P1     0.099176731
     2456 H          82.825638219        131.997172595        128.637004577 H       1 P1     0.139570854
     2457 H          83.810385903        129.758947899        128.498999242 H       1 P1     0.125816507
     2458 H          86.362949644        130.944594998        125.533052797 H       1 P1     0.104781300
     2459 H          85.298774359        133.226508800        125.408306216 H       1 P1     0.131974649
     2460 H          78.089538038        126.730283582        129.036439012 H       1 P1     0.139678674
     2461 H          78.908962088        125.683979985        127.713987459 H       1 P1     0.146296645
     2462 H          79.517842039        123.978029106        129.650211714 H       1 P1     0.149064363
     2463 H          81.520686512        125.338069063        130.404229854 H       1 P1     0.108812184
     2464 H          80.735178749        126.831204530        129.866802011 H       1 P1     0.151463059
     2465 H          86.087633250        128.256791072        125.140700740 H       1 P1     0.105806783
     2466 H          87.434492796        129.108637028        125.756168574 H       1 P1     0.121658466
     2467 H          87.245995518        127.471262900        126.209171313 H       1 P1     0.133350239
     2468 H          87.323304245        130.054666308        128.080318111 H       1 P1     0.165815478
     2469 H          86.247656738        129.361484844        129.262965048 H       1 P1     0.118997075
     2470 H          87.377629890        128.205866684        128.500043431 H       1 P1     0.134475594
     2471 H          81.824100228        126.877156299        126.366087811 H       1 P1     0.132339273
     2472 H          83.794997770        128.187278822        125.672585841 H       1 P1     0.105832045
     2473 H          85.631604384        126.881530868        129.388715385 H       1 P1     0.109523532
     2474 H          83.770138453        125.468050096        129.766147611 H       1 P1     0.117584233
     2475 O          80.474422707        133.218005187        126.520242536 O.3     1 P1    -0.660739226
     2476 C          80.490211886        134.089581997        124.349996118 C.3     1 P1    -0.122177017
     2477 C          81.417874891        133.405660599        125.450921247 C.3     1 P1     0.132967149
     2478 C          82.533382282        134.368844757        125.931184684 C.3     1 P1    -0.025629080
     2479 O          83.328646925        133.859025158        127.054304695 O.3     1 P1    -0.529666533
     2480 C          83.529029301        131.802800440        127.854749260 C.ar    1 P1    -0.167886302
     2481 C          84.096808562        130.513023824        127.908947345 C.ar    1 P1    -0.121053772
     2482 C          85.135442917        130.192273852        127.031770532 C.ar    1 P1     0.005193013
     2483 C          85.522718809        131.185489464        126.145019653 C.ar    1 P1    -0.131881872
     2484 C          84.961961136        132.472493979        126.017340554 C.ar    1 P1    -0.159722691
     2485 C          83.881619883        132.704963499        126.907991236 C.ar    1 P1     0.252945484
     2486 O          78.919383559        125.439418037        131.150753224 O.3     1 P1    -0.667563420
     2487 C          78.396464270        125.684758488        128.744499757 C.3     1 P1    -0.124488257
     2488 C          79.396857486        125.101587732        129.811226427 C.3     1 P1     0.102625251
     2489 C          80.881288817        125.753076061        129.679899289 C.3     1 P1    -0.017585206
     2490 O          81.439513938        125.548062330        128.381859496 O.3     1 P1    -0.549495989
     2491 C          86.687290909        128.444659035        126.004234765 C.3     1 P1    -0.357947226
     2492 C          86.792236753        129.132083098        128.339483617 C.3     1 P1    -0.344083225
     2493 C          85.809306572        128.923885261        127.203899808 C.3     1 P1     0.038639781
     2494 C          82.665738991        126.863241843        126.983780366 C.ar    1 P1    -0.166918525
     2495 C          83.750112248        127.681041507        126.544358721 C.ar    1 P1    -0.127550782
     2496 C          84.892643747        127.792471847        127.444960135 C.ar    1 P1    -0.005655863
     2497 C          84.895713292        126.976946455        128.635629508 C.ar    1 P1    -0.125361222
     2498 C          83.794668929        126.104728830        128.902240748 C.ar    1 P1    -0.170465488
     2499 C          82.618544436        126.168552695        128.154574364 C.ar    1 P1     0.267572281
     2500 H          79.789738382        134.073722203         80.407521728 H       1 P1     0.140091305
     2501 H          79.981398178        135.753525335         79.963002518 H       1 P1     0.127825220
     2502 H          77.563008623         64.393737908         80.862684544 H       1 P1     0.119411197
     2503 H          76.210877148        134.110672325         81.592809752 H       1 P1     0.114029571
     2504 H          77.479320710        133.127516522         80.963623418 H       1 P1     0.130889335
     2505 H          74.420085856         64.310436740         79.388193285 H       1 P1     0.156616985
     2506 H          71.994093676        135.794066769         79.563075119 H       1 P1     0.122581298
     2507 H          72.380056295        131.651825253         79.986912204 H       1 P1     0.128668833
     2508 H          74.779535440        131.939021395         79.894934220 H       1 P1     0.136668535
     2509 H          71.500446017        129.340409739         86.867823924 H       1 P1     0.144260659
     2510 H          70.133366524        130.421452185         86.863515747 H       1 P1     0.140285330
     2511 H          68.669232749        128.551444638         86.213427623 H       1 P1     0.102046679
     2512 H          69.255205987        128.146584612         84.024618451 H       1 P1     0.112803518
     2513 H          70.895630031        128.951519701         84.376051477 H       1 P1     0.135920196
     2514 H          70.398807169        135.593939464         81.184719277 H       1 P1     0.122224602
     2515 H          69.732448069        135.624095988         79.637909260 H       1 P1     0.113364292
     2516 H          68.826302574        134.776681799         80.973747698 H       1 P1     0.121647646
     2517 H          70.175030694        134.146314333         77.977564575 H       1 P1     0.158981313
     2518 H          70.474061559        132.397523859         78.259603401 H       1 P1     0.151661668
     2519 H          68.911983877        133.154180610         78.747098360 H       1 P1     0.130527264
     2520 H          68.198760991        130.084528991         81.976294916 H       1 P1     0.132961006
     2521 H          68.795350334        131.328723772         80.153821286 H       1 P1     0.115262698
     2522 H          71.376520045        133.669610026         82.599179836 H       1 P1     0.116931347
     2523 H          70.690732924        132.314081977         84.501443404 H       1 P1     0.141275542
     2524 O          78.377923160        135.069115580         82.408564743 O.3     1 P1    -0.677817730
     2525 C          79.225961477        134.945083746         79.991036120 C.3     1 P1    -0.146269520
     2526 C          78.035141943        135.070518336         81.017167144 C.3     1 P1     0.108954553
     2527 C          76.967644647        134.044130124         80.801053540 C.3     1 P1     0.002918622
     2528 O          76.161569501        134.023526208         79.605192516 O.3     1 P1    -0.532536386
     2529 C          73.999737848        135.089995120         79.596494546 C.ar    1 P1    -0.153675631
     2530 C          72.605836021        134.983825389         79.669071620 C.ar    1 P1    -0.111057573
     2531 C          71.978502652        133.710164943         79.861929558 C.ar    1 P1     0.005501983
     2532 C          72.805079911        132.567546361         79.908025256 C.ar    1 P1    -0.109265495
     2533 C          74.208388863        132.749659313         79.820920281 C.ar    1 P1    -0.163919376
     2534 C          74.852395939        133.987774346         79.744446448 C.ar    1 P1     0.262013809
     2535 O          70.320553487        127.120372726         86.168108056 O.3     1 P1    -0.666363973
     2536 C          70.489634376        129.399867995         87.065302748 C.3     1 P1    -0.132922152
     2537 C          69.746015773        128.476686375         86.099036175 C.3     1 P1     0.103346227
     2538 C          69.867002584        128.903360044         84.613898582 C.3     1 P1     0.000218451
     2539 O          69.109687970        130.193477113         84.499072820 O.3     1 P1    -0.550651797
     2540 C          69.840904107        134.989310982         80.489376172 C.3     1 P1    -0.348946657
     2541 C          69.926025203        133.311515430         78.645573747 C.3     1 P1    -0.329485829
     2542 C          70.518009979        133.606588569         80.068102632 C.3     1 P1     0.031427931
     2543 C          68.920569047        130.785382267         82.190091279 C.ar    1 P1    -0.185559362
     2544 C          69.250713354        131.571348603         81.055079466 C.ar    1 P1    -0.127825028
     2545 C          70.148936798        132.698775250         81.176452539 C.ar    1 P1     0.002259271
     2546 C          70.663176339        132.925539958         82.459242641 C.ar    1 P1    -0.133460508
     2547 C          70.274742200        132.120635808         83.579978227 C.ar    1 P1    -0.160829264
     2548 C          69.406731948        131.026545539         83.455988243 C.ar    1 P1     0.238759940
     2549 H          69.959374477         75.925742754        113.422338284 H       1 P1     0.148562194
     2550 H          70.874172082         75.555021772        114.839598176 H       1 P1     0.116256190
     2551 H          68.588077788         75.062857636        115.972587844 H       1 P1     0.126023360
     2552 H          68.125947841         77.504549413        116.422525264 H       1 P1     0.139052044
     2553 H          69.007644554         77.947405889        114.933777911 H       1 P1     0.132351255
     2554 H          71.109573795         75.071647813        117.633676483 H       1 P1     0.125020826
     2555 H          71.266422357         74.694925954        119.984470186 H       1 P1     0.129610427
     2556 H          68.746946098         77.959884088        120.651003330 H       1 P1     0.109686841
     2557 H          68.876347716         78.509842987        118.339995558 H       1 P1     0.161482522
     2558 H          75.390366258         70.388379264        126.143660675 H       1 P1     0.120077772
     2559 H          75.785197553         70.553920579        124.321348777 H       1 P1     0.126819918
     2560 H          77.120906962         72.487417221        124.841916098 H       1 P1     0.107403511
     2561 H          75.305975471         73.940597863        125.071315780 H       1 P1     0.121815275
     2562 H          74.203073024         72.654744616        125.695686073 H       1 P1     0.133631105
     2563 H          69.767216897         78.350585730        122.596707852 H       1 P1     0.111754743
     2564 H          70.324192797         77.358123804        124.012977374 H       1 P1     0.123244194
     2565 H          71.454009232         77.860675909        122.735440609 H       1 P1     0.123735224
     2566 H          68.539913155         74.836233502        122.344429859 H       1 P1     0.133547468
     2567 H          68.751360066         75.741374746        123.878204503 H       1 P1     0.135639227
     2568 H          68.052228863         76.544604351        122.576309798 H       1 P1     0.120441934
     2569 H          74.729831316         74.859162444        122.481668824 H       1 P1     0.115274366
     2570 H          72.906787728         76.349180788        121.807856096 H       1 P1     0.119868706
     2571 H          70.155906791         73.722373310        123.514544236 H       1 P1     0.131635911
     2572 H          72.022334167         72.331515310        124.176652637 H       1 P1     0.146254523
     2573 O          67.445473956         75.804336357        114.698064573 O.3     1 P1    -0.670048562
     2574 C          69.945492257         75.354126793        114.298939410 C.3     1 P1    -0.149667246
     2575 C          68.737574905         75.807226945        115.206442521 C.3     1 P1     0.103571984
     2576 C          68.968365063         77.212039384        115.778068041 C.3     1 P1    -0.034691251
     2577 O          70.175815560         77.426233797        116.500233769 O.3     1 P1    -0.559863717
     2578 C          70.611421154         75.707877275        118.276475125 C.ar    1 P1    -0.183047380
     2579 C          70.676978093         75.444910017        119.714117983 C.ar    1 P1    -0.132164201
     2580 C          70.141060093         76.339442394        120.635181579 C.ar    1 P1    -0.002529245
     2581 C          69.381724952         77.382550001        120.044544769 C.ar    1 P1    -0.129712221
     2582 C          69.420696449         77.739845982        118.696720969 C.ar    1 P1    -0.173676679
     2583 C          70.163995553         76.950761747        117.820496767 C.ar    1 P1     0.261549262
     2584 O          76.679677188         72.574799276        126.796234312 O.3     1 P1    -0.658068875
     2585 C          76.170265692         70.644935864        125.357546915 C.3     1 P1    -0.127687651
     2586 C          76.280653938         72.181435630        125.456404520 C.3     1 P1     0.119590690
     2587 C          75.035487214         72.911854389        125.022417228 C.3     1 P1    -0.011446400
     2588 O          74.639444823         72.715466585        123.689688774 O.3     1 P1    -0.562353228
     2589 C          70.423217299         77.513685125        122.897584763 C.3     1 P1    -0.348206571
     2590 C          68.783970455         75.797915177        122.788753299 C.3     1 P1    -0.347423819
     2591 C          70.169040880         76.183669134        122.172217504 C.3     1 P1     0.033716568
     2592 C          73.781762007         74.698008065        122.666983842 C.ar    1 P1    -0.168683185
     2593 C          72.680780659         75.522524391        122.335090307 C.ar    1 P1    -0.137556311
     2594 C          71.314650458         75.200030722        122.627041295 C.ar    1 P1    -0.008542845
     2595 C          71.143185404         74.031860146        123.384790435 C.ar    1 P1    -0.125085425
     2596 C          72.251237105         73.202617604        123.700513505 C.ar    1 P1    -0.184464354
     2597 C          73.562800304         73.487913330        123.338242926 C.ar    1 P1     0.247727557
     2598 H         124.859789067         83.528790322        103.094374450 H       1 P1     0.158790756
     2599 H         125.153238576         83.506769823        104.935298176 H       1 P1     0.145640856
     2600 H         126.872854303         85.409338539        104.399226200 H       1 P1     0.120384098
     2601 H         128.509131709         83.778892811        103.642513199 H       1 P1     0.117177686
     2602 H         127.256522002         82.561051497        103.572781616 H       1 P1     0.134857223
     2603 H         130.333293316         82.069669591        105.754043527 H       1 P1     0.133630252
     2604 H         130.709793889         79.864767773        106.452801796 H       1 P1     0.123330268
     2605 H         126.547188462         79.339819199        107.093837550 H       1 P1     0.100349157
     2606 H         126.146745569         81.566829611        106.205013171 H       1 P1     0.121655527
     2607 H          64.793217269         76.333884470        111.708690808 H       1 P1     0.166195129
     2608 H          64.365445616         77.477358713        110.413300717 H       1 P1     0.157980149
     2609 H         135.392916216         78.948445395        112.607925444 H       1 P1     0.156117510
     2610 H         133.067325256         78.417758662        112.488045043 H       1 P1     0.131404623
     2611 H         133.425952646         76.762563225        111.913765266 H       1 P1     0.136249445
     2612 H         126.864904902         76.979880286        107.847892182 H       1 P1     0.116405584
     2613 H         128.194656666         76.182301742        108.465732457 H       1 P1     0.124571101
     2614 H         127.879353950         77.528802577        109.297470029 H       1 P1     0.104310093
     2615 H         130.004701478         77.351526192        105.322376695 H       1 P1     0.150253548
     2616 H         129.219074822         76.002936509        106.237261713 H       1 P1     0.138732407
     2617 H         128.240240066         77.072581803        105.473314396 H       1 P1     0.156222688
     2618 H         132.862083191         76.167303196        109.067167878 H       1 P1     0.138660094
     2619 H         131.052619337         76.067969249        107.784198522 H       1 P1     0.115228957
     2620 H         129.750964227         79.706634672        109.337323853 H       1 P1     0.111517585
     2621 H         131.802209249         79.954303230        110.447551518 H       1 P1     0.121987354
     2622 O         126.727024500         85.003939784        102.352861940 O.3     1 P1    -0.708123103
     2623 C         125.141105105         84.135868526        103.987952675 C.3     1 P1    -0.160253566
     2624 C         126.607506613         84.587395739        103.704800484 C.3     1 P1     0.110718547
     2625 C         127.658307901         83.502442132        104.037803051 C.3     1 P1    -0.028225157
     2626 O         127.896722654         83.244519490        105.440914643 O.3     1 P1    -0.546476608
     2627 C         129.509236662         81.459366589        105.999261885 C.ar    1 P1    -0.181072487
     2628 C         129.791712401         80.180578021        106.511559534 C.ar    1 P1    -0.124708804
     2629 C         128.664213461         79.326547522        106.851532260 C.ar    1 P1    -0.003686512
     2630 C         127.316720204         79.824272816        106.723535879 C.ar    1 P1    -0.124173410
     2631 C         127.098708563         81.155365021        106.235142010 C.ar    1 P1    -0.156756295
     2632 C         128.186603848         81.943754695        105.835052450 C.ar    1 P1     0.238483545
     2633 O         135.257371278         77.166634608        113.707719345 O.3     1 P1    -0.675341399
     2634 C          64.639334867         77.397852366        111.456602274 C.3     1 P1    -0.105755569
     2635 C         135.228465395         77.860889174        112.427154884 C.3     1 P1     0.101832249
     2636 C         133.810979337         77.787834187        111.850339215 C.3     1 P1    -0.026039279
     2637 O         133.735756393         78.359456396        110.471154427 O.3     1 P1    -0.539015666
     2638 C         127.867812308         77.174425922        108.283246413 C.3     1 P1    -0.346349625
     2639 C         129.133358735         77.078022022        106.035094663 C.3     1 P1    -0.350007190
     2640 C         128.909703710         77.922087743        107.405853749 C.3     1 P1     0.040018664
     2641 C         132.305010616         76.985340816        109.051391765 C.ar    1 P1    -0.167876743
     2642 C         131.196153070         76.934510263        108.194225878 C.ar    1 P1    -0.133216627
     2643 C         130.160278221         77.897015626        108.270431503 C.ar    1 P1    -0.007210127
     2644 C         130.423072030         79.002861198        109.153850333 C.ar    1 P1    -0.140249946
     2645 C         131.639930335         79.166515666        109.809925236 C.ar    1 P1    -0.173012321
     2646 C         132.562915393         78.104465527        109.819338426 C.ar    1 P1     0.270194800
     2647 H         134.702191643         66.756407223         78.940049917 H       1 P1     0.125222369
     2648 H          64.263610633         65.649017426         79.405575615 H       1 P1     0.119546519
     2649 H         133.157088661         65.598002437         80.715136838 H       1 P1     0.103365873
     2650 H         134.372386290         64.462116363         82.573663409 H       1 P1     0.111610295
     2651 H         135.791022213         64.336696596         81.507346124 H       1 P1     0.127534931
     2652 H          64.884479286        133.729142298         81.709429998 H       1 P1     0.119713375
     2653 H          65.322047979        131.894392915         83.112886681 H       1 P1     0.108573890
     2654 H         132.816986603        130.972502059         83.109949394 H       1 P1     0.110436162
     2655 H         132.533349327        133.005441147         82.042473355 H       1 P1     0.125346889
     2656 H         134.206374098        121.756583492         79.825549580 H       1 P1     0.091184660
     2657 H         134.114573429        122.192761771         78.157704506 H       1 P1     0.129385883
     2658 H         132.834752404        123.638587885         79.703634022 H       1 P1     0.115247038
     2659 H         135.586766689        124.682215682         80.523260648 H       1 P1     0.133152376
     2660 H         134.600420495        123.668377507         81.701052322 H       1 P1     0.102630922
     2661 H          65.759447389        129.399974632         84.005380003 H       1 P1     0.132839823
     2662 H          65.485752300        130.789197316         84.970777582 H       1 P1     0.149901230
     2663 H          65.051028813        129.354632720         85.709081661 H       1 P1     0.132022692
     2664 H         134.558260856        129.624533943         86.261881266 H       1 P1     0.119655495
     2665 H         134.864712920        131.344010836         85.939651580 H       1 P1     0.139762699
     2666 H         133.445858333        130.710658004         85.388191859 H       1 P1     0.112691796
     2667 H         132.691378326        126.319907530         83.668570132 H       1 P1     0.124650854
     2668 H         133.360947930        128.075634193         84.928656009 H       1 P1     0.106133222
     2669 H          64.422205813        129.182732590         81.944823083 H       1 P1     0.115065710
     2670 H         135.512697962        127.257913127         80.688609157 H       1 P1     0.115851421
     2671 O         134.691625880         66.645553796         81.462317899 O.3     1 P1    -0.695347826
     2672 C         134.836784016         65.733907658         79.272943989 C.3     1 P1    -0.126788013
     2673 C         134.232562621         65.547972762         80.716952987 C.3     1 P1     0.106131366
     2674 C         134.697131080         64.314163854         81.530864060 C.3     1 P1    -0.003343180
     2675 O         134.189017275        134.760612564         81.064414674 O.3     1 P1    -0.556972845
     2676 C         135.801463076        133.238995892         82.191398311 C.ar    1 P1    -0.188209915
     2677 C          64.379936904        132.072449805         82.945605749 C.ar    1 P1    -0.121230630
     2678 C         134.952922358        131.261108885         83.402732987 C.ar    1 P1    -0.006375678
     2679 C         133.689068937        131.583193326         82.911090929 C.ar    1 P1    -0.125110634
     2680 C         133.490095154        132.742836749         82.252615414 C.ar    1 P1    -0.175387227
     2681 C         134.495612946        133.655649797         81.861224752 C.ar    1 P1     0.270355513
     2682 O         134.057810226        124.795805796         78.414534310 O.3     1 P1    -0.674804113
     2683 C         134.566781845        122.479047167         79.100747593 C.3     1 P1    -0.144346441
     2684 C         133.932258152        123.863458501         79.518568995 C.3     1 P1     0.115589242
     2685 C         134.621590836        124.433124327         80.842146720 C.3     1 P1    -0.036054292
     2686 O         133.705051548        125.470808086         81.266427992 O.3     1 P1    -0.563098097
     2687 C          65.060185653        129.862449048         84.742322848 C.3     1 P1    -0.335334569
     2688 C         134.489826104        130.441563258         85.587235464 C.3     1 P1    -0.344509135
     2689 C         135.250931033        130.028030980         84.282201460 C.3     1 P1     0.031467580
     2690 C         133.481901661        126.832420157         83.286632396 C.ar    1 P1    -0.190949923
     2691 C         133.803060567        127.949918244         84.045826321 C.ar    1 P1    -0.138886534
     2692 C         134.764210679        128.826072524         83.558410913 C.ar    1 P1    -0.004087720
     2693 C         135.423595581        128.550334563         82.323961489 C.ar    1 P1    -0.133522189
     2694 C         135.142479578        127.391368141         81.609316472 C.ar    1 P1    -0.167380680
     2695 C         134.130605827        126.521131099         82.045260141 C.ar    1 P1     0.251125336
     2696 H          75.804193610        134.269848332        107.082876981 H       1 P1     0.158697240
     2697 H          75.237539812        134.490684180        108.633263431 H       1 P1     0.114970521
     2698 H          74.340519208         65.182870019        107.270048106 H       1 P1     0.128951856
     2699 H          75.769917265         66.404293610        108.757221684 H       1 P1     0.140882697
     2700 H          76.543258261         64.884485402        109.275948583 H       1 P1     0.125374546
     2701 H          74.901965896         66.954107842        111.536895369 H       1 P1     0.119115176
     2702 H          76.183577231         66.747444768        113.538886599 H       1 P1     0.106692932
     2703 H          75.952049216        134.155505953        113.246049809 H       1 P1     0.160980953
     2704 H          74.868895049        134.450444213        111.024543794 H       1 P1     0.163787440
     2705 H          75.516062813        127.461142903        116.262306538 H       1 P1     0.129695578
     2706 H          76.343620817        128.868453413        117.061775594 H       1 P1     0.133867082
     2707 H          74.230945035        128.984886733        118.581672015 H       1 P1     0.134722930
     2708 H          73.159202076        130.474996852        116.783459547 H       1 P1     0.118143932
     2709 H          74.545725666        130.099517689        115.736934623 H       1 P1     0.112959742
     2710 H          78.252605529         65.754698241        114.824849386 H       1 P1     0.136288825
     2711 H          78.389895231         64.449624266        116.139389130 H       1 P1     0.119892963
     2712 H          78.487336201        135.714777075        114.403243611 H       1 P1     0.149380226
     2713 H          75.842716892         65.155647145        117.218793471 H       1 P1     0.132226999
     2714 H          76.282885212         66.416860918        116.119101265 H       1 P1     0.127076444
     2715 H          74.756854403         65.599007748        115.903493728 H       1 P1     0.129040084
     2716 H          73.284466481        133.009717065        116.454907261 H       1 P1     0.115247966
     2717 H          73.880766478        134.972959105        115.447040551 H       1 P1     0.112065957
     2718 H          78.004375618        133.795858223        115.581845152 H       1 P1     0.113903146
     2719 H          77.324014514        131.698051814        116.768438422 H       1 P1     0.139761731
     2720 O          76.496282575         65.099174982        106.791771587 O.3     1 P1    -0.665987855
     2721 C          75.060939187        134.824028004        107.606676948 C.3     1 P1    -0.131602275
     2722 C          75.316348166         64.703175382        107.538626872 C.3     1 P1     0.100506289
     2723 C          75.642942018         65.398246139        108.936203457 C.3     1 P1    -0.023619024
     2724 O          74.512160028         65.011175007        109.813677971 O.3     1 P1    -0.549086211
     2725 C          75.184012243         66.009840115        111.845802076 C.ar    1 P1    -0.163663001
     2726 C          75.870148985         65.887849327        113.115647647 C.ar    1 P1    -0.129829412
     2727 C          76.082836211         64.630341443        113.678744171 C.ar    1 P1    -0.006423704
     2728 C          75.820020466        135.156528601        112.889864847 C.ar    1 P1    -0.095283317
     2729 C          75.133180024        135.277327508        111.672616897 C.ar    1 P1    -0.134880740
     2730 C          74.979782194         64.901942921        111.096821503 C.ar    1 P1     0.255378621
     2731 O          73.178630367        127.909395835        117.117601624 O.3     1 P1    -0.697321528
     2732 C          75.614415336        128.072060765        117.182261604 C.3     1 P1    -0.095834409
     2733 C          74.271708280        128.731570190        117.464518118 C.3     1 P1     0.133243008
     2734 C          74.180547906        130.160455348        116.751596622 C.3     1 P1    -0.013196429
     2735 O          74.923880569        131.165178316        117.506968354 O.3     1 P1    -0.579267243
     2736 C          78.000082580         64.726315978        115.141819082 C.3     1 P1    -0.347035749
     2737 C          75.781738200         65.471961864        116.137726744 C.3     1 P1    -0.361786624
     2738 C          76.486356683         64.437533618        115.152081804 C.3     1 P1     0.038561571
     2739 C          74.295052681        133.197224186        116.338454874 C.ar    1 P1    -0.181887206
     2740 C          74.668863268        134.356434388        115.759507296 C.ar    1 P1    -0.133451898
     2741 C          76.039031637        134.755972885        115.669692188 C.ar    1 P1    -0.003546543
     2742 C          76.992797364        133.674810975        115.918159632 C.ar    1 P1    -0.126672313
     2743 C          76.570237497        132.450960322        116.459724825 C.ar    1 P1    -0.162047245
     2744 C          75.229505315        132.297401748        116.832174089 C.ar    1 P1     0.267449348
     2745 H          94.058318488         83.446419891        127.567857598 H       1 P1     0.116901724
     2746 H          95.431917309         82.407393899        127.434217598 H       1 P1     0.127653009
     2747 H          92.746961737         81.436447439        128.409937344 H       1 P1     0.102088437
     2748 H          94.092326489         79.370425939        128.922803582 H       1 P1     0.114702343
     2749 H          95.353446168         79.902622524        127.797616478 H       1 P1     0.112638030
     2750 H          95.210153602         77.981107785        125.062390473 H       1 P1     0.121341224
     2751 H          95.457683263         75.594835837        124.984758044 H       1 P1     0.126878813
     2752 H          92.425115108         75.224766840        127.776073761 H       1 P1     0.120263498
     2753 H          92.165716198         77.587407264        128.006543729 H       1 P1     0.138811698
     2754 H          86.757935790         71.217156377        130.657255992 H       1 P1     0.166366910
     2755 H          88.345631466         70.678117446        130.513347882 H       1 P1     0.146480795
     2756 H          88.986995665         73.268278871        130.063143289 H       1 P1     0.097513646
     2757 H          87.932412943         73.169840756        127.699009315 H       1 P1     0.124754972
     2758 H          87.040295746         71.912594509        128.070105902 H       1 P1     0.154224893
     2759 H          95.470499352         73.398149332        124.414861337 H       1 P1     0.127258871
     2760 H          94.158613480         72.083771896        124.695352893 H       1 P1     0.128378770
     2761 H          93.839327707         73.607891384        124.006775749 H       1 P1     0.118754796
     2762 H          96.223771747         73.305066259        126.579555728 H       1 P1     0.154256698
     2763 H          95.288543916         73.718274127        127.959322188 H       1 P1     0.142509060
     2764 H          95.149891567         72.085084599        127.333976795 H       1 P1     0.160117411
     2765 H          91.040878865         71.584708718        129.291087964 H       1 P1     0.118008768
     2766 H          93.189994911         72.571216615        128.746712348 H       1 P1     0.124400785
     2767 H          91.740229265         73.085189057        124.820965962 H       1 P1     0.112236032
     2768 H          89.572915809         72.270546704        125.492339174 H       1 P1     0.133047012
     2769 O          94.351734549         81.697377332        129.577738394 O.3     1 P1    -0.716292463
     2770 C          94.339831055         82.431494425        127.322548281 C.3     1 P1    -0.112734325
     2771 C          93.863407686         81.340997473        128.327005178 C.3     1 P1     0.127425459
     2772 C          94.325375517         79.910729442        128.039522198 C.3     1 P1    -0.031548954
     2773 O          93.562967075         79.370535296        126.935882392 O.3     1 P1    -0.548640492
     2774 C          94.645711319         77.400218679        125.732324980 C.ar    1 P1    -0.185850553
     2775 C          94.820749056         75.983949434        125.654516327 C.ar    1 P1    -0.125242258
     2776 C          93.883238953         75.161362972        126.300813451 C.ar    1 P1    -0.000438051
     2777 C          92.974083063         75.762731727        127.190678148 C.ar    1 P1    -0.127700645
     2778 C          92.840101094         77.162017693        127.375553371 C.ar    1 P1    -0.172247074
     2779 C          93.725188981         77.992604977        126.691153794 C.ar    1 P1     0.252674912
     2780 O          86.967949461         73.732874056        130.096753663 O.3     1 P1    -0.657793809
     2781 C          87.752451030         71.526550710        130.785201583 C.3     1 P1    -0.122170979
     2782 C          88.010663096         72.749873404        129.837574097 C.3     1 P1     0.113757616
     2783 C          87.960693484         72.322224674        128.356735348 C.3     1 P1    -0.015973729
     2784 O          88.976988520         71.367582989        127.968729643 O.3     1 P1    -0.573272648
     2785 C          94.408617695         73.121656197        124.733906030 C.3     1 P1    -0.346658651
     2786 C          95.282568704         73.123326983        127.082470570 C.3     1 P1    -0.333383128
     2787 C          94.054047086         73.609109090        126.210993672 C.3     1 P1     0.027079479
     2788 C          91.242774631         72.018604554        128.360734501 C.ar    1 P1    -0.170359664
     2789 C          92.484189184         72.533957720        128.013178818 C.ar    1 P1    -0.128499584
     2790 C          92.764078455         72.948242997        126.662271932 C.ar    1 P1    -0.001159179
     2791 C          91.647048290         72.819060855        125.742355195 C.ar    1 P1    -0.130176330
     2792 C          90.373189073         72.335692763        126.154314272 C.ar    1 P1    -0.166842324
     2793 C          90.156946865         71.952872866        127.503066209 C.ar    1 P1     0.270418542
     2794 H          79.420604697         72.447482532        114.208522572 H       1 P1     0.112240118
     2795 H          81.109437932         72.418837983        113.780707971 H       1 P1     0.145652408
     2796 H          78.890121171         72.869090059        111.968979242 H       1 P1     0.095522558
     2797 H          81.852673546         72.712555169        111.153141627 H       1 P1     0.153855073
     2798 H          81.280170868         74.277922460        111.718016809 H       1 P1     0.104107646
     2799 H          81.546754820         75.687383810        109.319656116 H       1 P1     0.140487432
     2800 H          80.376420536         77.699651292        108.583827141 H       1 P1     0.115604833
     2801 H          76.696382483         75.700660131        108.549930927 H       1 P1     0.107646300
     2802 H          77.753593506         73.777921264        109.702765461 H       1 P1     0.117897231
     2803 H          84.787475039         80.278277022        103.512993795 H       1 P1     0.118001205
     2804 H          83.728098692         81.640580731        103.195367198 H       1 P1     0.140624309
     2805 H          84.156205171         82.612557628        105.141575672 H       1 P1     0.145229919
     2806 H          83.833513384         80.844061212        106.960117159 H       1 P1     0.123745746
     2807 H          83.855971532         79.700013875        105.669292424 H       1 P1     0.135370371
     2808 H          75.907297789         77.367488397        107.042585302 H       1 P1     0.116176417
     2809 H          76.517184686         78.635410260        106.041236057 H       1 P1     0.149154177
     2810 H          77.218083675         76.992272161        105.947145846 H       1 P1     0.149861060
     2811 H          77.523651297         78.726557713        109.840981305 H       1 P1     0.113905702
     2812 H          76.671789491         79.768596264        108.602931768 H       1 P1     0.128183757
     2813 H          75.996040153         78.325526181        109.096795382 H       1 P1     0.107288660
     2814 H          80.979331772         79.144377716        104.487972334 H       1 P1     0.142849347
     2815 H          79.307703197         77.826342705        105.441148755 H       1 P1     0.129149248
     2816 H          79.249562685         80.295936562        108.785433040 H       1 P1     0.104083988
     2817 H          80.865699133         81.795032897        107.848420768 H       1 P1     0.125352904
     2818 O          80.062373089         71.173926331        111.921157901 O.3     1 P1    -0.664371913
     2819 C          80.119377579         72.903084916        113.629263461 C.3     1 P1    -0.165586906
     2820 C          79.951025014         72.603091765        112.124523448 C.3     1 P1     0.102649922
     2821 C          80.988313861         73.359120361        111.241959910 C.3     1 P1    -0.007803100
     2822 O          80.400303721         73.432539995        109.958702395 O.3     1 P1    -0.519228080
     2823 C          80.533917165         75.654740609        109.179420054 C.ar    1 P1    -0.163054444
     2824 C          79.862124568         76.813354355        108.707510068 C.ar    1 P1    -0.115463401
     2825 C          78.487093662         76.837056196        108.428479554 C.ar    1 P1    -0.001761340
     2826 C          77.721252813         75.712475516        108.824917662 C.ar    1 P1    -0.129219738
     2827 C          78.341328900         74.554110220        109.407305585 C.ar    1 P1    -0.163861122
     2828 C          79.741948022         74.515988443        109.503280789 C.ar    1 P1     0.249351635
     2829 O          85.835219643         81.619511511        105.845434018 O.3     1 P1    -0.680964687
     2830 C          84.712138862         81.341250419        103.643043128 C.3     1 P1    -0.100904794
     2831 C          84.607576056         81.629045832        105.149790552 C.3     1 P1     0.105429827
     2832 C          83.604533451         80.755832355        105.906307666 C.3     1 P1    -0.030659849
     2833 O          82.278276514         81.196414959        105.569581763 O.3     1 P1    -0.549936206
     2834 C          76.828182827         77.726742163        106.598278103 C.3     1 P1    -0.326730578
     2835 C          76.997162782         78.737832235        108.892687776 C.3     1 P1    -0.351073870
     2836 C          77.875758399         78.038999527        107.770019350 C.3     1 P1     0.037751299
     2837 C          80.676298658         79.403821667        105.426957600 C.ar    1 P1    -0.169312083
     2838 C          79.672369861         78.635125244        106.028081158 C.ar    1 P1    -0.114582184
     2839 C          78.971560847         78.971522706        107.227725242 C.ar    1 P1     0.001345614
     2840 C          79.523558588         80.173555602        107.845226132 C.ar    1 P1    -0.131551701
     2841 C          80.564782989         80.978339027        107.317702423 C.ar    1 P1    -0.178485880
     2842 C          81.165772103         80.549770123        106.110893814 C.ar    1 P1     0.254251480
     2843 H          88.527240950         83.283674905         92.597267758 H       1 P1     0.134059602
     2844 H          88.044552785         84.251606093         91.346083755 H       1 P1     0.101123377
     2845 H          86.300925940         84.653046920         92.816183752 H       1 P1     0.106294492
     2846 H          84.283246973         83.584897541         92.031786652 H       1 P1     0.105354697
     2847 H          85.180629172         82.755319035         90.976813603 H       1 P1     0.137322176
     2848 H          82.506987523         84.628710473         91.002626638 H       1 P1     0.116370788
     2849 H          80.874855292         84.529964536         89.344508703 H       1 P1     0.108538383
     2850 H          83.732467277         84.739996381         86.320076674 H       1 P1     0.115907033
     2851 H          85.403026869         84.735500875         87.971136188 H       1 P1     0.126383464
     2852 H          86.244684719         80.661046706         80.986972400 H       1 P1     0.159978531
     2853 H          87.041345770         80.935780505         82.382943503 H       1 P1     0.152890189
     2854 H          84.902651900         81.297537535         83.525864186 H       1 P1     0.103745823
     2855 H          83.655954800         80.683836363         80.806600332 H       1 P1     0.131165977
     2856 H          83.715513233         82.319194292         81.613026940 H       1 P1     0.096211192
     2857 H          79.226344394         85.111912813         87.612648296 H       1 P1     0.148646927
     2858 H          78.942981831         84.248491080         86.052800433 H       1 P1     0.144147953
     2859 H          79.472368332         83.429196650         87.490505893 H       1 P1     0.136196454
     2860 H          80.330691743         86.361524095         85.274746810 H       1 P1     0.118039887
     2861 H          80.727359054         86.965741205         86.898481122 H       1 P1     0.152349896
     2862 H          81.895647553         86.508583498         85.821605210 H       1 P1     0.121724760
     2863 H          82.792672647         80.791302083         84.792584372 H       1 P1     0.132521390
     2864 H          82.055498515         82.184183731         86.629250323 H       1 P1     0.117614833
     2865 H          80.456649493         84.710949676         83.748883888 H       1 P1     0.112654937
     2866 H          81.048797877         83.260036206         82.004154133 H       1 P1     0.130243638
     2867 O          86.079795196         82.718798879         93.654959371 O.3     1 P1    -0.674549286
     2868 C          87.773564337         83.386578998         91.853195243 C.3     1 P1    -0.097872150
     2869 C          86.367884174         83.618406429         92.531017561 C.3     1 P1     0.128574729
     2870 C          85.237223848         83.677930272         91.498124310 C.3     1 P1    -0.028821238
     2871 O          85.142857055         84.856432156         90.682426992 O.3     1 P1    -0.556798397
     2872 C          82.823915385         84.654265894         90.016243867 C.ar    1 P1    -0.178298180
     2873 C          81.836174483         84.516007138         89.021531572 C.ar    1 P1    -0.133391796
     2874 C          82.138496821         84.559107390         87.624166518 C.ar    1 P1    -0.001346165
     2875 C          83.470376277         84.581617345         87.301196540 C.ar    1 P1    -0.133920004
     2876 C          84.465042286         84.704722470         88.279516386 C.ar    1 P1    -0.170301858
     2877 C          84.197871888         84.705012539         89.654926180 C.ar    1 P1     0.257227120
     2878 O          85.030274950         79.487719978         82.692575356 O.3     1 P1    -0.672666893
     2879 C          86.202179531         81.318050350         81.798310039 C.3     1 P1    -0.151928834
     2880 C          84.900253257         80.884236733         82.550077196 C.3     1 P1     0.098195805
     2881 C          83.643628439         81.239715601         81.736087730 C.3     1 P1    -0.011400669
     2882 O          82.388232425         80.949293205         82.443724596 O.3     1 P1    -0.546047162
     2883 C          79.564909451         84.367455227         86.950109185 C.3     1 P1    -0.363616550
     2884 C          80.981295464         86.203547960         86.161229855 C.3     1 P1    -0.342383275
     2885 C          81.086336810         84.668788457         86.517236810 C.3     1 P1     0.032503834
     2886 C          82.300707586         81.605761493         84.660429444 C.ar    1 P1    -0.178970014
     2887 C          81.892613610         82.458166241         85.680344007 C.ar    1 P1    -0.126052393
     2888 C          81.323933257         83.707821784         85.383639057 C.ar    1 P1    -0.002206541
     2889 C          80.992306525         83.896009616         84.003050645 C.ar    1 P1    -0.133780633
     2890 C          81.328232307         83.058295940         82.966083084 C.ar    1 P1    -0.180887157
     2891 C          81.978134971         81.878178270         83.326083339 C.ar    1 P1     0.260750703
     2892 H          93.162334063         64.788780565         95.528020881 H       1 P1     0.157104351
     2893 H          94.404036591         64.691095114         94.352252630 H       1 P1     0.128948459
     2894 H          95.092926723         66.988243620         96.011725968 H       1 P1     0.101996349
     2895 H          94.088365684         64.633767686         97.631338383 H       1 P1     0.130188867
     2896 H          93.431092407         66.263641915         97.723516391 H       1 P1     0.110572621
     2897 H          95.431299222         67.975545928        100.440668672 H       1 P1     0.129181396
     2898 H          94.663740359         67.755526883        102.790766757 H       1 P1     0.109722292
     2899 H          94.294953008        135.218591033        102.081204978 H       1 P1     0.119053058
     2900 H          94.763171634        135.549411414         99.776271705 H       1 P1     0.160063546
     2901 H          89.231942186         74.248578502        105.338116619 H       1 P1     0.121523046
     2902 H          89.359055692         72.620321740        105.896679004 H       1 P1     0.146138470
     2903 H          88.811794534         72.489441854        103.703964481 H       1 P1     0.108645040
     2904 H          91.684137930         71.693479463        103.167806255 H       1 P1     0.158836344
     2905 H          90.267324859         71.049923845        102.465691714 H       1 P1     0.144471139
     2906 H          92.964815175        134.925215549        104.084512077 H       1 P1     0.120718760
     2907 H          91.770807094         64.313256153        104.764799262 H       1 P1     0.133164112
     2908 H          91.945095349        135.763662591        103.064605949 H       1 P1     0.150448877
     2909 H          95.040035921         64.412374129        104.828869818 H       1 P1     0.114697586
     2910 H          95.042201091         66.145368992        104.943772427 H       1 P1     0.114623320
     2911 H          93.849858488         65.232773658        106.005326007 H       1 P1     0.114299194
     2912 H          90.193178692         68.715250747        102.172230304 H       1 P1     0.141899279
     2913 H          91.402991436         66.601365272        102.149475584 H       1 P1     0.120944217
     2914 H          92.934519300         67.219974635        105.940157057 H       1 P1     0.107645240
     2915 H          91.655200104         69.287271140        106.089376340 H       1 P1     0.144594448
     2916 O          96.148717600         65.293388854         95.840648446 O.3     1 P1    -0.670383070
     2917 C          93.886512604         65.425535861         95.061829485 C.3     1 P1    -0.143639122
     2918 C          94.920932620         65.942391318         96.136779303 C.3     1 P1     0.115704977
     2919 C          94.380107602         65.682265181         97.586665029 C.3     1 P1    -0.018560902
     2920 O          95.395020947         66.114507282         98.586959177 O.3     1 P1    -0.525927553
     2921 C          95.201228878         67.007748326        100.828794809 C.ar    1 P1    -0.170719588
     2922 C          94.603721579         66.908847920        102.136877485 C.ar    1 P1    -0.128322583
     2923 C          94.148986683         65.618759697        102.599382345 C.ar    1 P1     0.001803122
     2924 C          94.399546500         64.488147952        101.726116052 C.ar    1 P1    -0.129137334
     2925 C          94.817202458         64.650671352        100.376880852 C.ar    1 P1    -0.185202406
     2926 C          95.124009083         65.934426894         99.913442301 C.ar    1 P1     0.245194960
     2927 O          90.247538932         73.772012094        102.880409043 O.3     1 P1    -0.661235290
     2928 C          89.875205228         73.318303055        105.245394454 C.3     1 P1    -0.134890719
     2929 C          89.847935621         72.784253290        103.807463746 C.3     1 P1     0.087910398
     2930 C          90.643462482         71.499881091        103.370798838 C.3     1 P1    -0.010106553
     2931 O          90.379494896         70.418116935        104.322983469 O.3     1 P1    -0.566390818
     2932 C          92.501284624         64.198251632        103.966215158 C.3     1 P1    -0.344330577
     2933 C          94.362497070         65.298237317        104.991013426 C.3     1 P1    -0.361137670
     2934 C          93.374187466         65.485361478        103.827155134 C.3     1 P1     0.037672224
     2935 C          90.877215240         68.401062175        102.975294352 C.ar    1 P1    -0.178777793
     2936 C          91.558905529         67.205813954        102.939909147 C.ar    1 P1    -0.123053571
     2937 C          92.465844302         66.766681347        103.942593566 C.ar    1 P1     0.002918968
     2938 C          92.419599200         67.546424209        105.134879127 C.ar    1 P1    -0.140449771
     2939 C          91.641530624         68.726428998        105.219385918 C.ar    1 P1    -0.163717579
     2940 C          90.978839721         69.234881421        104.111540271 C.ar    1 P1     0.265837443
     2941 H          64.306762356         72.301722082         96.228790469 H       1 P1     0.125710314
     2942 H          64.603460052         71.053814660         97.427367875 H       1 P1     0.136596608
     2943 H          66.194708656         73.066055973         98.454345847 H       1 P1     0.150199362
     2944 H          66.145346368         73.914613357         95.577436852 H       1 P1     0.109144394
     2945 H          67.498865760         74.151968421         96.652238455 H       1 P1     0.117572656
     2946 H          68.022029185         75.923004702         98.344245297 H       1 P1     0.118937116
     2947 H          68.851969575         78.167627076         98.211711545 H       1 P1     0.115741043
     2948 H          65.424731669         79.378737643         96.062753950 H       1 P1     0.108738884
     2949 H          64.645425998         77.083914202         96.109112251 H       1 P1     0.124348272
     2950 H          76.033320043         78.473842919         95.672830726 H       1 P1     0.133588036
     2951 H          76.941112211         77.760425299         96.978708253 H       1 P1     0.115074398
     2952 H          76.330973071         80.086677448         97.269279088 H       1 P1     0.113395687
     2953 H          74.036934306         80.465296728         98.345165283 H       1 P1     0.113943946
     2954 H          73.698676655         78.806819509         98.041155779 H       1 P1     0.122951348
     2955 H          67.608913628         82.337091403         96.076251351 H       1 P1     0.134372802
     2956 H          67.107565812         80.863742607         95.306055626 H       1 P1     0.160194123
     2957 H          65.993478845         81.593076534         96.398443732 H       1 P1     0.129273330
     2958 H          67.894555123         81.867074154         98.942921214 H       1 P1     0.139659842
     2959 H          66.548024640         80.886724420         98.854266890 H       1 P1     0.145895139
     2960 H          68.143740253         80.260558964         99.287886476 H       1 P1     0.137710570
     2961 H          71.658793016         78.854733575         94.948066164 H       1 P1     0.139009806
     2962 H          69.222214611         79.335722249         95.145606060 H       1 P1     0.126093637
     2963 H          69.995928640         82.097673333         98.174908269 H       1 P1     0.141481900
     2964 H          72.300676563         81.798191162         97.813930764 H       1 P1     0.136616496
     2965 O          67.078804467         71.752007898         96.999244925 O.3     1 P1    -0.671270356
     2966 C          64.629588738         72.208558759         97.313095539 C.3     1 P1    -0.145054830
     2967 C          66.101173064         72.735989864         97.447648623 C.3     1 P1     0.091847381
     2968 C          66.424316426         74.055515812         96.643902559 C.3     1 P1    -0.035497703
     2969 O          65.661263018         75.207633664         97.167575917 O.3     1 P1    -0.564185255
     2970 C          67.555533161         76.664036892         97.771258598 C.ar    1 P1    -0.174613284
     2971 C          68.010100698         77.966892630         97.706007472 C.ar    1 P1    -0.136419653
     2972 C          67.248583394         79.014408209         97.136258051 C.ar    1 P1    -0.000840838
     2973 C          66.057013623         78.641667174         96.413866581 C.ar    1 P1    -0.125570768
     2974 C          65.544111711         77.341999875         96.429416185 C.ar    1 P1    -0.178688115
     2975 C          66.313420222         76.379994501         97.143306821 C.ar    1 P1     0.271103330
     2976 O          76.199596177         79.066798130         98.974958104 O.3     1 P1    -0.691368983
     2977 C          75.946979425         78.093622164         96.704091376 C.3     1 P1    -0.115321268
     2978 C          75.668742270         79.283685604         97.610727360 C.3     1 P1     0.133614510
     2979 C          74.156229177         79.659131250         97.587513856 C.3     1 P1    -0.037434651
     2980 O          73.474763050         80.042108877         96.316485404 O.3     1 P1    -0.556060983
     2981 C          67.104471575         81.389911906         96.212007051 C.3     1 P1    -0.331318980
     2982 C          67.582420369         80.873152863         98.698986542 C.3     1 P1    -0.354695599
     2983 C          67.834903429         80.465801921         97.209331408 C.3     1 P1     0.030274777
     2984 C          71.302643763         79.503626853         95.695014126 C.ar    1 P1    -0.163093742
     2985 C          69.933114137         79.781045261         95.788504371 C.ar    1 P1    -0.118382460
     2986 C          69.368543239         80.557985566         96.858925875 C.ar    1 P1     0.006606044
     2987 C          70.331457114         81.383855737         97.533272529 C.ar    1 P1    -0.126115052
     2988 C          71.683800148         81.215227019         97.300112847 C.ar    1 P1    -0.176660788
     2989 C          72.215892301         80.225762779         96.444020626 C.ar    1 P1     0.266699472
     2990 H          96.114766363         77.064122114        104.316217034 H       1 P1     0.128078474
     2991 H          96.728838331         76.550832448        102.810246641 H       1 P1     0.113607498
     2992 H          97.790701516         78.607729978        102.583922147 H       1 P1     0.143012366
     2993 H          95.634772609         79.968460528        102.404910931 H       1 P1     0.143092179
     2994 H          94.969291802         78.860786622        103.622818443 H       1 P1     0.104615749
     2995 H          93.569027074         76.067854910        101.673948803 H       1 P1     0.144693711
     2996 H          91.332665148         75.891719883        101.006004701 H       1 P1     0.129479423
     2997 H          91.054620168         80.080917374        101.066732310 H       1 P1     0.125995217
     2998 H          93.483557098         80.129126047        101.324973135 H       1 P1     0.147255210
     2999 H          83.162179217         75.164425182        107.045793165 H       1 P1     0.138984351
     3000 H          84.398956932         74.355173364        106.251775824 H       1 P1     0.138629376
     3001 H          82.857163815         76.826818947        105.272987882 H       1 P1     0.122077479
     3002 H          84.719560425         77.312020958        103.762259463 H       1 P1     0.114405776
     3003 H          84.187256885         75.797892649        103.256703138 H       1 P1     0.123657389
     3004 H          89.406696930         80.038487774         99.624739904 H       1 P1     0.167877905
     3005 H          87.909268056         79.165543125         99.475904366 H       1 P1     0.140930926
     3006 H          88.534124055         79.718947176        101.022236231 H       1 P1     0.111050797
     3007 H          88.626082038         77.258304336         98.509456621 H       1 P1     0.152824771
     3008 H          90.195787585         77.935232296         98.341065320 H       1 P1     0.145987391
     3009 H          90.053906286         76.355039113         99.132458237 H       1 P1     0.142007374
     3010 H          87.716660134         77.330486167        104.703154979 H       1 P1     0.142740244
     3011 H          89.224347715         78.556838489        103.063926371 H       1 P1     0.107297562
     3012 H          87.775139857         75.731548351        100.214359262 H       1 P1     0.162544040
     3013 H          86.376446750         74.678254431        101.899769293 H       1 P1     0.141882584
     3014 O          97.359842334         79.383229718        104.442542994 O.3     1 P1    -0.639018704
     3015 C          96.976431102         77.108062037        103.701123629 C.3     1 P1    -0.147593577
     3016 C          97.051767365         78.575696372        103.313073108 C.3     1 P1     0.121615534
     3017 C          95.642305263         78.934225981        102.719829128 C.3     1 P1    -0.024802323
     3018 O          95.204983964         78.076403932        101.657303664 O.3     1 P1    -0.582287111
     3019 C          93.103251811         76.908761070        101.556710580 C.ar    1 P1    -0.182085155
     3020 C          91.717078903         76.794640719        101.216998920 C.ar    1 P1    -0.106522005
     3021 C          90.930932078         78.025567072        100.967741267 C.ar    1 P1    -0.004983967
     3022 C          91.613452213         79.249601843        101.194998453 C.ar    1 P1    -0.131132578
     3023 C          92.991585468         79.323545978        101.447915127 C.ar    1 P1    -0.180003477
     3024 C          93.796379667         78.135437917        101.582883889 C.ar    1 P1     0.276528228
     3025 O          84.403533604         77.182416284        106.500169504 O.3     1 P1    -0.662832555
     3026 C          83.542980455         74.900061166        106.002250280 C.3     1 P1    -0.127772101
     3027 C          83.802438365         76.307894977        105.395415367 C.3     1 P1     0.082200257
     3028 C          84.737230827         76.255272866        104.080042390 C.3     1 P1    -0.040698844
     3029 O          86.024107539         75.579628059        104.267906868 O.3     1 P1    -0.541113546
     3030 C          88.802927310         79.241169330        100.085653082 C.3     1 P1    -0.329261732
     3031 C          89.567793637         77.347767851         99.028447410 C.3     1 P1    -0.334417166
     3032 C          89.475299287         77.952848978        100.481297535 C.3     1 P1     0.032273843
     3033 C          87.765273499         77.071204199        103.739963990 C.ar    1 P1    -0.180632770
     3034 C          88.610293967         77.681186283        102.806786377 C.ar    1 P1    -0.131587201
     3035 C          88.583468313         77.228593752        101.488070566 C.ar    1 P1    -0.004396616
     3036 C          87.709529512         76.125419456        101.138969130 C.ar    1 P1    -0.123705447
     3037 C          86.933010609         75.432067196        102.148547519 C.ar    1 P1    -0.186673355
     3038 C          86.971932154         75.977625545        103.431352652 C.ar    1 P1     0.244261149
     3039 H          87.525971884         78.315182928        121.916081344 H       1 P1     0.118504712
     3040 H          87.839526834         78.123957830        123.677846775 H       1 P1     0.166305917
     3041 H          85.215809976         78.831190983        122.418313962 H       1 P1     0.125237695
     3042 H          86.830758278         79.940286647        124.703497712 H       1 P1     0.138181296
     3043 H          85.253692019         80.412871076        124.228948075 H       1 P1     0.144930412
     3044 H          85.261415193         83.063671932        122.876819343 H       1 P1     0.155906677
     3045 H          83.614385261         83.377397912        121.021336011 H       1 P1     0.134462160
     3046 H          86.142880614         80.888206622        118.650938645 H       1 P1     0.127994773
     3047 H          87.503180370         80.437734676        120.488453925 H       1 P1     0.119741398
     3048 H          81.544473007         73.832265796        115.549334345 H       1 P1     0.138764111
     3049 H          80.622540074         75.271775242        115.930236991 H       1 P1     0.144034532
     3050 H          81.889880532         76.298349463        113.835937552 H       1 P1     0.137442818
     3051 H          83.909349772         76.743062154        114.910192433 H       1 P1     0.120549044
     3052 H          83.696677046         75.697369093        116.115524591 H       1 P1     0.115006653
     3053 H          82.774211757         84.083273145        119.006209082 H       1 P1     0.153890533
     3054 H          81.938129512         83.093960281        117.798041600 H       1 P1     0.140945126
     3055 H          81.896553772         82.643846141        119.467949005 H       1 P1     0.132432595
     3056 H          85.365119232         83.760996455        117.754816127 H       1 P1     0.145839002
     3057 H          85.442317461         82.260990762        116.842562653 H       1 P1     0.144096117
     3058 H          84.240730185         83.362076031        116.533110345 H       1 P1     0.128982016
     3059 H          82.428116783         79.450772123        114.988054075 H       1 P1     0.128040818
     3060 H          83.165749886         81.448635847        115.846070141 H       1 P1     0.127949161
     3061 H          83.338692728         79.810092545        119.739289793 H       1 P1     0.116444610
     3062 H          82.821286550         77.690489396        118.721264030 H       1 P1     0.129053128
     3063 O          85.120874164         77.853367951        124.291891578 O.3     1 P1    -0.679552990
     3064 C          87.166136936         77.898450729        122.841754052 C.3     1 P1    -0.149489836
     3065 C          85.861888832         78.665919461        123.275359215 C.3     1 P1     0.078583044
     3066 C          86.199365336         80.080116061        123.822693796 C.3     1 P1    -0.008562691
     3067 O          86.931485065         81.042997199        123.013746217 O.3     1 P1    -0.568994119
     3068 C          85.239973380         82.509149666        121.985601164 C.ar    1 P1    -0.170386382
     3069 C          84.471893228         82.789353877        120.814436393 C.ar    1 P1    -0.123986926
     3070 C          84.694281825         82.100029848        119.609023798 C.ar    1 P1    -0.000064030
     3071 C          85.874694131         81.293131063        119.516162341 C.ar    1 P1    -0.128759926
     3072 C          86.635058861         80.981164329        120.673980318 C.ar    1 P1    -0.184509138
     3073 C          86.249761658         81.446709223        121.901447114 C.ar    1 P1     0.257893251
     3074 O          83.112289466         74.553849389        113.841347457 O.3     1 P1    -0.708038773
     3075 C          81.105085724         74.770293041        115.120195885 C.3     1 P1    -0.134703238
     3076 C          82.249493627         75.527183154        114.487146022 C.3     1 P1     0.126676988
     3077 C          83.085463065         76.311670573        115.468626186 C.3     1 P1    -0.023675511
     3078 O          82.229845158         77.270093429        116.150071769 O.3     1 P1    -0.556132252
     3079 C          82.532732258         83.090166417        118.693987389 C.3     1 P1    -0.337830011
     3080 C          84.762930244         82.958239951        117.334397694 C.3     1 P1    -0.340483542
     3081 C          83.770300313         82.289783017        118.402459148 C.3     1 P1     0.032618055
     3082 C          82.691380124         79.486769205        115.950282213 C.ar    1 P1    -0.178904429
     3083 C          83.100273603         80.683513518        116.479444067 C.ar    1 P1    -0.126489524
     3084 C          83.384687972         80.867635045        117.851867302 C.ar    1 P1    -0.001258201
     3085 C          83.293923577         79.737589791        118.703933706 C.ar    1 P1    -0.126095766
     3086 C          83.095465210         78.475313438        118.093617812 C.ar    1 P1    -0.172791287
     3087 C          82.812318383         78.334154163        116.740147470 C.ar    1 P1     0.271778169
     3088 H          88.440728031         87.869769374        111.165638112 H       1 P1     0.140932042
     3089 H          89.201437812         88.322122000        109.780460074 H       1 P1     0.144232572
     3090 H          87.904333568         86.466080689        108.551059820 H       1 P1     0.146605242
     3091 H          88.990318588         85.251513833        110.972225208 H       1 P1     0.130783819
     3092 H          89.969095719         85.785645685        109.599957649 H       1 P1     0.129173213
     3093 H          86.331023264         83.608812921        108.416410683 H       1 P1     0.158001834
     3094 H          84.964210515         81.983658250        109.347627821 H       1 P1     0.140513486
     3095 H          88.019057267         80.893102235        112.098793106 H       1 P1     0.113768338
     3096 H          89.499933982         82.247529331        110.989618043 H       1 P1     0.121425213
     3097 H          87.867452089         72.097764621        112.340267883 H       1 P1     0.189993624
     3098 H          87.352837351         73.195218541        113.699496204 H       1 P1     0.124447509
     3099 H          85.337667492         73.787388077        112.798073882 H       1 P1     0.123397510
     3100 H          85.814552607         74.377252464        110.227376526 H       1 P1     0.133016522
     3101 H          87.156671043         73.228250384        110.353965570 H       1 P1     0.159549809
     3102 H          84.588756591         81.726206581        112.890999212 H       1 P1     0.151559251
     3103 H          84.436112936         80.033560706        113.560233902 H       1 P1     0.117550311
     3104 H          85.960716652         80.982703309        113.471359494 H       1 P1     0.135373605
     3105 H          83.400597347         81.324561613        110.874367160 H       1 P1     0.121165468
     3106 H          83.690067170         79.702526079        110.093775868 H       1 P1     0.162959020
     3107 H          83.249810542         79.650261442        111.665911021 H       1 P1     0.144158389
     3108 H          86.654626955         76.493957453        109.012264626 H       1 P1     0.127283744
     3109 H          85.697331685         78.743210585        109.292244218 H       1 P1     0.128169512
     3110 H          86.198326910         78.603603402        113.555447660 H       1 P1     0.113875622
     3111 H          86.913682283         76.150435256        113.292389586 H       1 P1     0.145423776
     3112 O          86.601134586         86.198205851        110.124398038 O.3     1 P1    -0.639425060
     3113 C          88.327401857         88.056100149        110.120059589 C.3     1 P1    -0.160281970
     3114 C          87.925083575         86.577113272        109.661125319 C.3     1 P1     0.127491210
     3115 C          88.948910887         85.422247432        109.934352163 C.3     1 P1    -0.035525353
     3116 O          88.858460330         84.109554915        109.149221633 O.3     1 P1    -0.538106085
     3117 C          86.684577205         83.084415386        109.205992469 C.ar    1 P1    -0.157957320
     3118 C          85.850598555         82.102327636        109.736144058 C.ar    1 P1    -0.111908782
     3119 C          86.207732454         81.272259334        110.858721335 C.ar    1 P1    -0.004212461
     3120 C          87.571087013         81.373865959        111.329618129 C.ar    1 P1    -0.126227609
     3121 C          88.439462575         82.306922661        110.766015540 C.ar    1 P1    -0.175912051
     3122 C          87.972643404         83.179660873        109.737727530 C.ar    1 P1     0.252401862
     3123 O          84.960872443         72.292031220        111.360893156 O.3     1 P1    -0.644456929
     3124 C          86.997068330         72.450603858        112.957311043 C.3     1 P1    -0.096468379
     3125 C          85.950862026         73.167929903        112.052716903 C.3     1 P1     0.096029356
     3126 C          86.634670809         74.016615108        110.915625978 C.3     1 P1    -0.011875692
     3127 O          87.587851224         75.014367944        111.181480636 O.3     1 P1    -0.566810492
     3128 C          85.012936271         80.752699597        112.952633555 C.3     1 P1    -0.333341563
     3129 C          83.781706330         80.301428608        111.006990107 C.3     1 P1    -0.343809325
     3130 C          85.238508882         80.275543145        111.500001911 C.3     1 P1     0.030624524
     3131 C          86.541489768         76.927886751        110.005292781 C.ar    1 P1    -0.178528691
     3132 C          85.922050683         78.199176602        110.163035173 C.ar    1 P1    -0.122671714
     3133 C          85.842931250         78.857230177        111.441692461 C.ar    1 P1     0.001524971
     3134 C          86.237095235         78.116598616        112.618649946 C.ar    1 P1    -0.133997694
     3135 C          86.706258217         76.814474241        112.450016833 C.ar    1 P1    -0.175245088
     3136 C          86.907559710         76.220819718        111.192908019 C.ar    1 P1     0.258184264
     3137 H         122.180549117        132.806506723        115.519575020 H       1 P1     0.133776682
     3138 H         120.524701420        133.395527751        116.223524502 H       1 P1     0.110698961
     3139 H         121.506344754        132.514747911        118.599233339 H       1 P1     0.116095125
     3140 H         123.958807529        131.903695644        118.647925563 H       1 P1     0.146906698
     3141 H         124.039805056        131.943589039        116.863918249 H       1 P1     0.175922905
     3142 H         123.584823975        130.179115978        120.291458366 H       1 P1     0.161067072
     3143 H         122.463998079        128.563425660        121.699282806 H       1 P1     0.120118817
     3144 H         119.446893988        128.307882497        118.830761091 H       1 P1     0.114087770
     3145 H         120.695093830        129.736011749        117.329916988 H       1 P1     0.133711246
     3146 H         124.335591891        120.623415255        126.625071449 H       1 P1     0.136131812
     3147 H         124.172994206        122.322628903        125.998449413 H       1 P1     0.176610974
     3148 H         123.411679813        119.939008334        124.369337786 H       1 P1     0.106759680
     3149 H         121.894397508        121.677975486        123.370434228 H       1 P1     0.155711315
     3150 H         123.599511695        121.656518743        122.829318059 H       1 P1     0.118944843
     3151 H         118.935179015        129.099014569        121.504251774 H       1 P1     0.113011927
     3152 H         118.633434252        127.899935302        122.882561727 H       1 P1     0.114264631
     3153 H         120.212629263        128.909518261        122.811408706 H       1 P1     0.131755885
     3154 H         118.439220927        125.959183460        121.520143151 H       1 P1     0.119689072
     3155 H         118.399639015        126.940665504        120.025392001 H       1 P1     0.099020436
     3156 H         119.345861406        125.594088137        120.068726344 H       1 P1     0.119683242
     3157 H         123.619955403        124.106049337        121.753354066 H       1 P1     0.139151967
     3158 H         122.551718408        125.820384399        120.477982701 H       1 P1     0.117847669
     3159 H         119.833146531        126.318424331        123.795348604 H       1 P1     0.111678364
     3160 H         121.103731677        124.582237907        124.994858300 H       1 P1     0.153039388
     3161 O         122.425466095        133.907822988        117.287296014 O.3     1 P1    -0.487541288
     3162 C         121.598834825        133.085064303        116.403310693 C.3     1 P1    -0.065814729
     3163 C         122.157405470        132.572712481        117.736514665 C.3     1 P1     0.083342684
     3164 C         123.434210776        131.768789574        117.755686161 C.3     1 P1    -0.000722214
     3165 O         123.068332246        130.383551266        117.563232517 O.3     1 P1    -0.549705183
     3166 C         122.788992308        129.606231789        119.953318230 C.ar    1 P1    -0.175897702
     3167 C         122.101098426        128.776031246        120.784984957 C.ar    1 P1    -0.124269360
     3168 C         120.945815238        128.053748138        120.302132890 C.ar    1 P1    -0.009390084
     3169 C         120.419275839        128.544352473        119.091643997 C.ar    1 P1    -0.122528218
     3170 C         121.043672626        129.358150084        118.201625891 C.ar    1 P1    -0.181980002
     3171 C         122.316481278        129.799860928        118.624949128 C.ar    1 P1     0.276258763
     3172 O         121.978620945        120.625014353        125.600907250 O.3     1 P1    -0.633747241
     3173 C         124.375112851        121.304538181        125.713966814 C.3     1 P1    -0.130523987
     3174 C         123.193170447        120.835539353        124.826155849 C.3     1 P1     0.110123134
     3175 C         122.954997398        121.841736032        123.652988130 C.3     1 P1    -0.022718004
     3176 O         123.009661437        123.129714310        124.155022910 O.3     1 P1    -0.532779555
     3177 C         119.460410034        128.318884196        122.190094622 C.3     1 P1    -0.354515439
     3178 C         119.013490349        126.389817651        120.723471498 C.3     1 P1    -0.339104825
     3179 C         120.195023066        127.230253805        121.288069068 C.3     1 P1     0.028053974
     3180 C         122.830310594        124.551350586        122.200266043 C.ar    1 P1    -0.167988939
     3181 C         122.103573839        125.504137541        121.392265462 C.ar    1 P1    -0.129344806
     3182 C         121.001941090        126.152316590        122.024470646 C.ar    1 P1     0.003447003
     3183 C         120.695483334        125.897360245        123.379654009 C.ar    1 P1    -0.138524770
     3184 C         121.405369852        124.855153148        124.066579866 C.ar    1 P1    -0.164815482
     3185 C         122.443245089        124.160012673        123.478502458 C.ar    1 P1     0.271181620
     3186 H          73.449977836         98.927549229         85.635278014 H       1 P1     0.109607234
     3187 H          73.285485314        100.618133933         86.105483180 H       1 P1     0.144547285
     3188 H          71.180954742         99.389283102         85.994012712 H       1 P1     0.104557118
     3189 H          70.518834604         97.602336872         87.691418592 H       1 P1     0.134353090
     3190 H          72.275711064         97.399383780         88.028288813 H       1 P1     0.146423750
     3191 H          69.784588271         95.182926114         87.169703238 H       1 P1     0.121520732
     3192 H          70.235393853         92.936606266         87.872390199 H       1 P1     0.110713751
     3193 H          74.092753608         92.879276780         86.334847652 H       1 P1     0.110198669
     3194 H          73.804809610         95.342764992         85.718878769 H       1 P1     0.122227409
     3195 H          74.237786156         83.541917459         83.962246180 H       1 P1     0.120835298
     3196 H          74.483606013         83.173632691         82.338275828 H       1 P1     0.149069309
     3197 H          74.383451634         85.602298082         81.778538054 H       1 P1     0.126213277
     3198 H          74.196915519         86.176893873         84.766769577 H       1 P1     0.115982510
     3199 H          72.706796738         86.034391730         83.750377438 H       1 P1     0.111504713
     3200 H          73.090562702         92.219324183         89.564172864 H       1 P1     0.124503820
     3201 H          73.590216698         90.581383794         89.369785254 H       1 P1     0.120289438
     3202 H          74.396834899         91.807430789         88.439122008 H       1 P1     0.161697680
     3203 H          71.413809379         89.630491349         88.571731013 H       1 P1     0.140749107
     3204 H          70.875106004         91.176828874         89.276389385 H       1 P1     0.130475365
     3205 H          70.290170777         90.596386450         87.655836182 H       1 P1     0.123352731
     3206 H          71.716762669         88.978283441         83.512366671 H       1 P1     0.145235685
     3207 H          71.101814791         90.613657280         85.281554722 H       1 P1     0.122575138
     3208 H          74.683393553         89.826792498         87.284770103 H       1 P1     0.113424868
     3209 H          75.358377955         88.388064867         85.537959904 H       1 P1     0.123955823
     3210 O          71.311226791         99.931838839         87.916611598 O.3     1 P1    -0.672751121
     3211 C          73.229524357         99.583450313         86.482737209 C.3     1 P1    -0.139227816
     3212 C          71.810279774         99.129909383         86.870598773 C.3     1 P1     0.109263750
     3213 C          71.583766756         97.689321130         87.223332152 C.3     1 P1    -0.032258218
     3214 O          71.678695912         96.796891554         86.110825661 O.3     1 P1    -0.565044493
     3215 C          70.727944292         94.806609943         86.944371692 C.ar    1 P1    -0.184228199
     3216 C          70.923916353         93.474922154         87.383870496 C.ar    1 P1    -0.129225704
     3217 C          72.180972560         92.724163509         87.161849936 C.ar    1 P1    -0.002498333
     3218 C          73.174074408         93.452375267         86.458275627 C.ar    1 P1    -0.129122602
     3219 C          73.039895114         94.819398325         86.109017478 C.ar    1 P1    -0.182323062
     3220 C          71.786190968         95.519376136         86.352070464 C.ar    1 P1     0.257898411
     3221 O          75.864023634         85.281865689         83.229544296 O.3     1 P1    -0.627902126
     3222 C          73.943955657         83.921785196         83.001441871 C.3     1 P1    -0.127576280
     3223 C          74.492185206         85.354838104         82.799514450 C.3     1 P1     0.096326691
     3224 C          73.756945377         86.285993638         83.750281491 C.3     1 P1    -0.034425885
     3225 O          74.031279823         87.704885532         83.350166642 O.3     1 P1    -0.549015952
     3226 C          73.392718077         91.514610803         88.824269819 C.3     1 P1    -0.352706347
     3227 C          71.116340501         90.657156763         88.332503501 C.3     1 P1    -0.343011671
     3228 C          72.368669643         91.299695876         87.694656017 C.3     1 P1     0.033427367
     3229 C          72.361159995         89.174671628         84.314118329 C.ar    1 P1    -0.170468342
     3230 C          71.975897771         90.116874275         85.358445368 C.ar    1 P1    -0.122546367
     3231 C          72.818441704         90.314920838         86.524914309 C.ar    1 P1    -0.002094872
     3232 C          74.083028842         89.699436531         86.471255728 C.ar    1 P1    -0.132724423
     3233 C          74.436152021         88.787908687         85.460466584 C.ar    1 P1    -0.170137348
     3234 C          73.607912689         88.531511060         84.406040053 C.ar    1 P1     0.257557125
     3235 H          94.000592626         96.952692079         84.554459716 H       1 P1     0.132348379
     3236 H          93.665745109         95.279713983         84.754743092 H       1 P1     0.116630913
     3237 H          95.307349488         95.073885055         82.477103523 H       1 P1     0.148256075
     3238 H          93.558327072         95.880292364         81.046274646 H       1 P1     0.152219436
     3239 H          92.790182264         96.800022925         82.581812999 H       1 P1     0.119713661
     3240 H          93.113862664         92.140463185         82.364965350 H       1 P1     0.151641141
     3241 H          92.844157897         90.765748125         80.457896329 H       1 P1     0.114521210
     3242 H          90.497594090         93.844302115         78.665264959 H       1 P1     0.123717217
     3243 H          90.957324660         95.214431927         80.679167151 H       1 P1     0.149447629
     3244 H          86.675001399         86.546280365         73.705132991 H       1 P1     0.129918332
     3245 H          85.679207159         85.958074757         75.053386632 H       1 P1     0.121949909
     3246 H          84.711072287         88.296529826         75.366071193 H       1 P1     0.127019379
     3247 H          87.533024661         88.763675265         74.661239610 H       1 P1     0.130908431
     3248 H          87.241156842         87.922152555         76.027187481 H       1 P1     0.120050048
     3249 H          93.643088829         92.429459945         77.492171780 H       1 P1     0.126096358
     3250 H          92.880581510         92.100744699         76.007022104 H       1 P1     0.108230475
     3251 H          92.268551841         93.408735285         76.982105258 H       1 P1     0.124284598
     3252 H          93.686009088         90.219366848         78.169618205 H       1 P1     0.112673661
     3253 H          92.218247505         89.360523316         78.682095651 H       1 P1     0.112158893
     3254 H          92.544705613         89.651310418         77.020172445 H       1 P1     0.110499001
     3255 H          87.505484136         89.717829243         78.567616260 H       1 P1     0.129219321
     3256 H          89.753560437         90.216756056         79.301152392 H       1 P1     0.111935132
     3257 H          90.459422126         92.212735847         75.577669550 H       1 P1     0.109925186
     3258 H          88.146835447         91.497241904         74.926094977 H       1 P1     0.140992915
     3259 O          95.247519965         97.209936706         82.529518657 O.3     1 P1    -0.654526778
     3260 C          94.448975582         95.981956781         84.386445797 C.3     1 P1    -0.134025188
     3261 C          94.659004196         95.909715859         82.863889609 C.3     1 P1     0.111418265
     3262 C          93.316759276         95.846391022         82.151017703 C.3     1 P1    -0.040649091
     3263 O          92.553736772         94.630321256         82.561244261 O.3     1 P1    -0.553087907
     3264 C          92.517763914         92.486908752         81.609038120 C.ar    1 P1    -0.166022157
     3265 C          92.312999012         91.677809359         80.515613496 C.ar    1 P1    -0.125377593
     3266 C          91.666384645         92.119375524         79.355218697 C.ar    1 P1    -0.003422965
     3267 C          91.056594244         93.364019733         79.434537650 C.ar    1 P1    -0.120061211
     3268 C          91.349182749         94.239211742         80.532809224 C.ar    1 P1    -0.156909484
     3269 C          92.095270233         93.803334505         81.580980615 C.ar    1 P1     0.275952190
     3270 O          85.319711521         88.906219959         73.458176942 O.3     1 P1    -0.586442713
     3271 C          85.710810268         86.680040751         74.191885689 C.3     1 P1    -0.160868966
     3272 C          85.578954354         88.155285712         74.685910538 C.3     1 P1     0.093076792
     3273 C          86.836767635         88.641557997         75.432202302 C.3     1 P1    -0.020507898
     3274 O          86.623727685         89.958485121         76.097513285 O.3     1 P1    -0.537131658
     3275 C          92.654212664         92.429372439         77.065818506 C.3     1 P1    -0.344201824
     3276 C          92.605764512         90.095589677         77.952758089 C.3     1 P1    -0.339054358
     3277 C          91.783956398         91.463899056         78.016231276 C.3     1 P1     0.040666611
     3278 C          88.183297703         90.057396549         77.868858965 C.ar    1 P1    -0.185701736
     3279 C          89.462838817         90.436129868         78.316582974 C.ar    1 P1    -0.125970250
     3280 C          90.394411005         91.155543307         77.474735939 C.ar    1 P1    -0.005061937
     3281 C          89.898968526         91.611380425         76.185708235 C.ar    1 P1    -0.142861974
     3282 C          88.659425172         91.149354079         75.757246183 C.ar    1 P1    -0.172703929
     3283 C          87.818231362         90.431571844         76.572276837 C.ar    1 P1     0.244619863
     3284 H          67.275671498         93.200976597         98.875423749 H       1 P1     0.136662215
     3285 H          67.689952331         91.611734425         98.131268549 H       1 P1     0.127939986
     3286 H          67.365557377         92.921315798         95.809573653 H       1 P1     0.133207892
     3287 H          69.698831051         93.430311117         97.611676644 H       1 P1     0.094971300
     3288 H          69.577153541         93.966792777         95.911603830 H       1 P1     0.114176210
     3289 H          71.167081697         92.847912693         94.174120822 H       1 P1     0.130595819
     3290 H          73.406326398         92.697645126         93.957315256 H       1 P1     0.097649192
     3291 H          73.601960501         89.929746769         97.223755969 H       1 P1     0.113368150
     3292 H          71.342494316         90.433670177         97.565047567 H       1 P1     0.120060941
     3293 H          75.640703682         81.845337864         94.971641352 H       1 P1     0.143779340
     3294 H          77.194742323         81.247998023         94.057830877 H       1 P1     0.113899740
     3295 H          78.169898980         83.534370376         94.020023034 H       1 P1     0.126710154
     3296 H          76.709322179         84.945947441         96.014439464 H       1 P1     0.125140460
     3297 H          75.425755542         84.483838410         95.058354374 H       1 P1     0.137681367
     3298 H          76.882937629         91.286514604         93.783012063 H       1 P1     0.123719890
     3299 H          75.320523883         91.441150047         93.120137569 H       1 P1     0.106380965
     3300 H          75.844173647         92.710749568         94.140373245 H       1 P1     0.123793569
     3301 H          77.167282119         91.551559835         96.242803821 H       1 P1     0.122996882
     3302 H          75.858241703         92.738258269         96.396257916 H       1 P1     0.118770420
     3303 H          75.806165285         91.246281893         97.319190465 H       1 P1     0.123687735
     3304 H          77.809741773         87.218113338         95.776706518 H       1 P1     0.132366239
     3305 H          77.154592687         89.461105887         96.437378121 H       1 P1     0.126655328
     3306 H          73.986225941         89.133149970         93.696388377 H       1 P1     0.144763553
     3307 H          74.590537289         86.827524495         93.378970247 H       1 P1     0.163079056
     3308 O          67.330163609         94.786762259         96.819518266 O.3     1 P1    -0.649976034
     3309 C          67.096096257         92.545506173         97.979930612 C.3     1 P1    -0.122620176
     3310 C          67.690906404         93.343227867         96.744407146 C.3     1 P1     0.116300892
     3311 C          69.226512291         93.202760447         96.658492739 C.3     1 P1    -0.047586244
     3312 O          69.595795814         91.896552558         96.128839911 O.3     1 P1    -0.546926163
     3313 C          71.631173584         92.358473078         94.936215758 C.ar    1 P1    -0.182928183
     3314 C          73.035876665         92.195660171         94.747391687 C.ar    1 P1    -0.130028612
     3315 C          73.825433788         91.334424433         95.587841187 C.ar    1 P1    -0.007124964
     3316 C          73.137707712         90.663752426         96.592459349 C.ar    1 P1    -0.132472549
     3317 C          71.758187075         90.926697347         96.818418103 C.ar    1 P1    -0.174764038
     3318 C          70.984257544         91.723516454         96.000472982 C.ar    1 P1     0.264547914
     3319 O          77.437871945         82.418058477         95.662658115 O.3     1 P1    -0.504555838
     3320 C          76.624728906         82.054446561         94.563638247 C.3     1 P1    -0.048374348
     3321 C          77.320661805         83.400188392         94.659510928 C.3     1 P1     0.054849596
     3322 C          76.451590711         84.642823343         95.038720612 C.3     1 P1    -0.015090919
     3323 O          76.719083291         85.685768219         94.113695565 O.3     1 P1    -0.554960637
     3324 C          75.876192438         91.640934111         93.983849218 C.3     1 P1    -0.356589547
     3325 C          76.084108168         91.687730783         96.360775238 C.3     1 P1    -0.340376677
     3326 C          75.224915638         90.974721868         95.281489285 C.3     1 P1     0.033384474
     3327 C          76.975705924         87.617126630         95.436769992 C.ar    1 P1    -0.162746327
     3328 C          76.623836156         88.908903122         95.720308948 C.ar    1 P1    -0.131171881
     3329 C          75.607323021         89.547128874         95.028413279 C.ar    1 P1     0.000268630
     3330 C          74.801666429         88.745297716         94.169172351 C.ar    1 P1    -0.111627307
     3331 C          75.123025877         87.374287857         93.984122912 C.ar    1 P1    -0.153847476
     3332 C          76.216024077         86.850711089         94.619282738 C.ar    1 P1     0.226322728
     3333 H          79.288749255        102.432136495        103.486271810 H       1 P1     0.129004860
     3334 H          80.732131935        101.438587241        103.787288584 H       1 P1     0.118138344
     3335 H          79.057814157        100.290215588        101.648369669 H       1 P1     0.159417115
     3336 H          78.518478414         98.399051595        103.124131754 H       1 P1     0.107710801
     3337 H          79.461794461         99.193674131        104.426841996 H       1 P1     0.122951383
     3338 H          82.212666033         98.563601794        104.663083544 H       1 P1     0.149440203
     3339 H          82.628482965         96.754992045        106.399883894 H       1 P1     0.111371670
     3340 H          80.563041511         94.005886590        103.857075569 H       1 P1     0.108793561
     3341 H          80.131131485         96.052792202        102.319536622 H       1 P1     0.148085441
     3342 H          76.211874125         86.897362960        104.512698172 H       1 P1     0.176909238
     3343 H          76.464295455         87.566045882        106.091529919 H       1 P1     0.145705894
     3344 H          74.894491355         89.569900902        105.148100071 H       1 P1     0.078008176
     3345 H          76.728934386         90.780931574        104.112202033 H       1 P1     0.099358943
     3346 H          77.487030784         89.308953528        103.775607635 H       1 P1     0.150408955
     3347 H          83.698102737         94.373728523        106.677782678 H       1 P1     0.114528087
     3348 H          83.191365509         92.814179903        107.220079754 H       1 P1     0.123899299
     3349 H          83.434780716         93.153947630        105.410098433 H       1 P1     0.104391480
     3350 H          80.659842627         95.492463715        108.043024990 H       1 P1     0.113416279
     3351 H          81.417801837         93.986471464        108.741412748 H       1 P1     0.140043324
     3352 H          82.468418748         95.200452354        108.334096110 H       1 P1     0.117054370
     3353 H          80.089360188         89.857232824        105.422636241 H       1 P1     0.130767976
     3354 H          81.811384045         91.266463417        105.915464535 H       1 P1     0.117934852
     3355 H          78.909486034         94.267659066        106.549176131 H       1 P1     0.101212120
     3356 H          77.183592313         92.480323681        106.372658731 H       1 P1     0.117103484
     3357 O          77.678472135        100.845791736        103.009521277 O.3     1 P1    -0.655885606
     3358 C          80.015613340        101.692510907        103.044252779 C.3     1 P1    -0.139037006
     3359 C          79.033592175        100.458901612        102.680078348 C.3     1 P1     0.108604809
     3360 C          79.402344831         99.074435769        103.307683515 C.3     1 P1    -0.033080581
     3361 O          80.558610797         98.403976280        102.766773527 O.3     1 P1    -0.501010613
     3362 C          81.854238633         97.548674184        104.618294369 C.ar    1 P1    -0.175823648
     3363 C          82.001089688         96.547093742        105.655071251 C.ar    1 P1    -0.116486960
     3364 C          81.459991857         95.237338298        105.402941952 C.ar    1 P1    -0.000129569
     3365 C          80.880063058         94.981152176        104.113691131 C.ar    1 P1    -0.145062191
     3366 C          80.616249332         96.079176992        103.213871358 C.ar    1 P1    -0.162375478
     3367 C          81.011510991         97.382159371        103.554136095 C.ar    1 P1     0.237626895
     3368 O          75.209786913         88.828635259        103.320094899 O.3     1 P1    -0.691313609
     3369 C          75.785220458         87.547747089        105.241413722 C.3     1 P1    -0.110031665
     3370 C          75.655345891         89.004606911        104.625387149 C.3     1 P1     0.138026414
     3371 C          76.957522035         89.799063130        104.576608509 C.3     1 P1    -0.005997910
     3372 O          77.689572377         89.887503609        105.888198751 O.3     1 P1    -0.568995382
     3373 C          83.076317481         93.560113074        106.377255124 C.3     1 P1    -0.342141192
     3374 C          81.501251761         94.721361861        107.961881715 C.3     1 P1    -0.342650265
     3375 C          81.603365434         94.130995677        106.435852281 C.3     1 P1     0.035561153
     3376 C          79.860031888         90.783082218        105.744482002 C.ar    1 P1    -0.161083726
     3377 C          80.895410503         91.670396833        106.023711653 C.ar    1 P1    -0.117550418
     3378 C          80.566445427         93.014579801        106.273403824 C.ar    1 P1     0.011071560
     3379 C          79.185964104         93.311337379        106.433837067 C.ar    1 P1    -0.127195075
     3380 C          78.186226418         92.326809497        106.239171724 C.ar    1 P1    -0.179296667
     3381 C          78.534818396         91.016944345        105.921030433 C.ar    1 P1     0.255925292
     3382 H          88.906740926        134.112297378        120.858058575 H       1 P1     0.124790843
     3383 H          88.341164722        132.478223462        120.638827435 H       1 P1     0.168751942
     3384 H          86.659754805        132.788486282        122.582591991 H       1 P1     0.119280540
     3385 H          86.099488898        135.420077089        122.706499004 H       1 P1     0.127073145
     3386 H          87.808618021        135.706995281        122.148269616 H       1 P1     0.116134641
     3387 H          89.687271353         64.504568667        124.760013304 H       1 P1     0.116837410
     3388 H          89.710573792         65.820535566        126.736972392 H       1 P1     0.096103459
     3389 H          85.611697812         65.655426780        127.095873972 H       1 P1     0.120717456
     3390 H          85.462452191        135.650245173        125.293259072 H       1 P1     0.168746307
     3391 H          81.245464317         74.375039561        129.289526077 H       1 P1     0.156582834
     3392 H          82.841158735         73.960761180        129.976115742 H       1 P1     0.181820108
     3393 H          81.741634190         72.410637784        127.650101349 H       1 P1     0.138052498
     3394 H          84.390065608         71.988943085        129.153611970 H       1 P1     0.171589645
     3395 H          84.149042158         72.829152739        127.538030177 H       1 P1     0.120850857
     3396 H          87.057296666         65.533993026        129.643013591 H       1 P1     0.122049737
     3397 H          88.801279649         65.776354725        129.605695301 H       1 P1     0.128283542
     3398 H          87.876756241         67.142032699        130.276786546 H       1 P1     0.161861254
     3399 H          89.030533731         68.839921135        128.705855570 H       1 P1     0.174580178
     3400 H          89.918984088         67.397820015        128.425574218 H       1 P1     0.117157523
     3401 H          89.271533273         68.346356907        127.073592750 H       1 P1     0.126948630
     3402 H          85.395851471         70.269696096        125.773886578 H       1 P1     0.131409493
     3403 H          87.166726331         68.647932901        125.961959936 H       1 P1     0.118814220
     3404 H          85.746741618         67.881432648        129.909902994 H       1 P1     0.140723202
     3405 H          83.822403555         69.102276440        129.430205491 H       1 P1     0.157378393
     3406 O          86.186878663        133.907487228        120.912947829 O.3     1 P1    -0.677000500
     3407 C          88.494990203        133.242085271        121.414895338 C.3     1 P1    -0.151091749
     3408 C          87.086460041        133.674474145        122.022406437 C.3     1 P1     0.119355330
     3409 C          87.141370578        135.027702512        122.728492018 C.3     1 P1    -0.016009782
     3410 O          87.662677536        134.806673168        124.078647400 O.3     1 P1    -0.536473572
     3411 C          88.832219144         64.664095880        125.272590701 C.ar    1 P1    -0.174410726
     3412 C          88.865722101         65.452138650        126.430655994 C.ar    1 P1    -0.129949346
     3413 C          87.699447402         65.956436344        127.121530995 C.ar    1 P1    -0.001683548
     3414 C          86.470985800         65.453468675        126.612247716 C.ar    1 P1    -0.112766106
     3415 C          86.422638553         64.508051925        125.541825503 C.ar    1 P1    -0.171991196
     3416 C          87.628335667         64.164225677        124.860502906 C.ar    1 P1     0.244531251
     3417 O          81.862426812         71.743593837        129.647010264 O.3     1 P1    -0.650002370
     3418 C          82.279143215         74.101730853        129.081513924 C.3     1 P1    -0.127723620
     3419 C          82.347173462         72.611729527        128.525768462 C.3     1 P1     0.107561664
     3420 C          83.764794684         72.097872340        128.185949792 C.3     1 P1    -0.020029712
     3421 O          83.670943274         70.891551413        127.469798943 O.3     1 P1    -0.526029019
     3422 C          87.908011107         66.327305200        129.515009582 C.3     1 P1    -0.365409887
     3423 C          89.105050944         67.969196996        128.094041406 C.3     1 P1    -0.357225731
     3424 C          87.811018462         67.087821317        128.159846504 C.3     1 P1     0.031197488
     3425 C          85.556804673         69.808955613        126.681115431 C.ar    1 P1    -0.173632034
     3426 C          86.565101474         68.793838170        126.776977369 C.ar    1 P1    -0.116982428
     3427 C          86.713462809         68.088978710        128.024100295 C.ar    1 P1     0.000115660
     3428 C          85.758784614         68.353254057        129.087584104 C.ar    1 P1    -0.128374384
     3429 C          84.660074781         69.147103521        128.789419278 C.ar    1 P1    -0.140725739
     3430 C          84.652782650         69.984776107        127.685687846 C.ar    1 P1     0.262189253
     3431 H          76.477805706         85.739508680        135.245584731 H       1 P1     0.127661523
     3432 H          77.267442479         86.380372737        134.011558839 H       1 P1     0.118063916
     3433 H          76.102597224         88.624280353        134.206312133 H       1 P1     0.136121767
     3434 H          75.141131803         89.000631060         64.976202782 H       1 P1     0.132380412
     3435 H          74.712306712         87.283572634         64.959542146 H       1 P1     0.137372135
     3436 H          71.870212986         86.635660553        135.492537959 H       1 P1     0.140523705
     3437 H          69.633895323         86.991558224         64.849248948 H       1 P1     0.117677076
     3438 H          70.894745251         90.909808834         65.998089795 H       1 P1     0.130311705
     3439 H          72.963998411         90.547689080         64.934334848 H       1 P1     0.130283697
     3440 H          67.116692423         98.862624479        133.887825365 H       1 P1     0.137441633
     3441 H          68.436757118         98.314999073        134.914310481 H       1 P1     0.121556387
     3442 H          66.420141362         96.454134066        133.668396793 H       1 P1     0.152610026
     3443 H          68.130541389         95.806130513         64.493382159 H       1 P1     0.147545258
     3444 H          68.700988401         95.449822477        134.501893342 H       1 P1     0.108988344
     3445 H          67.543259769         88.090650554         64.595142201 H       1 P1     0.122917436
     3446 H          67.926017455         87.496687414         66.265695088 H       1 P1     0.144663178
     3447 H          66.646258061         88.780873679         65.977194684 H       1 P1     0.117638000
     3448 H          67.782068506         89.616269674         67.964709780 H       1 P1     0.127887208
     3449 H          69.310016916         88.794120852         67.897155619 H       1 P1     0.171449991
     3450 H          69.156322329         90.493217032         67.764219958 H       1 P1     0.127897713
     3451 H          68.564046992         92.599339573        134.169980652 H       1 P1     0.137823848
     3452 H          69.255386528         90.510553682        135.187425555 H       1 P1     0.123033400
     3453 H          66.898036899         91.460196675         66.817348474 H       1 P1     0.120844148
     3454 H          66.202196399         93.470833006         65.844358460 H       1 P1     0.136607125
     3455 O          77.312902194         87.921546364        135.740895761 O.3     1 P1    -0.669262237
     3456 C          76.266742660         86.411347922        134.398767628 C.3     1 P1    -0.105286250
     3457 C          76.092369833         87.870274840        135.021929440 C.3     1 P1     0.127163898
     3458 C          74.898461538         88.097343869         64.289124980 C.3     1 P1    -0.017195013
     3459 O          73.722987024         88.394537403        135.233578303 O.3     1 P1    -0.537894819
     3460 C          71.600049843         87.481877343         64.262756183 C.ar    1 P1    -0.160860941
     3461 C          70.296011909         87.763884388         64.827443786 C.ar    1 P1    -0.127213802
     3462 C          69.982680396         89.020753492         65.389444925 C.ar    1 P1     0.000783448
     3463 C          71.010682490         90.034688444         65.444788337 C.ar    1 P1    -0.117958278
     3464 C          72.247825723         89.759172068         64.960315854 C.ar    1 P1    -0.170284757
     3465 C          72.474218308         88.566491724         64.227803252 C.ar    1 P1     0.251937422
     3466 O          66.076443509         97.283458468        135.673309121 O.3     1 P1    -0.643581302
     3467 C          67.779272075         97.955457750        134.084610426 C.3     1 P1    -0.102446052
     3468 C          66.964104028         96.728335589        134.619152550 C.3     1 P1     0.102224732
     3469 C          67.831673881         95.609264739        135.148483845 C.3     1 P1    -0.020649332
     3470 O          66.917717649         94.434227765        135.073977999 O.3     1 P1    -0.523607398
     3471 C          67.588221693         88.385856756         65.682801190 C.3     1 P1    -0.342235960
     3472 C          68.734315139         89.574569576         67.442361192 C.3     1 P1    -0.354233020
     3473 C          68.641444877         89.465215645         65.922180925 C.3     1 P1     0.045536447
     3474 C          68.186197735         92.371689935        135.102812447 C.ar    1 P1    -0.170117047
     3475 C          68.528342960         91.099039774        135.657163336 C.ar    1 P1    -0.123115104
     3476 C          68.081243737         90.738411140         65.295590984 C.ar    1 P1    -0.001796625
     3477 C          67.282136295         91.707679645         65.969232968 C.ar    1 P1    -0.117425087
     3478 C          66.835902550         92.866302104         65.333360194 C.ar    1 P1    -0.171300041
     3479 C          67.310194328         93.287291064        135.725631246 C.ar    1 P1     0.252919987
     3480 H          96.993669338         95.009796005        134.403731210 H       1 P1     0.122933754
     3481 H          97.560733328         93.483166917        135.042512824 H       1 P1     0.162598167
     3482 H          99.795632975         94.573377821        135.547435447 H       1 P1     0.125161857
     3483 H          97.220273685         96.067753574         64.995808403 H       1 P1     0.106786731
     3484 H          98.734567037         96.271369761         65.607648767 H       1 P1     0.141318213
     3485 H          95.342228418         94.297933793         65.925195982 H       1 P1     0.123861188
     3486 H          94.057820855         92.397601153         65.588626389 H       1 P1     0.139041532
     3487 H          97.713404006         90.176745160         65.985829856 H       1 P1     0.121035666
     3488 H          98.862803674         92.141411640         66.167249187 H       1 P1     0.138519501
     3489 H          88.659093216         91.193243037        130.901762988 H       1 P1     0.106485180
     3490 H          90.003660309         90.744481972        129.849634498 H       1 P1     0.147362486
     3491 H          89.778836171         93.343365625        131.403663417 H       1 P1     0.101118186
     3492 H          89.683606328         91.402225959        132.915600149 H       1 P1     0.085493818
     3493 H          90.946853243         92.542323598        133.229637341 H       1 P1     0.126003540
     3494 H          96.459515187         88.202959047         65.759137326 H       1 P1     0.135888637
     3495 H          95.116417780         87.628491484         64.782769947 H       1 P1     0.149117586
     3496 H          96.328379794         88.581423807        135.707849701 H       1 P1     0.130161228
     3497 H          93.398617357         90.218013178         66.618629559 H       1 P1     0.113368494
     3498 H          93.705428634         88.524884335         66.547092559 H       1 P1     0.117677621
     3499 H          94.721883891         89.461918311         67.539441557 H       1 P1     0.126436511
     3500 H          91.082957555         89.322724822        134.472332104 H       1 P1     0.162402104
     3501 H          92.389477923         88.837943173         64.745463974 H       1 P1     0.154116324
     3502 H          95.528972041         91.209213273        134.695259462 H       1 P1     0.143806170
     3503 H          94.070199383         91.430862310        132.718196290 H       1 P1     0.147979154
     3504 O          99.029254559         96.315691469        134.803314983 O.3     1 P1    -0.678682820
     3505 C          97.861231619         94.333693942        134.509087520 C.3     1 P1    -0.146703974
     3506 C          98.821630713         95.079642738        135.498473895 C.3     1 P1     0.100770915
     3507 C          98.217028572         95.527528810         65.184997775 C.3     1 P1    -0.051905383
     3508 O          98.027719090         94.537492465         66.220285237 O.3     1 P1    -0.541239423
     3509 C          95.840033826         93.437193929         65.866659571 C.ar    1 P1    -0.172092236
     3510 C          95.051952584         92.317316368         65.788150525 C.ar    1 P1    -0.133018955
     3511 C          95.737943149         91.040221925         65.668763653 C.ar    1 P1     0.011789033
     3512 C          97.131501156         91.031365389         65.900599392 C.ar    1 P1    -0.120866323
     3513 C          97.906907902         92.172156167         65.924584069 C.ar    1 P1    -0.148598459
     3514 C          97.249065098         93.433727351         65.962242337 C.ar    1 P1     0.263185839
     3515 O          91.470657034         93.085261624        130.469732610 O.3     1 P1    -0.657373040
     3516 C          89.481705325         91.559872702        130.193821965 C.3     1 P1    -0.141436380
     3517 C          90.344825360         92.482677550        131.109542145 C.3     1 P1     0.126502648
     3518 C          90.657584866         91.793129788        132.489960268 C.3     1 P1    -0.045717537
     3519 O          91.646250167         90.738126666        132.339372828 O.3     1 P1    -0.536557818
     3520 C          95.752444850         88.455980514         64.919635899 C.3     1 P1    -0.348842205
     3521 C          94.149363429         89.489702204         66.643523202 C.3     1 P1    -0.353676823
     3522 C          94.948991386         89.753176941         65.373848710 C.3     1 P1     0.039373613
     3523 C          92.050105887         89.709423639        134.499647930 C.ar    1 P1    -0.168541809
     3524 C          92.829702221         89.439334500        135.632983991 C.ar    1 P1    -0.125394209
     3525 C          94.132661500         90.021194506        135.794975781 C.ar    1 P1    -0.006048063
     3526 C          94.589137788         90.781845650        134.682761893 C.ar    1 P1    -0.113172582
     3527 C          93.745546896         90.987485043        133.557063320 C.ar    1 P1    -0.172815988
     3528 C          92.448364161         90.465479210        133.402141062 C.ar    1 P1     0.265400153
     3529 H          86.118547929         96.602402341         69.283753969 H       1 P1     0.151132112
     3530 H          87.048348594         96.642708947         67.905835393 H       1 P1     0.100804672
     3531 H          88.613583740         96.780979705         69.707511150 H       1 P1     0.100270700
     3532 H          88.686114989         95.401235215         71.758443231 H       1 P1     0.100181713
     3533 H          87.492794224         94.271890876         71.101934814 H       1 P1     0.141578541
     3534 H          88.472847867         95.653050957         73.882284967 H       1 P1     0.137747237
     3535 H          87.630186647         94.869244693         75.991173983 H       1 P1     0.146842121
     3536 H          83.692690570         95.461958009         74.658733698 H       1 P1     0.113309977
     3537 H          84.492433379         95.990906259         72.470976270 H       1 P1     0.135700419
     3538 H          91.078036156         96.772351272         84.347978733 H       1 P1     0.081152183
     3539 H          90.684564311         98.478696460         84.477806074 H       1 P1     0.137203296
     3540 H          90.584740108         97.350379755         82.055380622 H       1 P1     0.110169915
     3541 H          87.668681083         97.205458151         82.397620100 H       1 P1     0.151330664
     3542 H          88.858194412         95.823655466         82.548350298 H       1 P1     0.125327811
     3543 H          83.443184453         96.287510223         76.933466022 H       1 P1     0.136517155
     3544 H          82.790065094         94.701739413         76.737786482 H       1 P1     0.146719810
     3545 H          83.434764789         95.281048434         78.260500540 H       1 P1     0.143298171
     3546 H          84.118457094         92.708330130         76.121770225 H       1 P1     0.146302292
     3547 H          85.626742516         92.459833489         76.807831489 H       1 P1     0.164211525
     3548 H          84.399279670         92.765956147         77.916929079 H       1 P1     0.136889450
     3549 H          88.164044280         94.389083840         80.397779017 H       1 P1     0.143856259
     3550 H          86.448050258         93.345055351         78.960742046 H       1 P1     0.112752820
     3551 H          85.773411854         97.195824153         77.338988123 H       1 P1     0.117055455
     3552 H          87.256911844         98.199336899         79.021543619 H       1 P1     0.150091306
     3553 O          89.085874649         95.005468220         68.941019836 O.3     1 P1    -0.686859727
     3554 C          86.804345121         96.029296959         68.709277762 C.3     1 P1    -0.110083691
     3555 C          88.107857722         95.818842554         69.630865246 C.3     1 P1     0.120118821
     3556 C          87.804152400         95.318156252         71.075641575 C.3     1 P1    -0.022296733
     3557 O          86.833284601         96.229060493         71.755582862 O.3     1 P1    -0.555937175
     3558 C          87.471027946         95.602713886         74.090041339 C.ar    1 P1    -0.174656492
     3559 C          86.942141326         95.171018790         75.278405773 C.ar    1 P1    -0.131329560
     3560 C          85.565211927         95.088897025         75.574807162 C.ar    1 P1     0.003559170
     3561 C          84.670717032         95.532980017         74.548844620 C.ar    1 P1    -0.132825788
     3562 C          85.152508752         95.796601710         73.254439883 C.ar    1 P1    -0.161541350
     3563 C          86.532826981         95.864645060         72.995860608 C.ar    1 P1     0.248081831
     3564 O          89.461290915         99.051179075         82.568186569 O.3     1 P1    -0.659445995
     3565 C          90.257912363         97.544084179         84.284429272 C.3     1 P1    -0.136204640
     3566 C          89.782502632         97.648284819         82.749059536 C.3     1 P1     0.111684201
     3567 C          88.645383992         96.778761368         82.112611404 C.3     1 P1    -0.036233586
     3568 O          88.833414653         96.800204693         80.637911402 O.3     1 P1    -0.513090192
     3569 C          83.598132049         95.262248834         77.222556234 C.3     1 P1    -0.351237633
     3570 C          84.731561985         93.078587288         76.943798198 C.3     1 P1    -0.328289732
     3571 C          84.976621592         94.699548772         76.907399143 C.3     1 P1     0.026422191
     3572 C          87.563897598         94.978184053         79.873706101 C.ar    1 P1    -0.182190729
     3573 C          86.652064406         94.368540225         78.937225491 C.ar    1 P1    -0.114140008
     3574 C          85.896056872         95.189218006         78.030760813 C.ar    1 P1    -0.001267527
     3575 C          86.225022879         96.624158472         78.067776754 C.ar    1 P1    -0.129665556
     3576 C          87.142060182         97.160089078         78.936028547 C.ar    1 P1    -0.133468670
     3577 C          87.792944807         96.346848286         79.899861062 C.ar    1 P1     0.256604637
     3578 H          68.427078168         87.244660660         89.240248019 H       1 P1     0.153857373
     3579 H          68.644923313         85.345669560         89.073547928 H       1 P1     0.125629535
     3580 H          69.480027845         85.489492278         86.766314475 H       1 P1     0.087551960
     3581 H          70.055997262         87.844035939         85.785576365 H       1 P1     0.114381202
     3582 H          69.333931455         88.513937898         87.295975561 H       1 P1     0.137554109
     3583 H          67.990644184         85.568198961         84.484233541 H       1 P1     0.118588607
     3584 H          67.612895793         85.293261556         82.092318425 H       1 P1     0.107403801
     3585 H          67.721335167         89.463835062         81.664113358 H       1 P1     0.148440376
     3586 H          67.813524466         89.654354809         84.036478191 H       1 P1     0.148203162
     3587 H          70.245951114         94.831513665         78.327907194 H       1 P1     0.144941455
     3588 H          71.944846058         94.164064815         78.378575448 H       1 P1     0.127094036
     3589 H          69.496371639         92.415106383         77.850435100 H       1 P1     0.130773137
     3590 H          71.586404355         91.221314115         79.034708171 H       1 P1     0.118757750
     3591 H          72.499115793         91.772517507         77.520697072 H       1 P1     0.125197757
     3592 H          66.414878862         85.160541104         79.955931153 H       1 P1     0.143609911
     3593 H          67.169383217         85.731994564         78.401833599 H       1 P1     0.162243705
     3594 H          68.139572275         85.227285967         79.710189847 H       1 P1     0.106198024
     3595 H          65.367397158         87.629438358         79.007555078 H       1 P1     0.133873808
     3596 H          65.130249742         86.981575390         80.606408754 H       1 P1     0.141994085
     3597 H          65.594986367         88.778179729         80.291988109 H       1 P1     0.139355197
     3598 H          68.591351796         90.469197709         76.812511450 H       1 P1     0.131649857
     3599 H          66.928087026         89.197739647         78.028672493 H       1 P1     0.117088148
     3600 H          69.860031355         86.864679167         79.821762113 H       1 P1     0.121584792
     3601 H          71.568829257         88.390153099         78.872348711 H       1 P1     0.145209367
     3602 O          70.278532571         86.350392865         88.503055880 O.3     1 P1    -0.510775385
     3603 C          68.858548024         86.334440080         88.727117848 C.3     1 P1    -0.073000857
     3604 C          69.482200664         86.388252318         87.324387877 C.3     1 P1     0.060088117
     3605 C          69.292527289         87.678740484         86.500228595 C.3     1 P1    -0.018199470
     3606 O          68.048432339         87.666133805         85.825366996 O.3     1 P1    -0.550207256
     3607 C          67.963705090         86.383625742         83.805077151 C.ar    1 P1    -0.190512980
     3608 C          67.724193698         86.235725016         82.413572342 C.ar    1 P1    -0.125832496
     3609 C          67.568304822         87.358796657         81.548796994 C.ar    1 P1     0.004269170
     3610 C          67.727880456         88.609082906         82.198297919 C.ar    1 P1    -0.126157821
     3611 C          67.859082696         88.705573916         83.623394581 C.ar    1 P1    -0.173130298
     3612 C          67.990158671         87.588554972         84.448527766 C.ar    1 P1     0.261113449
     3613 O          70.753330528         93.233870912         76.350850633 O.3     1 P1    -0.692523316
     3614 C          70.886550810         94.003146883         78.624695376 C.3     1 P1    -0.133518874
     3615 C          70.599630266         92.719472158         77.729450931 C.3     1 P1     0.108992805
     3616 C          71.495564853         91.447742900         77.935473194 C.3     1 P1    -0.029537830
     3617 O          71.132498193         90.275603701         77.138957281 O.3     1 P1    -0.542847297
     3618 C          67.231085856         85.797865866         79.488148940 C.3     1 P1    -0.349214780
     3619 C          65.706769389         87.722861256         79.975746229 C.3     1 P1    -0.348911703
     3620 C          67.223806998         87.263767777         80.037514617 C.3     1 P1     0.030993723
     3621 C          68.840278149         89.817082259         77.547963730 C.ar    1 P1    -0.167068730
     3622 C          67.884909401         89.104432099         78.322807089 C.ar    1 P1    -0.116307935
     3623 C          68.252446444         88.064713642         79.220107627 C.ar    1 P1     0.001056195
     3624 C          69.626234449         87.696618708         79.287333699 C.ar    1 P1    -0.112900219
     3625 C          70.563265206         88.549527633         78.662952416 C.ar    1 P1    -0.171373160
     3626 C          70.189355992         89.568193150         77.796707993 C.ar    1 P1     0.258835415
     3627 H          89.137284020        128.232760470         93.445719024 H       1 P1     0.130758820
     3628 H          87.998687563        127.294584067         92.338472508 H       1 P1     0.115707810
     3629 H          86.329439289        127.276490077         94.091160806 H       1 P1     0.127595800
     3630 H          87.264255441        125.847278222         95.685513330 H       1 P1     0.114916077
     3631 H          88.833197859        126.184664144         94.951401462 H       1 P1     0.111700858
     3632 H          89.634338826        124.147208158         93.065164046 H       1 P1     0.121690840
     3633 H          90.579238517        122.116813915         93.689294130 H       1 P1     0.123623477
     3634 H          86.865583387        121.181019636         95.668670507 H       1 P1     0.113701049
     3635 H          86.063979499        123.346257470         94.963899836 H       1 P1     0.129412284
     3636 H          86.288917378        115.679657570         87.913326560 H       1 P1     0.118937033
     3637 H          87.400675934        116.950213861         87.824228932 H       1 P1     0.130473473
     3638 H          89.238093833        115.119748191         88.541664948 H       1 P1     0.152489862
     3639 H          88.637136059        115.039231540         90.871671826 H       1 P1     0.135618827
     3640 H          87.081922429        115.658763011         90.371098737 H       1 P1     0.123062855
     3641 H          91.014386913        119.049492655         95.952777664 H       1 P1     0.120417114
     3642 H          91.455091338        120.323314643         94.941662514 H       1 P1     0.112641646
     3643 H          90.633840145        120.680761198         96.497696350 H       1 P1     0.117539919
     3644 H          88.131638647        119.903987869         96.892398650 H       1 P1     0.113629667
     3645 H          87.558301658        118.785491720         95.638012858 H       1 P1     0.121009149
     3646 H          88.972306209        118.419497368         96.577212752 H       1 P1     0.125085618
     3647 H          86.941700802        118.302074250         91.271558696 H       1 P1     0.146644102
     3648 H          87.258685486        119.695275684         93.175371133 H       1 P1     0.125210516
     3649 H          91.317011105        118.535827655         93.470847239 H       1 P1     0.099270463
     3650 H          90.951414192        117.257673255         91.503447896 H       1 P1     0.134747130
     3651 O          87.494156281        128.269613389         95.506259675 O.3     1 P1    -0.687317669
     3652 C          88.089916165        128.069825141         93.099946556 C.3     1 P1    -0.073506437
     3653 C          87.333608766        127.444290322         94.356424837 C.3     1 P1     0.094736063
     3654 C          87.761772717        126.031148416         94.737856209 C.3     1 P1    -0.036709145
     3655 O          87.495767500        125.188496238         93.598445080 O.3     1 P1    -0.552090531
     3656 C          89.114858993        123.462356772         93.576864546 C.ar    1 P1    -0.176327495
     3657 C          89.631000357        122.254007746         94.015975879 C.ar    1 P1    -0.133492332
     3658 C          88.798151274        121.320126523         94.732393179 C.ar    1 P1     0.005168514
     3659 C          87.488332439        121.760980590         95.012671027 C.ar    1 P1    -0.138082678
     3660 C          87.008379725        123.043235066         94.705405675 C.ar    1 P1    -0.170358567
     3661 C          87.853246222        123.888301613         93.906008844 C.ar    1 P1     0.242503435
     3662 O          87.841466573        113.628604083         88.877336081 O.3     1 P1    -0.675286950
     3663 C          87.301835372        115.811936603         87.675912164 C.3     1 P1    -0.089895589
     3664 C          88.189917542        115.031249669         88.717700038 C.3     1 P1     0.136018951
     3665 C          88.117614280        115.675290251         90.097698680 C.3     1 P1    -0.017547468
     3666 O          88.765947301        116.977104971         90.042656608 O.3     1 P1    -0.572132170
     3667 C          90.695824517        119.971410321         95.585538110 C.3     1 P1    -0.342054609
     3668 C          88.417720262        119.214735819         96.064003179 C.3     1 P1    -0.347014730
     3669 C          89.264145097        119.917229076         94.995910624 C.3     1 P1     0.033732304
     3670 C          87.866585370        118.327385698         91.759857363 C.ar    1 P1    -0.176069227
     3671 C          88.011988733        119.138672068         92.881595232 C.ar    1 P1    -0.128273912
     3672 C          89.199029596        119.133775508         93.637231982 C.ar    1 P1    -0.004886612
     3673 C          90.351546403        118.497774447         93.057132172 C.ar    1 P1    -0.129818093
     3674 C          90.149828567        117.712617215         91.921921671 C.ar    1 P1    -0.167415465
     3675 C          88.923221702        117.597538136         91.248647009 C.ar    1 P1     0.272019158
     3676 H          83.022323348         94.944932610         93.041702208 H       1 P1     0.134201848
     3677 H          82.499395088         96.015136885         94.337628410 H       1 P1     0.152197049
     3678 H          82.240281896         94.023914045         95.858748198 H       1 P1     0.167078493
     3679 H          83.479870964         92.275943495         93.629824406 H       1 P1     0.126018726
     3680 H          81.704448833         92.394626472         94.259429794 H       1 P1     0.120931231
     3681 H          80.623001420         90.633698946         95.857517568 H       1 P1     0.167338965
     3682 H          80.081959178         88.305233799         96.076938392 H       1 P1     0.125691933
     3683 H          84.067584940         87.253103429         94.828276356 H       1 P1     0.107323329
     3684 H          84.511608542         89.560273279         94.760276231 H       1 P1     0.119456292
     3685 H          80.063600473         82.192192036        103.636118622 H       1 P1     0.168685494
     3686 H          81.243247062         81.287047532        102.914826103 H       1 P1     0.139536759
     3687 H          81.214925272         82.760788812        100.895330636 H       1 P1     0.111261467
     3688 H          79.335908132         84.468948530        102.480349150 H       1 P1     0.163315582
     3689 H          78.992424141         83.727214458        100.981551914 H       1 P1     0.145679982
     3690 H          80.962125137         86.254472242         93.149612585 H       1 P1     0.130847287
     3691 H          80.331299197         84.772999186         94.125548658 H       1 P1     0.117354134
     3692 H          79.601881443         86.376638267         94.406167119 H       1 P1     0.149615938
     3693 H          82.259636123         84.029513201         95.253675727 H       1 P1     0.125977739
     3694 H          83.130721670         85.012772628         94.093527546 H       1 P1     0.115913554
     3695 H          83.453857795         85.101917066         95.811532895 H       1 P1     0.109056336
     3696 H          78.898949995         84.307019489         98.862934725 H       1 P1     0.155687565
     3697 H          79.461450727         84.462620021         96.539483819 H       1 P1     0.145569138
     3698 H          82.887653453         86.687083463         97.513959034 H       1 P1     0.113601937
     3699 H          82.485256926         86.372831492         99.803414504 H       1 P1     0.126838159
     3700 O          84.282745732         94.378880394         95.218616337 O.3     1 P1    -0.661718599
     3701 C          82.367493910         95.038379705         93.940657419 C.3     1 P1    -0.156862095
     3702 C          82.904033954         93.990001345         94.955854338 C.3     1 P1     0.126231634
     3703 C          82.730537558         92.558737826         94.478263355 C.3     1 P1    -0.012441623
     3704 O          83.084616765         91.545101818         95.405492041 O.3     1 P1    -0.531920217
     3705 C          81.346529702         89.862595024         95.577696322 C.ar    1 P1    -0.162067559
     3706 C          80.996424357         88.485144084         95.660768243 C.ar    1 P1    -0.114406848
     3707 C          81.942861246         87.488362815         95.245363018 C.ar    1 P1    -0.004578184
     3708 C          83.259679814         87.901263189         94.874535150 C.ar    1 P1    -0.130643933
     3709 C          83.571076106         89.276155994         94.815681098 C.ar    1 P1    -0.176903820
     3710 C          82.609598414         90.270912473         95.180160052 C.ar    1 P1     0.246468697
     3711 O          81.858305768         83.523289844        102.726273023 O.3     1 P1    -0.640798171
     3712 C          80.393720127         81.881505016        102.668891785 C.3     1 P1    -0.156715017
     3713 C          80.797226398         83.060779871        101.894293759 C.3     1 P1     0.088736306
     3714 C          79.727481197         84.121924017        101.567564461 C.3     1 P1    -0.047931289
     3715 O          80.340027471         85.270141802        100.939151238 O.3     1 P1    -0.504434667
     3716 C          80.493085099         85.824368444         94.179439433 C.3     1 P1    -0.346152486
     3717 C          82.677459172         85.000290900         95.104506306 C.3     1 P1    -0.350236459
     3718 C          81.534729080         86.048477401         95.329075356 C.3     1 P1     0.027668391
     3719 C          79.713995362         84.911735633         98.607251245 C.ar    1 P1    -0.169017203
     3720 C          80.090198348         84.933802025         97.200491002 C.ar    1 P1    -0.128538437
     3721 C          81.120247912         85.750043621         96.767625970 C.ar    1 P1     0.000287574
     3722 C          82.021914718         86.245763057         97.778403138 C.ar    1 P1    -0.128980789
     3723 C          81.754666772         86.050265680         99.121325918 C.ar    1 P1    -0.168757091
     3724 C          80.577871018         85.387574561         99.564222677 C.ar    1 P1     0.234057869
     3725 H          80.059034351         94.488245198         95.461189419 H       1 P1     0.161741914
     3726 H          78.880266773         94.444606661         94.175785956 H       1 P1     0.134859522
     3727 H          80.072035542         97.172947685         94.422300523 H       1 P1     0.122975494
     3728 H          77.846421712         97.777902164         95.159974122 H       1 P1     0.134941760
     3729 H          77.407951699         96.067488927         95.577245909 H       1 P1     0.129407564
     3730 H          76.655784588         98.656438266         92.127976961 H       1 P1     0.164624930
     3731 H          74.385200525         99.314721480         91.631390021 H       1 P1     0.161296522
     3732 H          73.090982304         96.317139173         94.202402268 H       1 P1     0.104271050
     3733 H          75.275067550         95.576468902         94.524677818 H       1 P1     0.114339537
     3734 H          71.679366651        106.102264717         94.435734469 H       1 P1     0.128592820
     3735 H          70.394827826        107.306904090         94.914434927 H       1 P1     0.125867804
     3736 H          69.705324034        105.201008219         95.597006041 H       1 P1     0.153888260
     3737 H          69.384738926        104.315628048         92.835461625 H       1 P1     0.117600395
     3738 H          69.173088330        103.299256216         94.270753738 H       1 P1     0.123853368
     3739 H          71.871033823         96.721208004         90.558401610 H       1 P1     0.121237911
     3740 H          70.976404350         98.224268575         90.284971985 H       1 P1     0.134559935
     3741 H          72.658072041         98.122989736         90.227267187 H       1 P1     0.159958028
     3742 H          69.995736777         97.390965637         92.353099567 H       1 P1     0.140362310
     3743 H          71.173592675         96.244376808         93.004261830 H       1 P1     0.103084532
     3744 H          70.677786108         97.637962394         93.905512334 H       1 P1     0.120657403
     3745 H          71.038706146        102.703565048         91.183200420 H       1 P1     0.128559519
     3746 H          71.124657833        100.259887572         90.682716504 H       1 P1     0.141119159
     3747 H          72.115106823         99.450915001         94.706595447 H       1 P1     0.126732800
     3748 H          71.874880293        101.850525234         95.200464939 H       1 P1     0.160457543
     3749 O          79.851212706         96.654880370         96.406475638 O.3     1 P1    -0.691180609
     3750 C          79.806631129         94.921253560         94.540856938 C.3     1 P1    -0.110075219
     3751 C          79.468519236         96.439020620         94.988201172 C.3     1 P1     0.124696602
     3752 C          77.972506497         96.735734358         94.886558927 C.3     1 P1    -0.048055656
     3753 O          77.481499555         96.632637416         93.515780171 O.3     1 P1    -0.564570811
     3754 C          75.899055128         98.134569843         92.476841254 C.ar    1 P1    -0.146158555
     3755 C          74.528611005         98.481765976         92.196741594 C.ar    1 P1    -0.116478013
     3756 C          73.431764412         97.806952293         92.710680030 C.ar    1 P1     0.002279638
     3757 C          73.814683712         96.724005310         93.587487803 C.ar    1 P1    -0.135179387
     3758 C          75.099380923         96.288889881         93.856091687 C.ar    1 P1    -0.178349999
     3759 C          76.185884637         96.975979647         93.250382055 C.ar    1 P1     0.262528945
     3760 O          68.298945289        105.907095460         94.350703478 O.3     1 P1    -0.634810176
     3761 C          70.731211709        106.492220258         94.161458379 C.3     1 P1    -0.149835244
     3762 C          69.642224340        105.405835911         94.506694438 C.3     1 P1     0.114127780
     3763 C          69.747584128        104.077170139         93.767673991 C.3     1 P1    -0.001380889
     3764 O          71.098944019        103.666863135         93.642686183 O.3     1 P1    -0.561399453
     3765 C          71.827443075         97.771690963         90.831580569 C.3     1 P1    -0.343815851
     3766 C          70.923250154         97.267850451         92.928405313 C.3     1 P1    -0.327007725
     3767 C          71.980607330         98.201226393         92.281638490 C.3     1 P1     0.031614434
     3768 C          71.171502950        101.943533675         91.932714311 C.ar    1 P1    -0.172384669
     3769 C          71.360837136        100.590071547         91.633742255 C.ar    1 P1    -0.117923587
     3770 C          71.776216505         99.653672400         92.593653957 C.ar    1 P1     0.006301167
     3771 C          71.941907647        100.098395848         93.921057910 C.ar    1 P1    -0.113382091
     3772 C          71.753088328        101.487271233         94.242672448 C.ar    1 P1    -0.160057323
     3773 C          71.248275925        102.380637956         93.264582532 C.ar    1 P1     0.271468232
     3774 H         130.223140209         90.491118341        112.562824468 H       1 P1     0.143696374
     3775 H         131.309041291         90.259841829        113.887838344 H       1 P1     0.137733768
     3776 H         132.213836516         90.385672342        111.064956468 H       1 P1     0.120602899
     3777 H         133.754415059         90.388224417        113.625801347 H       1 P1     0.161004278
     3778 H         134.340136883         91.091939910        111.980399044 H       1 P1     0.127325532
     3779 H          64.569192248         89.899497684        110.421906419 H       1 P1     0.147564465
     3780 H          66.857652923         89.599656903        110.922747726 H       1 P1     0.117196140
     3781 H          65.946896456         87.631057603        114.535566891 H       1 P1     0.114481554
     3782 H         135.336510609         87.990754934        114.137960601 H       1 P1     0.160121411
     3783 H          69.213419459         93.941354753        109.648530432 H       1 P1     0.102115027
     3784 H          68.120421519         95.348750672        110.232165118 H       1 P1     0.100505852
     3785 H          69.571243912         95.591188774        112.136711683 H       1 P1     0.132871774
     3786 H          72.133875846         95.113240836        111.391306384 H       1 P1     0.122049332
     3787 H          71.496644224         93.724404106        110.430596555 H       1 P1     0.101485280
     3788 H          68.162856806         87.312000329        114.810516432 H       1 P1     0.110270023
     3789 H          69.804112391         88.192417912        114.542756665 H       1 P1     0.144513154
     3790 H          68.275159042         89.073598618        115.207636865 H       1 P1     0.127312826
     3791 H          69.556125273         86.971698529        112.505554919 H       1 P1     0.130321175
     3792 H          67.771137469         86.580598514        112.240510780 H       1 P1     0.127370103
     3793 H          68.565506167         87.649030863        111.133294017 H       1 P1     0.112468633
     3794 H          71.862267737         91.247761924        111.409375113 H       1 P1     0.124494289
     3795 H          70.740631600         89.122783651        111.701808392 H       1 P1     0.130971516
     3796 H          67.624967929         91.173478014        113.823043080 H       1 P1     0.126869496
     3797 H          68.928118493         93.124271152        113.667815506 H       1 P1     0.154313644
     3798 O         132.101256742         92.066932609        112.259377792 O.3     1 P1    -0.671315223
     3799 C         131.140269087         89.973496720        112.829026354 C.3     1 P1    -0.122829093
     3800 C         132.288156396         90.657243052        112.093082383 C.3     1 P1     0.141719910
     3801 C         133.751901301         90.381153833        112.521609234 C.3     1 P1    -0.026187733
     3802 O         134.242282480         89.152646804        112.129976156 O.3     1 P1    -0.523665833
     3803 C          64.824377309         89.422208313        111.324585025 C.ar    1 P1    -0.156260224
     3804 C          66.187080485         89.288671818        111.628108762 C.ar    1 P1    -0.130832508
     3805 C          66.655279059         88.692003366        112.806515114 C.ar    1 P1    -0.004035458
     3806 C          65.688054281         88.154039907        113.720382405 C.ar    1 P1    -0.115115582
     3807 C          64.329154840         88.439465702        113.527701073 C.ar    1 P1    -0.153215145
     3808 C         135.603866145         89.047806883        112.319536051 C.ar    1 P1     0.248832607
[truncated: 4,292,429 more chars]
