# Supplementary material for: Effect of inorganic material surface chemistry on structures and fracture behaviours of epoxy resin
Source: Nat Commun. 2024 Mar 8;15:1898. doi: 10.1038/s41467-024-46138-6 (PMC10923874; doi:10.1038/s41467-024-46138-6)
Supplement: Supplementary file 4 — Supplementary Data 1 [file 41467_2024_46138_MOESM4_ESM.zip › DGEBA_PACM_Bulk_cured/DGEBA_PACM_Bulk_cured_ratio1.4.pdb]

REMARK NSTEP=        0
HETATM    1 H    PO01    1      87.848  81.014  92.941
HETATM    2 H    PO01    1      88.757  80.312  91.644
HETATM    3 H    PO01    1      85.834  80.489  92.148
HETATM    4 H    PO01    1      87.161  79.328  89.791
HETATM    5 H    PO01    1      86.111  80.652  89.612
HETATM    6 H    PO01    1      83.836  78.163  92.116
HETATM    7 H    PO01    1      81.895  78.927  92.941
HETATM    8 H    PO01    1      81.356  81.335  89.511
HETATM    9 H    PO01    1      83.423  80.668  88.593
HETATM   10 H    PO01    1      73.645  77.564  95.590
HETATM   11 H    PO01    1      73.153  76.094  96.326
HETATM   12 H    PO01    1      74.478  75.002  94.740
HETATM   13 H    PO01    1      74.965  77.611  93.282
HETATM   14 H    PO01    1      75.154  76.095  92.574
HETATM   15 H    PO01    1      81.341  82.426  92.692
HETATM   16 H    PO01    1      79.887  82.135  93.542
HETATM   17 H    PO01    1      81.324  81.187  93.768
HETATM   18 H    PO01    1      79.862  82.444  90.632
HETATM   19 H    PO01    1      78.818  81.022  90.127
HETATM   20 H    PO01    1      78.389  82.036  91.525
HETATM   21 H    PO01    1      78.449  77.775  95.154
HETATM   22 H    PO01    1      79.712  79.569  94.443
HETATM   23 H    PO01    1      78.706  78.850  90.447
HETATM   24 H    PO01    1      77.083  77.200  91.171
HETATM   25 O3   PO01    1      86.933  78.676  92.331
HETATM   26 C3   PO01    1      87.910  80.851  91.837
HETATM   27 C3   PO01    1      86.668  79.923  91.677
HETATM   28 C3   PO01    1      86.251  79.739  90.203
HETATM   29 O3   PO01    1      85.086  78.898  89.871
HETATM   30 CR   PO01    1      83.318  78.795  91.541
HETATM   31 CR   PO01    1      82.122  79.173  92.015
HETATM   32 CR   PO01    1      81.360  80.096  91.259
HETATM   33 CR   PO01    1      81.862  80.561  90.000
HETATM   34 CR   PO01    1      83.113  80.173  89.484
HETATM   35 CR   PO01    1      83.813  79.220  90.303
HETATM   36 O3   PO01    1      73.072  75.834  93.723
HETATM   37 C3   PO01    1      74.004  76.622  95.846
HETATM   38 C3   PO01    1      74.280  75.997  94.521
HETATM   39 C3   PO01    1      75.280  76.596  93.505
HETATM   40 O3   PO01    1      76.679  76.523  93.859
HETATM   41 C3   PO01    1      80.665  81.620  93.006
HETATM   42 C3   PO01    1      79.230  81.567  91.008
HETATM   43 C3   PO01    1      80.079  80.643  91.881
HETATM   44 CR   PO01    1      78.357  78.125  94.186
HETATM   45 CR   PO01    1      79.160  79.151  93.724
HETATM   46 CR   PO01    1      79.222  79.515  92.328
HETATM   47 CR   PO01    1      78.508  78.711  91.431
HETATM   48 CR   PO01    1      77.581  77.777  91.870
HETATM   49 CR   PO01    1      77.520  77.470  93.236
HETATM   50 H    PO01    1      69.574  71.918  83.967
HETATM   51 H    PO01    1      70.743  72.493  85.098
HETATM   52 H    PO01    1      67.813  73.201  85.271
HETATM   53 H    PO01    1      69.736  75.029  86.462
HETATM   54 H    PO01    1      69.380  73.630  87.435
HETATM   55 H    PO01    1      67.255  73.735  89.351
HETATM   56 H    PO01    1      67.359  74.662  91.484
HETATM   57 H    PO01    1      68.397  78.421  89.669
HETATM   58 H    PO01    1      68.359  77.279  87.529
HETATM   59 H    PO01    1     133.155  83.947  94.325
HETATM   60 H    PO01    1     134.153  82.704  94.832
HETATM   61 H    PO01    1     134.407  84.119  92.282
HETATM   62 H    PO01    1      64.939  83.004  92.008
HETATM   63 H    PO01    1     135.322  81.943  91.749
HETATM   64 H    PO01    1      68.745  75.372  93.335
HETATM   65 H    PO01    1      68.460  76.747  94.254
HETATM   66 H    PO01    1      66.982  76.126  93.535
HETATM   67 H    PO01    1      70.118  78.050  93.049
HETATM   68 H    PO01    1      70.285  76.573  91.972
HETATM   69 H    PO01    1      69.927  78.225  91.350
HETATM   70 H    PO01    1      64.217  79.060  93.215
HETATM   71 H    PO01    1      65.439  77.378  92.502
HETATM   72 H    PO01    1      68.742  80.005  92.189
HETATM   73 H    PO01    1      67.344  81.879  92.699
HETATM   74 O3   PO01    1      69.269  74.387  84.205
HETATM   75 C3   PO01    1      69.685  72.203  85.019
HETATM   76 C3   PO01    1      68.866  73.490  85.271
HETATM   77 C3   PO01    1      69.049  74.257  86.606
HETATM   78 O3   PO01    1      67.821  74.935  87.020
HETATM   79 CR   PO01    1      67.617  74.678  89.436
HETATM   80 CR   PO01    1      67.669  75.263  90.713
HETATM   81 CR   PO01    1      67.927  76.650  90.836
HETATM   82 CR   PO01    1      68.205  77.425  89.643
HETATM   83 CR   PO01    1      68.228  76.788  88.412
HETATM   84 CR   PO01    1      67.922  75.416  88.298
HETATM   85 O3   PO01    1     135.682  84.519  93.846
HETATM   86 C3   PO01    1     133.692  83.104  93.950
HETATM   87 C3   PO01    1     134.877  83.562  93.100
HETATM   88 C3   PO01    1      64.169  82.499  92.541
HETATM   89 O3   PO01    1      64.775  81.644  93.609
HETATM   90 C3   PO01    1      68.078  76.259  93.400
HETATM   91 C3   PO01    1      69.763  77.551  92.155
HETATM   92 C3   PO01    1      68.208  77.252  92.157
HETATM   93 CR   PO01    1      65.157  79.355  92.905
HETATM   94 CR   PO01    1      65.972  78.257  92.478
HETATM   95 CR   PO01    1      67.357  78.475  92.281
HETATM   96 CR   PO01    1      67.814  79.819  92.305
HETATM   97 CR   PO01    1      66.955  80.887  92.614
HETATM   98 CR   PO01    1      65.636  80.693  93.025
HETATM   99 H    PO01    1      72.141  85.030  95.211
HETATM  100 H    PO01    1      72.536  85.362  93.494
HETATM  101 H    PO01    1      70.700  82.939  94.259
HETATM  102 H    PO01    1      72.432  83.278  91.876
HETATM  103 H    PO01    1      70.715  83.978  91.758
HETATM  104 H    PO01    1      72.636  79.943  92.774
HETATM  105 H    PO01    1      73.869  78.420  91.287
HETATM  106 H    PO01    1      72.013  80.057  87.906
HETATM  107 H    PO01    1      70.694  81.538  89.460
HETATM  108 H    PO01    1      72.131  72.916  94.893
HETATM  109 H    PO01    1      70.508  73.099  94.750
HETATM  110 H    PO01    1      71.063  74.025  92.629
HETATM  111 H    PO01    1      73.012  71.702  92.491
HETATM  112 H    PO01    1      73.471  73.309  92.624
HETATM  113 H    PO01    1      74.185  77.270  86.663
HETATM  114 H    PO01    1      72.520  77.828  86.806
HETATM  115 H    PO01    1      73.860  78.927  86.539
HETATM  116 H    PO01    1      76.054  78.073  88.129
HETATM  117 H    PO01    1      75.452  79.546  88.307
HETATM  118 H    PO01    1      75.815  78.505  89.722
HETATM  119 H    PO01    1      75.028  73.932  90.619
HETATM  120 H    PO01    1      75.598  76.139  89.917
HETATM  121 H    PO01    1      71.568  76.599  88.707
HETATM  122 H    PO01    1      71.064  74.471  89.666
HETATM  123 O3   PO01    1      72.774  82.927  94.392
HETATM  124 C3   PO01    1      71.781  84.891  94.133
HETATM  125 C3   PO01    1      71.544  83.441  93.755
HETATM  126 C3   PO01    1      71.419  83.173  92.222
HETATM  127 O3   PO01    1      70.914  81.786  91.919
HETATM  128 CR   PO01    1      72.560  80.005  91.748
HETATM  129 CR   PO01    1      73.235  79.105  90.857
HETATM  130 CR   PO01    1      73.049  79.026  89.462
HETATM  131 CR   PO01    1      72.121  79.965  88.910
HETATM  132 CR   PO01    1      71.396  80.881  89.768
HETATM  133 CR   PO01    1      71.654  80.892  91.127
HETATM  134 O3   PO01    1      70.192  72.144  92.183
HETATM  135 C3   PO01    1      71.314  72.593  94.338
HETATM  136 C3   PO01    1      71.278  72.944  92.790
HETATM  137 C3   PO01    1      72.683  72.628  92.163
HETATM  138 O3   PO01    1      72.720  72.798  90.707
HETATM  139 C3   PO01    1      73.536  78.056  87.043
HETATM  140 C3   PO01    1      75.375  78.569  88.742
HETATM  141 C3   PO01    1      73.901  78.040  88.599
HETATM  142 CR   PO01    1      74.349  74.539  90.258
HETATM  143 CR   PO01    1      74.631  75.797  89.741
HETATM  144 CR   PO01    1      73.630  76.591  89.125
HETATM  145 CR   PO01    1      72.325  76.048  89.070
HETATM  146 CR   PO01    1      72.035  74.807  89.600
HETATM  147 CR   PO01    1      73.075  74.044  90.210
HETATM  148 H    PO01    1      67.383 126.056  91.056
HETATM  149 H    PO01    1      66.715 127.146  89.857
HETATM  150 H    PO01    1      64.558 126.871  90.644
HETATM  151 H    PO01    1      65.996 126.822  93.165
HETATM  152 H    PO01    1      64.626 127.768  92.757
HETATM  153 H    PO01    1      68.577 127.925  93.146
HETATM  154 H    PO01    1      69.749 129.248  94.801
HETATM  155 H    PO01    1      66.705 132.119  94.441
HETATM  156 H    PO01    1      65.626 130.834  92.726
HETATM  157 H    PO01    1      77.318 132.783  91.192
HETATM  158 H    PO01    1      75.522 132.743  91.371
HETATM  159 H    PO01    1      77.294 132.027  93.807
HETATM  160 H    PO01    1      75.305 130.886  94.546
HETATM  161 H    PO01    1      74.616 130.877  93.102
HETATM  162 H    PO01    1      67.664 133.516  96.346
HETATM  163 H    PO01    1      69.264 134.084  96.159
HETATM  164 H    PO01    1      68.268 133.730  94.751
HETATM  165 H    PO01    1      67.929 131.148  97.174
HETATM  166 H    PO01    1      69.548 130.307  97.174
HETATM  167 H    PO01    1      69.371 132.008  97.715
HETATM  168 H    PO01    1      72.273 133.075  92.522
HETATM  169 H    PO01    1      70.172 132.339  93.076
HETATM  170 H    PO01    1      71.576 131.714  97.068
HETATM  171 H    PO01    1      73.622 131.819  96.225
HETATM  172 O3   PO01    1      64.840 125.240  91.822
HETATM  173 C3   PO01    1      66.590 126.215  90.388
HETATM  174 C3   PO01    1      65.359 126.434  91.266
HETATM  175 C3   PO01    1      65.564 127.455  92.407
HETATM  176 O3   PO01    1      66.473 128.408  91.949
HETATM  177 CR   PO01    1      68.166 128.782  93.512
HETATM  178 CR   PO01    1      68.858 129.629  94.417
HETATM  179 CR   PO01    1      68.344 130.893  94.744
HETATM  180 CR   PO01    1      67.140 131.267  94.102
HETATM  181 CR   PO01    1      66.418 130.434  93.218
HETATM  182 CR   PO01    1      66.964 129.200  92.916
HETATM  183 O3   PO01    1      77.006 130.608  92.389
HETATM  184 C3   PO01    1      76.491 132.919  91.908
HETATM  185 C3   PO01    1      76.511 131.831  93.023
HETATM  186 C3   PO01    1      75.197 131.543  93.724
HETATM  187 O3   PO01    1      74.527 132.792  94.079
HETATM  188 C3   PO01    1      68.606 133.354  95.753
HETATM  189 C3   PO01    1      69.014 131.273  97.043
HETATM  190 C3   PO01    1      69.138 131.895  95.622
HETATM  191 CR   PO01    1      72.147 132.709  93.458
HETATM  192 CR   PO01    1      70.886 132.269  93.809
HETATM  193 CR   PO01    1      70.578 132.043  95.191
HETATM  194 CR   PO01    1      71.691 131.936  96.075
HETATM  195 CR   PO01    1      72.955 132.082  95.652
HETATM  196 CR   PO01    1      73.195 132.557  94.361
HETATM  197 H    PO01    1     126.734  70.302 114.669
HETATM  198 H    PO01    1     127.085  71.352 113.174
HETATM  199 H    PO01    1     126.726  73.285 114.619
HETATM  200 H    PO01    1     127.018  71.415 116.990
HETATM  201 H    PO01    1     125.508  71.983 116.495
HETATM  202 H    PO01    1     128.875  72.212 118.193
HETATM  203 H    PO01    1     130.941  73.074 119.057
HETATM  204 H    PO01    1     129.230  77.011 118.393
HETATM  205 H    PO01    1     127.198  75.845 117.624
HETATM  206 H    PO01    1      64.579  82.965 114.116
HETATM  207 H    PO01    1      65.125  81.303 114.395
HETATM  208 H    PO01    1     134.195  82.417 115.374
HETATM  209 H    PO01    1     135.197  80.565 116.920
HETATM  210 H    PO01    1     135.053  79.532 115.457
HETATM  211 H    PO01    1     130.264  75.527 121.405
HETATM  212 H    PO01    1     131.620  76.632 121.634
HETATM  213 H    PO01    1     130.321  77.233 120.669
HETATM  214 H    PO01    1     133.406  75.457 120.760
HETATM  215 H    PO01    1     132.173  74.113 120.744
HETATM  216 H    PO01    1     133.211  74.524 119.204
HETATM  217 H    PO01    1     132.993  77.707 115.452
HETATM  218 H    PO01    1     132.200  75.927 116.905
HETATM  219 H    PO01    1     132.215  78.324 120.275
HETATM  220 H    PO01    1     133.266  79.984 118.871
HETATM  221 O3   PO01    1     128.488  72.194 115.023
HETATM  222 C3   PO01    1     126.501  71.251 114.145
HETATM  223 C3   PO01    1     127.080  72.325 115.045
HETATM  224 C3   PO01    1     126.543  72.256 116.526
HETATM  225 O3   PO01    1     126.649  73.542 117.230
HETATM  226 CR   PO01    1     129.004  73.174 118.163
HETATM  227 CR   PO01    1     130.192  73.695 118.697
HETATM  228 CR   PO01    1     130.309  75.152 118.804
HETATM  229 CR   PO01    1     129.229  75.952 118.356
HETATM  230 CR   PO01    1     128.028  75.337 117.920
HETATM  231 CR   PO01    1     127.888  73.978 117.748
HETATM  232 O3   PO01    1     134.488  81.234 113.679
HETATM  233 C3   PO01    1      64.611  82.171 114.868
HETATM  234 C3   PO01    1     134.826  81.608 114.981
HETATM  235 C3   PO01    1     134.698  80.376 115.947
HETATM  236 O3   PO01    1     133.340  80.187 116.305
HETATM  237 C3   PO01    1     130.889  76.293 120.910
HETATM  238 C3   PO01    1     132.650  74.858 120.129
HETATM  239 C3   PO01    1     131.509  75.770 119.568
HETATM  240 CR   PO01    1     132.780  77.882 116.498
HETATM  241 CR   PO01    1     132.273  76.835 117.320
HETATM  242 CR   PO01    1     132.112  76.935 118.766
HETATM  243 CR   PO01    1     132.398  78.215 119.258
HETATM  244 CR   PO01    1     132.872  79.198 118.456
HETATM  245 CR   PO01    1     133.078  79.144 117.112
HETATM  246 H    PO01    1     133.470  81.965 108.611
HETATM  247 H    PO01    1     134.893  82.078 109.509
HETATM  248 H    PO01    1      64.291  83.164 107.598
HETATM  249 H    PO01    1      64.293  81.759 105.887
HETATM  250 H    PO01    1     134.264  81.403 105.971
HETATM  251 H    PO01    1      65.915  79.356 106.454
HETATM  252 H    PO01    1      66.122  77.265 105.346
HETATM  253 H    PO01    1     133.634  76.524 105.848
HETATM  254 H    PO01    1     133.593  78.606 107.004
HETATM  255 H    PO01    1      68.969  69.127 105.936
HETATM  256 H    PO01    1      69.925  70.638 106.229
HETATM  257 H    PO01    1      69.447  70.125 108.840
HETATM  258 H    PO01    1      67.282  70.958 108.704
HETATM  259 H    PO01    1      66.939  70.239 107.124
HETATM  260 H    PO01    1     133.824  74.740 104.328
HETATM  261 H    PO01    1     134.879  73.412 104.664
HETATM  262 H    PO01    1     134.395  74.268 105.983
HETATM  263 H    PO01    1      65.452  76.212 103.180
HETATM  264 H    PO01    1      64.537  74.768 102.754
HETATM  265 H    PO01    1     135.328  76.293 103.005
HETATM  266 H    PO01    1      66.674  73.731 108.576
HETATM  267 H    PO01    1      64.939  75.026 107.500
HETATM  268 H    PO01    1      66.343  73.678 103.652
HETATM  269 H    PO01    1      67.807  72.124 104.825
HETATM  270 O3   PO01    1     134.258  83.828 106.736
HETATM  271 C3   PO01    1     134.263  82.659 108.855
HETATM  272 C3   PO01    1     134.975  82.821 107.474
HETATM  273 C3   PO01    1     135.087  81.549 106.596
HETATM  274 O3   PO01    1     135.434  80.386 107.425
HETATM  275 CR   PO01    1      65.086  78.812 106.235
HETATM  276 CR   PO01    1      65.212  77.543 105.649
HETATM  277 CR   PO01    1     135.800  76.631 105.533
HETATM  278 CR   PO01    1     134.564  77.103 106.011
HETATM  279 CR   PO01    1     134.404  78.339 106.558
HETATM  280 CR   PO01    1     135.484  79.212 106.724
HETATM  281 O3   PO01    1      68.159  68.536 108.202
HETATM  282 C3   PO01    1      69.691  69.626 106.648
HETATM  283 C3   PO01    1      68.857  69.762 107.951
HETATM  284 C3   PO01    1      67.746  70.770 107.768
HETATM  285 O3   PO01    1      68.185  71.988 107.377
HETATM  286 C3   PO01    1     134.675  74.449 104.954
HETATM  287 C3   PO01    1      64.439  75.689 103.376
HETATM  288 C3   PO01    1      64.281  75.330 104.847
HETATM  289 CR   PO01    1      66.501  73.643 107.551
HETATM  290 CR   PO01    1      65.498  74.394 106.957
HETATM  291 CR   PO01    1      65.372  74.453 105.499
HETATM  292 CR   PO01    1      66.341  73.686 104.716
HETATM  293 CR   PO01    1      67.243  72.809 105.352
HETATM  294 CR   PO01    1      67.294  72.761 106.757
HETATM  295 H    PO01    1     132.256  69.459 104.012
HETATM  296 H    PO01    1     131.916  71.045 103.474
HETATM  297 H    PO01    1     130.273  69.381 105.408
HETATM  298 H    PO01    1     131.260  71.004 107.141
HETATM  299 H    PO01    1     132.486  71.289 105.911
HETATM  300 H    PO01    1     133.757  69.134 109.050
HETATM  301 H    PO01    1     133.222  67.807 110.619
HETATM  302 H    PO01    1     130.269  65.832 108.432
HETATM  303 H    PO01    1     130.635  67.536 106.552
HETATM  304 H    PO01    1     123.764 135.310 115.079
HETATM  305 H    PO01    1     122.022 135.382 114.321
HETATM  306 H    PO01    1     123.164  64.279 111.989
HETATM  307 H    PO01    1     125.494 134.562 112.084
HETATM  308 H    PO01    1     125.889 135.414 113.612
HETATM  309 H    PO01    1     133.280  64.398 109.814
HETATM  310 H    PO01    1     131.947 135.032 110.494
HETATM  311 H    PO01    1     131.759 135.809 108.864
HETATM  312 H    PO01    1     133.401  65.989 111.877
HETATM  313 H    PO01    1     131.901  66.232 112.781
HETATM  314 H    PO01    1     132.456  64.568 112.537
HETATM  315 H    PO01    1     127.314  66.997 112.163
HETATM  316 H    PO01    1     129.770  67.316 111.607
HETATM  317 H    PO01    1     129.869 134.746 110.687
HETATM  318 H    PO01    1     127.482 134.629 111.149
HETATM  319 O3   PO01    1     129.936  71.358 105.220
HETATM  320 C3   PO01    1     131.421  70.111 103.837
HETATM  321 C3   PO01    1     130.823  70.259 105.220
HETATM  322 C3   PO01    1     131.801  70.511 106.338
HETATM  323 O3   PO01    1     132.648  69.377 106.631
HETATM  324 CR   PO01    1     133.010  68.462 108.866
HETATM  325 CR   PO01    1     132.646  67.620 109.856
HETATM  326 CR   PO01    1     131.646  66.617 109.713
HETATM  327 CR   PO01    1     130.928  66.617 108.512
HETATM  328 CR   PO01    1     131.135  67.614 107.495
HETATM  329 CR   PO01    1     132.196  68.573 107.669
HETATM  330 O3   PO01    1     123.277 134.245 113.236
HETATM  331 C3   PO01    1     123.116 135.321 114.192
HETATM  332 C3   PO01    1     123.822 135.567 112.826
HETATM  333 C3   PO01    1     125.354 135.498 112.690
HETATM  334 O3   PO01    1     125.889  64.829 111.765
HETATM  335 C3   PO01    1     132.176  64.263 109.871
HETATM  336 C3   PO01    1     132.387  65.545 112.020
HETATM  337 C3   PO01    1     131.504  65.440 110.679
HETATM  338 CR   PO01    1     127.842  66.177 111.790
HETATM  339 CR   PO01    1     129.266  66.386 111.472
HETATM  340 CR   PO01    1     130.045  65.222 111.053
HETATM  341 CR   PO01    1     129.357 135.634 110.951
HETATM  342 CR   PO01    1     127.962 135.480 111.156
HETATM  343 CR   PO01    1     127.262  64.914 111.600
HETATM  344 H    PO01    1      91.123 131.072 127.016
HETATM  345 H    PO01    1      89.884 130.242 127.828
HETATM  346 H    PO01    1      92.814 129.750 128.575
HETATM  347 H    PO01    1      91.808 127.918 129.921
HETATM  348 H    PO01    1      90.220 128.553 129.626
HETATM  349 H    PO01    1      92.978 129.557 132.874
HETATM  350 H    PO01    1      92.576 128.615 135.056
HETATM  351 H    PO01    1      88.523 127.839 133.859
HETATM  352 H    PO01    1      89.017 128.873 131.786
HETATM  353 H    PO01    1      92.245 122.627  68.595
HETATM  354 H    PO01    1      92.107 120.973  68.065
HETATM  355 H    PO01    1      93.413 122.062  66.027
HETATM  356 H    PO01    1      95.365 123.107  67.675
HETATM  357 H    PO01    1      94.000 123.938  68.322
HETATM  358 H    PO01    1      89.089 129.519  64.919
HETATM  359 H    PO01    1      89.504 128.510  66.338
HETATM  360 H    PO01    1      90.767 129.531  65.520
HETATM  361 H    PO01    1      89.045 125.902  65.316
HETATM  362 H    PO01    1      88.136 127.291  64.524
HETATM  363 H    PO01    1      89.036 126.068 135.247
HETATM  364 H    PO01    1      93.391 126.076  67.770
HETATM  365 H    PO01    1      91.686 127.627  67.029
HETATM  366 H    PO01    1      91.772 125.750 134.892
HETATM  367 H    PO01    1      93.802 124.572 135.532
HETATM  368 O3   PO01    1      91.623 128.390 127.541
HETATM  369 C3   PO01    1      90.866 130.734 128.037
HETATM  370 C3   PO01    1      91.711 129.548 128.442
HETATM  371 C3   PO01    1      91.267 128.880 129.739
HETATM  372 O3   PO01    1      91.304 129.708 130.884
HETATM  373 CR   PO01    1      92.077 129.156 133.066
HETATM  374 CR   PO01    1      91.805 128.691 134.375
HETATM  375 CR   PO01    1      90.496 128.160 134.726
HETATM  376 CR   PO01    1      89.481 128.184 133.700
HETATM  377 CR   PO01    1      89.777 128.697 132.425
HETATM  378 CR   PO01    1      91.059 129.153 132.094
HETATM  379 O3   PO01    1      94.386 120.986  67.502
HETATM  380 C3   PO01    1      92.192 122.023  67.735
HETATM  381 C3   PO01    1      93.643 122.155  67.028
HETATM  382 C3   PO01    1      94.363 123.508  67.386
HETATM  383 O3   PO01    1      94.704 124.456  66.281
HETATM  384 C3   PO01    1      89.928 128.894  65.367
HETATM  385 C3   PO01    1      89.068 126.655  64.483
HETATM  386 C3   PO01    1      90.317 127.651  64.479
HETATM  387 CR   PO01    1      93.073 126.151  66.791
HETATM  388 CR   PO01    1      92.102 127.051  66.301
HETATM  389 CR   PO01    1      91.558 126.880  64.966
HETATM  390 CR   PO01    1      92.166 125.931 135.794
HETATM  391 CR   PO01    1      93.300 125.219  64.568
HETATM  392 CR   PO01    1      93.625 125.198  65.936
HETATM  393 H    PO01    1      77.027  88.668 112.296
HETATM  394 H    PO01    1      75.505  87.977 111.649
HETATM  395 H    PO01    1      76.073  85.772 112.727
HETATM  396 H    PO01    1      78.146  85.173 111.898
HETATM  397 H    PO01    1      78.594  86.828 111.554
HETATM  398 H    PO01    1      78.516  84.033 109.304
HETATM  399 H    PO01    1      80.053  84.078 107.430
HETATM  400 H    PO01    1      79.609  88.277 107.269
HETATM  401 H    PO01    1      77.886  88.143 108.902
HETATM  402 H    PO01    1      87.103  91.065 108.839
HETATM  403 H    PO01    1      88.691  90.786 109.361
HETATM  404 H    PO01    1      88.142  90.751 106.983
HETATM  405 H    PO01    1      86.843  88.087 107.345
HETATM  406 H    PO01    1      86.863  88.914 105.841
HETATM  407 H    PO01    1      81.213  84.039 105.272
HETATM  408 H    PO01    1      82.617  84.978 104.897
HETATM  409 H    PO01    1      82.214  84.357 106.571
HETATM  410 H    PO01    1      80.837  86.364 103.839
HETATM  411 H    PO01    1      79.386  85.789 104.638
HETATM  412 H    PO01    1      79.683  87.399 104.757
HETATM  413 H    PO01    1      83.844  89.755 105.012
HETATM  414 H    PO01    1      82.056  88.340 104.628
HETATM  415 H    PO01    1      82.578  86.321 108.204
HETATM  416 H    PO01    1      84.556  87.677 108.576
HETATM  417 O3   PO01    1      77.604  86.484 113.965
HETATM  418 C3   PO01    1      76.185  87.905 112.504
HETATM  419 C3   PO01    1      76.873  86.482 112.705
HETATM  420 C3   PO01    1      77.808  86.099 111.529
HETATM  421 O3   PO01    1      77.130  85.931 110.262
HETATM  422 CR   PO01    1      78.689  84.872 108.759
HETATM  423 CR   PO01    1      79.619  84.927 107.703
HETATM  424 CR   PO01    1      79.985  86.125 107.078
HETATM  425 CR   PO01    1      79.287  87.297 107.511
HETATM  426 CR   PO01    1      78.274  87.275 108.510
HETATM  427 CR   PO01    1      78.027  86.042 109.169
HETATM  428 O3   PO01    1      89.194  89.065 107.354
HETATM  429 C3   PO01    1      87.790  90.241 108.996
HETATM  430 C3   PO01    1      87.998  89.824 107.535
HETATM  431 C3   PO01    1      86.709  89.048 106.914
HETATM  432 O3   PO01    1      85.443  89.663 107.104
HETATM  433 C3   PO01    1      81.829  84.811 105.664
HETATM  434 C3   PO01    1      80.241  86.437 104.777
HETATM  435 C3   PO01    1      81.025  86.142 105.970
HETATM  436 CR   PO01    1      83.605  89.057 105.721
HETATM  437 CR   PO01    1      82.572  88.142 105.391
HETATM  438 CR   PO01    1      82.192  87.116 106.264
HETATM  439 CR   PO01    1      82.896  86.989 107.464
HETATM  440 CR   PO01    1      84.006  87.809 107.764
HETATM  441 CR   PO01    1      84.380  88.834 106.869
HETATM  442 H    PO01    1      73.468  84.519 125.964
HETATM  443 H    PO01    1      74.487  83.479 126.970
HETATM  444 H    PO01    1      71.543  84.074 127.603
HETATM  445 H    PO01    1      70.610  82.365 126.387
HETATM  446 H    PO01    1      72.120  81.846 125.695
HETATM  447 H    PO01    1      73.481  84.400 123.462
HETATM  448 H    PO01    1      73.976  83.547 121.247
HETATM  449 H    PO01    1      70.801  80.885 121.340
HETATM  450 H    PO01    1      70.125  81.888 123.389
HETATM  451 H    PO01    1      73.771  88.897 112.796
HETATM  452 H    PO01    1      73.546  88.814 114.462
HETATM  453 H    PO01    1      73.769  86.167 113.128
HETATM  454 H    PO01    1      72.836  86.886 115.951
HETATM  455 H    PO01    1      74.375  86.355 115.510
HETATM  456 H    PO01    1      74.200  79.890 121.082
HETATM  457 H    PO01    1      74.889  79.953 119.520
HETATM  458 H    PO01    1      75.133  81.147 120.780
HETATM  459 H    PO01    1      72.468  79.999 118.308
HETATM  460 H    PO01    1      72.070  79.277 119.941
HETATM  461 H    PO01    1      71.037  80.449 119.171
HETATM  462 H    PO01    1      70.989  84.283 117.184
HETATM  463 H    PO01    1      71.158  82.776 118.880
HETATM  464 H    PO01    1      75.221  82.525 118.693
HETATM  465 H    PO01    1      75.079  83.872 116.373
HETATM  466 O3   PO01    1      72.420  82.256 128.188
HETATM  467 C3   PO01    1      73.558  84.144 126.932
HETATM  468 C3   PO01    1      72.258  83.325 127.248
HETATM  469 C3   PO01    1      71.567  82.727 125.997
HETATM  470 O3   PO01    1      71.392  83.638 124.910
HETATM  471 CR   PO01    1      72.935  83.646 123.036
HETATM  472 CR   PO01    1      73.288  83.041 121.828
HETATM  473 CR   PO01    1      72.573  82.037 121.228
HETATM  474 CR   PO01    1      71.379  81.578 121.828
HETATM  475 CR   PO01    1      70.960  82.181 123.043
HETATM  476 CR   PO01    1      71.704  83.203 123.673
HETATM  477 O3   PO01    1      71.937  87.060 113.266
HETATM  478 C3   PO01    1      73.981  88.291 113.664
HETATM  479 C3   PO01    1      73.260  86.901 113.745
HETATM  480 C3   PO01    1      73.354  86.259 115.197
HETATM  481 O3   PO01    1      72.990  84.876 115.321
HETATM  482 C3   PO01    1      74.386  80.591 120.301
HETATM  483 C3   PO01    1      72.096  80.236 119.308
HETATM  484 C3   PO01    1      73.019  81.335 119.921
HETATM  485 CR   PO01    1      71.976  83.911 117.314
HETATM  486 CR   PO01    1      72.051  83.033 118.402
HETATM  487 CR   PO01    1      73.238  82.452 118.778
HETATM  488 CR   PO01    1      74.412  82.948 118.210
HETATM  489 CR   PO01    1      74.299  83.725 117.005
HETATM  490 CR   PO01    1      73.158  84.331 116.537
HETATM  491 H    PO01    1      76.327  78.213 132.778
HETATM  492 H    PO01    1      76.147  78.002 131.001
HETATM  493 H    PO01    1      77.454  76.254 133.113
HETATM  494 H    PO01    1      76.237  74.975 131.143
HETATM  495 H    PO01    1      77.714  74.464 131.818
HETATM  496 H    PO01    1      75.930  74.607 128.564
HETATM  497 H    PO01    1      74.493  75.839 127.032
HETATM  498 H    PO01    1      76.961  79.238 127.513
HETATM  499 H    PO01    1      78.281  78.013 129.167
HETATM  500 H    PO01    1      78.565  83.863 124.608
HETATM  501 H    PO01    1      80.184  84.497 124.136
HETATM  502 H    PO01    1      79.707  81.674 124.551
HETATM  503 H    PO01    1      79.817  81.316 121.996
HETATM  504 H    PO01    1      79.641  82.969 121.813
HETATM  505 H    PO01    1      74.544  77.708 123.658
HETATM  506 H    PO01    1      75.388  76.439 124.421
HETATM  507 H    PO01    1      73.759  76.604 124.856
HETATM  508 H    PO01    1      73.332  79.390 125.327
HETATM  509 H    PO01    1      72.973  78.124 126.417
HETATM  510 H    PO01    1      73.856  79.414 126.991
HETATM  511 H    PO01    1      75.865  82.451 123.867
HETATM  512 H    PO01    1      74.747  80.995 125.359
HETATM  513 H    PO01    1      77.537  77.958 124.511
HETATM  514 H    PO01    1      78.608  79.567 122.904
HETATM  515 O3   PO01    1      78.565  77.405 131.976
HETATM  516 C3   PO01    1      76.145  77.469 132.011
HETATM  517 C3   PO01    1      77.409  76.594 132.128
HETATM  518 C3   PO01    1      77.302  75.302 131.284
HETATM  519 O3   PO01    1      77.924  75.559 130.010
HETATM  520 CR   PO01    1      76.114  75.632 128.401
HETATM  521 CR   PO01    1      75.364  76.289 127.379
HETATM  522 CR   PO01    1      75.732  77.606 126.900
HETATM  523 CR   PO01    1      76.760  78.253 127.657
HETATM  524 CR   PO01    1      77.470  77.574 128.677
HETATM  525 CR   PO01    1      77.151  76.292 129.099
HETATM  526 O3   PO01    1      81.457  82.406 123.794
HETATM  527 C3   PO01    1      79.713  83.695 124.697
HETATM  528 C3   PO01    1      80.016  82.394 123.893
HETATM  529 C3   PO01    1      79.354  82.139 122.493
HETATM  530 O3   PO01    1      77.942  82.085 122.537
HETATM  531 C3   PO01    1      74.649  77.166 124.573
HETATM  532 C3   PO01    1      73.739  78.783 126.142
HETATM  533 C3   PO01    1      75.129  78.173 125.668
HETATM  534 CR   PO01    1      76.172  81.558 124.026
HETATM  535 CR   PO01    1      75.587  80.651 124.903
HETATM  536 CR   PO01    1      75.957  79.264 125.014
HETATM  537 CR   PO01    1      77.190  78.914 124.422
HETATM  538 CR   PO01    1      77.837  79.828 123.541
HETATM  539 CR   PO01    1      77.308  81.161 123.329
HETATM  540 H    PO01    1      78.708  69.237 123.956
HETATM  541 H    PO01    1      78.324  70.825 123.770
HETATM  542 H    PO01    1      79.663  71.185 126.202
HETATM  543 H    PO01    1      81.922  69.883 125.728
HETATM  544 H    PO01    1      80.754  68.725 125.120
HETATM  545 H    PO01    1      82.472  67.440 126.355
HETATM  546 H    PO01    1      83.275  65.640 127.476
HETATM  547 H    PO01    1      80.969  66.603 130.845
HETATM  548 H    PO01    1      80.206  68.591 129.659
HETATM  549 H    PO01    1      77.103 129.931 130.212
HETATM  550 H    PO01    1      76.943 131.613 129.605
HETATM  551 H    PO01    1      79.223 131.522 128.811
HETATM  552 H    PO01    1      80.341 130.919 131.131
HETATM  553 H    PO01    1      78.635 130.736 131.814
HETATM  554 H    PO01    1      84.713 135.253 130.204
HETATM  555 H    PO01    1      83.933 135.297 128.727
HETATM  556 H    PO01    1      84.895  65.027 129.320
HETATM  557 H    PO01    1      84.217  64.990 132.062
HETATM  558 H    PO01    1      83.865  66.450 131.455
HETATM  559 H    PO01    1      82.579  65.637 132.365
HETATM  560 H    PO01    1      81.238 132.963 132.827
HETATM  561 H    PO01    1      82.853 134.595 132.345
HETATM  562 H    PO01    1      80.870 135.534 128.696
HETATM  563 H    PO01    1      79.107 134.146 129.295
HETATM  564 O3   PO01    1      80.566  71.586 124.274
HETATM  565 C3   PO01    1      78.595  70.161 124.557
HETATM  566 C3   PO01    1      79.926  70.686 125.235
HETATM  567 C3   PO01    1      80.852  69.527 125.779
HETATM  568 O3   PO01    1      80.545  69.168 127.164
HETATM  569 CR   PO01    1      82.060  67.278 127.290
HETATM  570 CR   PO01    1      82.651  66.234 128.028
HETATM  571 CR   PO01    1      82.355  65.987 129.358
HETATM  572 CR   PO01    1      81.311  66.803 129.890
HETATM  573 CR   PO01    1      80.709  67.891 129.151
HETATM  574 CR   PO01    1      81.142  68.167 127.851
HETATM  575 O3   PO01    1      79.592 129.477 129.220
HETATM  576 C3   PO01    1      77.348 130.625 129.387
HETATM  577 C3   PO01    1      78.886 130.711 129.472
HETATM  578 C3   PO01    1      79.237 131.095 131.002
HETATM  579 O3   PO01    1      78.993 132.455 131.253
HETATM  580 C3   PO01    1      84.138  64.240 129.578
HETATM  581 C3   PO01    1      83.400  65.530 131.599
HETATM  582 C3   PO01    1      82.906  64.902 130.215
HETATM  583 CR   PO01    1      81.158 133.502 131.912
HETATM  584 CR   PO01    1      82.134 134.512 131.591
HETATM  585 CR   PO01    1      81.985 135.402 130.514
HETATM  586 CR   PO01    1      80.915 135.104 129.618
HETATM  587 CR   PO01    1      79.956 134.184 129.939
HETATM  588 CR   PO01    1      80.053 133.336 131.021
HETATM  589 H    PO01    1      75.367  76.029 134.191
HETATM  590 H    PO01    1      74.013  75.419 133.467
HETATM  591 H    PO01    1      72.564  77.009 134.601
HETATM  592 H    PO01    1      73.332  77.722  65.166
HETATM  593 H    PO01    1      75.033  77.140  64.641
HETATM  594 H    PO01    1      71.538  75.055  66.237
HETATM  595 H    PO01    1      71.209  74.747  68.485
HETATM  596 H    PO01    1      75.270  75.710  69.197
HETATM  597 H    PO01    1      75.662  76.000  66.897
HETATM  598 H    PO01    1      79.666  69.226  75.300
HETATM  599 H    PO01    1      79.796  69.909  73.846
HETATM  600 H    PO01    1      77.636  70.939  75.705
HETATM  601 H    PO01    1      77.634  70.680  72.634
HETATM  602 H    PO01    1      78.001  72.268  73.483
HETATM  603 H    PO01    1      74.246  77.106  70.877
HETATM  604 H    PO01    1      72.653  77.494  70.359
HETATM  605 H    PO01    1      72.975  76.981  72.068
HETATM  606 H    PO01    1      71.581  74.669  72.181
HETATM  607 H    PO01    1      70.863  75.535  70.853
HETATM  608 H    PO01    1      71.338  73.900  70.590
HETATM  609 H    PO01    1      74.808  70.971  71.608
HETATM  610 H    PO01    1      73.543  72.596  70.243
HETATM  611 H    PO01    1      74.813  75.796  72.583
HETATM  612 H    PO01    1      76.189  74.216  73.901
HETATM  613 O3   PO01    1      73.818  78.604 134.449
HETATM  614 C3   PO01    1      74.498  76.346 133.655
HETATM  615 C3   PO01    1      73.671  77.218 134.654
HETATM  616 C3   PO01    1      73.924  76.993  64.563
HETATM  617 O3   PO01    1      73.625  75.609  64.955
HETATM  618 CR   PO01    1      72.356  75.189  66.864
HETATM  619 CR   PO01    1      72.151  75.118  68.253
HETATM  620 CR   PO01    1      73.208  75.336  69.111
HETATM  621 CR   PO01    1      74.516  75.663  68.542
HETATM  622 CR   PO01    1      74.746  75.827  67.168
HETATM  623 CR   PO01    1      73.655  75.485  66.355
HETATM  624 O3   PO01    1      77.303  69.143  74.676
HETATM  625 C3   PO01    1      79.426  70.233  74.811
HETATM  626 C3   PO01    1      77.894  70.490  74.746
HETATM  627 C3   PO01    1      77.452  71.311  73.496
HETATM  628 O3   PO01    1      76.050  71.459  73.714
HETATM  629 C3   PO01    1      73.207  76.786  71.014
HETATM  630 C3   PO01    1      71.622  74.815  71.101
HETATM  631 C3   PO01    1      73.057  75.295  70.603
HETATM  632 CR   PO01    1      74.816  71.976  71.788
HETATM  633 CR   PO01    1      74.018  72.921  71.040
HETATM  634 CR   PO01    1      74.012  74.341  71.314
HETATM  635 CR   PO01    1      74.865  74.813  72.340
HETATM  636 CR   PO01    1      75.636  73.896  73.121
HETATM  637 CR   PO01    1      75.526  72.432  72.891
HETATM  638 H    PO01    1     119.207  69.292  72.386
HETATM  639 H    PO01    1     118.723  70.517  73.481
HETATM  640 H    PO01    1     121.094  70.911  73.993
HETATM  641 H    PO01    1     122.135  70.260  71.695
HETATM  642 H    PO01    1     121.766  68.558  72.204
HETATM  643 H    PO01    1     122.765  72.249  72.595
HETATM  644 H    PO01    1     123.910  74.023  73.447
HETATM  645 H    PO01    1     126.618  71.519  75.531
HETATM  646 H    PO01    1     125.308  69.605  74.760
HETATM  647 H    PO01    1     124.324  77.232  67.726
HETATM  648 H    PO01    1     124.322  78.887  68.292
HETATM  649 H    PO01    1     125.774  76.770  69.701
HETATM  650 H    PO01    1     125.346  79.286  71.040
HETATM  651 H    PO01    1     126.442  79.442  69.794
HETATM  652 H    PO01    1     125.062  73.862  77.154
HETATM  653 H    PO01    1     125.767  75.371  76.884
HETATM  654 H    PO01    1     124.253  75.009  76.004
HETATM  655 H    PO01    1     127.529  73.260  76.497
HETATM  656 H    PO01    1     128.034  73.575  74.861
HETATM  657 H    PO01    1     128.077  74.899  76.005
HETATM  658 H    PO01    1     127.229  75.553  71.034
HETATM  659 H    PO01    1     126.809  73.907  72.632
HETATM  660 H    PO01    1     125.573  77.074  75.284
HETATM  661 H    PO01    1     126.275  78.681  73.748
HETATM  662 O3   PO01    1     120.521  69.038  74.600
HETATM  663 C3   PO01    1     119.499  70.245  72.829
HETATM  664 C3   PO01    1     120.806  69.977  73.554
HETATM  665 C3   PO01    1     122.003  69.632  72.595
HETATM  666 O3   PO01    1     123.349  69.523  73.129
HETATM  667 CR   PO01    1     123.483  72.041  73.253
HETATM  668 CR   PO01    1     124.245  73.128  73.739
HETATM  669 CR   PO01    1     125.375  72.989  74.607
HETATM  670 CR   PO01    1     125.770  71.692  74.977
HETATM  671 CR   PO01    1     125.031  70.584  74.517
HETATM  672 CR   PO01    1     123.906  70.741  73.605
HETATM  673 O3   PO01    1     124.074  77.566  70.366
HETATM  674 C3   PO01    1     124.968  78.002  68.174
HETATM  675 C3   PO01    1     125.296  77.701  69.655
HETATM  676 C3   PO01    1     126.095  78.758  70.463
HETATM  677 O3   PO01    1     127.202  78.227  71.231
HETATM  678 C3   PO01    1     125.204  74.637  76.385
HETATM  679 C3   PO01    1     127.492  73.980  75.675
HETATM  680 C3   PO01    1     126.001  74.234  75.176
HETATM  681 CR   PO01    1     127.092  75.965  71.954
HETATM  682 CR   PO01    1     126.638  74.953  72.866
HETATM  683 CR   PO01    1     126.248  75.368  74.153
HETATM  684 CR   PO01    1     126.050  76.755  74.425
HETATM  685 CR   PO01    1     126.415  77.743  73.464
HETATM  686 CR   PO01    1     126.890  77.336  72.200
HETATM  687 H    PO01    1      82.451  80.810  65.741
HETATM  688 H    PO01    1      80.853  81.237  65.602
HETATM  689 H    PO01    1      81.358  83.671  65.724
HETATM  690 H    PO01    1      82.812  83.918  67.568
HETATM  691 H    PO01    1      83.857  82.495  67.055
HETATM  692 H    PO01    1      82.149  79.514  68.554
HETATM  693 H    PO01    1      83.482  78.319  70.174
HETATM  694 H    PO01    1      85.482  81.933  70.977
HETATM  695 H    PO01    1      83.988  83.225  69.659
HETATM  696 H    PO01    1      91.517  74.909  70.769
HETATM  697 H    PO01    1      92.938  75.973  70.872
HETATM  698 H    PO01    1      90.144  76.876  70.089
HETATM  699 H    PO01    1      92.538  78.530  69.800
HETATM  700 H    PO01    1      91.664  78.689  71.204
HETATM  701 H    PO01    1      84.284  80.075  73.663
HETATM  702 H    PO01    1      85.888  79.534  74.105
HETATM  703 H    PO01    1      85.763  81.076  73.251
HETATM  704 H    PO01    1      85.959  77.635  72.873
HETATM  705 H    PO01    1      84.152  77.763  72.494
HETATM  706 H    PO01    1      85.341  77.373  71.162
HETATM  707 H    PO01    1      90.068  80.471  71.808
HETATM  708 H    PO01    1      87.961  80.390  73.019
HETATM  709 H    PO01    1      86.362  78.510  69.510
HETATM  710 H    PO01    1      88.419  78.321  68.628
HETATM  711 O3   PO01    1      83.301  83.463  64.817
HETATM  712 C3   PO01    1      81.798  81.504  65.252
HETATM  713 C3   PO01    1      82.260  82.987  65.680
HETATM  714 C3   PO01    1      82.814  82.847  67.160
HETATM  715 O3   PO01    1      82.046  82.088  68.150
HETATM  716 CR   PO01    1      82.679  80.072  69.252
HETATM  717 CR   PO01    1      83.486  79.334  70.173
HETATM  718 CR   PO01    1      84.454  80.063  70.940
HETATM  719 CR   PO01    1      84.703  81.435  70.641
HETATM  720 CR   PO01    1      83.837  82.168  69.821
HETATM  721 CR   PO01    1      82.836  81.460  69.081
HETATM  722 O3   PO01    1      91.578  76.276  68.735
HETATM  723 C3   PO01    1      91.820  75.936  71.063
HETATM  724 C3   PO01    1      91.222  76.838  69.973
HETATM  725 C3   PO01    1      91.555  78.357  70.164
HETATM  726 O3   PO01    1      90.665  79.253  69.495
HETATM  727 C3   PO01    1      85.379  80.056  73.376
HETATM  728 C3   PO01    1      85.228  77.924  72.126
HETATM  729 C3   PO01    1      85.441  79.448  71.938
HETATM  730 CR   PO01    1      89.265  80.015  71.365
HETATM  731 CR   PO01    1      88.027  80.005  72.023
HETATM  732 CR   PO01    1      86.892  79.463  71.328
HETATM  733 CR   PO01    1      87.106  78.844  70.051
HETATM  734 CR   PO01    1      88.343  78.760  69.509
HETATM  735 CR   PO01    1      89.420  79.384  70.097
HETATM  736 H    PO01    1     127.188  90.021  97.688
HETATM  737 H    PO01    1     127.704  88.636  96.736
HETATM  738 H    PO01    1     129.434  90.627  98.198
HETATM  739 H    PO01    1     130.459  88.421  96.161
HETATM  740 H    PO01    1     130.210  88.073  97.978
HETATM  741 H    PO01    1     131.714  88.518 100.026
HETATM  742 H    PO01    1     132.115  89.894 101.942
HETATM  743 H    PO01    1     132.470  93.255  99.504
HETATM  744 H    PO01    1     132.144  91.938  97.712
HETATM  745 H    PO01    1      70.395  95.755 103.136
HETATM  746 H    PO01    1      69.062  96.793 103.112
HETATM  747 H    PO01    1      68.896  93.869 102.574
HETATM  748 H    PO01    1      66.566  95.841 102.453
HETATM  749 H    PO01    1      66.790  94.715 103.796
HETATM  750 H    PO01    1     131.137  94.342 101.115
HETATM  751 H    PO01    1     130.505  93.770 102.736
HETATM  752 H    PO01    1     131.802  94.781 102.719
HETATM  753 H    PO01    1     132.836  91.302 103.605
HETATM  754 H    PO01    1     132.520  92.730 104.347
HETATM  755 H    PO01    1     131.211  91.792 103.806
HETATM  756 H    PO01    1      65.411  91.659 101.916
HETATM  757 H    PO01    1     134.725  91.244 102.058
HETATM  758 H    PO01    1     133.781  95.328 101.818
HETATM  759 H    PO01    1      64.290  95.764 101.597
HETATM  760 O3   PO01    1     129.210  90.518  96.117
HETATM  761 C3   PO01    1     127.974  89.146  97.607
HETATM  762 C3   PO01    1     129.316  89.864  97.368
HETATM  763 C3   PO01    1     130.526  88.868  97.218
HETATM  764 O3   PO01    1     131.901  89.294  97.575
HETATM  765 CR   PO01    1     132.000  89.507  99.969
HETATM  766 CR   PO01    1     132.011  90.353 101.106
HETATM  767 CR   PO01    1     132.290  91.734 101.033
HETATM  768 CR   PO01    1     132.315  92.277  99.716
HETATM  769 CR   PO01    1     132.123  91.479  98.550
HETATM  770 CR   PO01    1     131.968  90.086  98.672
HETATM  771 O3   PO01    1      68.961  95.257 101.156
HETATM  772 C3   PO01    1      69.358  95.773 103.405
HETATM  773 C3   PO01    1      68.530  94.859 102.456
HETATM  774 C3   PO01    1      67.044  94.879 102.776
HETATM  775 O3   PO01    1      66.442  93.884 101.949
HETATM  776 C3   PO01    1     131.459  93.949 102.100
HETATM  777 C3   PO01    1     132.211  92.119 103.577
HETATM  778 C3   PO01    1     132.535  92.713 102.127
HETATM  779 CR   PO01    1      64.687  92.439 101.923
HETATM  780 CR   PO01    1     134.990  92.197 102.034
HETATM  781 CR   PO01    1     133.983  93.249 101.944
HETATM  782 CR   PO01    1     134.418  94.529 101.796
HETATM  783 CR   PO01    1     135.743  94.848 101.742
HETATM  784 CR   PO01    1      65.062  93.770 101.857
HETATM  785 H    PO01    1     130.953  94.610 133.708
HETATM  786 H    PO01    1     130.518  96.242 133.134
HETATM  787 H    PO01    1     129.675  94.491 131.720
HETATM  788 H    PO01    1     127.980  92.706 132.311
HETATM  789 H    PO01    1     128.344  93.125 134.124
HETATM  790 H    PO01    1     130.297  90.444 131.418
HETATM  791 H    PO01    1     130.022  88.047 131.699
HETATM  792 H    PO01    1     128.905  88.819 135.698
HETATM  793 H    PO01    1     129.313  91.151 135.199
HETATM  794 H    PO01    1     135.811  83.159 135.556
HETATM  795 H    PO01    1      65.076  84.541 134.947
HETATM  796 H    PO01    1      64.397  81.992 133.515
HETATM  797 H    PO01    1     134.637  83.455 132.030
HETATM  798 H    PO01    1     135.086  84.832 132.997
HETATM  799 H    PO01    1     128.953  86.343  64.376
HETATM  800 H    PO01    1     127.385  86.806 135.220
HETATM  801 H    PO01    1     128.114  85.180 135.154
HETATM  802 H    PO01    1     127.512  85.349 133.014
HETATM  803 H    PO01    1     127.161  87.156 132.777
HETATM  804 H    PO01    1     128.351  86.359 131.790
HETATM  805 H    PO01    1     133.451  85.823 134.937
HETATM  806 H    PO01    1     131.484  87.145 134.936
HETATM  807 H    PO01    1     129.650  84.232 132.379
HETATM  808 H    PO01    1     131.762  83.034 132.387
HETATM  809 O3   PO01    1     127.872  95.266 132.598
HETATM  810 C3   PO01    1     130.118  95.333 133.655
HETATM  811 C3   PO01    1     129.165  94.592 132.705
HETATM  812 C3   PO01    1     128.778  93.151 133.058
HETATM  813 O3   PO01    1     129.934  92.301 133.154
HETATM  814 CR   PO01    1     129.953  90.090 132.262
HETATM  815 CR   PO01    1     129.825  88.712 132.403
HETATM  816 CR   PO01    1     129.361  88.187 133.704
HETATM  817 CR   PO01    1     129.157  89.126 134.796
HETATM  818 CR   PO01    1     129.290  90.491 134.530
HETATM  819 CR   PO01    1     129.638  90.972 133.317
HETATM  820 O3   PO01    1      65.525  83.145 132.563
HETATM  821 C3   PO01    1      64.996  83.461 134.937
HETATM  822 C3   PO01    1      64.512  83.032 133.488
HETATM  823 C3   PO01    1     134.870  83.766 133.039
HETATM  824 O3   PO01    1     133.811  83.496 134.013
HETATM  825 C3   PO01    1     128.346  86.254 135.164
HETATM  826 C3   PO01    1     127.920  86.358 132.815
HETATM  827 C3   PO01    1     129.040  86.739 133.870
HETATM  828 CR   PO01    1     132.624  85.487 134.417
HETATM  829 CR   PO01    1     131.481  86.283 134.402
HETATM  830 CR   PO01    1     130.340  85.873 133.685
HETATM  831 CR   PO01    1     130.464  84.670 132.911
HETATM  832 CR   PO01    1     131.636  83.894 132.918
HETATM  833 CR   PO01    1     132.718  84.277 133.769
HETATM  834 H    PO01    1      66.634  87.220 105.256
HETATM  835 H    PO01    1      65.960  85.920 106.095
HETATM  836 H    PO01    1      66.120  86.216 103.059
HETATM  837 H    PO01    1     135.582  84.565 103.285
HETATM  838 H    PO01    1      64.545  84.125 104.955
HETATM  839 H    PO01    1      66.135  81.226 104.060
HETATM  840 H    PO01    1      65.114  79.341 103.048
HETATM  841 H    PO01    1     135.623  81.851  99.727
HETATM  842 H    PO01    1      64.611  83.734 100.990
HETATM  843 H    PO01    1     128.057  76.580 103.197
HETATM  844 H    PO01    1     129.511  77.547 102.803
HETATM  845 H    PO01    1     130.183  75.695 101.140
HETATM  846 H    PO01    1     131.072  74.404 102.576
HETATM  847 H    PO01    1     130.113  74.841 103.956
HETATM  848 H    PO01    1     135.716  79.683  98.434
HETATM  849 H    PO01    1     134.653  78.278  98.637
HETATM  850 H    PO01    1     134.206  79.874  99.116
HETATM  851 H    PO01    1      65.754  77.930 101.175
HETATM  852 H    PO01    1      64.897  77.314  99.759
HETATM  853 H    PO01    1      65.735  78.844  99.677
HETATM  854 H    PO01    1     132.872  75.367 101.342
HETATM  855 H    PO01    1     134.324  76.701 100.085
HETATM  856 H    PO01    1     134.242  79.697 103.047
HETATM  857 H    PO01    1     132.521  78.433 104.155
HETATM  858 O3   PO01    1      64.338  86.784 104.243
HETATM  859 C3   PO01    1      66.442  86.146 105.133
HETATM  860 C3   PO01    1      65.471  85.967 103.933
HETATM  861 C3   PO01    1      64.874  84.531 103.907
HETATM  862 O3   PO01    1      65.852  83.688 103.324
HETATM  863 CR   PO01    1      65.502  81.380 103.206
HETATM  864 CR   PO01    1      65.011  80.229 102.536
HETATM  865 CR   PO01    1      64.353  80.287 101.287
HETATM  866 CR   PO01    1      64.295  81.634 100.695
HETATM  867 CR   PO01    1      64.687  82.769 101.406
HETATM  868 CR   PO01    1      65.293  82.645 102.644
HETATM  869 O3   PO01    1     128.662  74.431 101.706
HETATM  870 C3   PO01    1     128.747  76.898 102.385
HETATM  871 C3   PO01    1     129.479  75.617 101.967
HETATM  872 C3   PO01    1     130.543  75.255 103.014
HETATM  873 O3   PO01    1     131.432  76.306 103.482
HETATM  874 C3   PO01    1     134.996  79.210  99.083
HETATM  875 C3   PO01    1      65.159  78.177 100.297
HETATM  876 C3   PO01    1     135.534  79.045 100.557
HETATM  877 CR   PO01    1     133.005  76.333 101.627
HETATM  878 CR   PO01    1     133.983  77.079 100.989
HETATM  879 CR   PO01    1     134.419  78.352 101.382
HETATM  880 CR   PO01    1     133.866  78.822 102.591
HETATM  881 CR   PO01    1     132.822  78.141 103.242
HETATM  882 CR   PO01    1     132.382  76.930 102.740
HETATM  883 H    PO01    1      72.173 102.498 101.010
HETATM  884 H    PO01    1      73.252 101.477 100.127
HETATM  885 H    PO01    1      71.239 102.236  98.833
HETATM  886 H    PO01    1      72.315 104.981  98.841
HETATM  887 H    PO01    1      71.140 104.498 100.193
HETATM  888 H    PO01    1      67.816 104.804  99.326
HETATM  889 H    PO01    1      66.687 106.915  99.542
HETATM  890 H    PO01    1      70.015 108.969  98.170
HETATM  891 H    PO01    1      71.216 106.820  97.784
HETATM  892 H    PO01    1      71.090 109.075  91.843
HETATM  893 H    PO01    1      71.267 109.221  93.429
HETATM  894 H    PO01    1      68.639 108.563  93.384
HETATM  895 H    PO01    1      69.187 111.023  91.896
HETATM  896 H    PO01    1      69.826 111.046  93.498
HETATM  897 H    PO01    1      65.983 109.163 100.456
HETATM  898 H    PO01    1      65.609 110.552  99.485
HETATM  899 H    PO01    1      65.390 108.928  98.877
HETATM  900 H    PO01    1      67.753 111.375 100.185
HETATM  901 H    PO01    1      68.434 109.800 100.851
HETATM  902 H    PO01    1      69.271 110.692  99.553
HETATM  903 H    PO01    1      66.220 109.055  94.419
HETATM  904 H    PO01    1      66.257 108.527  96.732
HETATM  905 H    PO01    1      68.606 111.892  97.820
HETATM  906 H    PO01    1      68.525 112.466  95.250
HETATM  907 O3   PO01    1      72.858 102.733  97.898
HETATM  908 C3   PO01    1      72.849 102.511 100.208
HETATM  909 C3   PO01    1      72.004 102.931  99.018
HETATM  910 C3   PO01    1      71.433 104.362  99.149
HETATM  911 O3   PO01    1      70.266 104.511  98.263
HETATM  912 CR   PO01    1      68.299 105.734  99.044
HETATM  913 CR   PO01    1      67.587 106.950  99.162
HETATM  914 CR   PO01    1      68.225 108.199  98.854
HETATM  915 CR   PO01    1      69.584 108.095  98.433
HETATM  916 CR   PO01    1      70.225 106.863  98.104
HETATM  917 CR   PO01    1      69.620 105.659  98.426
HETATM  918 O3   PO01    1      68.802 108.706  91.347
HETATM  919 C3   PO01    1      70.682 108.690  92.727
HETATM  920 C3   PO01    1      69.247 109.086  92.654
HETATM  921 C3   PO01    1      69.043 110.622  92.925
HETATM  922 O3   PO01    1      67.719 111.053  93.375
HETATM  923 C3   PO01    1      66.006 109.586  99.419
HETATM  924 C3   PO01    1      68.292 110.422  99.943
HETATM  925 C3   PO01    1      67.497 109.552  98.940
HETATM  926 CR   PO01    1      66.730 109.673  95.146
HETATM  927 CR   PO01    1      66.756 109.314  96.511
HETATM  928 CR   PO01    1      67.453 110.143  97.455
HETATM  929 CR   PO01    1      68.104 111.328  97.070
HETATM  930 CR   PO01    1      68.035 111.640  95.653
HETATM  931 CR   PO01    1      67.448 110.767  94.723
HETATM  932 H    PO01    1      68.198  87.386 103.472
HETATM  933 H    PO01    1      69.370  87.342 104.744
HETATM  934 H    PO01    1      70.120  85.025 103.562
HETATM  935 H    PO01    1      68.880  86.576 101.160
HETATM  936 H    PO01    1      68.056  85.225 101.793
HETATM  937 H    PO01    1      72.208  83.686 100.946
HETATM  938 H    PO01    1      72.875  81.508 101.379
HETATM  939 H    PO01    1      68.914  80.348 101.800
HETATM  940 H    PO01    1      68.131  82.640 101.433
HETATM  941 H    PO01    1      70.008  75.116 108.113
HETATM  942 H    PO01    1      69.936  76.220 106.746
HETATM  943 H    PO01    1      69.619  76.697 109.641
HETATM  944 H    PO01    1      70.783  78.924 108.664
HETATM  945 H    PO01    1      69.393  79.088 109.610
HETATM  946 H    PO01    1      71.046  78.440 100.383
HETATM  947 H    PO01    1      71.114  77.228 101.682
HETATM  948 H    PO01    1      69.681  78.164 101.448
HETATM  949 H    PO01    1      73.161  79.140 101.318
HETATM  950 H    PO01    1      73.513  79.891 102.825
HETATM  951 H    PO01    1      72.988  78.315 102.811
HETATM  952 H    PO01    1      71.248  80.668 106.690
HETATM  953 H    PO01    1      72.061  80.741 104.521
HETATM  954 H    PO01    1      69.238  77.683 103.578
HETATM  955 H    PO01    1      68.340  78.019 105.770
HETATM  956 O3   PO01    1      70.873  86.755 102.969
HETATM  957 C3   PO01    1      68.790  86.683 104.085
HETATM  958 C3   PO01    1      69.750  85.928 103.092
HETATM  959 C3   PO01    1      69.084  85.631 101.692
HETATM  960 O3   PO01    1      69.842  84.755 100.833
HETATM  961 CR   PO01    1      71.504  83.059 101.214
HETATM  962 CR   PO01    1      71.869  81.714 101.446
HETATM  963 CR   PO01    1      70.913  80.711 101.784
HETATM  964 CR   PO01    1      69.577  81.093 101.639
HETATM  965 CR   PO01    1      69.160  82.445 101.365
HETATM  966 CR   PO01    1      70.129  83.467 101.153
HETATM  967 O3   PO01    1      67.838  76.918 108.681
HETATM  968 C3   PO01    1      70.226  76.163 107.825
HETATM  969 C3   PO01    1      69.311  77.101 108.675
HETATM  970 C3   PO01    1      69.713  78.620 108.642
HETATM  971 O3   PO01    1      69.158  79.452 107.619
HETATM  972 C3   PO01    1      70.777  78.242 101.406
HETATM  973 C3   PO01    1      72.820  79.201 102.372
HETATM  974 C3   PO01    1      71.282  79.394 102.330
HETATM  975 CR   PO01    1      70.807  80.055 106.017
HETATM  976 CR   PO01    1      71.256  80.166 104.713
HETATM  977 CR   PO01    1      70.816  79.247 103.709
HETATM  978 CR   PO01    1      69.773  78.320 104.157
HETATM  979 CR   PO01    1      69.208  78.493 105.432
HETATM  980 CR   PO01    1      69.728  79.276 106.411
HETATM  981 H    PO01    1      81.173  83.542 113.066
HETATM  982 H    PO01    1      82.258  84.550 112.052
HETATM  983 H    PO01    1      82.383  86.370 113.697
HETATM  984 H    PO01    1      80.935  84.504 115.907
HETATM  985 H    PO01    1      79.874  85.219 114.627
HETATM  986 H    PO01    1      81.758  86.994 118.336
HETATM  987 H    PO01    1      80.574  87.017 120.424
HETATM  988 H    PO01    1      77.012  86.460 118.349
HETATM  989 H    PO01    1      78.244  85.920 116.357
HETATM  990 H    PO01    1      72.341  92.496 121.659
HETATM  991 H    PO01    1      72.773  91.728 123.123
HETATM  992 H    PO01    1      74.445  93.800 123.421
HETATM  993 H    PO01    1      75.827  92.827 121.559
HETATM  994 H    PO01    1      74.454  91.826 121.091
HETATM  995 H    PO01    1      77.352  84.336 120.500
HETATM  996 H    PO01    1      76.449  85.087 121.762
HETATM  997 H    PO01    1      76.017  85.319 120.105
HETATM  998 H    PO01    1      78.206  85.938 123.066
HETATM  999 H    PO01    1      79.446  85.365 121.883
HETATM 1000 H    PO01    1      79.446  86.981 122.381
HETATM 1001 H    PO01    1      77.773  90.923 122.098
HETATM 1002 H    PO01    1      78.885  88.803 121.290
HETATM 1003 H    PO01    1      75.019  87.021 121.667
HETATM 1004 H    PO01    1      74.104  89.046 122.369
HETATM 1005 O3   PO01    1      82.874  84.443 114.224
HETATM 1006 C3   PO01    1      81.954  84.259 113.041
HETATM 1007 C3   PO01    1      81.852  85.405 114.029
HETATM 1008 C3   PO01    1      80.786  85.347 115.189
HETATM 1009 O3   PO01    1      80.750  86.520 115.933
HETATM 1010 CR   PO01    1      80.768  86.897 118.381
HETATM 1011 CR   PO01    1      80.038  86.877 119.588
HETATM 1012 CR   PO01    1      78.598  86.681 119.691
HETATM 1013 CR   PO01    1      77.994  86.487 118.391
HETATM 1014 CR   PO01    1      78.763  86.281 117.192
HETATM 1015 CR   PO01    1      80.147  86.565 117.183
HETATM 1016 O3   PO01    1      73.929  94.398 121.510
HETATM 1017 C3   PO01    1      72.660  92.733 122.685
HETATM 1018 C3   PO01    1      74.065  93.356 122.525
HETATM 1019 C3   PO01    1      74.931  92.271 121.936
HETATM 1020 O3   PO01    1      75.380  91.265 122.922
HETATM 1021 C3   PO01    1      76.831  85.222 120.795
HETATM 1022 C3   PO01    1      78.765  86.207 122.183
HETATM 1023 C3   PO01    1      77.805  86.419 120.974
HETATM 1024 CR   PO01    1      77.236  89.963 122.043
HETATM 1025 CR   PO01    1      77.848  88.780 121.558
HETATM 1026 CR   PO01    1      77.057  87.603 121.392
HETATM 1027 CR   PO01    1      75.672  87.802 121.719
HETATM 1028 CR   PO01    1      75.097  89.028 122.182
HETATM 1029 CR   PO01    1      75.886  90.097 122.357
HETATM 1030 H    PO01    1      69.014  84.217 126.414
HETATM 1031 H    PO01    1      67.949  83.312 125.610
HETATM 1032 H    PO01    1      67.312  84.850 128.296
HETATM 1033 H    PO01    1      65.639  82.622 127.491
HETATM 1034 H    PO01    1      65.408  83.836 126.312
HETATM 1035 H    PO01    1      65.412  85.897 129.979
HETATM 1036 H    PO01    1      64.729  88.287 129.931
HETATM 1037 H    PO01    1     134.790  87.600 126.101
HETATM 1038 H    PO01    1     135.272  85.213 126.330
HETATM 1039 H    PO01    1      66.423  92.558 121.066
HETATM 1040 H    PO01    1      67.231  91.747 119.842
HETATM 1041 H    PO01    1      67.633  91.001 122.100
HETATM 1042 H    PO01    1      66.007  89.674 123.281
HETATM 1043 H    PO01    1      64.657  90.105 122.347
HETATM 1044 H    PO01    1     132.889  88.668 127.092
HETATM 1045 H    PO01    1     132.832  88.881 128.889
HETATM 1046 H    PO01    1     132.653  90.260 127.877
HETATM 1047 H    PO01    1     134.226  91.129 129.338
HETATM 1048 H    PO01    1     134.726  89.725 130.322
HETATM 1049 H    PO01    1      64.303  90.658 129.536
HETATM 1050 H    PO01    1      66.564  90.785 125.515
HETATM 1051 H    PO01    1      65.602  90.002 127.544
HETATM 1052 H    PO01    1     133.487  90.964 125.982
HETATM 1053 H    PO01    1     134.533  91.781 123.987
HETATM 1054 O3   PO01    1      67.877  82.815 128.206
HETATM 1055 C3   PO01    1      67.973  84.168 126.239
HETATM 1056 C3   PO01    1      67.189  83.953 127.581
HETATM 1057 C3   PO01    1      65.689  83.631 127.326
HETATM 1058 O3   PO01    1      64.763  84.085 128.343
HETATM 1059 CR   PO01    1      64.901  86.311 129.210
HETATM 1060 CR   PO01    1      64.492  87.643 129.130
HETATM 1061 CR   PO01    1     135.403  88.127 128.060
HETATM 1062 CR   PO01    1     135.145  87.249 126.972
HETATM 1063 CR   PO01    1     135.453  85.879 127.061
HETATM 1064 CR   PO01    1      64.428  85.413 128.222
HETATM 1065 O3   PO01    1      67.066  89.335 121.016
HETATM 1066 C3   PO01    1      66.413  91.674 120.469
HETATM 1067 C3   PO01    1      66.655  90.614 121.530
HETATM 1068 C3   PO01    1      65.591  90.507 122.668
HETATM 1069 O3   PO01    1      65.389  91.675 123.449
HETATM 1070 C3   PO01    1     133.201  89.291 128.002
HETATM 1071 C3   PO01    1     134.951  90.312 129.388
HETATM 1072 C3   PO01    1     134.721  89.497 128.091
HETATM 1073 CR   PO01    1      65.543  90.793 125.662
HETATM 1074 CR   PO01    1      64.999  90.337 126.860
HETATM 1075 CR   PO01    1     135.264  90.288 126.923
HETATM 1076 CR   PO01    1     134.507  90.813 125.884
HETATM 1077 CR   PO01    1     135.029  91.399 124.747
HETATM 1078 CR   PO01    1      64.756  91.352 124.631
HETATM 1079 H    PO01    1      82.202  91.054  72.387
HETATM 1080 H    PO01    1      81.284  91.599  70.901
HETATM 1081 H    PO01    1      79.209  90.895  72.231
HETATM 1082 H    PO01    1      79.577  91.533  74.856
HETATM 1083 H    PO01    1      81.252  91.120  74.422
HETATM 1084 H    PO01    1      77.761  89.447  73.201
HETATM 1085 H    PO01    1      75.771  88.312  73.998
HETATM 1086 H    PO01    1      77.440  88.031  77.847
HETATM 1087 H    PO01    1      79.463  88.889  76.903
HETATM 1088 H    PO01    1      75.196  82.832  69.049
HETATM 1089 H    PO01    1      74.906  81.269  68.330
HETATM 1090 H    PO01    1      76.114  81.184  70.600
HETATM 1091 H    PO01    1      74.900  81.252  72.697
HETATM 1092 H    PO01    1      73.513  82.082  71.890
HETATM 1093 H    PO01    1      74.578  85.361  77.780
HETATM 1094 H    PO01    1      76.431  85.580  77.694
HETATM 1095 H    PO01    1      75.457  86.711  78.455
HETATM 1096 H    PO01    1      73.128  86.913  76.593
HETATM 1097 H    PO01    1      73.898  88.297  77.262
HETATM 1098 H    PO01    1      73.581  88.249  75.518
HETATM 1099 H    PO01    1      77.353  84.045  73.210
HETATM 1100 H    PO01    1      77.437  85.406  75.167
HETATM 1101 H    PO01    1      73.281  85.878  74.695
HETATM 1102 H    PO01    1      73.164  84.337  72.977
HETATM 1103 O3   PO01    1      79.887  92.731  72.657
HETATM 1104 C3   PO01    1      81.301  90.899  71.797
HETATM 1105 C3   PO01    1      80.071  91.335  72.672
HETATM 1106 C3   PO01    1      80.247  90.885  74.136
HETATM 1107 O3   PO01    1      80.038  89.438  74.363
HETATM 1108 CR   PO01    1      77.646  89.134  74.175
HETATM 1109 CR   PO01    1      76.436  88.536  74.646
HETATM 1110 CR   PO01    1      76.407  87.912  75.948
HETATM 1111 CR   PO01    1      77.454  88.237  76.823
HETATM 1112 CR   PO01    1      78.685  88.737  76.286
HETATM 1113 CR   PO01    1      78.811  89.117  74.949
HETATM 1114 O3   PO01    1      74.466  79.862  70.606
HETATM 1115 C3   PO01    1      74.590  81.875  69.214
HETATM 1116 C3   PO01    1      74.968  81.177  70.608
HETATM 1117 C3   PO01    1      74.621  81.974  71.912
HETATM 1118 O3   PO01    1      75.420  83.222  71.887
HETATM 1119 C3   PO01    1      75.455  86.050  77.605
HETATM 1120 C3   PO01    1      73.921  87.651  76.408
HETATM 1121 C3   PO01    1      75.279  86.906  76.239
HETATM 1122 CR   PO01    1      76.491  84.392  73.626
HETATM 1123 CR   PO01    1      76.552  85.308  74.706
HETATM 1124 CR   PO01    1      75.346  85.886  75.149
HETATM 1125 CR   PO01    1      74.181  85.529  74.396
HETATM 1126 CR   PO01    1      74.079  84.612  73.352
HETATM 1127 CR   PO01    1      75.269  83.954  73.016
HETATM 1128 H    PO01    1      73.169  94.808 114.933
HETATM 1129 H    PO01    1      73.990  95.474 116.231
HETATM 1130 H    PO01    1      71.121  95.378 115.921
HETATM 1131 H    PO01    1      71.049  93.895 117.930
HETATM 1132 H    PO01    1      72.709  94.186 118.089
HETATM 1133 H    PO01    1      73.753  91.941 118.366
HETATM 1134 H    PO01    1      73.402  89.710 119.419
HETATM 1135 H    PO01    1      69.795  89.349 117.366
HETATM 1136 H    PO01    1      70.202  91.333 116.208
HETATM 1137 H    PO01    1      67.852  86.592 127.335
HETATM 1138 H    PO01    1      67.265  87.506 125.904
HETATM 1139 H    PO01    1      69.795  86.456 125.158
HETATM 1140 H    PO01    1      69.498  89.256 126.405
HETATM 1141 H    PO01    1      68.748  88.810 124.902
HETATM 1142 H    PO01    1      69.124  87.368 119.015
HETATM 1143 H    PO01    1      70.175  86.935 117.793
HETATM 1144 H    PO01    1      70.360  86.070 119.149
HETATM 1145 H    PO01    1      73.391  87.425 119.936
HETATM 1146 H    PO01    1      72.538  86.132 119.275
HETATM 1147 H    PO01    1      73.293  87.436 118.266
HETATM 1148 H    PO01    1      70.517  90.656 123.152
HETATM 1149 H    PO01    1      70.668  90.277 120.746
HETATM 1150 H    PO01    1      71.506  86.243 121.465
HETATM 1151 H    PO01    1      71.526  86.577 123.782
HETATM 1152 O3   PO01    1      71.866  96.403 117.539
HETATM 1153 C3   PO01    1      73.181  95.586 115.654
HETATM 1154 C3   PO01    1      71.986  95.331 116.599
HETATM 1155 C3   PO01    1      71.981  94.030 117.363
HETATM 1156 O3   PO01    1      72.289  92.970 116.530
HETATM 1157 CR   PO01    1      72.983  91.303 118.130
HETATM 1158 CR   PO01    1      72.803  90.074 118.735
HETATM 1159 CR   PO01    1      71.603  89.343 118.567
HETATM 1160 CR   PO01    1      70.659  89.801 117.541
HETATM 1161 CR   PO01    1      70.929  91.044 116.875
HETATM 1162 CR   PO01    1      72.110  91.743 117.118
HETATM 1163 O3   PO01    1      70.235  86.910 127.147
HETATM 1164 C3   PO01    1      67.951  86.751 126.244
HETATM 1165 C3   PO01    1      69.412  87.119 125.967
HETATM 1166 C3   PO01    1      69.551  88.605 125.573
HETATM 1167 O3   PO01    1      70.856  88.940 125.002
HETATM 1168 C3   PO01    1      70.154  87.064 118.842
HETATM 1169 C3   PO01    1      72.664  87.213 119.151
HETATM 1170 C3   PO01    1      71.347  88.031 119.351
HETATM 1171 CR   PO01    1      70.752  89.694 122.775
HETATM 1172 CR   PO01    1      70.749  89.488 121.344
HETATM 1173 CR   PO01    1      71.099  88.243 120.845
HETATM 1174 CR   PO01    1      71.342  87.170 121.778
HETATM 1175 CR   PO01    1      71.299  87.384 123.187
HETATM 1176 CR   PO01    1      70.981  88.666 123.662
HETATM 1177 H    PO01    1      76.465 111.163 132.197
HETATM 1178 H    PO01    1      74.840 111.571 131.540
HETATM 1179 H    PO01    1      75.704 113.662 130.708
HETATM 1180 H    PO01    1      78.005 114.560 130.734
HETATM 1181 H    PO01    1      78.564 112.901 131.263
HETATM 1182 H    PO01    1      80.129 113.331 133.645
HETATM 1183 H    PO01    1      81.526 114.768 134.636
HETATM 1184 H    PO01    1      78.999 117.975 133.948
HETATM 1185 H    PO01    1      77.336 116.507 133.156
HETATM 1186 H    PO01    1      84.694 124.658 132.140
HETATM 1187 H    PO01    1      85.381 124.068 130.673
HETATM 1188 H    PO01    1      84.408 122.000 132.443
HETATM 1189 H    PO01    1      82.932 123.344 130.092
HETATM 1190 H    PO01    1      82.544 123.577 131.838
HETATM 1191 H    PO01    1      80.549 117.166  65.406
HETATM 1192 H    PO01    1      81.327 118.731  65.111
HETATM 1193 H    PO01    1      79.672 118.482  64.519
HETATM 1194 H    PO01    1      83.499 117.842 135.544
HETATM 1195 H    PO01    1      82.751 116.379  64.450
HETATM 1196 H    PO01    1      83.176 116.441 134.464
HETATM 1197 H    PO01    1      82.617 119.238 130.729
HETATM 1198 H    PO01    1      82.739 117.588 132.449
HETATM 1199 H    PO01    1      80.647 120.242 135.075
HETATM 1200 H    PO01    1      81.049 121.990 133.391
HETATM 1201 O3   PO01    1      76.547 111.899 130.131
HETATM 1202 C3   PO01    1      75.928 111.703 131.433
HETATM 1203 C3   PO01    1      76.434 113.050 130.973
HETATM 1204 C3   PO01    1      77.788 113.657 131.379
HETATM 1205 O3   PO01    1      77.609 114.020 132.760
HETATM 1206 CR   PO01    1      79.814 114.314 133.667
HETATM 1207 CR   PO01    1      80.724 115.212 134.179
HETATM 1208 CR   PO01    1      80.429 116.563 134.373
HETATM 1209 CR   PO01    1      79.253 117.037 133.842
HETATM 1210 CR   PO01    1      78.313 116.157 133.306
HETATM 1211 CR   PO01    1      78.561 114.794 133.218
HETATM 1212 O3   PO01    1      84.963 121.614 130.602
HETATM 1213 C3   PO01    1      85.229 123.850 131.706
HETATM 1214 C3   PO01    1      84.356 122.568 131.549
HETATM 1215 C3   PO01    1      82.942 122.864 131.041
HETATM 1216 O3   PO01    1      82.058 121.716 130.913
HETATM 1217 C3   PO01    1      80.659 117.989  64.689
HETATM 1218 C3   PO01    1      82.797 117.044 135.305
HETATM 1219 C3   PO01    1      81.354 117.610 134.970
HETATM 1220 CR   PO01    1      82.287 119.509 131.694
HETATM 1221 CR   PO01    1      82.261 118.457 132.694
HETATM 1222 CR   PO01    1      81.602 118.690 133.963
HETATM 1223 CR   PO01    1      81.068 119.981 134.203
HETATM 1224 CR   PO01    1      81.270 120.994 133.238
HETATM 1225 CR   PO01    1      81.855 120.794 131.950
HETATM 1226 H    PO01    1      78.720  99.333  75.966
HETATM 1227 H    PO01    1      78.438  99.488  77.618
HETATM 1228 H    PO01    1      79.016 101.779  75.820
HETATM 1229 H    PO01    1      76.566 102.463  77.101
HETATM 1230 H    PO01    1      76.420 100.807  76.757
HETATM 1231 H    PO01    1      77.942 101.977  72.961
HETATM 1232 H    PO01    1      78.199 100.306  71.262
HETATM 1233 H    PO01    1      76.204  97.483  73.768
HETATM 1234 H    PO01    1      75.416  99.333  75.060
HETATM 1235 H    PO01    1      69.704  93.023  67.610
HETATM 1236 H    PO01    1      70.983  93.639  66.674
HETATM 1237 H    PO01    1      70.065  94.802  69.335
HETATM 1238 H    PO01    1      71.581  96.974  68.415
HETATM 1239 H    PO01    1      72.385  95.780  67.628
HETATM 1240 H    PO01    1      77.938  98.849  69.410
HETATM 1241 H    PO01    1      79.361  98.369  70.201
HETATM 1242 H    PO01    1      78.452  97.160  69.338
HETATM 1243 H    PO01    1      79.486  97.134  72.259
HETATM 1244 H    PO01    1      78.067  96.346  72.912
HETATM 1245 H    PO01    1      78.817  95.724  71.432
HETATM 1246 H    PO01    1      74.567  94.295  70.019
HETATM 1247 H    PO01    1      76.650  94.917  71.058
HETATM 1248 H    PO01    1      75.509  98.958  70.281
HETATM 1249 H    PO01    1      73.378  98.176  69.452
HETATM 1250 O3   PO01    1      78.889 102.158  77.836
HETATM 1251 C3   PO01    1      79.016  99.908  76.843
HETATM 1252 C3   PO01    1      78.536 101.430  76.678
HETATM 1253 C3   PO01    1      76.989 101.661  76.479
HETATM 1254 O3   PO01    1      76.599 101.809  75.083
HETATM 1255 CR   PO01    1      77.631 100.991  73.133
HETATM 1256 CR   PO01    1      77.760  99.983  72.126
HETATM 1257 CR   PO01    1      77.338  98.685  72.355
HETATM 1258 CR   PO01    1      76.587  98.416  73.527
HETATM 1259 CR   PO01    1      76.164  99.450  74.372
HETATM 1260 CR   PO01    1      76.821 100.726  74.218
HETATM 1261 O3   PO01    1      69.541  95.627  67.597
HETATM 1262 C3   PO01    1      70.660  93.562  67.715
HETATM 1263 C3   PO01    1      70.538  94.971  68.368
HETATM 1264 C3   PO01    1      71.790  95.913  68.491
HETATM 1265 O3   PO01    1      72.514  95.584  69.685
HETATM 1266 C3   PO01    1      78.342  98.030  69.977
HETATM 1267 C3   PO01    1      78.522  96.635  71.986
HETATM 1268 C3   PO01    1      77.558  97.627  71.264
HETATM 1269 CR   PO01    1      74.764  95.266  70.214
HETATM 1270 CR   PO01    1      75.980  95.692  70.768
HETATM 1271 CR   PO01    1      76.282  97.088  70.790
HETATM 1272 CR   PO01    1      75.322  97.948  70.273
HETATM 1273 CR   PO01    1      74.026  97.491  69.880
HETATM 1274 CR   PO01    1      73.725  96.179  69.950
HETATM 1275 H    PO01    1      75.489 100.980  86.840
HETATM 1276 H    PO01    1      76.141 100.309  88.197
HETATM 1277 H    PO01    1      73.730 100.913  89.337
HETATM 1278 H    PO01    1      74.723 103.042  90.225
HETATM 1279 H    PO01    1      75.948 102.982  89.023
HETATM 1280 H    PO01    1      78.725 102.288  90.763
HETATM 1281 H    PO01    1      79.936 103.851  92.344
HETATM 1282 H    PO01    1      76.305 104.566  94.114
HETATM 1283 H    PO01    1      75.268 102.650  92.828
HETATM 1284 H    PO01    1      76.127 111.582  89.475
HETATM 1285 H    PO01    1      74.844 110.688  90.223
HETATM 1286 H    PO01    1      74.413 112.632  91.911
HETATM 1287 H    PO01    1      76.406 112.090  93.259
HETATM 1288 H    PO01    1      77.381 111.492  91.715
HETATM 1289 H    PO01    1      79.272 104.412  95.768
HETATM 1290 H    PO01    1      78.989 106.211  95.984
HETATM 1291 H    PO01    1      77.598 105.077  95.796
HETATM 1292 H    PO01    1      80.407 106.983  94.119
HETATM 1293 H    PO01    1      80.951 105.508  94.107
HETATM 1294 H    PO01    1      80.402 106.141  92.582
HETATM 1295 H    PO01    1      77.343 109.172  91.122
HETATM 1296 H    PO01    1      78.487 107.163  91.499
HETATM 1297 H    PO01    1      76.949 107.193  95.386
HETATM 1298 H    PO01    1      75.523 109.006  94.791
HETATM 1299 O3   PO01    1      73.695 102.342  87.832
HETATM 1300 C3   PO01    1      75.186 100.523  87.791
HETATM 1301 C3   PO01    1      74.415 101.497  88.744
HETATM 1302 C3   PO01    1      75.349 102.352  89.621
HETATM 1303 O3   PO01    1      76.205 101.659  90.591
HETATM 1304 CR   PO01    1      78.200 102.817  91.372
HETATM 1305 CR   PO01    1      78.873 103.750  92.236
HETATM 1306 CR   PO01    1      78.120 104.552  93.166
HETATM 1307 CR   PO01    1      76.767 104.192  93.397
HETATM 1308 CR   PO01    1      76.186 103.096  92.660
HETATM 1309 CR   PO01    1      76.871 102.533  91.508
HETATM 1310 O3   PO01    1      76.073 113.660  91.072
HETATM 1311 C3   PO01    1      75.154 111.706  89.971
HETATM 1312 C3   PO01    1      75.384 112.483  91.365
HETATM 1313 C3   PO01    1      76.327 111.648  92.252
HETATM 1314 O3   PO01    1      75.629 110.402  92.505
HETATM 1315 C3   PO01    1      78.655 105.283  95.468
HETATM 1316 C3   PO01    1      80.230 106.094  93.636
HETATM 1317 C3   PO01    1      78.706 105.690  93.951
HETATM 1318 CR   PO01    1      77.166 108.687  91.960
HETATM 1319 CR   PO01    1      77.877 107.494  92.236
HETATM 1320 CR   PO01    1      77.846 106.933  93.537
HETATM 1321 CR   PO01    1      76.942 107.560  94.425
HETATM 1322 CR   PO01    1      76.151 108.679  94.078
HETATM 1323 CR   PO01    1      76.337 109.321  92.858
HETATM 1324 H    PO01    1      76.531 107.763 134.025
HETATM 1325 H    PO01    1      77.332 106.230 133.906
HETATM 1326 H    PO01    1      76.729 105.856  64.664
HETATM 1327 H    PO01    1      78.159 108.424  64.941
HETATM 1328 H    PO01    1      78.871 107.430 135.248
HETATM 1329 H    PO01    1      81.321 106.534  64.984
HETATM 1330 H    PO01    1      83.210 107.602  66.166
HETATM 1331 H    PO01    1      80.366 108.976  69.042
HETATM 1332 H    PO01    1      78.762 107.735  67.979
HETATM 1333 H    PO01    1      84.135 113.175 132.606
HETATM 1334 H    PO01    1      84.541 114.113 133.934
HETATM 1335 H    PO01    1      86.952 112.811 133.477
HETATM 1336 H    PO01    1      86.141 110.778 134.771
HETATM 1337 H    PO01    1      84.424 111.181 134.425
HETATM 1338 H    PO01    1      82.269 109.411  70.288
HETATM 1339 H    PO01    1      83.623 110.505  70.058
HETATM 1340 H    PO01    1      82.042 110.815  69.341
HETATM 1341 H    PO01    1      84.441 107.475  68.316
HETATM 1342 H    PO01    1      85.083 108.771  69.408
HETATM 1343 H    PO01    1      83.665 107.703  69.751
HETATM 1344 H    PO01    1      83.144 112.868  65.286
HETATM 1345 H    PO01    1      82.124 111.418  66.988
HETATM 1346 H    PO01    1      85.738 109.338  67.389
HETATM 1347 H    PO01    1      86.669 110.574  65.616
HETATM 1348 O3   PO01    1      75.799 107.563  64.964
HETATM 1349 C3   PO01    1      76.541 106.740 134.456
HETATM 1350 C3   PO01    1      76.860 106.849  64.273
HETATM 1351 C3   PO01    1      78.277 107.414  64.548
HETATM 1352 O3   PO01    1      78.902 106.587  65.550
HETATM 1353 CR   PO01    1      81.171 107.065  65.853
HETATM 1354 CR   PO01    1      82.254 107.766  66.488
HETATM 1355 CR   PO01    1      82.010 108.553  67.704
HETATM 1356 CR   PO01    1      80.677 108.395  68.251
HETATM 1357 CR   PO01    1      79.665 107.759  67.497
HETATM 1358 CR   PO01    1      79.878 107.136  66.320
HETATM 1359 O3   PO01    1      86.180 111.451 132.237
HETATM 1360 C3   PO01    1      85.057 113.627 133.038
HETATM 1361 C3   PO01    1      85.989 112.403 133.312
HETATM 1362 C3   PO01    1      85.469 111.637 134.593
HETATM 1363 O3   PO01    1      85.352 112.441 135.747
HETATM 1364 C3   PO01    1      82.752 110.077  69.566
HETATM 1365 C3   PO01    1      84.184 108.205  68.972
HETATM 1366 C3   PO01    1      83.194 109.294  68.341
HETATM 1367 CR   PO01    1      83.556 112.064  65.676
HETATM 1368 CR   PO01    1      83.040 111.264  66.747
HETATM 1369 CR   PO01    1      83.823 110.224  67.331
HETATM 1370 CR   PO01    1      85.166 110.054  66.921
HETATM 1371 CR   PO01    1      85.689 110.761  65.861
HETATM 1372 CR   PO01    1      84.867 111.743  65.188
HETATM 1373 H    PO01    1      78.841 101.486  82.382
HETATM 1374 H    PO01    1      77.344 100.621  82.949
HETATM 1375 H    PO01    1      77.900 101.431  80.080
HETATM 1376 H    PO01    1      76.330  99.059  81.161
HETATM 1377 H    PO01    1      76.645  99.235  79.468
HETATM 1378 H    PO01    1      73.989  99.709  81.876
HETATM 1379 H    PO01    1      71.538  99.395  81.558
HETATM 1380 H    PO01    1      71.772 100.665  77.637
HETATM 1381 H    PO01    1      74.149 101.262  78.167
HETATM 1382 H    PO01    1      65.750 103.247  74.695
HETATM 1383 H    PO01    1      64.464 104.433  75.177
HETATM 1384 H    PO01    1      65.294 101.925  76.706
HETATM 1385 H    PO01    1      65.946 103.459  78.463
HETATM 1386 H    PO01    1      65.755 104.921  77.476
HETATM 1387 H    PO01    1      70.851  97.451  79.016
HETATM 1388 H    PO01    1      69.218  97.644  78.443
HETATM 1389 H    PO01    1      70.575  98.235  77.594
HETATM 1390 H    PO01    1      69.212  99.835  81.484
HETATM 1391 H    PO01    1      67.910  99.202  80.434
HETATM 1392 H    PO01    1      69.412  98.228  81.036
HETATM 1393 H    PO01    1      67.732 101.380  75.628
HETATM 1394 H    PO01    1      68.307  99.450  76.930
HETATM 1395 H    PO01    1      69.605 102.024  80.054
HETATM 1396 H    PO01    1      68.487 103.840  79.001
HETATM 1397 O3   PO01    1      78.802  99.659  80.928
HETATM 1398 C3   PO01    1      77.727 101.337  82.203
HETATM 1399 C3   PO01    1      77.737 100.657  80.847
HETATM 1400 C3   PO01    1      76.554  99.796  80.379
HETATM 1401 O3   PO01    1      75.559 100.821  80.080
HETATM 1402 CR   PO01    1      73.443  99.937  81.027
HETATM 1403 CR   PO01    1      72.077  99.711  80.805
HETATM 1404 CR   PO01    1      71.407  99.893  79.620
HETATM 1405 CR   PO01    1      72.180 100.523  78.533
HETATM 1406 CR   PO01    1      73.589 100.746  78.769
HETATM 1407 CR   PO01    1      74.207 100.459  79.972
HETATM 1408 O3   PO01    1     135.393 103.193  77.371
HETATM 1409 C3   PO01    1      64.737 103.300  75.161
HETATM 1410 C3   PO01    1      64.990 102.999  76.612
HETATM 1411 C3   PO01    1      66.087 103.830  77.392
HETATM 1412 O3   PO01    1      67.450 103.822  76.937
HETATM 1413 C3   PO01    1      70.128  98.132  78.547
HETATM 1414 C3   PO01    1      69.034  99.173  80.626
HETATM 1415 C3   PO01    1      69.911  99.449  79.332
HETATM 1416 CR   PO01    1      68.103 101.496  76.599
HETATM 1417 CR   PO01    1      68.567 100.373  77.286
HETATM 1418 CR   PO01    1      69.166 100.563  78.556
HETATM 1419 CR   PO01    1      69.074 101.822  79.205
HETATM 1420 CR   PO01    1      68.604 102.923  78.541
HETATM 1421 CR   PO01    1      68.082 102.730  77.273
HETATM 1422 H    PO01    1      65.383 122.471  77.168
HETATM 1423 H    PO01    1      64.333 123.787  77.452
HETATM 1424 H    PO01    1      65.874 124.432  79.367
HETATM 1425 H    PO01    1      67.690 125.550  78.032
HETATM 1426 H    PO01    1      65.944 125.800  77.606
HETATM 1427 H    PO01    1      69.483 124.800  76.546
HETATM 1428 H    PO01    1      70.941 122.795  76.249
HETATM 1429 H    PO01    1      67.649 120.891  74.184
HETATM 1430 H    PO01    1      66.355 123.036  74.474
HETATM 1431 H    PO01    1      71.953 116.479  82.901
HETATM 1432 H    PO01    1      70.726 117.181  81.847
HETATM 1433 H    PO01    1      71.930 116.617  79.892
HETATM 1434 H    PO01    1      73.840 118.194  80.230
HETATM 1435 H    PO01    1      73.336 118.401  81.843
HETATM 1436 H    PO01    1      69.293 119.264  73.536
HETATM 1437 H    PO01    1      70.531 118.407  74.464
HETATM 1438 H    PO01    1      68.930 118.709  75.270
HETATM 1439 H    PO01    1      72.086 121.593  74.612
HETATM 1440 H    PO01    1      72.152 119.880  74.022
HETATM 1441 H    PO01    1      71.171 121.111  73.244
HETATM 1442 H    PO01    1      69.575 119.612  79.772
HETATM 1443 H    PO01    1      68.851 120.074  77.455
HETATM 1444 H    PO01    1      72.958 119.964  76.263
HETATM 1445 H    PO01    1      73.640 119.861  78.482
HETATM 1446 O3   PO01    1      67.436 123.115  78.915
HETATM 1447 C3   PO01    1      65.040 123.177  77.963
HETATM 1448 C3   PO01    1      66.299 123.946  78.478
HETATM 1449 C3   PO01    1      66.772 125.102  77.544
HETATM 1450 O3   PO01    1      66.915 124.810  76.166
HETATM 1451 CR   PO01    1      69.167 123.942  76.054
HETATM 1452 CR   PO01    1      69.942 122.760  75.942
HETATM 1453 CR   PO01    1      69.422 121.621  75.312
HETATM 1454 CR   PO01    1      68.106 121.710  74.653
HETATM 1455 CR   PO01    1      67.296 122.866  74.875
HETATM 1456 CR   PO01    1      67.840 123.897  75.670
HETATM 1457 O3   PO01    1      73.620 115.847  80.910
HETATM 1458 C3   PO01    1      71.492 116.411  81.943
HETATM 1459 C3   PO01    1      72.476 116.733  80.805
HETATM 1460 C3   PO01    1      72.947 118.223  80.840
HETATM 1461 O3   PO01    1      72.060 119.295  80.592
HETATM 1462 C3   PO01    1      69.649 119.133  74.565
HETATM 1463 C3   PO01    1      71.510 120.751  74.223
HETATM 1464 C3   PO01    1      70.312 120.415  75.177
HETATM 1465 CR   PO01    1      70.238 119.634  79.023
HETATM 1466 CR   PO01    1      69.796 119.895  77.637
HETATM 1467 CR   PO01    1      70.814 119.995  76.586
HETATM 1468 CR   PO01    1      72.195 119.809  76.929
HETATM 1469 CR   PO01    1      72.622 119.660  78.290
HETATM 1470 CR   PO01    1      71.609 119.455  79.330
HETATM 1471 H    PO01    1     131.895 117.879 116.287
HETATM 1472 H    PO01    1     131.799 117.739 118.074
HETATM 1473 H    PO01    1     131.003 115.449 116.371
HETATM 1474 H    PO01    1     129.068 115.552 118.137
HETATM 1475 H    PO01    1     129.957 116.635 119.124
HETATM 1476 H    PO01    1     128.689 113.296 119.218
HETATM 1477 H    PO01    1     128.198 111.467 117.963
HETATM 1478 H    PO01    1     132.151 111.281 116.574
HETATM 1479 H    PO01    1     132.399 113.584 117.414
HETATM 1480 H    PO01    1     132.081 102.224 115.604
HETATM 1481 H    PO01    1     132.208 102.423 117.386
HETATM 1482 H    PO01    1     134.309 102.968 117.406
HETATM 1483 H    PO01    1     132.900 104.150 115.010
HETATM 1484 H    PO01    1     134.535 104.839 115.386
HETATM 1485 H    PO01    1     127.746 109.605 116.833
HETATM 1486 H    PO01    1     128.420 108.014 116.517
HETATM 1487 H    PO01    1     128.692 108.866 118.074
HETATM 1488 H    PO01    1     130.193 110.653 114.401
HETATM 1489 H    PO01    1     128.856 109.454 114.397
HETATM 1490 H    PO01    1     128.575 111.072 115.103
HETATM 1491 H    PO01    1     132.519 106.347 114.592
HETATM 1492 H    PO01    1     131.096 108.254 114.284
HETATM 1493 H    PO01    1     131.005 108.756 118.543
HETATM 1494 H    PO01    1     132.301 106.659 118.708
HETATM 1495 O3   PO01    1     129.635 116.932 116.260
HETATM 1496 C3   PO01    1     131.913 117.196 117.117
HETATM 1497 C3   PO01    1     130.644 116.286 117.005
HETATM 1498 C3   PO01    1     130.114 115.823 118.369
HETATM 1499 O3   PO01    1     130.852 114.829 119.092
HETATM 1500 CR   PO01    1     129.505 112.912 118.731
HETATM 1501 CR   PO01    1     129.163 111.740 118.018
HETATM 1502 CR   PO01    1     130.136 111.029 117.245
HETATM 1503 CR   PO01    1     131.391 111.701 117.107
HETATM 1504 CR   PO01    1     131.658 112.995 117.677
HETATM 1505 CR   PO01    1     130.761 113.579 118.563
HETATM 1506 O3   PO01    1     135.150 102.501 115.456
HETATM 1507 C3   PO01    1     132.712 102.069 116.475
HETATM 1508 C3   PO01    1     134.035 102.931 116.325
HETATM 1509 C3   PO01    1     133.632 104.352 115.824
HETATM 1510 O3   PO01    1     133.030 105.058 116.923
HETATM 1511 C3   PO01    1     128.609 109.024 116.972
HETATM 1512 C3   PO01    1     129.379 110.263 114.982
HETATM 1513 C3   PO01    1     129.819 109.761 116.381
HETATM 1514 CR   PO01    1     132.178 106.837 115.471
HETATM 1515 CR   PO01    1     131.401 107.998 115.265
HETATM 1516 CR   PO01    1     130.937 108.751 116.370
HETATM 1517 CR   PO01    1     131.313 108.180 117.691
HETATM 1518 CR   PO01    1     132.081 107.018 117.798
HETATM 1519 CR   PO01    1     132.498 106.313 116.708
HETATM 1520 H    PO01    1      86.497 113.363 130.654
HETATM 1521 H    PO01    1      86.244 115.003 130.068
HETATM 1522 H    PO01    1      84.034 112.866 130.359
HETATM 1523 H    PO01    1      83.805 115.864 129.449
HETATM 1524 H    PO01    1      83.290 115.139 130.945
HETATM 1525 H    PO01    1      81.642 115.905 127.160
HETATM 1526 H    PO01    1      80.021 117.680 126.902
HETATM 1527 H    PO01    1      79.217 117.603 130.993
HETATM 1528 H    PO01    1      80.758 115.539 131.229
HETATM 1529 H    PO01    1      72.432 117.247 133.296
HETATM 1530 H    PO01    1      70.922 117.948 133.278
HETATM 1531 H    PO01    1      72.841 119.248 131.429
HETATM 1532 H    PO01    1      72.305 117.518 129.643
HETATM 1533 H    PO01    1      71.885 116.378 130.925
HETATM 1534 H    PO01    1      80.204 120.478 129.056
HETATM 1535 H    PO01    1      78.646 121.166 129.677
HETATM 1536 H    PO01    1      79.532 120.074 130.735
HETATM 1537 H    PO01    1      77.465 120.380 127.356
HETATM 1538 H    PO01    1      79.193 120.337 127.088
HETATM 1539 H    PO01    1      78.203 118.949 126.712
HETATM 1540 H    PO01    1      75.362 118.891 131.993
HETATM 1541 H    PO01    1      77.412 119.525 131.267
HETATM 1542 H    PO01    1      77.087 117.081 127.984
HETATM 1543 H    PO01    1      75.124 116.213 128.911
HETATM 1544 O3   PO01    1      84.857 113.563 128.439
HETATM 1545 C3   PO01    1      85.741 114.238 130.665
HETATM 1546 C3   PO01    1      84.504 113.794 129.827
HETATM 1547 C3   PO01    1      83.444 114.965 129.905
HETATM 1548 O3   PO01    1      82.278 114.636 129.168
HETATM 1549 CR   PO01    1      81.126 116.273 127.938
HETATM 1550 CR   PO01    1      80.223 117.337 127.807
HETATM 1551 CR   PO01    1      79.570 117.890 128.964
HETATM 1552 CR   PO01    1      79.751 117.208 130.198
HETATM 1553 CR   PO01    1      80.660 116.102 130.372
HETATM 1554 CR   PO01    1      81.316 115.669 129.193
HETATM 1555 O3   PO01    1      70.847 119.064 131.006
HETATM 1556 C3   PO01    1      71.932 118.153 133.072
HETATM 1557 C3   PO01    1      72.065 118.526 131.509
HETATM 1558 C3   PO01    1      72.474 117.243 130.699
HETATM 1559 O3   PO01    1      73.859 116.903 131.069
HETATM 1560 C3   PO01    1      79.325 120.303 129.656
HETATM 1561 C3   PO01    1      78.332 119.701 127.377
HETATM 1562 C3   PO01    1      78.632 119.137 128.863
HETATM 1563 CR   PO01    1      75.617 118.571 131.090
HETATM 1564 CR   PO01    1      76.838 119.062 130.627
HETATM 1565 CR   PO01    1      77.318 118.669 129.349
HETATM 1566 CR   PO01    1      76.651 117.560 128.694
HETATM 1567 CR   PO01    1      75.519 117.099 129.210
HETATM 1568 CR   PO01    1      74.958 117.528 130.477
HETATM 1569 H    PO01    1      77.418  95.535  75.337
HETATM 1570 H    PO01    1      78.317  95.344  76.706
HETATM 1571 H    PO01    1      76.879  97.492  76.446
HETATM 1572 H    PO01    1      74.600  97.493  77.504
HETATM 1573 H    PO01    1      74.610  95.756  77.372
HETATM 1574 H    PO01    1      73.794  97.632  73.261
HETATM 1575 H    PO01    1      71.686  97.681  72.405
HETATM 1576 H    PO01    1      70.074  95.919  75.846
HETATM 1577 H    PO01    1      72.287  95.914  76.733
HETATM 1578 H    PO01    1      68.292 105.404  71.328
HETATM 1579 H    PO01    1      69.320 104.377  70.519
HETATM 1580 H    PO01    1      67.299 103.608  69.031
HETATM 1581 H    PO01    1      66.409 102.040  70.843
HETATM 1582 H    PO01    1      67.311 102.916  72.054
HETATM 1583 H    PO01    1      69.444  94.618  72.811
HETATM 1584 H    PO01    1      68.342  95.343  71.856
HETATM 1585 H    PO01    1      70.038  95.606  71.501
HETATM 1586 H    PO01    1      67.043  96.798  73.738
HETATM 1587 H    PO01    1      67.880  95.550  74.498
HETATM 1588 H    PO01    1      68.036  97.263  75.042
HETATM 1589 H    PO01    1      68.964 101.347  73.215
HETATM 1590 H    PO01    1      69.243  99.252  74.305
HETATM 1591 H    PO01    1      68.971  97.401  70.491
HETATM 1592 H    PO01    1      68.214  99.510  69.543
HETATM 1593 O3   PO01    1      76.787  96.926  78.426
HETATM 1594 C3   PO01    1      77.299  95.438  76.399
HETATM 1595 C3   PO01    1      76.502  96.653  77.027
HETATM 1596 C3   PO01    1      74.954  96.623  76.951
HETATM 1597 O3   PO01    1      74.561  96.692  75.539
HETATM 1598 CR   PO01    1      73.015  97.239  73.780
HETATM 1599 CR   PO01    1      71.774  97.209  73.218
HETATM 1600 CR   PO01    1      70.667  96.723  73.940
HETATM 1601 CR   PO01    1      70.825  96.229  75.250
HETATM 1602 CR   PO01    1      72.150  96.265  75.820
HETATM 1603 CR   PO01    1      73.245  96.778  75.097
HETATM 1604 O3   PO01    1      65.999 104.615  70.334
HETATM 1605 C3   PO01    1      68.449 104.959  70.339
HETATM 1606 C3   PO01    1      67.260 103.959  70.105
HETATM 1607 C3   PO01    1      67.322 102.639  71.045
HETATM 1608 O3   PO01    1      68.349 101.796  70.562
HETATM 1609 C3   PO01    1      69.262  95.549  72.307
HETATM 1610 C3   PO01    1      68.024  96.571  74.200
HETATM 1611 C3   PO01    1      69.306  96.803  73.310
HETATM 1612 CR   PO01    1      68.840 100.552  72.683
HETATM 1613 CR   PO01    1      69.049  99.288  73.235
HETATM 1614 CR   PO01    1      69.131  98.042  72.505
HETATM 1615 CR   PO01    1      68.947  98.218  71.109
HETATM 1616 CR   PO01    1      68.503  99.449  70.494
HETATM 1617 CR   PO01    1      68.553 100.621  71.324
HETATM 1618 H    PO01    1     131.384 122.705  84.205
HETATM 1619 H    PO01    1     130.471 123.765  83.342
HETATM 1620 H    PO01    1     128.825 122.041  82.666
HETATM 1621 H    PO01    1     131.452 120.796  82.020
HETATM 1622 H    PO01    1     131.291 122.445  81.469
HETATM 1623 H    PO01    1     130.066 118.401  80.406
HETATM 1624 H    PO01    1     130.851 117.364  78.470
HETATM 1625 H    PO01    1     131.791 121.009  76.646
HETATM 1626 H    PO01    1     130.838 122.142  78.478
HETATM 1627 H    PO01    1     127.608 123.282  73.814
HETATM 1628 H    PO01    1     128.832 122.094  73.869
HETATM 1629 H    PO01    1     127.718 123.215  71.351
HETATM 1630 H    PO01    1     129.761 121.676  71.035
HETATM 1631 H    PO01    1     128.306 121.216  70.073
HETATM 1632 H    PO01    1     133.969 117.828  76.762
HETATM 1633 H    PO01    1     133.761 118.188  75.069
HETATM 1634 H    PO01    1     133.694 119.542  76.264
HETATM 1635 H    PO01    1     131.929 116.435  74.909
HETATM 1636 H    PO01    1     132.467 116.319  76.666
HETATM 1637 H    PO01    1     130.651 116.379  76.140
HETATM 1638 H    PO01    1     131.434 120.085  71.885
HETATM 1639 H    PO01    1     132.593 119.844  73.863
HETATM 1640 H    PO01    1     129.186 118.395  75.839
HETATM 1641 H    PO01    1     127.859 119.081  73.850
HETATM 1642 O3   PO01    1     129.627 120.514  83.757
HETATM 1643 C3   PO01    1     130.376 122.852  83.923
HETATM 1644 C3   PO01    1     129.761 121.738  83.006
HETATM 1645 C3   PO01    1     130.697 121.545  81.748
HETATM 1646 O3   PO01    1     129.926 121.173  80.633
HETATM 1647 CR   PO01    1     130.473 119.047  79.644
HETATM 1648 CR   PO01    1     130.886 118.346  78.510
HETATM 1649 CR   PO01    1     131.373 119.003  77.373
HETATM 1650 CR   PO01    1     131.427 120.431  77.412
HETATM 1651 CR   PO01    1     130.856 121.145  78.484
HETATM 1652 CR   PO01    1     130.494 120.443  79.651
HETATM 1653 O3   PO01    1     126.560 121.726  72.181
HETATM 1654 C3   PO01    1     128.427 122.896  73.251
HETATM 1655 C3   PO01    1     127.895 122.278  71.930
HETATM 1656 C3   PO01    1     128.758 121.321  71.066
HETATM 1657 O3   PO01    1     128.827 119.972  71.582
HETATM 1658 C3   PO01    1     133.418 118.500  76.059
HETATM 1659 C3   PO01    1     131.686 116.763  75.933
HETATM 1660 C3   PO01    1     131.853 118.306  76.160
HETATM 1661 CR   PO01    1     130.909 119.727  72.710
HETATM 1662 CR   PO01    1     131.638 119.464  73.854
HETATM 1663 CR   PO01    1     131.088 118.774  74.931
HETATM 1664 CR   PO01    1     129.630 118.762  74.947
HETATM 1665 CR   PO01    1     128.897 119.139  73.843
HETATM 1666 CR   PO01    1     129.526 119.633  72.679
HETATM 1667 H    PO01    1      77.523 117.069  95.482
HETATM 1668 H    PO01    1      77.793 116.395  97.260
HETATM 1669 H    PO01    1      76.423 114.425  96.540
HETATM 1670 H    PO01    1      75.816 114.137  94.117
HETATM 1671 H    PO01    1      76.388 115.696  93.737
HETATM 1672 H    PO01    1      74.987 118.017  93.847
HETATM 1673 H    PO01    1      73.496 119.120  92.084
HETATM 1674 H    PO01    1      71.578 115.406  91.412
HETATM 1675 H    PO01    1      72.816 114.481  93.173
HETATM 1676 H    PO01    1      78.772 120.406  87.135
HETATM 1677 H    PO01    1      79.509 121.259  85.933
HETATM 1678 H    PO01    1      77.253 121.580  85.750
HETATM 1679 H    PO01    1      76.659 118.701  85.838
HETATM 1680 H    PO01    1      75.475 119.875  85.485
HETATM 1681 H    PO01    1      71.673 116.195  89.033
HETATM 1682 H    PO01    1      70.351 116.272  90.042
HETATM 1683 H    PO01    1      70.482 117.404  88.772
HETATM 1684 H    PO01    1      70.078 119.518  90.101
HETATM 1685 H    PO01    1      70.048 118.658  91.678
HETATM 1686 H    PO01    1      71.229 119.915  91.522
HETATM 1687 H    PO01    1      76.219 117.998  88.923
HETATM 1688 H    PO01    1      74.164 116.950  89.876
HETATM 1689 H    PO01    1      71.936 120.378  88.822
HETATM 1690 H    PO01    1      73.614 121.041  87.385
HETATM 1691 O3   PO01    1      78.176 115.065  95.569
HETATM 1692 C3   PO01    1      77.642 116.241  96.148
HETATM 1693 C3   PO01    1      76.742 115.115  95.765
HETATM 1694 C3   PO01    1      75.912 115.104  94.479
HETATM 1695 O3   PO01    1      74.609 115.643  94.831
HETATM 1696 CR   PO01    1      74.183 117.497  93.301
HETATM 1697 CR   PO01    1      73.378 118.153  92.320
HETATM 1698 CR   PO01    1      72.387 117.430  91.643
HETATM 1699 CR   PO01    1      72.216 116.017  92.000
HETATM 1700 CR   PO01    1      72.989 115.448  93.002
HETATM 1701 CR   PO01    1      73.948 116.185  93.712
HETATM 1702 O3   PO01    1      77.259 120.586  84.062
HETATM 1703 C3   PO01    1      78.891 120.361  86.035
HETATM 1704 C3   PO01    1      77.475 120.613  85.450
HETATM 1705 C3   PO01    1      76.378 119.751  86.036
HETATM 1706 O3   PO01    1      76.181 120.060  87.460
HETATM 1707 C3   PO01    1      71.041 116.903  89.519
HETATM 1708 C3   PO01    1      70.724 119.110  90.951
HETATM 1709 C3   PO01    1      71.726 117.986  90.443
HETATM 1710 CR   PO01    1      75.262 118.389  88.816
HETATM 1711 CR   PO01    1      74.114 117.884  89.496
HETATM 1712 CR   PO01    1      72.842 118.559  89.477
HETATM 1713 CR   PO01    1      72.765 119.817  88.765
HETATM 1714 CR   PO01    1      73.853 120.211  87.972
HETATM 1715 CR   PO01    1      75.078 119.559  88.063
HETATM 1716 H    PO01    1      66.065 120.624  95.916
HETATM 1717 H    PO01    1      66.100 118.945  95.254
HETATM 1718 H    PO01    1      68.625 120.129  96.214
HETATM 1719 H    PO01    1      67.616 120.182  93.350
HETATM 1720 H    PO01    1      69.288 120.665  93.832
HETATM 1721 H    PO01    1      66.701 123.156  96.305
HETATM 1722 H    PO01    1      67.614 124.412  98.085
HETATM 1723 H    PO01    1      71.411 123.812  96.235
HETATM 1724 H    PO01    1      70.312 122.748  94.343
HETATM 1725 H    PO01    1      77.683 121.332 103.435
HETATM 1726 H    PO01    1      77.553 122.428 102.018
HETATM 1727 H    PO01    1      75.520 123.636 103.140
HETATM 1728 H    PO01    1      73.878 121.907 102.634
HETATM 1729 H    PO01    1      75.284 120.811 102.269
HETATM 1730 H    PO01    1      69.531 126.824  97.729
HETATM 1731 H    PO01    1      71.061 127.144  98.746
HETATM 1732 H    PO01    1      71.177 126.462  97.173
HETATM 1733 H    PO01    1      70.301 125.892 100.650
HETATM 1734 H    PO01    1      68.751 125.694  99.894
HETATM 1735 H    PO01    1      69.537 124.286 100.668
HETATM 1736 H    PO01    1      72.756 121.317 100.295
HETATM 1737 H    PO01    1      70.751 122.295  99.398
HETATM 1738 H    PO01    1      73.124 125.862  98.893
HETATM 1739 H    PO01    1      74.920 124.815  99.850
HETATM 1740 O3   PO01    1      68.366 118.434  94.981
HETATM 1741 C3   PO01    1      66.582 119.636  95.999
HETATM 1742 C3   PO01    1      68.005 119.734  95.428
HETATM 1743 C3   PO01    1      68.234 120.642  94.189
HETATM 1744 O3   PO01    1      67.751 122.015  94.255
HETATM 1745 CR   PO01    1      67.683 123.259  96.325
HETATM 1746 CR   PO01    1      68.258 124.004  97.369
HETATM 1747 CR   PO01    1      69.660 124.132  97.470
HETATM 1748 CR   PO01    1      70.439 123.650  96.372
HETATM 1749 CR   PO01    1      69.836 123.034  95.270
HETATM 1750 CR   PO01    1      68.428 122.760  95.284
HETATM 1751 O3   PO01    1      75.483 122.130 104.657
HETATM 1752 C3   PO01    1      77.344 122.326 103.082
HETATM 1753 C3   PO01    1      75.801 122.566 103.298
HETATM 1754 C3   PO01    1      74.906 121.842 102.224
HETATM 1755 O3   PO01    1      75.060 122.338 100.823
HETATM 1756 C3   PO01    1      70.559 126.482  98.066
HETATM 1757 C3   PO01    1      69.738 125.229 100.018
HETATM 1758 C3   PO01    1      70.452 124.981  98.579
HETATM 1759 CR   PO01    1      72.771 122.261  99.999
HETATM 1760 CR   PO01    1      71.671 122.829  99.346
HETATM 1761 CR   PO01    1      71.744 124.243  98.931
HETATM 1762 CR   PO01    1      73.014 124.899  99.133
HETATM 1763 CR   PO01    1      74.052 124.274  99.706
HETATM 1764 CR   PO01    1      73.966 122.961 100.233
HETATM 1765 H    PO01    1      85.517 107.385  96.181
HETATM 1766 H    PO01    1      85.742 107.283  98.123
HETATM 1767 H    PO01    1      83.314 107.273  98.244
HETATM 1768 H    PO01    1      81.799 106.926  96.166
HETATM 1769 H    PO01    1      83.211 106.465  95.217
HETATM 1770 H    PO01    1      84.013 110.131  97.001
HETATM 1771 H    PO01    1      82.958 111.811  98.438
HETATM 1772 H    PO01    1      79.252 110.862  96.819
HETATM 1773 H    PO01    1      80.327 108.938  95.574
HETATM 1774 H    PO01    1      80.100 110.047 107.840
HETATM 1775 H    PO01    1      81.640 110.535 107.459
HETATM 1776 H    PO01    1      79.279 110.918 105.602
HETATM 1777 H    PO01    1      81.509 110.866 104.404
HETATM 1778 H    PO01    1      81.861 112.253 105.338
HETATM 1779 H    PO01    1      81.026 114.194  96.600
HETATM 1780 H    PO01    1      80.977 115.037  98.164
HETATM 1781 H    PO01    1      82.361 113.936  97.753
HETATM 1782 H    PO01    1      78.094 112.748  98.551
HETATM 1783 H    PO01    1      78.808 114.318  98.543
HETATM 1784 H    PO01    1      78.736 113.332  97.118
HETATM 1785 H    PO01    1      82.019 114.210 102.591
HETATM 1786 H    PO01    1      82.025 114.390 100.204
HETATM 1787 H    PO01    1      79.265 111.139 100.004
HETATM 1788 H    PO01    1      79.184 111.142 102.399
HETATM 1789 O3   PO01    1      84.502 105.800  97.332
HETATM 1790 C3   PO01    1      85.198 106.976  97.196
HETATM 1791 C3   PO01    1      83.721 106.921  97.282
HETATM 1792 C3   PO01    1      82.879 107.112  95.989
HETATM 1793 O3   PO01    1      82.834 108.440  95.485
HETATM 1794 CR   PO01    1      82.979 110.250  97.010
HETATM 1795 CR   PO01    1      82.368 111.220  97.804
HETATM 1796 CR   PO01    1      80.953 111.581  97.682
HETATM 1797 CR   PO01    1      80.228 110.688  96.832
HETATM 1798 CR   PO01    1      80.852 109.561  96.126
HETATM 1799 CR   PO01    1      82.218 109.402  96.244
HETATM 1800 O3   PO01    1      79.984 112.328 106.989
HETATM 1801 C3   PO01    1      80.754 110.119 106.985
HETATM 1802 C3   PO01    1      80.180 111.255 106.069
HETATM 1803 C3   PO01    1      81.079 111.731 104.887
HETATM 1804 O3   PO01    1      80.316 112.691 104.122
HETATM 1805 C3   PO01    1      81.249 114.087  97.655
HETATM 1806 C3   PO01    1      78.962 113.303  98.145
HETATM 1807 C3   PO01    1      80.478 112.869  98.352
HETATM 1808 CR   PO01    1      81.443 113.555 102.044
HETATM 1809 CR   PO01    1      81.401 113.696 100.666
HETATM 1810 CR   PO01    1      80.530 112.835  99.874
HETATM 1811 CR   PO01    1      79.744 111.872 100.577
HETATM 1812 CR   PO01    1      79.712 111.823 102.016
HETATM 1813 CR   PO01    1      80.536 112.679 102.751
HETATM 1814 H    PO01    1      69.408 109.438 113.109
HETATM 1815 H    PO01    1      68.284 110.506 112.326
HETATM 1816 H    PO01    1      70.089 108.720 110.754
HETATM 1817 H    PO01    1      70.439 111.312 109.668
HETATM 1818 H    PO01    1      68.720 111.052 109.868
HETATM 1819 H    PO01    1      67.229 108.483 107.876
HETATM 1820 H    PO01    1      65.823 109.077 106.049
HETATM 1821 H    PO01    1      68.937 111.908 104.913
HETATM 1822 H    PO01    1      70.223 111.090 106.756
HETATM 1823 H    PO01    1     129.381 107.934 102.225
HETATM 1824 H    PO01    1     130.381 108.661 103.429
HETATM 1825 H    PO01    1     131.179 108.230 100.860
HETATM 1826 H    PO01    1     132.005 110.790 102.292
HETATM 1827 H    PO01    1     132.900 109.829 101.078
HETATM 1828 H    PO01    1      65.187 113.256 104.365
HETATM 1829 H    PO01    1      65.797 112.631 105.948
HETATM 1830 H    PO01    1      66.922 113.301 104.810
HETATM 1831 H    PO01    1      67.674 112.020 102.775
HETATM 1832 H    PO01    1      67.163 110.440 102.566
HETATM 1833 H    PO01    1      66.034 111.706 102.246
HETATM 1834 H    PO01    1     133.181 111.052 104.625
HETATM 1835 H    PO01    1     135.288 112.018 105.147
HETATM 1836 H    PO01    1      65.599 108.958 103.211
HETATM 1837 H    PO01    1     135.294 108.280 102.263
HETATM 1838 O3   PO01    1      71.019 110.254 111.912
HETATM 1839 C3   PO01    1      68.827 109.555 112.209
HETATM 1840 C3   PO01    1      69.906 109.701 111.119
HETATM 1841 C3   PO01    1      69.645 110.544 109.787
HETATM 1842 O3   PO01    1      69.521 109.585 108.666
HETATM 1843 CR   PO01    1      67.486 109.204 107.322
HETATM 1844 CR   PO01    1      66.759 109.557 106.170
HETATM 1845 CR   PO01    1      67.196 110.656 105.313
HETATM 1846 CR   PO01    1      68.516 111.188 105.540
HETATM 1847 CR   PO01    1      69.261 110.711 106.628
HETATM 1848 CR   PO01    1      68.690 109.869 107.556
HETATM 1849 O3   PO01    1     130.451 110.125 100.357
HETATM 1850 C3   PO01    1     129.897 108.859 102.539
HETATM 1851 C3   PO01    1     130.932 109.167 101.319
HETATM 1852 C3   PO01    1     132.236 109.772 101.914
HETATM 1853 O3   PO01    1     132.791 109.001 102.958
HETATM 1854 C3   PO01    1      66.027 112.752 104.859
HETATM 1855 C3   PO01    1      66.809 111.379 102.921
HETATM 1856 C3   PO01    1      66.227 111.266 104.391
HETATM 1857 CR   PO01    1     134.041 110.641 104.259
HETATM 1858 CR   PO01    1     135.307 111.127 104.621
HETATM 1859 CR   PO01    1      64.859 110.590 104.317
HETATM 1860 CR   PO01    1      64.792 109.334 103.579
HETATM 1861 CR   PO01    1     135.244 108.899 103.061
HETATM 1862 CR   PO01    1     134.007 109.509 103.425
HETATM 1863 H    PO01    1     127.442  96.385 122.032
HETATM 1864 H    PO01    1     126.392  96.861 120.538
HETATM 1865 H    PO01    1     128.586  96.025 119.275
HETATM 1866 H    PO01    1     129.633  98.357 119.657
HETATM 1867 H    PO01    1     128.558  98.570 120.938
HETATM 1868 H    PO01    1     127.244 100.988 120.254
HETATM 1869 H    PO01    1     127.294 103.191 119.169
HETATM 1870 H    PO01    1     129.022 101.567 115.809
HETATM 1871 H    PO01    1     128.881  99.337 116.688
HETATM 1872 H    PO01    1     129.501  99.049 109.425
HETATM 1873 H    PO01    1     128.188 100.326 109.729
HETATM 1874 H    PO01    1     130.043 102.036 109.161
HETATM 1875 H    PO01    1     130.853 101.943 111.623
HETATM 1876 H    PO01    1     129.464 100.886 111.841
HETATM 1877 H    PO01    1     126.691 105.793 116.631
HETATM 1878 H    PO01    1     125.919 104.184 116.920
HETATM 1879 H    PO01    1     126.723 105.045 118.187
HETATM 1880 H    PO01    1     130.134 104.245 117.192
HETATM 1881 H    PO01    1     129.236 105.817 116.986
HETATM 1882 H    PO01    1     129.025 104.874 118.446
HETATM 1883 H    PO01    1     130.540 104.283 112.652
HETATM 1884 H    PO01    1     130.190 104.768 114.946
HETATM 1885 H    PO01    1     126.551 102.911 114.772
HETATM 1886 H    PO01    1     126.652 102.553 112.450
HETATM 1887 O3   PO01    1     129.600  96.310 121.141
HETATM 1888 C3   PO01    1     127.203  96.230 120.937
HETATM 1889 C3   PO01    1     128.548  96.626 120.194
HETATM 1890 C3   PO01    1     128.603  98.153 119.978
HETATM 1891 O3   PO01    1     127.770  98.714 118.915
HETATM 1892 CR   PO01    1     127.685 101.061 119.321
HETATM 1893 CR   PO01    1     127.712 102.379 118.674
HETATM 1894 CR   PO01    1     128.138 102.632 117.358
HETATM 1895 CR   PO01    1     128.664 101.467 116.699
HETATM 1896 CR   PO01    1     128.561 100.171 117.239
HETATM 1897 CR   PO01    1     127.999  99.977 118.530
HETATM 1898 O3   PO01    1     131.477 100.753 109.492
HETATM 1899 C3   PO01    1     129.125 100.063 109.263
HETATM 1900 C3   PO01    1     130.158 101.122 109.773
HETATM 1901 C3   PO01    1     129.905 101.691 111.172
HETATM 1902 O3   PO01    1     128.995 102.797 111.153
HETATM 1903 C3   PO01    1     126.721 104.759 117.149
HETATM 1904 C3   PO01    1     129.205 104.806 117.388
HETATM 1905 C3   PO01    1     128.054 104.023 116.754
HETATM 1906 CR   PO01    1     129.662 103.958 113.131
HETATM 1907 CR   PO01    1     129.426 104.261 114.490
HETATM 1908 CR   PO01    1     128.291 103.835 115.250
HETATM 1909 CR   PO01    1     127.391 103.205 114.389
HETATM 1910 CR   PO01    1     127.457 102.929 113.030
HETATM 1911 CR   PO01    1     128.685 103.254 112.428
HETATM 1912 H    PO01    1      81.077 107.354 131.389
HETATM 1913 H    PO01    1      82.384 107.596 130.287
HETATM 1914 H    PO01    1      82.725 108.459 132.446
HETATM 1915 H    PO01    1      80.745 110.514 131.584
HETATM 1916 H    PO01    1      82.071 110.907 132.756
HETATM 1917 H    PO01    1      81.346 109.262 135.557
HETATM 1918 H    PO01    1      80.224 110.231  65.924
HETATM 1919 H    PO01    1      77.707 112.324 134.914
HETATM 1920 H    PO01    1      78.451 111.023 133.133
HETATM 1921 H    PO01    1      79.948 117.457  72.654
HETATM 1922 H    PO01    1      80.362 118.555  71.123
HETATM 1923 H    PO01    1      80.806 115.462  71.467
HETATM 1924 H    PO01    1      82.051 116.961  69.335
HETATM 1925 H    PO01    1      80.515 116.543  69.085
HETATM 1926 H    PO01    1      77.702 114.106  65.271
HETATM 1927 H    PO01    1      76.376 112.984  65.095
HETATM 1928 H    PO01    1      76.870 113.707  66.588
HETATM 1929 H    PO01    1      77.005 111.368  67.730
HETATM 1930 H    PO01    1      76.603 110.664  66.115
HETATM 1931 H    PO01    1      77.987 110.122  67.164
HETATM 1932 H    PO01    1      81.671 115.017  66.933
HETATM 1933 H    PO01    1      80.090 114.061  65.487
HETATM 1934 H    PO01    1      78.959 111.684  68.836
HETATM 1935 H    PO01    1      80.328 113.138  70.295
HETATM 1936 O3   PO01    1      83.367 109.814 130.968
HETATM 1937 C3   PO01    1      81.544 108.128 130.773
HETATM 1938 C3   PO01    1      82.340 109.104 131.620
HETATM 1939 C3   PO01    1      81.432 110.062 132.322
HETATM 1940 O3   PO01    1      80.666 109.312 133.286
HETATM 1941 CR   PO01    1      80.538 109.866 135.542
HETATM 1942 CR   PO01    1      79.939 110.484  64.996
HETATM 1943 CR   PO01    1      78.871 111.360  64.740
HETATM 1944 CR   PO01    1      78.407 111.531 135.090
HETATM 1945 CR   PO01    1      78.905 110.859 133.995
HETATM 1946 CR   PO01    1      80.011 110.034 134.234
HETATM 1947 O3   PO01    1      82.327 116.808  71.854
HETATM 1948 C3   PO01    1      80.076 117.504  71.538
HETATM 1949 C3   PO01    1      81.148 116.439  71.156
HETATM 1950 C3   PO01    1      81.355 116.198  69.655
HETATM 1951 O3   PO01    1      81.969 114.955  69.357
HETATM 1952 C3   PO01    1      77.254 113.214  65.682
HETATM 1953 C3   PO01    1      77.431 110.990  66.758
HETATM 1954 C3   PO01    1      78.241 112.049  66.027
HETATM 1955 CR   PO01    1      81.044 114.375  67.259
HETATM 1956 CR   PO01    1      80.158 113.727  66.458
HETATM 1957 CR   PO01    1      79.247 112.703  66.982
HETATM 1958 CR   PO01    1      79.412 112.428  68.405
HETATM 1959 CR   PO01    1      80.280 113.221  69.255
HETATM 1960 CR   PO01    1      81.128 114.164  68.659
HETATM 1961 H    PO01    1     123.648 126.476 129.851
HETATM 1962 H    PO01    1     123.400 126.026 128.199
HETATM 1963 H    PO01    1     121.807 124.342 128.806
HETATM 1964 H    PO01    1     123.086 122.848 130.193
HETATM 1965 H    PO01    1     124.200 124.238 130.580
HETATM 1966 H    PO01    1     124.916 120.964 128.984
HETATM 1967 H    PO01    1     127.238 120.109 129.346
HETATM 1968 H    PO01    1     128.555 124.099 129.344
HETATM 1969 H    PO01    1     126.246 124.807 128.910
HETATM 1970 H    PO01    1     135.691 125.150 135.383
HETATM 1971 H    PO01    1     134.353 125.757 134.465
HETATM 1972 H    PO01    1     133.020 124.435  65.135
HETATM 1973 H    PO01    1     132.438 122.639 135.232
HETATM 1974 H    PO01    1     133.886 123.018 134.147
HETATM 1975 H    PO01    1     129.642 119.498 129.083
HETATM 1976 H    PO01    1     130.658 119.889 130.434
HETATM 1977 H    PO01    1     128.924 119.671 130.809
HETATM 1978 H    PO01    1     131.298 121.089 128.171
HETATM 1979 H    PO01    1     129.677 121.135 127.375
HETATM 1980 H    PO01    1     130.566 122.559 127.869
HETATM 1981 H    PO01    1     129.776 123.326 133.956
HETATM 1982 H    PO01    1     128.737 122.141 132.072
HETATM 1983 H    PO01    1     132.052 122.861 129.735
HETATM 1984 H    PO01    1     133.187 123.800 131.694
HETATM 1985 O3   PO01    1     121.868 125.081 130.906
HETATM 1986 C3   PO01    1     122.934 126.207 129.113
HETATM 1987 C3   PO01    1     122.409 124.855 129.559
HETATM 1988 C3   PO01    1     123.514 123.816 129.814
HETATM 1989 O3   PO01    1     124.204 123.381 128.595
HETATM 1990 CR   PO01    1     125.755 121.579 129.062
HETATM 1991 CR   PO01    1     127.031 121.156 129.291
HETATM 1992 CR   PO01    1     128.135 122.055 129.431
HETATM 1993 CR   PO01    1     127.811 123.431 129.310
HETATM 1994 CR   PO01    1     126.526 123.864 129.044
HETATM 1995 CR   PO01    1     125.442 122.918 128.887
HETATM 1996 O3   PO01    1     134.627 123.236  64.875
HETATM 1997 C3   PO01    1     134.667 125.433 135.490
HETATM 1998 C3   PO01    1     133.758 124.214  64.327
HETATM 1999 C3   PO01    1     133.082 123.433 134.773
HETATM 2000 O3   PO01    1     132.148 124.281 134.010
HETATM 2001 C3   PO01    1     129.686 120.123 130.034
HETATM 2002 C3   PO01    1     130.265 121.606 128.190
HETATM 2003 C3   PO01    1     129.576 121.659 129.633
HETATM 2004 CR   PO01    1     130.267 123.180 133.044
HETATM 2005 CR   PO01    1     129.606 122.584 131.953
HETATM 2006 CR   PO01    1     130.248 122.480 130.749
HETATM 2007 CR   PO01    1     131.561 122.956 130.638
HETATM 2008 CR   PO01    1     132.202 123.542 131.713
HETATM 2009 CR   PO01    1     131.545 123.683 133.001
HETATM 2010 H    PO01    1     130.662 112.642  80.044
HETATM 2011 H    PO01    1     132.378 112.777  80.404
HETATM 2012 H    PO01    1     132.283 114.989  78.881
HETATM 2013 H    PO01    1     132.555 113.800  76.871
HETATM 2014 H    PO01    1     132.434 112.269  77.600
HETATM 2015 H    PO01    1     135.205 115.718  78.000
HETATM 2016 H    PO01    1      65.144 116.355  76.435
HETATM 2017 H    PO01    1      64.595 112.828  74.449
HETATM 2018 H    PO01    1     134.814 112.134  76.153
HETATM 2019 H    PO01    1      71.238 113.916  70.672
HETATM 2020 H    PO01    1      71.042 112.510  69.676
HETATM 2021 H    PO01    1      72.505 111.173  70.869
HETATM 2022 H    PO01    1      71.419 112.853  73.098
HETATM 2023 H    PO01    1      71.987 111.190  73.161
HETATM 2024 H    PO01    1      65.453 116.120  72.344
HETATM 2025 H    PO01    1      64.400 114.818  72.628
HETATM 2026 H    PO01    1      64.191 116.401  73.470
HETATM 2027 H    PO01    1      66.258 117.318  74.514
HETATM 2028 H    PO01    1      67.457 116.187  75.347
HETATM 2029 H    PO01    1      67.589 116.602  73.702
HETATM 2030 H    PO01    1      69.240 111.609  74.883
HETATM 2031 H    PO01    1      67.632 113.319  75.634
HETATM 2032 H    PO01    1      66.895 114.443  71.640
HETATM 2033 H    PO01    1      68.260 112.739  70.979
HETATM 2034 O3   PO01    1     130.539 114.320  78.071
HETATM 2035 C3   PO01    1     131.516 113.432  80.180
HETATM 2036 C3   PO01    1     131.726 114.029  78.743
HETATM 2037 C3   PO01    1     132.699 113.231  77.811
HETATM 2038 O3   PO01    1     134.124 113.295  78.271
HETATM 2039 CR   PO01    1     135.593 115.034  77.363
HETATM 2040 CR   PO01    1      64.829 115.417  76.389
HETATM 2041 CR   PO01    1      65.103 114.733  75.276
HETATM 2042 CR   PO01    1      64.416 113.455  75.181
HETATM 2043 CR   PO01    1     135.269 113.013  76.207
HETATM 2044 CR   PO01    1     135.017 113.813  77.337
HETATM 2045 O3   PO01    1      73.699 112.656  71.734
HETATM 2046 C3   PO01    1      71.817 113.085  70.242
HETATM 2047 C3   PO01    1      72.419 112.199  71.333
HETATM 2048 C3   PO01    1      71.497 111.854  72.564
HETATM 2049 O3   PO01    1      70.090 111.405  72.245
HETATM 2050 C3   PO01    1      64.936 115.642  73.116
HETATM 2051 C3   PO01    1      66.854 116.410  74.442
HETATM 2052 C3   PO01    1      66.042 115.173  74.181
HETATM 2053 CR   PO01    1      68.809 112.220  74.224
HETATM 2054 CR   PO01    1      67.726 113.190  74.623
HETATM 2055 CR   PO01    1      66.971 114.058  73.723
HETATM 2056 CR   PO01    1      67.320 113.894  72.344
HETATM 2057 CR   PO01    1      68.214 112.876  71.958
HETATM 2058 CR   PO01    1      69.012 112.125  72.834
HETATM 2059 H    PO01    1     123.650 127.227  74.881
HETATM 2060 H    PO01    1     125.154 127.268  74.039
HETATM 2061 H    PO01    1     123.254 128.411  72.161
HETATM 2062 H    PO01    1     123.196 126.033  71.156
HETATM 2063 H    PO01    1     124.204 125.504  72.596
HETATM 2064 H    PO01    1     127.491 126.440  71.746
HETATM 2065 H    PO01    1     129.155 125.729  70.320
HETATM 2066 H    PO01    1     126.155 124.766  67.538
HETATM 2067 H    PO01    1     124.605 125.534  69.172
HETATM 2068 H    PO01    1     123.977 127.308 132.397
HETATM 2069 H    PO01    1     125.694 126.870 132.370
HETATM 2070 H    PO01    1     124.799 127.687 135.022
HETATM 2071 H    PO01    1     126.523 129.430 134.724
HETATM 2072 H    PO01    1     126.531 129.159 132.928
HETATM 2073 H    PO01    1     130.571 124.807  68.652
HETATM 2074 H    PO01    1     130.913 124.813  67.031
HETATM 2075 H    PO01    1     130.247 126.293  67.873
HETATM 2076 H    PO01    1     128.798 122.996  68.253
HETATM 2077 H    PO01    1     127.732 123.016  67.059
HETATM 2078 H    PO01    1     129.326 122.910  66.651
HETATM 2079 H    PO01    1     129.263 125.867 134.598
HETATM 2080 H    PO01    1     129.758 124.686  64.958
HETATM 2081 H    PO01    1     127.419 127.310  66.947
HETATM 2082 H    PO01    1     126.786 128.355  64.992
HETATM 2083 O3   PO01    1     121.982 127.231  73.220
HETATM 2084 C3   PO01    1     124.207 127.768  74.129
HETATM 2085 C3   PO01    1     123.356 127.499  72.793
HETATM 2086 C3   PO01    1     123.931 126.312  71.931
HETATM 2087 O3   PO01    1     125.147 126.981  71.451
HETATM 2088 CR   PO01    1     127.273 126.208  70.878
HETATM 2089 CR   PO01    1     128.189 125.782  69.941
HETATM 2090 CR   PO01    1     127.829 125.286  68.671
HETATM 2091 CR   PO01    1     126.480 125.185  68.426
HETATM 2092 CR   PO01    1     125.545 125.624  69.393
HETATM 2093 CR   PO01    1     125.916 126.231  70.609
HETATM 2094 O3   PO01    1     124.181 129.196 133.731
HETATM 2095 C3   PO01    1     124.796 126.917 132.990
HETATM 2096 C3   PO01    1     125.033 128.091 134.025
HETATM 2097 C3   PO01    1     126.427 128.687 133.950
HETATM 2098 O3   PO01    1     127.589 127.738 134.099
HETATM 2099 C3   PO01    1     130.197 125.267  67.776
HETATM 2100 C3   PO01    1     128.649 123.378  67.336
HETATM 2101 C3   PO01    1     128.704 124.962  67.497
HETATM 2102 CR   PO01    1     128.783 126.105 135.455
HETATM 2103 CR   PO01    1     129.103 125.468  64.978
HETATM 2104 CR   PO01    1     128.459 125.801  66.165
HETATM 2105 CR   PO01    1     127.674 126.922  66.099
HETATM 2106 CR   PO01    1     127.349 127.596  64.923
HETATM 2107 CR   PO01    1     127.871 127.191 135.349
HETATM 2108 H    PO01    1     133.821 123.506 112.119
HETATM 2109 H    PO01    1     133.010 123.503 113.621
HETATM 2110 H    PO01    1     132.953 121.319 111.638
HETATM 2111 H    PO01    1     131.241 121.309 114.190
HETATM 2112 H    PO01    1     131.715 119.979 113.320
HETATM 2113 H    PO01    1     128.514 121.984 111.011
HETATM 2114 H    PO01    1     126.256 121.160 111.037
HETATM 2115 H    PO01    1     127.235 118.721 114.385
HETATM 2116 H    PO01    1     129.501 119.441 114.188
HETATM 2117 H    PO01    1     121.811 117.022 103.589
HETATM 2118 H    PO01    1     123.340 117.566 104.206
HETATM 2119 H    PO01    1     121.137 116.844 106.028
HETATM 2120 H    PO01    1     122.718 118.754 106.837
HETATM 2121 H    PO01    1     124.175 117.737 106.765
HETATM 2122 H    PO01    1     125.215 119.175 115.037
HETATM 2123 H    PO01    1     123.605 118.703 114.327
HETATM 2124 H    PO01    1     124.868 117.849 113.837
HETATM 2125 H    PO01    1     123.287 121.034 113.708
HETATM 2126 H    PO01    1     124.838 121.802 114.101
HETATM 2127 H    PO01    1     124.238 121.819 112.446
HETATM 2128 H    PO01    1     124.663 116.409 109.768
HETATM 2129 H    PO01    1     125.793 117.591 111.571
HETATM 2130 H    PO01    1     122.779 120.628 111.300
HETATM 2131 H    PO01    1     122.213 119.654 109.021
HETATM 2132 O3   PO01    1     133.911 121.147 113.547
HETATM 2133 C3   PO01    1     132.870 123.196 112.609
HETATM 2134 C3   PO01    1     132.842 121.655 112.692
HETATM 2135 C3   PO01    1     131.486 121.014 113.189
HETATM 2136 O3   PO01    1     130.416 121.297 112.311
HETATM 2137 CR   PO01    1     128.266 121.246 111.689
HETATM 2138 CR   PO01    1     126.938 120.809 111.749
HETATM 2139 CR   PO01    1     126.451 119.952 112.817
HETATM 2140 CR   PO01    1     127.480 119.418 113.616
HETATM 2141 CR   PO01    1     128.837 119.859 113.567
HETATM 2142 CR   PO01    1     129.163 120.790 112.572
HETATM 2143 O3   PO01    1     122.677 115.479 105.854
HETATM 2144 C3   PO01    1     122.264 117.620 104.434
HETATM 2145 C3   PO01    1     122.248 116.907 105.829
HETATM 2146 C3   PO01    1     123.022 117.715 106.934
HETATM 2147 O3   PO01    1     122.765 117.180 108.225
HETATM 2148 C3   PO01    1     124.638 118.792 114.147
HETATM 2149 C3   PO01    1     124.344 121.193 113.319
HETATM 2150 C3   PO01    1     124.980 119.758 112.945
HETATM 2151 CR   PO01    1     124.313 117.324 110.055
HETATM 2152 CR   PO01    1     124.933 118.007 111.132
HETATM 2153 CR   PO01    1     124.352 119.217 111.632
HETATM 2154 CR   PO01    1     123.257 119.769 110.905
HETATM 2155 CR   PO01    1     122.768 119.145 109.686
HETATM 2156 CR   PO01    1     123.360 117.935 109.257
HETATM 2157 H    PO01    1      81.122  73.185  75.427
HETATM 2158 H    PO01    1      79.889  73.155  74.300
HETATM 2159 H    PO01    1      81.973  71.031  73.758
HETATM 2160 H    PO01    1      81.968  71.938  71.429
HETATM 2161 H    PO01    1      80.958  73.210  71.710
HETATM 2162 H    PO01    1      78.147  73.098  70.969
HETATM 2163 H    PO01    1      76.851  72.756  68.892
HETATM 2164 H    PO01    1      79.141  69.399  68.059
HETATM 2165 H    PO01    1      80.449  69.650  69.950
HETATM 2166 H    PO01    1      75.878  68.444 133.475
HETATM 2167 H    PO01    1      76.823  69.938 132.978
HETATM 2168 H    PO01    1      79.036  68.684 133.104
HETATM 2169 H    PO01    1      78.808  66.125 133.194
HETATM 2170 H    PO01    1      77.125  66.315 133.846
HETATM 2171 H    PO01    1      74.795  70.484  66.692
HETATM 2172 H    PO01    1      75.257  70.050  68.400
HETATM 2173 H    PO01    1      75.029  71.653  68.109
HETATM 2174 H    PO01    1      76.291  72.946  66.532
HETATM 2175 H    PO01    1      77.842  72.570  65.866
HETATM 2176 H    PO01    1      76.308  71.957  65.153
HETATM 2177 H    PO01    1      79.790  68.811 135.715
HETATM 2178 H    PO01    1      79.228  70.659  65.516
HETATM 2179 H    PO01    1      75.627  68.378  66.475
HETATM 2180 H    PO01    1      76.448  66.644  65.008
HETATM 2181 O3   PO01    1      82.929  72.979  73.515
HETATM 2182 C3   PO01    1      80.736  72.550  74.631
HETATM 2183 C3   PO01    1      81.744  72.127  73.556
HETATM 2184 C3   PO01    1      81.213  72.243  72.110
HETATM 2185 O3   PO01    1      80.024  71.440  71.885
HETATM 2186 CR   PO01    1      78.362  72.314  70.341
HETATM 2187 CR   PO01    1      77.616  72.171  69.113
HETATM 2188 CR   PO01    1      77.866  71.102  68.232
HETATM 2189 CR   PO01    1      78.938  70.192  68.640
HETATM 2190 CR   PO01    1      79.706  70.368  69.781
HETATM 2191 CR   PO01    1      79.359  71.404  70.674
HETATM 2192 O3   PO01    1      77.342  68.212 131.950
HETATM 2193 C3   PO01    1      76.769  68.893 133.095
HETATM 2194 C3   PO01    1      78.113  68.146 133.195
HETATM 2195 C3   PO01    1      78.114  66.756 133.844
HETATM 2196 O3   PO01    1      78.622  66.690 135.233
HETATM 2197 C3   PO01    1      75.451  70.751  67.600
HETATM 2198 C3   PO01    1      76.854  72.144  66.136
HETATM 2199 C3   PO01    1      76.944  70.849  67.058
HETATM 2200 CR   PO01    1      78.950  68.771  64.627
HETATM 2201 CR   PO01    1      78.566  69.796  65.497
HETATM 2202 CR   PO01    1      77.306  69.715  66.183
HETATM 2203 CR   PO01    1      76.495  68.551  65.982
HETATM 2204 CR   PO01    1      76.944  67.558  65.091
HETATM 2205 CR   PO01    1      78.127  67.673  64.416
HETATM 2206 H    PO01    1     132.966  69.763  71.266
HETATM 2207 H    PO01    1     132.509  69.161  72.730
HETATM 2208 H    PO01    1     132.752  71.609  73.847
HETATM 2209 H    PO01    1     135.223  71.417  73.636
HETATM 2210 H    PO01    1     135.099  70.128  72.488
HETATM 2211 H    PO01    1     134.274  71.441  76.418
HETATM 2212 H    PO01    1      64.232  71.616  78.280
HETATM 2213 H    PO01    1      66.184  68.244  76.737
HETATM 2214 H    PO01    1      64.761  68.274  74.884
HETATM 2215 H    PO01    1      69.077  78.858  82.300
HETATM 2216 H    PO01    1      68.975  77.202  82.840
HETATM 2217 H    PO01    1      68.373  77.773  79.919
HETATM 2218 H    PO01    1      69.438  75.056  81.105
HETATM 2219 H    PO01    1      69.300  75.536  79.505
HETATM 2220 H    PO01    1      65.705  67.899  79.710
HETATM 2221 H    PO01    1      66.598  68.832  81.007
HETATM 2222 H    PO01    1      64.927  69.245  80.514
HETATM 2223 H    PO01    1      68.528  69.459  79.138
HETATM 2224 H    PO01    1      67.642  68.100  78.523
HETATM 2225 H    PO01    1      68.045  69.502  77.472
HETATM 2226 H    PO01    1      67.591  74.215  77.990
HETATM 2227 H    PO01    1      67.204  71.883  77.527
HETATM 2228 H    PO01    1      66.097  71.222  81.452
HETATM 2229 H    PO01    1      66.455  73.574  81.948
HETATM 2230 O3   PO01    1     133.590  72.200  71.957
HETATM 2231 C3   PO01    1     132.396  70.054  72.193
HETATM 2232 C3   PO01    1     133.216  71.158  72.888
HETATM 2233 C3   PO01    1     134.591  70.550  73.340
HETATM 2234 O3   PO01    1     134.368  69.635  74.395
HETATM 2235 CR   PO01    1     135.039  70.780  76.525
HETATM 2236 CR   PO01    1      64.294  70.796  77.628
HETATM 2237 CR   PO01    1      65.330  69.860  77.822
HETATM 2238 CR   PO01    1      65.435  68.888  76.754
HETATM 2239 CR   PO01    1      64.578  68.920  75.631
HETATM 2240 CR   PO01    1     135.149  69.783  75.520
HETATM 2241 O3   PO01    1      70.367  77.707  80.512
HETATM 2242 C3   PO01    1      68.621  77.867  82.081
HETATM 2243 C3   PO01    1      69.011  77.272  80.645
HETATM 2244 C3   PO01    1      68.827  75.755  80.456
HETATM 2245 O3   PO01    1      67.399  75.426  80.376
HETATM 2246 C3   PO01    1      65.845  68.871  80.149
HETATM 2247 C3   PO01    1      67.666  69.188  78.503
HETATM 2248 C3   PO01    1      66.370  69.901  79.007
HETATM 2249 CR   PO01    1      67.375  73.616  78.755
HETATM 2250 CR   PO01    1      67.140  72.205  78.464
HETATM 2251 CR   PO01    1      66.650  71.345  79.438
HETATM 2252 CR   PO01    1      66.331  71.899  80.702
HETATM 2253 CR   PO01    1      66.630  73.253  81.047
HETATM 2254 CR   PO01    1      67.214  74.094  80.071
HETATM 2255 H    PO01    1      81.398 129.545  91.052
HETATM 2256 H    PO01    1      81.111 131.159  91.786
HETATM 2257 H    PO01    1      83.849 130.140  91.223
HETATM 2258 H    PO01    1      83.816 132.010  89.451
HETATM 2259 H    PO01    1      82.119 132.277  89.799
HETATM 2260 H    PO01    1      80.388 131.556  87.963
HETATM 2261 H    PO01    1      79.996 132.041  85.628
HETATM 2262 H    PO01    1      83.624 130.034  84.656
HETATM 2263 H    PO01    1      84.196 130.104  86.990
HETATM 2264 H    PO01    1      89.182 134.534  79.152
HETATM 2265 H    PO01    1      88.701 133.676  80.501
HETATM 2266 H    PO01    1      86.979 134.430  78.136
HETATM 2267 H    PO01    1      86.422 133.015  80.863
HETATM 2268 H    PO01    1      86.228 132.132  79.344
HETATM 2269 H    PO01    1      80.614 129.085  82.214
HETATM 2270 H    PO01    1      82.140 128.914  83.051
HETATM 2271 H    PO01    1      80.566 128.813  83.995
HETATM 2272 H    PO01    1      79.786 132.484  83.452
HETATM 2273 H    PO01    1      79.619 131.225  82.184
HETATM 2274 H    PO01    1      79.114 130.924  83.825
HETATM 2275 H    PO01    1      83.484 134.652  81.835
HETATM 2276 H    PO01    1      82.117 133.467  83.392
HETATM 2277 H    PO01    1      82.633 129.959  80.986
HETATM 2278 H    PO01    1      83.903 131.195  79.443
HETATM 2279 O3   PO01    1      83.482 132.112  92.074
HETATM 2280 C3   PO01    1      81.815 130.314  91.723
HETATM 2281 C3   PO01    1      83.120 130.989  91.216
HETATM 2282 C3   PO01    1      82.902 131.488  89.758
HETATM 2283 O3   PO01    1      82.706 130.355  88.869
HETATM 2284 CR   PO01    1      81.114 131.322  87.252
HETATM 2285 CR   PO01    1      80.860 131.482  85.877
HETATM 2286 CR   PO01    1      81.727 131.013  84.845
HETATM 2287 CR   PO01    1      82.932 130.494  85.324
HETATM 2288 CR   PO01    1      83.307 130.476  86.648
HETATM 2289 CR   PO01    1      82.376 130.840  87.616
HETATM 2290 O3   PO01    1      87.101 135.370  79.942
HETATM 2291 C3   PO01    1      88.564 133.731  79.417
HETATM 2292 C3   PO01    1      87.099 134.179  79.206
HETATM 2293 C3   PO01    1      86.130 133.129  79.824
HETATM 2294 O3   PO01    1      84.777 133.693  79.717
HETATM 2295 C3   PO01    1      81.126 129.263  83.144
HETATM 2296 C3   PO01    1      79.877 131.439  83.201
HETATM 2297 C3   PO01    1      81.362 130.821  83.385
HETATM 2298 CR   PO01    1      83.273 133.673  81.634
HETATM 2299 CR   PO01    1      82.431 132.976  82.522
HETATM 2300 CR   PO01    1      82.233 131.595  82.328
HETATM 2301 CR   PO01    1      82.757 130.999  81.147
HETATM 2302 CR   PO01    1      83.563 131.669  80.273
HETATM 2303 CR   PO01    1      83.873 133.061  80.503
HETATM 2304 H    PO01    1     125.281 132.498 113.564
HETATM 2305 H    PO01    1     125.023 131.159 112.268
HETATM 2306 H    PO01    1     127.383 130.525 112.316
HETATM 2307 H    PO01    1     128.773 130.901 114.367
HETATM 2308 H    PO01    1     127.781 132.381 114.636
HETATM 2309 H    PO01    1     130.637 130.488 112.733
HETATM 2310 H    PO01    1     133.103 130.607 113.175
HETATM 2311 H    PO01    1     132.523 134.609 114.482
HETATM 2312 H    PO01    1     130.266 134.566 113.807
HETATM 2313 H    PO01    1      65.401 131.015 105.100
HETATM 2314 H    PO01    1      66.349 131.361 106.555
HETATM 2315 H    PO01    1      65.601 128.978 107.438
HETATM 2316 H    PO01    1     135.296 129.825 108.352
HETATM 2317 H    PO01    1     135.372 131.361 107.413
HETATM 2318 H    PO01    1     135.092 134.807 113.316
HETATM 2319 H    PO01    1     134.870 134.655 115.058
HETATM 2320 H    PO01    1      64.604 134.099 114.447
HETATM 2321 H    PO01    1      64.304 131.793 115.488
HETATM 2322 H    PO01    1     134.384 132.220 116.080
HETATM 2323 H    PO01    1     134.619 130.814 115.109
HETATM 2324 H    PO01    1      65.576 129.941 111.265
HETATM 2325 H    PO01    1      64.582 130.528 113.348
HETATM 2326 H    PO01    1     134.076 133.582 111.381
HETATM 2327 H    PO01    1     135.127 133.158 109.506
HETATM 2328 O3   PO01    1     126.071 130.690 113.933
HETATM 2329 C3   PO01    1     125.690 131.670 113.005
HETATM 2330 C3   PO01    1     127.085 131.201 113.098
HETATM 2331 C3   PO01    1     128.270 131.805 113.886
HETATM 2332 O3   PO01    1     129.008 132.536 112.910
HETATM 2333 CR   PO01    1     131.099 131.345 113.096
HETATM 2334 CR   PO01    1     132.468 131.414 113.339
HETATM 2335 CR   PO01    1     133.065 132.626 113.809
HETATM 2336 CR   PO01    1     132.231 133.737 114.021
HETATM 2337 CR   PO01    1     130.828 133.746 113.636
HETATM 2338 CR   PO01    1     130.332 132.555 113.178
HETATM 2339 O3   PO01    1      64.178 128.802 106.251
HETATM 2340 C3   PO01    1      65.946 130.528 105.935
HETATM 2341 C3   PO01    1      65.067 129.701 106.869
HETATM 2342 C3   PO01    1      64.291 130.544 107.922
HETATM 2343 O3   PO01    1      65.215 131.142 108.859
HETATM 2344 C3   PO01    1     135.228 134.103 114.202
HETATM 2345 C3   PO01    1     134.917 131.871 115.261
HETATM 2346 C3   PO01    1     134.604 132.688 113.954
HETATM 2347 CR   PO01    1      64.970 130.806 111.308
HETATM 2348 CR   PO01    1      64.378 131.085 112.525
HETATM 2349 CR   PO01    1     135.190 132.189 112.669
HETATM 2350 CR   PO01    1     134.817 132.860 111.436
HETATM 2351 CR   PO01    1     135.404 132.601 110.245
HETATM 2352 CR   PO01    1      64.658 131.508 110.089
HETATM 2353 H    PO01    1     131.709  72.332  91.129
HETATM 2354 H    PO01    1     132.276  73.833  91.788
HETATM 2355 H    PO01    1     129.405  73.499  90.824
HETATM 2356 H    PO01    1     128.947  73.627  93.312
HETATM 2357 H    PO01    1     130.622  73.251  93.500
HETATM 2358 H    PO01    1     131.165  69.955  91.949
HETATM 2359 H    PO01    1     131.682  68.110  93.238
HETATM 2360 H    PO01    1     129.306  69.416  96.404
HETATM 2361 H    PO01    1     128.672  71.238  95.061
HETATM 2362 H    PO01    1      68.307  67.862  97.342
HETATM 2363 H    PO01    1      67.335  67.832  95.913
HETATM 2364 H    PO01    1      67.022  65.185  96.805
HETATM 2365 H    PO01    1      65.618  67.530  98.095
HETATM 2366 H    PO01    1      64.937  65.795  97.948
HETATM 2367 H    PO01    1     129.315  67.408  97.275
HETATM 2368 H    PO01    1     130.578  66.161  97.723
HETATM 2369 H    PO01    1     130.842  67.847  97.881
HETATM 2370 H    PO01    1     129.337  66.041  94.855
HETATM 2371 H    PO01    1     130.717  66.164  93.827
HETATM 2372 H    PO01    1     130.646  65.018  95.269
HETATM 2373 H    PO01    1     135.228  69.099  96.373
HETATM 2374 H    PO01    1     132.785  69.174  96.391
HETATM 2375 H    PO01    1     132.849  65.011  95.509
HETATM 2376 H    PO01    1     135.138  64.978  95.811
HETATM 2377 O3   PO01    1     130.078  75.262  91.714
HETATM 2378 C3   PO01    1     131.586  73.452  91.050
HETATM 2379 C3   PO01    1     130.181  73.830  91.494
HETATM 2380 C3   PO01    1     129.851  73.189  92.819
HETATM 2381 O3   PO01    1     129.462  71.791  92.571
HETATM 2382 CR   PO01    1     130.715  69.859  92.857
HETATM 2383 CR   PO01    1     131.133  68.782  93.697
HETATM 2384 CR   PO01    1     130.625  68.548  94.952
HETATM 2385 CR   PO01    1     129.763  69.544  95.520
HETATM 2386 CR   PO01    1     129.426  70.670  94.746
HETATM 2387 CR   PO01    1     129.854  70.851  93.424
HETATM 2388 O3   PO01    1      67.659  65.892  98.668
HETATM 2389 C3   PO01    1      67.927  67.111  96.636
HETATM 2390 C3   PO01    1      67.014  66.125  97.376
HETATM 2391 C3   PO01    1      65.530  66.612  97.481
HETATM 2392 O3   PO01    1      64.974  66.944  96.181
HETATM 2393 C3   PO01    1     130.358  67.092  97.241
HETATM 2394 C3   PO01    1     130.411  66.021  94.892
HETATM 2395 C3   PO01    1     130.992  67.194  95.767
HETATM 2396 CR   PO01    1     134.693  68.238  96.317
HETATM 2397 CR   PO01    1     133.274  68.237  96.223
HETATM 2398 CR   PO01    1     132.479  67.016  96.035
HETATM 2399 CR   PO01    1     133.270  65.853  95.804
HETATM 2400 CR   PO01    1     134.652  65.836  95.962
HETATM 2401 CR   PO01    1     135.336  67.042  96.165
HETATM 2402 H    PO01    1      66.120  68.184 119.084
HETATM 2403 H    PO01    1      66.847  67.983 120.625
HETATM 2404 H    PO01    1      66.962  70.659 120.677
HETATM 2405 H    PO01    1      69.079  70.627 119.231
HETATM 2406 H    PO01    1      68.644  69.014 118.770
HETATM 2407 H    PO01    1      70.703  67.350 120.307
HETATM 2408 H    PO01    1      73.116  67.536 119.851
HETATM 2409 H    PO01    1      72.992  71.305 121.455
HETATM 2410 H    PO01    1      70.542  71.297 121.600
HETATM 2411 H    PO01    1      82.467  64.484 122.913
HETATM 2412 H    PO01    1      81.505  64.790 124.304
HETATM 2413 H    PO01    1      80.554  65.219 121.327
HETATM 2414 H    PO01    1      78.667  65.933 123.443
HETATM 2415 H    PO01    1      78.850  64.188 123.232
HETATM 2416 H    PO01    1      74.165  70.393 118.290
HETATM 2417 H    PO01    1      75.870  69.975 118.371
HETATM 2418 H    PO01    1      74.654  68.778 118.212
HETATM 2419 H    PO01    1      74.810  71.695 120.464
HETATM 2420 H    PO01    1      75.296  70.698 121.948
HETATM 2421 H    PO01    1      76.459  71.107 120.686
HETATM 2422 H    PO01    1      78.717  66.902 119.769
HETATM 2423 H    PO01    1      77.239  68.745 119.372
HETATM 2424 H    PO01    1      74.582  67.548 122.221
HETATM 2425 H    PO01    1      76.008  65.690 122.774
HETATM 2426 O3   PO01    1      66.673  70.787 118.536
HETATM 2427 C3   PO01    1      66.270  68.659 119.940
HETATM 2428 C3   PO01    1      67.049  70.024 119.759
HETATM 2429 C3   PO01    1      68.569  69.728 119.608
HETATM 2430 O3   PO01    1      69.129  69.215 120.774
HETATM 2431 CR   PO01    1      71.183  68.197 120.388
HETATM 2432 CR   PO01    1      72.599  68.292 120.247
HETATM 2433 CR   PO01    1      73.298  69.458 120.524
HETATM 2434 CR   PO01    1      72.500  70.487 121.160
HETATM 2435 CR   PO01    1      71.127  70.508 121.250
HETATM 2436 CR   PO01    1      70.442  69.326 120.828
HETATM 2437 O3   PO01    1      80.924  66.716 122.824
HETATM 2438 C3   PO01    1      81.421  64.401 123.268
HETATM 2439 C3   PO01    1      80.488  65.343 122.429
HETATM 2440 C3   PO01    1      78.952  65.146 122.694
HETATM 2441 O3   PO01    1      78.122  65.049 121.530
HETATM 2442 C3   PO01    1      74.894  69.703 118.704
HETATM 2443 C3   PO01    1      75.398  70.851 120.838
HETATM 2444 C3   PO01    1      74.861  69.546 120.304
HETATM 2445 CR   PO01    1      77.836  66.991 120.257
HETATM 2446 CR   PO01    1      76.976  68.117 120.086
HETATM 2447 CR   PO01    1      75.791  68.369 120.756
HETATM 2448 CR   PO01    1      75.372  67.429 121.718
HETATM 2449 CR   PO01    1      76.195  66.305 121.981
HETATM 2450 CR   PO01    1      77.383  66.134 121.272
HETATM 2451 H    PO01    1      79.708 133.380 123.996
HETATM 2452 H    PO01    1      79.822 134.883 124.875
HETATM 2453 H    PO01    1      81.896 132.477 125.130
HETATM 2454 H    PO01    1      82.062 135.232 126.278
HETATM 2455 H    PO01    1      83.194 134.630 125.144
HETATM 2456 H    PO01    1      82.826 131.997 128.637
HETATM 2457 H    PO01    1      83.810 129.759 128.499
HETATM 2458 H    PO01    1      86.363 130.945 125.533
HETATM 2459 H    PO01    1      85.299 133.227 125.408
HETATM 2460 H    PO01    1      78.090 126.730 129.036
HETATM 2461 H    PO01    1      78.909 125.684 127.714
HETATM 2462 H    PO01    1      79.518 123.978 129.650
HETATM 2463 H    PO01    1      81.521 125.338 130.404
HETATM 2464 H    PO01    1      80.735 126.831 129.867
HETATM 2465 H    PO01    1      86.088 128.257 125.141
HETATM 2466 H    PO01    1      87.434 129.109 125.756
HETATM 2467 H    PO01    1      87.246 127.471 126.209
HETATM 2468 H    PO01    1      87.323 130.055 128.080
HETATM 2469 H    PO01    1      86.248 129.361 129.263
HETATM 2470 H    PO01    1      87.378 128.206 128.500
HETATM 2471 H    PO01    1      81.824 126.877 126.366
HETATM 2472 H    PO01    1      83.795 128.187 125.673
HETATM 2473 H    PO01    1      85.632 126.882 129.389
HETATM 2474 H    PO01    1      83.770 125.468 129.766
HETATM 2475 O3   PO01    1      80.474 133.218 126.520
HETATM 2476 C3   PO01    1      80.490 134.090 124.350
HETATM 2477 C3   PO01    1      81.418 133.406 125.451
HETATM 2478 C3   PO01    1      82.533 134.369 125.931
HETATM 2479 O3   PO01    1      83.329 133.859 127.054
HETATM 2480 CR   PO01    1      83.529 131.803 127.855
HETATM 2481 CR   PO01    1      84.097 130.513 127.909
HETATM 2482 CR   PO01    1      85.135 130.192 127.032
HETATM 2483 CR   PO01    1      85.523 131.185 126.145
HETATM 2484 CR   PO01    1      84.962 132.472 126.017
HETATM 2485 CR   PO01    1      83.882 132.705 126.908
HETATM 2486 O3   PO01    1      78.919 125.439 131.151
HETATM 2487 C3   PO01    1      78.396 125.685 128.744
HETATM 2488 C3   PO01    1      79.397 125.102 129.811
HETATM 2489 C3   PO01    1      80.881 125.753 129.680
HETATM 2490 O3   PO01    1      81.440 125.548 128.382
HETATM 2491 C3   PO01    1      86.687 128.445 126.004
HETATM 2492 C3   PO01    1      86.792 129.132 128.339
HETATM 2493 C3   PO01    1      85.809 128.924 127.204
HETATM 2494 CR   PO01    1      82.666 126.863 126.984
HETATM 2495 CR   PO01    1      83.750 127.681 126.544
HETATM 2496 CR   PO01    1      84.893 127.792 127.445
HETATM 2497 CR   PO01    1      84.896 126.977 128.636
HETATM 2498 CR   PO01    1      83.795 126.105 128.902
HETATM 2499 CR   PO01    1      82.619 126.169 128.155
HETATM 2500 H    PO01    1      79.790 134.074  80.408
HETATM 2501 H    PO01    1      79.981 135.754  79.963
HETATM 2502 H    PO01    1      77.563  64.394  80.863
HETATM 2503 H    PO01    1      76.211 134.111  81.593
HETATM 2504 H    PO01    1      77.479 133.128  80.964
HETATM 2505 H    PO01    1      74.420  64.310  79.388
HETATM 2506 H    PO01    1      71.994 135.794  79.563
HETATM 2507 H    PO01    1      72.380 131.652  79.987
HETATM 2508 H    PO01    1      74.780 131.939  79.895
HETATM 2509 H    PO01    1      71.500 129.340  86.868
HETATM 2510 H    PO01    1      70.133 130.421  86.864
HETATM 2511 H    PO01    1      68.669 128.551  86.213
HETATM 2512 H    PO01    1      69.255 128.147  84.025
HETATM 2513 H    PO01    1      70.896 128.952  84.376
HETATM 2514 H    PO01    1      70.399 135.594  81.185
HETATM 2515 H    PO01    1      69.732 135.624  79.638
HETATM 2516 H    PO01    1      68.826 134.777  80.974
HETATM 2517 H    PO01    1      70.175 134.146  77.978
HETATM 2518 H    PO01    1      70.474 132.398  78.260
HETATM 2519 H    PO01    1      68.912 133.154  78.747
HETATM 2520 H    PO01    1      68.199 130.085  81.976
HETATM 2521 H    PO01    1      68.795 131.329  80.154
HETATM 2522 H    PO01    1      71.377 133.670  82.599
HETATM 2523 H    PO01    1      70.691 132.314  84.501
HETATM 2524 O3   PO01    1      78.378 135.069  82.409
HETATM 2525 C3   PO01    1      79.226 134.945  79.991
HETATM 2526 C3   PO01    1      78.035 135.071  81.017
HETATM 2527 C3   PO01    1      76.968 134.044  80.801
HETATM 2528 O3   PO01    1      76.162 134.024  79.605
HETATM 2529 CR   PO01    1      74.000 135.090  79.596
HETATM 2530 CR   PO01    1      72.606 134.984  79.669
HETATM 2531 CR   PO01    1      71.979 133.710  79.862
HETATM 2532 CR   PO01    1      72.805 132.568  79.908
HETATM 2533 CR   PO01    1      74.208 132.750  79.821
HETATM 2534 CR   PO01    1      74.852 133.988  79.744
HETATM 2535 O3   PO01    1      70.321 127.120  86.168
HETATM 2536 C3   PO01    1      70.490 129.400  87.065
HETATM 2537 C3   PO01    1      69.746 128.477  86.099
HETATM 2538 C3   PO01    1      69.867 128.903  84.614
HETATM 2539 O3   PO01    1      69.110 130.193  84.499
HETATM 2540 C3   PO01    1      69.841 134.989  80.489
HETATM 2541 C3   PO01    1      69.926 133.312  78.646
HETATM 2542 C3   PO01    1      70.518 133.607  80.068
HETATM 2543 CR   PO01    1      68.921 130.785  82.190
HETATM 2544 CR   PO01    1      69.251 131.571  81.055
HETATM 2545 CR   PO01    1      70.149 132.699  81.176
HETATM 2546 CR   PO01    1      70.663 132.926  82.459
HETATM 2547 CR   PO01    1      70.275 132.121  83.580
HETATM 2548 CR   PO01    1      69.407 131.027  83.456
HETATM 2549 H    PO01    1      69.959  75.926 113.422
HETATM 2550 H    PO01    1      70.874  75.555 114.840
HETATM 2551 H    PO01    1      68.588  75.063 115.973
HETATM 2552 H    PO01    1      68.126  77.505 116.423
HETATM 2553 H    PO01    1      69.008  77.947 114.934
HETATM 2554 H    PO01    1      71.110  75.072 117.634
HETATM 2555 H    PO01    1      71.266  74.695 119.984
HETATM 2556 H    PO01    1      68.747  77.960 120.651
HETATM 2557 H    PO01    1      68.876  78.510 118.340
HETATM 2558 H    PO01    1      75.390  70.388 126.144
HETATM 2559 H    PO01    1      75.785  70.554 124.321
HETATM 2560 H    PO01    1      77.121  72.487 124.842
HETATM 2561 H    PO01    1      75.306  73.941 125.071
HETATM 2562 H    PO01    1      74.203  72.655 125.696
HETATM 2563 H    PO01    1      69.767  78.351 122.597
HETATM 2564 H    PO01    1      70.324  77.358 124.013
HETATM 2565 H    PO01    1      71.454  77.861 122.735
HETATM 2566 H    PO01    1      68.540  74.836 122.344
HETATM 2567 H    PO01    1      68.751  75.741 123.878
HETATM 2568 H    PO01    1      68.052  76.545 122.576
HETATM 2569 H    PO01    1      74.730  74.859 122.482
HETATM 2570 H    PO01    1      72.907  76.349 121.808
HETATM 2571 H    PO01    1      70.156  73.722 123.515
HETATM 2572 H    PO01    1      72.022  72.332 124.177
HETATM 2573 O3   PO01    1      67.445  75.804 114.698
HETATM 2574 C3   PO01    1      69.945  75.354 114.299
HETATM 2575 C3   PO01    1      68.738  75.807 115.206
HETATM 2576 C3   PO01    1      68.968  77.212 115.778
HETATM 2577 O3   PO01    1      70.176  77.426 116.500
HETATM 2578 CR   PO01    1      70.611  75.708 118.276
HETATM 2579 CR   PO01    1      70.677  75.445 119.714
HETATM 2580 CR   PO01    1      70.141  76.339 120.635
HETATM 2581 CR   PO01    1      69.382  77.383 120.045
HETATM 2582 CR   PO01    1      69.421  77.740 118.697
HETATM 2583 CR   PO01    1      70.164  76.951 117.820
HETATM 2584 O3   PO01    1      76.680  72.575 126.796
HETATM 2585 C3   PO01    1      76.170  70.645 125.358
HETATM 2586 C3   PO01    1      76.281  72.181 125.456
HETATM 2587 C3   PO01    1      75.035  72.912 125.022
HETATM 2588 O3   PO01    1      74.639  72.715 123.690
HETATM 2589 C3   PO01    1      70.423  77.514 122.898
HETATM 2590 C3   PO01    1      68.784  75.798 122.789
HETATM 2591 C3   PO01    1      70.169  76.184 122.172
HETATM 2592 CR   PO01    1      73.782  74.698 122.667
HETATM 2593 CR   PO01    1      72.681  75.523 122.335
HETATM 2594 CR   PO01    1      71.315  75.200 122.627
HETATM 2595 CR   PO01    1      71.143  74.032 123.385
HETATM 2596 CR   PO01    1      72.251  73.203 123.701
HETATM 2597 CR   PO01    1      73.563  73.488 123.338
HETATM 2598 H    PO01    1     124.860  83.529 103.094
HETATM 2599 H    PO01    1     125.153  83.507 104.935
HETATM 2600 H    PO01    1     126.873  85.409 104.399
HETATM 2601 H    PO01    1     128.509  83.779 103.643
HETATM 2602 H    PO01    1     127.257  82.561 103.573
HETATM 2603 H    PO01    1     130.333  82.070 105.754
HETATM 2604 H    PO01    1     130.710  79.865 106.453
HETATM 2605 H    PO01    1     126.547  79.340 107.094
HETATM 2606 H    PO01    1     126.147  81.567 106.205
HETATM 2607 H    PO01    1      64.793  76.334 111.709
HETATM 2608 H    PO01    1      64.365  77.477 110.413
HETATM 2609 H    PO01    1     135.393  78.948 112.608
HETATM 2610 H    PO01    1     133.067  78.418 112.488
HETATM 2611 H    PO01    1     133.426  76.763 111.914
HETATM 2612 H    PO01    1     126.865  76.980 107.848
HETATM 2613 H    PO01    1     128.195  76.182 108.466
HETATM 2614 H    PO01    1     127.879  77.529 109.297
HETATM 2615 H    PO01    1     130.005  77.352 105.322
HETATM 2616 H    PO01    1     129.219  76.003 106.237
HETATM 2617 H    PO01    1     128.240  77.073 105.473
HETATM 2618 H    PO01    1     132.862  76.167 109.067
HETATM 2619 H    PO01    1     131.053  76.068 107.784
HETATM 2620 H    PO01    1     129.751  79.707 109.337
HETATM 2621 H    PO01    1     131.802  79.954 110.448
HETATM 2622 O3   PO01    1     126.727  85.004 102.353
HETATM 2623 C3   PO01    1     125.141  84.136 103.988
HETATM 2624 C3   PO01    1     126.608  84.587 103.705
HETATM 2625 C3   PO01    1     127.658  83.502 104.038
HETATM 2626 O3   PO01    1     127.897  83.245 105.441
HETATM 2627 CR   PO01    1     129.509  81.459 105.999
HETATM 2628 CR   PO01    1     129.792  80.181 106.512
HETATM 2629 CR   PO01    1     128.664  79.327 106.852
HETATM 2630 CR   PO01    1     127.317  79.824 106.724
HETATM 2631 CR   PO01    1     127.099  81.155 106.235
HETATM 2632 CR   PO01    1     128.187  81.944 105.835
HETATM 2633 O3   PO01    1     135.257  77.167 113.708
HETATM 2634 C3   PO01    1      64.639  77.398 111.457
HETATM 2635 C3   PO01    1     135.228  77.861 112.427
HETATM 2636 C3   PO01    1     133.811  77.788 111.850
HETATM 2637 O3   PO01    1     133.736  78.359 110.471
HETATM 2638 C3   PO01    1     127.868  77.174 108.283
HETATM 2639 C3   PO01    1     129.133  77.078 106.035
HETATM 2640 C3   PO01    1     128.910  77.922 107.406
HETATM 2641 CR   PO01    1     132.305  76.985 109.051
HETATM 2642 CR   PO01    1     131.196  76.935 108.194
HETATM 2643 CR   PO01    1     130.160  77.897 108.270
HETATM 2644 CR   PO01    1     130.423  79.003 109.154
HETATM 2645 CR   PO01    1     131.640  79.167 109.810
HETATM 2646 CR   PO01    1     132.563  78.104 109.819
HETATM 2647 H    PO01    1     134.702  66.756  78.940
HETATM 2648 H    PO01    1      64.264  65.649  79.406
HETATM 2649 H    PO01    1     133.157  65.598  80.715
HETATM 2650 H    PO01    1     134.372  64.462  82.574
HETATM 2651 H    PO01    1     135.791  64.337  81.507
HETATM 2652 H    PO01    1      64.884 133.729  81.709
HETATM 2653 H    PO01    1      65.322 131.894  83.113
HETATM 2654 H    PO01    1     132.817 130.973  83.110
HETATM 2655 H    PO01    1     132.533 133.005  82.042
HETATM 2656 H    PO01    1     134.206 121.757  79.826
HETATM 2657 H    PO01    1     134.115 122.193  78.158
HETATM 2658 H    PO01    1     132.835 123.639  79.704
HETATM 2659 H    PO01    1     135.587 124.682  80.523
HETATM 2660 H    PO01    1     134.600 123.668  81.701
HETATM 2661 H    PO01    1      65.759 129.400  84.005
HETATM 2662 H    PO01    1      65.486 130.789  84.971
HETATM 2663 H    PO01    1      65.051 129.355  85.709
HETATM 2664 H    PO01    1     134.558 129.625  86.262
HETATM 2665 H    PO01    1     134.865 131.344  85.940
HETATM 2666 H    PO01    1     133.446 130.711  85.388
HETATM 2667 H    PO01    1     132.691 126.320  83.669
HETATM 2668 H    PO01    1     133.361 128.076  84.929
HETATM 2669 H    PO01    1      64.422 129.183  81.945
HETATM 2670 H    PO01    1     135.513 127.258  80.689
HETATM 2671 O3   PO01    1     134.692  66.646  81.462
HETATM 2672 C3   PO01    1     134.837  65.734  79.273
HETATM 2673 C3   PO01    1     134.233  65.548  80.717
HETATM 2674 C3   PO01    1     134.697  64.314  81.531
HETATM 2675 O3   PO01    1     134.189 134.761  81.064
HETATM 2676 CR   PO01    1     135.801 133.239  82.191
HETATM 2677 CR   PO01    1      64.380 132.072  82.946
HETATM 2678 CR   PO01    1     134.953 131.261  83.403
HETATM 2679 CR   PO01    1     133.689 131.583  82.911
HETATM 2680 CR   PO01    1     133.490 132.743  82.253
HETATM 2681 CR   PO01    1     134.496 133.656  81.861
HETATM 2682 O3   PO01    1     134.058 124.796  78.415
HETATM 2683 C3   PO01    1     134.567 122.479  79.101
HETATM 2684 C3   PO01    1     133.932 123.863  79.519
HETATM 2685 C3   PO01    1     134.622 124.433  80.842
HETATM 2686 O3   PO01    1     133.705 125.471  81.266
HETATM 2687 C3   PO01    1      65.060 129.862  84.742
HETATM 2688 C3   PO01    1     134.490 130.442  85.587
HETATM 2689 C3   PO01    1     135.251 130.028  84.282
HETATM 2690 CR   PO01    1     133.482 126.832  83.287
HETATM 2691 CR   PO01    1     133.803 127.950  84.046
HETATM 2692 CR   PO01    1     134.764 128.826  83.558
HETATM 2693 CR   PO01    1     135.424 128.550  82.324
HETATM 2694 CR   PO01    1     135.142 127.391  81.609
HETATM 2695 CR   PO01    1     134.131 126.521  82.045
HETATM 2696 H    PO01    1      75.804 134.270 107.083
HETATM 2697 H    PO01    1      75.238 134.491 108.633
HETATM 2698 H    PO01    1      74.341  65.183 107.270
HETATM 2699 H    PO01    1      75.770  66.404 108.757
HETATM 2700 H    PO01    1      76.543  64.884 109.276
HETATM 2701 H    PO01    1      74.902  66.954 111.537
HETATM 2702 H    PO01    1      76.184  66.747 113.539
HETATM 2703 H    PO01    1      75.952 134.156 113.246
HETATM 2704 H    PO01    1      74.869 134.450 111.025
HETATM 2705 H    PO01    1      75.516 127.461 116.262
HETATM 2706 H    PO01    1      76.344 128.868 117.062
HETATM 2707 H    PO01    1      74.231 128.985 118.582
HETATM 2708 H    PO01    1      73.159 130.475 116.783
HETATM 2709 H    PO01    1      74.546 130.100 115.737
HETATM 2710 H    PO01    1      78.253  65.755 114.825
HETATM 2711 H    PO01    1      78.390  64.450 116.139
HETATM 2712 H    PO01    1      78.487 135.715 114.403
HETATM 2713 H    PO01    1      75.843  65.156 117.219
HETATM 2714 H    PO01    1      76.283  66.417 116.119
HETATM 2715 H    PO01    1      74.757  65.599 115.903
HETATM 2716 H    PO01    1      73.284 133.010 116.455
HETATM 2717 H    PO01    1      73.881 134.973 115.447
HETATM 2718 H    PO01    1      78.004 133.796 115.582
HETATM 2719 H    PO01    1      77.324 131.698 116.768
HETATM 2720 O3   PO01    1      76.496  65.099 106.792
HETATM 2721 C3   PO01    1      75.061 134.824 107.607
HETATM 2722 C3   PO01    1      75.316  64.703 107.539
HETATM 2723 C3   PO01    1      75.643  65.398 108.936
HETATM 2724 O3   PO01    1      74.512  65.011 109.814
HETATM 2725 CR   PO01    1      75.184  66.010 111.846
HETATM 2726 CR   PO01    1      75.870  65.888 113.116
HETATM 2727 CR   PO01    1      76.083  64.630 113.679
HETATM 2728 CR   PO01    1      75.820 135.157 112.890
HETATM 2729 CR   PO01    1      75.133 135.277 111.673
HETATM 2730 CR   PO01    1      74.980  64.902 111.097
HETATM 2731 O3   PO01    1      73.179 127.909 117.118
HETATM 2732 C3   PO01    1      75.614 128.072 117.182
HETATM 2733 C3   PO01    1      74.272 128.732 117.465
HETATM 2734 C3   PO01    1      74.181 130.160 116.752
HETATM 2735 O3   PO01    1      74.924 131.165 117.507
HETATM 2736 C3   PO01    1      78.000  64.726 115.142
HETATM 2737 C3   PO01    1      75.782  65.472 116.138
HETATM 2738 C3   PO01    1      76.486  64.438 115.152
HETATM 2739 CR   PO01    1      74.295 133.197 116.338
HETATM 2740 CR   PO01    1      74.669 134.356 115.760
HETATM 2741 CR   PO01    1      76.039 134.756 115.670
HETATM 2742 CR   PO01    1      76.993 133.675 115.918
HETATM 2743 CR   PO01    1      76.570 132.451 116.460
HETATM 2744 CR   PO01    1      75.230 132.297 116.832
HETATM 2745 H    PO01    1      94.058  83.446 127.568
HETATM 2746 H    PO01    1      95.432  82.407 127.434
HETATM 2747 H    PO01    1      92.747  81.436 128.410
HETATM 2748 H    PO01    1      94.092  79.370 128.923
HETATM 2749 H    PO01    1      95.353  79.903 127.798
HETATM 2750 H    PO01    1      95.210  77.981 125.062
HETATM 2751 H    PO01    1      95.458  75.595 124.985
HETATM 2752 H    PO01    1      92.425  75.225 127.776
HETATM 2753 H    PO01    1      92.166  77.587 128.007
HETATM 2754 H    PO01    1      86.758  71.217 130.657
HETATM 2755 H    PO01    1      88.346  70.678 130.513
HETATM 2756 H    PO01    1      88.987  73.268 130.063
HETATM 2757 H    PO01    1      87.932  73.170 127.699
HETATM 2758 H    PO01    1      87.040  71.913 128.070
HETATM 2759 H    PO01    1      95.470  73.398 124.415
HETATM 2760 H    PO01    1      94.159  72.084 124.695
HETATM 2761 H    PO01    1      93.839  73.608 124.007
HETATM 2762 H    PO01    1      96.224  73.305 126.580
HETATM 2763 H    PO01    1      95.289  73.718 127.959
HETATM 2764 H    PO01    1      95.150  72.085 127.334
HETATM 2765 H    PO01    1      91.041  71.585 129.291
HETATM 2766 H    PO01    1      93.190  72.571 128.747
HETATM 2767 H    PO01    1      91.740  73.085 124.821
HETATM 2768 H    PO01    1      89.573  72.271 125.492
HETATM 2769 O3   PO01    1      94.352  81.697 129.578
HETATM 2770 C3   PO01    1      94.340  82.431 127.323
HETATM 2771 C3   PO01    1      93.863  81.341 128.327
HETATM 2772 C3   PO01    1      94.325  79.911 128.040
HETATM 2773 O3   PO01    1      93.563  79.371 126.936
HETATM 2774 CR   PO01    1      94.646  77.400 125.732
HETATM 2775 CR   PO01    1      94.821  75.984 125.655
HETATM 2776 CR   PO01    1      93.883  75.161 126.301
HETATM 2777 CR   PO01    1      92.974  75.763 127.191
HETATM 2778 CR   PO01    1      92.840  77.162 127.376
HETATM 2779 CR   PO01    1      93.725  77.993 126.691
HETATM 2780 O3   PO01    1      86.968  73.733 130.097
HETATM 2781 C3   PO01    1      87.752  71.527 130.785
HETATM 2782 C3   PO01    1      88.011  72.750 129.838
HETATM 2783 C3   PO01    1      87.961  72.322 128.357
HETATM 2784 O3   PO01    1      88.977  71.368 127.969
HETATM 2785 C3   PO01    1      94.409  73.122 124.734
HETATM 2786 C3   PO01    1      95.283  73.123 127.082
HETATM 2787 C3   PO01    1      94.054  73.609 126.211
HETATM 2788 CR   PO01    1      91.243  72.019 128.361
HETATM 2789 CR   PO01    1      92.484  72.534 128.013
HETATM 2790 CR   PO01    1      92.764  72.948 126.662
HETATM 2791 CR   PO01    1      91.647  72.819 125.742
HETATM 2792 CR   PO01    1      90.373  72.336 126.154
HETATM 2793 CR   PO01    1      90.157  71.953 127.503
HETATM 2794 H    PO01    1      79.421  72.447 114.209
HETATM 2795 H    PO01    1      81.109  72.419 113.781
HETATM 2796 H    PO01    1      78.890  72.869 111.969
HETATM 2797 H    PO01    1      81.853  72.713 111.153
HETATM 2798 H    PO01    1      81.280  74.278 111.718
HETATM 2799 H    PO01    1      81.547  75.687 109.320
HETATM 2800 H    PO01    1      80.376  77.700 108.584
HETATM 2801 H    PO01    1      76.696  75.701 108.550
HETATM 2802 H    PO01    1      77.754  73.778 109.703
HETATM 2803 H    PO01    1      84.787  80.278 103.513
HETATM 2804 H    PO01    1      83.728  81.641 103.195
HETATM 2805 H    PO01    1      84.156  82.613 105.142
HETATM 2806 H    PO01    1      83.834  80.844 106.960
HETATM 2807 H    PO01    1      83.856  79.700 105.669
HETATM 2808 H    PO01    1      75.907  77.367 107.043
HETATM 2809 H    PO01    1      76.517  78.635 106.041
HETATM 2810 H    PO01    1      77.218  76.992 105.947
HETATM 2811 H    PO01    1      77.524  78.727 109.841
HETATM 2812 H    PO01    1      76.672  79.769 108.603
HETATM 2813 H    PO01    1      75.996  78.326 109.097
HETATM 2814 H    PO01    1      80.979  79.144 104.488
HETATM 2815 H    PO01    1      79.308  77.826 105.441
HETATM 2816 H    PO01    1      79.250  80.296 108.785
HETATM 2817 H    PO01    1      80.866  81.795 107.848
HETATM 2818 O3   PO01    1      80.062  71.174 111.921
HETATM 2819 C3   PO01    1      80.119  72.903 113.629
HETATM 2820 C3   PO01    1      79.951  72.603 112.125
HETATM 2821 C3   PO01    1      80.988  73.359 111.242
HETATM 2822 O3   PO01    1      80.400  73.433 109.959
HETATM 2823 CR   PO01    1      80.534  75.655 109.179
HETATM 2824 CR   PO01    1      79.862  76.813 108.708
HETATM 2825 CR   PO01    1      78.487  76.837 108.428
HETATM 2826 CR   PO01    1      77.721  75.712 108.825
HETATM 2827 CR   PO01    1      78.341  74.554 109.407
HETATM 2828 CR   PO01    1      79.742  74.516 109.503
HETATM 2829 O3   PO01    1      85.835  81.620 105.845
HETATM 2830 C3   PO01    1      84.712  81.341 103.643
HETATM 2831 C3   PO01    1      84.608  81.629 105.150
HETATM 2832 C3   PO01    1      83.605  80.756 105.906
HETATM 2833 O3   PO01    1      82.278  81.196 105.570
HETATM 2834 C3   PO01    1      76.828  77.727 106.598
HETATM 2835 C3   PO01    1      76.997  78.738 108.893
HETATM 2836 C3   PO01    1      77.876  78.039 107.770
HETATM 2837 CR   PO01    1      80.676  79.404 105.427
HETATM 2838 CR   PO01    1      79.672  78.635 106.028
HETATM 2839 CR   PO01    1      78.972  78.972 107.228
HETATM 2840 CR   PO01    1      79.524  80.174 107.845
HETATM 2841 CR   PO01    1      80.565  80.978 107.318
HETATM 2842 CR   PO01    1      81.166  80.550 106.111
HETATM 2843 H    PO01    1      88.527  83.284  92.597
HETATM 2844 H    PO01    1      88.045  84.252  91.346
HETATM 2845 H    PO01    1      86.301  84.653  92.816
HETATM 2846 H    PO01    1      84.283  83.585  92.032
HETATM 2847 H    PO01    1      85.181  82.755  90.977
HETATM 2848 H    PO01    1      82.507  84.629  91.003
HETATM 2849 H    PO01    1      80.875  84.530  89.345
HETATM 2850 H    PO01    1      83.732  84.740  86.320
HETATM 2851 H    PO01    1      85.403  84.736  87.971
HETATM 2852 H    PO01    1      86.245  80.661  80.987
HETATM 2853 H    PO01    1      87.041  80.936  82.383
HETATM 2854 H    PO01    1      84.903  81.298  83.526
HETATM 2855 H    PO01    1      83.656  80.684  80.807
HETATM 2856 H    PO01    1      83.716  82.319  81.613
HETATM 2857 H    PO01    1      79.226  85.112  87.613
HETATM 2858 H    PO01    1      78.943  84.248  86.053
HETATM 2859 H    PO01    1      79.472  83.429  87.491
HETATM 2860 H    PO01    1      80.331  86.362  85.275
HETATM 2861 H    PO01    1      80.727  86.966  86.898
HETATM 2862 H    PO01    1      81.896  86.509  85.822
HETATM 2863 H    PO01    1      82.793  80.791  84.793
HETATM 2864 H    PO01    1      82.055  82.184  86.629
HETATM 2865 H    PO01    1      80.457  84.711  83.749
HETATM 2866 H    PO01    1      81.049  83.260  82.004
HETATM 2867 O3   PO01    1      86.080  82.719  93.655
HETATM 2868 C3   PO01    1      87.774  83.387  91.853
HETATM 2869 C3   PO01    1      86.368  83.618  92.531
HETATM 2870 C3   PO01    1      85.237  83.678  91.498
HETATM 2871 O3   PO01    1      85.143  84.856  90.682
HETATM 2872 CR   PO01    1      82.824  84.654  90.016
HETATM 2873 CR   PO01    1      81.836  84.516  89.022
HETATM 2874 CR   PO01    1      82.138  84.559  87.624
HETATM 2875 CR   PO01    1      83.470  84.582  87.301
HETATM 2876 CR   PO01    1      84.465  84.705  88.280
HETATM 2877 CR   PO01    1      84.198  84.705  89.655
HETATM 2878 O3   PO01    1      85.030  79.488  82.693
HETATM 2879 C3   PO01    1      86.202  81.318  81.798
HETATM 2880 C3   PO01    1      84.900  80.884  82.550
HETATM 2881 C3   PO01    1      83.644  81.240  81.736
HETATM 2882 O3   PO01    1      82.388  80.949  82.444
HETATM 2883 C3   PO01    1      79.565  84.367  86.950
HETATM 2884 C3   PO01    1      80.981  86.204  86.161
HETATM 2885 C3   PO01    1      81.086  84.669  86.517
HETATM 2886 CR   PO01    1      82.301  81.606  84.660
HETATM 2887 CR   PO01    1      81.893  82.458  85.680
HETATM 2888 CR   PO01    1      81.324  83.708  85.384
HETATM 2889 CR   PO01    1      80.992  83.896  84.003
HETATM 2890 CR   PO01    1      81.328  83.058  82.966
HETATM 2891 CR   PO01    1      81.978  81.878  83.326
HETATM 2892 H    PO01    1      93.162  64.789  95.528
HETATM 2893 H    PO01    1      94.404  64.691  94.352
HETATM 2894 H    PO01    1      95.093  66.988  96.012
HETATM 2895 H    PO01    1      94.088  64.634  97.631
HETATM 2896 H    PO01    1      93.431  66.264  97.724
HETATM 2897 H    PO01    1      95.431  67.976 100.441
HETATM 2898 H    PO01    1      94.664  67.756 102.791
HETATM 2899 H    PO01    1      94.295 135.219 102.081
HETATM 2900 H    PO01    1      94.763 135.549  99.776
HETATM 2901 H    PO01    1      89.232  74.249 105.338
HETATM 2902 H    PO01    1      89.359  72.620 105.897
HETATM 2903 H    PO01    1      88.812  72.489 103.704
HETATM 2904 H    PO01    1      91.684  71.693 103.168
HETATM 2905 H    PO01    1      90.267  71.050 102.466
HETATM 2906 H    PO01    1      92.965 134.925 104.085
HETATM 2907 H    PO01    1      91.771  64.313 104.765
HETATM 2908 H    PO01    1      91.945 135.764 103.065
HETATM 2909 H    PO01    1      95.040  64.412 104.829
HETATM 2910 H    PO01    1      95.042  66.145 104.944
HETATM 2911 H    PO01    1      93.850  65.233 106.005
HETATM 2912 H    PO01    1      90.193  68.715 102.172
HETATM 2913 H    PO01    1      91.403  66.601 102.149
HETATM 2914 H    PO01    1      92.935  67.220 105.940
HETATM 2915 H    PO01    1      91.655  69.287 106.089
HETATM 2916 O3   PO01    1      96.149  65.293  95.841
HETATM 2917 C3   PO01    1      93.887  65.426  95.062
HETATM 2918 C3   PO01    1      94.921  65.942  96.137
HETATM 2919 C3   PO01    1      94.380  65.682  97.587
HETATM 2920 O3   PO01    1      95.395  66.115  98.587
HETATM 2921 CR   PO01    1      95.201  67.008 100.829
HETATM 2922 CR   PO01    1      94.604  66.909 102.137
HETATM 2923 CR   PO01    1      94.149  65.619 102.599
HETATM 2924 CR   PO01    1      94.400  64.488 101.726
HETATM 2925 CR   PO01    1      94.817  64.651 100.377
HETATM 2926 CR   PO01    1      95.124  65.934  99.913
HETATM 2927 O3   PO01    1      90.248  73.772 102.880
HETATM 2928 C3   PO01    1      89.875  73.318 105.245
HETATM 2929 C3   PO01    1      89.848  72.784 103.807
HETATM 2930 C3   PO01    1      90.643  71.500 103.371
HETATM 2931 O3   PO01    1      90.379  70.418 104.323
HETATM 2932 C3   PO01    1      92.501  64.198 103.966
HETATM 2933 C3   PO01    1      94.362  65.298 104.991
HETATM 2934 C3   PO01    1      93.374  65.485 103.827
HETATM 2935 CR   PO01    1      90.877  68.401 102.975
HETATM 2936 CR   PO01    1      91.559  67.206 102.940
HETATM 2937 CR   PO01    1      92.466  66.767 103.943
HETATM 2938 CR   PO01    1      92.420  67.546 105.135
HETATM 2939 CR   PO01    1      91.642  68.726 105.219
HETATM 2940 CR   PO01    1      90.979  69.235 104.112
HETATM 2941 H    PO01    1      64.307  72.302  96.229
HETATM 2942 H    PO01    1      64.603  71.054  97.427
HETATM 2943 H    PO01    1      66.195  73.066  98.454
HETATM 2944 H    PO01    1      66.145  73.915  95.577
HETATM 2945 H    PO01    1      67.499  74.152  96.652
HETATM 2946 H    PO01    1      68.022  75.923  98.344
HETATM 2947 H    PO01    1      68.852  78.168  98.212
HETATM 2948 H    PO01    1      65.425  79.379  96.063
HETATM 2949 H    PO01    1      64.645  77.084  96.109
HETATM 2950 H    PO01    1      76.033  78.474  95.673
HETATM 2951 H    PO01    1      76.941  77.760  96.979
HETATM 2952 H    PO01    1      76.331  80.087  97.269
HETATM 2953 H    PO01    1      74.037  80.465  98.345
HETATM 2954 H    PO01    1      73.699  78.807  98.041
HETATM 2955 H    PO01    1      67.609  82.337  96.076
HETATM 2956 H    PO01    1      67.108  80.864  95.306
HETATM 2957 H    PO01    1      65.993  81.593  96.398
HETATM 2958 H    PO01    1      67.895  81.867  98.943
HETATM 2959 H    PO01    1      66.548  80.887  98.854
HETATM 2960 H    PO01    1      68.144  80.261  99.288
HETATM 2961 H    PO01    1      71.659  78.855  94.948
HETATM 2962 H    PO01    1      69.222  79.336  95.146
HETATM 2963 H    PO01    1      69.996  82.098  98.175
HETATM 2964 H    PO01    1      72.301  81.798  97.814
HETATM 2965 O3   PO01    1      67.079  71.752  96.999
HETATM 2966 C3   PO01    1      64.630  72.209  97.313
HETATM 2967 C3   PO01    1      66.101  72.736  97.448
HETATM 2968 C3   PO01    1      66.424  74.056  96.644
HETATM 2969 O3   PO01    1      65.661  75.208  97.168
HETATM 2970 CR   PO01    1      67.556  76.664  97.771
HETATM 2971 CR   PO01    1      68.010  77.967  97.706
HETATM 2972 CR   PO01    1      67.249  79.014  97.136
HETATM 2973 CR   PO01    1      66.057  78.642  96.414
HETATM 2974 CR   PO01    1      65.544  77.342  96.429
HETATM 2975 CR   PO01    1      66.313  76.380  97.143
HETATM 2976 O3   PO01    1      76.200  79.067  98.975
HETATM 2977 C3   PO01    1      75.947  78.094  96.704
HETATM 2978 C3   PO01    1      75.669  79.284  97.611
HETATM 2979 C3   PO01    1      74.156  79.659  97.588
HETATM 2980 O3   PO01    1      73.475  80.042  96.316
HETATM 2981 C3   PO01    1      67.104  81.390  96.212
HETATM 2982 C3   PO01    1      67.582  80.873  98.699
HETATM 2983 C3   PO01    1      67.835  80.466  97.209
HETATM 2984 CR   PO01    1      71.303  79.504  95.695
HETATM 2985 CR   PO01    1      69.933  79.781  95.789
HETATM 2986 CR   PO01    1      69.369  80.558  96.859
HETATM 2987 CR   PO01    1      70.331  81.384  97.533
HETATM 2988 CR   PO01    1      71.684  81.215  97.300
HETATM 2989 CR   PO01    1      72.216  80.226  96.444
HETATM 2990 H    PO01    1      96.115  77.064 104.316
HETATM 2991 H    PO01    1      96.729  76.551 102.810
HETATM 2992 H    PO01    1      97.791  78.608 102.584
HETATM 2993 H    PO01    1      95.635  79.968 102.405
HETATM 2994 H    PO01    1      94.969  78.861 103.623
HETATM 2995 H    PO01    1      93.569  76.068 101.674
HETATM 2996 H    PO01    1      91.333  75.892 101.006
HETATM 2997 H    PO01    1      91.055  80.081 101.067
HETATM 2998 H    PO01    1      93.484  80.129 101.325
HETATM 2999 H    PO01    1      83.162  75.164 107.046
HETATM 3000 H    PO01    1      84.399  74.355 106.252
HETATM 3001 H    PO01    1      82.857  76.827 105.273
HETATM 3002 H    PO01    1      84.720  77.312 103.762
HETATM 3003 H    PO01    1      84.187  75.798 103.257
HETATM 3004 H    PO01    1      89.407  80.038  99.625
HETATM 3005 H    PO01    1      87.909  79.166  99.476
HETATM 3006 H    PO01    1      88.534  79.719 101.022
HETATM 3007 H    PO01    1      88.626  77.258  98.509
HETATM 3008 H    PO01    1      90.196  77.935  98.341
HETATM 3009 H    PO01    1      90.054  76.355  99.132
HETATM 3010 H    PO01    1      87.717  77.330 104.703
HETATM 3011 H    PO01    1      89.224  78.557 103.064
HETATM 3012 H    PO01    1      87.775  75.732 100.214
HETATM 3013 H    PO01    1      86.376  74.678 101.900
HETATM 3014 O3   PO01    1      97.360  79.383 104.443
HETATM 3015 C3   PO01    1      96.976  77.108 103.701
HETATM 3016 C3   PO01    1      97.052  78.576 103.313
HETATM 3017 C3   PO01    1      95.642  78.934 102.720
HETATM 3018 O3   PO01    1      95.205  78.076 101.657
HETATM 3019 CR   PO01    1      93.103  76.909 101.557
HETATM 3020 CR   PO01    1      91.717  76.795 101.217
HETATM 3021 CR   PO01    1      90.931  78.026 100.968
HETATM 3022 CR   PO01    1      91.613  79.250 101.195
HETATM 3023 CR   PO01    1      92.992  79.324 101.448
HETATM 3024 CR   PO01    1      93.796  78.135 101.583
HETATM 3025 O3   PO01    1      84.404  77.182 106.500
HETATM 3026 C3   PO01    1      83.543  74.900 106.002
HETATM 3027 C3   PO01    1      83.802  76.308 105.395
HETATM 3028 C3   PO01    1      84.737  76.255 104.080
HETATM 3029 O3   PO01    1      86.024  75.580 104.268
HETATM 3030 C3   PO01    1      88.803  79.241 100.086
HETATM 3031 C3   PO01    1      89.568  77.348  99.028
HETATM 3032 C3   PO01    1      89.475  77.953 100.481
HETATM 3033 CR   PO01    1      87.765  77.071 103.740
HETATM 3034 CR   PO01    1      88.610  77.681 102.807
HETATM 3035 CR   PO01    1      88.583  77.229 101.488
HETATM 3036 CR   PO01    1      87.710  76.125 101.139
HETATM 3037 CR   PO01    1      86.933  75.432 102.149
HETATM 3038 CR   PO01    1      86.972  75.978 103.431
HETATM 3039 H    PO01    1      87.526  78.315 121.916
HETATM 3040 H    PO01    1      87.840  78.124 123.678
HETATM 3041 H    PO01    1      85.216  78.831 122.418
HETATM 3042 H    PO01    1      86.831  79.940 124.703
HETATM 3043 H    PO01    1      85.254  80.413 124.229
HETATM 3044 H    PO01    1      85.261  83.064 122.877
HETATM 3045 H    PO01    1      83.614  83.377 121.021
HETATM 3046 H    PO01    1      86.143  80.888 118.651
HETATM 3047 H    PO01    1      87.503  80.438 120.488
HETATM 3048 H    PO01    1      81.544  73.832 115.549
HETATM 3049 H    PO01    1      80.623  75.272 115.930
HETATM 3050 H    PO01    1      81.890  76.298 113.836
HETATM 3051 H    PO01    1      83.909  76.743 114.910
HETATM 3052 H    PO01    1      83.697  75.697 116.116
HETATM 3053 H    PO01    1      82.774  84.083 119.006
HETATM 3054 H    PO01    1      81.938  83.094 117.798
HETATM 3055 H    PO01    1      81.897  82.644 119.468
HETATM 3056 H    PO01    1      85.365  83.761 117.755
HETATM 3057 H    PO01    1      85.442  82.261 116.843
HETATM 3058 H    PO01    1      84.241  83.362 116.533
HETATM 3059 H    PO01    1      82.428  79.451 114.988
HETATM 3060 H    PO01    1      83.166  81.449 115.846
HETATM 3061 H    PO01    1      83.339  79.810 119.739
HETATM 3062 H    PO01    1      82.821  77.690 118.721
HETATM 3063 O3   PO01    1      85.121  77.853 124.292
HETATM 3064 C3   PO01    1      87.166  77.898 122.842
HETATM 3065 C3   PO01    1      85.862  78.666 123.275
HETATM 3066 C3   PO01    1      86.199  80.080 123.823
HETATM 3067 O3   PO01    1      86.931  81.043 123.014
HETATM 3068 CR   PO01    1      85.240  82.509 121.986
HETATM 3069 CR   PO01    1      84.472  82.789 120.814
HETATM 3070 CR   PO01    1      84.694  82.100 119.609
HETATM 3071 CR   PO01    1      85.875  81.293 119.516
HETATM 3072 CR   PO01    1      86.635  80.981 120.674
HETATM 3073 CR   PO01    1      86.250  81.447 121.901
HETATM 3074 O3   PO01    1      83.112  74.554 113.841
HETATM 3075 C3   PO01    1      81.105  74.770 115.120
HETATM 3076 C3   PO01    1      82.249  75.527 114.487
HETATM 3077 C3   PO01    1      83.085  76.312 115.469
HETATM 3078 O3   PO01    1      82.230  77.270 116.150
HETATM 3079 C3   PO01    1      82.533  83.090 118.694
HETATM 3080 C3   PO01    1      84.763  82.958 117.334
HETATM 3081 C3   PO01    1      83.770  82.290 118.402
HETATM 3082 CR   PO01    1      82.691  79.487 115.950
HETATM 3083 CR   PO01    1      83.100  80.684 116.479
HETATM 3084 CR   PO01    1      83.385  80.868 117.852
HETATM 3085 CR   PO01    1      83.294  79.738 118.704
HETATM 3086 CR   PO01    1      83.095  78.475 118.094
HETATM 3087 CR   PO01    1      82.812  78.334 116.740
HETATM 3088 H    PO01    1      88.441  87.870 111.166
HETATM 3089 H    PO01    1      89.201  88.322 109.780
HETATM 3090 H    PO01    1      87.904  86.466 108.551
HETATM 3091 H    PO01    1      88.990  85.252 110.972
HETATM 3092 H    PO01    1      89.969  85.786 109.600
HETATM 3093 H    PO01    1      86.331  83.609 108.416
HETATM 3094 H    PO01    1      84.964  81.984 109.348
HETATM 3095 H    PO01    1      88.019  80.893 112.099
HETATM 3096 H    PO01    1      89.500  82.248 110.990
HETATM 3097 H    PO01    1      87.867  72.098 112.340
HETATM 3098 H    PO01    1      87.353  73.195 113.699
HETATM 3099 H    PO01    1      85.338  73.787 112.798
HETATM 3100 H    PO01    1      85.815  74.377 110.227
HETATM 3101 H    PO01    1      87.157  73.228 110.354
HETATM 3102 H    PO01    1      84.589  81.726 112.891
HETATM 3103 H    PO01    1      84.436  80.034 113.560
HETATM 3104 H    PO01    1      85.961  80.983 113.471
HETATM 3105 H    PO01    1      83.401  81.325 110.874
HETATM 3106 H    PO01    1      83.690  79.703 110.094
HETATM 3107 H    PO01    1      83.250  79.650 111.666
HETATM 3108 H    PO01    1      86.655  76.494 109.012
HETATM 3109 H    PO01    1      85.697  78.743 109.292
HETATM 3110 H    PO01    1      86.198  78.604 113.555
HETATM 3111 H    PO01    1      86.914  76.150 113.292
HETATM 3112 O3   PO01    1      86.601  86.198 110.124
HETATM 3113 C3   PO01    1      88.327  88.056 110.120
HETATM 3114 C3   PO01    1      87.925  86.577 109.661
HETATM 3115 C3   PO01    1      88.949  85.422 109.934
HETATM 3116 O3   PO01    1      88.858  84.110 109.149
HETATM 3117 CR   PO01    1      86.685  83.084 109.206
HETATM 3118 CR   PO01    1      85.851  82.102 109.736
HETATM 3119 CR   PO01    1      86.208  81.272 110.859
HETATM 3120 CR   PO01    1      87.571  81.374 111.330
HETATM 3121 CR   PO01    1      88.439  82.307 110.766
HETATM 3122 CR   PO01    1      87.973  83.180 109.738
HETATM 3123 O3   PO01    1      84.961  72.292 111.361
HETATM 3124 C3   PO01    1      86.997  72.451 112.957
HETATM 3125 C3   PO01    1      85.951  73.168 112.053
HETATM 3126 C3   PO01    1      86.635  74.017 110.916
HETATM 3127 O3   PO01    1      87.588  75.014 111.181
HETATM 3128 C3   PO01    1      85.013  80.753 112.953
HETATM 3129 C3   PO01    1      83.782  80.301 111.007
HETATM 3130 C3   PO01    1      85.239  80.276 111.500
HETATM 3131 CR   PO01    1      86.541  76.928 110.005
HETATM 3132 CR   PO01    1      85.922  78.199 110.163
HETATM 3133 CR   PO01    1      85.843  78.857 111.442
HETATM 3134 CR   PO01    1      86.237  78.117 112.619
HETATM 3135 CR   PO01    1      86.706  76.814 112.450
HETATM 3136 CR   PO01    1      86.908  76.221 111.193
HETATM 3137 H    PO01    1     122.181 132.807 115.520
HETATM 3138 H    PO01    1     120.525 133.396 116.224
HETATM 3139 H    PO01    1     121.506 132.515 118.599
HETATM 3140 H    PO01    1     123.959 131.904 118.648
HETATM 3141 H    PO01    1     124.040 131.944 116.864
HETATM 3142 H    PO01    1     123.585 130.179 120.291
HETATM 3143 H    PO01    1     122.464 128.563 121.699
HETATM 3144 H    PO01    1     119.447 128.308 118.831
HETATM 3145 H    PO01    1     120.695 129.736 117.330
HETATM 3146 H    PO01    1     124.336 120.623 126.625
HETATM 3147 H    PO01    1     124.173 122.323 125.998
HETATM 3148 H    PO01    1     123.412 119.939 124.369
HETATM 3149 H    PO01    1     121.894 121.678 123.370
HETATM 3150 H    PO01    1     123.600 121.657 122.829
HETATM 3151 H    PO01    1     118.935 129.099 121.504
HETATM 3152 H    PO01    1     118.633 127.900 122.883
HETATM 3153 H    PO01    1     120.213 128.910 122.811
HETATM 3154 H    PO01    1     118.439 125.959 121.520
HETATM 3155 H    PO01    1     118.400 126.941 120.025
HETATM 3156 H    PO01    1     119.346 125.594 120.069
HETATM 3157 H    PO01    1     123.620 124.106 121.753
HETATM 3158 H    PO01    1     122.552 125.820 120.478
HETATM 3159 H    PO01    1     119.833 126.318 123.795
HETATM 3160 H    PO01    1     121.104 124.582 124.995
HETATM 3161 O3   PO01    1     122.425 133.908 117.287
HETATM 3162 C3   PO01    1     121.599 133.085 116.403
HETATM 3163 C3   PO01    1     122.157 132.573 117.737
HETATM 3164 C3   PO01    1     123.434 131.769 117.756
HETATM 3165 O3   PO01    1     123.068 130.384 117.563
HETATM 3166 CR   PO01    1     122.789 129.606 119.953
HETATM 3167 CR   PO01    1     122.101 128.776 120.785
HETATM 3168 CR   PO01    1     120.946 128.054 120.302
HETATM 3169 CR   PO01    1     120.419 128.544 119.092
HETATM 3170 CR   PO01    1     121.044 129.358 118.202
HETATM 3171 CR   PO01    1     122.316 129.800 118.625
HETATM 3172 O3   PO01    1     121.979 120.625 125.601
HETATM 3173 C3   PO01    1     124.375 121.305 125.714
HETATM 3174 C3   PO01    1     123.193 120.836 124.826
HETATM 3175 C3   PO01    1     122.955 121.842 123.653
HETATM 3176 O3   PO01    1     123.010 123.130 124.155
HETATM 3177 C3   PO01    1     119.460 128.319 122.190
HETATM 3178 C3   PO01    1     119.013 126.390 120.723
HETATM 3179 C3   PO01    1     120.195 127.230 121.288
HETATM 3180 CR   PO01    1     122.830 124.551 122.200
HETATM 3181 CR   PO01    1     122.104 125.504 121.392
HETATM 3182 CR   PO01    1     121.002 126.152 122.024
HETATM 3183 CR   PO01    1     120.695 125.897 123.380
HETATM 3184 CR   PO01    1     121.405 124.855 124.067
HETATM 3185 CR   PO01    1     122.443 124.160 123.479
HETATM 3186 H    PO01    1      73.450  98.928  85.635
HETATM 3187 H    PO01    1      73.285 100.618  86.105
HETATM 3188 H    PO01    1      71.181  99.389  85.994
HETATM 3189 H    PO01    1      70.519  97.602  87.691
HETATM 3190 H    PO01    1      72.276  97.399  88.028
HETATM 3191 H    PO01    1      69.785  95.183  87.170
HETATM 3192 H    PO01    1      70.235  92.937  87.872
HETATM 3193 H    PO01    1      74.093  92.879  86.335
HETATM 3194 H    PO01    1      73.805  95.343  85.719
HETATM 3195 H    PO01    1      74.238  83.542  83.962
HETATM 3196 H    PO01    1      74.484  83.174  82.338
HETATM 3197 H    PO01    1      74.383  85.602  81.779
HETATM 3198 H    PO01    1      74.197  86.177  84.767
HETATM 3199 H    PO01    1      72.707  86.034  83.750
HETATM 3200 H    PO01    1      73.091  92.219  89.564
HETATM 3201 H    PO01    1      73.590  90.581  89.370
HETATM 3202 H    PO01    1      74.397  91.807  88.439
HETATM 3203 H    PO01    1      71.414  89.630  88.572
HETATM 3204 H    PO01    1      70.875  91.177  89.276
HETATM 3205 H    PO01    1      70.290  90.596  87.656
HETATM 3206 H    PO01    1      71.717  88.978  83.512
HETATM 3207 H    PO01    1      71.102  90.614  85.282
HETATM 3208 H    PO01    1      74.683  89.827  87.285
HETATM 3209 H    PO01    1      75.358  88.388  85.538
HETATM 3210 O3   PO01    1      71.311  99.932  87.917
HETATM 3211 C3   PO01    1      73.230  99.583  86.483
HETATM 3212 C3   PO01    1      71.810  99.130  86.871
HETATM 3213 C3   PO01    1      71.584  97.689  87.223
HETATM 3214 O3   PO01    1      71.679  96.797  86.111
HETATM 3215 CR   PO01    1      70.728  94.807  86.944
HETATM 3216 CR   PO01    1      70.924  93.475  87.384
HETATM 3217 CR   PO01    1      72.181  92.724  87.162
HETATM 3218 CR   PO01    1      73.174  93.452  86.458
HETATM 3219 CR   PO01    1      73.040  94.819  86.109
HETATM 3220 CR   PO01    1      71.786  95.519  86.352
HETATM 3221 O3   PO01    1      75.864  85.282  83.230
HETATM 3222 C3   PO01    1      73.944  83.922  83.001
HETATM 3223 C3   PO01    1      74.492  85.355  82.800
HETATM 3224 C3   PO01    1      73.757  86.286  83.750
HETATM 3225 O3   PO01    1      74.031  87.705  83.350
HETATM 3226 C3   PO01    1      73.393  91.515  88.824
HETATM 3227 C3   PO01    1      71.116  90.657  88.333
HETATM 3228 C3   PO01    1      72.369  91.300  87.695
HETATM 3229 CR   PO01    1      72.361  89.175  84.314
HETATM 3230 CR   PO01    1      71.976  90.117  85.358
HETATM 3231 CR   PO01    1      72.818  90.315  86.525
HETATM 3232 CR   PO01    1      74.083  89.699  86.471
HETATM 3233 CR   PO01    1      74.436  88.788  85.460
HETATM 3234 CR   PO01    1      73.608  88.532  84.406
HETATM 3235 H    PO01    1      94.001  96.953  84.554
HETATM 3236 H    PO01    1      93.666  95.280  84.755
HETATM 3237 H    PO01    1      95.307  95.074  82.477
HETATM 3238 H    PO01    1      93.558  95.880  81.046
HETATM 3239 H    PO01    1      92.790  96.800  82.582
HETATM 3240 H    PO01    1      93.114  92.140  82.365
HETATM 3241 H    PO01    1      92.844  90.766  80.458
HETATM 3242 H    PO01    1      90.498  93.844  78.665
HETATM 3243 H    PO01    1      90.957  95.214  80.679
HETATM 3244 H    PO01    1      86.675  86.546  73.705
HETATM 3245 H    PO01    1      85.679  85.958  75.053
HETATM 3246 H    PO01    1      84.711  88.297  75.366
HETATM 3247 H    PO01    1      87.533  88.764  74.661
HETATM 3248 H    PO01    1      87.241  87.922  76.027
HETATM 3249 H    PO01    1      93.643  92.429  77.492
HETATM 3250 H    PO01    1      92.881  92.101  76.007
HETATM 3251 H    PO01    1      92.269  93.409  76.982
HETATM 3252 H    PO01    1      93.686  90.219  78.170
HETATM 3253 H    PO01    1      92.218  89.361  78.682
HETATM 3254 H    PO01    1      92.545  89.651  77.020
HETATM 3255 H    PO01    1      87.505  89.718  78.568
HETATM 3256 H    PO01    1      89.754  90.217  79.301
HETATM 3257 H    PO01    1      90.459  92.213  75.578
HETATM 3258 H    PO01    1      88.147  91.497  74.926
HETATM 3259 O3   PO01    1      95.248  97.210  82.530
HETATM 3260 C3   PO01    1      94.449  95.982  84.386
HETATM 3261 C3   PO01    1      94.659  95.910  82.864
HETATM 3262 C3   PO01    1      93.317  95.846  82.151
HETATM 3263 O3   PO01    1      92.554  94.630  82.561
HETATM 3264 CR   PO01    1      92.518  92.487  81.609
HETATM 3265 CR   PO01    1      92.313  91.678  80.516
HETATM 3266 CR   PO01    1      91.666  92.119  79.355
HETATM 3267 CR   PO01    1      91.057  93.364  79.435
HETATM 3268 CR   PO01    1      91.349  94.239  80.533
HETATM 3269 CR   PO01    1      92.095  93.803  81.581
HETATM 3270 O3   PO01    1      85.320  88.906  73.458
HETATM 3271 C3   PO01    1      85.711  86.680  74.192
HETATM 3272 C3   PO01    1      85.579  88.155  74.686
HETATM 3273 C3   PO01    1      86.837  88.642  75.432
HETATM 3274 O3   PO01    1      86.624  89.958  76.098
HETATM 3275 C3   PO01    1      92.654  92.429  77.066
HETATM 3276 C3   PO01    1      92.606  90.096  77.953
HETATM 3277 C3   PO01    1      91.784  91.464  78.016
HETATM 3278 CR   PO01    1      88.183  90.057  77.869
HETATM 3279 CR   PO01    1      89.463  90.436  78.317
HETATM 3280 CR   PO01    1      90.394  91.156  77.475
HETATM 3281 CR   PO01    1      89.899  91.611  76.186
HETATM 3282 CR   PO01    1      88.659  91.149  75.757
HETATM 3283 CR   PO01    1      87.818  90.432  76.572
HETATM 3284 H    PO01    1      67.276  93.201  98.875
HETATM 3285 H    PO01    1      67.690  91.612  98.131
HETATM 3286 H    PO01    1      67.366  92.921  95.810
HETATM 3287 H    PO01    1      69.699  93.430  97.612
HETATM 3288 H    PO01    1      69.577  93.967  95.912
HETATM 3289 H    PO01    1      71.167  92.848  94.174
HETATM 3290 H    PO01    1      73.406  92.698  93.957
HETATM 3291 H    PO01    1      73.602  89.930  97.224
HETATM 3292 H    PO01    1      71.342  90.434  97.565
HETATM 3293 H    PO01    1      75.641  81.845  94.972
HETATM 3294 H    PO01    1      77.195  81.248  94.058
HETATM 3295 H    PO01    1      78.170  83.534  94.020
HETATM 3296 H    PO01    1      76.709  84.946  96.014
HETATM 3297 H    PO01    1      75.426  84.484  95.058
HETATM 3298 H    PO01    1      76.883  91.287  93.783
HETATM 3299 H    PO01    1      75.321  91.441  93.120
HETATM 3300 H    PO01    1      75.844  92.711  94.140
HETATM 3301 H    PO01    1      77.167  91.552  96.243
HETATM 3302 H    PO01    1      75.858  92.738  96.396
HETATM 3303 H    PO01    1      75.806  91.246  97.319
HETATM 3304 H    PO01    1      77.810  87.218  95.777
HETATM 3305 H    PO01    1      77.155  89.461  96.437
HETATM 3306 H    PO01    1      73.986  89.133  93.696
HETATM 3307 H    PO01    1      74.591  86.828  93.379
HETATM 3308 O3   PO01    1      67.330  94.787  96.820
HETATM 3309 C3   PO01    1      67.096  92.546  97.980
HETATM 3310 C3   PO01    1      67.691  93.343  96.744
HETATM 3311 C3   PO01    1      69.227  93.203  96.658
HETATM 3312 O3   PO01    1      69.596  91.897  96.129
HETATM 3313 CR   PO01    1      71.631  92.358  94.936
HETATM 3314 CR   PO01    1      73.036  92.196  94.747
HETATM 3315 CR   PO01    1      73.825  91.334  95.588
HETATM 3316 CR   PO01    1      73.138  90.664  96.592
HETATM 3317 CR   PO01    1      71.758  90.927  96.818
HETATM 3318 CR   PO01    1      70.984  91.724  96.000
HETATM 3319 O3   PO01    1      77.438  82.418  95.663
HETATM 3320 C3   PO01    1      76.625  82.054  94.564
HETATM 3321 C3   PO01    1      77.321  83.400  94.660
HETATM 3322 C3   PO01    1      76.452  84.643  95.039
HETATM 3323 O3   PO01    1      76.719  85.686  94.114
HETATM 3324 C3   PO01    1      75.876  91.641  93.984
HETATM 3325 C3   PO01    1      76.084  91.688  96.361
HETATM 3326 C3   PO01    1      75.225  90.975  95.281
HETATM 3327 CR   PO01    1      76.976  87.617  95.437
HETATM 3328 CR   PO01    1      76.624  88.909  95.720
HETATM 3329 CR   PO01    1      75.607  89.547  95.028
HETATM 3330 CR   PO01    1      74.802  88.745  94.169
HETATM 3331 CR   PO01    1      75.123  87.374  93.984
HETATM 3332 CR   PO01    1      76.216  86.851  94.619
HETATM 3333 H    PO01    1      79.289 102.432 103.486
HETATM 3334 H    PO01    1      80.732 101.439 103.787
HETATM 3335 H    PO01    1      79.058 100.290 101.648
HETATM 3336 H    PO01    1      78.518  98.399 103.124
HETATM 3337 H    PO01    1      79.462  99.194 104.427
HETATM 3338 H    PO01    1      82.213  98.564 104.663
HETATM 3339 H    PO01    1      82.628  96.755 106.400
HETATM 3340 H    PO01    1      80.563  94.006 103.857
HETATM 3341 H    PO01    1      80.131  96.053 102.320
HETATM 3342 H    PO01    1      76.212  86.897 104.513
HETATM 3343 H    PO01    1      76.464  87.566 106.092
HETATM 3344 H    PO01    1      74.894  89.570 105.148
HETATM 3345 H    PO01    1      76.729  90.781 104.112
HETATM 3346 H    PO01    1      77.487  89.309 103.776
HETATM 3347 H    PO01    1      83.698  94.374 106.678
HETATM 3348 H    PO01    1      83.191  92.814 107.220
HETATM 3349 H    PO01    1      83.435  93.154 105.410
HETATM 3350 H    PO01    1      80.660  95.492 108.043
HETATM 3351 H    PO01    1      81.418  93.986 108.741
HETATM 3352 H    PO01    1      82.468  95.200 108.334
HETATM 3353 H    PO01    1      80.089  89.857 105.423
HETATM 3354 H    PO01    1      81.811  91.266 105.915
HETATM 3355 H    PO01    1      78.909  94.268 106.549
HETATM 3356 H    PO01    1      77.184  92.480 106.373
HETATM 3357 O3   PO01    1      77.678 100.846 103.010
HETATM 3358 C3   PO01    1      80.016 101.693 103.044
HETATM 3359 C3   PO01    1      79.034 100.459 102.680
HETATM 3360 C3   PO01    1      79.402  99.074 103.308
HETATM 3361 O3   PO01    1      80.559  98.404 102.767
HETATM 3362 CR   PO01    1      81.854  97.549 104.618
HETATM 3363 CR   PO01    1      82.001  96.547 105.655
HETATM 3364 CR   PO01    1      81.460  95.237 105.403
HETATM 3365 CR   PO01    1      80.880  94.981 104.114
HETATM 3366 CR   PO01    1      80.616  96.079 103.214
HETATM 3367 CR   PO01    1      81.012  97.382 103.554
HETATM 3368 O3   PO01    1      75.210  88.829 103.320
HETATM 3369 C3   PO01    1      75.785  87.548 105.241
HETATM 3370 C3   PO01    1      75.655  89.005 104.625
HETATM 3371 C3   PO01    1      76.958  89.799 104.577
HETATM 3372 O3   PO01    1      77.690  89.888 105.888
HETATM 3373 C3   PO01    1      83.076  93.560 106.377
HETATM 3374 C3   PO01    1      81.501  94.721 107.962
HETATM 3375 C3   PO01    1      81.603  94.131 106.436
HETATM 3376 CR   PO01    1      79.860  90.783 105.744
HETATM 3377 CR   PO01    1      80.895  91.670 106.024
HETATM 3378 CR   PO01    1      80.566  93.015 106.273
HETATM 3379 CR   PO01    1      79.186  93.311 106.434
HETATM 3380 CR   PO01    1      78.186  92.327 106.239
HETATM 3381 CR   PO01    1      78.535  91.017 105.921
HETATM 3382 H    PO01    1      88.907 134.112 120.858
HETATM 3383 H    PO01    1      88.341 132.478 120.639
HETATM 3384 H    PO01    1      86.660 132.788 122.583
HETATM 3385 H    PO01    1      86.099 135.420 122.706
HETATM 3386 H    PO01    1      87.809 135.707 122.148
HETATM 3387 H    PO01    1      89.687  64.505 124.760
HETATM 3388 H    PO01    1      89.711  65.821 126.737
HETATM 3389 H    PO01    1      85.612  65.655 127.096
HETATM 3390 H    PO01    1      85.462 135.650 125.293
HETATM 3391 H    PO01    1      81.245  74.375 129.290
HETATM 3392 H    PO01    1      82.841  73.961 129.976
HETATM 3393 H    PO01    1      81.742  72.411 127.650
HETATM 3394 H    PO01    1      84.390  71.989 129.154
HETATM 3395 H    PO01    1      84.149  72.829 127.538
HETATM 3396 H    PO01    1      87.057  65.534 129.643
HETATM 3397 H    PO01    1      88.801  65.776 129.606
HETATM 3398 H    PO01    1      87.877  67.142 130.277
HETATM 3399 H    PO01    1      89.031  68.840 128.706
HETATM 3400 H    PO01    1      89.919  67.398 128.426
HETATM 3401 H    PO01    1      89.272  68.346 127.074
HETATM 3402 H    PO01    1      85.396  70.270 125.774
HETATM 3403 H    PO01    1      87.167  68.648 125.962
HETATM 3404 H    PO01    1      85.747  67.881 129.910
HETATM 3405 H    PO01    1      83.822  69.102 129.430
HETATM 3406 O3   PO01    1      86.187 133.907 120.913
HETATM 3407 C3   PO01    1      88.495 133.242 121.415
HETATM 3408 C3   PO01    1      87.086 133.674 122.022
HETATM 3409 C3   PO01    1      87.141 135.028 122.728
HETATM 3410 O3   PO01    1      87.663 134.807 124.079
HETATM 3411 CR   PO01    1      88.832  64.664 125.273
HETATM 3412 CR   PO01    1      88.866  65.452 126.431
HETATM 3413 CR   PO01    1      87.699  65.956 127.122
HETATM 3414 CR   PO01    1      86.471  65.453 126.612
HETATM 3415 CR   PO01    1      86.423  64.508 125.542
HETATM 3416 CR   PO01    1      87.628  64.164 124.861
HETATM 3417 O3   PO01    1      81.862  71.744 129.647
HETATM 3418 C3   PO01    1      82.279  74.102 129.082
HETATM 3419 C3   PO01    1      82.347  72.612 128.526
HETATM 3420 C3   PO01    1      83.765  72.098 128.186
HETATM 3421 O3   PO01    1      83.671  70.892 127.470
HETATM 3422 C3   PO01    1      87.908  66.327 129.515
HETATM 3423 C3   PO01    1      89.105  67.969 128.094
HETATM 3424 C3   PO01    1      87.811  67.088 128.160
HETATM 3425 CR   PO01    1      85.557  69.809 126.681
HETATM 3426 CR   PO01    1      86.565  68.794 126.777
HETATM 3427 CR   PO01    1      86.713  68.089 128.024
HETATM 3428 CR   PO01    1      85.759  68.353 129.088
HETATM 3429 CR   PO01    1      84.660  69.147 128.789
HETATM 3430 CR   PO01    1      84.653  69.985 127.686
HETATM 3431 H    PO01    1      76.478  85.740 135.246
HETATM 3432 H    PO01    1      77.267  86.380 134.012
HETATM 3433 H    PO01    1      76.103  88.624 134.206
HETATM 3434 H    PO01    1      75.141  89.001  64.976
HETATM 3435 H    PO01    1      74.712  87.284  64.960
HETATM 3436 H    PO01    1      71.870  86.636 135.493
HETATM 3437 H    PO01    1      69.634  86.992  64.849
HETATM 3438 H    PO01    1      70.895  90.910  65.998
HETATM 3439 H    PO01    1      72.964  90.548  64.934
HETATM 3440 H    PO01    1      67.117  98.863 133.888
HETATM 3441 H    PO01    1      68.437  98.315 134.914
HETATM 3442 H    PO01    1      66.420  96.454 133.668
HETATM 3443 H    PO01    1      68.131  95.806  64.493
HETATM 3444 H    PO01    1      68.701  95.450 134.502
HETATM 3445 H    PO01    1      67.543  88.091  64.595
HETATM 3446 H    PO01    1      67.926  87.497  66.266
HETATM 3447 H    PO01    1      66.646  88.781  65.977
HETATM 3448 H    PO01    1      67.782  89.616  67.965
HETATM 3449 H    PO01    1      69.310  88.794  67.897
HETATM 3450 H    PO01    1      69.156  90.493  67.764
HETATM 3451 H    PO01    1      68.564  92.599 134.170
HETATM 3452 H    PO01    1      69.255  90.511 135.187
HETATM 3453 H    PO01    1      66.898  91.460  66.817
HETATM 3454 H    PO01    1      66.202  93.471  65.844
HETATM 3455 O3   PO01    1      77.313  87.922 135.741
HETATM 3456 C3   PO01    1      76.267  86.411 134.399
HETATM 3457 C3   PO01    1      76.092  87.870 135.022
HETATM 3458 C3   PO01    1      74.898  88.097  64.289
HETATM 3459 O3   PO01    1      73.723  88.395 135.234
HETATM 3460 CR   PO01    1      71.600  87.482  64.263
HETATM 3461 CR   PO01    1      70.296  87.764  64.827
HETATM 3462 CR   PO01    1      69.983  89.021  65.389
HETATM 3463 CR   PO01    1      71.011  90.035  65.445
HETATM 3464 CR   PO01    1      72.248  89.759  64.960
HETATM 3465 CR   PO01    1      72.474  88.566  64.228
HETATM 3466 O3   PO01    1      66.076  97.283 135.673
HETATM 3467 C3   PO01    1      67.779  97.955 134.085
HETATM 3468 C3   PO01    1      66.964  96.728 134.619
HETATM 3469 C3   PO01    1      67.832  95.609 135.148
HETATM 3470 O3   PO01    1      66.918  94.434 135.074
HETATM 3471 C3   PO01    1      67.588  88.386  65.683
HETATM 3472 C3   PO01    1      68.734  89.575  67.442
HETATM 3473 C3   PO01    1      68.641  89.465  65.922
HETATM 3474 CR   PO01    1      68.186  92.372 135.103
HETATM 3475 CR   PO01    1      68.528  91.099 135.657
HETATM 3476 CR   PO01    1      68.081  90.738  65.296
HETATM 3477 CR   PO01    1      67.282  91.708  65.969
HETATM 3478 CR   PO01    1      66.836  92.866  65.333
HETATM 3479 CR   PO01    1      67.310  93.287 135.726
HETATM 3480 H    PO01    1      96.994  95.010 134.404
HETATM 3481 H    PO01    1      97.561  93.483 135.043
HETATM 3482 H    PO01    1      99.796  94.573 135.547
HETATM 3483 H    PO01    1      97.220  96.068  64.996
HETATM 3484 H    PO01    1      98.735  96.271  65.608
HETATM 3485 H    PO01    1      95.342  94.298  65.925
HETATM 3486 H    PO01    1      94.058  92.398  65.589
HETATM 3487 H    PO01    1      97.713  90.177  65.986
HETATM 3488 H    PO01    1      98.863  92.141  66.167
HETATM 3489 H    PO01    1      88.659  91.193 130.902
HETATM 3490 H    PO01    1      90.004  90.744 129.850
HETATM 3491 H    PO01    1      89.779  93.343 131.404
HETATM 3492 H    PO01    1      89.684  91.402 132.916
HETATM 3493 H    PO01    1      90.947  92.542 133.230
HETATM 3494 H    PO01    1      96.460  88.203  65.759
HETATM 3495 H    PO01    1      95.116  87.628  64.783
HETATM 3496 H    PO01    1      96.328  88.581 135.708
HETATM 3497 H    PO01    1      93.399  90.218  66.619
HETATM 3498 H    PO01    1      93.705  88.525  66.547
HETATM 3499 H    PO01    1      94.722  89.462  67.539
HETATM 3500 H    PO01    1      91.083  89.323 134.472
HETATM 3501 H    PO01    1      92.389  88.838  64.745
HETATM 3502 H    PO01    1      95.529  91.209 134.695
HETATM 3503 H    PO01    1      94.070  91.431 132.718
HETATM 3504 O3   PO01    1      99.029  96.316 134.803
HETATM 3505 C3   PO01    1      97.861  94.334 134.509
HETATM 3506 C3   PO01    1      98.822  95.080 135.498
HETATM 3507 C3   PO01    1      98.217  95.528  65.185
HETATM 3508 O3   PO01    1      98.028  94.537  66.220
HETATM 3509 CR   PO01    1      95.840  93.437  65.867
HETATM 3510 CR   PO01    1      95.052  92.317  65.788
HETATM 3511 CR   PO01    1      95.738  91.040  65.669
HETATM 3512 CR   PO01    1      97.132  91.031  65.901
HETATM 3513 CR   PO01    1      97.907  92.172  65.925
HETATM 3514 CR   PO01    1      97.249  93.434  65.962
HETATM 3515 O3   PO01    1      91.471  93.085 130.470
HETATM 3516 C3   PO01    1      89.482  91.560 130.194
HETATM 3517 C3   PO01    1      90.345  92.483 131.110
HETATM 3518 C3   PO01    1      90.658  91.793 132.490
HETATM 3519 O3   PO01    1      91.646  90.738 132.339
HETATM 3520 C3   PO01    1      95.752  88.456  64.920
HETATM 3521 C3   PO01    1      94.149  89.490  66.644
HETATM 3522 C3   PO01    1      94.949  89.753  65.374
HETATM 3523 CR   PO01    1      92.050  89.709 134.500
HETATM 3524 CR   PO01    1      92.830  89.439 135.633
HETATM 3525 CR   PO01    1      94.133  90.021 135.795
HETATM 3526 CR   PO01    1      94.589  90.782 134.683
HETATM 3527 CR   PO01    1      93.746  90.987 133.557
HETATM 3528 CR   PO01    1      92.448  90.465 133.402
HETATM 3529 H    PO01    1      86.119  96.602  69.284
HETATM 3530 H    PO01    1      87.048  96.643  67.906
HETATM 3531 H    PO01    1      88.614  96.781  69.708
HETATM 3532 H    PO01    1      88.686  95.401  71.758
HETATM 3533 H    PO01    1      87.493  94.272  71.102
HETATM 3534 H    PO01    1      88.473  95.653  73.882
HETATM 3535 H    PO01    1      87.630  94.869  75.991
HETATM 3536 H    PO01    1      83.693  95.462  74.659
HETATM 3537 H    PO01    1      84.492  95.991  72.471
HETATM 3538 H    PO01    1      91.078  96.772  84.348
HETATM 3539 H    PO01    1      90.685  98.479  84.478
HETATM 3540 H    PO01    1      90.585  97.350  82.055
HETATM 3541 H    PO01    1      87.669  97.205  82.398
HETATM 3542 H    PO01    1      88.858  95.824  82.548
HETATM 3543 H    PO01    1      83.443  96.288  76.933
HETATM 3544 H    PO01    1      82.790  94.702  76.738
HETATM 3545 H    PO01    1      83.435  95.281  78.261
HETATM 3546 H    PO01    1      84.118  92.708  76.122
HETATM 3547 H    PO01    1      85.627  92.460  76.808
HETATM 3548 H    PO01    1      84.399  92.766  77.917
HETATM 3549 H    PO01    1      88.164  94.389  80.398
HETATM 3550 H    PO01    1      86.448  93.345  78.961
HETATM 3551 H    PO01    1      85.773  97.196  77.339
HETATM 3552 H    PO01    1      87.257  98.199  79.022
HETATM 3553 O3   PO01    1      89.086  95.005  68.941
HETATM 3554 C3   PO01    1      86.804  96.029  68.709
HETATM 3555 C3   PO01    1      88.108  95.819  69.631
HETATM 3556 C3   PO01    1      87.804  95.318  71.076
HETATM 3557 O3   PO01    1      86.833  96.229  71.756
HETATM 3558 CR   PO01    1      87.471  95.603  74.090
HETATM 3559 CR   PO01    1      86.942  95.171  75.278
HETATM 3560 CR   PO01    1      85.565  95.089  75.575
HETATM 3561 CR   PO01    1      84.671  95.533  74.549
HETATM 3562 CR   PO01    1      85.153  95.797  73.254
HETATM 3563 CR   PO01    1      86.533  95.865  72.996
HETATM 3564 O3   PO01    1      89.461  99.051  82.568
HETATM 3565 C3   PO01    1      90.258  97.544  84.284
HETATM 3566 C3   PO01    1      89.783  97.648  82.749
HETATM 3567 C3   PO01    1      88.645  96.779  82.113
HETATM 3568 O3   PO01    1      88.833  96.800  80.638
HETATM 3569 C3   PO01    1      83.598  95.262  77.223
HETATM 3570 C3   PO01    1      84.732  93.079  76.944
HETATM 3571 C3   PO01    1      84.977  94.700  76.907
HETATM 3572 CR   PO01    1      87.564  94.978  79.874
HETATM 3573 CR   PO01    1      86.652  94.369  78.937
HETATM 3574 CR   PO01    1      85.896  95.189  78.031
HETATM 3575 CR   PO01    1      86.225  96.624  78.068
HETATM 3576 CR   PO01    1      87.142  97.160  78.936
HETATM 3577 CR   PO01    1      87.793  96.347  79.900
HETATM 3578 H    PO01    1      68.427  87.245  89.240
HETATM 3579 H    PO01    1      68.645  85.346  89.074
HETATM 3580 H    PO01    1      69.480  85.489  86.766
HETATM 3581 H    PO01    1      70.056  87.844  85.786
HETATM 3582 H    PO01    1      69.334  88.514  87.296
HETATM 3583 H    PO01    1      67.991  85.568  84.484
HETATM 3584 H    PO01    1      67.613  85.293  82.092
HETATM 3585 H    PO01    1      67.721  89.464  81.664
HETATM 3586 H    PO01    1      67.814  89.654  84.036
HETATM 3587 H    PO01    1      70.246  94.832  78.328
HETATM 3588 H    PO01    1      71.945  94.164  78.379
HETATM 3589 H    PO01    1      69.496  92.415  77.850
HETATM 3590 H    PO01    1      71.586  91.221  79.035
HETATM 3591 H    PO01    1      72.499  91.773  77.521
HETATM 3592 H    PO01    1      66.415  85.161  79.956
HETATM 3593 H    PO01    1      67.169  85.732  78.402
HETATM 3594 H    PO01    1      68.140  85.227  79.710
HETATM 3595 H    PO01    1      65.367  87.629  79.008
HETATM 3596 H    PO01    1      65.130  86.982  80.606
HETATM 3597 H    PO01    1      65.595  88.778  80.292
HETATM 3598 H    PO01    1      68.591  90.469  76.813
HETATM 3599 H    PO01    1      66.928  89.198  78.029
HETATM 3600 H    PO01    1      69.860  86.865  79.822
HETATM 3601 H    PO01    1      71.569  88.390  78.872
HETATM 3602 O3   PO01    1      70.279  86.350  88.503
HETATM 3603 C3   PO01    1      68.859  86.334  88.727
HETATM 3604 C3   PO01    1      69.482  86.388  87.324
HETATM 3605 C3   PO01    1      69.293  87.679  86.500
HETATM 3606 O3   PO01    1      68.048  87.666  85.825
HETATM 3607 CR   PO01    1      67.964  86.384  83.805
HETATM 3608 CR   PO01    1      67.724  86.236  82.414
HETATM 3609 CR   PO01    1      67.568  87.359  81.549
HETATM 3610 CR   PO01    1      67.728  88.609  82.198
HETATM 3611 CR   PO01    1      67.859  88.706  83.623
HETATM 3612 CR   PO01    1      67.990  87.589  84.449
HETATM 3613 O3   PO01    1      70.753  93.234  76.351
HETATM 3614 C3   PO01    1      70.887  94.003  78.625
HETATM 3615 C3   PO01    1      70.600  92.719  77.729
HETATM 3616 C3   PO01    1      71.496  91.448  77.935
HETATM 3617 O3   PO01    1      71.132  90.276  77.139
HETATM 3618 C3   PO01    1      67.231  85.798  79.488
HETATM 3619 C3   PO01    1      65.707  87.723  79.976
HETATM 3620 C3   PO01    1      67.224  87.264  80.038
HETATM 3621 CR   PO01    1      68.840  89.817  77.548
HETATM 3622 CR   PO01    1      67.885  89.104  78.323
HETATM 3623 CR   PO01    1      68.252  88.065  79.220
HETATM 3624 CR   PO01    1      69.626  87.697  79.287
HETATM 3625 CR   PO01    1      70.563  88.550  78.663
HETATM 3626 CR   PO01    1      70.189  89.568  77.797
HETATM 3627 H    PO01    1      89.137 128.233  93.446
HETATM 3628 H    PO01    1      87.999 127.295  92.338
HETATM 3629 H    PO01    1      86.329 127.276  94.091
HETATM 3630 H    PO01    1      87.264 125.847  95.686
HETATM 3631 H    PO01    1      88.833 126.185  94.951
HETATM 3632 H    PO01    1      89.634 124.147  93.065
HETATM 3633 H    PO01    1      90.579 122.117  93.689
HETATM 3634 H    PO01    1      86.866 121.181  95.669
HETATM 3635 H    PO01    1      86.064 123.346  94.964
HETATM 3636 H    PO01    1      86.289 115.680  87.913
HETATM 3637 H    PO01    1      87.401 116.950  87.824
HETATM 3638 H    PO01    1      89.238 115.120  88.542
HETATM 3639 H    PO01    1      88.637 115.039  90.872
HETATM 3640 H    PO01    1      87.082 115.659  90.371
HETATM 3641 H    PO01    1      91.014 119.049  95.953
HETATM 3642 H    PO01    1      91.455 120.323  94.942
HETATM 3643 H    PO01    1      90.634 120.681  96.498
HETATM 3644 H    PO01    1      88.132 119.904  96.892
HETATM 3645 H    PO01    1      87.558 118.785  95.638
HETATM 3646 H    PO01    1      88.972 118.419  96.577
HETATM 3647 H    PO01    1      86.942 118.302  91.272
HETATM 3648 H    PO01    1      87.259 119.695  93.175
HETATM 3649 H    PO01    1      91.317 118.536  93.471
HETATM 3650 H    PO01    1      90.951 117.258  91.503
HETATM 3651 O3   PO01    1      87.494 128.270  95.506
HETATM 3652 C3   PO01    1      88.090 128.070  93.100
HETATM 3653 C3   PO01    1      87.334 127.444  94.356
HETATM 3654 C3   PO01    1      87.762 126.031  94.738
HETATM 3655 O3   PO01    1      87.496 125.188  93.598
HETATM 3656 CR   PO01    1      89.115 123.462  93.577
HETATM 3657 CR   PO01    1      89.631 122.254  94.016
HETATM 3658 CR   PO01    1      88.798 121.320  94.732
HETATM 3659 CR   PO01    1      87.488 121.761  95.013
HETATM 3660 CR   PO01    1      87.008 123.043  94.705
HETATM 3661 CR   PO01    1      87.853 123.888  93.906
HETATM 3662 O3   PO01    1      87.841 113.629  88.877
HETATM 3663 C3   PO01    1      87.302 115.812  87.676
HETATM 3664 C3   PO01    1      88.190 115.031  88.718
HETATM 3665 C3   PO01    1      88.118 115.675  90.098
HETATM 3666 O3   PO01    1      88.766 116.977  90.043
HETATM 3667 C3   PO01    1      90.696 119.971  95.586
HETATM 3668 C3   PO01    1      88.418 119.215  96.064
HETATM 3669 C3   PO01    1      89.264 119.917  94.996
HETATM 3670 CR   PO01    1      87.867 118.327  91.760
HETATM 3671 CR   PO01    1      88.012 119.139  92.882
HETATM 3672 CR   PO01    1      89.199 119.134  93.637
HETATM 3673 CR   PO01    1      90.352 118.498  93.057
HETATM 3674 CR   PO01    1      90.150 117.713  91.922
HETATM 3675 CR   PO01    1      88.923 117.598  91.249
HETATM 3676 H    PO01    1      83.022  94.945  93.042
HETATM 3677 H    PO01    1      82.499  96.015  94.338
HETATM 3678 H    PO01    1      82.240  94.024  95.859
HETATM 3679 H    PO01    1      83.480  92.276  93.630
HETATM 3680 H    PO01    1      81.704  92.395  94.259
HETATM 3681 H    PO01    1      80.623  90.634  95.858
HETATM 3682 H    PO01    1      80.082  88.305  96.077
HETATM 3683 H    PO01    1      84.068  87.253  94.828
HETATM 3684 H    PO01    1      84.512  89.560  94.760
HETATM 3685 H    PO01    1      80.064  82.192 103.636
HETATM 3686 H    PO01    1      81.243  81.287 102.915
HETATM 3687 H    PO01    1      81.215  82.761 100.895
HETATM 3688 H    PO01    1      79.336  84.469 102.480
HETATM 3689 H    PO01    1      78.992  83.727 100.982
HETATM 3690 H    PO01    1      80.962  86.254  93.150
HETATM 3691 H    PO01    1      80.331  84.773  94.126
HETATM 3692 H    PO01    1      79.602  86.377  94.406
HETATM 3693 H    PO01    1      82.260  84.030  95.254
HETATM 3694 H    PO01    1      83.131  85.013  94.094
HETATM 3695 H    PO01    1      83.454  85.102  95.812
HETATM 3696 H    PO01    1      78.899  84.307  98.863
HETATM 3697 H    PO01    1      79.461  84.463  96.539
HETATM 3698 H    PO01    1      82.888  86.687  97.514
HETATM 3699 H    PO01    1      82.485  86.373  99.803
HETATM 3700 O3   PO01    1      84.283  94.379  95.219
HETATM 3701 C3   PO01    1      82.367  95.038  93.941
HETATM 3702 C3   PO01    1      82.904  93.990  94.956
HETATM 3703 C3   PO01    1      82.731  92.559  94.478
HETATM 3704 O3   PO01    1      83.085  91.545  95.405
HETATM 3705 CR   PO01    1      81.347  89.863  95.578
HETATM 3706 CR   PO01    1      80.996  88.485  95.661
HETATM 3707 CR   PO01    1      81.943  87.488  95.245
HETATM 3708 CR   PO01    1      83.260  87.901  94.875
HETATM 3709 CR   PO01    1      83.571  89.276  94.816
HETATM 3710 CR   PO01    1      82.610  90.271  95.180
HETATM 3711 O3   PO01    1      81.858  83.523 102.726
HETATM 3712 C3   PO01    1      80.394  81.882 102.669
HETATM 3713 C3   PO01    1      80.797  83.061 101.894
HETATM 3714 C3   PO01    1      79.727  84.122 101.568
HETATM 3715 O3   PO01    1      80.340  85.270 100.939
HETATM 3716 C3   PO01    1      80.493  85.824  94.179
HETATM 3717 C3   PO01    1      82.677  85.000  95.105
HETATM 3718 C3   PO01    1      81.535  86.048  95.329
HETATM 3719 CR   PO01    1      79.714  84.912  98.607
HETATM 3720 CR   PO01    1      80.090  84.934  97.200
HETATM 3721 CR   PO01    1      81.120  85.750  96.768
HETATM 3722 CR   PO01    1      82.022  86.246  97.778
HETATM 3723 CR   PO01    1      81.755  86.050  99.121
HETATM 3724 CR   PO01    1      80.578  85.388  99.564
HETATM 3725 H    PO01    1      80.059  94.488  95.461
HETATM 3726 H    PO01    1      78.880  94.445  94.176
HETATM 3727 H    PO01    1      80.072  97.173  94.422
HETATM 3728 H    PO01    1      77.846  97.778  95.160
HETATM 3729 H    PO01    1      77.408  96.067  95.577
HETATM 3730 H    PO01    1      76.656  98.656  92.128
HETATM 3731 H    PO01    1      74.385  99.315  91.631
HETATM 3732 H    PO01    1      73.091  96.317  94.202
HETATM 3733 H    PO01    1      75.275  95.576  94.525
HETATM 3734 H    PO01    1      71.679 106.102  94.436
HETATM 3735 H    PO01    1      70.395 107.307  94.914
HETATM 3736 H    PO01    1      69.705 105.201  95.597
HETATM 3737 H    PO01    1      69.385 104.316  92.835
HETATM 3738 H    PO01    1      69.173 103.299  94.271
HETATM 3739 H    PO01    1      71.871  96.721  90.558
HETATM 3740 H    PO01    1      70.976  98.224  90.285
HETATM 3741 H    PO01    1      72.658  98.123  90.227
HETATM 3742 H    PO01    1      69.996  97.391  92.353
HETATM 3743 H    PO01    1      71.174  96.244  93.004
HETATM 3744 H    PO01    1      70.678  97.638  93.906
HETATM 3745 H    PO01    1      71.039 102.704  91.183
HETATM 3746 H    PO01    1      71.125 100.260  90.683
HETATM 3747 H    PO01    1      72.115  99.451  94.707
HETATM 3748 H    PO01    1      71.875 101.851  95.200
HETATM 3749 O3   PO01    1      79.851  96.655  96.406
HETATM 3750 C3   PO01    1      79.807  94.921  94.541
HETATM 3751 C3   PO01    1      79.469  96.439  94.988
HETATM 3752 C3   PO01    1      77.973  96.736  94.887
HETATM 3753 O3   PO01    1      77.481  96.633  93.516
HETATM 3754 CR   PO01    1      75.899  98.135  92.477
HETATM 3755 CR   PO01    1      74.529  98.482  92.197
HETATM 3756 CR   PO01    1      73.432  97.807  92.711
HETATM 3757 CR   PO01    1      73.815  96.724  93.587
HETATM 3758 CR   PO01    1      75.099  96.289  93.856
HETATM 3759 CR   PO01    1      76.186  96.976  93.250
HETATM 3760 O3   PO01    1      68.299 105.907  94.351
HETATM 3761 C3   PO01    1      70.731 106.492  94.161
HETATM 3762 C3   PO01    1      69.642 105.406  94.507
HETATM 3763 C3   PO01    1      69.748 104.077  93.768
HETATM 3764 O3   PO01    1      71.099 103.667  93.643
HETATM 3765 C3   PO01    1      71.827  97.772  90.832
HETATM 3766 C3   PO01    1      70.923  97.268  92.928
HETATM 3767 C3   PO01    1      71.981  98.201  92.282
HETATM 3768 CR   PO01    1      71.172 101.944  91.933
HETATM 3769 CR   PO01    1      71.361 100.590  91.634
HETATM 3770 CR   PO01    1      71.776  99.654  92.594
HETATM 3771 CR   PO01    1      71.942 100.098  93.921
HETATM 3772 CR   PO01    1      71.753 101.487  94.243
HETATM 3773 CR   PO01    1      71.248 102.381  93.265
HETATM 3774 H    PO01    1     130.223  90.491 112.563
HETATM 3775 H    PO01    1     131.309  90.260 113.888
HETATM 3776 H    PO01    1     132.214  90.386 111.065
HETATM 3777 H    PO01    1     133.754  90.388 113.626
HETATM 3778 H    PO01    1     134.340  91.092 111.980
HETATM 3779 H    PO01    1      64.569  89.899 110.422
HETATM 3780 H    PO01    1      66.858  89.600 110.923
HETATM 3781 H    PO01    1      65.947  87.631 114.536
HETATM 3782 H    PO01    1     135.337  87.991 114.138
HETATM 3783 H    PO01    1      69.213  93.941 109.649
HETATM 3784 H    PO01    1      68.120  95.349 110.232
HETATM 3785 H    PO01    1      69.571  95.591 112.137
HETATM 3786 H    PO01    1      72.134  95.113 111.391
HETATM 3787 H    PO01    1      71.497  93.724 110.431
HETATM 3788 H    PO01    1      68.163  87.312 114.811
HETATM 3789 H    PO01    1      69.804  88.192 114.543
HETATM 3790 H    PO01    1      68.275  89.074 115.208
HETATM 3791 H    PO01    1      69.556  86.972 112.506
HETATM 3792 H    PO01    1      67.771  86.581 112.241
HETATM 3793 H    PO01    1      68.566  87.649 111.133
HETATM 3794 H    PO01    1      71.862  91.248 111.409
HETATM 3795 H    PO01    1      70.741  89.123 111.702
HETATM 3796 H    PO01    1      67.625  91.173 113.823
HETATM 3797 H    PO01    1      68.928  93.124 113.668
HETATM 3798 O3   PO01    1     132.101  92.067 112.259
HETATM 3799 C3   PO01    1     131.140  89.973 112.829
HETATM 3800 C3   PO01    1     132.288  90.657 112.093
HETATM 3801 C3   PO01    1     133.752  90.381 112.522
HETATM 3802 O3   PO01    1     134.242  89.153 112.130
HETATM 3803 CR   PO01    1      64.824  89.422 111.325
HETATM 3804 CR   PO01    1      66.187  89.289 111.628
HETATM 3805 CR   PO01    1      66.655  88.692 112.807
HETATM 3806 CR   PO01    1      65.688  88.154 113.720
HETATM 3807 CR   PO01    1      64.329  88.439 113.528
HETATM 3808 CR   PO01    1     135.604  89.048 112.320
HETATM 3809 O3   PO01    1      70.087  95.882 109.949
HETATM 3810 C3   PO01    1      69.141  94.864 110.112
HETATM 3811 C3   PO01    1      70.058  95.147 111.219
HETATM 3812 C3   PO01    1      71.376  94.357 111.390
HETATM 3813 O3   PO01    1      71.334  93.428 112.551
HETATM 3814 C3   PO01    1      68.649  88.259 114.511
HETATM 3815 C3   PO01    1      68.515  87.319 112.178
HETATM 3816 C3   PO01    1      68.186  88.534 112.991
HETATM 3817 CR   PO01    1      70.951  91.148 111.868
HETATM 3818 CR   PO01    1      70.226  89.955 111.994
HETATM 3819 CR   PO01    1      68.949  89.850 112.642
HETATM 3820 CR   PO01    1      68.477  91.117 113.231
HETATM 3821 CR   PO01    1      69.200  92.308 113.069
HETATM 3822 CR   PO01    1      70.503  92.318 112.487
HETATM 3823 H    PO01    1      89.263  76.311 121.791
HETATM 3824 H    PO01    1      88.626  74.769 122.143
HETATM 3825 H    PO01    1      89.533  76.877 124.051
HETATM 3826 H    PO01    1      89.362  74.942 125.770
HETATM 3827 H    PO01    1      87.937  74.537 124.946
HETATM 3828 H    PO01    1      89.344  78.637 126.000
HETATM 3829 H    PO01    1      90.264  79.399 127.977
HETATM 3830 H    PO01    1      88.409  76.155 130.066
HETATM 3831 H    PO01    1      87.549  75.411 127.981
HETATM 3832 H    PO01    1      83.793  81.134 135.105
HETATM 3833 H    PO01    1      83.026  81.061 133.653
HETATM 3834 H    PO01    1      82.169  78.648 134.410
HETATM 3835 H    PO01    1      83.983  78.949 132.757
HETATM 3836 H    PO01    1      84.425  77.631 133.863
HETATM 3837 H    PO01    1      91.686  77.147 130.398
HETATM 3838 H    PO01    1      91.394  77.521 132.153
HETATM 3839 H    PO01    1      90.443  76.256 131.418
HETATM 3840 H    PO01    1      90.194  80.554 130.311
HETATM 3841 H    PO01    1      91.054  79.994 131.673
HETATM 3842 H    PO01    1      91.617  79.602 129.944
HETATM 3843 H    PO01    1      86.100  80.643 131.947
HETATM 3844 H    PO01    1      87.879  80.218 130.482
HETATM 3845 H    PO01    1      89.232  77.084 133.247
HETATM 3846 H    PO01    1      87.225  77.547 134.469
HETATM 3847 O3   PO01    1      90.767  75.252 123.564
HETATM 3848 C3   PO01    1      88.612  75.800 122.469
HETATM 3849 C3   PO01    1      89.387  75.826 123.815
HETATM 3850 C3   PO01    1      88.651  75.388 125.041
HETATM 3851 O3   PO01    1      87.882  76.407 125.652
HETATM 3852 CR   PO01    1      89.079  78.199 126.880
HETATM 3853 CR   PO01    1      89.663  78.630 128.083
HETATM 3854 CR   PO01    1      89.421  77.944 129.340
HETATM 3855 CR   PO01    1      88.599  76.766 129.243
HETATM 3856 CR   PO01    1      88.087  76.288 128.019
HETATM 3857 CR   PO01    1      88.360  76.934 126.854
HETATM 3858 O3   PO01    1      83.301  78.795  64.361
HETATM 3859 C3   PO01    1      82.919  80.756 134.651
HETATM 3860 C3   PO01    1      83.073  79.218 134.695
HETATM 3861 C3   PO01    1      84.239  78.687 133.779
HETATM 3862 O3   PO01    1      85.453  79.459 134.119
HETATM 3863 C3   PO01    1      90.939  77.226 131.197
HETATM 3864 C3   PO01    1      90.791  79.676 130.681
HETATM 3865 C3   PO01    1      89.920  78.335 130.713
HETATM 3866 CR   PO01    1      86.733  79.897 132.170
HETATM 3867 CR   PO01    1      87.836  79.607 131.335
HETATM 3868 CR   PO01    1      88.774  78.554 131.643
HETATM 3869 CR   PO01    1      88.575  77.837 132.908
HETATM 3870 CR   PO01    1      87.445  78.148 133.688
HETATM 3871 CR   PO01    1      86.503  79.110 133.306
HETATM 3872 H    PO01    1      73.002  96.144 129.519
HETATM 3873 H    PO01    1      73.590  96.154 131.137
HETATM 3874 H    PO01    1      75.115  94.296 130.642
HETATM 3875 H    PO01    1      72.157  93.754 130.104
HETATM 3876 H    PO01    1      72.671  93.998 131.786
HETATM 3877 H    PO01    1      73.220  90.478 129.415
HETATM 3878 H    PO01    1      71.322  88.949 129.381
HETATM 3879 H    PO01    1      70.063  90.169 133.142
HETATM 3880 H    PO01    1      72.027  91.790 133.081
HETATM 3881 H    PO01    1     134.770  93.849 130.483
HETATM 3882 H    PO01    1     134.017  95.191 131.234
HETATM 3883 H    PO01    1     134.263  93.574 133.027
HETATM 3884 H    PO01    1      64.670  92.845 133.885
HETATM 3885 H    PO01    1      65.506  93.778 132.656
HETATM 3886 H    PO01    1      69.538  86.988 129.911
HETATM 3887 H    PO01    1      67.828  87.507 130.182
HETATM 3888 H    PO01    1      68.940  88.553 129.204
HETATM 3889 H    PO01    1      69.580  87.828 133.381
HETATM 3890 H    PO01    1      68.458  86.914 132.542
HETATM 3891 H    PO01    1      70.233  86.815 132.137
HETATM 3892 H    PO01    1      65.404  90.284 133.735
HETATM 3893 H    PO01    1      67.376  88.893 133.512
HETATM 3894 H    PO01    1      68.335  90.674 129.739
HETATM 3895 H    PO01    1      66.208  91.856 129.979
HETATM 3896 O3   PO01    1      74.193  94.010 128.807
HETATM 3897 C3   PO01    1      73.896  95.945 130.135
HETATM 3898 C3   PO01    1      74.134  94.467 130.151
HETATM 3899 C3   PO01    1      72.980  93.681 130.838
HETATM 3900 O3   PO01    1      73.511  92.345 131.082
HETATM 3901 CR   PO01    1      72.541  90.472 130.149
HETATM 3902 CR   PO01    1      71.438  89.565 130.147
HETATM 3903 CR   PO01    1      70.447  89.518 131.201
HETATM 3904 CR   PO01    1      70.746  90.273 132.329
HETATM 3905 CR   PO01    1      71.769  91.232 132.371
HETATM 3906 CR   PO01    1      72.535  91.390 131.194
HETATM 3907 O3   PO01    1     135.308  95.283 133.489
HETATM 3908 C3   PO01    1     134.890  94.685 131.201
HETATM 3909 C3   PO01    1     135.168  94.143 132.622
HETATM 3910 C3   PO01    1      64.663  93.147 132.789
HETATM 3911 O3   PO01    1      64.550  91.984 131.956
HETATM 3912 C3   PO01    1      68.880  87.842 130.030
HETATM 3913 C3   PO01    1      69.387  87.462 132.394
HETATM 3914 C3   PO01    1      69.221  88.626 131.288
HETATM 3915 CR   PO01    1      66.009  90.329 132.906
HETATM 3916 CR   PO01    1      67.162  89.506 132.766
HETATM 3917 CR   PO01    1      68.026  89.585 131.612
HETATM 3918 CR   PO01    1      67.773  90.574 130.603
HETATM 3919 CR   PO01    1      66.553  91.297 130.766
HETATM 3920 CR   PO01    1      65.714  91.256 131.910
HETATM 3921 H    PO01    2     100.337 113.816 126.095
HETATM 3922 H    PO01    2     100.788 112.124 126.234
HETATM 3923 H    PO01    2     103.091 112.865 125.318
HETATM 3924 H    PO01    2     102.242 114.389 127.783
HETATM 3925 H    PO01    2     103.776 113.685 127.443
HETATM 3926 H    PO01    2     103.184 112.819 130.589
HETATM 3927 H    PO01    2     101.858 112.942 132.484
HETATM 3928 H    PO01    2      98.454 112.181 130.213
HETATM 3929 H    PO01    2      99.723 111.982 128.136
HETATM 3930 H    PO01    2      91.742 115.312 130.799
HETATM 3931 H    PO01    2      90.105 114.974 130.246
HETATM 3932 H    PO01    2      90.676 113.813 132.405
HETATM 3933 H    PO01    2      92.842 112.457 130.846
HETATM 3934 H    PO01    2      92.528 112.144 132.586
HETATM 3935 H    PO01    2      98.904 111.768 134.722
HETATM 3936 H    PO01    2      99.362 110.758 133.319
HETATM 3937 H    PO01    2     100.546 111.694 133.944
HETATM 3938 H    PO01    2      98.777 114.592 134.123
HETATM 3939 H    PO01    2     100.495 114.082 134.115
HETATM 3940 H    PO01    2      99.835 114.906 132.670
HETATM 3941 H    PO01    2      95.444 115.443 131.377
HETATM 3942 H    PO01    2      97.790 114.946 131.479
HETATM 3943 H    PO01    2      96.944 111.264 133.085
HETATM 3944 H    PO01    2      94.625 111.663 133.176
HETATM 3945 O3   PO01    2     102.686 114.837 125.352
HETATM 3946 C3   PO01    2     100.982 113.023 125.650
HETATM 3947 C3   PO01    2     102.434 113.524 125.869
HETATM 3948 C3   PO01    2     102.716 113.516 127.397
HETATM 3949 O3   PO01    2     102.319 112.249 128.079
HETATM 3950 CR   PO01    2     102.147 112.661 130.512
HETATM 3951 CR   PO01    2     101.399 112.749 131.659
HETATM 3952 CR   PO01    2      99.967 112.618 131.545
HETATM 3953 CR   PO01    2      99.464 112.356 130.221
HETATM 3954 CR   PO01    2     100.210 112.233 129.092
HETATM 3955 CR   PO01    2     101.596 112.402 129.252
HETATM 3956 O3   PO01    2      90.451 112.360 131.108
HETATM 3957 C3   PO01    2      91.092 114.532 130.365
HETATM 3958 C3   PO01    2      91.176 113.464 131.506
HETATM 3959 C3   PO01    2      92.567 112.906 131.758
HETATM 3960 O3   PO01    2      93.475 114.019 132.136
HETATM 3961 C3   PO01    2      99.437 111.744 133.767
HETATM 3962 C3   PO01    2      99.614 114.193 133.491
HETATM 3963 C3   PO01    2      99.091 112.853 132.741
HETATM 3964 CR   PO01    2      95.733 114.484 131.744
HETATM 3965 CR   PO01    2      97.155 114.187 131.766
HETATM 3966 CR   PO01    2      97.601 113.052 132.453
HETATM 3967 CR   PO01    2      96.624 112.182 132.820
HETATM 3968 CR   PO01    2      95.266 112.403 132.776
HETATM 3969 CR   PO01    2      94.770 113.597 132.235
HETATM 3970 H    PO01    1      75.744 111.583 106.315
HETATM 3971 H    PO01    1      73.986 112.047 106.489
HETATM 3972 H    PO01    1      73.604 109.601 105.301
HETATM 3973 H    PO01    1      73.981 110.417 103.255
HETATM 3974 H    PO01    1      74.846 111.897 103.751
HETATM 3975 H    PO01    1      71.006 113.338 105.182
HETATM 3976 H    PO01    1      70.313 115.346 104.254
HETATM 3977 H    PO01    1      72.628 114.681 100.804
HETATM 3978 H    PO01    1      73.453 112.722 101.852
HETATM 3979 H    PO01    1      66.510 117.462  98.673
HETATM 3980 H    PO01    1      67.856 117.503  97.488
HETATM 3981 H    PO01    1      66.568 116.606  95.638
HETATM 3982 H    PO01    1      65.819 114.456  96.490
HETATM 3983 H    PO01    1      65.868 114.946  98.249
HETATM 3984 H    PO01    1      68.967 116.895 103.118
HETATM 3985 H    PO01    1      70.363 117.859 103.421
HETATM 3986 H    PO01    1      69.313 118.225 102.029
HETATM 3987 H    PO01    1      71.619 118.463 100.840
HETATM 3988 H    PO01    1      72.341 118.117 102.369
HETATM 3989 H    PO01    1      72.748 117.124 100.957
HETATM 3990 H    PO01    1      70.041 115.623  97.041
HETATM 3991 H    PO01    1      71.312 116.686  98.823
HETATM 3992 H    PO01    1      68.717 114.818 101.587
HETATM 3993 H    PO01    1      67.299 114.101  99.869
HETATM 3994 O3   PO01    1      75.641 109.610 104.928
HETATM 3995 C3   PO01    1      74.697 111.226 106.468
HETATM 3996 C3   PO01    1      74.435 110.326 105.209
HETATM 3997 C3   PO01    1      74.078 111.192 104.003
HETATM 3998 O3   PO01    1      72.775 111.744 104.256
HETATM 3999 CR   PO01    1      71.495 113.662 104.347
HETATM 4000 CR   PO01    1      71.016 114.904 103.752
HETATM 4001 CR   PO01    1      71.456 115.317 102.437
HETATM 4002 CR   PO01    1      72.353 114.506 101.747
HETATM 4003 CR   PO01    1      72.859 113.378 102.368
HETATM 4004 CR   PO01    1      72.472 112.916 103.695
HETATM 4005 O3   PO01    1      64.807 116.809  96.540
HETATM 4006 C3   PO01    1      66.796 117.648  97.617
HETATM 4007 C3   PO01    1      66.148 116.504  96.738
HETATM 4008 C3   PO01    1      66.286 115.089  97.280
HETATM 4009 O3   PO01    1      67.659 114.557  97.231
HETATM 4010 C3   PO01    1      69.779 117.405 102.654
HETATM 4011 C3   PO01    1      71.945 117.636 101.464
HETATM 4012 C3   PO01    1      70.803 116.560 101.736
HETATM 4013 CR   PO01    1      69.742 115.566  98.051
HETATM 4014 CR   PO01    1      70.492 116.159  99.038
HETATM 4015 CR   PO01    1      70.152 116.066 100.443
HETATM 4016 CR   PO01    1      69.009 115.138 100.673
HETATM 4017 CR   PO01    1      68.158 114.691  99.601
HETATM 4018 CR   PO01    1      68.462 114.969  98.300
HETATM 4019 H    PO01    1      69.820  97.415 105.459
HETATM 4020 H    PO01    1      69.103  96.788 106.862
HETATM 4021 H    PO01    1      67.502  97.545 104.297
HETATM 4022 H    PO01    1      66.368  96.815 107.091
HETATM 4023 H    PO01    1      66.622  95.606 105.844
HETATM 4024 H    PO01    1      64.254  97.131 108.071
HETATM 4025 H    PO01    1     133.852  96.355 108.902
HETATM 4026 H    PO01    1     132.999  94.733 105.197
HETATM 4027 H    PO01    1     135.084  95.503 104.304
HETATM 4028 H    PO01    1     130.065  85.989 104.393
HETATM 4029 H    PO01    1     130.107  87.519 103.413
HETATM 4030 H    PO01    1     129.362  87.857 105.750
HETATM 4031 H    PO01    1     130.724  89.537 104.596
HETATM 4032 H    PO01    1     132.204  89.224 105.580
HETATM 4033 H    PO01    1     130.347  95.378 109.322
HETATM 4034 H    PO01    1     132.082  94.846 109.638
HETATM 4035 H    PO01    1     131.596  96.636 109.408
HETATM 4036 H    PO01    1     129.717  96.356 107.288
HETATM 4037 H    PO01    1     131.122  97.501 107.171
HETATM 4038 H    PO01    1     130.752  96.395 105.832
HETATM 4039 H    PO01    1     132.542  90.868 107.904
HETATM 4040 H    PO01    1     133.029  93.165 108.243
HETATM 4041 H    PO01    1     129.634  94.104 105.999
HETATM 4042 H    PO01    1     128.939  91.805 105.942
HETATM 4043 O3   PO01    1      67.735  98.809 105.967
HETATM 4044 C3   PO01    1      69.010  96.771 105.741
HETATM 4045 C3   PO01    1      67.670  97.437 105.444
HETATM 4046 C3   PO01    1      66.402  96.671 105.986
HETATM 4047 O3   PO01    1      65.115  96.995 105.472
HETATM 4048 CR   PO01    1     135.290  96.566 107.452
HETATM 4049 CR   PO01    1     134.090  96.132 107.977
HETATM 4050 CR   PO01    1     133.106  95.537 107.129
HETATM 4051 CR   PO01    1     133.610  95.177 105.829
HETATM 4052 CR   PO01    1     134.867  95.589 105.311
HETATM 4053 CR   PO01    1     135.695  96.333 106.130
HETATM 4054 O3   PO01    1     130.920  86.901 106.656
HETATM 4055 C3   PO01    1     130.528  86.934 104.253
HETATM 4056 C3   PO01    1     130.414  87.740 105.570
HETATM 4057 C3   PO01    1     131.044  89.119 105.524
HETATM 4058 O3   PO01    1     130.406  89.806 106.632
HETATM 4059 C3   PO01    1     131.393  95.611 109.091
HETATM 4060 C3   PO01    1     130.765  96.449 106.919
HETATM 4061 C3   PO01    1     131.683  95.372 107.559
HETATM 4062 CR   PO01    1     131.877  91.566 107.560
HETATM 4063 CR   PO01    1     132.162  92.921 107.735
HETATM 4064 CR   PO01    1     131.294  93.875 107.193
HETATM 4065 CR   PO01    1     130.217  93.449 106.450
HETATM 4066 CR   PO01    1     129.884  92.125 106.296
HETATM 4067 CR   PO01    1     130.748  91.088 106.786
HETATM 4068 H    PO01    1      69.421  93.734 123.413
HETATM 4069 H    PO01    1      70.033  92.594 122.221
HETATM 4070 H    PO01    1      71.069  94.493 120.977
HETATM 4071 H    PO01    1      68.894  93.697 120.256
HETATM 4072 H    PO01    1      68.955  95.457 120.061
HETATM 4073 H    PO01    1      67.878  97.419 120.880
HETATM 4074 H    PO01    1      67.767  99.131 122.330
HETATM 4075 H    PO01    1      66.592  96.518 125.445
HETATM 4076 H    PO01    1      66.832  94.801 124.017
HETATM 4077 H    PO01    1      72.041 100.531 120.644
HETATM 4078 H    PO01    1      70.877 101.667 121.611
HETATM 4079 H    PO01    1      72.733 103.001 122.276
HETATM 4080 H    PO01    1      74.721 101.235 122.683
HETATM 4081 H    PO01    1      73.475 100.072 122.194
HETATM 4082 H    PO01    1      66.804 100.643 123.895
HETATM 4083 H    PO01    1      65.625  99.674 124.907
HETATM 4084 H    PO01    1      66.733 100.993 125.675
HETATM 4085 H    PO01    1      67.992  99.557 127.231
HETATM 4086 H    PO01    1      66.599  98.419 126.755
HETATM 4087 H    PO01    1      68.360  97.829 126.890
HETATM 4088 H    PO01    1      71.432 102.386 125.057
HETATM 4089 H    PO01    1      69.078 101.735 125.713
HETATM 4090 H    PO01    1      69.927  97.874 124.081
HETATM 4091 H    PO01    1      72.241  98.550 123.807
HETATM 4092 O3   PO01    1      70.459  95.874 122.349
HETATM 4093 C3   PO01    1      70.215  93.545 122.680
HETATM 4094 C3   PO01    1      70.201  94.627 121.629
HETATM 4095 C3   PO01    1      68.870  94.634 120.782
HETATM 4096 O3   PO01    1      67.554  94.782 121.392
HETATM 4097 CR   PO01    1      67.616  97.141 121.863
HETATM 4098 CR   PO01    1      67.562  98.240 122.706
HETATM 4099 CR   PO01    1      67.376  98.095 124.128
HETATM 4100 CR   PO01    1      66.923  96.785 124.516
HETATM 4101 CR   PO01    1      67.031  95.731 123.669
HETATM 4102 CR   PO01    1      67.438  95.816 122.295
HETATM 4103 O3   PO01    1      73.958 102.660 120.781
HETATM 4104 C3   PO01    1      71.792 101.568 120.929
HETATM 4105 C3   PO01    1      73.011 102.134 121.711
HETATM 4106 C3   PO01    1      73.649 101.030 122.643
HETATM 4107 O3   PO01    1      73.172 101.037 123.969
HETATM 4108 C3   PO01    1      66.633 100.212 124.930
HETATM 4109 C3   PO01    1      67.679  98.704 126.564
HETATM 4110 C3   PO01    1      67.810  99.180 125.100
HETATM 4111 CR   PO01    1      70.992 101.487 124.825
HETATM 4112 CR   PO01    1      69.705 101.068 125.255
HETATM 4113 CR   PO01    1      69.238  99.748 124.906
HETATM 4114 CR   PO01    1      70.212  98.855 124.421
HETATM 4115 CR   PO01    1      71.532  99.273 124.144
HETATM 4116 CR   PO01    1      71.917 100.601 124.273
HETATM 4117 H    PO01    1      89.897 106.035 108.794
HETATM 4118 H    PO01    1      90.113 105.717 107.145
HETATM 4119 H    PO01    1      89.203 108.273 108.142
HETATM 4120 H    PO01    1      87.746 107.676 106.477
HETATM 4121 H    PO01    1      88.924 107.316 105.178
HETATM 4122 H    PO01    1      86.100 109.986 105.962
HETATM 4123 H    PO01    1      84.625 110.121 104.064
HETATM 4124 H    PO01    1      87.996 110.014 101.436
HETATM 4125 H    PO01    1      89.328 109.815 103.303
HETATM 4126 H    PO01    1      78.811 103.220 101.304
HETATM 4127 H    PO01    1      79.849 104.386 102.192
HETATM 4128 H    PO01    1      79.216 105.085  99.976
HETATM 4129 H    PO01    1      81.096 106.041  99.190
HETATM 4130 H    PO01    1      82.169 104.904 100.032
HETATM 4131 H    PO01    1      84.111 112.300 102.594
HETATM 4132 H    PO01    1      85.463 112.889 101.717
HETATM 4133 H    PO01    1      84.050 112.409 100.835
HETATM 4134 H    PO01    1      85.134 111.148  99.384
HETATM 4135 H    PO01    1      86.829 111.337 100.025
HETATM 4136 H    PO01    1      86.204 109.706  99.768
HETATM 4137 H    PO01    1      83.928 106.197 101.100
HETATM 4138 H    PO01    1      85.516 107.959 101.176
HETATM 4139 H    PO01    1      82.374 110.724 101.448
HETATM 4140 H    PO01    1      80.764 108.832 101.497
HETATM 4141 O3   PO01    1      90.957 107.806 107.059
HETATM 4142 C3   PO01    1      89.432 106.154 107.825
HETATM 4143 C3   PO01    1      89.530 107.617 107.312
HETATM 4144 C3   PO01    1      88.657 107.950 106.091
HETATM 4145 O3   PO01    1      88.635 109.373 105.882
HETATM 4146 CR   PO01    1      86.509 109.895 105.009
HETATM 4147 CR   PO01    1      85.633 110.034 103.905
HETATM 4148 CR   PO01    1      86.161 110.204 102.564
HETATM 4149 CR   PO01    1      87.543 110.056 102.377
HETATM 4150 CR   PO01    1      88.354 109.871 103.482
HETATM 4151 CR   PO01    1      87.862 109.729 104.799
HETATM 4152 O3   PO01    1      80.473 103.722  99.043
HETATM 4153 C3   PO01    1      79.848 103.658 101.451
HETATM 4154 C3   PO01    1      80.120 104.466 100.165
HETATM 4155 C3   PO01    1      81.245 105.504 100.071
HETATM 4156 O3   PO01    1      81.229 106.459 101.245
HETATM 4157 C3   PO01    1      84.707 112.124 101.646
HETATM 4158 C3   PO01    1      85.887 110.703 100.088
HETATM 4159 C3   PO01    1      85.203 110.662 101.444
HETATM 4160 CR   PO01    1      83.628 107.126 101.159
HETATM 4161 CR   PO01    1      84.556 108.222 101.175
HETATM 4162 CR   PO01    1      84.114 109.644 101.364
HETATM 4163 CR   PO01    1      82.728 109.766 101.406
HETATM 4164 CR   PO01    1      81.784 108.702 101.327
HETATM 4165 CR   PO01    1      82.228 107.378 101.209
HETATM 4166 H    PO01    1      77.773 106.392  72.951
HETATM 4167 H    PO01    1      76.754 105.258  72.038
HETATM 4168 H    PO01    1      77.015 106.387  69.947
HETATM 4169 H    PO01    1      75.553 108.261  70.193
HETATM 4170 H    PO01    1      76.170 108.844  71.627
HETATM 4171 H    PO01    1      75.032 105.616  73.819
HETATM 4172 H    PO01    1      74.528 106.231  76.190
HETATM 4173 H    PO01    1      74.209 110.183  75.290
HETATM 4174 H    PO01    1      74.437 109.669  72.946
HETATM 4175 H    PO01    1      78.394 103.634  83.613
HETATM 4176 H    PO01    1      77.241 104.709  82.925
HETATM 4177 H    PO01    1      79.477 103.260  81.324
HETATM 4178 H    PO01    1      77.802 104.236  79.887
HETATM 4179 H    PO01    1      79.268 105.115  79.913
HETATM 4180 H    PO01    1      74.270 110.699  77.536
HETATM 4181 H    PO01    1      72.630 110.258  77.243
HETATM 4182 H    PO01    1      73.249 110.046  78.745
HETATM 4183 H    PO01    1      71.693 108.290  77.199
HETATM 4184 H    PO01    1      72.502 106.602  77.457
HETATM 4185 H    PO01    1      72.094 107.750  78.785
HETATM 4186 H    PO01    1      78.266 107.176  78.398
HETATM 4187 H    PO01    1      76.555 108.246  77.006
HETATM 4188 H    PO01    1      73.876 107.986  80.261
HETATM 4189 H    PO01    1      75.561 106.956  81.542
HETATM 4190 O3   PO01    1      78.311 107.738  70.622
HETATM 4191 C3   PO01    1      77.603 105.941  71.986
HETATM 4192 C3   PO01    1      77.187 106.954  70.882
HETATM 4193 C3   PO01    1      75.980 107.882  71.160
HETATM 4194 O3   PO01    1      74.913 107.207  71.893
HETATM 4195 CR   PO01    1      74.825 106.604  74.175
HETATM 4196 CR   PO01    1      74.501 106.893  75.520
HETATM 4197 CR   PO01    1      74.208 108.198  75.969
HETATM 4198 CR   PO01    1      74.240 109.200  74.989
HETATM 4199 CR   PO01    1      74.389 108.904  73.611
HETATM 4200 CR   PO01    1      74.664 107.570  73.225
HETATM 4201 O3   PO01    1      80.127 105.041  82.127
HETATM 4202 C3   PO01    1      77.886 103.900  82.645
HETATM 4203 C3   PO01    1      79.061 104.247  81.677
HETATM 4204 C3   PO01    1      78.396 104.943  80.467
HETATM 4205 O3   PO01    1      77.698 106.176  80.900
HETATM 4206 C3   PO01    1      73.522 109.976  77.764
HETATM 4207 C3   PO01    1      72.463 107.689  77.762
HETATM 4208 C3   PO01    1      73.811 108.453  77.453
HETATM 4209 CR   PO01    1      77.298 107.381  78.730
HETATM 4210 CR   PO01    1      76.288 107.946  77.934
HETATM 4211 CR   PO01    1      74.950 108.005  78.341
HETATM 4212 CR   PO01    1      74.751 107.798  79.753
HETATM 4213 CR   PO01    1      75.749 107.192  80.558
HETATM 4214 CR   PO01    1      76.983 106.915  80.022
HETATM 4215 H    PO01    1      64.297 102.351  72.236
HETATM 4216 H    PO01    1      64.622 103.980  72.765
HETATM 4217 H    PO01    1     133.768 104.247  73.192
HETATM 4218 H    PO01    1     134.191 103.628  70.259
HETATM 4219 H    PO01    1     135.110 105.029  71.004
HETATM 4220 H    PO01    1     134.366 105.068  68.466
HETATM 4221 H    PO01    1     133.574 104.542  66.369
HETATM 4222 H    PO01    1     129.804 105.292  67.681
HETATM 4223 H    PO01    1     130.520 105.764  69.959
HETATM 4224 H    PO01    1     129.493 111.519 135.578
HETATM 4225 H    PO01    1     128.867 111.106 134.003
HETATM 4226 H    PO01    1     126.655 111.166 134.543
HETATM 4227 H    PO01    1     126.457 109.291  64.548
HETATM 4228 H    PO01    1     127.964 110.014  65.274
HETATM 4229 H    PO01    1     132.780 103.382  64.786
HETATM 4230 H    PO01    1     131.480 103.624 135.164
HETATM 4231 H    PO01    1     132.515 104.908 135.798
HETATM 4232 H    PO01    1     129.585 102.720  64.958
HETATM 4233 H    PO01    1     131.030 102.189  65.783
HETATM 4234 H    PO01    1     129.676 103.084  66.638
HETATM 4235 H    PO01    1     127.339 106.452 135.105
HETATM 4236 H    PO01    1     128.500 104.665  64.553
HETATM 4237 H    PO01    1     131.947 107.063  65.006
HETATM 4238 H    PO01    1     130.694 109.003  64.398
HETATM 4239 O3   PO01    1     133.303 102.539  72.304
HETATM 4240 C3   PO01    1     135.588 103.125  72.867
HETATM 4241 C3   PO01    1     134.208 103.656  72.406
HETATM 4242 C3   PO01    1     134.196 104.421  71.013
HETATM 4243 O3   PO01    1     133.072 105.287  70.772
HETATM 4244 CR   PO01    1     133.358 105.055  68.360
HETATM 4245 CR   PO01    1     132.900 104.814  67.085
HETATM 4246 CR   PO01    1     131.568 104.818  66.857
HETATM 4247 CR   PO01    1     130.722 105.131  67.924
HETATM 4248 CR   PO01    1     131.163 105.383  69.272
HETATM 4249 CR   PO01    1     132.562 105.322  69.506
HETATM 4250 O3   PO01    1     126.815 112.047  64.773
HETATM 4251 C3   PO01    1     128.714 111.759 134.859
HETATM 4252 C3   PO01    1     127.339 111.218 135.439
HETATM 4253 C3   PO01    1     127.452 109.805  64.303
HETATM 4254 O3   PO01    1     128.249 108.997 135.031
HETATM 4255 C3   PO01    1     131.999 104.052  64.372
HETATM 4256 C3   PO01    1     130.267 103.034  65.772
HETATM 4257 C3   PO01    1     131.043 104.428  65.515
HETATM 4258 CR   PO01    1     128.241 106.631 135.555
HETATM 4259 CR   PO01    1     128.925 105.553  64.460
HETATM 4260 CR   PO01    1     130.239 105.628  64.920
HETATM 4261 CR   PO01    1     130.944 106.925  64.869
HETATM 4262 CR   PO01    1     130.178 108.032  64.445
HETATM 4263 CR   PO01    1     128.884 107.928 135.648
HETATM 4264 H    PO01    1      73.387 105.988 133.127
HETATM 4265 H    PO01    1      74.349 107.372 132.659
HETATM 4266 H    PO01    1      73.772 108.661 134.746
HETATM 4267 H    PO01    1      71.578 109.111 134.394
HETATM 4268 H    PO01    1      71.168 107.552 133.591
HETATM 4269 H    PO01    1      71.818 111.602 132.188
HETATM 4270 H    PO01    1      69.992 112.609 131.206
HETATM 4271 H    PO01    1      68.517 108.866 130.041
HETATM 4272 H    PO01    1      70.229 107.824 131.288
HETATM 4273 H    PO01    1      66.888 119.048 133.448
HETATM 4274 H    PO01    1      65.391 118.416 132.905
HETATM 4275 H    PO01    1      65.154 117.068 135.058
HETATM 4276 H    PO01    1      66.681 115.384 134.742
HETATM 4277 H    PO01    1      67.730 116.374 133.674
HETATM 4278 H    PO01    1      69.318 111.375 127.736
HETATM 4279 H    PO01    1      68.132 112.620 127.478
HETATM 4280 H    PO01    1      69.578 112.865 128.509
HETATM 4281 H    PO01    1      66.425 110.244 129.904
HETATM 4282 H    PO01    1      66.014 111.438 128.567
HETATM 4283 H    PO01    1      67.055 110.130 128.311
HETATM 4284 H    PO01    1      66.135 113.185 133.423
HETATM 4285 H    PO01    1      67.117 111.502 132.065
HETATM 4286 H    PO01    1      67.537 114.354 128.996
HETATM 4287 H    PO01    1      66.639 116.046 130.490
HETATM 4288 O3   PO01    1      72.724 107.015 135.526
HETATM 4289 C3   PO01    1      74.039 106.771 133.496
HETATM 4290 C3   PO01    1      73.232 107.776 134.425
HETATM 4291 C3   PO01    1      71.984 108.353 133.708
HETATM 4292 O3   PO01    1      72.266 108.989 132.463
HETATM 4293 CR   PO01    1      71.152 111.017 131.789
HETATM 4294 CR   PO01    1      70.071 111.562 131.123
HETATM 4295 CR   PO01    1      69.135 110.843 130.365
HETATM 4296 CR   PO01    1      69.202 109.437 130.434
HETATM 4297 CR   PO01    1      70.261 108.838 131.151
HETATM 4298 CR   PO01    1      71.241 109.615 131.875
HETATM 4299 O3   PO01    1      67.025 117.638 135.734
HETATM 4300 C3   PO01    1      65.932 118.704 133.830
HETATM 4301 C3   PO01    1      66.117 117.415 134.647
HETATM 4302 C3   PO01    1      66.656 116.168 133.934
HETATM 4303 O3   PO01    1      65.891 115.816 132.812
HETATM 4304 C3   PO01    1      68.789 112.145 128.274
HETATM 4305 C3   PO01    1      66.827 110.834 129.075
HETATM 4306 C3   PO01    1      68.107 111.622 129.568
HETATM 4307 CR   PO01    1      66.444 113.455 132.527
HETATM 4308 CR   PO01    1      67.023 112.452 131.767
HETATM 4309 CR   PO01    1      67.516 112.701 130.469
HETATM 4310 CR   PO01    1      67.294 114.047 129.934
HETATM 4311 CR   PO01    1      66.822 115.021 130.805
HETATM 4312 CR   PO01    1      66.347 114.782 132.069
HETATM 4313 H    PO01    1      68.775 125.419  89.049
HETATM 4314 H    PO01    1      68.203 124.121  88.261
HETATM 4315 H    PO01    1      68.413 123.816  91.362
HETATM 4316 H    PO01    1      70.419 122.933  89.201
HETATM 4317 H    PO01    1      70.306 122.492  91.005
HETATM 4318 H    PO01    1      72.637 123.975  92.577
HETATM 4319 H    PO01    1      74.857 123.506  92.455
HETATM 4320 H    PO01    1      74.695 124.199  88.207
HETATM 4321 H    PO01    1      72.335 124.598  88.428
HETATM 4322 H    PO01    1      81.067 120.098  94.105
HETATM 4323 H    PO01    1      82.324 119.083  94.902
HETATM 4324 H    PO01    1      80.222 118.222  95.388
HETATM 4325 H    PO01    1      78.652 117.474  93.512
HETATM 4326 H    PO01    1      79.597 118.482  92.441
HETATM 4327 H    PO01    1      77.123 123.944  88.267
HETATM 4328 H    PO01    1      78.231 122.816  88.747
HETATM 4329 H    PO01    1      76.571 122.309  88.392
HETATM 4330 H    PO01    1      76.740 125.449  89.849
HETATM 4331 H    PO01    1      76.899 125.098  91.630
HETATM 4332 H    PO01    1      78.240 124.834  90.553
HETATM 4333 H    PO01    1      76.814 119.164  91.888
HETATM 4334 H    PO01    1      75.964 120.850  90.365
HETATM 4335 H    PO01    1      78.495 123.522  92.359
HETATM 4336 H    PO01    1      79.117 121.856  93.880
HETATM 4337 O3   PO01    1      68.154 122.191  90.237
HETATM 4338 C3   PO01    1      68.027 124.544  89.239
HETATM 4339 C3   PO01    1      68.585 123.551  90.312
HETATM 4340 C3   PO01    1      70.131 123.302  90.198
HETATM 4341 O3   PO01    1      70.921 124.501  90.524
HETATM 4342 CR   PO01    1      73.010 123.859  91.599
HETATM 4343 CR   PO01    1      74.427 123.617  91.541
HETATM 4344 CR   PO01    1      75.082 123.619  90.278
HETATM 4345 CR   PO01    1      74.292 124.000  89.105
HETATM 4346 CR   PO01    1      72.885 124.243  89.216
HETATM 4347 CR   PO01    1      72.259 124.147  90.452
HETATM 4348 O3   PO01    1      81.072 116.735  94.275
HETATM 4349 C3   PO01    1      81.636 119.115  94.064
HETATM 4350 C3   PO01    1      80.481 118.042  94.330
HETATM 4351 C3   PO01    1      79.249 118.332  93.456
HETATM 4352 O3   PO01    1      78.430 119.469  93.937
HETATM 4353 C3   PO01    1      77.187 123.054  88.832
HETATM 4354 C3   PO01    1      77.166 124.809  90.583
HETATM 4355 C3   PO01    1      76.598 123.434  90.230
HETATM 4356 CR   PO01    1      77.163 120.083  91.989
HETATM 4357 CR   PO01    1      76.612 121.054  91.087
HETATM 4358 CR   PO01    1      77.065 122.366  91.249
HETATM 4359 CR   PO01    1      78.082 122.634  92.213
HETATM 4360 CR   PO01    1      78.426 121.652  93.138
HETATM 4361 CR   PO01    1      77.969 120.387  93.052
HETATM 4362 H    PO01    1      84.582 130.045 112.798
HETATM 4363 H    PO01    1      83.159 129.115 112.924
HETATM 4364 H    PO01    1      83.467 128.766 115.257
HETATM 4365 H    PO01    1      85.882 127.890 115.491
HETATM 4366 H    PO01    1      86.329 128.932 114.199
HETATM 4367 H    PO01    1      84.569 125.783 115.782
HETATM 4368 H    PO01    1      82.464 124.780 116.103
HETATM 4369 H    PO01    1      81.406 125.577 112.195
HETATM 4370 H    PO01    1      83.502 126.928 111.919
HETATM 4371 H    PO01    1      76.491 129.134 110.172
HETATM 4372 H    PO01    1      76.061 130.882 109.689
HETATM 4373 H    PO01    1      74.944 130.024 111.553
HETATM 4374 H    PO01    1      76.101 129.897 113.888
HETATM 4375 H    PO01    1      77.664 129.725 112.972
HETATM 4376 H    PO01    1      79.673 122.471 113.395
HETATM 4377 H    PO01    1      80.694 123.415 112.368
HETATM 4378 H    PO01    1      81.446 122.515 113.686
HETATM 4379 H    PO01    1      79.118 123.236 115.599
HETATM 4380 H    PO01    1      80.818 123.165 116.068
HETATM 4381 H    PO01    1      79.962 124.703 116.467
HETATM 4382 H    PO01    1      77.949 128.314 114.967
HETATM 4383 H    PO01    1      79.575 126.673 115.421
HETATM 4384 H    PO01    1      78.373 124.220 112.257
HETATM 4385 H    PO01    1      76.798 126.020 111.590
HETATM 4386 O3   PO01    1      84.720 130.324 115.729
HETATM 4387 C3   PO01    1      83.795 129.851 113.421
HETATM 4388 C3   PO01    1      84.304 129.302 114.776
HETATM 4389 C3   PO01    1      85.524 128.353 114.534
HETATM 4390 O3   PO01    1      85.272 127.319 113.627
HETATM 4391 CR   PO01    1      83.874 125.817 115.034
HETATM 4392 CR   PO01    1      82.655 125.171 115.246
HETATM 4393 CR   PO01    1      81.701 125.114 114.212
HETATM 4394 CR   PO01    1      82.043 125.749 113.003
HETATM 4395 CR   PO01    1      83.248 126.390 112.770
HETATM 4396 CR   PO01    1      84.155 126.527 113.828
HETATM 4397 O3   PO01    1      75.786 131.729 112.030
HETATM 4398 C3   PO01    1      76.614 130.225 110.464
HETATM 4399 C3   PO01    1      75.906 130.328 111.825
HETATM 4400 C3   PO01    1      76.551 129.541 112.931
HETATM 4401 O3   PO01    1      76.317 128.196 112.733
HETATM 4402 C3   PO01    1      80.566 123.080 113.402
HETATM 4403 C3   PO01    1      80.021 123.785 115.743
HETATM 4404 C3   PO01    1      80.333 124.381 114.312
HETATM 4405 CR   PO01    1      78.076 127.461 114.360
HETATM 4406 CR   PO01    1      79.009 126.465 114.639
HETATM 4407 CR   PO01    1      79.197 125.281 113.878
HETATM 4408 CR   PO01    1      78.344 125.117 112.765
HETATM 4409 CR   PO01    1      77.364 126.150 112.458
HETATM 4410 CR   PO01    1      77.216 127.302 113.221
HETATM 4411 H    PO01    1      84.154 128.154  71.150
HETATM 4412 H    PO01    1      82.947 129.315  71.752
HETATM 4413 H    PO01    1      82.567 126.390  72.620
HETATM 4414 H    PO01    1      83.774 126.703  74.563
HETATM 4415 H    PO01    1      84.261 128.482  74.085
HETATM 4416 H    PO01    1      86.168 124.740  74.523
HETATM 4417 H    PO01    1      88.247 124.805  75.657
HETATM 4418 H    PO01    1      89.102 128.599  74.307
HETATM 4419 H    PO01    1      86.791 128.731  73.191
HETATM 4420 H    PO01    1      86.303 122.567  81.635
HETATM 4421 H    PO01    1      87.288 121.837  82.986
HETATM 4422 H    PO01    1      88.879 123.743  82.714
HETATM 4423 H    PO01    1      86.963 125.514  81.333
HETATM 4424 H    PO01    1      87.602 124.301  80.371
HETATM 4425 H    PO01    1      92.251 125.681  75.412
HETATM 4426 H    PO01    1      90.951 124.503  75.446
HETATM 4427 H    PO01    1      91.099 125.460  74.068
HETATM 4428 H    PO01    1      90.516 128.736  76.087
HETATM 4429 H    PO01    1      91.928 127.730  76.352
HETATM 4430 H    PO01    1      91.372 127.997  74.726
HETATM 4431 H    PO01    1      87.715 127.264  79.570
HETATM 4432 H    PO01    1      88.119 127.515  77.238
HETATM 4433 H    PO01    1      91.703 125.116  77.724
HETATM 4434 H    PO01    1      91.008 124.822  80.095
HETATM 4435 O3   PO01    1      81.854 128.039  73.609
HETATM 4436 C3   PO01    1      83.069 128.239  71.481
HETATM 4437 C3   PO01    1      82.872 127.478  72.800
HETATM 4438 C3   PO01    1      84.051 127.396  73.696
HETATM 4439 O3   PO01    1      85.160 126.814  72.964
HETATM 4440 CR   PO01    1      86.807 125.561  74.379
HETATM 4441 CR   PO01    1      88.025 125.531  75.016
HETATM 4442 CR   PO01    1      88.927 126.628  74.976
HETATM 4443 CR   PO01    1      88.543 127.747  74.176
HETATM 4444 CR   PO01    1      87.213 127.863  73.576
HETATM 4445 CR   PO01    1      86.393 126.729  73.682
HETATM 4446 O3   PO01    1      87.052 124.304  83.528
HETATM 4447 C3   PO01    1      87.355 122.386  81.999
HETATM 4448 C3   PO01    1      87.860 123.824  82.409
HETATM 4449 C3   PO01    1      87.804 124.859  81.233
HETATM 4450 O3   PO01    1      89.026 125.699  81.281
HETATM 4451 C3   PO01    1      91.220 125.470  75.131
HETATM 4452 C3   PO01    1      91.032 127.880  75.728
HETATM 4453 C3   PO01    1      90.224 126.554  75.740
HETATM 4454 CR   PO01    1      88.572 126.850  79.228
HETATM 4455 CR   PO01    1      88.841 126.998  77.875
HETATM 4456 CR   PO01    1      89.892 126.261  77.269
HETATM 4457 CR   PO01    1      90.809 125.522  78.045
HETATM 4458 CR   PO01    1      90.510 125.433  79.423
HETATM 4459 CR   PO01    1      89.401 126.087  80.027
HETATM 4460 H    PO01    1      89.694 115.024  99.679
HETATM 4461 H    PO01    1      88.456 114.003  98.984
HETATM 4462 H    PO01    1      87.810 113.358 101.047
HETATM 4463 H    PO01    1      89.466 111.720 101.316
HETATM 4464 H    PO01    1      90.817 112.906 101.197
HETATM 4465 H    PO01    1      92.269 110.987 100.049
HETATM 4466 H    PO01    1      92.594 108.637 100.136
HETATM 4467 H    PO01    1      88.757 108.102  98.280
HETATM 4468 H    PO01    1      88.504 110.451  98.426
HETATM 4469 H    PO01    1      94.187 107.541 103.381
HETATM 4470 H    PO01    1      95.548 106.729 102.917
HETATM 4471 H    PO01    1      94.542 106.648 105.729
HETATM 4472 H    PO01    1      94.584 104.237 105.624
HETATM 4473 H    PO01    1      95.204 104.191 103.986
HETATM 4474 H    PO01    1      89.140 105.857  98.322
HETATM 4475 H    PO01    1      89.832 104.601  99.095
HETATM 4476 H    PO01    1      89.160 105.934 100.133
HETATM 4477 H    PO01    1      91.877 105.013  97.912
HETATM 4478 H    PO01    1      91.516 106.465  97.080
HETATM 4479 H    PO01    1      93.029 106.377  97.940
HETATM 4480 H    PO01    1      91.308 106.252 103.933
HETATM 4481 H    PO01    1      90.426 107.029 101.707
HETATM 4482 H    PO01    1      93.123 104.450  99.840
HETATM 4483 H    PO01    1      94.086 103.861 101.941
HETATM 4484 O3   PO01    1      89.142 114.436 102.197
HETATM 4485 C3   PO01    1      88.676 114.637  99.813
HETATM 4486 C3   PO01    1      88.778 113.708 101.009
HETATM 4487 C3   PO01    1      89.816 112.601 100.764
HETATM 4488 O3   PO01    1      89.961 112.225  99.333
HETATM 4489 CR   PO01    1      91.527 110.294  99.693
HETATM 4490 CR   PO01    1      91.730 108.915  99.681
HETATM 4491 CR   PO01    1      90.757 107.996  99.222
HETATM 4492 CR   PO01    1      89.563 108.636  98.638
HETATM 4493 CR   PO01    1      89.408 110.040  98.697
HETATM 4494 CR   PO01    1      90.315 110.953  99.200
HETATM 4495 O3   PO01    1      96.380 106.007 105.321
HETATM 4496 C3   PO01    1      95.114 107.268 103.778
HETATM 4497 C3   PO01    1      95.059 106.195 104.897
HETATM 4498 C3   PO01    1      94.498 104.700 104.624
HETATM 4499 O3   PO01    1      93.121 104.509 104.275
HETATM 4500 C3   PO01    1      89.774 105.655  99.226
HETATM 4501 C3   PO01    1      92.004 106.063  98.021
HETATM 4502 C3   PO01    1      91.168 106.449  99.279
HETATM 4503 CR   PO01    1      91.620 105.933 102.985
HETATM 4504 CR   PO01    1      91.205 106.384 101.779
HETATM 4505 CR   PO01    1      91.806 105.988 100.522
HETATM 4506 CR   PO01    1      92.844 104.983 100.678
HETATM 4507 CR   PO01    1      93.268 104.531 101.918
HETATM 4508 CR   PO01    1      92.625 104.973 103.086
HETATM 4509 H    PO01    1      94.958 119.730  83.814
HETATM 4510 H    PO01    1      93.535 120.661  83.521
HETATM 4511 H    PO01    1      94.975 121.641  85.945
HETATM 4512 H    PO01    1      92.766 122.182  85.926
HETATM 4513 H    PO01    1      93.218 121.094  87.303
HETATM 4514 H    PO01    1      90.838 119.196  87.660
HETATM 4515 H    PO01    1      88.696 119.839  88.449
HETATM 4516 H    PO01    1      88.215 122.366  85.082
HETATM 4517 H    PO01    1      90.347 121.791  84.433
HETATM 4518 H    PO01    1      79.350 119.209  83.677
HETATM 4519 H    PO01    1      80.561 118.124  84.238
HETATM 4520 H    PO01    1      81.791 120.492  84.714
HETATM 4521 H    PO01    1      82.510 120.340  82.208
HETATM 4522 H    PO01    1      81.650 118.701  82.250
HETATM 4523 H    PO01    1      86.586 121.713  89.372
HETATM 4524 H    PO01    1      85.089 121.204  88.699
HETATM 4525 H    PO01    1      86.221 120.069  88.802
HETATM 4526 H    PO01    1      86.648 123.790  86.528
HETATM 4527 H    PO01    1      85.785 123.474  88.055
HETATM 4528 H    PO01    1      87.439 123.458  88.011
HETATM 4529 H    PO01    1      84.978 117.889  85.019
HETATM 4530 H    PO01    1      86.123 118.961  86.750
HETATM 4531 H    PO01    1      85.154 122.672  85.066
HETATM 4532 H    PO01    1      83.897 121.610  83.404
HETATM 4533 O3   PO01    1      94.935 119.486  86.105
HETATM 4534 C3   PO01    1      94.435 120.705  83.976
HETATM 4535 C3   PO01    1      94.415 120.729  85.578
HETATM 4536 C3   PO01    1      93.006 121.147  86.236
HETATM 4537 O3   PO01    1      92.016 120.202  85.781
HETATM 4538 CR   PO01    1      90.215 119.933  87.182
HETATM 4539 CR   PO01    1      88.922 120.302  87.562
HETATM 4540 CR   PO01    1      88.063 121.236  86.902
HETATM 4541 CR   PO01    1      88.630 121.696  85.691
HETATM 4542 CR   PO01    1      89.963 121.400  85.327
HETATM 4543 CR   PO01    1      90.756 120.540  86.089
HETATM 4544 O3   PO01    1      80.599 121.254  83.296
HETATM 4545 C3   PO01    1      80.148 119.076  84.408
HETATM 4546 C3   PO01    1      81.192 120.078  83.921
HETATM 4547 C3   PO01    1      82.208 119.495  82.852
HETATM 4548 O3   PO01    1      83.422 118.875  83.312
HETATM 4549 C3   PO01    1      86.164 121.116  88.623
HETATM 4550 C3   PO01    1      86.598 123.200  87.450
HETATM 4551 C3   PO01    1      86.645 121.625  87.239
HETATM 4552 CR   PO01    1      84.966 118.932  85.021
HETATM 4553 CR   PO01    1      85.679 119.584  86.034
HETATM 4554 CR   PO01    1      85.766 120.984  86.160
HETATM 4555 CR   PO01    1      85.051 121.675  85.150
HETATM 4556 CR   PO01    1      84.383 121.039  84.112
HETATM 4557 CR   PO01    1      84.215 119.671  84.099
HETATM 4558 H    PO01    1      72.580 110.144 107.279
HETATM 4559 H    PO01    1      72.798 110.457 109.059
HETATM 4560 H    PO01    1      72.306 108.212 108.737
HETATM 4561 H    PO01    1      74.542 106.733 108.290
HETATM 4562 H    PO01    1      74.832 107.915 107.166
HETATM 4563 H    PO01    1      73.465 104.627 107.087
HETATM 4564 H    PO01    1      71.603 102.990 107.802
HETATM 4565 H    PO01    1      69.102 106.357 108.258
HETATM 4566 H    PO01    1      70.670 107.664 106.887
HETATM 4567 H    PO01    1      71.587  96.140 113.782
HETATM 4568 H    PO01    1      72.695  97.498 113.091
HETATM 4569 H    PO01    1      71.739  99.000 115.044
HETATM 4570 H    PO01    1      69.677  99.465 113.350
HETATM 4571 H    PO01    1      70.141  98.175 112.468
HETATM 4572 H    PO01    1      67.467 105.059 109.056
HETATM 4573 H    PO01    1      67.360 103.649 110.117
HETATM 4574 H    PO01    1      68.598 104.906 110.464
HETATM 4575 H    PO01    1      67.778 102.474 107.682
HETATM 4576 H    PO01    1      67.987 104.094 107.049
HETATM 4577 H    PO01    1      69.154 102.777 106.706
HETATM 4578 H    PO01    1      71.322 102.216 112.607
HETATM 4579 H    PO01    1      70.415 103.851 111.080
HETATM 4580 H    PO01    1      69.471 100.854 108.410
HETATM 4581 H    PO01    1      70.452  99.235 109.992
HETATM 4582 O3   PO01    1      74.000 108.316 109.911
HETATM 4583 C3   PO01    1      73.194 110.007 108.149
HETATM 4584 C3   PO01    1      73.295 108.465 108.615
HETATM 4585 C3   PO01    1      74.006 107.419 107.705
HETATM 4586 O3   PO01    1      73.235 106.918 106.537
HETATM 4587 CR   PO01    1      72.520 104.861 107.233
HETATM 4588 CR   PO01    1      71.512 104.006 107.798
HETATM 4589 CR   PO01    1      70.249 104.567 108.173
HETATM 4590 CR   PO01    1      69.984 105.931 107.938
HETATM 4591 CR   PO01    1      70.877 106.686 107.179
HETATM 4592 CR   PO01    1      72.188 106.187 107.007
HETATM 4593 O3   PO01    1      70.141  97.751 115.144
HETATM 4594 C3   PO01    1      72.176  97.086 114.003
HETATM 4595 C3   PO01    1      71.220  98.256 114.384
HETATM 4596 C3   PO01    1      70.580  98.937 113.109
HETATM 4597 O3   PO01    1      71.539  99.716 112.339
HETATM 4598 C3   PO01    1      68.080 104.346 109.628
HETATM 4599 C3   PO01    1      68.492 103.232 107.463
HETATM 4600 C3   PO01    1      69.242 103.663 108.802
HETATM 4601 CR   PO01    1      70.885 101.943 111.781
HETATM 4602 CR   PO01    1      70.340 102.867 110.862
HETATM 4603 CR   PO01    1      69.748 102.470 109.655
HETATM 4604 CR   PO01    1      69.798 101.129 109.355
HETATM 4605 CR   PO01    1      70.356 100.220 110.261
HETATM 4606 CR   PO01    1      70.910 100.603 111.507
HETATM 4607 H    PO01    1      64.655  96.327 115.288
HETATM 4608 H    PO01    1      65.011  98.027 115.087
HETATM 4609 H    PO01    1      67.449  97.220 114.406
HETATM 4610 H    PO01    1      68.035  97.078 116.865
HETATM 4611 H    PO01    1      66.314  97.305 117.193
HETATM 4612 H    PO01    1      68.155  98.934 118.653
HETATM 4613 H    PO01    1      67.546 100.624 120.237
HETATM 4614 H    PO01    1      65.247 102.679 117.552
HETATM 4615 H    PO01    1      65.968 101.180 115.745
HETATM 4616 H    PO01    1      73.731 107.546 123.028
HETATM 4617 H    PO01    1      73.106 105.849 123.095
HETATM 4618 H    PO01    1      71.828 107.178 121.530
HETATM 4619 H    PO01    1      69.508 107.151 122.596
HETATM 4620 H    PO01    1      70.162 106.323 123.993
HETATM 4621 H    PO01    1      65.287 104.435 118.936
HETATM 4622 H    PO01    1     135.532 103.542 119.394
HETATM 4623 H    PO01    1      64.759 104.537 120.548
HETATM 4624 H    PO01    1      64.535 102.560 121.975
HETATM 4625 H    PO01    1     135.773 101.420 120.764
HETATM 4626 H    PO01    1      65.565 101.119 121.673
HETATM 4627 H    PO01    1      69.809 105.138 120.060
HETATM 4628 H    PO01    1      67.742 104.146 119.136
HETATM 4629 H    PO01    1      66.566 103.087 122.832
HETATM 4630 H    PO01    1      68.515 103.993 123.849
HETATM 4631 O3   PO01    1      67.043  95.378 115.334
HETATM 4632 C3   PO01    1      65.260  97.038 114.737
HETATM 4633 C3   PO01    1      66.754  96.766 115.103
HETATM 4634 C3   PO01    1      67.124  97.490 116.480
HETATM 4635 O3   PO01    1      67.299  98.895 116.232
HETATM 4636 CR   PO01    1      67.549  99.698 118.439
HETATM 4637 CR   PO01    1      67.161 100.706 119.366
HETATM 4638 CR   PO01    1      66.328 101.812 119.105
HETATM 4639 CR   PO01    1      65.861 101.906 117.781
HETATM 4640 CR   PO01    1      66.227 101.004 116.747
HETATM 4641 CR   PO01    1      66.991  99.920 117.152
HETATM 4642 O3   PO01    1      71.319 108.711 122.822
HETATM 4643 C3   PO01    1      72.897 106.867 123.393
HETATM 4644 C3   PO01    1      71.607 107.353 122.606
HETATM 4645 C3   PO01    1      70.355 106.516 122.912
HETATM 4646 O3   PO01    1      70.471 105.249 122.289
HETATM 4647 C3   PO01    1      64.872 103.822 119.639
HETATM 4648 C3   PO01    1      64.962 101.853 121.161
HETATM 4649 C3   PO01    1      65.836 102.716 120.240
HETATM 4650 CR   PO01    1      69.136 104.640 120.654
HETATM 4651 CR   PO01    1      67.946 104.140 120.098
HETATM 4652 CR   PO01    1      66.987 103.446 120.874
HETATM 4653 CR   PO01    1      67.262 103.470 122.276
HETATM 4654 CR   PO01    1      68.434 103.938 122.876
HETATM 4655 CR   PO01    1      69.374 104.519 122.002
HETATM 4656 H    PO01    1      76.391 115.252 120.555
HETATM 4657 H    PO01    1      77.428 115.172 119.290
HETATM 4658 H    PO01    1      78.037 117.043 120.441
HETATM 4659 H    PO01    1      75.445 118.312 120.370
HETATM 4660 H    PO01    1      76.864 118.994 120.968
HETATM 4661 H    PO01    1      76.045 119.941 123.078
HETATM 4662 H    PO01    1      74.362 121.019 124.335
HETATM 4663 H    PO01    1      71.912 117.617 123.805
HETATM 4664 H    PO01    1      73.619 116.404 122.852
HETATM 4665 H    PO01    1      76.455 125.737 130.578
HETATM 4666 H    PO01    1      75.103 125.176 129.484
HETATM 4667 H    PO01    1      76.911 123.177 130.851
HETATM 4668 H    PO01    1      74.772 121.745 130.753
HETATM 4669 H    PO01    1      75.737 122.029 129.283
HETATM 4670 H    PO01    1      71.013 120.642 122.612
HETATM 4671 H    PO01    1      70.542 121.927 123.740
HETATM 4672 H    PO01    1      72.297 121.812 123.060
HETATM 4673 H    PO01    1      69.801 120.229 125.579
HETATM 4674 H    PO01    1      69.995 118.998 124.356
HETATM 4675 H    PO01    1      70.685 118.893 125.969
HETATM 4676 H    PO01    1      73.720 120.428 128.850
HETATM 4677 H    PO01    1      72.824 119.482 126.965
HETATM 4678 H    PO01    1      71.816 123.251 125.314
HETATM 4679 H    PO01    1      72.848 124.257 127.354
HETATM 4680 O3   PO01    1      77.300 117.896 118.725
HETATM 4681 C3   PO01    1      76.588 115.731 119.614
HETATM 4682 C3   PO01    1      77.135 117.132 119.905
HETATM 4683 C3   PO01    1      76.314 117.970 120.914
HETATM 4684 O3   PO01    1      75.983 117.409 122.189
HETATM 4685 CR   PO01    1      75.207 119.370 123.353
HETATM 4686 CR   PO01    1      74.168 120.026 123.936
HETATM 4687 CR   PO01    1      72.877 119.471 124.134
HETATM 4688 CR   PO01    1      72.735 118.157 123.709
HETATM 4689 CR   PO01    1      73.763 117.393 123.182
HETATM 4690 CR   PO01    1      75.043 118.066 122.959
HETATM 4691 O3   PO01    1      75.370 123.989 131.986
HETATM 4692 C3   PO01    1      76.109 124.982 129.847
HETATM 4693 C3   PO01    1      75.942 123.636 130.687
HETATM 4694 C3   PO01    1      75.082 122.513 130.043
HETATM 4695 O3   PO01    1      73.927 123.194 129.315
HETATM 4696 C3   PO01    1      71.358 121.247 123.435
HETATM 4697 C3   PO01    1      70.543 119.543 125.142
HETATM 4698 C3   PO01    1      71.772 120.375 124.705
HETATM 4699 CR   PO01    1      73.347 121.094 128.129
HETATM 4700 CR   PO01    1      72.881 120.475 126.960
HETATM 4701 CR   PO01    1      72.292 121.158 125.922
HETATM 4702 CR   PO01    1      72.190 122.633 126.071
HETATM 4703 CR   PO01    1      72.787 123.249 127.170
HETATM 4704 CR   PO01    1      73.345 122.517 128.236
HETATM 4705 H    PO01    1      71.967 132.362 127.594
HETATM 4706 H    PO01    1      72.969 133.756 127.368
HETATM 4707 H    PO01    1      71.103 135.323 127.243
HETATM 4708 H    PO01    1      71.870 134.548 125.047
HETATM 4709 H    PO01    1      70.054 134.753 125.182
HETATM 4710 H    PO01    1      69.809 130.849 126.586
HETATM 4711 H    PO01    1      67.593 129.986 126.708
HETATM 4712 H    PO01    1      66.619 132.633 123.560
HETATM 4713 H    PO01    1      68.861 133.190 123.445
HETATM 4714 H    PO01    1      64.935 123.427 129.035
HETATM 4715 H    PO01    1      64.169 121.875 129.200
HETATM 4716 H    PO01    1     134.330 123.791 129.214
HETATM 4717 H    PO01    1     133.896 125.293 127.115
HETATM 4718 H    PO01    1     135.224 124.449 126.256
HETATM 4719 H    PO01    1      64.654 132.216 124.373
HETATM 4720 H    PO01    1     135.121 130.996 124.908
HETATM 4721 H    PO01    1      64.483 131.927 126.071
HETATM 4722 H    PO01    1      64.515 129.326 123.068
HETATM 4723 H    PO01    1      65.325 130.904 122.687
HETATM 4724 H    PO01    1      66.276 129.433 122.987
HETATM 4725 H    PO01    1      65.864 125.598 125.700
HETATM 4726 H    PO01    1      66.489 127.639 124.476
HETATM 4727 H    PO01    1     135.657 129.925 127.079
HETATM 4728 H    PO01    1     135.408 127.921 128.507
HETATM 4729 O3   PO01    1      69.657 133.885 127.540
HETATM 4730 C3   PO01    1      72.031 133.413 127.804
HETATM 4731 C3   PO01    1      70.937 134.245 127.038
HETATM 4732 C3   PO01    1      70.957 134.094 125.482
HETATM 4733 O3   PO01    1      70.861 132.677 125.073
HETATM 4734 CR   PO01    1      69.123 131.194 125.960
HETATM 4735 CR   PO01    1      67.902 130.544 125.939
HETATM 4736 CR   PO01    1      66.945 130.957 125.001
HETATM 4737 CR   PO01    1      67.296 132.066 124.223
HETATM 4738 CR   PO01    1      68.608 132.556 124.151
HETATM 4739 CR   PO01    1      69.541 132.194 125.066
HETATM 4740 O3   PO01    1     133.612 122.551 127.711
HETATM 4741 C3   PO01    1      64.299 122.718 128.469
HETATM 4742 C3   PO01    1     134.608 123.469 128.221
HETATM 4743 C3   PO01    1     134.866 124.687 127.297
HETATM 4744 O3   PO01    1      64.225 125.522 127.744
HETATM 4745 C3   PO01    1      64.428 131.423 125.146
HETATM 4746 C3   PO01    1      65.365 129.941 123.279
HETATM 4747 C3   PO01    1      65.528 130.315 124.866
HETATM 4748 CR   PO01    1      65.450 126.523 125.987
HETATM 4749 CR   PO01    1      65.850 127.706 125.301
HETATM 4750 CR   PO01    1      65.283 129.020 125.672
HETATM 4751 CR   PO01    1      64.463 129.056 126.826
HETATM 4752 CR   PO01    1     135.838 127.868 127.565
HETATM 4753 CR   PO01    1      64.529 126.665 127.076
HETATM 4754 H    PO01    1      77.794  64.568  78.355
HETATM 4755 H    PO01    1      77.597 134.989  77.246
HETATM 4756 H    PO01    1      80.181  64.675  77.255
HETATM 4757 H    PO01    1      77.839  66.258  76.293
HETATM 4758 H    PO01    1      79.475  66.375  75.633
HETATM 4759 H    PO01    1      76.989  67.932  77.674
HETATM 4760 H    PO01    1      75.664  68.337  79.619
HETATM 4761 H    PO01    1      79.014  67.489  81.972
HETATM 4762 H    PO01    1      80.346  66.798  79.962
HETATM 4763 H    PO01    1      69.647  64.802  83.701
HETATM 4764 H    PO01    1      67.942  64.778  83.972
HETATM 4765 H    PO01    1      68.418  65.908  81.901
HETATM 4766 H    PO01    1      70.502  67.285  83.656
HETATM 4767 H    PO01    1      69.815  68.196  82.435
HETATM 4768 H    PO01    1      78.046  68.401  83.644
HETATM 4769 H    PO01    1      76.602  68.600  84.492
HETATM 4770 H    PO01    1      77.070  66.962  83.717
HETATM 4771 H    PO01    1      76.192  70.594  83.211
HETATM 4772 H    PO01    1      77.608  70.489  82.299
HETATM 4773 H    PO01    1      76.115  70.693  81.554
HETATM 4774 H    PO01    1      71.927  69.047  81.762
HETATM 4775 H    PO01    1      73.942  69.758  81.761
HETATM 4776 H    PO01    1      75.578  66.025  82.286
HETATM 4777 H    PO01    1      73.141  65.134  82.400
HETATM 4778 O3   PO01    1      79.418 135.678  75.529
HETATM 4779 C3   PO01    1      78.330 135.527  77.765
HETATM 4780 C3   PO01    1      79.301  64.598  76.774
HETATM 4781 C3   PO01    1      78.852  66.085  76.491
HETATM 4782 O3   PO01    1      79.406  67.031  77.475
HETATM 4783 CR   PO01    1      77.380  67.718  78.574
HETATM 4784 CR   PO01    1      76.646  68.029  79.741
HETATM 4785 CR   PO01    1      77.219  67.921  81.023
HETATM 4786 CR   PO01    1      78.557  67.452  81.030
HETATM 4787 CR   PO01    1      79.311  67.083  79.914
HETATM 4788 CR   PO01    1      78.676  67.239  78.675
HETATM 4789 O3   PO01    1      67.585  67.325  83.233
HETATM 4790 C3   PO01    1      68.859  65.361  83.961
HETATM 4791 C3   PO01    1      68.653  66.404  82.853
HETATM 4792 C3   PO01    1      70.009  67.175  82.694
HETATM 4793 O3   PO01    1      71.033  66.475  81.894
HETATM 4794 C3   PO01    1      76.990  68.032  83.599
HETATM 4795 C3   PO01    1      76.599  70.162  82.292
HETATM 4796 C3   PO01    1      76.396  68.552  82.206
HETATM 4797 CR   PO01    1      72.574  68.332  81.865
HETATM 4798 CR   PO01    1      73.886  68.793  81.933
HETATM 4799 CR   PO01    1      74.969  67.998  82.144
HETATM 4800 CR   PO01    1      74.715  66.595  82.207
HETATM 4801 CR   PO01    1      73.355  66.115  82.124
HETATM 4802 CR   PO01    1      72.273  67.008  81.966
HETATM 4803 H    PO01    1      69.111 121.679 118.012
HETATM 4804 H    PO01    1      70.717 121.879 117.228
HETATM 4805 H    PO01    1      71.336 123.275 118.916
HETATM 4806 H    PO01    1      69.946 125.247 118.927
HETATM 4807 H    PO01    1      68.524 124.262 118.431
HETATM 4808 H    PO01    1      69.312 123.340 114.744
HETATM 4809 H    PO01    1      67.578 123.913 113.335
HETATM 4810 H    PO01    1      66.790 127.440 115.556
HETATM 4811 H    PO01    1      68.651 126.852 117.034
HETATM 4812 H    PO01    1      68.600 131.037 106.570
HETATM 4813 H    PO01    1      69.486 129.881 105.657
HETATM 4814 H    PO01    1      67.994 129.355 108.291
HETATM 4815 H    PO01    1      68.667 127.226 106.201
HETATM 4816 H    PO01    1      67.136 127.475 106.720
HETATM 4817 H    PO01    1      65.386 123.936 112.663
HETATM 4818 H    PO01    1      64.657 124.369 114.163
HETATM 4819 H    PO01    1     135.720 125.074 112.751
HETATM 4820 H    PO01    1      64.335 127.525 112.712
HETATM 4821 H    PO01    1      64.588 127.266 114.408
HETATM 4822 H    PO01    1      65.788 128.250 113.272
HETATM 4823 H    PO01    1      69.383 127.104 110.311
HETATM 4824 H    PO01    1      68.526 126.546 112.413
HETATM 4825 H    PO01    1      64.766 125.865 110.643
HETATM 4826 H    PO01    1      65.762 126.036 108.378
HETATM 4827 O3   PO01    1      69.823 122.873 120.301
HETATM 4828 C3   PO01    1      70.168 121.696 118.150
HETATM 4829 C3   PO01    1      70.269 123.118 118.919
HETATM 4830 C3   PO01    1      69.629 124.344 118.332
HETATM 4831 O3   PO01    1      70.125 124.624 116.989
HETATM 4832 CR   PO01    1      68.878 124.158 115.034
HETATM 4833 CR   PO01    1      67.793 124.528 114.187
HETATM 4834 CR   PO01    1      67.043 125.748 114.260
HETATM 4835 CR   PO01    1      67.321 126.521 115.362
HETATM 4836 CR   PO01    1      68.378 126.228 116.308
HETATM 4837 CR   PO01    1      69.143 124.972 116.113
HETATM 4838 O3   PO01    1      69.969 129.102 107.866
HETATM 4839 C3   PO01    1      68.516 130.007 106.194
HETATM 4840 C3   PO01    1      68.624 129.079 107.438
HETATM 4841 C3   PO01    1      68.153 127.576 107.084
HETATM 4842 O3   PO01    1      68.487 126.627 108.055
HETATM 4843 C3   PO01    1      65.024 124.805 113.253
HETATM 4844 C3   PO01    1      65.113 127.337 113.425
HETATM 4845 C3   PO01    1      65.981 126.048 113.203
HETATM 4846 CR   PO01    1      68.475 126.713 110.374
HETATM 4847 CR   PO01    1      67.952 126.358 111.595
HETATM 4848 CR   PO01    1      66.557 126.122 111.759
HETATM 4849 CR   PO01    1      65.796 125.994 110.525
HETATM 4850 CR   PO01    1      66.334 126.177 109.225
HETATM 4851 CR   PO01    1      67.744 126.505 109.161
HETATM 4852 H    PO01    1      78.590 125.686 103.544
HETATM 4853 H    PO01    1      77.021 125.287 103.461
HETATM 4854 H    PO01    1      77.345 124.753 100.962
HETATM 4855 H    PO01    1      78.528 126.872 100.182
HETATM 4856 H    PO01    1      78.890 127.316 101.762
HETATM 4857 H    PO01    1      74.229 126.888 101.121
HETATM 4858 H    PO01    1      72.680 126.932 102.939
HETATM 4859 H    PO01    1      75.995 127.710 105.576
HETATM 4860 H    PO01    1      77.386 128.121 103.674
HETATM 4861 H    PO01    1      76.409 120.387 109.691
HETATM 4862 H    PO01    1      75.087 120.396 110.975
HETATM 4863 H    PO01    1      77.363 122.291 111.004
HETATM 4864 H    PO01    1      75.273 123.877 111.242
HETATM 4865 H    PO01    1      74.344 122.611 110.633
HETATM 4866 H    PO01    1      72.771 129.315 105.469
HETATM 4867 H    PO01    1      72.306 128.781 107.063
HETATM 4868 H    PO01    1      74.009 129.051 106.641
HETATM 4869 H    PO01    1      71.456 126.488 106.621
HETATM 4870 H    PO01    1      71.203 127.351 105.137
HETATM 4871 H    PO01    1      71.759 125.682 105.141
HETATM 4872 H    PO01    1      75.546 126.247 109.775
HETATM 4873 H    PO01    1      74.359 127.681 108.445
HETATM 4874 H    PO01    1      73.959 124.654 105.484
HETATM 4875 H    PO01    1      75.009 123.096 107.018
HETATM 4876 O3   PO01    1      79.480 124.899 101.062
HETATM 4877 C3   PO01    1      77.982 124.960 103.085
HETATM 4878 C3   PO01    1      78.160 125.227 101.518
HETATM 4879 C3   PO01    1      78.107 126.791 101.156
HETATM 4880 O3   PO01    1      76.835 127.507 101.152
HETATM 4881 CR   PO01    1      74.605 127.069 102.050
HETATM 4882 CR   PO01    1      73.648 127.054 103.144
HETATM 4883 CR   PO01    1      74.166 127.240 104.480
HETATM 4884 CR   PO01    1      75.569 127.558 104.630
HETATM 4885 CR   PO01    1      76.431 127.783 103.501
HETATM 4886 CR   PO01    1      76.021 127.377 102.234
HETATM 4887 O3   PO01    1      76.111 122.009 112.718
HETATM 4888 C3   PO01    1      76.161 120.583 110.749
HETATM 4889 C3   PO01    1      76.344 121.998 111.288
HETATM 4890 C3   PO01    1      75.385 122.966 110.645
HETATM 4891 O3   PO01    1      75.866 123.419 109.360
HETATM 4892 C3   PO01    1      73.104 128.679 106.249
HETATM 4893 C3   PO01    1      71.896 126.647 105.641
HETATM 4894 C3   PO01    1      73.331 127.191 105.760
HETATM 4895 CR   PO01    1      75.138 125.796 108.968
HETATM 4896 CR   PO01    1      74.434 126.715 108.063
HETATM 4897 CR   PO01    1      74.009 126.343 106.758
HETATM 4898 CR   PO01    1      74.321 124.997 106.397
HETATM 4899 CR   PO01    1      74.864 124.076 107.349
HETATM 4900 CR   PO01    1      75.248 124.430 108.644
HETATM 4901 H    PO01    1      66.329 132.227 120.504
HETATM 4902 H    PO01    1      67.752 133.187 120.923
HETATM 4903 H    PO01    1      68.490 133.256 118.459
HETATM 4904 H    PO01    1      68.727 130.694 118.272
HETATM 4905 H    PO01    1      67.653 130.485 119.563
HETATM 4906 H    PO01    1      71.463 129.971 119.251
HETATM 4907 H    PO01    1      72.188 127.934 120.320
HETATM 4908 H    PO01    1      69.232 128.647 123.441
HETATM 4909 H    PO01    1      68.601 130.601 122.174
HETATM 4910 H    PO01    1      75.746 128.324 128.741
HETATM 4911 H    PO01    1      74.872 129.000 127.457
HETATM 4912 H    PO01    1      74.120 130.945 129.034
HETATM 4913 H    PO01    1      72.272 129.037 129.801
HETATM 4914 H    PO01    1      73.206 127.952 128.830
HETATM 4915 H    PO01    1      69.862 125.462 121.984
HETATM 4916 H    PO01    1      70.628 125.170 123.567
HETATM 4917 H    PO01    1      69.311 126.279 123.472
HETATM 4918 H    PO01    1      73.431 126.860 122.220
HETATM 4919 H    PO01    1      72.816 125.379 122.973
HETATM 4920 H    PO01    1      72.342 125.848 121.176
HETATM 4921 H    PO01    1      73.490 129.932 125.540
HETATM 4922 H    PO01    1      73.168 128.902 123.530
HETATM 4923 H    PO01    1      70.357 126.368 125.421
HETATM 4924 H    PO01    1      70.768 127.447 127.419
HETATM 4925 O3   PO01    1      66.786 132.017 117.875
HETATM 4926 C3   PO01    1      67.012 133.063 120.109
HETATM 4927 C3   PO01    1      67.739 132.547 118.874
HETATM 4928 C3   PO01    1      68.352 131.189 119.218
HETATM 4929 O3   PO01    1      69.510 131.470 119.919
HETATM 4930 CR   PO01    1      70.910 129.589 120.045
HETATM 4931 CR   PO01    1      71.370 128.471 120.760
HETATM 4932 CR   PO01    1      70.747 128.121 122.016
HETATM 4933 CR   PO01    1      69.747 128.924 122.611
HETATM 4934 CR   PO01    1      69.392 130.069 121.850
HETATM 4935 CR   PO01    1      69.919 130.419 120.589
HETATM 4936 O3   PO01    1      74.646 129.521 130.521
HETATM 4937 C3   PO01    1      75.467 129.281 128.344
HETATM 4938 C3   PO01    1      74.251 129.831 129.201
HETATM 4939 C3   PO01    1      72.918 128.985 128.932
HETATM 4940 O3   PO01    1      72.176 129.572 127.764
HETATM 4941 C3   PO01    1      70.214 125.876 122.954
HETATM 4942 C3   PO01    1      72.601 126.202 122.203
HETATM 4943 C3   PO01    1      71.333 126.920 122.824
HETATM 4944 CR   PO01    1      72.805 129.171 125.559
HETATM 4945 CR   PO01    1      72.620 128.569 124.334
HETATM 4946 CR   PO01    1      71.679 127.470 124.230
HETATM 4947 CR   PO01    1      71.041 127.098 125.457
HETATM 4948 CR   PO01    1      71.296 127.720 126.627
HETATM 4949 CR   PO01    1      72.138 128.789 126.700
HETATM 4950 H    PO01    1      83.882  66.128  93.065
HETATM 4951 H    PO01    1      84.438  64.917  91.890
HETATM 4952 H    PO01    1      84.084  66.755  90.158
HETATM 4953 H    PO01    1      84.266  69.045  90.746
HETATM 4954 H    PO01    1      84.064  68.637  92.436
HETATM 4955 H    PO01    1      81.765  69.529  93.474
HETATM 4956 H    PO01    1      80.834  71.541  94.010
HETATM 4957 H    PO01    1      80.915  72.412  89.755
HETATM 4958 H    PO01    1      81.741  70.177  89.357
HETATM 4959 H    PO01    1      88.636  74.898  97.126
HETATM 4960 H    PO01    1      87.719  73.365  97.011
HETATM 4961 H    PO01    1      86.863  76.023  95.929
HETATM 4962 H    PO01    1      84.805  73.759  96.504
HETATM 4963 H    PO01    1      85.560  74.073  95.026
HETATM 4964 H    PO01    1      79.528  74.188  90.303
HETATM 4965 H    PO01    1      80.024  75.659  91.199
HETATM 4966 H    PO01    1      81.291  74.638  90.347
HETATM 4967 H    PO01    1      78.240  74.644  92.403
HETATM 4968 H    PO01    1      78.207  73.014  92.164
HETATM 4969 H    PO01    1      78.574  73.563  93.626
HETATM 4970 H    PO01    1      81.809  75.851  96.047
HETATM 4971 H    PO01    1      80.078  74.991  94.609
HETATM 4972 H    PO01    1      83.034  73.916  91.715
HETATM 4973 H    PO01    1      84.523  75.267  93.096
HETATM 4974 O3   PO01    1      85.750  67.211  91.355
HETATM 4975 C3   PO01    1      83.800  65.791  92.010
HETATM 4976 C3   PO01    1      84.340  66.930  91.155
HETATM 4977 C3   PO01    1      83.794  68.352  91.463
HETATM 4978 O3   PO01    1      82.390  68.367  91.244
HETATM 4979 CR   PO01    1      81.528  70.124  92.671
HETATM 4980 CR   PO01    1      80.936  71.316  92.947
HETATM 4981 CR   PO01    1      80.690  72.240  91.874
HETATM 4982 CR   PO01    1      80.993  71.769  90.548
HETATM 4983 CR   PO01    1      81.499  70.515  90.353
HETATM 4984 CR   PO01    1      81.808  69.626  91.405
HETATM 4985 O3   PO01    1      86.451  75.616  97.885
HETATM 4986 C3   PO01    1      87.937  74.293  96.499
HETATM 4987 C3   PO01    1      86.585  75.210  96.545
HETATM 4988 C3   PO01    1      85.317  74.533  95.922
HETATM 4989 O3   PO01    1      84.313  75.580  95.692
HETATM 4990 C3   PO01    1      80.338  74.618  90.999
HETATM 4991 C3   PO01    1      78.757  73.728  92.588
HETATM 4992 C3   PO01    1      80.336  73.621  92.141
HETATM 4993 CR   PO01    1      81.978  75.475  95.139
HETATM 4994 CR   PO01    1      80.987  74.895  94.328
HETATM 4995 CR   PO01    1      81.313  74.265  93.056
HETATM 4996 CR   PO01    1      82.688  74.337  92.667
HETATM 4997 CR   PO01    1      83.601  75.058  93.469
HETATM 4998 CR   PO01    1      83.329  75.381  94.836
HETATM 4999 H    PO01    1      80.138  75.630  71.658
HETATM 5000 H    PO01    1      81.282  76.924  70.981
HETATM 5001 H    PO01    1      79.842  77.566  69.240
HETATM 5002 H    PO01    1      79.402  75.420  68.038
HETATM 5003 H    PO01    1      79.733  74.600  69.527
HETATM 5004 H    PO01    1      83.499  75.201  70.284
HETATM 5005 H    PO01    1      84.794  73.335  70.609
HETATM 5006 H    PO01    1      82.288  71.289  67.884
HETATM 5007 H    PO01    1      81.024  73.232  67.682
HETATM 5008 H    PO01    1      85.973  72.227 132.827
HETATM 5009 H    PO01    1      87.123  72.042 134.231
HETATM 5010 H    PO01    1      87.510  69.522 133.150
HETATM 5011 H    PO01    1      85.766  68.658 134.538
HETATM 5012 H    PO01    1      85.066  70.311 134.694
HETATM 5013 H    PO01    1      85.669  71.338  71.245
HETATM 5014 H    PO01    1      86.592  70.016  70.578
HETATM 5015 H    PO01    1      86.739  71.582  69.909
HETATM 5016 H    PO01    1      82.922  69.531  69.506
HETATM 5017 H    PO01    1      84.346  68.673  69.904
HETATM 5018 H    PO01    1      83.564  69.837  71.056
HETATM 5019 H    PO01    1      85.735  68.177  65.404
HETATM 5020 H    PO01    1      84.575  68.563  67.504
HETATM 5021 H    PO01    1      86.322  72.405  67.761
HETATM 5022 H    PO01    1      87.038  72.155  65.552
HETATM 5023 O3   PO01    1      78.183  76.513  69.872
HETATM 5024 C3   PO01    1      80.223  76.651  71.227
HETATM 5025 C3   PO01    1      79.618  76.668  69.774
HETATM 5026 C3   PO01    1      80.037  75.411  68.967
HETATM 5027 O3   PO01    1      81.394  75.556  68.801
HETATM 5028 CR   PO01    1      83.247  74.383  69.756
HETATM 5029 CR   PO01    1      84.070  73.263  69.933
HETATM 5030 CR   PO01    1      83.771  72.076  69.248
HETATM 5031 CR   PO01    1      82.673  72.112  68.378
HETATM 5032 CR   PO01    1      81.854  73.214  68.202
HETATM 5033 CR   PO01    1      82.149  74.405  68.900
HETATM 5034 O3   PO01    1      85.780  69.606 132.243
HETATM 5035 C3   PO01    1      86.881  71.625 133.203
HETATM 5036 C3   PO01    1      86.581  70.114 133.277
HETATM 5037 C3   PO01    1      85.917  69.740 134.682
HETATM 5038 O3   PO01    1      86.922  70.027 135.725
HETATM 5039 C3   PO01    1      85.973  70.936  70.294
HETATM 5040 C3   PO01    1      83.892  69.596  70.040
HETATM 5041 C3   PO01    1      84.699  70.831  69.295
HETATM 5042 CR   PO01    1      85.741  69.123  65.931
HETATM 5043 CR   PO01    1      85.093  69.321  67.181
HETATM 5044 CR   PO01    1      85.234  70.551  67.930
HETATM 5045 CR   PO01    1      86.093  71.545  67.342
HETATM 5046 CR   PO01    1      86.537  71.404  66.001
HETATM 5047 CR   PO01    1      86.290  70.223  65.220
HETATM 5048 H    PO01    1      88.984 131.123 130.110
HETATM 5049 H    PO01    1      89.816 132.519 130.713
HETATM 5050 H    PO01    1      88.628 133.960 129.128
HETATM 5051 H    PO01    1      86.376 132.125 129.375
HETATM 5052 H    PO01    1      86.445 133.826 129.218
HETATM 5053 H    PO01    1      84.232 132.438 130.902
HETATM 5054 H    PO01    1      82.931 130.819 132.042
HETATM 5055 H    PO01    1      86.453 129.774 134.136
HETATM 5056 H    PO01    1      87.729 131.484 133.111
HETATM 5057 H    PO01    1      78.873 135.678 135.253
HETATM 5058 H    PO01    1      80.093 134.570 134.861
HETATM 5059 H    PO01    1      77.551 133.481  64.614
HETATM 5060 H    PO01    1      79.008 132.308 134.009
HETATM 5061 H    PO01    1      77.431 131.605 134.795
HETATM 5062 H    PO01    1      84.550 127.782 132.167
HETATM 5063 H    PO01    1      83.137 126.994 132.859
HETATM 5064 H    PO01    1      83.070 128.465 132.005
HETATM 5065 H    PO01    1      84.112 127.196 135.296
HETATM 5066 H    PO01    1      85.637 127.672 134.529
HETATM 5067 H    PO01    1      85.017 128.703 135.796
HETATM 5068 H    PO01    1      79.136 129.290 134.351
HETATM 5069 H    PO01    1      81.110 128.369 133.391
HETATM 5070 H    PO01    1      83.472 130.696  64.205
HETATM 5071 H    PO01    1      81.430 131.624  65.251
HETATM 5072 O3   PO01    1      88.388 132.567 127.791
HETATM 5073 C3   PO01    1      89.439 132.092 129.779
HETATM 5074 C3   PO01    1      88.332 132.924 129.151
HETATM 5075 C3   PO01    1      86.920 132.968 129.737
HETATM 5076 O3   PO01    1      86.857 133.105 131.198
HETATM 5077 CR   PO01    1      84.731 131.923 131.615
HETATM 5078 CR   PO01    1      83.971 130.951 132.270
HETATM 5079 CR   PO01    1      84.594 130.115 133.271
HETATM 5080 CR   PO01    1      85.995 130.389 133.521
HETATM 5081 CR   PO01    1      86.759 131.415 132.881
HETATM 5082 CR   PO01    1      86.076 132.240 131.905
HETATM 5083 O3   PO01    1      77.233 134.137 134.410
HETATM 5084 C3   PO01    1      79.349 134.761 135.527
HETATM 5085 C3   PO01    1      78.178 133.630 135.373
HETATM 5086 C3   PO01    1      78.408 132.162 134.917
HETATM 5087 O3   PO01    1      79.094 131.408  64.375
HETATM 5088 C3   PO01    1      83.608 127.930 132.722
HETATM 5089 C3   PO01    1      84.696 128.048 134.954
HETATM 5090 C3   PO01    1      83.843 128.899 133.932
HETATM 5091 CR   PO01    1      80.100 129.562 134.708
HETATM 5092 CR   PO01    1      81.227 128.914 134.200
HETATM 5093 CR   PO01    1      82.536 129.315 134.589
HETATM 5094 CR   PO01    1      82.618 130.239 135.615
HETATM 5095 CR   PO01    1      81.413 130.884  64.496
HETATM 5096 CR   PO01    1      80.133 130.576 135.673
HETATM 5097 H    PO01    1      98.252  78.092  77.055
HETATM 5098 H    PO01    1      98.367  78.120  75.346
HETATM 5099 H    PO01    1      99.107  80.522  75.288
HETATM 5100 H    PO01    1      96.557  80.154  76.958
HETATM 5101 H    PO01    1      96.544  79.715  75.343
HETATM 5102 H    PO01    1      94.356  81.951  74.184
HETATM 5103 H    PO01    1      92.398  82.933  74.689
HETATM 5104 H    PO01    1      94.072  83.678  78.596
HETATM 5105 H    PO01    1      96.215  82.971  77.728
HETATM 5106 H    PO01    1      88.621  77.619  83.819
HETATM 5107 H    PO01    1      90.259  77.271  84.292
HETATM 5108 H    PO01    1      91.025  79.362  84.397
HETATM 5109 H    PO01    1      89.360  79.678  81.938
HETATM 5110 H    PO01    1      90.634  78.364  81.959
HETATM 5111 H    PO01    1      90.445  85.314  78.137
HETATM 5112 H    PO01    1      92.194  85.525  78.370
HETATM 5113 H    PO01    1      91.402  85.711  76.725
HETATM 5114 H    PO01    1      89.346  83.489  76.750
HETATM 5115 H    PO01    1      90.610  83.835  75.445
HETATM 5116 H    PO01    1      90.475  82.208  76.170
HETATM 5117 H    PO01    1      91.299  79.281  79.519
HETATM 5118 H    PO01    1      91.688  80.784  77.496
HETATM 5119 H    PO01    1      91.280  84.165  80.081
HETATM 5120 H    PO01    1      91.239  82.600  81.907
HETATM 5121 O3   PO01    1      99.064  80.627  77.335
HETATM 5122 C3   PO01    1      98.816  78.540  76.223
HETATM 5123 C3   PO01    1      98.530  80.077  76.112
HETATM 5124 C3   PO01    1      97.040  80.458  76.038
HETATM 5125 O3   PO01    1      96.788  81.835  75.568
HETATM 5126 CR   PO01    1      94.359  82.313  75.140
HETATM 5127 CR   PO01    1      93.119  82.875  75.476
HETATM 5128 CR   PO01    1      92.895  83.304  76.804
HETATM 5129 CR   PO01    1      94.053  83.402  77.651
HETATM 5130 CR   PO01    1      95.330  82.973  77.191
HETATM 5131 CR   PO01    1      95.504  82.384  75.957
HETATM 5132 O3   PO01    1      89.239  80.464  84.366
HETATM 5133 C3   PO01    1      89.447  77.983  84.415
HETATM 5134 C3   PO01    1      90.070  79.369  83.916
HETATM 5135 C3   PO01    1      90.322  79.353  82.359
HETATM 5136 O3   PO01    1      91.506  80.179  81.992
HETATM 5137 C3   PO01    1      91.386  85.128  77.643
HETATM 5138 C3   PO01    1      90.418  83.298  76.409
HETATM 5139 C3   PO01    1      91.587  83.546  77.366
HETATM 5140 CR   PO01    1      91.355  80.309  79.562
HETATM 5141 CR   PO01    1      91.530  81.175  78.447
HETATM 5142 CR   PO01    1      91.429  82.592  78.575
HETATM 5143 CR   PO01    1      91.315  83.165  79.865
HETATM 5144 CR   PO01    1      91.277  82.298  80.943
HETATM 5145 CR   PO01    1      91.348  80.892  80.847
HETATM 5146 H    PO01    1      75.857  92.906  78.184
HETATM 5147 H    PO01    1      76.667  94.335  78.702
HETATM 5148 H    PO01    1      78.554  92.349  77.453
HETATM 5149 H    PO01    1      78.748  93.262  80.369
HETATM 5150 H    PO01    1      78.954  94.529  79.109
HETATM 5151 H    PO01    1      80.919  92.178  81.777
HETATM 5152 H    PO01    1      81.746  90.103  82.332
HETATM 5153 H    PO01    1      81.468  88.822  78.338
HETATM 5154 H    PO01    1      80.725  90.945  77.657
HETATM 5155 H    PO01    1      85.070  82.862  79.782
HETATM 5156 H    PO01    1      85.564  84.344  80.252
HETATM 5157 H    PO01    1      87.773  84.184  79.379
HETATM 5158 H    PO01    1      85.544  83.320  77.467
HETATM 5159 H    PO01    1      87.135  83.618  77.043
HETATM 5160 H    PO01    1      81.968  87.844  83.170
HETATM 5161 H    PO01    1      83.279  86.787  82.546
HETATM 5162 H    PO01    1      83.428  88.483  82.485
HETATM 5163 H    PO01    1      80.949  85.967  81.367
HETATM 5164 H    PO01    1      79.991  87.400  81.558
HETATM 5165 H    PO01    1      80.171  86.776  80.043
HETATM 5166 H    PO01    1      83.475  84.612  77.640
HETATM 5167 H    PO01    1      81.905  85.578  79.225
HETATM 5168 H    PO01    1      84.670  88.559  80.241
HETATM 5169 H    PO01    1      86.207  87.577  78.846
HETATM 5170 O3   PO01    1      77.452  91.447  78.859
HETATM 5171 C3   PO01    1      76.743  93.504  77.973
HETATM 5172 C3   PO01    1      78.016  92.652  78.349
HETATM 5173 C3   PO01    1      78.978  93.416  79.295
HETATM 5174 O3   PO01    1      80.371  92.999  79.251
HETATM 5175 CR   PO01    1      81.031  91.497  81.007
HETATM 5176 CR   PO01    1      81.474  90.208  81.395
HETATM 5177 CR   PO01    1      81.623  89.156  80.458
HETATM 5178 CR   PO01    1      81.372  89.444  79.088
HETATM 5179 CR   PO01    1      80.932  90.745  78.697
HETATM 5180 CR   PO01    1      80.696  91.718  79.637
HETATM 5181 O3   PO01    1      87.567  82.155  78.930
HETATM 5182 C3   PO01    1      85.904  83.334  80.187
HETATM 5183 C3   PO01    1      86.993  83.439  79.171
HETATM 5184 C3   PO01    1      86.357  83.922  77.793
HETATM 5185 O3   PO01    1      86.097  85.348  77.580
HETATM 5186 C3   PO01    1      82.714  87.687  82.323
HETATM 5187 C3   PO01    1      80.680  86.969  80.931
HETATM 5188 C3   PO01    1      82.045  87.778  80.884
HETATM 5189 CR   PO01    1      83.764  85.383  78.270
HETATM 5190 CR   PO01    1      82.811  86.021  79.136
HETATM 5191 CR   PO01    1      83.071  87.167  79.872
HETATM 5192 CR   PO01    1      84.356  87.720  79.784
HETATM 5193 CR   PO01    1      85.294  87.113  78.902
HETATM 5194 CR   PO01    1      85.020  85.952  78.184
HETATM 5195 H    PO01    1      74.549 126.915  80.583
HETATM 5196 H    PO01    1      75.831 127.474  81.662
HETATM 5197 H    PO01    1      73.761 127.432  83.521
HETATM 5198 H    PO01    1      73.172 129.847  82.751
HETATM 5199 H    PO01    1      74.448 129.590  81.718
HETATM 5200 H    PO01    1      73.408 130.517  85.050
HETATM 5201 H    PO01    1      73.221 132.654  86.141
HETATM 5202 H    PO01    1      77.017 133.675  84.463
HETATM 5203 H    PO01    1      77.201 131.550  83.393
HETATM 5204 H    PO01    1      81.703  66.089  90.072
HETATM 5205 H    PO01    1      80.562  65.128  90.887
HETATM 5206 H    PO01    1      82.326 134.749  90.259
HETATM 5207 H    PO01    1      81.578 134.600  87.961
HETATM 5208 H    PO01    1      81.192  64.800  88.024
HETATM 5209 H    PO01    1      73.643 135.676  84.735
HETATM 5210 H    PO01    1      74.700  65.090  85.725
HETATM 5211 H    PO01    1      75.382  64.260  84.365
HETATM 5212 H    PO01    1      73.006 134.924  87.039
HETATM 5213 H    PO01    1      74.009 133.933  87.963
HETATM 5214 H    PO01    1      74.245 135.744  88.039
HETATM 5215 H    PO01    1      78.536 133.060  88.806
HETATM 5216 H    PO01    1      76.500 132.817  87.741
HETATM 5217 H    PO01    1      76.839  65.249  86.490
HETATM 5218 H    PO01    1      78.865  65.405  87.747
HETATM 5219 O3   PO01    1      72.482 127.593  82.001
HETATM 5220 C3   PO01    1      74.874 126.922  81.617
HETATM 5221 C3   PO01    1      73.813 127.742  82.413
HETATM 5222 C3   PO01    1      74.117 129.307  82.634
HETATM 5223 O3   PO01    1      75.202 129.618  83.518
HETATM 5224 CR   PO01    1      74.164 131.165  84.963
HETATM 5225 CR   PO01    1      74.023 132.447  85.503
HETATM 5226 CR   PO01    1      75.027 133.396  85.386
HETATM 5227 CR   PO01    1      76.188 133.081  84.589
HETATM 5228 CR   PO01    1      76.334 131.806  83.936
HETATM 5229 CR   PO01    1      75.262 130.850  84.083
HETATM 5230 O3   PO01    1      83.380  64.414  89.094
HETATM 5231 C3   PO01    1      81.616  65.169  90.634
HETATM 5232 C3   PO01    1      82.162 135.694  89.684
HETATM 5233 C3   PO01    1      81.227 135.500  88.537
HETATM 5234 O3   PO01    1      79.924 135.265  89.051
HETATM 5235 C3   PO01    1      74.674 135.832  85.201
HETATM 5236 C3   PO01    1      74.038 134.841  87.389
HETATM 5237 C3   PO01    1      75.049 134.738  86.199
HETATM 5238 CR   PO01    1      78.194 133.835  88.278
HETATM 5239 CR   PO01    1      76.966 133.754  87.629
HETATM 5240 CR   PO01    1      76.420 134.857  86.901
HETATM 5241 CR   PO01    1      77.138  64.442  86.961
HETATM 5242 CR   PO01    1      78.354  64.464  87.667
HETATM 5243 CR   PO01    1      78.874 135.086  88.279
HETATM 5244 H    PO01    1      95.219 124.039  83.046
HETATM 5245 H    PO01    1      94.585 123.524  84.545
HETATM 5246 H    PO01    1      92.561 122.642  83.123
HETATM 5247 H    PO01    1      91.415 124.782  82.963
HETATM 5248 H    PO01    1      92.888 125.621  83.176
HETATM 5249 H    PO01    1      90.463 123.906  86.751
HETATM 5250 H    PO01    1      88.980 125.555  87.655
HETATM 5251 H    PO01    1      91.209 128.719  85.925
HETATM 5252 H    PO01    1      92.433 127.158  84.743
HETATM 5253 H    PO01    1      79.651 125.263  87.161
HETATM 5254 H    PO01    1      80.821 125.447  88.402
HETATM 5255 H    PO01    1      81.481 125.269  85.462
HETATM 5256 H    PO01    1      83.824 124.661  86.036
HETATM 5257 H    PO01    1      83.406 124.648  87.824
HETATM 5258 H    PO01    1      90.516 128.850  89.011
HETATM 5259 H    PO01    1      88.885 128.903  89.783
HETATM 5260 H    PO01    1      89.577 127.324  89.600
HETATM 5261 H    PO01    1      88.187 130.317  87.775
HETATM 5262 H    PO01    1      89.816 130.142  87.131
HETATM 5263 H    PO01    1      88.541 129.822  86.017
HETATM 5264 H    PO01    1      84.667 126.832  89.228
HETATM 5265 H    PO01    1      87.037 127.459  89.609
HETATM 5266 H    PO01    1      87.407 127.973  85.411
HETATM 5267 H    PO01    1      85.232 127.064  85.119
HETATM 5268 O3   PO01    1      93.280 123.785  81.443
HETATM 5269 C3   PO01    1      94.603 123.273  83.496
HETATM 5270 C3   PO01    1      93.195 123.528  82.856
HETATM 5271 C3   PO01    1      92.370 124.703  83.478
HETATM 5272 O3   PO01    1      92.206 124.463  84.888
HETATM 5273 CR   PO01    1      90.591 124.922  86.534
HETATM 5274 CR   PO01    1      89.707 125.827  87.087
HETATM 5275 CR   PO01    1      89.897 127.280  86.928
HETATM 5276 CR   PO01    1      90.963 127.664  86.077
HETATM 5277 CR   PO01    1      91.829 126.768  85.470
HETATM 5278 CR   PO01    1      91.613 125.399  85.667
HETATM 5279 O3   PO01    1      81.323 123.594  86.529
HETATM 5280 C3   PO01    1      80.616 125.690  87.373
HETATM 5281 C3   PO01    1      81.629 124.970  86.453
HETATM 5282 C3   PO01    1      83.108 125.157  86.858
HETATM 5283 O3   PO01    1      83.461 126.575  86.992
HETATM 5284 C3   PO01    1      89.510 128.334  89.087
HETATM 5285 C3   PO01    1      88.851 129.702  87.113
HETATM 5286 C3   PO01    1      88.911 128.249  87.666
HETATM 5287 CR   PO01    1      85.314 127.098  88.507
HETATM 5288 CR   PO01    1      86.638 127.400  88.708
HETATM 5289 CR   PO01    1      87.452 127.794  87.564
HETATM 5290 CR   PO01    1      86.905 127.645  86.247
HETATM 5291 CR   PO01    1      85.594 127.172  86.058
HETATM 5292 CR   PO01    1      84.784 126.869  87.157
HETATM 5293 H    PO01    1      73.114  77.693 107.354
HETATM 5294 H    PO01    1      71.808  77.420 106.274
HETATM 5295 H    PO01    1      73.868  75.303 106.456
HETATM 5296 H    PO01    1      71.444  75.533 104.635
HETATM 5297 H    PO01    1      71.492  74.356 105.980
HETATM 5298 H    PO01    1      73.135  74.826 101.913
HETATM 5299 H    PO01    1      72.058  73.772 100.084
HETATM 5300 H    PO01    1      70.038  71.100 102.699
HETATM 5301 H    PO01    1      71.270  72.143 104.531
HETATM 5302 H    PO01    1      74.355  64.759  97.630
HETATM 5303 H    PO01    1      73.970  64.807  99.338
HETATM 5304 H    PO01    1      71.738 135.313  98.366
HETATM 5305 H    PO01    1      70.499  65.455  98.362
HETATM 5306 H    PO01    1      71.642  66.565  97.557
HETATM 5307 H    PO01    1      68.248  72.994 100.512
HETATM 5308 H    PO01    1      67.951  71.556  99.659
HETATM 5309 H    PO01    1      68.281  71.507 101.412
HETATM 5310 H    PO01    1      69.537  71.930  98.059
HETATM 5311 H    PO01    1      70.005  73.446  98.741
HETATM 5312 H    PO01    1      71.220  72.292  98.189
HETATM 5313 H    PO01    1      73.305  68.252  99.661
HETATM 5314 H    PO01    1      72.701  70.722  99.853
HETATM 5315 H    PO01    1      68.703  69.395 100.264
HETATM 5316 H    PO01    1      69.447  67.168  99.965
HETATM 5317 O3   PO01    1      73.677  76.814 104.945
HETATM 5318 C3   PO01    1      72.452  76.891 106.929
HETATM 5319 C3   PO01    1      73.149  75.920 105.942
HETATM 5320 C3   PO01    1      72.130  74.952 105.269
HETATM 5321 O3   PO01    1      72.919  74.059 104.406
HETATM 5322 CR   PO01    1      72.516  74.025 102.062
HETATM 5323 CR   PO01    1      71.892  73.385 101.016
HETATM 5324 CR   PO01    1      70.877  72.411 101.208
HETATM 5325 CR   PO01    1      70.702  71.910 102.533
HETATM 5326 CR   PO01    1      71.398  72.513 103.576
HETATM 5327 CR   PO01    1      72.230  73.552 103.352
HETATM 5328 O3   PO01    1      72.219  64.289  96.416
HETATM 5329 C3   PO01    1      73.827  64.268  98.412
HETATM 5330 C3   PO01    1      72.316  64.416  97.903
HETATM 5331 C3   PO01    1      71.532  65.776  98.283
HETATM 5332 O3   PO01    1      71.798  66.235  99.663
HETATM 5333 C3   PO01    1      68.566  71.969 100.455
HETATM 5334 C3   PO01    1      70.260  72.414  98.739
HETATM 5335 C3   PO01    1      70.083  71.718 100.135
HETATM 5336 CR   PO01    1      72.364  68.567  99.801
HETATM 5337 CR   PO01    1      71.982  69.961  99.844
HETATM 5338 CR   PO01    1      70.591  70.304  99.904
HETATM 5339 CR   PO01    1      69.659  69.230 100.093
HETATM 5340 CR   PO01    1      70.083  67.919 100.027
HETATM 5341 CR   PO01    1      71.448  67.586  99.804
HETATM 5342 H    PO01    1      71.919  67.016 106.311
HETATM 5343 H    PO01    1      70.155  67.042 106.310
HETATM 5344 H    PO01    1      71.952  68.318 104.188
HETATM 5345 H    PO01    1      71.539  66.256 102.637
HETATM 5346 H    PO01    1      70.868  65.468 104.240
HETATM 5347 H    PO01    1      74.801  67.043 105.217
HETATM 5348 H    PO01    1      76.643  68.343 104.190
HETATM 5349 H    PO01    1      75.360  66.800 100.613
HETATM 5350 H    PO01    1      73.581  65.537 101.605
HETATM 5351 H    PO01    1      80.597  73.637 105.817
HETATM 5352 H    PO01    1      81.012  75.339 105.948
HETATM 5353 H    PO01    1      80.614  74.051 103.184
HETATM 5354 H    PO01    1      78.379  74.792 103.155
HETATM 5355 H    PO01    1      78.471  75.322 104.772
HETATM 5356 H    PO01    1      78.111  66.883 100.678
HETATM 5357 H    PO01    1      79.187  68.100 101.046
HETATM 5358 H    PO01    1      78.488  67.295 102.474
HETATM 5359 H    PO01    1      77.469  69.543  99.646
HETATM 5360 H    PO01    1      76.486  68.138  99.491
HETATM 5361 H    PO01    1      75.831  69.655 100.114
HETATM 5362 H    PO01    1      80.008  71.776 103.754
HETATM 5363 H    PO01    1      79.651  69.634 102.670
HETATM 5364 H    PO01    1      75.694  70.862 101.979
HETATM 5365 H    PO01    1      75.979  72.796 103.626
HETATM 5366 O3   PO01    1      69.909  67.847 103.789
HETATM 5367 C3   PO01    1      71.024  67.538 105.941
HETATM 5368 C3   PO01    1      71.221  67.522 104.370
HETATM 5369 C3   PO01    1      71.628  66.146 103.758
HETATM 5370 O3   PO01    1      72.926  65.693 104.192
HETATM 5371 CR   PO01    1      74.902  67.067 104.238
HETATM 5372 CR   PO01    1      75.959  67.754 103.679
HETATM 5373 CR   PO01    1      76.046  67.829 102.302
HETATM 5374 CR   PO01    1      75.178  66.942 101.548
HETATM 5375 CR   PO01    1      74.211  66.118 102.190
HETATM 5376 CR   PO01    1      74.015  66.283 103.543
HETATM 5377 O3   PO01    1      80.461  76.020 103.455
HETATM 5378 C3   PO01    1      81.142  74.428 105.305
HETATM 5379 C3   PO01    1      80.305  74.658 103.973
HETATM 5380 C3   PO01    1      78.770  74.542 104.127
HETATM 5381 O3   PO01    1      78.248  73.333 104.741
HETATM 5382 C3   PO01    1      78.348  67.670 101.453
HETATM 5383 C3   PO01    1      76.743  69.025 100.141
HETATM 5384 C3   PO01    1      77.173  68.603 101.567
HETATM 5385 CR   PO01    1      79.015  71.437 103.552
HETATM 5386 CR   PO01    1      78.814  70.245 102.803
HETATM 5387 CR   PO01    1      77.558  69.919 102.316
HETATM 5388 CR   PO01    1      76.547  70.997 102.457
HETATM 5389 CR   PO01    1      76.744  72.039 103.375
HETATM 5390 CR   PO01    1      78.022  72.247 103.960
HETATM 5391 H    PO01    1      79.567 131.940 110.769
HETATM 5392 H    PO01    1      78.142 132.261 111.643
HETATM 5393 H    PO01    1      77.036 133.175 109.711
HETATM 5394 H    PO01    1      78.445 135.043 109.190
HETATM 5395 H    PO01    1      79.921 134.312 109.703
HETATM 5396 H    PO01    1      78.233  65.694 110.584
HETATM 5397 H    PO01    1      80.019  67.456 111.019
HETATM 5398 H    PO01    1      82.047  64.733 113.590
HETATM 5399 H    PO01    1      80.401 134.721 112.961
HETATM 5400 H    PO01    1      88.784  69.277 109.285
HETATM 5401 H    PO01    1      89.459  69.305 107.560
HETATM 5402 H    PO01    1      87.479  70.776 106.965
HETATM 5403 H    PO01    1      85.891  71.577 108.764
HETATM 5404 H    PO01    1      86.874  70.572 109.922
HETATM 5405 H    PO01    1      80.867  68.338 114.252
HETATM 5406 H    PO01    1      81.991  69.467 113.665
HETATM 5407 H    PO01    1      80.492  68.973 112.789
HETATM 5408 H    PO01    1      83.714  67.974 113.969
HETATM 5409 H    PO01    1      82.804  66.554 114.628
HETATM 5410 H    PO01    1      84.002  66.406 113.288
HETATM 5411 H    PO01    1      83.731  70.734 109.648
HETATM 5412 H    PO01    1      82.041  69.972 111.267
HETATM 5413 H    PO01    1      83.807  66.069 110.946
HETATM 5414 H    PO01    1      85.369  66.938 109.318
HETATM 5415 O3   PO01    1      78.457 132.570 108.359
HETATM 5416 C3   PO01    1      78.554 131.882 110.685
HETATM 5417 C3   PO01    1      78.155 132.972 109.682
HETATM 5418 C3   PO01    1      78.825 134.353 109.923
HETATM 5419 O3   PO01    1      78.517 134.942 111.276
HETATM 5420 CR   PO01    1      79.183  65.528 111.071
HETATM 5421 CR   PO01    1      80.120  66.484 111.449
HETATM 5422 CR   PO01    1      81.192  66.267 112.278
HETATM 5423 CR   PO01    1      81.306  65.006 112.871
HETATM 5424 CR   PO01    1      80.419 135.615 112.490
HETATM 5425 CR   PO01    1      79.390  64.232 111.595
HETATM 5426 O3   PO01    1      88.974  71.199 108.394
HETATM 5427 C3   PO01    1      88.880  69.792 108.334
HETATM 5428 C3   PO01    1      87.673  70.646 107.991
HETATM 5429 C3   PO01    1      86.439  70.632 108.892
HETATM 5430 O3   PO01    1      85.583  69.519 108.464
HETATM 5431 C3   PO01    1      81.320  68.678 113.407
HETATM 5432 C3   PO01    1      83.187  67.014 113.703
HETATM 5433 C3   PO01    1      82.106  67.465 112.673
HETATM 5434 CR   PO01    1      83.700  69.790 109.936
HETATM 5435 CR   PO01    1      82.765  69.303 110.944
HETATM 5436 CR   PO01    1      82.842  67.968 111.405
HETATM 5437 CR   PO01    1      83.741  67.080 110.695
HETATM 5438 CR   PO01    1      84.731  67.552 109.776
HETATM 5439 CR   PO01    1      84.740  68.934 109.430
HETATM 5440 H    PO01    1      74.314 135.469 105.153
HETATM 5441 H    PO01    1      72.677 135.063 105.393
HETATM 5442 H    PO01    1      73.961 133.787 103.478
HETATM 5443 H    PO01    1      75.115 131.659 104.060
HETATM 5444 H    PO01    1      75.310 132.169 105.745
HETATM 5445 H    PO01    1      78.106 134.402 103.302
HETATM 5446 H    PO01    1      79.977 133.449 101.921
HETATM 5447 H    PO01    1      79.068 129.754 103.774
HETATM 5448 H    PO01    1      77.088 130.639 104.671
HETATM 5449 H    PO01    1      85.474 125.093 103.115
HETATM 5450 H    PO01    1      84.743 126.380 102.314
HETATM 5451 H    PO01    1      86.548 126.358 104.816
HETATM 5452 H    PO01    1      84.309 126.900 105.947
HETATM 5453 H    PO01    1      84.487 125.266 105.616
HETATM 5454 H    PO01    1      79.973 131.488 100.194
HETATM 5455 H    PO01    1      81.140 130.212  99.800
HETATM 5456 H    PO01    1      79.672 129.734 100.524
HETATM 5457 H    PO01    1      82.481 132.166 102.816
HETATM 5458 H    PO01    1      83.076 131.206 101.381
HETATM 5459 H    PO01    1      82.017 132.611 101.182
HETATM 5460 H    PO01    1      82.668 128.419 105.587
HETATM 5461 H    PO01    1      81.760 130.455 104.531
HETATM 5462 H    PO01    1      81.330 128.209 100.979
HETATM 5463 H    PO01    1      82.068 126.320 102.081
HETATM 5464 O3   PO01    1      72.703 132.518 104.559
HETATM 5465 C3   PO01    1      73.663 134.634 105.490
HETATM 5466 C3   PO01    1      73.874 133.400 104.531
HETATM 5467 C3   PO01    1      75.209 132.545 104.700
HETATM 5468 O3   PO01    1      76.472 133.396 104.604
HETATM 5469 CR   PO01    1      78.358 133.361 103.252
HETATM 5470 CR   PO01    1      79.425 132.848 102.502
HETATM 5471 CR   PO01    1      79.732 131.460 102.719
HETATM 5472 CR   PO01    1      78.839 130.712 103.514
HETATM 5473 CR   PO01    1      77.723 131.273 104.117
HETATM 5474 CR   PO01    1      77.477 132.662 104.023
HETATM 5475 O3   PO01    1      85.806 128.159 104.331
HETATM 5476 C3   PO01    1      85.641 126.088 102.875
HETATM 5477 C3   PO01    1      85.601 126.680 104.269
HETATM 5478 C3   PO01    1      84.410 126.228 105.154
HETATM 5479 O3   PO01    1      83.167 126.080 104.369
HETATM 5480 C3   PO01    1      80.428 130.575 100.544
HETATM 5481 C3   PO01    1      82.183 131.744 101.839
HETATM 5482 C3   PO01    1      80.928 130.795 101.994
HETATM 5483 CR   PO01    1      82.360 128.459 104.657
HETATM 5484 CR   PO01    1      81.851 129.618 103.962
HETATM 5485 CR   PO01    1      81.464 129.555 102.619
HETATM 5486 CR   PO01    1      81.552 128.294 101.969
HETATM 5487 CR   PO01    1      82.088 127.186 102.590
HETATM 5488 CR   PO01    1      82.614 127.262 103.906
HETATM 5489 H    PO01    1      95.653 135.648 116.478
HETATM 5490 H    PO01    1      94.536  65.028 117.289
HETATM 5491 H    PO01    1      94.625 135.087 119.428
HETATM 5492 H    PO01    1      93.652 133.189 118.404
HETATM 5493 H    PO01    1      94.111 133.588 116.765
HETATM 5494 H    PO01    1      92.454 135.168 115.228
HETATM 5495 H    PO01    1      90.428 134.706 113.818
HETATM 5496 H    PO01    1      88.643 132.884 117.131
HETATM 5497 H    PO01    1      90.468 133.474 118.512
HETATM 5498 H    PO01    1      85.740  69.261 113.402
HETATM 5499 H    PO01    1      86.064  70.120 111.986
HETATM 5500 H    PO01    1      88.165  68.791 113.997
HETATM 5501 H    PO01    1      88.624  67.239 111.844
HETATM 5502 H    PO01    1      87.291  68.081 111.081
HETATM 5503 H    PO01    1      88.677 131.407 113.661
HETATM 5504 H    PO01    1      87.644 132.382 112.719
HETATM 5505 H    PO01    1      89.305 132.693 112.685
HETATM 5506 H    PO01    1      86.431 133.276 115.891
HETATM 5507 H    PO01    1      86.068 132.413 114.449
HETATM 5508 H    PO01    1      87.322 131.790 115.673
HETATM 5509 H    PO01    1      86.382  66.027 115.008
HETATM 5510 H    PO01    1      86.901 135.525 115.708
HETATM 5511 H    PO01    1      88.109 134.475 111.823
HETATM 5512 H    PO01    1      87.725  65.169 111.190
HETATM 5513 O3   PO01    1      96.004 133.818 118.433
HETATM 5514 C3   PO01    1      95.404  64.325 117.488
HETATM 5515 C3   PO01    1      94.952 134.843 118.424
HETATM 5516 C3   PO01    1      93.874 134.012 117.796
HETATM 5517 O3   PO01    1      92.660 134.779 117.858
HETATM 5518 CR   PO01    1      91.621 134.697 115.629
HETATM 5519 CR   PO01    1      90.522 134.364 114.809
HETATM 5520 CR   PO01    1      89.350 133.728 115.335
HETATM 5521 CR   PO01    1      89.400 133.416 116.771
HETATM 5522 CR   PO01    1      90.573 133.687 117.512
HETATM 5523 CR   PO01    1      91.697 134.335 116.967
HETATM 5524 O3   PO01    1      89.012  69.739 112.340
HETATM 5525 C3   PO01    1      86.588  69.882 113.000
HETATM 5526 C3   PO01    1      87.920  69.034 112.974
HETATM 5527 C3   PO01    1      87.658  67.803 112.053
HETATM 5528 O3   PO01    1      86.659  67.026 112.650
HETATM 5529 C3   PO01    1      88.500 132.441 113.335
HETATM 5530 C3   PO01    1      86.913 132.656 115.174
HETATM 5531 C3   PO01    1      88.111 133.416 114.477
HETATM 5532 CR   PO01    1      86.740  65.334 114.320
HETATM 5533 CR   PO01    1      86.987 135.703 114.730
HETATM 5534 CR   PO01    1      87.625 134.728 113.889
HETATM 5535 CR   PO01    1      87.795 135.103 112.544
HETATM 5536 CR   PO01    1      87.628  64.840 112.171
HETATM 5537 CR   PO01    1      87.041  65.756 113.026
HETATM 5538 H    PO01    1      84.265 117.183 122.023
HETATM 5539 H    PO01    1      82.955 118.255 121.506
HETATM 5540 H    PO01    1      84.055 118.097 119.482
HETATM 5541 H    PO01    1      84.851 115.952 118.627
HETATM 5542 H    PO01    1      85.123 115.411 120.250
HETATM 5543 H    PO01    1      86.728 119.268 120.308
HETATM 5544 H    PO01    1      87.669 119.954 122.400
HETATM 5545 H    PO01    1      88.035 115.864 123.566
HETATM 5546 H    PO01    1      87.567 115.336 121.234
HETATM 5547 H    PO01    1      83.411 124.491 124.057
HETATM 5548 H    PO01    1      83.978 125.042 125.690
HETATM 5549 H    PO01    1      82.797 122.257 124.861
HETATM 5550 H    PO01    1      82.406 122.409 127.642
HETATM 5551 H    PO01    1      84.057 122.885 127.400
HETATM 5552 H    PO01    1      88.381 117.479 126.709
HETATM 5553 H    PO01    1      87.304 116.548 125.734
HETATM 5554 H    PO01    1      89.121 116.559 125.441
HETATM 5555 H    PO01    1      89.790 119.282 125.702
HETATM 5556 H    PO01    1      90.170 118.287 124.356
HETATM 5557 H    PO01    1      89.507 119.900 123.947
HETATM 5558 H    PO01    1      83.584 119.008 125.105
HETATM 5559 H    PO01    1      85.516 117.854 124.389
HETATM 5560 H    PO01    1      88.036 120.638 126.277
HETATM 5561 H    PO01    1      86.019 121.513 127.453
HETATM 5562 O3   PO01    1      82.618 116.784 119.196
HETATM 5563 C3   PO01    1      83.354 117.290 121.432
HETATM 5564 C3   PO01    1      83.788 117.152 119.966
HETATM 5565 C3   PO01    1      85.059 116.323 119.622
HETATM 5566 O3   PO01    1      86.408 116.881 119.392
HETATM 5567 CR   PO01    1      87.015 118.563 120.950
HETATM 5568 CR   PO01    1      87.481 118.958 122.216
HETATM 5569 CR   PO01    1      87.810 118.007 123.227
HETATM 5570 CR   PO01    1      87.760 116.637 122.816
HETATM 5571 CR   PO01    1      87.370 116.306 121.551
HETATM 5572 CR   PO01    1      86.901 117.247 120.631
HETATM 5573 O3   PO01    1      81.438 123.409 125.712
HETATM 5574 C3   PO01    1      83.796 124.185 125.009
HETATM 5575 C3   PO01    1      82.817 123.059 125.584
HETATM 5576 C3   PO01    1      83.234 122.331 126.901
HETATM 5577 O3   PO01    1      83.478 120.835 126.948
HETATM 5578 C3   PO01    1      88.217 117.175 125.708
HETATM 5579 C3   PO01    1      89.459 119.016 124.657
HETATM 5580 C3   PO01    1      88.047 118.371 124.635
HETATM 5581 CR   PO01    1      84.490 119.272 125.457
HETATM 5582 CR   PO01    1      85.611 118.664 124.925
HETATM 5583 CR   PO01    1      86.895 119.180 125.143
HETATM 5584 CR   PO01    1      87.096 120.237 126.068
HETATM 5585 CR   PO01    1      85.950 120.784 126.746
HETATM 5586 CR   PO01    1      84.649 120.373 126.380
HETATM 5587 H    PO01    1      95.112  73.655  90.772
HETATM 5588 H    PO01    1      94.166  75.120  90.566
HETATM 5589 H    PO01    1      92.812  74.703  92.607
HETATM 5590 H    PO01    1      91.745  72.729  91.750
HETATM 5591 H    PO01    1      92.978  72.349  90.619
HETATM 5592 H    PO01    1      92.507  72.652  88.129
HETATM 5593 H    PO01    1      90.990  71.555  86.699
HETATM 5594 H    PO01    1      87.808  73.898  88.379
HETATM 5595 H    PO01    1      89.436  74.650  89.944
HETATM 5596 H    PO01    1      80.540  73.635  87.157
HETATM 5597 H    PO01    1      79.130  72.775  86.821
HETATM 5598 H    PO01    1      81.044  73.224  84.649
HETATM 5599 H    PO01    1      82.236  71.153  85.215
HETATM 5600 H    PO01    1      81.292  71.013  86.670
HETATM 5601 H    PO01    1      90.032  72.799  84.682
HETATM 5602 H    PO01    1      88.531  72.342  84.033
HETATM 5603 H    PO01    1      88.760  73.878  85.011
HETATM 5604 H    PO01    1      89.544  70.269  85.231
HETATM 5605 H    PO01    1      88.356  69.855  86.635
HETATM 5606 H    PO01    1      87.820  70.226  85.029
HETATM 5607 H    PO01    1      84.273  71.358  88.359
HETATM 5608 H    PO01    1      86.786  71.337  88.230
HETATM 5609 H    PO01    1      86.550  72.879  84.401
HETATM 5610 H    PO01    1      84.123  73.263  84.643
HETATM 5611 O3   PO01    1      93.896  73.034  93.240
HETATM 5612 C3   PO01    1      94.622  74.495  91.371
HETATM 5613 C3   PO01    1      93.434  73.906  92.171
HETATM 5614 C3   PO01    1      92.474  73.216  91.111
HETATM 5615 O3   PO01    1      91.908  74.109  90.214
HETATM 5616 CR   PO01    1      91.547  72.750  88.250
HETATM 5617 CR   PO01    1      90.638  72.179  87.350
HETATM 5618 CR   PO01    1      89.238  72.514  87.388
HETATM 5619 CR   PO01    1      88.770  73.526  88.324
HETATM 5620 CR   PO01    1      89.718  74.020  89.202
HETATM 5621 CR   PO01    1      91.095  73.633  89.230
HETATM 5622 O3   PO01    1      79.638  71.630  84.697
HETATM 5623 C3   PO01    1      79.832  73.349  86.422
HETATM 5624 C3   PO01    1      80.587  72.519  85.373
HETATM 5625 C3   PO01    1      81.777  71.724  85.991
HETATM 5626 O3   PO01    1      82.681  72.490  86.842
HETATM 5627 C3   PO01    1      89.006  72.798  84.935
HETATM 5628 C3   PO01    1      88.595  70.493  85.718
HETATM 5629 C3   PO01    1      88.374  72.068  86.153
HETATM 5630 CR   PO01    1      84.829  71.761  87.626
HETATM 5631 CR   PO01    1      86.262  71.766  87.505
HETATM 5632 CR   PO01    1      86.863  72.251  86.286
HETATM 5633 CR   PO01    1      86.081  72.781  85.272
HETATM 5634 CR   PO01    1      84.639  72.871  85.424
HETATM 5635 CR   PO01    1      84.038  72.386  86.599
HETATM 5636 H    PO01    1      88.100  95.507  84.767
HETATM 5637 H    PO01    1      88.279  95.541  86.531
HETATM 5638 H    PO01    1      90.227  94.600  84.438
HETATM 5639 H    PO01    1      91.471  95.545  86.424
HETATM 5640 H    PO01    1      91.805  93.883  86.436
HETATM 5641 H    PO01    1      91.079  96.683  89.563
HETATM 5642 H    PO01    1      92.868  96.663  90.985
HETATM 5643 H    PO01    1      93.579  92.659  90.412
HETATM 5644 H    PO01    1      91.690  92.537  88.807
HETATM 5645 H    PO01    1      90.824  91.151  98.199
HETATM 5646 H    PO01    1      91.576  89.923  97.237
HETATM 5647 H    PO01    1      93.480  90.057  98.770
HETATM 5648 H    PO01    1      94.382  92.250  97.914
HETATM 5649 H    PO01    1      92.756  92.565  97.389
HETATM 5650 H    PO01    1      95.751  95.002  90.137
HETATM 5651 H    PO01    1      96.823  94.758  91.491
HETATM 5652 H    PO01    1      95.851  93.429  90.757
HETATM 5653 H    PO01    1      95.615  95.826  93.258
HETATM 5654 H    PO01    1      95.040  96.802  91.960
HETATM 5655 H    PO01    1      93.925  96.432  93.234
HETATM 5656 H    PO01    1      95.876  91.576  95.186
HETATM 5657 H    PO01    1      96.420  92.871  93.302
HETATM 5658 H    PO01    1      92.182  93.700  92.899
HETATM 5659 H    PO01    1      91.879  92.194  94.916
HETATM 5660 O3   PO01    1      89.031  93.375  85.534
HETATM 5661 C3   PO01    1      88.842  95.722  85.538
HETATM 5662 C3   PO01    1      89.858  94.609  85.480
HETATM 5663 C3   PO01    1      91.002  94.620  86.559
HETATM 5664 O3   PO01    1      90.422  94.607  87.913
HETATM 5665 CR   PO01    1      91.579  95.868  89.641
HETATM 5666 CR   PO01    1      92.630  95.787  90.606
HETATM 5667 CR   PO01    1      93.445  94.646  90.821
HETATM 5668 CR   PO01    1      93.060  93.445  90.167
HETATM 5669 CR   PO01    1      92.005  93.448  89.232
HETATM 5670 CR   PO01    1      91.338  94.673  88.899
HETATM 5671 O3   PO01    1      92.923  91.489  99.910
HETATM 5672 C3   PO01    1      91.458  90.299  98.266
HETATM 5673 C3   PO01    1      92.850  90.848  98.608
HETATM 5674 C3   PO01    1      93.433  91.762  97.579
HETATM 5675 O3   PO01    1      93.622  91.090  96.325
HETATM 5676 C3   PO01    1      95.806  94.464  91.077
HETATM 5677 C3   PO01    1      94.733  96.018  92.675
HETATM 5678 C3   PO01    1      94.531  94.681  91.906
HETATM 5679 CR   PO01    1      95.086  92.040  94.670
HETATM 5680 CR   PO01    1      95.428  92.866  93.566
HETATM 5681 CR   PO01    1      94.313  93.592  92.986
HETATM 5682 CR   PO01    1      92.951  93.280  93.366
HETATM 5683 CR   PO01    1      92.759  92.372  94.498
HETATM 5684 CR   PO01    1      93.834  91.838  95.198
HETATM 5685 H    PO01    1      79.472  81.359  81.986
HETATM 5686 H    PO01    1      80.222  79.918  82.499
HETATM 5687 H    PO01    1      77.282  79.889  81.909
HETATM 5688 H    PO01    1      77.640  81.606  83.552
HETATM 5689 H    PO01    1      78.896  80.634  84.509
HETATM 5690 H    PO01    1      74.551  81.214  84.932
HETATM 5691 H    PO01    1      73.674  82.313  86.899
HETATM 5692 H    PO01    1      77.514  82.306  88.509
HETATM 5693 H    PO01    1      78.265  80.982  86.827
HETATM 5694 H    PO01    1      80.002  90.344  87.407
HETATM 5695 H    PO01    1      79.466  91.881  87.338
HETATM 5696 H    PO01    1      79.062  90.727  89.518
HETATM 5697 H    PO01    1      76.694  89.305  88.108
HETATM 5698 H    PO01    1      76.975  89.514  89.819
HETATM 5699 H    PO01    1      72.705  83.147  89.039
HETATM 5700 H    PO01    1      73.307  84.627  89.727
HETATM 5701 H    PO01    1      73.305  84.341  88.099
HETATM 5702 H    PO01    1      74.842  83.060  91.200
HETATM 5703 H    PO01    1      74.323  81.712  90.169
HETATM 5704 H    PO01    1      76.047  81.996  90.551
HETATM 5705 H    PO01    1      77.925  86.612  91.015
HETATM 5706 H    PO01    1      76.596  84.572  91.105
HETATM 5707 H    PO01    1      75.595  85.135  87.139
HETATM 5708 H    PO01    1      76.772  87.158  87.001
HETATM 5709 O3   PO01    1      78.363  78.415  83.016
HETATM 5710 C3   PO01    1      79.412  80.210  81.866
HETATM 5711 C3   PO01    1      78.143  79.799  82.615
HETATM 5712 C3   PO01    1      77.926  80.666  83.908
HETATM 5713 O3   PO01    1      76.864  80.156  84.749
HETATM 5714 CR   PO01    1      75.164  81.433  85.708
HETATM 5715 CR   PO01    1      74.652  82.111  86.876
HETATM 5716 CR   PO01    1      75.482  82.519  87.974
HETATM 5717 CR   PO01    1      76.835  82.051  87.855
HETATM 5718 CR   PO01    1      77.311  81.282  86.767
HETATM 5719 CR   PO01    1      76.471  80.974  85.692
HETATM 5720 O3   PO01    1      77.579  91.961  88.886
HETATM 5721 C3   PO01    1      79.101  90.863  87.371
HETATM 5722 C3   PO01    1      78.316  90.753  88.696
HETATM 5723 C3   PO01    1      77.482  89.428  88.851
HETATM 5724 O3   PO01    1      78.333  88.276  88.981
HETATM 5725 C3   PO01    1      73.539  83.877  89.034
HETATM 5726 C3   PO01    1      75.069  82.450  90.352
HETATM 5727 C3   PO01    1      75.066  83.439  89.108
HETATM 5728 CR   PO01    1      77.446  86.269  90.197
HETATM 5729 CR   PO01    1      76.641  85.160  90.308
HETATM 5730 CR   PO01    1      75.993  84.681  89.090
HETATM 5731 CR   PO01    1      76.068  85.467  87.934
HETATM 5732 CR   PO01    1      76.860  86.652  87.885
HETATM 5733 CR   PO01    1      77.568  87.105  89.033
HETATM 5734 H    PO01    1     103.625  89.042  82.602
HETATM 5735 H    PO01    1     103.572  87.342  82.745
HETATM 5736 H    PO01    1     104.709  86.790  80.640
HETATM 5737 H    PO01    1     102.997  87.963  79.338
HETATM 5738 H    PO01    1     102.622  89.116  80.614
HETATM 5739 H    PO01    1     100.890  86.112  78.780
HETATM 5740 H    PO01    1      98.453  85.653  78.577
HETATM 5741 H    PO01    1      97.916  88.042  82.015
HETATM 5742 H    PO01    1     100.165  88.338  82.247
HETATM 5743 H    PO01    1      94.909  88.446  87.774
HETATM 5744 H    PO01    1      93.503  88.386  86.970
HETATM 5745 H    PO01    1      93.591  90.966  86.674
HETATM 5746 H    PO01    1      95.909  89.526  85.628
HETATM 5747 H    PO01    1      95.221  91.039  85.017
HETATM 5748 H    PO01    1      96.223  85.879  78.221
HETATM 5749 H    PO01    1      94.634  86.116  78.991
HETATM 5750 H    PO01    1      95.686  87.491  78.741
HETATM 5751 H    PO01    1      97.031  84.250  79.661
HETATM 5752 H    PO01    1      96.984  84.293  81.489
HETATM 5753 H    PO01    1      95.529  84.261  80.619
HETATM 5754 H    PO01    1      94.671  86.835  84.730
HETATM 5755 H    PO01    1      95.679  85.526  83.048
HETATM 5756 H    PO01    1      95.487  88.945  80.478
HETATM 5757 H    PO01    1      94.635  90.117  82.195
HETATM 5758 O3   PO01    1     105.001  88.926  80.256
HETATM 5759 C3   PO01    1     104.237  88.139  82.445
HETATM 5760 C3   PO01    1     104.322  87.801  80.971
HETATM 5761 C3   PO01    1     102.913  88.037  80.434
HETATM 5762 O3   PO01    1     102.029  86.973  80.858
HETATM 5763 CR   PO01    1     100.210  86.450  79.458
HETATM 5764 CR   PO01    1      98.841  86.239  79.343
HETATM 5765 CR   PO01    1      97.927  86.687  80.339
HETATM 5766 CR   PO01    1      98.454  87.528  81.351
HETATM 5767 CR   PO01    1      99.825  87.709  81.487
HETATM 5768 CR   PO01    1     100.712  87.115  80.572
HETATM 5769 O3   PO01    1      95.220  91.190  87.664
HETATM 5770 C3   PO01    1      93.970  89.057  87.715
HETATM 5771 C3   PO01    1      94.341  90.306  86.889
HETATM 5772 C3   PO01    1      95.014  90.053  85.502
HETATM 5773 O3   PO01    1      94.008  89.386  84.622
HETATM 5774 C3   PO01    1      95.671  86.456  78.963
HETATM 5775 C3   PO01    1      96.520  84.618  80.561
HETATM 5776 C3   PO01    1      96.431  86.240  80.375
HETATM 5777 CR   PO01    1      94.969  87.270  83.879
HETATM 5778 CR   PO01    1      95.463  86.463  82.810
HETATM 5779 CR   PO01    1      95.656  86.942  81.498
HETATM 5780 CR   PO01    1      95.336  88.369  81.334
HETATM 5781 CR   PO01    1      94.822  89.131  82.377
HETATM 5782 CR   PO01    1      94.708  88.610  83.705
HETATM 5783 H    PO01    1      94.459  80.848 124.255
HETATM 5784 H    PO01    1      95.454  80.675 125.723
HETATM 5785 H    PO01    1      95.761  83.215 124.552
HETATM 5786 H    PO01    1      98.076  81.252 124.681
HETATM 5787 H    PO01    1      97.517  81.755 126.157
HETATM 5788 H    PO01    1      97.838  84.973 123.497
HETATM 5789 H    PO01    1      96.371  86.966 123.708
HETATM 5790 H    PO01    1      96.546  85.954 127.930
HETATM 5791 H    PO01    1      97.993  84.167 127.512
HETATM 5792 H    PO01    1      99.369  92.481 132.140
HETATM 5793 H    PO01    1      99.612  92.421 133.898
HETATM 5794 H    PO01    1      96.905  91.735 133.213
HETATM 5795 H    PO01    1      97.271  89.462 132.417
HETATM 5796 H    PO01    1      99.077  89.969 132.236
HETATM 5797 H    PO01    1      96.391  89.403 124.956
HETATM 5798 H    PO01    1      94.902  88.640 124.250
HETATM 5799 H    PO01    1      94.842  89.898 125.638
HETATM 5800 H    PO01    1      93.876  86.738 125.618
HETATM 5801 H    PO01    1      94.057  86.825 127.410
HETATM 5802 H    PO01    1      93.229  88.077 126.500
HETATM 5803 H    PO01    1      95.377  90.033 130.506
HETATM 5804 H    PO01    1      94.449  88.679 128.704
HETATM 5805 H    PO01    1      98.169  88.545 126.837
HETATM 5806 H    PO01    1      99.189  89.755 128.922
HETATM 5807 O3   PO01    1      96.178  82.010 122.969
HETATM 5808 C3   PO01    1      95.012  81.352 125.047
HETATM 5809 C3   PO01    1      96.103  82.179 124.383
HETATM 5810 C3   PO01    1      97.513  82.026 125.104
HETATM 5811 O3   PO01    1      98.341  83.221 125.052
HETATM 5812 CR   PO01    1      97.576  85.310 124.326
HETATM 5813 CR   PO01    1      96.662  86.414 124.537
HETATM 5814 CR   PO01    1      96.353  86.743 125.922
HETATM 5815 CR   PO01    1      96.817  85.871 126.992
HETATM 5816 CR   PO01    1      97.624  84.746 126.699
HETATM 5817 CR   PO01    1      97.905  84.481 125.365
HETATM 5818 O3   PO01    1      98.182  90.643 134.539
HETATM 5819 C3   PO01    1      98.868  92.559 133.115
HETATM 5820 C3   PO01    1      97.928  91.296 133.260
HETATM 5821 C3   PO01    1      98.028  90.272 132.153
HETATM 5822 O3   PO01    1      97.846  90.743 130.813
HETATM 5823 C3   PO01    1      95.375  89.063 125.195
HETATM 5824 C3   PO01    1      94.096  87.413 126.463
HETATM 5825 C3   PO01    1      95.588  88.001 126.305
HETATM 5826 CR   PO01    1      95.961  89.578 129.820
HETATM 5827 CR   PO01    1      95.439  88.910 128.710
HETATM 5828 CR   PO01    1      96.215  88.583 127.599
HETATM 5829 CR   PO01    1      97.617  88.802 127.697
HETATM 5830 CR   PO01    1      98.226  89.454 128.801
HETATM 5831 CR   PO01    1      97.376  89.893 129.892
HETATM 5832 H    PO01    1      85.406 105.687  70.349
HETATM 5833 H    PO01    1      86.684 105.017  69.231
HETATM 5834 H    PO01    1      87.073 107.346  69.548
HETATM 5835 H    PO01    1      89.165 105.328  70.522
HETATM 5836 H    PO01    1      89.420 107.021  71.090
HETATM 5837 H    PO01    1      91.559 107.847  68.529
HETATM 5838 H    PO01    1      93.562 107.058  67.359
HETATM 5839 H    PO01    1      91.536 103.330  67.201
HETATM 5840 H    PO01    1      89.788 104.222  68.371
HETATM 5841 H    PO01    1      94.514  97.035  69.757
HETATM 5842 H    PO01    1      92.859  96.437  70.083
HETATM 5843 H    PO01    1      93.953  98.494  71.947
HETATM 5844 H    PO01    1      92.892 100.251  70.553
HETATM 5845 H    PO01    1      92.822  99.107  69.174
HETATM 5846 H    PO01    1      93.646 105.017  64.367
HETATM 5847 H    PO01    1      94.503 103.611  64.472
HETATM 5848 H    PO01    1      92.737 103.669  64.832
HETATM 5849 H    PO01    1      96.286 104.497  66.305
HETATM 5850 H    PO01    1      95.301 105.945  65.623
HETATM 5851 H    PO01    1      95.605 105.755  67.372
HETATM 5852 H    PO01    1      94.422  99.746  66.971
HETATM 5853 H    PO01    1      93.812 101.671  65.776
HETATM 5854 H    PO01    1      95.148 104.095  69.023
HETATM 5855 H    PO01    1      95.160 101.973  70.410
HETATM 5856 O3   PO01    1      86.954 107.234  71.583
HETATM 5857 C3   PO01    1      86.440 105.352  70.248
HETATM 5858 C3   PO01    1      87.366 106.649  70.356
HETATM 5859 C3   PO01    1      88.912 106.368  70.355
HETATM 5860 O3   PO01    1      89.335 106.736  68.971
HETATM 5861 CR   PO01    1      91.617 106.894  68.210
HETATM 5862 CR   PO01    1      92.742 106.412  67.508
HETATM 5863 CR   PO01    1      92.807 105.006  67.106
HETATM 5864 CR   PO01    1      91.647 104.235  67.453
HETATM 5865 CR   PO01    1      90.543 104.771  68.232
HETATM 5866 CR   PO01    1      90.437 106.099  68.505
HETATM 5867 O3   PO01    1      91.980  98.117  71.338
HETATM 5868 C3   PO01    1      93.743  96.847  70.511
HETATM 5869 C3   PO01    1      93.364  98.237  71.054
HETATM 5870 C3   PO01    1      93.397  99.411  70.075
HETATM 5871 O3   PO01    1      94.779  99.590  69.628
HETATM 5872 C3   PO01    1      93.710 104.131  64.967
HETATM 5873 C3   PO01    1      95.407 105.206  66.436
HETATM 5874 C3   PO01    1      94.044 104.409  66.465
HETATM 5875 CR   PO01    1      94.582 100.615  67.423
HETATM 5876 CR   PO01    1      94.287 101.817  66.663
HETATM 5877 CR   PO01    1      94.367 103.129  67.263
HETATM 5878 CR   PO01    1      94.889 103.124  68.604
HETATM 5879 CR   PO01    1      94.984 101.943  69.374
HETATM 5880 CR   PO01    1      94.806 100.684  68.787
HETATM 5881 H    PO01    1      85.821  93.872  81.933
HETATM 5882 H    PO01    1      85.724  93.805  83.628
HETATM 5883 H    PO01    1      83.292  93.429  81.751
HETATM 5884 H    PO01    1      81.876  94.314  83.319
HETATM 5885 H    PO01    1      82.860  94.551  84.653
HETATM 5886 H    PO01    1      83.223  90.234  84.498
HETATM 5887 H    PO01    1      83.937  89.185  86.479
HETATM 5888 H    PO01    1      82.278  92.547  88.642
HETATM 5889 H    PO01    1      81.845  93.612  86.685
HETATM 5890 H    PO01    1      91.143  89.695  89.356
HETATM 5891 H    PO01    1      91.428  89.573  87.662
HETATM 5892 H    PO01    1      91.273  87.190  89.790
HETATM 5893 H    PO01    1      89.107  86.661  88.714
HETATM 5894 H    PO01    1      89.247  88.144  87.671
HETATM 5895 H    PO01    1      82.223  91.001  90.506
HETATM 5896 H    PO01    1      83.306  90.044  91.353
HETATM 5897 H    PO01    1      83.839  91.605  90.711
HETATM 5898 H    PO01    1      81.377  89.220  89.082
HETATM 5899 H    PO01    1      82.449  88.148  88.371
HETATM 5900 H    PO01    1      82.353  88.285  90.082
HETATM 5901 H    PO01    1      88.084  90.760  88.851
HETATM 5902 H    PO01    1      85.680  91.488  89.022
HETATM 5903 H    PO01    1      84.608  87.436  89.828
HETATM 5904 H    PO01    1      86.875  86.837  89.985
HETATM 5905 O3   PO01    1      83.866  95.344  82.398
HETATM 5906 C3   PO01    1      85.224  93.427  82.754
HETATM 5907 C3   PO01    1      83.746  93.927  82.652
HETATM 5908 C3   PO01    1      82.708  93.832  83.823
HETATM 5909 O3   PO01    1      82.207  92.532  84.195
HETATM 5910 CR   PO01    1      83.173  90.733  85.396
HETATM 5911 CR   PO01    1      83.489  90.105  86.623
HETATM 5912 CR   PO01    1      83.159  90.724  87.850
HETATM 5913 CR   PO01    1      82.560  92.019  87.814
HETATM 5914 CR   PO01    1      82.273  92.689  86.608
HETATM 5915 CR   PO01    1      82.579  92.059  85.440
HETATM 5916 O3   PO01    1      91.384  86.776  87.788
HETATM 5917 C3   PO01    1      91.678  89.127  88.666
HETATM 5918 C3   PO01    1      90.973  87.695  88.799
HETATM 5919 C3   PO01    1      89.477  87.720  88.642
HETATM 5920 O3   PO01    1      88.889  88.560  89.689
HETATM 5921 C3   PO01    1      83.237  90.749  90.484
HETATM 5922 C3   PO01    1      82.349  88.900  89.189
HETATM 5923 C3   PO01    1      83.448  90.008  89.114
HETATM 5924 CR   PO01    1      87.306  90.130  89.139
HETATM 5925 CR   PO01    1      85.916  90.502  89.121
HETATM 5926 CR   PO01    1      84.912  89.499  89.251
HETATM 5927 CR   PO01    1      85.315  88.177  89.626
HETATM 5928 CR   PO01    1      86.655  87.844  89.825
HETATM 5929 CR   PO01    1      87.583  88.837  89.484
HETATM 5930 H    PO01    1      95.139 103.104  92.195
HETATM 5931 H    PO01    1      96.319 102.185  91.158
HETATM 5932 H    PO01    1      96.676 102.246  94.125
HETATM 5933 H    PO01    1      99.109 101.747  93.282
HETATM 5934 H    PO01    1      98.388 101.039  91.684
HETATM 5935 H    PO01    1      99.898  99.407  94.794
HETATM 5936 H    PO01    1     101.387  97.582  94.357
HETATM 5937 H    PO01    1      98.723  96.330  91.321
HETATM 5938 H    PO01    1      97.392  98.235  91.669
HETATM 5939 H    PO01    1     103.244  98.572  86.129
HETATM 5940 H    PO01    1     102.575  98.975  84.615
HETATM 5941 H    PO01    1     100.657  97.785  86.796
HETATM 5942 H    PO01    1     102.524  96.176  84.821
HETATM 5943 H    PO01    1     101.241  95.502  85.799
HETATM 5944 H    PO01    1     102.323  95.612  94.310
HETATM 5945 H    PO01    1     103.215  94.926  92.972
HETATM 5946 H    PO01    1     103.206  96.662  93.146
HETATM 5947 H    PO01    1     101.278  93.465  92.389
HETATM 5948 H    PO01    1     100.723  94.200  93.784
HETATM 5949 H    PO01    1      99.631  94.166  92.471
HETATM 5950 H    PO01    1     101.160  94.391  87.855
HETATM 5951 H    PO01    1     100.686  94.075  90.064
HETATM 5952 H    PO01    1     102.842  97.528  91.120
HETATM 5953 H    PO01    1     103.816  97.564  88.914
HETATM 5954 O3   PO01    1      97.788 103.608  92.887
HETATM 5955 C3   PO01    1      95.906 102.210  92.185
HETATM 5956 C3   PO01    1      97.105 102.324  93.117
HETATM 5957 C3   PO01    1      98.205 101.241  92.795
HETATM 5958 O3   PO01    1      97.763 100.031  93.543
HETATM 5959 CR   PO01    1      99.757  98.817  94.003
HETATM 5960 CR   PO01    1     100.640  97.762  93.759
HETATM 5961 CR   PO01    1     100.296  96.857  92.673
HETATM 5962 CR   PO01    1      99.057  97.011  91.988
HETATM 5963 CR   PO01    1      98.247  98.092  92.248
HETATM 5964 CR   PO01    1      98.596  99.010  93.308
HETATM 5965 O3   PO01    1     100.347  97.885  84.730
HETATM 5966 C3   PO01    1     102.288  98.886  85.670
HETATM 5967 C3   PO01    1     101.262  97.708  85.848
HETATM 5968 C3   PO01    1     102.029  96.318  85.779
HETATM 5969 O3   PO01    1     102.945  96.188  86.818
HETATM 5970 C3   PO01    1     102.577  95.755  93.284
HETATM 5971 C3   PO01    1     100.713  94.341  92.741
HETATM 5972 C3   PO01    1     101.330  95.736  92.329
HETATM 5973 CR   PO01    1     101.581  94.993  88.501
HETATM 5974 CR   PO01    1     101.257  94.871  89.842
HETATM 5975 CR   PO01    1     101.744  95.757  90.848
HETATM 5976 CR   PO01    1     102.548  96.828  90.431
HETATM 5977 CR   PO01    1     102.962  96.946  89.097
HETATM 5978 CR   PO01    1     102.426  96.099  88.094
HETATM 5979 H    PO01    1      81.506  91.304 102.545
HETATM 5980 H    PO01    1      79.997  91.569 101.834
HETATM 5981 H    PO01    1      81.369  90.113  99.752
HETATM 5982 H    PO01    1      79.459  88.911 101.882
HETATM 5983 H    PO01    1      79.960  88.107 100.465
HETATM 5984 H    PO01    1      78.688  87.895  98.510
HETATM 5985 H    PO01    1      76.663  86.577  97.886
HETATM 5986 H    PO01    1      74.380  89.227 100.012
HETATM 5987 H    PO01    1      76.294  90.414 100.650
HETATM 5988 H    PO01    1      78.452  80.886 104.081
HETATM 5989 H    PO01    1      78.711  79.321 103.242
HETATM 5990 H    PO01    1      76.856  79.786 101.810
HETATM 5991 H    PO01    1      76.632  82.417 103.279
HETATM 5992 H    PO01    1      75.058  81.491 102.708
HETATM 5993 H    PO01    1      72.859  87.357 100.656
HETATM 5994 H    PO01    1      72.243  87.953  99.046
HETATM 5995 H    PO01    1      72.073  86.284  99.513
HETATM 5996 H    PO01    1      72.971  85.904  97.309
HETATM 5997 H    PO01    1      73.211  87.674  96.972
HETATM 5998 H    PO01    1      74.460  86.500  96.628
HETATM 5999 H    PO01    1      75.902  82.427  98.865
HETATM 6000 H    PO01    1      74.621  84.239  97.794
HETATM 6001 H    PO01    1      75.031  86.332 101.419
HETATM 6002 H    PO01    1      75.628  84.483 102.507
HETATM 6003 O3   PO01    1      82.213  89.233 101.395
HETATM 6004 C3   PO01    1      81.023  91.339 101.566
HETATM 6005 C3   PO01    1      81.100  89.972 100.844
HETATM 6006 C3   PO01    1      79.778  89.107 100.880
HETATM 6007 O3   PO01    1      78.810  89.829 100.028
HETATM 6008 CR   PO01    1      77.772  88.068  98.923
HETATM 6009 CR   PO01    1      76.607  87.360  98.475
HETATM 6010 CR   PO01    1      75.329  87.752  98.963
HETATM 6011 CR   PO01    1      75.252  88.889  99.687
HETATM 6012 CR   PO01    1      76.420  89.639 100.040
HETATM 6013 CR   PO01    1      77.662  89.178  99.663
HETATM 6014 O3   PO01    1      76.075  79.502 103.820
HETATM 6015 C3   PO01    1      78.403  80.360 103.121
HETATM 6016 C3   PO01    1      76.826  80.237 102.799
HETATM 6017 C3   PO01    1      76.163  81.616 102.565
HETATM 6018 O3   PO01    1      76.393  82.106 101.161
HETATM 6019 C3   PO01    1      72.753  87.186  99.583
HETATM 6020 C3   PO01    1      73.648  86.759  97.332
HETATM 6021 C3   PO01    1      74.129  86.797  98.822
HETATM 6022 CR   PO01    1      75.451  83.181  99.352
HETATM 6023 CR   PO01    1      74.892  84.275  98.755
HETATM 6024 CR   PO01    1      74.701  85.501  99.438
HETATM 6025 CR   PO01    1      75.056  85.521 100.819
HETATM 6026 CR   PO01    1      75.579  84.387 101.444
HETATM 6027 CR   PO01    1      75.750  83.178 100.680
HETATM 6028 H    PO01    1     134.123  84.832 111.463
HETATM 6029 H    PO01    1     134.679  83.273 111.313
HETATM 6030 H    PO01    1      65.100  84.026 110.121
HETATM 6031 H    PO01    1      65.666  86.329 110.517
HETATM 6032 H    PO01    1     135.619  86.816 110.663
HETATM 6033 H    PO01    1     134.397  87.126 107.349
HETATM 6034 H    PO01    1     134.567  89.065 106.055
HETATM 6035 H    PO01    1      66.851  89.733 107.549
HETATM 6036 H    PO01    1      66.650  87.748 108.786
HETATM 6037 H    PO01    1     135.368  96.541 111.754
HETATM 6038 H    PO01    1     134.568  96.411 113.383
HETATM 6039 H    PO01    1     134.667  94.184 112.374
HETATM 6040 H    PO01    1      65.289  93.216 111.764
HETATM 6041 H    PO01    1      65.948  94.864 112.162
HETATM 6042 H    PO01    1      66.050  90.349 104.322
HETATM 6043 H    PO01    1      66.157  92.166 104.578
HETATM 6044 H    PO01    1      67.020  90.970 105.415
HETATM 6045 H    PO01    1     135.511  92.328 104.773
HETATM 6046 H    PO01    1     135.274  90.652 104.208
HETATM 6047 H    PO01    1     134.418  91.427 105.818
HETATM 6048 H    PO01    1      66.726  94.613 108.448
HETATM 6049 H    PO01    1      66.508  93.161 106.517
HETATM 6050 H    PO01    1     135.045  91.269 108.143
HETATM 6051 H    PO01    1     134.848  92.891 109.917
HETATM 6052 O3   PO01    1      65.112  84.550 112.049
HETATM 6053 C3   PO01    1     134.646  84.177 110.723
HETATM 6054 C3   PO01    1      64.461  84.620 110.740
HETATM 6055 C3   PO01    1      64.656  86.148 110.287
HETATM 6056 O3   PO01    1      64.637  86.017 108.859
HETATM 6057 CR   PO01    1     135.235  87.621 107.372
HETATM 6058 CR   PO01    1     135.374  88.797 106.586
HETATM 6059 CR   PO01    1      64.907  89.628 106.678
HETATM 6060 CR   PO01    1      66.005  89.187 107.439
HETATM 6061 CR   PO01    1      65.861  87.998 108.170
HETATM 6062 CR   PO01    1      64.697  87.180 108.096
HETATM 6063 O3   PO01    1      64.275  94.131 114.065
HETATM 6064 C3   PO01    1     135.489  96.177 112.803
HETATM 6065 C3   PO01    1     135.665  94.644 112.770
HETATM 6066 C3   PO01    1      65.107  94.320 111.721
HETATM 6067 O3   PO01    1      65.044  94.846 110.371
HETATM 6068 C3   PO01    1      66.084  91.148 104.999
HETATM 6069 C3   PO01    1     135.349  91.298 105.175
HETATM 6070 C3   PO01    1      64.925  91.024 106.075
HETATM 6071 CR   PO01    1      66.027  93.874 108.399
HETATM 6072 CR   PO01    1      65.918  93.031 107.317
HETATM 6073 CR   PO01    1      64.981  92.020 107.199
HETATM 6074 CR   PO01    1     135.675  92.048 108.192
HETATM 6075 CR   PO01    1     135.642  92.960 109.262
HETATM 6076 CR   PO01    1      65.047  93.864 109.335
HETATM 6077 H    PO01    1      93.830  83.963 101.168
HETATM 6078 H    PO01    1      94.881  85.216 100.810
HETATM 6079 H    PO01    1      96.275  83.478  99.741
HETATM 6080 H    PO01    1      96.533  81.770 101.365
HETATM 6081 H    PO01    1      94.980  82.168 102.077
HETATM 6082 H    PO01    1      94.806  83.236 104.317
HETATM 6083 H    PO01    1      95.190  82.969 106.631
HETATM 6084 H    PO01    1      99.261  83.082 105.793
HETATM 6085 H    PO01    1      98.773  83.563 103.479
HETATM 6086 H    PO01    1      98.564  86.531 111.965
HETATM 6087 H    PO01    1      99.337  87.905 112.736
HETATM 6088 H    PO01    1     100.585  85.153 112.251
HETATM 6089 H    PO01    1     102.501  86.337 111.330
HETATM 6090 H    PO01    1     101.718  87.885 111.896
HETATM 6091 H    PO01    1      95.871  83.415 109.141
HETATM 6092 H    PO01    1      96.040  81.766 108.555
HETATM 6093 H    PO01    1      96.934  82.250 109.975
HETATM 6094 H    PO01    1      98.892  81.094 108.982
HETATM 6095 H    PO01    1      97.821  80.743 107.650
HETATM 6096 H    PO01    1      99.357  81.328 107.280
HETATM 6097 H    PO01    1     101.845  84.861 109.089
HETATM 6098 H    PO01    1     100.637  82.972 108.323
HETATM 6099 H    PO01    1      96.989  85.443 108.435
HETATM 6100 H    PO01    1      98.452  87.313 109.240
HETATM 6101 O3   PO01    1      94.873  82.069  99.436
HETATM 6102 C3   PO01    1      94.333  84.354 100.366
HETATM 6103 C3   PO01    1      95.339  83.121 100.211
HETATM 6104 C3   PO01    1      95.860  82.622 101.553
HETATM 6105 O3   PO01    1      96.618  83.609 102.328
HETATM 6106 CR   PO01    1      95.761  83.240 104.685
HETATM 6107 CR   PO01    1      96.004  83.090 106.052
HETATM 6108 CR   PO01    1      97.320  83.105 106.532
HETATM 6109 CR   PO01    1      98.329  83.188 105.517
HETATM 6110 CR   PO01    1      97.999  83.296 104.138
HETATM 6111 CR   PO01    1      96.679  83.348 103.655
HETATM 6112 O3   PO01    1     101.370  86.268 113.864
HETATM 6113 C3   PO01    1      99.286  86.829 112.788
HETATM 6114 C3   PO01    1     100.686  86.197 112.623
HETATM 6115 C3   PO01    1     101.497  86.860 111.434
HETATM 6116 O3   PO01    1     100.800  87.144 110.145
HETATM 6117 C3   PO01    1      96.596  82.590 108.917
HETATM 6118 C3   PO01    1      98.483  81.389 107.988
HETATM 6119 C3   PO01    1      97.802  82.831 107.964
HETATM 6120 CR   PO01    1     100.840  84.965 108.994
HETATM 6121 CR   PO01    1     100.080  83.883 108.568
HETATM 6122 CR   PO01    1      98.627  83.994 108.455
HETATM 6123 CR   PO01    1      98.009  85.292 108.590
HETATM 6124 CR   PO01    1      98.833  86.319 109.081
HETATM 6125 CR   PO01    1     100.205  86.173 109.399
HETATM 6126 H    PO01    1      86.128  88.658  67.032
HETATM 6127 H    PO01    1      86.160  88.155  68.541
HETATM 6128 H    PO01    1      85.081  91.062  67.718
HETATM 6129 H    PO01    1      82.836  89.957  67.915
HETATM 6130 H    PO01    1      83.679  88.456  67.460
HETATM 6131 H    PO01    1      85.497  90.423  64.230
HETATM 6132 H    PO01    1      86.444  88.879 134.435
HETATM 6133 H    PO01    1      83.105  86.348 135.229
HETATM 6134 H    PO01    1      82.479  87.725  65.382
HETATM 6135 H    PO01    1      81.811  84.015 127.337
HETATM 6136 H    PO01    1      82.055  84.426 125.693
HETATM 6137 H    PO01    1      79.927  86.064 126.936
HETATM 6138 H    PO01    1      81.541  87.690 127.953
HETATM 6139 H    PO01    1      82.802  86.469 128.005
HETATM 6140 H    PO01    1      87.182  87.255 133.043
HETATM 6141 H    PO01    1      86.446  86.356 131.513
HETATM 6142 H    PO01    1      85.961  87.945 132.050
HETATM 6143 H    PO01    1      86.011  84.492 133.258
HETATM 6144 H    PO01    1      86.537  85.453 134.639
HETATM 6145 H    PO01    1      84.963  84.787 134.582
HETATM 6146 H    PO01    1      82.259  84.182 130.692
HETATM 6147 H    PO01    1      83.789  84.376 132.251
HETATM 6148 H    PO01    1      83.760  88.521 132.127
HETATM 6149 H    PO01    1      81.983  88.351 130.404
HETATM 6150 O3   PO01    1      84.662  90.124  69.588
HETATM 6151 C3   PO01    1      86.203  89.073  68.036
HETATM 6152 C3   PO01    1      84.993  90.053  68.207
HETATM 6153 C3   PO01    1      83.766  89.551  67.428
HETATM 6154 O3   PO01    1      83.762  90.061  66.028
HETATM 6155 CR   PO01    1      85.104  89.525 135.824
HETATM 6156 CR   PO01    1      85.583  88.654 134.802
HETATM 6157 CR   PO01    1      84.820  87.480 134.542
HETATM 6158 CR   PO01    1      83.701  87.174 135.371
HETATM 6159 CR   PO01    1      83.324  87.994  64.760
HETATM 6160 CR   PO01    1      84.063  89.166  65.061
HETATM 6161 O3   PO01    1      81.528  86.914 125.759
HETATM 6162 C3   PO01    1      81.297  84.505 126.477
HETATM 6163 C3   PO01    1      81.024  85.999 126.778
HETATM 6164 C3   PO01    1      81.726  86.597 128.010
HETATM 6165 O3   PO01    1      81.188  86.009 129.271
HETATM 6166 C3   PO01    1      86.252  87.010 132.444
HETATM 6167 C3   PO01    1      85.704  85.235 133.971
HETATM 6168 C3   PO01    1      85.099  86.493 133.396
HETATM 6169 CR   PO01    1      82.491  85.131 130.982
HETATM 6170 CR   PO01    1      83.379  85.260 132.031
HETATM 6171 CR   PO01    1      83.913  86.477 132.446
HETATM 6172 CR   PO01    1      83.409  87.638 131.851
HETATM 6173 CR   PO01    1      82.424  87.540 130.839
HETATM 6174 CR   PO01    1      82.086  86.259 130.286
HETATM 6175 H    PO01    1      86.550  96.287  92.844
HETATM 6176 H    PO01    1      85.630  96.482  91.451
HETATM 6177 H    PO01    1      87.167  98.009  90.425
HETATM 6178 H    PO01    1      87.256  99.732  91.945
HETATM 6179 H    PO01    1      86.983  98.633  93.276
HETATM 6180 H    PO01    1      84.133  97.690  93.867
HETATM 6181 H    PO01    1      83.055  98.605  95.829
HETATM 6182 H    PO01    1      83.745 102.456  94.044
HETATM 6183 H    PO01    1      84.679 101.425  92.228
HETATM 6184 H    PO01    1      75.031 104.108  98.629
HETATM 6185 H    PO01    1      76.109 103.787  99.878
HETATM 6186 H    PO01    1      74.895 101.373  98.330
HETATM 6187 H    PO01    1      77.598 102.441  98.356
HETATM 6188 H    PO01    1      76.579 102.669  96.926
HETATM 6189 H    PO01    1      84.607 100.872  97.383
HETATM 6190 H    PO01    1      83.444 101.304  98.531
HETATM 6191 H    PO01    1      83.453  99.710  97.836
HETATM 6192 H    PO01    1      82.128 103.315  95.612
HETATM 6193 H    PO01    1      82.371 103.318  97.292
HETATM 6194 H    PO01    1      83.749 103.255  96.176
HETATM 6195 H    PO01    1      78.272 101.303  94.872
HETATM 6196 H    PO01    1      80.514 101.368  94.594
HETATM 6197 H    PO01    1      81.205 100.216  98.503
HETATM 6198 H    PO01    1      78.890  99.777  98.799
HETATM 6199 O3   PO01    1      88.701  97.473  91.735
HETATM 6200 C3   PO01    1      86.592  96.303  91.797
HETATM 6201 C3   PO01    1      87.352  97.618  91.432
HETATM 6202 C3   PO01    1      86.762  98.730  92.260
HETATM 6203 O3   PO01    1      85.370  98.839  92.045
HETATM 6204 CR   PO01    1      84.032  98.685  94.002
HETATM 6205 CR   PO01    1      83.356  99.284  95.099
HETATM 6206 CR   PO01    1      83.274 100.724  95.136
HETATM 6207 CR   PO01    1      83.814 101.458  94.072
HETATM 6208 CR   PO01    1      84.367 100.820  92.948
HETATM 6209 CR   PO01    1      84.645  99.419  93.011
HETATM 6210 O3   PO01    1      75.952 101.063  99.900
HETATM 6211 C3   PO01    1      75.115 103.341  99.421
HETATM 6212 C3   PO01    1      75.605 101.957  98.843
HETATM 6213 C3   PO01    1      76.760 102.054  97.810
HETATM 6214 O3   PO01    1      77.053 100.695  97.366
HETATM 6215 C3   PO01    1      83.546 100.813  97.613
HETATM 6216 C3   PO01    1      82.724 102.898  96.366
HETATM 6217 C3   PO01    1      82.694 101.346  96.393
HETATM 6218 CR   PO01    1      78.906 101.044  95.679
HETATM 6219 CR   PO01    1      80.286 101.116  95.554
HETATM 6220 CR   PO01    1      81.212 100.915  96.605
HETATM 6221 CR   PO01    1      80.613 100.364  97.785
HETATM 6222 CR   PO01    1      79.249 100.124  97.941
HETATM 6223 CR   PO01    1      78.325 100.539  96.917
HETATM 6224 H    PO01    1     103.365 108.902 127.924
HETATM 6225 H    PO01    1     104.163 110.406 127.446
HETATM 6226 H    PO01    1     105.176 107.412 126.810
HETATM 6227 H    PO01    1     104.218 107.641 124.734
HETATM 6228 H    PO01    1     103.728 109.396 125.099
HETATM 6229 H    PO01    1     102.223 105.758 124.652
HETATM 6230 H    PO01    1     100.066 105.220 123.485
HETATM 6231 H    PO01    1      98.862 109.198 124.115
HETATM 6232 H    PO01    1     100.746 109.524 125.445
HETATM 6233 H    PO01    1      90.830 108.457 126.733
HETATM 6234 H    PO01    1      90.666 109.712 125.574
HETATM 6235 H    PO01    1      90.366 108.031 123.862
HETATM 6236 H    PO01    1      92.283 106.585 123.978
HETATM 6237 H    PO01    1      92.345 106.388 125.688
HETATM 6238 H    PO01    1      99.428 107.663 120.925
HETATM 6239 H    PO01    1      97.682 107.842 120.603
HETATM 6240 H    PO01    1      98.365 108.924 121.685
HETATM 6241 H    PO01    1      96.743 105.643 121.587
HETATM 6242 H    PO01    1      98.572 105.177 121.561
HETATM 6243 H    PO01    1      97.479 104.936 122.991
HETATM 6244 H    PO01    1      94.740 106.912 126.017
HETATM 6245 H    PO01    1      96.909 106.193 125.016
HETATM 6246 H    PO01    1      96.151 108.841 121.822
HETATM 6247 H    PO01    1      93.967 109.295 122.656
HETATM 6248 O3   PO01    1     105.956 109.163 125.864
HETATM 6249 C3   PO01    1     104.315 109.356 127.731
HETATM 6250 C3   PO01    1     104.905 108.469 126.556
HETATM 6251 C3   PO01    1     103.768 108.303 125.477
HETATM 6252 O3   PO01    1     102.603 107.790 126.107
HETATM 6253 CR   PO01    1     101.406 106.381 124.563
HETATM 6254 CR   PO01    1     100.231 106.134 123.768
HETATM 6255 CR   PO01    1      99.267 107.201 123.622
HETATM 6256 CR   PO01    1      99.496 108.384 124.243
HETATM 6257 CR   PO01    1     100.610 108.605 125.062
HETATM 6258 CR   PO01    1     101.546 107.596 125.250
HETATM 6259 O3   PO01    1      89.781 106.382 124.994
HETATM 6260 C3   PO01    1      90.301 108.705 125.802
HETATM 6261 C3   PO01    1      90.646 107.578 124.824
HETATM 6262 C3   PO01    1      92.129 107.099 124.876
HETATM 6263 O3   PO01    1      92.977 108.323 124.905
HETATM 6264 C3   PO01    1      98.411 107.915 121.352
HETATM 6265 C3   PO01    1      97.720 105.607 122.164
HETATM 6266 C3   PO01    1      98.069 107.050 122.671
HETATM 6267 CR   PO01    1      95.115 107.287 125.106
HETATM 6268 CR   PO01    1      96.337 106.911 124.540
HETATM 6269 CR   PO01    1      96.755 107.515 123.308
HETATM 6270 CR   PO01    1      95.884 108.481 122.682
HETATM 6271 CR   PO01    1      94.625 108.744 123.214
HETATM 6272 CR   PO01    1      94.177 108.135 124.423
HETATM 6273 H    PO01    1      75.153 101.607 106.769
HETATM 6274 H    PO01    1      76.409 100.435 106.680
HETATM 6275 H    PO01    1      77.117 102.107 108.288
HETATM 6276 H    PO01    1      76.088 102.230 110.456
HETATM 6277 H    PO01    1      74.471 101.591 109.759
HETATM 6278 H    PO01    1      77.151 104.933 110.061
HETATM 6279 H    PO01    1      77.007 106.239 112.021
HETATM 6280 H    PO01    1      72.825 105.720 112.173
HETATM 6281 H    PO01    1      72.950 104.323 110.208
HETATM 6282 H    PO01    1      77.138 102.385 119.553
HETATM 6283 H    PO01    1      76.494 102.561 121.228
HETATM 6284 H    PO01    1      78.163 104.778 120.517
HETATM 6285 H    PO01    1      76.519 106.026 119.190
HETATM 6286 H    PO01    1      75.501 104.519 119.275
HETATM 6287 H    PO01    1      75.365 108.609 112.052
HETATM 6288 H    PO01    1      75.266 109.363 113.610
HETATM 6289 H    PO01    1      76.698 108.382 113.112
HETATM 6290 H    PO01    1      72.998 108.318 113.644
HETATM 6291 H    PO01    1      72.859 106.676 114.309
HETATM 6292 H    PO01    1      73.755 107.819 115.172
HETATM 6293 H    PO01    1      75.196 103.589 116.447
HETATM 6294 H    PO01    1      74.413 104.726 114.554
HETATM 6295 H    PO01    1      77.254 107.818 115.121
HETATM 6296 H    PO01    1      78.245 106.586 116.960
HETATM 6297 O3   PO01    1      77.045 100.348 109.201
HETATM 6298 C3   PO01    1      75.566 100.816 107.323
HETATM 6299 C3   PO01    1      76.267 101.449 108.558
HETATM 6300 C3   PO01    1      75.395 102.218 109.558
HETATM 6301 O3   PO01    1      75.091 103.481 109.022
HETATM 6302 CR   PO01    1      76.235 105.045 110.504
HETATM 6303 CR   PO01    1      76.150 105.863 111.670
HETATM 6304 CR   PO01    1      74.931 106.114 112.411
HETATM 6305 CR   PO01    1      73.742 105.549 111.785
HETATM 6306 CR   PO01    1      73.806 104.717 110.603
HETATM 6307 CR   PO01    1      75.045 104.483 109.961
HETATM 6308 O3   PO01    1      76.488 105.001 121.558
HETATM 6309 C3   PO01    1      77.367 102.849 120.565
HETATM 6310 C3   PO01    1      77.201 104.389 120.485
HETATM 6311 C3   PO01    1      76.534 104.857 119.202
HETATM 6312 O3   PO01    1      77.267 104.371 118.003
HETATM 6313 C3   PO01    1      75.604 108.484 113.101
HETATM 6314 C3   PO01    1      73.529 107.525 114.182
HETATM 6315 C3   PO01    1      74.968 107.129 113.560
HETATM 6316 CR   PO01    1      75.714 104.408 116.083
HETATM 6317 CR   PO01    1      75.153 105.163 115.029
HETATM 6318 CR   PO01    1      75.670 106.379 114.623
HETATM 6319 CR   PO01    1      76.838 106.845 115.340
HETATM 6320 CR   PO01    1      77.434 106.179 116.415
HETATM 6321 CR   PO01    1      76.792 105.015 116.854
HETATM 6322 H    PO01    1      80.778 117.223 121.105
HETATM 6323 H    PO01    1      80.343 115.644 121.685
HETATM 6324 H    PO01    1      81.108 116.975 124.052
HETATM 6325 H    PO01    1      78.222 117.082 122.954
HETATM 6326 H    PO01    1      78.708 117.396 124.520
HETATM 6327 H    PO01    1      77.267 114.375 122.599
HETATM 6328 H    PO01    1      75.391 113.198 122.957
HETATM 6329 H    PO01    1      76.076 113.781 127.153
HETATM 6330 H    PO01    1      77.821 115.255 126.707
HETATM 6331 H    PO01    1      80.234 106.554 129.248
HETATM 6332 H    PO01    1      79.496 107.661 128.132
HETATM 6333 H    PO01    1      77.843 106.279 129.602
HETATM 6334 H    PO01    1      77.808 109.309 129.791
HETATM 6335 H    PO01    1      76.575 108.315 130.530
HETATM 6336 H    PO01    1      72.774 114.190 125.722
HETATM 6337 H    PO01    1      72.216 112.661 126.482
HETATM 6338 H    PO01    1      73.545 113.684 127.225
HETATM 6339 H    PO01    1      72.780 111.234 124.484
HETATM 6340 H    PO01    1      72.950 112.846 123.674
HETATM 6341 H    PO01    1      74.172 111.442 123.479
HETATM 6342 H    PO01    1      74.714 109.822 129.320
HETATM 6343 H    PO01    1      73.625 111.473 127.906
HETATM 6344 H    PO01    1      76.276 110.772 124.828
HETATM 6345 H    PO01    1      77.400 109.198 126.102
HETATM 6346 O3   PO01    1      80.447 118.707 123.157
HETATM 6347 C3   PO01    1      80.942 116.542 121.946
HETATM 6348 C3   PO01    1      80.414 117.234 123.269
HETATM 6349 C3   PO01    1      78.973 116.778 123.646
HETATM 6350 O3   PO01    1      78.914 115.441 124.092
HETATM 6351 CR   PO01    1      76.937 114.327 123.536
HETATM 6352 CR   PO01    1      75.813 113.657 123.807
HETATM 6353 CR   PO01    1      75.416 113.404 125.176
HETATM 6354 CR   PO01    1      76.189 114.067 126.180
HETATM 6355 CR   PO01    1      77.297 114.900 125.857
HETATM 6356 CR   PO01    1      77.678 114.927 124.505
HETATM 6357 O3   PO01    1      78.441 107.005 131.367
HETATM 6358 C3   PO01    1      79.678 107.534 129.262
HETATM 6359 C3   PO01    1      78.332 107.240 129.959
HETATM 6360 C3   PO01    1      77.307 108.352 129.710
HETATM 6361 O3   PO01    1      76.699 108.164 128.376
HETATM 6362 C3   PO01    1      73.108 113.319 126.287
HETATM 6363 C3   PO01    1      73.517 111.983 124.205
HETATM 6364 C3   PO01    1      74.260 112.465 125.502
HETATM 6365 CR   PO01    1      74.995 110.017 128.328
HETATM 6366 CR   PO01    1      74.391 111.001 127.509
HETATM 6367 CR   PO01    1      74.821 111.262 126.234
HETATM 6368 CR   PO01    1      75.858 110.498 125.728
HETATM 6369 CR   PO01    1      76.516 109.530 126.483
HETATM 6370 CR   PO01    1      76.028 109.200 127.801
HETATM 6371 H    PO01    1      91.759  99.436  78.629
HETATM 6372 H    PO01    1      92.332  97.881  78.533
HETATM 6373 H    PO01    1      89.995  97.670  78.406
HETATM 6374 H    PO01    1      88.519  98.866  76.853
HETATM 6375 H    PO01    1      89.856  99.650  76.222
HETATM 6376 H    PO01    1      87.083 101.043  76.500
HETATM 6377 H    PO01    1      86.555 103.178  75.572
HETATM 6378 H    PO01    1      90.129 104.762  77.587
HETATM 6379 H    PO01    1      90.444 102.591  78.555
HETATM 6380 H    PO01    1      87.478 113.148  82.377
HETATM 6381 H    PO01    1      87.962 113.222  80.708
HETATM 6382 H    PO01    1      87.321 110.773  82.398
HETATM 6383 H    PO01    1      88.952 109.447  80.875
HETATM 6384 H    PO01    1      88.631 110.914  79.739
HETATM 6385 H    PO01    1      90.153 106.019  75.400
HETATM 6386 H    PO01    1      89.258 105.215  74.155
HETATM 6387 H    PO01    1      88.875 106.856  74.305
HETATM 6388 H    PO01    1      86.727 106.688  74.599
HETATM 6389 H    PO01    1      86.670 105.009  74.348
HETATM 6390 H    PO01    1      85.850 105.583  75.771
HETATM 6391 H    PO01    1      87.036 107.199  80.228
HETATM 6392 H    PO01    1      87.568 105.505  78.744
HETATM 6393 H    PO01    1      88.013 108.384  75.774
HETATM 6394 H    PO01    1      87.503 110.127  77.412
HETATM 6395 O3   PO01    1      90.377  97.187  76.395
HETATM 6396 C3   PO01    1      91.852  98.640  77.918
HETATM 6397 C3   PO01    1      90.399  98.173  77.531
HETATM 6398 C3   PO01    1      89.463  99.284  77.107
HETATM 6399 O3   PO01    1      89.059 100.302  78.059
HETATM 6400 CR   PO01    1      87.729 101.833  76.770
HETATM 6401 CR   PO01    1      87.450 103.074  76.214
HETATM 6402 CR   PO01    1      88.328 104.162  76.480
HETATM 6403 CR   PO01    1      89.427 103.999  77.369
HETATM 6404 CR   PO01    1      89.698 102.705  77.941
HETATM 6405 CR   PO01    1      88.860 101.577  77.582
HETATM 6406 O3   PO01    1      89.242 111.480  82.269
HETATM 6407 C3   PO01    1      87.376 112.650  81.391
HETATM 6408 C3   PO01    1      87.962 111.313  81.704
HETATM 6409 C3   PO01    1      88.245 110.269  80.526
HETATM 6410 O3   PO01    1      87.022 109.710  79.869
HETATM 6411 C3   PO01    1      89.141 105.990  74.910
HETATM 6412 C3   PO01    1      86.750 105.708  75.130
HETATM 6413 C3   PO01    1      88.042 105.590  75.971
HETATM 6414 CR   PO01    1      87.273 107.422  79.314
HETATM 6415 CR   PO01    1      87.630 106.464  78.397
HETATM 6416 CR   PO01    1      87.882 106.722  77.054
HETATM 6417 CR   PO01    1      87.807 108.082  76.714
HETATM 6418 CR   PO01    1      87.513 109.131  77.684
HETATM 6419 CR   PO01    1      87.176 108.761  78.942
HETATM 6420 H    PO01    1      83.401 117.199  93.686
HETATM 6421 H    PO01    1      84.482 118.271  92.852
HETATM 6422 H    PO01    1      84.363 116.243  91.766
HETATM 6423 H    PO01    1      81.429 116.639  90.979
HETATM 6424 H    PO01    1      81.835 115.615  92.265
HETATM 6425 H    PO01    1      84.858 114.726  89.947
HETATM 6426 H    PO01    1      86.266 112.755  90.765
HETATM 6427 H    PO01    1      82.675 111.075  92.538
HETATM 6428 H    PO01    1      81.479 112.884  91.680
HETATM 6429 H    PO01    1      88.885 109.159  84.261
HETATM 6430 H    PO01    1      89.930 108.264  85.346
HETATM 6431 H    PO01    1      88.069 110.242  86.547
HETATM 6432 H    PO01    1      90.089 110.799  88.021
HETATM 6433 H    PO01    1      90.745 109.479  87.238
HETATM 6434 H    PO01    1      85.188 111.526  94.359
HETATM 6435 H    PO01    1      86.691 110.486  94.221
HETATM 6436 H    PO01    1      86.665 112.077  93.510
HETATM 6437 H    PO01    1      85.467 108.585  93.149
HETATM 6438 H    PO01    1      84.168 109.594  93.472
HETATM 6439 H    PO01    1      84.267 108.895  92.002
HETATM 6440 H    PO01    1      89.966 109.838  90.810
HETATM 6441 H    PO01    1      88.505 110.805  92.306
HETATM 6442 H    PO01    1      85.272 109.584  89.840
HETATM 6443 H    PO01    1      86.801 108.846  88.215
HETATM 6444 O3   PO01    1      83.826 117.760  90.435
HETATM 6445 C3   PO01    1      83.464 117.886  92.829
HETATM 6446 C3   PO01    1      83.443 116.943  91.570
HETATM 6447 C3   PO01    1      82.204 116.007  91.368
HETATM 6448 O3   PO01    1      82.332 114.922  90.398
HETATM 6449 CR   PO01    1      84.478 113.824  90.458
HETATM 6450 CR   PO01    1      85.290 112.741  90.932
HETATM 6451 CR   PO01    1      84.668 111.737  91.753
HETATM 6452 CR   PO01    1      83.253 111.753  91.982
HETATM 6453 CR   PO01    1      82.496 112.823  91.530
HETATM 6454 CR   PO01    1      83.104 113.844  90.742
HETATM 6455 O3   PO01    1      89.541 111.196  85.609
HETATM 6456 C3   PO01    1      88.954 108.756  85.227
HETATM 6457 C3   PO01    1      89.075 110.019  86.183
HETATM 6458 C3   PO01    1      89.793 109.850  87.504
HETATM 6459 O3   PO01    1      89.462 108.827  88.383
HETATM 6460 C3   PO01    1      86.016 111.219  93.698
HETATM 6461 C3   PO01    1      84.817 109.357  92.756
HETATM 6462 C3   PO01    1      85.598 110.612  92.336
HETATM 6463 CR   PO01    1      88.937 109.707  90.621
HETATM 6464 CR   PO01    1      88.034 110.270  91.523
HETATM 6465 CR   PO01    1      86.642 110.147  91.330
HETATM 6466 CR   PO01    1      86.241 109.562  90.051
HETATM 6467 CR   PO01    1      87.156 109.181  89.067
HETATM 6468 CR   PO01    1      88.562 109.280  89.307
HETATM 6469 H    PO01    1      83.571 107.077  87.388
HETATM 6470 H    PO01    1      83.470 107.933  85.754
HETATM 6471 H    PO01    1      81.284 108.211  85.614
HETATM 6472 H    PO01    1      82.289 106.219  84.663
HETATM 6473 H    PO01    1      80.632 105.878  85.059
HETATM 6474 H    PO01    1      84.005 103.487  85.337
HETATM 6475 H    PO01    1      83.853 101.095  85.015
HETATM 6476 H    PO01    1      79.574 101.381  85.552
HETATM 6477 H    PO01    1      79.971 103.791  86.132
HETATM 6478 H    PO01    1      87.096  93.555  89.477
HETATM 6479 H    PO01    1      87.598  95.182  89.122
HETATM 6480 H    PO01    1      85.032  95.876  89.444
HETATM 6481 H    PO01    1      84.274  94.633  87.269
HETATM 6482 H    PO01    1      85.869  94.148  87.170
HETATM 6483 H    PO01    1      79.416  99.132  85.036
HETATM 6484 H    PO01    1      80.405  97.650  85.157
HETATM 6485 H    PO01    1      80.333  98.553  86.546
HETATM 6486 H    PO01    1      80.727 100.175  82.962
HETATM 6487 H    PO01    1      82.458  99.619  82.868
HETATM 6488 H    PO01    1      81.251  98.481  82.918
HETATM 6489 H    PO01    1      84.362  97.918  88.299
HETATM 6490 H    PO01    1      82.682  99.476  87.291
HETATM 6491 H    PO01    1      83.332  97.532  83.699
HETATM 6492 H    PO01    1      85.243  96.594  84.598
HETATM 6493 O3   PO01    1      80.650 107.460  87.363
HETATM 6494 C3   PO01    1      83.041 107.853  86.763
HETATM 6495 C3   PO01    1      81.582 107.440  86.314
HETATM 6496 C3   PO01    1      81.628 106.161  85.433
HETATM 6497 O3   PO01    1      82.239 105.107  86.212
HETATM 6498 CR   PO01    1      83.119 102.945  85.463
HETATM 6499 CR   PO01    1      82.974 101.564  85.270
HETATM 6500 CR   PO01    1      81.712 100.915  85.283
HETATM 6501 CR   PO01    1      80.567 101.704  85.589
HETATM 6502 CR   PO01    1      80.742 103.131  85.851
HETATM 6503 CR   PO01    1      82.034 103.759  85.772
HETATM 6504 O3   PO01    1      84.668  93.819  89.619
HETATM 6505 C3   PO01    1      86.890  94.631  89.639
HETATM 6506 C3   PO01    1      85.427  94.871  89.123
HETATM 6507 C3   PO01    1      85.286  94.914  87.571
HETATM 6508 O3   PO01    1      85.832  96.147  87.070
HETATM 6509 C3   PO01    1      80.398  98.712  85.458
HETATM 6510 C3   PO01    1      81.479  99.443  83.289
HETATM 6511 C3   PO01    1      81.654  99.464  84.870
HETATM 6512 CR   PO01    1      84.185  97.920  87.336
HETATM 6513 CR   PO01    1      83.234  98.772  86.717
HETATM 6514 CR   PO01    1      82.835  98.660  85.364
HETATM 6515 CR   PO01    1      83.571  97.721  84.651
HETATM 6516 CR   PO01    1      84.695  97.106  85.181
HETATM 6517 CR   PO01    1      84.946  97.067  86.543
HETATM 6518 H    PO01    1      99.968 119.022 132.484
HETATM 6519 H    PO01    1      99.220 120.577 132.859
HETATM 6520 H    PO01    1      97.191 119.110 133.478
HETATM 6521 H    PO01    1      96.520 118.362 131.339
HETATM 6522 H    PO01    1      98.168 118.341 130.732
HETATM 6523 H    PO01    1      95.768 122.068 131.077
HETATM 6524 H    PO01    1      93.982 122.313 129.316
HETATM 6525 H    PO01    1      96.429 120.109 126.695
HETATM 6526 H    PO01    1      97.710 119.327 128.606
HETATM 6527 H    PO01    1      88.578 124.537 132.241
HETATM 6528 H    PO01    1      87.315 125.439 131.388
HETATM 6529 H    PO01    1      87.212 123.705 129.692
HETATM 6530 H    PO01    1      90.147 124.519 129.949
HETATM 6531 H    PO01    1      88.888 125.678 129.481
HETATM 6532 H    PO01    1      96.090 122.065 125.301
HETATM 6533 H    PO01    1      94.700 122.795 124.608
HETATM 6534 H    PO01    1      95.333 123.523 126.056
HETATM 6535 H    PO01    1      93.196 120.497 124.939
HETATM 6536 H    PO01    1      94.824 120.025 125.089
HETATM 6537 H    PO01    1      93.685 119.478 126.279
HETATM 6538 H    PO01    1      90.053 121.590 128.676
HETATM 6539 H    PO01    1      92.147 120.658 127.960
HETATM 6540 H    PO01    1      93.329 124.433 126.499
HETATM 6541 H    PO01    1      91.128 125.254 126.928
HETATM 6542 O3   PO01    1      98.294 117.329 132.908
HETATM 6543 C3   PO01    1      99.248 119.483 133.181
HETATM 6544 C3   PO01    1      97.978 118.728 132.823
HETATM 6545 C3   PO01    1      97.455 118.906 131.375
HETATM 6546 O3   PO01    1      97.499 120.350 131.108
HETATM 6547 CR   PO01    1      95.807 121.612 130.162
HETATM 6548 CR   PO01    1      94.919 121.886 129.090
HETATM 6549 CR   PO01    1      95.112 121.363 127.749
HETATM 6550 CR   PO01    1      96.189 120.457 127.627
HETATM 6551 CR   PO01    1      96.945 120.061 128.733
HETATM 6552 CR   PO01    1      96.834 120.699 129.977
HETATM 6553 O3   PO01    1      88.799 122.493 130.673
HETATM 6554 C3   PO01    1      87.648 124.403 131.656
HETATM 6555 C3   PO01    1      88.153 123.727 130.308
HETATM 6556 C3   PO01    1      89.125 124.605 129.490
HETATM 6557 O3   PO01    1      89.289 124.246 128.138
HETATM 6558 C3   PO01    1      95.182 122.576 125.570
HETATM 6559 C3   PO01    1      93.969 120.394 125.653
HETATM 6560 C3   PO01    1      94.243 121.674 126.511
HETATM 6561 CR   PO01    1      90.735 122.151 128.124
HETATM 6562 CR   PO01    1      91.959 121.578 127.681
HETATM 6563 CR   PO01    1      92.936 122.328 126.955
HETATM 6564 CR   PO01    1      92.609 123.710 126.755
HETATM 6565 CR   PO01    1      91.330 124.257 127.125
HETATM 6566 CR   PO01    1      90.412 123.454 127.791
HETATM 6567 H    PO01    1      88.105 127.859 101.399
HETATM 6568 H    PO01    1      86.602 128.474 101.999
HETATM 6569 H    PO01    1      85.603 127.371  99.712
HETATM 6570 H    PO01    1      86.427 129.269  98.336
HETATM 6571 H    PO01    1      87.408 129.881  99.615
HETATM 6572 H    PO01    1      84.736 131.400  97.856
HETATM 6573 H    PO01    1      85.164 133.645  97.243
HETATM 6574 H    PO01    1      86.836 134.190 101.143
HETATM 6575 H    PO01    1      86.024 131.911 101.697
HETATM 6576 H    PO01    1      82.607  71.314  96.616
HETATM 6577 H    PO01    1      81.318  71.089  97.719
HETATM 6578 H    PO01    1      82.947  68.790  96.645
HETATM 6579 H    PO01    1      80.629  68.670  98.514
HETATM 6580 H    PO01    1      82.196  68.417  99.116
HETATM 6581 H    PO01    1      88.167 135.701  99.994
HETATM 6582 H    PO01    1      87.564  65.504  99.376
HETATM 6583 H    PO01    1      86.558  64.645 100.678
HETATM 6584 H    PO01    1      87.919  64.534  97.394
HETATM 6585 H    PO01    1      88.019 134.452  97.838
HETATM 6586 H    PO01    1      86.990 135.029  96.556
HETATM 6587 H    PO01    1      83.731  66.690  96.108
HETATM 6588 H    PO01    1      85.766  65.516  96.521
HETATM 6589 H    PO01    1      84.139  64.227 100.272
HETATM 6590 H    PO01    1      82.167  65.475  99.818
HETATM 6591 O3   PO01    1      87.534 127.144  99.022
HETATM 6592 C3   PO01    1      87.046 127.699 101.402
HETATM 6593 C3   PO01    1      86.605 127.843  99.925
HETATM 6594 C3   PO01    1      86.543 129.268  99.418
HETATM 6595 O3   PO01    1      85.415 130.053  99.994
HETATM 6596 CR   PO01    1      85.105 131.996  98.549
HETATM 6597 CR   PO01    1      85.310 133.306  98.228
HETATM 6598 CR   PO01    1      85.955 134.137  99.157
HETATM 6599 CR   PO01    1      86.300 133.649 100.463
HETATM 6600 CR   PO01    1      85.938 132.285 100.744
HETATM 6601 CR   PO01    1      85.411 131.413  99.771
HETATM 6602 O3   PO01    1      81.048  69.277  96.050
HETATM 6603 C3   PO01    1      82.268  70.685  97.514
HETATM 6604 C3   PO01    1      82.058  69.197  97.061
HETATM 6605 C3   PO01    1      81.603  68.309  98.245
HETATM 6606 O3   PO01    1      81.531  66.911  97.789
HETATM 6607 C3   PO01    1      87.241  64.560  99.827
HETATM 6608 C3   PO01    1      87.376 135.257  97.554
HETATM 6609 C3   PO01    1      86.405 135.549  98.756
HETATM 6610 CR   PO01    1      83.787  66.146  96.987
HETATM 6611 CR   PO01    1      84.996  65.473  97.258
HETATM 6612 CR   PO01    1      85.190  64.700  98.412
HETATM 6613 CR   PO01    1      84.139  64.778  99.381
HETATM 6614 CR   PO01    1      82.896  65.493  99.167
HETATM 6615 CR   PO01    1      82.699  66.190  97.949
HETATM 6616 H    PO01    1      83.269 108.844 106.790
HETATM 6617 H    PO01    1      82.709 107.300 106.387
HETATM 6618 H    PO01    1      81.146 108.123 108.715
HETATM 6619 H    PO01    1      82.122 105.972 109.720
HETATM 6620 H    PO01    1      83.354 106.029 108.378
HETATM 6621 H    PO01    1      82.809 103.946 106.512
HETATM 6622 H    PO01    1      83.086 101.561 106.872
HETATM 6623 H    PO01    1      80.062 101.775 109.834
HETATM 6624 H    PO01    1      79.838 104.076 109.373
HETATM 6625 H    PO01    1      81.926  97.516 118.368
HETATM 6626 H    PO01    1      81.575  99.007 117.684
HETATM 6627 H    PO01    1      82.725  96.642 116.051
HETATM 6628 H    PO01    1      83.788  98.777 114.745
HETATM 6629 H    PO01    1      82.744  99.731 115.646
HETATM 6630 H    PO01    1      79.497  99.718 108.355
HETATM 6631 H    PO01    1      80.411  99.624 106.848
HETATM 6632 H    PO01    1      80.384  98.234 108.049
HETATM 6633 H    PO01    1      82.997  98.216 108.612
HETATM 6634 H    PO01    1      82.903  99.077 107.121
HETATM 6635 H    PO01    1      83.773  99.790 108.485
HETATM 6636 H    PO01    1      80.045  97.835 112.561
HETATM 6637 H    PO01    1      79.985  98.343 110.296
HETATM 6638 H    PO01    1      83.313 100.860 110.792
HETATM 6639 H    PO01    1      83.377 100.434 113.043
HETATM 6640 O3   PO01    1      83.217 108.575 109.127
HETATM 6641 C3   PO01    1      82.354 108.176 106.952
HETATM 6642 C3   PO01    1      82.140 107.778 108.475
HETATM 6643 C3   PO01    1      82.290 106.307 108.664
HETATM 6644 O3   PO01    1      81.302 105.565 107.843
HETATM 6645 CR   PO01    1      82.267 103.399 107.224
HETATM 6646 CR   PO01    1      82.408 102.019 107.431
HETATM 6647 CR   PO01    1      81.633 101.457 108.449
HETATM 6648 CR   PO01    1      80.684 102.218 109.191
HETATM 6649 CR   PO01    1      80.523 103.561 108.896
HETATM 6650 CR   PO01    1      81.415 104.206 108.004
HETATM 6651 O3   PO01    1      84.057  97.797 117.113
HETATM 6652 C3   PO01    1      81.671  97.917 117.401
HETATM 6653 C3   PO01    1      82.836  97.687 116.358
HETATM 6654 C3   PO01    1      82.835  98.726 115.229
HETATM 6655 O3   PO01    1      81.744  98.470 114.288
HETATM 6656 C3   PO01    1      80.393  99.330 107.892
HETATM 6657 C3   PO01    1      82.915  99.208 108.159
HETATM 6658 C3   PO01    1      81.633  99.945 108.729
HETATM 6659 CR   PO01    1      80.748  98.440 112.199
HETATM 6660 CR   PO01    1      80.685  98.787 110.813
HETATM 6661 CR   PO01    1      81.660  99.609 110.187
HETATM 6662 CR   PO01    1      82.570 100.217 111.082
HETATM 6663 CR   PO01    1      82.644  99.941 112.453
HETATM 6664 CR   PO01    1      81.718  99.004 113.018
HETATM 6665 H    PO01    2      90.577 112.449 128.586
HETATM 6666 H    PO01    2      91.289 113.141 127.166
HETATM 6667 H    PO01    2      89.493 115.209 127.706
HETATM 6668 H    PO01    2      88.132 113.796 126.018
HETATM 6669 H    PO01    2      89.204 112.591 126.277
HETATM 6670 H    PO01    2      88.233 112.918 123.752
HETATM 6671 H    PO01    2      88.783 111.624 121.753
HETATM 6672 H    PO01    2      92.775 113.029 121.991
HETATM 6673 H    PO01    2      92.321 114.004 124.229
HETATM 6674 H    PO01    2      88.025 115.318 112.644
HETATM 6675 H    PO01    2      87.281 114.123 111.659
HETATM 6676 H    PO01    2      86.833 112.544 113.465
HETATM 6677 H    PO01    2      88.687 114.355 115.101
HETATM 6678 H    PO01    2      88.849 112.649 114.597
HETATM 6679 H    PO01    2      93.187 111.692 120.102
HETATM 6680 H    PO01    2      92.487 111.682 118.614
HETATM 6681 H    PO01    2      92.318 113.135 119.581
HETATM 6682 H    PO01    2      91.495 109.464 119.833
HETATM 6683 H    PO01    2      91.732 109.982 121.491
HETATM 6684 H    PO01    2      90.105 109.551 120.977
HETATM 6685 H    PO01    2      88.729 110.644 116.407
HETATM 6686 H    PO01    2      89.946 109.946 118.241
HETATM 6687 H    PO01    2      89.548 113.858 119.789
HETATM 6688 H    PO01    2      88.081 114.451 118.031
HETATM 6689 O3   PO01    2      88.365 113.622 128.577
HETATM 6690 C3   PO01    2      90.799 113.416 128.106
HETATM 6691 C3   PO01    2      89.465 114.146 127.706
HETATM 6692 C3   PO01    2      89.158 113.641 126.270
HETATM 6693 O3   PO01    2      89.981 114.259 125.259
HETATM 6694 CR   PO01    2      89.170 112.958 123.356
HETATM 6695 CR   PO01    2      89.518 112.269 122.205
HETATM 6696 CR   PO01    2      90.777 112.324 121.627
HETATM 6697 CR   PO01    2      91.813 113.047 122.365
HETATM 6698 CR   PO01    2      91.566 113.600 123.669
HETATM 6699 CR   PO01    2      90.171 113.578 124.046
HETATM 6700 O3   PO01    2      86.076 114.442 113.854
HETATM 6701 C3   PO01    2      87.923 114.256 112.426
HETATM 6702 C3   PO01    2      87.231 113.588 113.698
HETATM 6703 C3   PO01    2      88.130 113.384 114.894
HETATM 6704 O3   PO01    2      87.349 112.931 116.036
HETATM 6705 C3   PO01    2      92.356 112.053 119.584
HETATM 6706 C3   PO01    2      91.085 110.081 120.622
HETATM 6707 C3   PO01    2      90.959 111.594 120.293
HETATM 6708 CR   PO01    2      88.778 111.289 117.136
HETATM 6709 CR   PO01    2      89.541 110.927 118.258
HETATM 6710 CR   PO01    2      89.895 111.846 119.237
HETATM 6711 CR   PO01    2      89.313 113.174 119.132
HETATM 6712 CR   PO01    2      88.442 113.476 118.056
HETATM 6713 CR   PO01    2      88.194 112.560 117.036
HETATM 6714 H    PO01    1      72.179 128.592 132.523
HETATM 6715 H    PO01    1      71.751 127.821 134.049
HETATM 6716 H    PO01    1      74.497 128.764 133.069
HETATM 6717 H    PO01    1      74.449 129.976 135.240
HETATM 6718 H    PO01    1      72.831 129.461 135.624
HETATM 6719 H    PO01    1      71.064 131.818 135.239
HETATM 6720 H    PO01    1      70.896 133.998 135.563
HETATM 6721 H    PO01    1      74.684 134.791 133.885
HETATM 6722 H    PO01    1      74.734 132.480 133.325
HETATM 6723 H    PO01    1      73.330  65.519  71.503
HETATM 6724 H    PO01    1      73.205  64.258  72.555
HETATM 6725 H    PO01    1      71.352  64.290  70.129
HETATM 6726 H    PO01    1      73.084 134.210  69.130
HETATM 6727 H    PO01    1      74.054 134.730  70.310
HETATM 6728 H    PO01    1      74.574  65.283 134.742
HETATM 6729 H    PO01    1      73.385  65.564 133.301
HETATM 6730 H    PO01    1      73.276  66.590 134.765
HETATM 6731 H    PO01    1      70.992  66.213 134.340
HETATM 6732 H    PO01    1      70.884  64.729 133.433
HETATM 6733 H    PO01    1      70.323  64.755 135.220
HETATM 6734 H    PO01    1      71.487  65.721  67.907
HETATM 6735 H    PO01    1      71.026  65.839  65.509
HETATM 6736 H    PO01    1      74.489 135.052  64.957
HETATM 6737 H    PO01    1      74.837 135.144  67.204
HETATM 6738 O3   PO01    1      74.497 127.518 134.814
HETATM 6739 C3   PO01    1      72.549 127.844 133.220
HETATM 6740 C3   PO01    1      73.812 128.441 133.907
HETATM 6741 C3   PO01    1      73.549 129.643 134.810
HETATM 6742 O3   PO01    1      72.959 130.634 133.875
HETATM 6743 CR   PO01    1      71.807 132.366 134.839
HETATM 6744 CR   PO01    1      71.704 133.727 134.990
HETATM 6745 CR   PO01    1      72.646 134.783 134.589
HETATM 6746 CR   PO01    1      73.859 134.199 134.102
HETATM 6747 CR   PO01    1      73.921 132.836 133.806
HETATM 6748 CR   PO01    1      72.966 131.906 134.244
HETATM 6749 O3   PO01    1      71.704 134.399  71.501
HETATM 6750 C3   PO01    1      72.593  64.817  71.807
HETATM 6751 C3   PO01    1      72.171 135.548  70.722
HETATM 6752 C3   PO01    1      73.252 135.141  69.704
HETATM 6753 O3   PO01    1      73.623  64.661  68.974
HETATM 6754 C3   PO01    1      73.530  65.548 134.435
HETATM 6755 C3   PO01    1      71.113  65.070 134.510
HETATM 6756 C3   PO01    1      72.502  64.555 135.033
HETATM 6757 CR   PO01    1      72.118  65.356  67.214
HETATM 6758 CR   PO01    1      71.839  65.303  65.789
HETATM 6759 CR   PO01    1      72.680  64.617  64.861
HETATM 6760 CR   PO01    1      73.878 135.643  65.448
HETATM 6761 CR   PO01    1      74.102 135.689  66.847
HETATM 6762 CR   PO01    1      73.245  64.733  67.675
HETATM 6763 H    PO01    1      80.398 109.665  73.519
HETATM 6764 H    PO01    1      78.599 109.901  73.182
HETATM 6765 H    PO01    1      79.913 110.543  75.772
HETATM 6766 H    PO01    1      77.612 110.520  76.845
HETATM 6767 H    PO01    1      76.830 110.423  75.263
HETATM 6768 H    PO01    1      76.681 113.159  77.983
HETATM 6769 H    PO01    1      74.616 114.230  78.218
HETATM 6770 H    PO01    1      74.147 113.758  73.849
HETATM 6771 H    PO01    1      76.276 112.875  73.795
HETATM 6772 H    PO01    1      74.562 114.864  69.554
HETATM 6773 H    PO01    1      73.258 115.006  70.780
HETATM 6774 H    PO01    1      71.887 116.101  68.953
HETATM 6775 H    PO01    1      73.160 118.253  69.318
HETATM 6776 H    PO01    1      74.152 117.412  70.462
HETATM 6777 H    PO01    1      71.845 113.262  77.213
HETATM 6778 H    PO01    1      70.658 113.855  76.104
HETATM 6779 H    PO01    1      72.063 112.789  75.339
HETATM 6780 H    PO01    1      71.460 116.224  76.947
HETATM 6781 H    PO01    1      72.505 115.385  78.149
HETATM 6782 H    PO01    1      73.169 116.685  77.117
HETATM 6783 H    PO01    1      74.006 117.969  72.819
HETATM 6784 H    PO01    1      74.158 116.844  74.984
HETATM 6785 H    PO01    1      70.679 114.821  74.104
HETATM 6786 H    PO01    1      70.376 116.008  72.123
HETATM 6787 O3   PO01    1      78.851 108.714  75.357
HETATM 6788 C3   PO01    1      79.468 110.301  73.772
HETATM 6789 C3   PO01    1      79.029 110.141  75.286
HETATM 6790 C3   PO01    1      77.723 110.824  75.803
HETATM 6791 O3   PO01    1      77.877 112.257  75.742
HETATM 6792 CR   PO01    1      76.180 113.232  77.112
HETATM 6793 CR   PO01    1      74.911 113.950  77.226
HETATM 6794 CR   PO01    1      74.116 114.160  76.001
HETATM 6795 CR   PO01    1      74.638 113.736  74.761
HETATM 6796 CR   PO01    1      75.866 113.054  74.709
HETATM 6797 CR   PO01    1      76.658 112.843  75.846
HETATM 6798 O3   PO01    1      73.588 116.406  67.766
HETATM 6799 C3   PO01    1      73.479 114.977  69.642
HETATM 6800 C3   PO01    1      72.925 116.237  69.046
HETATM 6801 C3   PO01    1      73.168 117.408  69.986
HETATM 6802 O3   PO01    1      72.095 117.596  70.951
HETATM 6803 C3   PO01    1      71.767 113.555  76.171
HETATM 6804 C3   PO01    1      72.470 115.848  77.137
HETATM 6805 C3   PO01    1      72.729 114.827  76.035
HETATM 6806 CR   PO01    1      73.265 117.325  73.086
HETATM 6807 CR   PO01    1      73.421 116.658  74.296
HETATM 6808 CR   PO01    1      72.499 115.639  74.710
HETATM 6809 CR   PO01    1      71.415 115.461  73.808
HETATM 6810 CR   PO01    1      71.267 116.194  72.606
HETATM 6811 CR   PO01    1      72.255 117.063  72.187
HETATM 6812 H    PO01    1     101.307  75.544  84.240
HETATM 6813 H    PO01    1     102.901  76.206  84.290
HETATM 6814 H    PO01    1     101.747  76.180  82.138
HETATM 6815 H    PO01    1      99.994  77.925  81.674
HETATM 6816 H    PO01    1      99.485  77.634  83.266
HETATM 6817 H    PO01    1      96.867  76.212  83.020
HETATM 6818 H    PO01    1      94.831  76.596  81.685
HETATM 6819 H    PO01    1      97.236  76.027  78.261
HETATM 6820 H    PO01    1      99.143  75.636  79.698
HETATM 6821 H    PO01    1      87.097  72.952  80.369
HETATM 6822 H    PO01    1      87.786  72.921  78.844
HETATM 6823 H    PO01    1      88.973  70.668  79.558
HETATM 6824 H    PO01    1      90.967  71.702  80.000
HETATM 6825 H    PO01    1      90.147  73.080  80.903
HETATM 6826 H    PO01    1      95.292  79.100  79.059
HETATM 6827 H    PO01    1      93.657  78.735  78.732
HETATM 6828 H    PO01    1      94.431  78.545  80.468
HETATM 6829 H    PO01    1      94.174  77.496  76.870
HETATM 6830 H    PO01    1      95.903  77.817  77.123
HETATM 6831 H    PO01    1      95.385  76.151  76.869
HETATM 6832 H    PO01    1      90.291  75.525  79.881
HETATM 6833 H    PO01    1      92.126  77.175  79.911
HETATM 6834 H    PO01    1      94.706  74.351  78.192
HETATM 6835 H    PO01    1      92.828  72.777  78.043
HETATM 6836 O3   PO01    1     102.094  78.324  82.506
HETATM 6837 C3   PO01    1     101.869  76.500  84.215
HETATM 6838 C3   PO01    1     101.490  76.992  82.793
HETATM 6839 C3   PO01    1      99.989  77.170  82.451
HETATM 6840 O3   PO01    1      99.228  75.884  82.249
HETATM 6841 CR   PO01    1      96.881  76.181  82.019
HETATM 6842 CR   PO01    1      95.739  76.438  81.221
HETATM 6843 CR   PO01    1      95.825  76.431  79.810
HETATM 6844 CR   PO01    1      97.113  76.053  79.250
HETATM 6845 CR   PO01    1      98.238  75.936  80.063
HETATM 6846 CR   PO01    1      98.152  75.999  81.467
HETATM 6847 O3   PO01    1      88.704  71.276  81.570
HETATM 6848 C3   PO01    1      87.544  72.333  79.645
HETATM 6849 C3   PO01    1      88.796  71.591  80.148
HETATM 6850 C3   PO01    1      90.111  72.447  79.976
HETATM 6851 O3   PO01    1      90.251  73.280  78.779
HETATM 6852 C3   PO01    1      94.512  78.482  79.383
HETATM 6853 C3   PO01    1      95.099  77.125  77.370
HETATM 6854 C3   PO01    1      94.758  77.028  78.941
HETATM 6855 CR   PO01    1      91.230  75.308  79.553
HETATM 6856 CR   PO01    1      92.342  76.256  79.619
HETATM 6857 CR   PO01    1      93.601  76.006  79.039
HETATM 6858 CR   PO01    1      93.737  74.651  78.487
HETATM 6859 CR   PO01    1      92.658  73.703  78.460
HETATM 6860 CR   PO01    1      91.364  74.093  78.887
HETATM 6861 H    PO01    1      74.393 114.486  89.328
HETATM 6862 H    PO01    1      73.649 113.851  87.761
HETATM 6863 H    PO01    1      76.520 114.361  88.519
HETATM 6864 H    PO01    1      75.504 113.392  85.812
HETATM 6865 H    PO01    1      76.199 112.246  87.045
HETATM 6866 H    PO01    1      77.333 114.566  83.775
HETATM 6867 H    PO01    1      78.221 113.681  81.860
HETATM 6868 H    PO01    1      78.984 110.030  83.822
HETATM 6869 H    PO01    1      78.674 111.232  85.876
HETATM 6870 H    PO01    1      86.493 109.326  84.715
HETATM 6871 H    PO01    1      85.695 107.986  85.580
HETATM 6872 H    PO01    1      86.031 106.605  83.542
HETATM 6873 H    PO01    1      84.997 107.708  81.725
HETATM 6874 H    PO01    1      85.579 109.297  82.196
HETATM 6875 H    PO01    1      77.508 110.804  80.170
HETATM 6876 H    PO01    1      78.662 109.555  79.992
HETATM 6877 H    PO01    1      77.751 109.521  81.480
HETATM 6878 H    PO01    1      80.098 111.786  79.308
HETATM 6879 H    PO01    1      78.951 112.839  79.928
HETATM 6880 H    PO01    1      80.603 112.787  80.798
HETATM 6881 H    PO01    1      83.660 111.129  83.375
HETATM 6882 H    PO01    1      81.689 112.161  82.644
HETATM 6883 H    PO01    1      80.141 108.268  81.289
HETATM 6884 H    PO01    1      82.093 107.323  82.144
HETATM 6885 O3   PO01    1      75.453 115.513  87.119
HETATM 6886 C3   PO01    1      74.420 113.725  88.498
HETATM 6887 C3   PO01    1      75.742 114.169  87.781
HETATM 6888 C3   PO01    1      76.258 113.239  86.681
HETATM 6889 O3   PO01    1      77.678 113.508  86.269
HETATM 6890 CR   PO01    1      77.737 113.637  83.816
HETATM 6891 CR   PO01    1      78.250 113.050  82.654
HETATM 6892 CR   PO01    1      78.823 111.751  82.649
HETATM 6893 CR   PO01    1      78.789 111.003  83.857
HETATM 6894 CR   PO01    1      78.523 111.681  85.024
HETATM 6895 CR   PO01    1      77.956 112.952  85.038
HETATM 6896 O3   PO01    1      87.494 107.850  82.679
HETATM 6897 C3   PO01    1      86.508 108.240  84.860
HETATM 6898 C3   PO01    1      86.248 107.643  83.449
HETATM 6899 C3   PO01    1      85.176 108.372  82.589
HETATM 6900 O3   PO01    1      84.020 108.430  83.395
HETATM 6901 C3   PO01    1      78.245 110.214  80.741
HETATM 6902 C3   PO01    1      79.779 112.173  80.324
HETATM 6903 C3   PO01    1      79.385 111.153  81.431
HETATM 6904 CR   PO01    1      82.945 110.496  82.989
HETATM 6905 CR   PO01    1      81.824 111.146  82.402
HETATM 6906 CR   PO01    1      80.697 110.430  81.784
HETATM 6907 CR   PO01    1      80.859 109.000  81.728
HETATM 6908 CR   PO01    1      81.995 108.311  82.215
HETATM 6909 CR   PO01    1      82.991 109.109  82.839
HETATM 6910 H    PO01    1      79.315  64.971  66.413
HETATM 6911 H    PO01    1      78.037 135.529  65.855
HETATM 6912 H    PO01    1      78.675 135.413  68.376
HETATM 6913 H    PO01    1      78.800 132.753  68.301
HETATM 6914 H    PO01    1      78.607 133.048  66.643
HETATM 6915 H    PO01    1      77.092 132.535  70.071
HETATM 6916 H    PO01    1      75.697 130.544  70.499
HETATM 6917 H    PO01    1      73.959 130.904  66.739
HETATM 6918 H    PO01    1      75.154 132.868  66.388
HETATM 6919 H    PO01    1      68.323 128.285  75.655
HETATM 6920 H    PO01    1      67.589 129.578  76.615
HETATM 6921 H    PO01    1      70.045 129.535  75.989
HETATM 6922 H    PO01    1      69.513 130.107  73.146
HETATM 6923 H    PO01    1      69.672 128.450  73.857
HETATM 6924 H    PO01    1      72.999 128.590  66.903
HETATM 6925 H    PO01    1      72.216 128.008  68.339
HETATM 6926 H    PO01    1      72.112 129.797  67.887
HETATM 6927 H    PO01    1      75.506 127.958  67.803
HETATM 6928 H    PO01    1      75.710 128.026  69.508
HETATM 6929 H    PO01    1      74.388 127.061  68.927
HETATM 6930 H    PO01    1      72.771 127.670  73.374
HETATM 6931 H    PO01    1      74.020 127.365  71.201
HETATM 6932 H    PO01    1      72.670 131.196  70.021
HETATM 6933 H    PO01    1      71.482 131.415  72.280
HETATM 6934 O3   PO01    1      80.545 134.700  67.872
HETATM 6935 C3   PO01    1      79.047 135.531  66.263
HETATM 6936 C3   PO01    1      79.115 134.827  67.615
HETATM 6937 C3   PO01    1      78.377 133.493  67.599
HETATM 6938 O3   PO01    1      77.014 133.897  67.904
HETATM 6939 CR   PO01    1      76.418 132.128  69.375
HETATM 6940 CR   PO01    1      75.662 131.018  69.615
HETATM 6941 CR   PO01    1      74.690 130.476  68.657
HETATM 6942 CR   PO01    1      74.579 131.189  67.469
HETATM 6943 CR   PO01    1      75.421 132.311  67.207
HETATM 6944 CR   PO01    1      76.325 132.742  68.158
HETATM 6945 O3   PO01    1      69.331 131.459  75.653
HETATM 6946 C3   PO01    1      67.972 129.290  75.649
HETATM 6947 C3   PO01    1      69.307 130.054  75.355
HETATM 6948 C3   PO01    1      69.911 129.511  73.986
HETATM 6949 O3   PO01    1      71.348 129.652  74.093
HETATM 6950 C3   PO01    1      72.760 128.872  67.959
HETATM 6951 C3   PO01    1      74.962 128.017  68.775
HETATM 6952 C3   PO01    1      73.988 129.220  68.932
HETATM 6953 CR   PO01    1      72.658 128.316  72.593
HETATM 6954 CR   PO01    1      73.334 128.136  71.300
HETATM 6955 CR   PO01    1      73.329 129.208  70.380
HETATM 6956 CR   PO01    1      72.619 130.395  70.721
HETATM 6957 CR   PO01    1      71.946 130.539  71.999
HETATM 6958 CR   PO01    1      71.943 129.470  72.903
HETATM 6959 H    PO01    1     102.024 109.999  94.393
HETATM 6960 H    PO01    1     103.088 108.590  94.141
HETATM 6961 H    PO01    1     100.537 108.402  92.650
HETATM 6962 H    PO01    1     100.724 110.109  91.025
HETATM 6963 H    PO01    1     102.413 110.657  91.360
HETATM 6964 H    PO01    1     102.737 113.482  92.652
HETATM 6965 H    PO01    1     102.589 115.400  91.216
HETATM 6966 H    PO01    1      98.740 114.156  89.951
HETATM 6967 H    PO01    1      99.087 112.117  91.225
HETATM 6968 H    PO01    1      93.826 114.343  85.281
HETATM 6969 H    PO01    1      95.059 113.353  84.593
HETATM 6970 H    PO01    1      95.559 116.163  85.908
HETATM 6971 H    PO01    1      96.921 115.154  83.470
HETATM 6972 H    PO01    1      97.395 114.333  84.879
HETATM 6973 H    PO01    1      99.502 117.016  92.006
HETATM 6974 H    PO01    1      98.744 118.081  90.888
HETATM 6975 H    PO01    1      98.239 116.327  91.147
HETATM 6976 H    PO01    1     101.070 118.455  89.616
HETATM 6977 H    PO01    1     101.567 117.820  91.083
HETATM 6978 H    PO01    1     102.150 117.065  89.469
HETATM 6979 H    PO01    1     100.041 114.919  85.640
HETATM 6980 H    PO01    1     101.062 115.412  87.689
HETATM 6981 H    PO01    1      97.893 117.828  88.883
HETATM 6982 H    PO01    1      97.324 118.086  86.562
HETATM 6983 O3   PO01    1     102.456 107.923  92.026
HETATM 6984 C3   PO01    1     102.071 108.985  93.991
HETATM 6985 C3   PO01    1     101.574 108.892  92.556
HETATM 6986 C3   PO01    1     101.502 110.246  91.801
HETATM 6987 O3   PO01    1     100.929 111.349  92.611
HETATM 6988 CR   PO01    1     101.928 113.636  92.063
HETATM 6989 CR   PO01    1     101.782 114.791  91.253
HETATM 6990 CR   PO01    1     100.525 115.045  90.580
HETATM 6991 CR   PO01    1      99.615 114.028  90.479
HETATM 6992 CR   PO01    1      99.788 112.911  91.232
HETATM 6993 CR   PO01    1     100.944 112.628  92.017
HETATM 6994 O3   PO01    1      94.728 116.219  84.002
HETATM 6995 C3   PO01    1      94.882 114.191  85.353
HETATM 6996 C3   PO01    1      95.532 115.542  85.034
HETATM 6997 C3   PO01    1      96.970 115.236  84.506
HETATM 6998 O3   PO01    1      97.954 116.300  84.705
HETATM 6999 C3   PO01    1      99.074 117.030  90.976
HETATM 7000 C3   PO01    1     101.279 117.453  90.050
HETATM 7001 C3   PO01    1     100.173 116.446  89.990
HETATM 7002 CR   PO01    1      99.551 115.506  86.292
HETATM 7003 CR   PO01    1     100.113 115.673  87.552
HETATM 7004 CR   PO01    1      99.512 116.438  88.596
HETATM 7005 CR   PO01    1      98.363 117.282  88.251
HETATM 7006 CR   PO01    1      97.995 117.321  86.882
HETATM 7007 CR   PO01    1      98.497 116.368  85.948
HETATM 7008 H    PO01    1      85.518 121.676 108.540
HETATM 7009 H    PO01    1      85.552 120.008 108.188
HETATM 7010 H    PO01    1      86.425 121.001 106.299
HETATM 7011 H    PO01    1      88.182 122.448 106.115
HETATM 7012 H    PO01    1      88.447 122.661 107.940
HETATM 7013 H    PO01    1      88.972 125.111 106.728
HETATM 7014 H    PO01    1      89.388 127.277 107.966
HETATM 7015 H    PO01    1      85.687 126.684 110.001
HETATM 7016 H    PO01    1      85.381 124.616 108.737
HETATM 7017 H    PO01    1      86.180  64.242 105.179
HETATM 7018 H    PO01    1      86.945 135.626 106.678
HETATM 7019 H    PO01    1      88.643 134.169 105.569
HETATM 7020 H    PO01    1      86.826 132.532 104.542
HETATM 7021 H    PO01    1      85.749 133.817 104.515
HETATM 7022 H    PO01    1      86.855 128.341 111.835
HETATM 7023 H    PO01    1      86.915 129.938 111.353
HETATM 7024 H    PO01    1      85.723 128.986 110.752
HETATM 7025 H    PO01    1      89.306 127.946 110.891
HETATM 7026 H    PO01    1      89.886 128.931 109.470
HETATM 7027 H    PO01    1      89.267 129.670 110.869
HETATM 7028 H    PO01    1      85.497 130.763 106.056
HETATM 7029 H    PO01    1      85.952 128.827 107.632
HETATM 7030 H    PO01    1      88.508 131.294 109.707
HETATM 7031 H    PO01    1      87.817 133.229 108.485
HETATM 7032 O3   PO01    1      88.064 120.118 107.172
HETATM 7033 C3   PO01    1      86.211 120.873 108.431
HETATM 7034 C3   PO01    1      87.075 121.131 107.175
HETATM 7035 C3   PO01    1      87.709 122.513 107.085
HETATM 7036 O3   PO01    1      86.733 123.601 107.066
HETATM 7037 CR   PO01    1      88.335 125.469 107.507
HETATM 7038 CR   PO01    1      88.496 126.726 108.152
HETATM 7039 CR   PO01    1      87.579 127.330 109.056
HETATM 7040 CR   PO01    1      86.474 126.423 109.360
HETATM 7041 CR   PO01    1      86.268 125.162 108.629
HETATM 7042 CR   PO01    1      87.095 124.748 107.654
HETATM 7043 O3   PO01    1      88.108 134.676 103.677
HETATM 7044 C3   PO01    1      87.180  64.197 105.608
HETATM 7045 C3   PO01    1      87.728 134.529 105.029
HETATM 7046 C3   PO01    1      86.650 133.406 105.080
HETATM 7047 O3   PO01    1      86.206 133.194 106.391
HETATM 7048 C3   PO01    1      86.760 128.996 110.945
HETATM 7049 C3   PO01    1      89.090 128.789 110.256
HETATM 7050 C3   PO01    1      87.649 128.705 109.703
HETATM 7051 CR   PO01    1      86.164 130.810 106.855
HETATM 7052 CR   PO01    1      86.442 129.742 107.719
HETATM 7053 CR   PO01    1      87.354 129.863 108.770
HETATM 7054 CR   PO01    1      87.877 131.179 108.955
HETATM 7055 CR   PO01    1      87.562 132.304 108.160
HETATM 7056 CR   PO01    1      86.746 132.090 107.054
HETATM 7057 H    PO01    1      82.037 105.896 112.234
HETATM 7058 H    PO01    1      81.467 105.733 113.816
HETATM 7059 H    PO01    1      79.137 106.496 112.892
HETATM 7060 H    PO01    1      79.627 108.764 113.005
HETATM 7061 H    PO01    1      81.409 108.500 112.991
HETATM 7062 H    PO01    1      82.593 107.478 115.653
HETATM 7063 H    PO01    1      83.843 109.228 116.889
HETATM 7064 H    PO01    1      80.602 111.795 116.668
HETATM 7065 H    PO01    1      79.351 109.972 115.501
HETATM 7066 H    PO01    1      88.959 110.331 124.429
HETATM 7067 H    PO01    1      87.652 110.602 125.552
HETATM 7068 H    PO01    1      86.781 108.179 124.537
HETATM 7069 H    PO01    1      86.300 110.818 123.368
HETATM 7070 H    PO01    1      85.244 109.878 124.436
HETATM 7071 H    PO01    1      84.882 111.470 116.074
HETATM 7072 H    PO01    1      84.033 112.971 116.044
HETATM 7073 H    PO01    1      85.183 112.901 117.338
HETATM 7074 H    PO01    1      83.253 113.370 118.903
HETATM 7075 H    PO01    1      82.390 113.708 117.404
HETATM 7076 H    PO01    1      81.632 112.677 118.761
HETATM 7077 H    PO01    1      83.019 109.042 121.602
HETATM 7078 H    PO01    1      82.135 110.117 119.567
HETATM 7079 H    PO01    1      86.074 111.427 118.745
HETATM 7080 H    PO01    1      86.768 110.649 120.990
HETATM 7081 O3   PO01    1      80.130 107.154 111.146
HETATM 7082 C3   PO01    1      81.116 105.626 112.773
HETATM 7083 C3   PO01    1      80.166 106.784 112.542
HETATM 7084 C3   PO01    1      80.434 108.070 113.314
HETATM 7085 O3   PO01    1      80.428 107.739 114.690
HETATM 7086 CR   PO01    1      82.268 108.477 115.805
HETATM 7087 CR   PO01    1      82.997 109.423 116.519
HETATM 7088 CR   PO01    1      82.414 110.676 116.920
HETATM 7089 CR   PO01    1      81.031 110.917 116.442
HETATM 7090 CR   PO01    1      80.376 109.956 115.634
HETATM 7091 CR   PO01    1      81.014 108.713 115.435
HETATM 7092 O3   PO01    1      88.045 108.720 123.023
HETATM 7093 C3   PO01    1      88.146 109.812 124.979
HETATM 7094 C3   PO01    1      87.205 109.088 124.093
HETATM 7095 C3   PO01    1      85.972 109.855 123.611
HETATM 7096 O3   PO01    1      85.389 109.062 122.544
HETATM 7097 C3   PO01    1      84.458 112.286 116.750
HETATM 7098 C3   PO01    1      82.549 112.931 118.218
HETATM 7099 C3   PO01    1      83.334 111.712 117.695
HETATM 7100 CR   PO01    1      83.623 109.657 121.045
HETATM 7101 CR   PO01    1      83.167 110.265 119.858
HETATM 7102 CR   PO01    1      83.969 111.004 118.952
HETATM 7103 CR   PO01    1      85.362 111.044 119.361
HETATM 7104 CR   PO01    1      85.816 110.580 120.682
HETATM 7105 CR   PO01    1      84.955 109.801 121.435
HETATM 7106 H    PO01    1      81.282 129.795 113.847
HETATM 7107 H    PO01    1      80.897 131.433 113.376
HETATM 7108 H    PO01    1      81.828 130.662 116.155
HETATM 7109 H    PO01    1      81.629 133.389 114.846
HETATM 7110 H    PO01    1      83.173 132.723 115.343
HETATM 7111 H    PO01    1      84.349 133.381 117.649
HETATM 7112 H    PO01    1      85.559 135.402 118.145
HETATM 7113 H    PO01    1      81.867  65.845 118.176
HETATM 7114 H    PO01    1      80.762 135.667 117.400
HETATM 7115 H    PO01    1      77.587  72.358 117.840
HETATM 7116 H    PO01    1      78.426  71.373 118.954
HETATM 7117 H    PO01    1      79.683  72.064 116.294
HETATM 7118 H    PO01    1      80.492  69.688 116.312
HETATM 7119 H    PO01    1      79.847  69.592 117.964
HETATM 7120 H    PO01    1      83.737  65.556 121.023
HETATM 7121 H    PO01    1      85.442  64.911 120.642
HETATM 7122 H    PO01    1      85.165  66.535 121.154
HETATM 7123 H    PO01    1      86.197  66.432 117.529
HETATM 7124 H    PO01    1      86.500  67.387 119.049
HETATM 7125 H    PO01    1      86.878  65.662 119.011
HETATM 7126 H    PO01    1      82.974  69.425 116.132
HETATM 7127 H    PO01    1      84.322  67.467 116.724
HETATM 7128 H    PO01    1      82.865  67.620 120.552
HETATM 7129 H    PO01    1      81.813  69.751 120.101
HETATM 7130 O3   PO01    1      79.962 131.440 115.669
HETATM 7131 C3   PO01    1      81.566 130.859 113.952
HETATM 7132 C3   PO01    1      81.371 131.351 115.460
HETATM 7133 C3   PO01    1      82.088 132.731 115.612
HETATM 7134 O3   PO01    1      81.881 133.268 116.965
HETATM 7135 CR   PO01    1      83.912 134.310 117.662
HETATM 7136 CR   PO01    1      84.537 135.465 118.086
HETATM 7137 CR   PO01    1      83.902  65.022 118.383
HETATM 7138 CR   PO01    1      82.506  65.056 117.979
HETATM 7139 CR   PO01    1      81.837 135.580 117.514
HETATM 7140 CR   PO01    1      82.569 134.387 117.317
HETATM 7141 O3   PO01    1      78.128  70.651 116.316
HETATM 7142 C3   PO01    1      78.556  72.058 118.161
HETATM 7143 C3   PO01    1      79.222  71.287 116.988
HETATM 7144 C3   PO01    1      80.291  70.271 117.240
HETATM 7145 O3   PO01    1      81.511  70.877 117.736
HETATM 7146 C3   PO01    1      84.671  65.746 120.569
HETATM 7147 C3   PO01    1      86.150  66.441 118.647
HETATM 7148 C3   PO01    1      84.636  66.192 119.107
HETATM 7149 CR   PO01    1      83.055  69.102 117.157
HETATM 7150 CR   PO01    1      83.781  67.980 117.465
HETATM 7151 CR   PO01    1      83.860  67.437 118.773
HETATM 7152 CR   PO01    1      83.045  68.036 119.719
HETATM 7153 CR   PO01    1      82.348  69.232 119.442
HETATM 7154 CR   PO01    1      82.323  69.796 118.129
HETATM 7155 H    PO01    1      80.273 127.596  70.351
HETATM 7156 H    PO01    1      80.635 129.172  70.982
HETATM 7157 H    PO01    1      80.775 128.905  67.961
HETATM 7158 H    PO01    1      78.568 129.930  67.987
HETATM 7159 H    PO01    1      78.284 129.597  69.656
HETATM 7160 H    PO01    1      78.066 127.998  65.958
HETATM 7161 H    PO01    1      78.934 126.343  64.510
HETATM 7162 H    PO01    1      80.433 124.208  67.713
HETATM 7163 H    PO01    1      79.441 125.772  69.146
HETATM 7164 H    PO01    1      85.709 119.380  71.416
HETATM 7165 H    PO01    1      85.506 120.996  70.908
HETATM 7166 H    PO01    1      83.710 118.509  70.522
HETATM 7167 H    PO01    1      83.229 121.223  69.299
HETATM 7168 H    PO01    1      82.197 120.481  70.399
HETATM 7169 H    PO01    1      79.345 122.571 134.976
HETATM 7170 H    PO01    1      78.050 123.257  64.511
HETATM 7171 H    PO01    1      78.797 124.214 135.083
HETATM 7172 H    PO01    1      80.927 125.289 135.215
HETATM 7173 H    PO01    1      82.174 124.927  64.693
HETATM 7174 H    PO01    1      81.874 123.814 135.045
HETATM 7175 H    PO01    1      83.346 120.766  66.532
HETATM 7176 H    PO01    1      82.663 122.370  64.966
HETATM 7177 H    PO01    1      78.685 122.198  66.607
HETATM 7178 H    PO01    1      79.620 120.714  68.385
HETATM 7179 O3   PO01    1      80.714 130.658  69.061
HETATM 7180 C3   PO01    1      80.878 128.502  70.137
HETATM 7181 C3   PO01    1      80.367 129.259  68.911
HETATM 7182 C3   PO01    1      78.812 129.235  68.767
HETATM 7183 O3   PO01    1      78.211 127.865  68.566
HETATM 7184 CR   PO01    1      78.541 127.147  66.334
HETATM 7185 CR   PO01    1      79.060 126.154  65.443
HETATM 7186 CR   PO01    1      79.754 124.954  65.883
HETATM 7187 CR   PO01    1      79.881 124.932  67.315
HETATM 7188 CR   PO01    1      79.284 125.837  68.188
HETATM 7189 CR   PO01    1      78.659 126.947  67.704
HETATM 7190 O3   PO01    1      84.901 119.143  69.025
HETATM 7191 C3   PO01    1      84.937 120.097  71.232
HETATM 7192 C3   PO01    1      84.045 119.451  70.103
HETATM 7193 C3   PO01    1      82.830 120.267  69.589
HETATM 7194 O3   PO01    1      82.026 119.780  68.485
HETATM 7195 C3   PO01    1      79.028 123.378 135.664
HETATM 7196 C3   PO01    1      81.400 124.499 135.767
HETATM 7197 C3   PO01    1      80.239 123.838  64.916
HETATM 7198 CR   PO01    1      82.374 121.049  66.573
HETATM 7199 CR   PO01    1      81.973 121.997  65.641
HETATM 7200 CR   PO01    1      80.648 122.580  65.714
HETATM 7201 CR   PO01    1      79.695 121.913  66.556
HETATM 7202 CR   PO01    1      80.167 121.077  67.578
HETATM 7203 CR   PO01    1      81.556 120.685  67.579
HETATM 7204 H    PO01    1     101.294 126.582  85.929
HETATM 7205 H    PO01    1      99.973 127.351  84.865
HETATM 7206 H    PO01    1     100.322 125.689  83.029
HETATM 7207 H    PO01    1     101.463 123.617  83.538
HETATM 7208 H    PO01    1     102.423 124.496  84.697
HETATM 7209 H    PO01    1     101.817 123.901  80.074
HETATM 7210 H    PO01    1     102.874 121.912  79.083
HETATM 7211 H    PO01    1     105.468 121.614  82.308
HETATM 7212 H    PO01    1     104.584 123.697  83.249
HETATM 7213 H    PO01    1     108.659 115.932  85.095
HETATM 7214 H    PO01    1     107.701 114.525  84.564
HETATM 7215 H    PO01    1     109.027 114.065  82.668
HETATM 7216 H    PO01    1     109.607 115.914  81.329
HETATM 7217 H    PO01    1     109.332 117.015  82.573
HETATM 7218 H    PO01    1     104.182 121.128  77.799
HETATM 7219 H    PO01    1     105.547 119.978  77.666
HETATM 7220 H    PO01    1     104.015 119.574  78.517
HETATM 7221 H    PO01    1     107.139 121.535  78.652
HETATM 7222 H    PO01    1     106.033 122.880  78.760
HETATM 7223 H    PO01    1     106.942 122.199  80.141
HETATM 7224 H    PO01    1     105.587 117.481  82.901
HETATM 7225 H    PO01    1     104.532 119.463  81.964
HETATM 7226 H    PO01    1     107.589 119.391  79.028
HETATM 7227 H    PO01    1     108.346 117.467  79.743
HETATM 7228 O3   PO01    1      99.641 124.843  84.865
HETATM 7229 C3   PO01    1     100.959 126.793  84.819
HETATM 7230 C3   PO01    1     100.666 125.468  84.070
HETATM 7231 C3   PO01    1     101.842 124.552  83.712
HETATM 7232 O3   PO01    1     102.561 124.944  82.518
HETATM 7233 CR   PO01    1     102.659 123.454  80.553
HETATM 7234 CR   PO01    1     103.203 122.269  79.951
HETATM 7235 CR   PO01    1     104.343 121.734  80.540
HETATM 7236 CR   PO01    1     104.678 122.089  81.843
HETATM 7237 CR   PO01    1     104.197 123.227  82.445
HETATM 7238 CR   PO01    1     103.152 123.974  81.795
HETATM 7239 O3   PO01    1     110.817 115.112  83.341
HETATM 7240 C3   PO01    1     108.743 114.903  84.653
HETATM 7241 C3   PO01    1     109.394 114.946  83.216
HETATM 7242 C3   PO01    1     108.920 116.082  82.213
HETATM 7243 O3   PO01    1     107.487 116.086  81.983
HETATM 7244 C3   PO01    1     104.749 120.347  78.313
HETATM 7245 C3   PO01    1     106.416 121.949  79.252
HETATM 7246 C3   PO01    1     105.307 120.854  79.653
HETATM 7247 CR   PO01    1     105.928 117.863  82.011
HETATM 7248 CR   PO01    1     105.395 119.086  81.538
HETATM 7249 CR   PO01    1     105.926 119.684  80.353
HETATM 7250 CR   PO01    1     107.091 119.079  79.840
HETATM 7251 CR   PO01    1     107.558 117.858  80.285
HETATM 7252 CR   PO01    1     106.981 117.165  81.364
HETATM 7253 H    PO01    1      78.155 115.334  71.824
HETATM 7254 H    PO01    1      76.839 116.156  71.148
HETATM 7255 H    PO01    1      76.520 116.131  73.539
HETATM 7256 H    PO01    1      76.596 118.545  72.628
HETATM 7257 H    PO01    1      77.931 118.596  73.757
HETATM 7258 H    PO01    1      76.764 120.578  75.838
HETATM 7259 H    PO01    1      77.976 120.711  77.850
HETATM 7260 H    PO01    1      77.412 116.616  78.543
HETATM 7261 H    PO01    1      76.530 116.388  76.344
HETATM 7262 H    PO01    1      85.150 113.029  82.973
HETATM 7263 H    PO01    1      83.946 113.142  81.868
HETATM 7264 H    PO01    1      85.623 115.373  81.167
HETATM 7265 H    PO01    1      83.559 116.666  82.072
HETATM 7266 H    PO01    1      82.960 115.165  82.820
HETATM 7267 H    PO01    1      79.654 120.567  79.618
HETATM 7268 H    PO01    1      78.074 120.912  80.343
HETATM 7269 H    PO01    1      79.311 120.109  81.254
HETATM 7270 H    PO01    1      77.214 118.655  81.823
HETATM 7271 H    PO01    1      76.312 119.225  80.489
HETATM 7272 H    PO01    1      76.475 117.452  80.649
[truncated: 2,128,402 more chars]
