# Supplementary material for: Effect of inorganic material surface chemistry on structures and fracture behaviours of epoxy resin
Source: Nat Commun. 2024 Mar 8;15:1898. doi: 10.1038/s41467-024-46138-6 (PMC10923874; doi:10.1038/s41467-024-46138-6)
Supplement: Supplementary file 5 — Supplementary Data 2 [file 41467_2024_46138_MOESM5_ESM.zip]

Archive with 2 entries (2 files):
- DGEBA_PACM_Interface_cured/AtomicCoordinates DGEBA_PACM_SiO2_H0.8.data
- DGEBA_PACM_Interface_cured/AtomicCoordinates DGEBA_PACM_SiO2_OH1.4.data
