# Supplementary material for: Effect of inorganic material surface chemistry on structures and fracture behaviours of epoxy resin
Source: Nat Commun. 2024 Mar 8;15:1898. doi: 10.1038/s41467-024-46138-6 (PMC10923874; doi:10.1038/s41467-024-46138-6)
Supplement: Supplementary file 5 — Supplementary Data 2 [file 41467_2024_46138_MOESM5_ESM.zip › DGEBA_PACM_Interface_cured/AtomicCoordinates DGEBA_PACM_SiO2_H0.8.data]

LAMMPS data file via write_data, version 23 Jun 2022, timestep = 5000000

55584 atoms
13 atom types
60480 bonds
15 bond types
113472 angles
13 angle types
170472 dihedrals
13 dihedral types
8640 impropers
1 improper types

0 58.9 xlo xhi
0 63.6 ylo yhi
0 168.7600376060743 zlo zhi

Masses

1 1.008
2 1.008
3 15.999
4 15.999
5 28.085
6 28.085
7 12.011
8 12.011
9 15.9994
10 1.008
11 12.011
12 1.008
13 14.0067

Pair Coeffs # lj/cut/coul/long/omp

1 0.0459783 0.400014
2 0.0219896 2.35197
3 0.152028 3.15378
4 0.152028 3.15378
5 0.599717 3.91995
6 0.599717 3.91995
7 0.0951 3.47299
8 0.0951 3.47299
9 0.0957 3.03315
10 0.0152 2.84642
11 0.0951 3.47299
12 0.0152 2.84642
13 0.0774 3.26256

Bond Coeffs # harmonic/omp

1 0 0.975
2 0 1.489
3 303.996 1.682
4 301.997 1.698
5 324.996 1.68
6 350 1.022
7 525 1.39
8 350 0.98
9 350 1.42
10 350 1.53
11 350 1.02
12 350 1.09
13 350 1.35
14 350 1.46
15 350 1.462

Angle Coeffs # harmonic/omp

1 33.984 122.5
2 29.9859 119
3 43.9792 118
4 29.9859 117
5 29.9859 121.5
6 31.9849 126
7 29.9859 117
8 33.984 150.5
9 33.984 150
10 50 109.471
11 50 104.51
12 50 106.7
13 50 120

Dihedral Coeffs # charmm/omp

1 0.2998 3 0 0
2 0.3499 3 0 0
3 0.2 3 0 0
4 0.18 5 0 0
5 0.18 5 0 0
6 0.18 5 0 0
7 0.18 5 0 0
8 3.125 2 -180 0
9 0.111111 3 0 0
10 0.0833333 6 -180 0
11 0.5 2 -180 0
12 0.111111 3 0 0
13 0.333333 3 0 0

Improper Coeffs # umbrella/omp

1 20 0

Atoms # full

393 1 6 1.08 2.3016830539828455 7.099285855959319 3.997933543715102 1 0 0
5116 1 3 -0.5416666666666514 6.169536223991216 2.8265312917255727 3.478135180960209 1 0 0
5115 1 3 -0.5416666666666514 1.2549532656446984 2.7546744442872897 3.455427354800805 1 0 0
5233 1 3 -0.5416666666666514 3.3773309666667215 6.516791119732343 2.931940552746115 1 0 0
5229 1 3 -0.5416666666666514 4.514155768676568 4.225414846828379 2.4126660358457617 1 0 0
1681 1 6 1.107999999999901 3.445222356378723 5.341840097008614 1.8547440247861104 1 0 0
1680 1 6 1.107999999999901 5.888271867455229 3.4035840343524266 1.9877148082971656 1 0 0
5231 1 3 -0.5416666666666514 1.9630581037244468 4.596824366092647 1.7242515694625384 1 0 0
7841 1 3 -0.5416666666666514 1.2094804739023106 6.038337507371913 4.489549597610787 1 0 0
1679 1 6 1.107999999999901 0.9126213335308235 3.394766892499404 2.0101600962759556 1 0 0
7819 1 3 -0.5416666666666514 3.4229201731479915 2.436766536744973 4.882308312669245 1 0 0
5107 1 3 -0.5416666666666514 0.8797419389503769 2.4078258720854646 0.7770308870298714 1 0 0
5108 1 3 -0.5416666666666514 5.7469724414603345 2.4213381691779987 0.7008051692716556 1 0 0
381 1 6 1.08 2.3423325611648385 1.7054623308682566 3.9084457465516427 1 0 0
7842 1 3 -0.5416666666666514 6.164840689524837 5.919474739164502 4.450812785932549 1 0 0
6657 1 3 -0.5416666666666514 4.3357097170123575 4.820855528105347 5.740825272802552 1 0 0
2396 1 6 1.08 5.876331286384657 5.3113750577258925 5.916417993736523 1 0 0
6665 1 3 -0.5416666666666514 3.858861211344915 6.016784498340361 9.007942230434788 1 0 0
2398 1 6 1.08 4.806382374775297 7.053391239968389 8.194211044983447 1 0 0
6543 1 3 -0.5416666666666514 3.8925516550400667 3.043885979425258 7.533390321338398 1 0 0
6662 1 3 -0.5416666666666514 5.848199662125415 6.5151600039954385 7.022156245378565 1 0 0
6661 1 3 -0.5416666666666514 0.9253461201367925 6.322685572604337 7.125706358812669 1 0 0
6659 1 3 -0.5416666666666514 1.8068276882388046 3.9737064591826674 6.254228411194258 1 0 0
6547 1 3 -0.5416666666666514 0.9972571472830124 2.2657388392774656 9.299469397643897 1 0 0
6548 1 3 -0.5416666666666514 5.86979016524073 2.2381724672237286 9.296137783296778 1 0 0
2338 1 6 1.08 4.82937477873261 1.835713690486604 8.20061476613616 1 0 0
2393 1 6 1.08 3.392673660954155 3.5600153694538212 6.078313178445571 1 0 0
2395 1 6 1.08 0.903225123532355 5.301386230670827 5.895972920315212 1 0 0
6541 1 3 -0.5416666666666514 0.9094157975479258 1.2892871364093428 7.093000928551547 1 0 0
5113 1 3 -0.5416666666666514 3.282384871898739 1.2658062410422268 2.669999877094802 1 0 0
5227 1 3 -0.5416666666666514 0.7246034038061646 7.5434472558293795 0.8345781555749425 1 0 0
7843 1 3 -0.5416666666666514 3.195426809281694 7.675818509136155 5.2147453676920215 1 0 0
5228 1 3 -0.5416666666666514 5.807422237624012 7.495234608910002 0.8346492825273482 1 0 0
6668 1 3 -0.5416666666666514 5.918985494653794 7.594537174865787 9.153612782153377 1 0 0
6667 1 3 -0.5416666666666514 0.9511322439471885 7.58406698315141 9.502196987632814 1 0 0
6663 1 3 -0.5416666666666514 3.9047504632216774 8.288783459442918 7.6054759687389035 1 0 0
6777 1 3 -0.5416666666666514 4.226092884981511 10.112126580414 5.638011094839867 1 0 0
5351 1 3 -0.5416666666666514 1.8850808439494062 9.809957837976555 1.180505148042676 1 0 0
5349 1 3 -0.5416666666666514 4.409045367980489 9.34539414457858 2.069369308289252 1 0 0
6779 1 3 -0.5416666666666514 1.7942643942376713 9.43161125035894 6.698946166400758 1 0 0
2453 1 6 1.08 3.2783736777041943 8.918410325449823 6.232689393991578 1 0 0
1739 1 6 1.107999999999901 0.8432489355022909 8.803950739375315 1.883073501449211 1 0 0
1740 1 6 1.107999999999901 5.877792880747714 8.79129646858892 1.8145341621220346 1 0 0
5236 1 3 -0.5416666666666514 6.340535560706851 8.223313749214167 3.283569226546959 1 0 0
5235 1 3 -0.5416666666666514 1.5049630454585157 8.341776946857228 3.300291164501964 1 0 0
6542 1 3 -0.5416666666666514 5.883313239360122 1.213712993886633 7.070348111181129 1 0 0
6780 1 3 -0.5416666666666514 6.636868867623928 9.258051412641846 6.355641802656638 1 0 0
6660 1 3 -0.5416666666666514 6.833289352796785 4.027201906481249 6.2944211399516705 1 0 0
5352 1 3 -0.5416666666666514 6.851072770964451 9.917834659007735 1.0879253348450484 1 0 0
5232 1 3 -0.5416666666666514 6.687328597259122 4.655438429288282 1.3427796609637292 1 0 0
6671 1 3 -0.5416666666666514 1.8131134235167088 4.688448916571241 9.975302684048096 1 0 0
6545 1 3 -0.5416666666666514 3.78031772154838 0.7603366984481762 8.8096012705133 1 0 0
7818 1 3 -0.5416666666666514 6.415627364740227 0.381431445998661 4.464316760641372 1 0 0
6792 1 3 -0.5416666666666514 6.778613749856861 9.93736025979971 10.005997960037849 1 0 0
6672 1 3 -0.5416666666666514 6.808688381846988 4.672047010836614 10.038953930776202 1 0 0
7817 1 3 -0.5416666666666514 1.6049122526225579 0.47478755961726016 4.671538290987151 1 0 0
6791 1 3 -0.5416666666666514 2.0701524602740182 9.712656312549283 9.979058829807824 1 0 0
2401 1 6 1.08 3.321250638280318 5.22941474711122 10.3191640636072 1 0 0
394 1 6 1.08 7.229844224829371 6.988713340217883 3.846140292254577 1 0 0
5225 1 3 -0.5416666666666514 3.8796636044496613 5.70394569078208 0.3340942229131913 1 0 0
382 1 6 1.08 7.267125614110575 1.642265548586176 3.900228216218023 1 0 0
5105 1 3 -0.5416666666666514 3.7919975532441152 0.5042831731717992 0.14700883181592916 1 0 0
2399 1 6 1.08 0.9618014300563981 3.381963752867862 10.469984422007705 1 0 0
2400 1 6 1.08 5.833874132820036 3.3947719921913753 10.486426573717395 1 0 0
1621 1 6 1.107999999999901 3.3469233725379564 0.002173536753075761 1.637206039415848 1 0 0
2460 1 6 1.08 5.958310524382137 8.614855336592973 10.433070068661156 1 0 0
2455 1 6 1.08 0.9085290700998839 10.578300700865444 6.025512794045393 1 0 0
2461 1 6 1.08 3.526134400530805 10.352902085361785 10.28308352808383 1 0 0
1741 1 6 1.107999999999901 3.3643997998496578 10.527850248746102 1.471442104123875 1 0 0
2341 1 6 1.08 3.4736356723525 0.11749407177794219 10.312577297169883 1 0 0
2456 1 6 1.08 5.766093598857568 10.547684033878223 5.873538444706958 1 0 0
2409 1 6 1.08 10.802964486707948 3.407327199363754 10.368131431253591 1 0 0
2408 1 6 1.08 14.559219713023522 7.090792418198881 8.122259688301536 1 0 0
1742 1 6 1.107999999999901 8.282758098715417 10.579936924933083 1.4830620609599798 1 0 0
1751 1 6 1.107999999999901 13.161848779664933 10.523841141182581 1.5744764632742827 1 0 0
2454 1 6 1.08 8.164402796571855 8.691407803722738 6.082962349594354 1 0 0
1691 1 6 1.107999999999901 13.187564152592742 5.317350585036914 1.6950155544035437 1 0 0
6561 1 3 -0.5416666666666514 10.908195680000668 1.1149000030244214 7.032764290174877 1 0 0
6664 1 3 -0.5416666666666514 8.822484586204391 8.197734063283859 7.498721912518015 1 0 0
6658 1 3 -0.5416666666666514 9.297162369557169 4.6334230394836 5.511993193632696 1 0 0
5230 1 3 -0.5416666666666514 9.236448627103282 3.965127099223756 2.1563891095645302 1 0 0
6567 1 3 -0.5416666666666514 10.840114503801608 2.1565590343622953 9.331937033849192 1 0 0
2469 1 6 1.08 10.678589497215023 8.864290252907114 10.318714426512788 1 0 0
5106 1 3 -0.5416666666666514 8.613033003098485 0.7062845023855381 0.29686066247065696 1 0 0
5125 1 3 -0.5416666666666514 13.619673494619667 0.5045951394264042 0.20523644926979137 1 0 0
5245 1 3 -0.5416666666666514 13.570426478852575 6.023033073880516 0.27519739031501883 1 0 0
5371 1 3 -0.5416666666666514 11.691870991366875 9.954034375988062 1.2659039793666098 1 0 0
6679 1 3 -0.5416666666666514 11.665235731155727 4.0098574809844685 6.449622383710887 1 0 0
7821 1 3 -0.5416666666666514 11.337628015933078 0.43940370873963563 4.506007577146535 1 0 0
5247 1 3 -0.5416666666666514 10.758055516635519 7.4631408811435875 0.7505582448265524 1 0 0
2402 1 6 1.08 8.3951257611458 5.165276644479247 10.221017299354335 1 0 0
1689 1 6 1.107999999999901 10.776123415091575 3.4064387614353704 1.8873288570731455 1 0 0
6691 1 3 -0.5416666666666514 11.708072539254617 4.4999645044005945 9.626656097114674 1 0 0
7845 1 3 -0.5416666666666514 11.186465339175847 5.706818068689498 4.365332510429961 1 0 0
2407 1 6 1.08 9.678024534850707 6.9661472706925 8.181954907246961 1 0 0
5226 1 3 -0.5416666666666514 8.719563075583359 5.744379752892678 0.13866086878285022 1 0 0
7820 1 3 -0.5416666666666514 8.30541397503507 2.066413738400438 5.051206417550602 1 0 0
2463 1 6 1.08 13.06645206602336 8.81816565567021 6.150284835272352 1 0 0
2394 1 6 1.08 8.35315085187652 3.365915770102762 6.062513802831238 1 0 0
2403 1 6 1.08 13.223216306140829 3.455273706765956 6.161645093072517 1 0 0
6677 1 3 -0.5416666666666514 14.217937694040817 4.589167220155792 5.526955037304182 1 0 0
1749 1 6 1.107999999999901 10.731581534781137 8.752944031163107 1.753256022439933 1 0 0
5251 1 3 -0.5416666666666514 11.800179221972567 4.52164448371823 1.3190746643510203 1 0 0
2347 1 6 1.08 9.810411385530026 1.6164781036252727 8.10981556424694 1 0 0
383 1 6 1.08 12.183494344733887 1.7464797460083659 3.968243720810205 1 0 0
1682 1 6 1.107999999999901 8.24750311376294 5.143771745724681 1.6317023603376142 1 0 0
7844 1 3 -0.5416666666666514 8.247188382076969 7.574231669089034 4.923089828572585 1 0 0
5255 1 3 -0.5416666666666514 10.977523833345707 8.245602708928894 3.222179698786867 1 0 0
5253 1 3 -0.5416666666666514 13.089359115518493 6.47611429486729 2.8038115484253954 1 0 0
2411 1 6 1.08 13.127031609481525 5.217451327322779 10.093304412188731 1 0 0
5234 1 3 -0.5416666666666514 8.261823190555573 6.424028039300038 2.7137954319812545 1 0 0
6687 1 3 -0.5416666666666514 10.552590845253535 7.612908615464547 9.331555607809696 1 0 0
6565 1 3 -0.5416666666666514 13.715335850567662 0.6569305887659735 8.757758139225004 1 0 0
5127 1 3 -0.5416666666666514 10.734802906367689 2.2036661360331027 0.8228864437210633 1 0 0
6811 1 3 -0.5416666666666514 11.633637821434366 9.956609111177814 9.685122493690098 1 0 0
2405 1 6 1.08 10.786489751451311 5.190801891809039 5.861802936860087 1 0 0
5114 1 3 -0.5416666666666514 8.43263482228717 1.1592200505279873 2.8538245561649136 1 0 0
5249 1 3 -0.5416666666666514 14.09700829843429 4.120014425180367 2.2826184736770823 1 0 0
6666 1 3 -0.5416666666666514 8.795778892699847 5.755849936417715 8.807816885191034 1 0 0
6683 1 3 -0.5416666666666514 13.473078057911046 8.015404455749774 7.440783599020314 1 0 0
6544 1 3 -0.5416666666666514 8.867923983307278 2.8155299201983413 7.553838698946409 1 0 0
6685 1 3 -0.5416666666666514 13.911572698039633 5.787216538615875 8.792615439227779 1 0 0
6563 1 3 -0.5416666666666514 13.908758532753192 2.9343706298809216 7.515370520440591 1 0 0
6546 1 3 -0.5416666666666514 8.957077539755065 0.38850547833335597 8.775519212423761 1 0 0
6799 1 3 -0.5416666666666514 11.5904757500634 9.515361888253572 6.485596761896763 1 0 0
5350 1 3 -0.5416666666666514 9.16358621622497 9.272714723574536 1.920015220899246 1 0 0
395 1 6 1.08 11.960449375417978 7.037564570523126 3.841524224193487 1 0 0
7847 1 3 -0.5416666666666514 13.007862199158263 7.737505713950414 4.932650863561597 1 0 0
6681 1 3 -0.5416666666666514 10.659352308403262 6.462405965386856 6.925919114247137 1 0 0
5369 1 3 -0.5416666666666514 14.127854081119972 9.37320112748203 2.098280126159666 1 0 0
7823 1 3 -0.5416666666666514 13.148832803184703 2.111206367593567 5.197566348703077 1 0 0
6797 1 3 -0.5416666666666514 14.091180917257619 9.920710533281039 5.5344582820504025 1 0 0
5135 1 3 -0.5416666666666514 11.295074759088957 2.9302551468601252 3.321411377739543 1 0 0
6778 1 3 -0.5416666666666514 9.164067286301352 9.864638335728904 5.455391176114351 1 0 0
5133 1 3 -0.5416666666666514 13.232186152285287 1.2900693342968703 2.7048096200588216 1 0 0
1631 1 6 1.107999999999901 13.262352191544624 0.04495037785674584 1.7252917237189358 1 0 0
2471 1 6 1.08 13.054559889645637 10.54572568527923 10.029066622140139 1 0 0
45876 2 12 0.1024834672594959 2.482928123363235 1.564574936002671 17.775512111754537 0 0 0
45901 2 12 0.08079209242602732 3.8220640087365934 3.4838737699168854 17.022538642563884 0 0 0
45903 2 11 -0.2061636503534233 3.49646465023157 3.4437530636609215 18.055734596503605 0 0 0
45906 2 11 -0.06216030624804342 3.2433161231168834 1.9765746374907482 18.40100449117217 0 0 0
2697 1 5 0.8 2.3658241988443263 6.755602828727464 12.732384652640132 1 0 0
8129 1 2 -0.15 1.2512488305433178 5.7724812437879365 12.823568788884518 1 0 0
6555 1 3 -0.5416666666666514 1.29872992475939 2.7006652953510395 11.94133620018236 1 0 0
2685 1 5 0.8 2.3598720483334117 1.723900845283398 12.770060465572568 1 0 0
8107 1 2 -0.15 2.9617129485996485 2.5607103253907186 13.844603631677604 1 0 0
6556 1 3 -0.5416666666666514 6.523919986117305 2.749560581207354 11.859135822075917 1 0 0
47693 11 12 0.110321823891055 3.9142808868314884 7.718983020943386 19.087159780157428 0 0 0
8131 1 2 -0.15 3.0359104134279784 7.085273322675597 14.020562019167578 1 0 0
47698 11 12 0.08465982647079764 3.3694444192769057 7.407241405310714 16.74359448362797 0 0 0
6673 1 3 -0.5416666666666514 3.3573750670866223 6.321102871604076 11.506920516396768 1 0 0
6675 1 3 -0.5416666666666514 1.7449818056259507 8.141915724010955 12.136588900663815 1 0 0
6676 1 3 -0.5416666666666514 6.707558339815933 8.16365860289935 11.831699893422853 1 0 0
47692 11 12 0.0961625846438131 1.8501584899392076 7.8435134333555965 17.528591633764336 0 0 0
47691 11 11 -0.1997889599169154 3.708798891196627 8.580049147548284 18.4611501480047 0 0 0
47696 11 11 -0.2066872908385218 2.8378600608688984 8.225402921031513 17.246806765089573 0 0 0
45880 2 11 -0.2319244101739367 4.557008756092368 1.0722338193994638 18.347105027609718 0 0 0
6553 1 3 -0.5416666666666514 3.3798065131726553 1.2482964966337908 11.60056243280171 1 0 0
45898 2 12 0.09949646175970349 1.3987140707265215 3.8923136108648912 17.627891429637476 0 0 0
45902 2 11 -0.2225736978304799 2.1883650158157315 4.293064483218039 18.258341256655346 0 0 0
45897 2 12 0.1013854199359291 2.352221151259681 5.34172768072104 17.980024629528856 0 0 0
47674 11 12 0.102009293869804 5.664558040406036 8.309535942694882 17.578051805279383 0 0 0
47686 11 12 0.1321838496053799 3.2487921873932186 9.35568884530494 19.134824518295876 0 0 0
45900 2 12 0.1188819874439241 4.2648144288432475 3.8265305627792054 18.70509513153427 0 0 0
45899 2 11 0.01097681780540781 1.7752670718245984 4.273042070839481 19.76310053216188 0 0 0
47683 11 12 0.06124218094816233 2.2818752650254828 8.907435155002299 15.254618785965882 0 0 0
47690 11 11 -0.05462776990525194 2.70388810793273 9.330134683456778 16.135585959895973 0 0 0
47695 11 11 0.05261037949189423 5.105964226271122 9.184332822735438 18.013617048425637 0 0 0
45879 2 12 0.07707273399223023 5.712312511277567 1.9703936651415417 16.78904157022799 0 0 0
45886 2 11 -0.05488876754736789 5.336901813768548 0.9401161927779201 17.01582093188822 0 0 0
8522 11 11 -0.1101138706132547 6.470144428155426 8.892084185101707 20.1618126891339 0 0 0
45908 2 11 -0.2015022677920235 1.4657313518585735 2.7820360348190496 20.16611448508111 0 0 0
45907 2 11 -0.2159614942142354 2.7052691989608872 1.8948512459080664 19.887952690245882 0 0 0
47697 11 12 0.07813206888975163 4.761408856397859 8.929662365153886 15.326772977224996 0 0 0
45878 2 12 0.1051888004557927 5.328182123382043 1.4619096540427454 18.98674020849173 0 0 0
47675 11 13 -0.4333531970801089 5.897281265857357 9.758611694266115 19.145733993548305 0 0 0
8130 1 2 -0.15 6.232557716105137 5.80882505604321 12.801013227904964 1 0 0
45888 2 12 0.0867863319336028 3.5888191530521514 0.7602311797700818 15.738313377443028 0 0 0
45895 2 12 0.1275959239079522 0.6208926918743686 2.449766376899187 19.63080459936515 0 0 0
8497 11 12 0.1347109846093671 5.859316277103065 7.9804370833844835 20.27030998452875 0 0 0
45874 2 12 0.1468217791189577 2.7533289470206532 4.5912667487056265 20.399131266868984 0 0 0
45905 2 12 0.09460060015373278 2.358722762332427 0.8374705945322459 20.08954470062773 0 0 0
45875 2 13 -0.1891488312222851 0.5582154499497771 5.121604403029123 20.11321539581891 0 0 0
8106 1 2 -0.15 6.094473619665718 0.5447135997100395 12.839784552860184 1 0 0
26627 2 12 0.1535441608524363 0.6682944944407001 7.152579292583512 19.70673537663062 0 0 0
47694 11 11 -0.210303250783706 4.166925466461108 9.744601321034388 15.701250797051857 0 0 0
6789 1 3 -0.5416666666666514 4.592396568351921 9.256704703171268 10.916686237332028 1 0 0
26652 2 11 -0.1613156704053321 0.8936794220087775 6.509150180280947 20.536941730523964 0 0 0
8105 1 2 -0.15 1.6094899806828753 0.5141575744780266 13.206599838738713 1 0 0
47710 11 11 -0.06249713765855993 0.21938896722532159 10.215949695285216 16.624263112313038 0 0 0
2686 1 5 0.8 7.217194364888007 1.4568345413996977 12.48672255614069 1 0 0
41446 2 12 0.1032488697099627 0.5582462671959506 1.185226751768664 16.246528010652153 1 0 0
47673 11 12 0.2088531371666464 6.758697439758959 10.175611765401996 18.717124880421608 0 0 0
47680 11 12 0.1230540935511439 0.10897760232918781 9.299430498757706 17.192970580713066 0 0 0
47689 11 11 -0.2200932567998234 4.984305889995758 10.259160537276108 16.879315430500824 0 0 0
45257 2 12 0.2597424440268903 6.116034504586085 5.199655932797627 20.051926518236495 0 0 0
47684 11 11 -0.2329733756599596 1.7535226294652797 10.499503208533442 16.472114170799852 0 0 0
45904 2 12 0.1399968930324352 3.4926818441492786 2.1308878403534792 20.59451063423674 0 0 0
2459 1 6 1.08 1.0601028705324904 8.619918687904187 10.72705445437013 1 0 0
39255 2 9 -0.6649149915406517 6.62932494367582 4.661668329788853 20.731265180737967 0 0 0
45892 2 11 -0.2114937218893176 4.586772192878205 0.2705048139600873 15.843357331142382 0 0 0
45883 2 12 0.1001508428005524 7.234107616811455 0.5049422203515913 18.03251563667076 0 0 0
45893 2 12 0.09776486946765253 7.283751225613997 0.06670171422135605 16.45844843653064 0 1 0
2698 1 5 0.8 7.286141655913718 6.823547960486943 12.522771724748011 1 0 0
45894 2 12 0.08610781162136553 5.244384205654382 0.37654991435909674 14.960548134975785 0 0 0
6669 1 3 -0.5416666666666514 4.3142246942855165 4.027294967185056 10.817476247012774 1 0 0
45877 2 12 0.1168815188279706 4.342509541632308 0.11163089324749702 18.741311959100074 0 1 0
45890 2 11 -0.2140221782534276 6.61319235502034 0.04423327199465661 17.26175301317459 0 1 0
47687 11 12 0.08471451230319077 4.140599384555024 10.40128876965731 14.798366906425677 0 0 0
26628 2 12 0.09901153093037861 1.972697813687683 6.625522539092708 20.754530070978664 0 0 0
47688 11 12 0.08811280320669386 5.976834765069005 10.447154321435416 16.446189372587764 0 0 0
24490 2 12 0.1269455965294029 14.282009194777974 6.0255256366406496 16.3671723474267 0 0 0
8498 11 12 0.1091668098792469 7.508512436623991 8.61878507783649 19.921808572193505 0 0 0
39241 2 12 0.1340451502126432 12.062433249873191 0.25272793191349374 18.66121293328926 0 0 0
45283 2 12 0.1169868762368126 10.626818641858518 6.635232688326682 20.70873346938374 0 0 0
6689 1 3 -0.5416666666666514 14.14973794465872 4.101576858319451 10.742918792447512 1 0 0
13037 2 7 -0.1172383358459896 12.020461782998181 10.4437087943705 17.76196291782663 0 0 0
24504 2 7 -0.1725915546119461 14.186288195358715 2.508753984441283 20.576639046974975 0 0 0
39242 2 12 0.08716945643835998 9.778263647332397 0.5442482313728669 15.269423846021395 0 0 0
24485 2 12 0.1459442734560685 13.209516600163042 3.0494122819053104 16.287754216351445 0 0 0
24512 2 11 -0.3420482838815516 14.177735559292291 5.4082927801672795 17.19413883634494 0 0 0
39257 2 11 0.1123743931834853 8.014183272826296 4.724728451485852 20.20540211390841 0 0 0
39230 2 12 0.1189236584425763 10.076291301300243 4.375497513870281 20.771769123047537 0 0 0
6790 1 3 -0.5416666666666514 9.262566178355241 9.467150524383447 10.80657866884277 1 0 0
13011 2 12 0.09993500581498828 11.817153465341807 9.858774095872368 14.447104357522553 0 0 0
6809 1 3 -0.5416666666666514 13.991674595114647 9.41511060906055 10.696884675322966 1 0 0
6695 1 3 -0.5416666666666514 11.316239345086235 8.23411765136758 11.732467766674866 1 0 0
39265 2 7 0.007560189852431586 10.971909262589024 0.19852026068674233 16.87895734860272 0 0 0
13036 2 7 0.0002716255333845811 11.42506609188099 10.484861516431137 16.475525515879372 0 0 0
24511 2 11 -0.3490632758189503 14.235656163626395 3.2786709601701878 16.04650467068131 0 0 0
24486 2 12 0.09265552090669416 14.098616314970318 3.76105165437821 15.081523828383437 0 0 0
13022 2 12 0.1071601160568539 9.114923168231513 10.245042657537931 17.878408651817047 0 0 0
39267 2 7 -0.1861056127557587 9.64997777925588 2.2436107468967825 16.562720679017332 0 0 0
6575 1 3 -0.5416666666666514 11.437376251315726 3.058616981985234 11.856844516207634 1 0 0
13045 2 11 -0.3584561760275414 9.207736632462016 10.440888303994825 15.150961890184695 0 0 0
2699 1 5 0.8 11.930157101427918 6.859878419117663 12.342810493529596 1 0 0
8111 1 2 -0.15 12.883513738340277 2.3226241014908116 13.750482151546956 1 0 0
39259 2 9 -0.5473485229903837 9.429973070091549 3.798137996108641 18.43445974043866 0 0 0
24488 2 12 0.1227432606776239 13.17001742849 5.177015968250329 17.35969144954497 0 0 0
6554 1 3 -0.5416666666666514 8.30363582488595 0.8357154677162214 11.440077794397373 1 0 0
39232 2 12 0.1193325229857587 7.473577909838685 4.000786268072324 18.15069827706862 0 0 0
8108 1 2 -0.15 7.989857938398212 1.7854931384635175 13.716387404185827 1 0 0
13013 2 12 0.1652794808042564 13.681543972369104 9.848598215174777 18.778038323207145 0 0 0
6674 1 3 -0.5416666666666514 8.398530545376113 6.227023869512121 11.49847466001043 1 0 0
39258 2 11 -0.04439789903318465 8.084051061115009 3.713685580611425 18.974080096472445 0 0 0
39268 2 7 0.2628883799975825 9.989189841628885 2.6840307013082354 17.888988570212796 0 0 0
39240 2 12 0.1362233771334497 11.20791342148786 2.316203208592737 19.529801007402913 0 0 0
8109 1 2 -0.15 11.162722387444296 0.7746049011096409 13.030482378667207 1 0 0
2687 1 5 0.8 12.154930431697041 1.7842860763803392 12.568762693587189 1 0 0
13034 2 7 -0.1715029876434237 13.463526210015727 9.409998014752187 15.550780745226579 0 0 0
39231 2 12 0.1106215255659078 8.248862651258655 5.7672880668207345 19.86008541914691 0 0 0
6573 1 3 -0.5416666666666514 13.167643548755178 1.0216240619348207 11.41693462340066 1 0 0
6693 1 3 -0.5416666666666514 12.857508310375783 6.462694377107356 11.095451672518262 1 0 0
13038 2 7 -0.1717877142651854 13.328778257036614 9.940461897519523 17.905422193837534 0 0 0
39264 2 7 -0.114547565486101 11.443443560891534 0.7652343889611642 18.067149033956102 0 0 0
39263 2 7 -0.1723939457647579 10.963144521764969 1.9502513899836549 18.578174304534187 0 0 0
39233 2 12 0.1017979978249095 7.856812984439091 2.7291233062914833 19.270512464114937 0 0 0
39266 2 7 -0.1339937347208829 10.093304518498359 0.9582126882495651 16.139115455987554 0 0 0
39243 2 12 0.09372231499712366 8.98258806564702 2.7378985910403557 16.000872521926325 0 0 0
8135 1 2 -0.15 12.541608299280496 7.140538830822942 13.671138427742576 1 0 0
13035 2 7 -0.1315230643137053 12.19752517341877 9.953936806117673 15.404988938359772 0 0 0
13020 2 12 0.1022679818513749 9.116949359901508 9.366679895251758 15.446372273998465 0 0 0
13010 2 12 0.1245438109769275 13.997937318950983 9.03059077333939 14.759546146549436 0 0 0
8132 1 2 -0.15 8.006358969750108 7.245587827798795 13.755764107712427 1 0 0
13039 2 7 0.25872996625496 14.091573170426114 9.595358353116028 16.814720262692983 0 0 0
8133 1 2 -0.15 10.922706498004018 5.7654339013098825 12.276814977139754 1 0 0
24489 2 12 0.1331578576786147 14.509200293756088 5.932126866279611 18.0725122669557 0 0 0
24503 2 7 -0.1323853855062225 14.161738531899516 3.391464270022279 19.454063182062423 0 0 0
24478 2 12 0.1066677661940681 13.50406434560113 4.214032439719658 19.51245544457598 0 0 0
39226 2 12 0.1128662238020607 13.132432711489743 0.025301350744867446 15.08331309071277 0 1 0
48767 2 12 0.1091911975446861 8.848838831091436 0.2921513352681835 20.84453700321735 0 1 0
6670 1 3 -0.5416666666666514 9.274833733007483 3.8268617280125667 10.6675299562382 1 0 0
13019 2 12 0.1096887537523779 9.57704631713068 10.501202926015596 14.160338799400147 0 0 0
28828 2 7 0.007966215347651039 3.0803852843560007 5.846025282434472 27.731995882083044 0 0 0
28802 2 12 0.1103952458814954 5.247092561304536 8.289277729769816 26.193761095995843 0 0 0
28824 2 11 -0.3487553306558179 5.009688047243325 7.351945129438074 26.834624543647138 0 0 0
28825 2 11 0.0334085806121911 3.47356018304962 7.103894645259751 26.95599407659062 0 0 0
28801 2 12 0.1338722759589723 5.468741407999521 6.561124699534416 26.377947333550246 0 0 0
28827 2 7 -0.1135077042889171 4.012206055107122 4.828077792195548 28.164810288170212 0 0 0
28814 2 7 -0.0005305183082466627 2.8649514423171305 8.247542569845628 27.68180318259369 0 0 0
28800 2 12 0.1312433364307373 5.508224601607984 7.519881780902939 27.82425621553469 0 0 0
28815 2 7 -0.119865641070732 3.2152734678543893 8.508043423264214 29.00978372804534 0 0 0
28804 2 12 0.1360347736423583 5.026568959881866 4.904623927038909 27.85298524850716 0 0 0
28829 2 7 -0.1273704152674097 1.732541537343881 5.554538869251493 28.027510367198282 0 0 0
28826 2 7 -0.1643177772428992 3.554851873482331 3.619547432748412 28.718111435349737 0 0 0
28831 2 7 0.2596132234309793 2.210751638658157 3.3387477367598892 28.97330374587379 0 0 0
28803 2 12 0.1392245163577792 4.251359999227819 2.922270665782873 28.947900025345305 1 0 0
28797 2 12 0.162790545012619 3.099209153300351 7.7168461767129 24.78888047507431 0 0 0
28823 2 11 -0.3430874869003222 2.912460900678094 6.871404331372309 25.483529631258655 0 0 0
28790 2 12 0.118060222589521 3.9275897515558196 7.93439875575535 29.439096647567215 0 0 0
28798 2 12 0.143274322493075 3.307666012083774 5.998270634845967 24.96514846538782 0 0 0
48764 2 12 0.1296132464482076 3.510593777907024 1.3098702228628367 24.36649141909158 0 0 0
28830 2 7 -0.1744218663484292 1.2916303703379086 4.380973664904632 28.645700940344806 0 0 0
28822 2 9 -0.5482088905333747 1.7160550412649145 2.1863287676948118 29.47092083723695 0 0 0
28821 2 11 -0.03059481190116725 1.4717199184560081 1.2152290482337675 28.374807809832216 0 0 0
28799 2 12 0.1521621230453278 1.8289165200696533 6.839223380765556 25.524384889166058 0 0 0
28805 2 12 0.1115260922433507 0.9531839665296261 6.224379280343968 27.758973575515302 0 0 0
28796 2 12 0.1153930658819696 2.4074926315706007 1.05907977018466 27.842803703074463 0 0 0
26630 2 12 0.1422159480818428 0.9896976456447384 5.8826187314612595 23.07188944627047 1 0 0
48758 2 12 0.1066922401649619 5.238204921984535 0.8016747061788749 24.183231554035817 0 0 0
8521 11 9 -0.6735807324796163 6.980726974315411 8.764967467984151 22.53744446766602 0 0 0
28789 2 12 0.1480208274145573 1.564262356345002 8.947663363959798 26.12051280936018 0 0 0
28813 2 7 -0.1141570246276832 1.9417576622789492 9.102180921429404 27.05486550331951 0 0 0
8523 11 11 0.1047164456502493 6.44107713679796 9.643441531290796 21.561062255837516 0 0 0
48759 2 12 0.1104963436392137 4.250673391551731 0.4202346807905923 26.453728650585617 0 0 0
48762 2 11 -0.2029520903506868 4.224572425953368 0.44619741570302507 24.3122152678893 0 0 0
8500 11 12 0.1529393817028906 4.73002944958488 9.6558659891865 22.935600988235205 0 0 0
28791 2 12 0.1896002325949948 3.281848817945602 9.991705720246546 30.55887000399048 0 0 0
28816 2 7 -0.1518133109128244 2.89158927485252 9.729424643040536 29.63586978279488 0 0 0
28795 2 12 0.1490958281260071 0.6819584486678337 1.6001864984331264 27.648761676835473 0 0 0
47672 11 12 0.2693667698341544 6.349690426112652 7.9995279669042345 22.62502768689427 0 0 0
45896 2 12 0.1379049081652714 1.126185989149321 2.6512934177076497 21.214286739274062 0 0 0
26651 2 9 -0.616925752619239 0.6690959857620672 8.336076705757593 22.122147993584278 0 0 0
45258 2 12 0.2726737016747601 6.743180329995854 3.5100850064898474 25.50004616998243 0 0 0
26653 2 11 0.115642082677126 0.021400708301947704 7.076377073005738 21.778745410047673 0 0 0
28806 2 12 0.1265295886615991 0.2500125001760907 4.207752719374537 28.77831350276402 0 0 0
26588 2 12 0.1254612941774133 1.5913253913087264 10.419145006904547 23.3863862324013 0 0 0
35114 5 12 0.104930303516717 3.962174109857214 5.1143636223888045 31.128283484071236 0 0 0
44611 2 12 0.1543647925603621 0.1727846158505892 2.5748598478692752 31.44737712776353 0 0 0
8499 11 12 0.1230636362640068 6.97272054458662 10.537858211803943 21.430258367271442 0 0 0
8501 11 12 0.1079773170457179 4.198101551474687 9.820666489501823 21.296030563619322 0 0 0
45873 2 12 0.2949762887824854 0.1558700436443912 8.649096505148808 22.92034870404283 0 0 0
37269 2 12 0.1671927693851786 7.2002156181204455 4.482259382840014 23.17063533375818 0 0 0
28812 2 7 -0.1495928951572767 1.5319515597638056 10.230325317657071 27.75504802165958 0 0 0
8524 11 11 -0.002584694874236635 4.97100355949071 10.112686311753285 21.9838199954314 0 0 0
48749 2 12 0.09436238248315013 3.8920924277422126 0.14893536402327173 22.179484262208188 0 1 0
48771 2 12 0.1045712717091785 6.391434223139215 0.521237917039545 21.919107219518317 0 0 0
33203 2 12 0.1397680581687319 11.049563027647368 0.8390224281271322 26.65044768345457 0 0 0
37302 2 11 0.03711382056391637 9.214591466468116 8.312578569838982 31.594684262660742 0 0 0
24479 2 12 0.1271227794551681 13.659803699514187 2.700948134009531 21.444670159317322 0 0 0
22323 2 12 0.1265256361215497 14.214097506683647 3.984594132552086 29.065389134406058 0 0 0
33205 2 12 0.1215917219244448 13.736725869410753 3.4085518540684205 24.70185801988333 0 0 0
47943 2 12 0.1061888698889346 7.634864948899229 10.157672951342457 26.17338704687736 0 0 0
52797 2 12 0.3069738991223896 12.934741142740958 0.1057998588588603 29.321234883713615 0 1 0
47948 2 12 0.1245133754965563 13.342649744282877 10.142238421498556 26.176924373343354 0 0 0
33231 2 11 -0.02055902647953012 14.054459190726535 2.3853673366669925 25.023684717351802 0 0 0
37292 2 7 -0.1296046748917968 11.758584441694687 7.814951519147723 31.390298272550535 0 0 0
37268 2 12 0.1341340572951019 13.787218966920719 7.2145538931551005 31.302854890624268 0 0 0
45282 2 12 0.1130205126647888 9.646770561870023 7.814964633287303 21.658462956340056 0 0 0
45281 2 12 0.1522706343409397 11.352191625220225 4.498206490248283 23.829232189636976 0 0 0
39229 2 12 0.1251359975354834 8.997101613136033 3.2907085196472945 21.589484151634604 0 0 0
33230 2 11 0.07638961949492286 13.015236708510997 2.0485956013386613 26.142152112335395 0 0 0
39256 2 11 -0.1203480348380013 9.069582859218471 4.369455704806679 21.2734525529343 0 0 0
45261 2 12 0.1063229293734098 13.374898208934738 6.758069258696305 21.253179763034378 0 0 0
33206 2 12 0.1625277940322914 13.900172835673775 1.7159278814682148 24.180694212982143 0 0 0
37283 2 12 0.1432233948591172 8.136814214856395 7.9796424143869205 27.09826570380461 0 0 0
37297 2 11 0.111630533554712 8.5798842732838 3.9772967129409715 24.84957968660171 0 0 0
37272 2 12 0.1310826687977008 9.795670535208643 5.361978485722993 25.90481146723822 0 0 0
37303 2 7 -0.1762070473912347 8.444081255672028 5.340058921671616 29.228507651531817 0 0 0
37295 2 9 -0.6756453315128516 7.509308430214864 3.0119602817597 25.130400870878603 0 0 0
24474 2 12 0.1248580805776985 12.766547771187877 0.27088631618855097 21.448127374538686 0 0 0
45259 2 12 0.1447124229115954 10.144589055875215 6.452512023032253 23.79048153997665 0 0 0
45290 2 12 0.1082724478825537 13.726099100968007 5.309979142018932 23.21918925924501 0 0 0
37281 2 12 0.1062298913375557 9.13664741608931 5.7167557582191195 31.190550605021013 0 0 0
37271 2 12 0.116224763130735 9.415618110181091 3.3476799217959594 24.518988065508886 0 0 0
37298 2 11 -0.003935112625969321 8.949211216065605 4.713718328867277 26.181791376896005 0 0 0
48768 2 12 0.1171461637492859 8.69977338417175 0.5035645130152784 22.617553896962526 0 1 0
45293 2 11 -0.2013125919456322 11.619906313215038 5.151457879303606 22.96567531237547 0 0 0
37304 2 7 -0.1314784796109382 8.804261714630274 6.103872054284048 30.31879136285158 0 0 0
37279 2 12 0.1082833934182285 10.123215696556617 10.09257359185697 30.652535871755624 0 0 0
15669 2 12 0.1263979136598036 13.834827507198604 10.18519492805456 31.042450533264628 0 0 0
45260 2 13 -0.2173238772015594 9.081834866292459 5.201397102048764 22.5649437141113 0 0 0
37306 2 7 -0.1219278113450345 8.621323608653915 8.158747709463379 29.126126954303942 0 0 0
37273 2 12 0.1446643222133313 9.343441670569751 3.979000906463557 26.90687790132639 0 0 0
37305 2 7 -0.00152685524027277 8.909600843984611 7.5061309556521545 30.32383656476203 0 0 0
45286 2 12 0.1122861875882039 11.916361892574887 8.652725414503431 21.350101870362185 0 0 0
37296 2 11 -0.1363728803951799 8.130593061604387 4.9130671529807834 23.639580333518694 0 0 0
45263 2 12 0.1401147927575602 14.182317699373503 9.009557087060356 22.14421164697595 0 0 0
37277 2 12 0.1191790665176289 8.293388737671926 10.389429257138502 31.19246353442891 0 0 0
45289 2 12 0.1380438787562706 12.73456148532425 6.393417099280705 24.237754762358183 0 0 0
45284 2 11 0.02279117336704741 10.335028070703778 6.003292313639022 22.821342787581838 0 0 0
37280 2 12 0.156467689309929 8.440077652136367 4.3292225882999595 29.248728060661104 0 0 0
45265 2 11 -0.2355690169762929 14.324500994914915 8.080587520799865 22.687751533179974 0 0 0
45280 2 12 0.1112571708168015 11.744612165266883 4.5619106520817105 22.010221457662976 0 0 0
45291 2 11 -0.06584477368815222 13.135412538770325 7.159703835156171 22.296185399601093 0 0 0
45262 2 12 0.1075988501483042 14.280643930007177 8.303746246224339 23.791174480659283 0 0 0
45292 2 11 -0.2041606141044014 12.842789509665447 5.982130575254095 23.25213367846611 0 0 0
37308 2 7 0.2602823432089214 8.228802785158413 6.02522338219647 28.025523269187513 0 0 0
33229 2 11 -0.04906395014991074 11.758027492125226 1.2678910533722547 25.876087954289623 0 0 0
33202 2 12 0.1506268948674067 11.741947185870005 0.6645748539686324 24.93588976761798 0 0 0
37301 2 11 -0.3489253799510192 9.339332450121583 9.871758407392175 31.43602093964156 0 0 0
45288 2 11 -0.207288239739336 11.772006777694894 7.945768088463862 22.179891926739444 0 0 0
37270 2 12 0.154641873783574 7.8558668466476105 5.883108110479634 24.084369203052667 0 0 0
37267 2 12 0.1089349136137369 11.751906600276612 8.278380345913734 30.526510041053932 0 0 0
37307 2 7 -0.1697608378587078 8.334631968568383 7.389348151657558 27.976788069950892 0 0 0
37299 2 9 -0.561781801169178 7.886816753485887 5.490717800346886 26.792795561354794 0 0 0
37282 2 12 0.1379442353965423 8.577689312521642 9.155145762379972 29.003738821246717 0 0 0
33204 2 12 0.1192395072490644 13.193184994702953 2.265965418031052 27.193159512059314 0 0 0
45285 2 12 0.1083743792554082 11.575693584906208 8.483942734434418 23.11005383341296 0 0 0
33228 2 9 -0.4893086794739787 11.712218923262114 2.6618332752446054 25.783817803189674 0 0 0
45287 2 11 -0.2152515450254937 10.507184518853716 7.0703839573205505 21.75037503178422 0 0 0
37329 5 12 0.1522414639564326 3.8332529428203417 6.523733137000541 36.291330674157905 0 0 0
44607 2 12 0.1661524250311051 3.056539581798636 3.1877440340170042 35.22630287936664 0 0 0
44609 2 11 -0.2398108619925467 2.5465291595741633 2.231563356116596 35.51484791699538 0 0 0
44626 2 12 0.1167920530293525 5.464733980366731 2.088164376282185 39.28023363893232 0 0 0
44627 2 12 0.1259473578315989 3.671825372342614 2.413743949633669 39.582195376374735 0 0 0
44630 2 12 0.1464964317391026 4.408402591311117 3.2441450040093067 37.33369299291745 0 0 0
44631 2 11 -0.2133061421402458 4.447982183468299 1.811926713751175 38.951565695699536 0 0 0
44632 2 11 -0.1964591717486319 4.171001014293793 2.178392665046624 37.49065695038319 0 0 0
44635 2 11 -0.06147044343527589 2.6874131032185824 1.8939897554508454 37.09000235403263 0 0 0
37348 5 9 -0.541853975418176 2.1619922894293646 7.010979296363688 38.10919232521877 0 0 0
37352 5 7 -0.1764149526665061 4.070497227093592 7.365966059155704 36.76008637812102 0 0 0
37357 5 7 0.2597444412376843 3.1908092470939295 7.816304079727109 37.762640340492354 0 0 0
37356 5 7 -0.1768452931221021 3.4168556536325254 8.975870728862109 38.47600495397786 0 0 0
37353 5 7 -0.130492635657906 5.339913791458423 8.03057108520404 36.656795991831 0 0 0
22431 2 12 0.1613533978325636 3.9743925645340115 6.266013952653949 39.767060798900616 0 0 0
22454 2 11 -0.3487511082418749 4.494851077149115 5.6225894246962485 40.452289247857394 0 0 0
44629 2 12 0.1536352239732335 4.80646014545962 1.571742883849125 36.80408086293138 0 0 0
37354 5 7 0.0003869045489318999 5.692493861318448 9.110947409198644 37.5516518610048 0 0 0
44605 2 12 0.1026516767177485 2.063004404061502 2.53388534337351 37.688180225577874 0 0 0
22430 2 12 0.1301188371208623 4.529026587437297 4.620759748876875 40.070638188508006 0 0 0
10960 2 12 0.1643404297551336 2.487684377936771 7.364075286160216 33.938612112706465 0 0 0
37330 5 12 0.1122855926918469 5.970973158330859 7.665038963384469 35.9680580013337 0 0 0
44617 2 12 0.1448125512988037 1.9684410197766413 2.995795417155513 33.031168695266345 0 0 0
44606 2 12 0.1209949398522307 3.14386532392423 1.44076549547204 35.00176489356042 0 0 0
35142 5 11 -0.02248649818593492 6.2713215772168445 4.42875610641868 33.7222552006207 0 0 0
35141 5 11 0.06944299901287798 5.014190602236143 4.185299363770552 32.866163247554816 0 0 0
10985 2 11 -0.004937886147426431 2.0573689795029666 7.660538669094037 32.943283210378695 0 0 0
37332 5 12 0.139917698660025 2.716560478346283 9.350594325375306 39.132682005525446 0 0 0
22432 2 12 0.1331188090549274 5.538735835567044 5.980105341148259 40.50019271520572 0 0 0
35139 5 9 -0.4954499947101236 3.880135341320552 4.968055312718939 33.21669701769471 0 0 0
44621 2 11 -0.1966355296719028 1.3287448271974889 2.187943314468124 33.30280206086411 0 0 0
35116 5 12 0.1266715757869756 6.36503344154243 5.448968709291586 34.05713676316383 0 0 0
37355 5 7 -0.1304567022609451 4.626947418765905 9.654870459654655 38.34392026499701 0 0 0
44623 2 12 0.1013346549086294 1.8977089079581477 1.349818789492063 32.99776651830013 0 0 0
44615 2 11 -0.06471150975741069 1.0788652295424292 2.135740411595969 34.85710709896756 0 0 0
35143 5 9 -0.5434108385367309 6.135529805526731 3.60425551771221 34.89791572031902 0 0 0
10957 2 12 0.1727166733907424 1.2849219561784062 5.180088287162309 33.53281789344618 0 0 0
10986 2 9 -0.5374446842969572 2.2320869046026024 9.080679400693883 32.79185832747566 0 0 0
35127 5 12 0.1313813425997132 6.466638017151494 5.143078536347298 36.80132706875622 0 0 0
20462 2 12 0.1338041274658375 3.0915593252259166 1.2253956383904252 41.44075693419256 0 0 0
10995 2 7 0.2951711579954139 1.697571072012042 9.83686101455402 33.80718029062371 0 0 0
10994 2 7 -0.1548058857673679 2.460855280929871 10.049529673125575 34.983121279574874 0 0 0
10970 2 12 0.1534134529239243 3.345896065401367 9.548169549644792 35.08806630822191 0 0 0
22420 2 12 0.1548225398153476 1.518200572064673 6.09521799681204 40.312511797721925 0 0 0
22445 2 7 -0.1061598695754783 1.4797589548051202 5.282356421652889 40.93964870548854 0 0 0
10990 2 7 -0.1396298747932588 0.5126323134814191 10.533710690471443 33.54702400510978 0 0 0
18013 2 12 0.1319460370749399 6.458796640705345 0.4892601053228274 40.38782443774094 0 0 0
20489 2 11 -0.1422997618319961 3.888015097959336 0.6008986278451093 41.74169422631979 0 0 0
37322 5 12 0.139305282225604 1.2748881970245227 6.910243968056223 36.24060763942588 0 0 0
37347 5 11 -0.01192213125511893 0.986051413015376 7.206527568371902 37.26775857386355 0 0 0
35117 5 12 0.09012964345965817 7.172938269537222 4.059104863925468 33.12549563802496 0 0 0
37275 2 12 0.119913314987722 7.116504038033014 8.714654083911478 32.2007256592766 0 0 0
10984 2 11 0.1002460754127268 0.6207248460775099 7.051568036040892 32.84970374852767 0 0 0
18025 2 12 0.1244401414146739 6.932901470346667 0.08767683718400696 35.39480783645204 0 0 0
22434 2 12 0.1272375489879105 4.590870421059836 8.307345404692262 41.020305658262714 0 0 0
37351 5 11 0.03370002094721836 7.082886663045795 9.726120279261501 37.62524880769763 0 0 0
44608 2 12 0.09804793001788462 0.6932959476929111 1.091209407159488 35.08226667808304 0 0 0
22446 2 7 -0.1557406506923986 0.2288377227024796 4.539175483195056 41.04337745682511 1 0 0
44612 2 12 0.1414965268544524 0.877421032825298 4.218936028310145 35.423018052647144 0 0 0
37320 5 12 0.1167703523212418 0.0895452768579491 5.211744793601978 37.77050196093217 0 0 0
10983 2 11 -0.1585912044021221 0.7339070360433313 5.508364329727354 32.67835139063288 0 0 0
37331 5 12 0.137318477818283 4.745469751072437 10.591752562101247 38.83962748750405 0 0 0
44619 2 11 -0.195819779659743 0.25724417340368366 3.31722341148425 35.3699999869901 0 0 0
35113 5 12 0.1033093926084522 4.767988015739807 6.335352060638555 32.181315133169704 0 0 0
37321 5 12 0.1552321260499053 0.5739353249099286 8.200776239881655 37.204181219998205 0 0 0
18026 2 12 0.1403626540813695 6.920822614640438 0.4647237421828279 37.81625987924747 0 0 0
35151 5 7 -0.1734717022595481 7.320135816352168 4.609400425869994 36.646141656929444 0 0 0
22455 2 11 0.032598217575706 3.8184745258713355 5.766057304144031 41.867948347291424 0 0 0
44636 2 11 -0.2106504537801599 2.2986520638091408 0.4254658233996243 37.43971545917485 0 0 0
44628 2 11 0.01613412896757069 4.155404384378226 0.3169223581283425 39.25693548050165 0 0 0
35115 5 12 0.1053467091595419 4.616202176736494 3.165612501480286 32.835866095691124 0 0 0
44634 2 12 0.08768386089180887 1.2667876446080375 0.18124017807607207 37.241658140380274 0 0 0
22444 2 7 -0.002997913588671504 2.5380431094109244 4.843934701451211 41.78968709420127 0 0 0
10958 2 12 0.1454602365861913 0.08663177653437792 7.462574236262983 32.07617622731846 1 0 0
22433 2 12 0.1495463372542246 3.5819059731026504 10.408844578641638 41.718161483378076 0 0 0
44624 2 12 0.1107980057703029 1.889944863361659 0.4269675432463788 39.569919056332765 0 0 0
35152 5 7 0.2528349133336588 7.273971295851418 3.5730153194986576 35.684869005624186 0 0 0
10967 2 12 0.1766719207340386 0.07353876715074664 10.428930109327519 32.65066155009797 1 0 0
10959 2 12 0.1300512591217178 2.627621403259439 7.199753488957671 32.17103208651923 0 0 0
35140 5 11 -0.1074704814671736 4.541432819665187 5.3352746148367745 32.02407850934951 0 0 0
22457 2 7 -0.1316329597479102 3.8594497034232056 8.325732020637858 41.80935493310261 0 0 0
41827 7 12 0.1303925313865826 0.7240779003634543 8.323169728590512 41.856468972465365 0 0 0
22447 2 7 0.2561446096497602 0.12839438266770656 3.3749554068571044 41.77184994996355 1 0 0
10956 2 12 0.1198068697824638 1.430251078524149 5.349686368103551 31.88998647804712 0 0 0
44637 2 11 -0.2160998160641168 2.6966673227462223 0.029787425670948203 38.9102470901505 0 1 0
44622 2 12 0.09625550749673087 0.043127694463843555 3.1832944761931246 36.41337853914097 1 0 0
37266 2 12 0.1160405472849962 9.761522293319166 6.947010237984282 33.89738908129242 0 0 0
15677 2 11 0.1004562334781519 14.43456161393501 8.469319980804725 37.05302074873208 0 0 0
37326 5 12 0.1255224762632293 8.249664665514093 7.921753023090601 37.29656599517987 0 0 0
51162 2 12 0.3118998281670521 10.632641345635845 1.0207695344667773 41.619204511193914 0 1 0
37340 5 7 -0.001106105330809217 7.496585806532401 9.968714028641985 39.02094483980658 0 0 0
37315 5 12 0.1213475000894485 7.517839462889551 7.8924566819292234 39.61843178845358 0 0 0
37339 5 7 -0.121953921404121 7.454294222484633 8.884004960087815 39.92844192909713 0 0 0
20390 2 9 -0.6616115738337327 11.426975993313208 0.7446998198623349 42.067006952286334 0 0 0
35110 5 12 0.1281633233889742 8.709731437304463 2.9693577056954052 39.809794143997536 0 0 0
15679 2 9 -0.5370692101513617 12.871501509123204 10.467776813561478 37.15156883309499 0 0 0
35109 5 12 0.1389902767525423 7.871506379547381 3.557749581197069 41.98639002347618 0 0 0
15675 2 9 -0.660301113207753 14.216108386424551 7.119309722561609 37.298554979895655 0 0 0
15684 2 7 -0.1718767233623582 12.299195298108625 10.488135553914244 34.81364083790051 0 0 0
37278 2 12 0.1163539789793177 9.724792133001271 10.358365037869948 32.364678627017206 0 0 0
37350 5 11 -0.3393742743677031 8.216033593838725 8.898277563261724 36.931756479590256 0 0 0
52965 2 12 0.2581752997160009 14.467729521148941 1.6629307916980836 41.28942468835656 0 0 0
37314 5 12 0.1482846309486845 7.439150916961363 8.269850529127895 41.87757234466566 0 0 0
37327 5 12 0.1494355294145918 8.07358165341535 8.768165422030398 35.847697153318286 0 0 0
37300 2 11 -0.3507284071406686 8.002296889682988 8.201906204552229 32.63510832018776 0 0 0
37291 2 7 0.001103451685395807 10.518284650491333 7.697887233667936 32.15269910855411 0 0 0
35125 5 12 0.123956410036357 10.449470371342423 2.3526376393994366 36.086536424138345 0 0 0
37276 2 12 0.1224102918934385 7.683655295893646 7.119524885103586 32.83805866273704 0 0 0
35146 5 11 0.03491766179130078 10.715109829972347 4.006010016199853 38.4468190046711 0 0 0
37293 2 7 -0.1655659754528255 12.9746388736579 7.2125005456175995 31.89060018795514 0 0 0
15655 2 12 0.1282981675195394 12.345860122207538 8.43648272679536 36.665341972058656 0 0 0
37287 2 11 -0.04016128589086524 14.389697666913081 4.725819610599709 33.06765800747847 0 0 0
15659 2 12 0.1314398246008301 11.545612507791205 9.802108211472113 34.91160764182088 0 0 0
37288 2 9 -0.544534200580443 14.181547741999957 6.00470326013835 33.687095389381 0 0 0
37290 2 7 -0.1245970162363182 10.613266216938692 7.033537394855901 33.3845844847348 0 0 0
35145 5 11 -0.3456921677488733 11.407735747512378 2.618934750507184 38.62738869237616 0 0 0
37328 5 12 0.1314847487352202 9.135835359223792 9.378481567964087 37.03266416096894 0 0 0
35119 5 12 0.1285309943778399 12.183770563558491 4.539566442401237 36.79142274020027 0 0 0
37338 5 7 -0.1649365341801231 7.4917394783740745 9.09891528008391 41.29690595933577 0 0 0
35148 5 7 -0.1257037000034735 9.616612026547251 2.973998366767309 36.31798467904501 0 0 0
53786 2 12 0.316504469071795 14.02276024487749 6.688466981643013 36.41873202220099 0 0 0
35126 5 12 0.1148980637877103 8.378375476712936 5.508188463843645 38.18499826000607 0 0 0
35136 5 7 -0.1112948335038077 10.58984133433734 5.724299109388845 40.38866702725891 0 0 0
37289 2 7 -0.1791879587862494 11.842058399305746 6.5223782027816775 33.93273642202133 0 0 0
35147 5 7 -0.1737512006143895 8.471076815226535 2.82795366444028 35.50553526516819 0 0 0
37263 2 12 0.09713562496434201 13.486948286806722 4.248131257509821 33.07667302128715 0 0 0
35134 5 7 -0.1212129689256385 9.163228259672149 3.7212888165289604 40.34648201880836 0 0 0
35118 5 12 0.1271594749061707 12.629702325637957 5.073180663313666 38.302123873014125 0 0 0
35150 5 7 -0.125408114493992 8.470443487974086 4.775226915100981 37.46504768436817 0 0 0
37294 2 7 0.257288351702229 13.046887852785698 6.601078387821092 33.165007534716224 0 0 0
35135 5 7 -0.0047062782684738 10.22620097078744 4.48542399654762 39.78499515992137 0 0 0
35120 5 12 0.1624241935913243 11.319540362355959 6.015563969667063 37.65057275591378 0 0 0
37343 5 7 0.2599732796059504 7.831096354726107 10.344908793898629 41.827485861605176 0 0 0
37265 2 12 0.1232969376038235 11.731536947153712 6.181746550936079 34.883770112347335 0 0 0
35123 5 12 0.1201322260169793 11.946624988085714 2.261128266897437 37.72479286608729 0 0 0
35137 5 7 -0.1558884850437816 9.969707017171597 6.061383827312378 41.641179512561806 0 0 0
35121 5 12 0.1521574462174425 12.10725969221327 2.658890083730396 39.44256139000853 0 0 0
35133 5 7 -0.1741298756719314 8.630097318952618 4.083660382864242 41.63742146365203 0 0 0
35144 5 11 -0.3448337253456383 11.719897704687162 4.953849565642827 37.72225371962767 0 0 0
15654 2 12 0.10718687623447 12.760224347462175 8.906560114408418 38.36599538886686 0 0 0
35149 5 7 0.0003530567537120468 9.602985834515902 3.870741613068462 37.37771809451732 0 0 0
15678 2 11 -0.03154853081476232 12.983574984176112 9.070691973952876 37.30086414468887 0 0 0
35111 5 12 0.1543056163863002 11.3170439128332 6.388106492434966 39.96521470642472 0 0 0
37274 2 12 0.112227921826505 8.178464452076474 8.76641371556181 33.586875468561345 0 0 0
35122 5 12 0.1569252154393388 10.679298747572107 1.8827099047650564 38.87822213030281 0 0 0
35124 5 12 0.143820542161507 8.497285701934235 2.1296709073230295 34.74117060947839 0 0 0
37358 2 12 0.1959014962591973 14.062097425824085 0.9555501249957596 35.125839920910344 0 0 0
18017 2 12 0.1214928605502802 9.549715928133285 0.1740712613043073 33.45680046216524 0 0 0
37260 2 12 0.1333872858463369 14.308016573793413 2.115163179279037 33.06997727508495 0 0 0
35112 5 12 0.1723534703051908 10.216417355139697 6.8827586934783325 42.12972508450517 0 0 0
15658 2 12 0.1130114518495322 11.998442218386055 10.561070112437676 32.68545058312507 0 0 0
51161 2 12 0.3174527199804414 13.738396457121082 5.9645421933190885 42.045392492269535 0 0 0
20495 2 11 0.03637340874661622 4.569829182679774 1.4356519652661728 50.29553251425244 0 0 0
20498 2 7 0.007777444999935234 4.653677650943152 1.1751093610415189 48.81943514398148 0 0 0
20499 2 7 -0.1206456210506687 4.520998184669753 2.24692123411827 47.905963312122424 0 0 0
22429 2 12 0.1311243056567465 4.548968167199217 4.982901627459044 43.892745346787954 0 0 0
22435 2 12 0.1470388234904605 2.361801265767377 6.343305869152686 44.11677471890503 0 0 0
55159 5 12 0.1134594151969438 4.58629748497586 6.503182417594555 47.330144162399414 0 0 0
55136 5 12 0.1233268723519365 6.8432929119522266 7.525677748206435 47.59951018229553 0 0 0
55156 5 11 -0.2121550756325111 4.192567213217891 7.526265772072331 47.09232855130559 0 0 0
55160 5 12 0.1109132033486024 5.55589193796679 7.6277582943989595 49.87661603911766 0 0 0
55145 5 12 0.1393636298141608 3.2048475881854537 7.392504943558852 49.01536350394321 0 0 0
55149 5 12 0.130307553440984 3.3916544835007336 7.448327537445351 46.332082566775036 0 0 0
55150 5 12 0.1135212113600115 5.629810747252626 7.821462973271848 45.47081937021523 0 0 0
22459 2 7 -0.1175009290419706 2.729214573599322 7.239021917878256 43.63483256571405 0 0 0
55158 5 11 -0.2004357367622247 5.050022379721151 8.528765236153756 49.414323316387446 0 0 0
55153 5 11 -0.2165890261387432 6.080103748859902 9.291684039815008 48.53457822758383 0 0 0
22460 2 7 -0.1613099309734345 2.231613357302108 8.4707557140024 44.09681549079169 0 0 0
55152 5 11 -0.05218708402590246 3.7667100617783373 8.193719909145914 48.4709151627669 0 0 0
55151 5 11 -0.2085651213781798 5.271334329154075 8.346373982097754 46.38940655592279 0 0 0
55157 5 11 0.03388900828574484 6.520359019693851 8.516316998256237 47.25628155249527 0 0 0
20476 2 12 0.1303301151106558 4.36441406671477 2.8904833577795124 45.8798977541247 0 0 0
20500 2 7 -0.1640232348858116 4.616358590039347 2.134375231639885 46.491186506348264 0 0 0
20470 2 12 0.1281082720536634 3.558639130654289 3.4619113186976826 50.327564024733526 0 0 0
20494 2 11 -0.3458544766560015 4.427958925068318 2.9400686013827246 50.80934251210143 0 0 0
20484 2 7 0.005669213020563954 5.898329103992083 0.9697591055587814 50.87880554439016 0 0 0
55147 5 12 0.1630594683268927 4.891442660603961 9.285277293745484 46.08205843341377 0 0 0
10754 2 12 0.1371107446261838 1.5376746643227985 3.0874032931161364 48.82159412063061 0 0 0
20475 2 12 0.1114398651623867 4.365147285214355 3.21456465111647 48.20613934861028 0 0 0
22453 2 11 -0.3465812905844501 4.900422807978925 5.166885424312244 42.83951365574076 0 0 0
20471 2 12 0.1177466466651371 4.269516496766398 3.0415815157513695 51.926457586173655 0 0 0
20472 2 12 0.1185327100205433 5.299857804194715 3.5125010820054485 50.518369754305716 0 0 0
22428 2 12 0.1657584956065038 5.764123419248186 5.846970074311274 42.96052627747893 0 0 0
39970 15 12 0.1291512922296888 6.898159540438378 5.214755936314523 51.682161754195974 0 0 0
22436 2 12 0.1457761364376825 1.7475193165413332 8.60086972261636 45.0213907810364 0 0 0
20469 2 12 0.1305382027481764 2.4102085422934074 0.9520412323461889 50.3082763407942 0 1 0
55146 5 11 -0.2362848457902358 2.7402161156325726 9.33274820679423 48.33479751334005 0 0 0
22419 2 12 0.1164751570983538 3.1206693596514214 3.3695202943132543 43.13780667043787 0 0 0
55155 5 12 0.1038635284358551 6.939282997530182 9.508452951965355 49.17279633428027 0 0 0
10753 2 12 0.1159458290270289 0.7981351204670792 1.8999778612779208 46.80808752206973 0 0 0
20468 2 12 0.1570662661003091 3.11096896359726 0.9331445524427778 51.88053997212415 0 0 0
20493 2 11 -0.3448729214916466 3.3081726599690757 0.6340149742131669 50.83913509724077 0 0 0
22427 2 12 0.1321650890114738 5.25836671204361 4.326023602784126 42.45371338005527 0 0 0
10778 2 11 -0.01839576219306372 0.6362854087522596 3.393423494628562 48.407224408418074 0 0 0
10779 2 9 -0.557439790891855 0.9203212436781693 4.558565877729466 47.64464263294642 0 0 0
37313 5 12 0.1303239482478653 6.319085986982108 9.592016136981982 44.02649940310057 0 0 0
35106 5 12 0.104435803181256 7.033166213022125 6.229393847060207 45.493997802999004 0 0 0
55167 5 12 0.1497204568820105 1.069796807067068 7.575936344799362 49.79591529526117 0 0 0
22418 2 12 0.1401919519554604 1.0510474605048234 2.0264616709977497 42.9829290738646 0 0 0
20501 2 7 0.2669279046020629 4.891620863315435 0.8410636822817952 45.98813594824238 0 0 0
55144 5 12 0.1194445740807082 2.01123963116229 8.951908089676376 47.488011050463626 0 0 0
22461 2 7 0.2615517042114163 2.5109348677082495 9.62698809304549 43.353882949134466 0 0 0
10777 2 11 0.1063957137118726 0.08645682835037807 2.1227197454450026 47.584717219689814 0 0 0
37480 2 9 -0.5234230146265031 2.1826220036781874 6.195617702586398 51.4294656956012 0 0 0
55172 5 11 -0.05513317370745354 1.8234478845874433 9.694941428670479 49.5782548469837 0 0 0
22458 2 7 -0.003847049851935747 3.442378313042312 7.124137497995211 42.4178421553897 0 0 0
55169 5 11 -0.2040142542582394 0.6849372581710248 8.60241036486251 49.714070812160244 1 0 0
22443 2 7 -0.1266172753508101 2.3757017860248353 3.6313498038677556 42.4812366074684 0 0 0
10775 2 9 -0.6684837562703234 0.17040413703897572 1.0726676013908325 48.575329411423 0 0 0
55148 5 12 0.1748317673722436 5.711654893614132 10.303220563578325 48.30341472345284 0 0 0
55154 5 12 0.1265857749509054 4.805027750609249 9.191874820075071 50.253967072719476 0 0 0
55142 5 12 0.1407322397737162 2.4963487595898837 9.858628677648843 50.44060394922105 0 0 0
37457 2 12 0.1020845283675117 4.124797614158935 5.52733169115151 52.09243829968328 0 0 0
37458 2 12 0.1086052943117821 1.7302410755547546 4.58110157850049 52.51522903058453 0 0 0
10759 2 12 0.1730319482681306 0.11841759268814739 5.335475990219554 45.231480768498336 1 0 0
50542 2 12 0.2998660791886569 0.03268215551451776 0.2137800014387236 48.110290996970264 0 1 0
55143 5 12 0.1399992743878486 3.138380269689763 10.244540103369728 47.90189615156333 0 0 0
55166 5 12 0.1274912436020314 0.11646763534808989 8.619879038964218 48.76906218969474 1 0 0
37481 2 11 -0.07365518851120932 3.3010701488954903 6.231756103999941 52.32266694747827 0 0 0
55164 5 12 0.1695794887799794 0.3899481670382245 8.817801200209653 51.848245852779634 1 0 0
20491 2 11 -0.0239470856215141 3.4129936657808093 0.05876842319191919 44.28757094595189 0 1 0
22442 2 7 -0.1655353190718327 1.1813479819293642 2.8833847257254805 42.505552503382496 0 0 0
20485 2 7 -0.119771724865648 5.946632470282624 0.07243341804547859 52.02586168337109 0 0 0
20466 2 12 0.1178819774661708 2.8129985264917337 0.981969475602064 44.294268307035914 0 0 0
37456 2 12 0.1169569086160552 3.547934294818705 7.225464764599287 52.63742280212477 0 0 0
20459 2 12 0.1272961413372156 7.115702046066124 2.2850462443749993 49.73425215088219 0 0 0
20483 2 7 -0.1156291806867408 7.114508873961074 1.5195111671802775 50.38566718915065 0 0 0
20492 2 9 -0.5521508089869575 4.743429354737527 0.5385122203861846 44.629095118069436 0 0 0
22456 2 7 -0.1719813983791786 3.36274447544194 9.570461683249826 42.26928487390055 0 0 0
20463 2 12 0.1293245356799625 4.637670022683489 1.332083850976853 42.19213044494472 0 0 0
37336 5 11 -0.03158853732575805 6.6950694814547385 10.571615512575917 43.93248719833844 0 0 0
25075 5 12 0.1418494094854763 8.0508377857944 9.90380295828771 51.513221464693906 0 0 0
42187 2 11 -0.02734685882887401 14.36187993107247 5.645633757489072 44.68845580564908 0 0 0
20378 2 12 0.131309701870771 8.737470384183016 0.21792048881964426 47.34065881825769 0 0 0
51175 2 11 -0.06295343363373776 14.699277811477694 2.1767134681333 50.899074463008134 0 0 0
55137 5 13 -0.215989875515479 7.697865232944482 8.927536461429943 46.433762980274736 0 0 0
35105 5 12 0.1464788873745969 8.08540174425561 8.15387110879933 44.3527118909976 0 0 0
42206 2 7 -0.1163050016670119 12.251934602041139 9.883034057367865 50.6923635664539 0 0 0
37309 5 12 0.1404496737119866 9.020267049884596 10.526957856359694 45.956134494937224 0 0 0
42164 2 12 0.1175829810768651 14.63127209635837 4.744697680206533 45.14051233450213 0 0 0
20481 2 9 -0.5345958728114566 9.56825644959359 0.1923308951459676 52.69804157171954 0 0 0
42161 2 12 0.1844329745103195 11.887046331839647 4.284459559824757 42.65012835614137 0 0 0
51194 2 12 0.1029907674622672 10.718781697234222 3.290546491162482 49.22300910927506 0 0 0
35128 5 9 -0.6649456560400029 8.538084757127885 6.067407569935805 46.992604648736375 0 0 0
42184 2 9 -0.6635193889267137 13.063004908921426 6.309255087810447 42.71920887655396 0 0 0
51186 2 12 0.1143649715300522 13.891468650368623 2.1957037285394922 45.49367502843 0 0 0
42162 2 12 0.1416464395691152 12.248174968430606 5.8216221949463955 44.51792152342902 0 0 0
51165 2 12 0.1013424309374654 12.331365398732412 1.4258493891356272 48.997598707684375 0 0 0
42201 2 11 -0.3490273720716524 11.335397322272504 6.056145917916314 51.118473132703286 0 0 0
42185 2 11 -0.1458985151635977 12.554068943224927 4.032550501008928 43.5131795649611 0 0 0
51169 2 11 -0.2336267888413695 13.373766665649313 2.8426079913777444 50.29096282361825 0 0 0
51189 2 12 0.133664826736312 14.324717408842977 3.40504292634728 47.61702165452935 0 0 0
51193 2 12 0.1356293322850017 11.968511485401168 4.449166480934534 48.5086424270564 0 0 0
35130 5 11 0.1072264410295809 8.09633942346507 6.448951298369376 45.66183240202637 0 0 0
51167 2 12 0.1216766996672455 13.584475930118638 3.9311037651706653 50.35567971499882 0 0 0
51192 2 11 -0.2017899686037278 13.788625447144573 2.4742796461380023 47.65514147525452 0 0 0
20391 2 11 -0.1274043120442618 10.71371116554253 2.268240649769022 43.95119191365225 0 0 0
42168 2 12 0.1317446909648376 11.935496969510547 7.882081949802843 45.80235321826417 0 0 0
51166 2 12 0.1071547334359739 12.570970690586641 2.6875286135725327 51.0031986873126 0 0 0
42179 2 12 0.1122343319005929 12.281104736246304 5.629860458651705 51.377347316407345 0 0 0
20458 2 12 0.134058376596673 9.168218008759029 1.4366819989964519 50.53688960043418 0 0 0
42176 2 12 0.1420197438490196 9.333333097967444 7.229923389300197 49.78086847496784 0 0 0
20364 2 12 0.1387949602000616 10.222293976314974 2.780100043775855 43.10085403354854 0 0 0
51190 2 12 0.09450904388212479 14.432203193543492 1.6880778808816936 47.88628792895808 0 0 0
20392 2 11 0.09683938272030455 11.212010456907933 0.8577294279734521 43.47431388327553 0 0 0
42204 2 7 -0.1235781899829239 12.502625865281848 8.489089435155885 52.6495343222438 0 0 0
35108 5 12 0.1271158638300263 9.851377692146963 5.745682553813405 44.58273493813288 0 0 0
37334 5 11 -0.1178724561915904 7.980800973253 10.362189412526606 46.273419931986915 0 0 0
20487 2 7 0.2606946998528288 8.374088670477738 0.2163742871083137 52.06642617026462 0 0 0
42193 2 7 -0.1820216475573369 12.335386621726235 7.5384501156349195 46.68902479989359 0 0 0
42160 2 12 0.1295271948116047 13.310749255791462 3.3398872696940103 43.115500391642826 0 0 0
39995 15 11 -0.3525944837686978 7.824166964104839 4.944924944510827 52.103839546077936 0 0 0
39969 15 12 0.1176769610661826 7.880145220568155 3.8521368000590908 51.91409442700526 0 0 0
42192 2 7 -0.1192379902113793 11.668012943085262 7.788329216025715 47.885721616409334 0 0 0
20365 2 12 0.1592730315134508 9.92914194299355 2.1122875366071363 44.782605436694034 0 0 0
42167 2 12 0.1403638788013048 10.769914762768517 8.291366735451035 47.896820095242575 0 0 0
42166 2 12 0.1229566656979976 14.030149322854337 6.431212973110891 49.96973944512265 0 0 0
35138 5 7 0.2568674458290608 8.986637198707099 5.280708273219003 42.21787154493996 0 0 0
55134 5 12 0.276223411411628 9.538310934545562 6.19191168352869 47.02802170746388 0 0 0
51191 2 11 -0.2142762086043831 13.198185968110417 2.1899895885143086 46.24603978527025 0 0 0
42182 2 12 0.1439150985086487 12.094442828988 9.955848864874893 49.635794778113535 0 0 0
42189 2 7 -0.1634095176555135 14.144639744929353 6.5018943947587164 47.77785905322101 0 0 0
51197 2 11 -0.209521883988322 11.005157849721286 2.96788736229957 47.11813507314054 0 0 0
35107 5 12 0.1477382127788899 8.54594033977539 4.52425841713443 44.869635015442945 0 0 0
39971 15 12 0.1171517678205843 8.648900097337135 5.380060509675141 51.49136711309925 0 0 0
42178 2 12 0.1201961099606665 10.790543011612586 5.365904593269285 50.451292072578816 0 0 0
51184 2 12 0.1556301337617957 10.648752567488536 1.8748182692032767 47.189186309429275 0 0 0
20366 2 12 0.1248195523076407 12.17535505369727 0.7897788248975068 43.97528637690619 0 0 0
42200 2 11 -0.3526985969640279 9.911845526149788 7.916699736522292 50.365538147302864 0 0 0
51187 2 12 0.1159651961900748 12.700074986365689 1.198530629319219 46.27846021087268 0 0 0
42175 2 12 0.125599111532979 9.788570878872312 8.883398674523821 49.911788171435035 0 0 0
51163 2 12 0.1628113118448976 12.390275617556782 4.240120028058136 46.14645619144259 0 0 0
51196 2 11 -0.2089722982155902 11.567361437633584 3.414010470165383 48.48697065617563 0 0 0
35131 5 11 -0.03983725295324825 8.768234187159116 5.534914429046268 44.57513807595455 0 0 0
42194 2 7 0.2473814601672691 13.61216674441386 6.959684352690224 46.61400043636029 0 0 0
42177 2 12 0.1267697733859814 10.823735584944604 6.083366953798165 52.03549929698946 0 0 0
35104 5 12 0.1447957209384177 9.455552421697563 8.083532766103893 45.46391795605543 0 0 0
20482 2 7 -0.162605885687761 8.284924430242945 1.1413036973673514 50.99638755683826 0 0 0
42202 2 11 0.03837287724412628 11.481989869187935 7.498596502179203 50.461090069431144 0 0 0
51195 2 11 -0.06701184545085911 12.746816501062812 2.467705826571646 48.919991312413785 0 0 0
51188 2 11 0.01683023506328076 12.053562970368091 3.207755251402286 45.99379043974092 0 0 0
35132 5 9 -0.5697313502805598 8.283251675241438 5.748716181310776 43.257413152669926 0 0 0
42205 2 7 -0.005529191868395849 12.078572222876549 8.624241582541385 51.322773711958796 0 0 0
42191 2 7 -0.001607399648408459 12.217919080083002 7.367645319978122 49.130692764034926 0 0 0
35129 5 11 -0.1200737530056212 8.38744158783069 7.950948369236665 45.39507687384628 0 0 0
51185 2 12 0.1373227620207002 10.090027717932342 3.596283455464529 46.90397288887352 0 0 0
51164 2 13 -0.2548735413712951 11.71901642069972 3.245248738158079 44.53235295205677 0 0 0
42190 2 7 -0.1250496469717354 13.528668375338206 6.716300530691944 49.04141476167934 0 0 0
42186 2 11 0.09367096601577427 13.03817450362121 5.458656103753279 43.86834794510708 0 0 0
42174 2 12 0.1137210456622352 9.531544135941836 8.096509112442439 51.34178773990482 0 0 0
42188 2 9 -0.5627641295545777 14.34871670653579 6.855198135207044 45.515909100706594 0 0 0
24882 2 12 0.1184292207054433 14.311524591054356 9.875218370698617 45.5738133244728 0 0 0
51177 2 12 0.1003757756359978 13.71723919875054 1.963031695493676 52.72190538727555 0 0 0
20424 2 12 0.1300626747484712 4.48436748906588 4.871862192824897 58.374608567116695 0 0 0
20447 2 7 -0.1818237227929367 5.533597321244845 4.881372365157421 58.43447369492843 0 0 0
22567 2 12 0.1287604837897161 4.555257441615094 3.8272011415734006 61.43881241680173 0 0 0
22568 2 12 0.1635895851952038 5.91829002534237 5.920146015792206 61.598585686383224 0 0 0
25512 2 12 0.1151201599188192 3.3417920168205795 2.6317678910440643 58.26840209738697 0 0 0
39983 15 9 -0.5194143996489067 3.4164569130242244 2.1472372636102652 55.27077013645749 0 0 0
39988 15 7 -0.1651242476350853 5.67975364748094 2.3800208039138173 54.83710232548471 0 0 0
39989 15 7 0.2520104253417975 4.488719402247824 3.019309258600329 55.08382992635888 0 0 0
39984 15 7 -0.1720036580274332 4.3946783146999495 4.3897796128668745 55.05393565475099 0 0 0
39985 15 7 -0.1298359870966374 5.522451221135565 5.177793962941539 54.71390999970218 0 0 0
25509 2 12 0.1276101481641186 1.5030522873855512 4.370192570716342 57.701268318412666 0 0 0
25537 2 11 0.08916902803961893 1.4027873498931291 2.899872265354757 59.26886845654559 0 0 0
22577 2 12 0.1550819988585233 3.42064660137931 1.808512295000415 61.60849330984471 0 0 0
25513 2 12 0.169169626669696 1.937297872978269 1.837632116413223 57.51554779127648 0 0 0
25538 2 11 -0.02841856693175707 2.448810522704454 2.0381454430487445 58.46058699815344 0 0 0
39986 15 7 -0.001307692458992501 6.709753976643348 4.507691870901563 54.33538064727213 0 0 0
20425 2 12 0.1219022959961415 5.737818468484677 2.8188600616056996 57.99441202888409 0 0 0
20443 2 9 -0.5536978213174278 5.529393770115404 7.140679986584136 59.1217327747376 0 0 0
20417 2 12 0.1344760527178262 3.996829293546295 8.336089093434055 58.34761200359268 0 0 0
39982 15 11 -0.01698999433182631 2.173101372629278 2.4379431172402577 54.55674806481658 0 0 0
25536 2 11 -0.05246049708488353 0.9765483260299358 4.217278329013464 58.690627103589364 0 0 0
20442 2 11 -0.02835602555208716 5.08400459703903 8.060856579679458 58.12550247745814 0 0 0
37466 2 12 0.1660788411841348 4.09936141257787 8.323488739233099 60.87460662157656 0 0 0
37464 2 12 0.133769566754936 1.6369271889744048 7.7630279638883755 56.381638679138796 0 0 0
25535 2 9 -0.4924637916590126 1.7402213303219074 4.190000341384353 59.85316797838553 0 0 0
39963 15 12 0.1491681782129639 5.787232402565504 1.3235923427697895 54.750819218556686 0 0 0
39958 15 12 0.1450962795924225 1.7384428852261458 3.3308712100581297 54.97980853372545 0 0 0
39960 15 12 0.1705550767561007 3.4753209708656776 4.808399337973371 55.24250972172352 0 0 0
39961 15 12 0.1128612515158309 5.4314957429321735 6.13054149230557 54.4987989397783 0 0 0
20448 2 7 -0.1218469136689072 6.243160469305635 3.671446267975486 58.18824719164545 0 0 0
20422 2 12 0.1428071344053558 6.671194897343282 1.1742554116803565 59.06459597783281 0 0 0
22592 2 7 -0.1370320763763719 4.886375918221833 4.116875003863522 62.322200613293745 0 0 0
20416 2 12 0.1042317792693457 5.093409445444232 7.567254902858859 57.07933531099529 0 0 0
22593 2 7 -0.1626720976560855 5.738860927799792 5.271246544147515 62.3626988233351 0 0 0
39987 15 7 -0.1240612350340877 6.799306076150566 3.0756723438938995 54.361417409151954 0 0 0
39981 15 11 0.07731927349414158 1.2379089738367912 1.2032110796577609 54.743255506448264 0 0 0
22579 2 12 0.1843645224768894 2.06590350168012 2.739549728441901 61.98484793581999 0 0 0
20452 2 7 0.255312505565351 6.2221490429869455 6.0529293560876 58.740780164805585 0 0 0
37489 2 7 -0.1654888639325065 0.7244994645281113 7.377889977638877 56.67463565635688 0 0 0
22601 2 11 -0.3328881683196027 2.7511590873049663 1.9650469239803359 62.38207808576598 0 0 0
37479 2 12 0.1519121359735047 1.6178734472715524 6.457428625738887 62.30405104445104 0 0 0
37492 2 11 -0.1595464269362856 3.72902623076985 9.337216847686687 61.01540022711506 0 0 0
37484 2 9 -0.5451740510601626 0.9211541650620403 5.724785297806875 54.962140044529605 0 0 0
37465 2 12 0.1303819451954649 2.7112020999329953 9.336156862735983 60.74305451248249 0 0 0
37460 2 12 0.1305315987254161 1.4163454864532639 7.399128821237435 53.72041518286219 0 0 0
37483 2 11 -0.01418569700401422 1.0661346971827474 6.396547579347546 53.646080877988105 0 0 0
25511 2 12 0.1582237283221684 0.786560383046209 2.4486958287353895 60.00251478585467 0 0 0
37490 2 7 0.2627033986683511 0.18220353394393718 6.391530473059477 55.92612030282322 0 0 0
37463 2 12 0.1298390072595637 0.6095264833473447 8.544068284002295 58.34954697030928 0 0 0
37488 2 7 -0.1078175200445273 0.12968408587791636 7.8572536579222225 57.84319040668106 0 0 0
37459 2 12 0.1264828972013198 0.11159379254323822 6.388433774533458 53.140368470484795 0 0 0
37503 2 7 -0.1633988408882925 0.8900168558935441 7.128775069307682 62.05497390572379 0 0 0
37504 2 7 0.2651895788488841 0.9485670906590599 8.255814197965009 62.816644302812826 0 0 0
37476 2 12 0.1164992229465773 0.13555882507323044 10.16297075536048 63.08390154637455 0 0 0
37499 2 7 -0.1785759866502181 0.057869962280427026 9.285476847582482 62.573345996281276 0 0 0
20413 2 12 0.1484100758568847 6.289040056607491 9.252721595296391 60.28323685087092 0 0 0
39959 15 12 0.1063383688198981 2.3582754919069893 2.4753794036498684 53.52204673582793 0 0 0
20423 2 12 0.1232888202225184 7.218627449572488 0.9873599571113828 57.32926197097864 0 0 0
20411 2 12 0.1253885384755868 7.354214104481978 2.9823380018313417 60.8987123511677 0 0 0
37493 2 11 0.1003435692162091 3.7007765493115996 9.59488471245025 62.56576146658888 0 0 0
37491 2 9 -0.6533480193441712 5.059124621967538 10.111511521840406 62.92049490169058 0 0 0
25065 5 12 0.1238693284105248 6.297986810586849 9.412520142796984 53.71840835592159 0 0 0
22578 2 12 0.1323004009272789 2.0543195373542567 1.139607416154244 62.53159282713016 0 0 0
47222 2 12 0.2833645266473261 5.562464336177874 10.137669365515768 56.28204345969515 0 0 0
20441 2 11 0.1159043783611107 5.878053862319226 9.346453637327764 58.186135224389844 0 0 0
37467 2 12 0.1351481722558853 2.9889100232971466 10.331400360555119 62.75750737503369 0 0 0
22581 2 12 0.116387772346705 5.673783614328824 0.9073512272860349 62.67885065761301 0 0 0
20439 2 9 -0.6608358413219153 5.218746029691981 10.265584495586197 57.204247585450375 0 0 0
25088 5 7 -0.1745052546079099 4.30108358848988 10.007858758072585 53.61380282162896 0 0 0
47224 2 13 -0.1782290905746241 4.425592921590838 10.281262155043022 60.114970595545394 0 0 0
37469 2 12 0.1281993052449422 3.780816977315628 7.508198605564865 63.26041114246853 0 0 0
39973 15 12 0.1187973700133643 6.851245452277378 7.1351285401854465 53.041275483665686 0 0 0
20440 2 11 -0.1198881640514924 5.82509543182884 9.980344357034825 59.63307649865454 0 0 0
39974 15 12 0.1124088115593062 7.274830906610192 7.360615721141708 54.58280829630745 0 0 0
25539 2 9 -0.5450128827056209 2.7941626205744923 0.838289801448779 59.19639968367284 0 0 0
20415 2 12 0.09944482955509197 6.959473057094671 8.996339665684015 57.95909658841101 0 0 0
47221 2 12 0.3231566069461162 5.706269752299545 9.519273558708546 62.7528782021682 0 0 0
25089 5 7 -0.1262277885510959 5.670110893502479 10.15612454995266 53.43190123558803 0 0 0
25064 5 12 0.1373066516047722 3.863562347395854 9.155184478908359 53.972108968580734 0 0 0
39979 15 9 -0.4517784266789787 0.0444571833047492 1.1611925031321997 55.530959483040206 0 0 0
39957 15 12 0.1334836036473568 1.7022791748695725 0.27852023897123723 54.39006413325613 0 0 0
37482 2 11 0.07448050602617251 1.9971106799231602 5.560076416123313 52.742090329133234 0 0 0
42181 2 12 0.1178316471366023 12.474754585019001 7.599704932296412 53.07003215950955 0 0 0
25105 5 7 -0.1255469592875123 9.316328277776948 10.06573661366665 54.319914103458366 0 0 0
40001 15 7 -0.131234830794462 10.056542329650055 4.017175674509718 53.74961184461823 0 0 0
39978 15 12 0.1346338381516819 11.99866007611579 3.202905042742387 53.779100709349194 0 0 0
20445 2 11 -0.3449208589439139 7.5560383226999885 1.0461211911662391 58.377785924810055 0 0 0
25069 5 12 0.1031722037290627 13.834408667350036 8.393453616200084 56.5912083468971 0 0 0
39977 15 12 0.1129726019339111 9.87377490897887 3.4568215486485303 52.92639418107558 0 0 0
44520 2 12 0.2846956816568927 11.455479316598405 0.3992572526289011 54.515126827480636 0 1 0
25081 5 12 0.1196018751422798 9.57232141269259 9.507126908538206 53.51370688700582 0 0 0
39972 15 12 0.1234455386830428 8.562547542026936 7.47956214846406 53.42505686468872 0 0 0
51171 2 12 0.1123488910399742 14.457488829724438 4.223014740958103 52.791507996952824 0 0 0
42203 2 7 -0.152704032267778 12.824449494838515 9.621882521271909 53.42673762555398 0 0 0
53705 2 12 0.1600427075477368 14.701005081637112 3.6343706514087293 61.51041265339978 0 0 0
39999 15 7 -0.1222484347830476 9.687066992048198 5.748635982022516 55.48790609038811 0 0 0
39962 15 12 0.135859439315194 7.644631030913463 2.515134289516667 54.138013840855905 0 0 0
53711 2 11 -0.2339787549295422 14.014411596302862 8.258726703073066 61.664969615190415 0 0 0
53738 2 11 -0.2034233121123492 14.037600909116039 6.073666005174201 62.88399087295897 0 0 0
20409 2 12 0.1792925967652955 11.83396255521775 1.5283368290062656 61.691810370331496 0 0 0
20436 2 7 -0.1183991656720025 8.298849182860518 2.642681859565312 61.019679596123275 0 0 0
53731 2 12 0.1246334455488527 14.6701571950728 5.779724760054682 60.25573619213202 0 0 0
53709 2 12 0.1124232678005557 14.192792790720759 8.544980277610042 60.55826120856802 0 0 0
13593 2 12 0.1809066591967187 14.592680339808501 1.5451753349600337 62.87561392653897 0 0 0
20437 2 7 -0.1706520400992023 8.777319527996054 2.5893589890607753 62.34615592660254 0 0 0
20427 2 12 0.1757922238020317 8.133711885054767 6.873374196826322 58.75954709876964 0 0 0
22584 2 9 -0.5086717416860668 10.485567858023366 6.7014454743124725 63.13013811424882 0 0 0
53717 2 11 -0.06558589700030412 14.310165546587546 9.620227989451644 62.40204199768017 0 0 0
20446 2 11 0.03237810792402471 8.462135610278308 2.252043313183051 58.52749501894533 0 0 0
20435 2 7 -0.0009851004832981715 9.076210024675438 2.2577025867989047 59.907829700982155 0 0 0
25082 5 12 0.1439032333771595 10.530254844089743 8.786267495940008 55.469534541494134 0 0 0
20420 2 12 0.1525044990583466 10.361784402822947 2.8139438671406998 57.56252804027712 0 0 0
20433 2 7 -0.155616601447352 10.901449475882869 1.8448174814959373 61.55275449885772 0 0 0
25072 5 12 0.1280128556314367 11.691085083339885 9.896919389867225 59.44341483689057 0 0 0
39975 15 12 0.1518705569479837 11.235923186661564 5.884114701803509 56.82540236481285 0 0 0
20450 2 7 -0.1150829166539881 8.31798407819509 4.815093250991963 58.50277155008829 0 0 0
20434 2 7 -0.1190341147758492 10.399217740622694 1.847802643493861 60.23734560756518 0 0 0
53735 2 12 0.1552165113352318 13.089416985433974 5.8300422855261695 62.29330297710529 0 0 0
22564 2 12 0.1397671047663697 8.45354767700225 8.280982375921669 63.03554844127038 0 0 0
20438 2 7 0.2637544708713666 10.09173643195079 2.2179497829610653 62.62576069226477 0 0 0
40003 15 7 0.2540222825693386 11.767477575345676 4.617992429382005 55.309428924111515 0 0 0
25097 5 11 -0.0250127979682228 11.43605459999917 10.286705877128062 58.36027083997702 0 0 0
40000 15 7 -0.003263302013365064 9.195773681275327 5.053314864352065 54.30728482318525 0 0 0
53712 2 12 0.1321899860467847 11.533896931109455 10.179495365380147 61.92758877989907 0 0 0
20419 2 12 0.1429625837062252 8.968403327455901 2.684601945985953 56.45189356622109 0 0 0
42180 2 12 0.1567502485979879 13.176441839031881 9.507843524952223 54.363434574714745 0 0 0
22586 2 11 0.07828468179065413 9.232441464185433 6.285646043394016 62.621231368553616 0 0 0
13617 2 9 -0.6668532363065433 14.06032942370762 1.3853829606523718 60.711610221221825 0 0 0
39976 15 12 0.1276126290977206 9.145224412787801 6.309083666675603 56.09802331274864 0 0 0
25106 5 7 -0.1667281382001898 9.903015197860023 9.566448499109669 55.529452940713064 0 0 0
25096 5 11 0.07680952084589417 12.605218421440512 9.979945407266767 57.33091946246557 0 0 0
25094 5 9 -0.5119311458586551 13.911853854999901 9.964613729245706 57.90498992134639 0 0 0
53708 2 12 0.1513503149786623 12.981793929646523 7.958835364015071 61.771490640199644 0 0 0
25095 5 11 -0.06244380864639849 13.333085732751806 8.70381015403959 57.438012657336834 0 0 0
25107 5 7 0.2572344377645044 9.626812973106281 10.160306892512942 56.74484427941498 0 0 0
40002 15 7 -0.1676974364417047 11.3400618676095 3.8478420617253812 54.204105933441944 0 0 0
22562 2 12 0.1256068514566351 9.28537633065871 5.596446311845372 61.75831794440502 0 0 0
20410 2 12 0.141654406502595 11.029647784374587 1.5337174577621602 59.54218811198793 0 0 0
22587 2 11 -0.02443041270682579 8.106727701697348 7.292027478787352 62.73506039146012 0 0 0
53703 2 12 0.2868811615850637 13.729613589887425 1.350832034571381 59.759307477157925 0 0 0
25098 5 9 -0.5382492537052512 10.209952879120326 9.676228757047012 57.895599458089244 0 0 0
20421 2 12 0.1406436727505447 8.129170602888031 0.17511616051684475 58.723836400203346 0 0 0
22563 2 12 0.1518412625455371 7.7913756668473475 7.347133820593118 61.63523798517378 0 0 0
20449 2 7 0.001501093019267604 7.664104464196063 3.5888986369089677 58.40764202278197 0 0 0
25068 5 12 0.1225675921092823 12.96307564066929 8.019348283856122 58.21875303182627 0 0 0
39997 15 11 0.0343823574545228 7.838929629633004 5.352807727323686 53.674101320398734 0 0 0
20451 2 7 -0.1467524320531997 7.620859172765593 6.0294953331006464 58.69753562432821 0 0 0
39968 15 12 0.1308971376504666 13.041412497002524 2.5296587507554054 56.46671895454903 0 0 0
20444 2 11 -0.341070334501043 9.476855503386815 2.267988819535541 57.32712279697734 0 0 0
39994 15 9 -0.5339120137943864 13.120155630176138 4.475900560179111 55.61425613260787 0 0 0
39993 15 11 -0.0220679234301257 13.29146527440368 3.5296774194190195 56.69865481035061 0 0 0
39998 15 7 -0.1761214624434095 10.913642864173697 5.474109991026228 56.00369008162 0 0 0
20418 2 12 0.1526967522117167 9.789059232904561 1.220303535060092 57.026621061181615 0 0 0
20426 2 12 0.1425588695910462 9.340681164111716 4.792683093130349 58.46456871978367 0 0 0
39967 15 12 0.1051014059657208 12.907608073976398 4.001951387628373 57.59281271378277 0 0 0
39996 15 11 -0.3478691930944711 7.680989654426105 6.924591821583927 53.71758001808429 0 0 0
20412 2 12 0.1395026972801442 8.246571466776409 2.993408291412306 63.09138863482921 0 0 0
14097 2 12 0.1160478580040536 2.730418139731783 5.957170830206008 71.68469026478813 0 0 0
14099 2 12 0.1341615367159447 4.205475823304495 6.94419529835538 71.95496528887689 0 0 0
14103 2 12 0.1388037989429094 3.314921466991246 2.2563511814061608 68.27788385473583 0 0 0
14104 2 12 0.1186484063779611 4.3399403706260715 4.078895750800354 69.33024679818823 0 0 0
14123 2 11 -0.3487861491404277 3.701947754932544 6.189597191128091 71.31629235274521 0 0 0
14125 2 11 0.03017785363390552 3.463713988807198 6.6288002050935875 69.84140453857886 0 0 0
14126 2 7 -0.1784181871602242 2.7616161806094524 3.1118843655382924 68.3516926950203 0 0 0
14127 2 7 -0.1235255095007279 3.3700650482184993 4.214778032268549 69.01660354846327 0 0 0
14128 2 7 -0.007012134111026342 2.728449036219396 5.479610759676821 69.20285756997998 0 0 0
22566 2 12 0.1209280749584819 5.241590681951716 3.289986831640834 65.6009285132874 0 0 0
14115 2 7 -0.1253684808683479 4.710468304613728 7.1514388983892605 67.68235248890196 0 0 0
14114 2 7 -0.002171122141804075 4.737278192719675 6.917184170866577 69.06420718639902 0 0 0
14090 2 12 0.1274389770633756 3.807617548350411 7.20644838174688 67.09565580604544 0 0 0
14113 2 7 -0.1273666014966596 6.013531173381311 6.971451623254015 69.63533761194611 0 0 0
14098 2 12 0.1287317058298749 4.234887122773728 5.255440291644492 71.41739311566592 0 0 0
14124 2 11 -0.3438402003542084 2.7114285832512377 7.989137223057448 69.88566398861293 0 0 0
14100 2 12 0.1433776613529111 2.4111074610288563 8.402548865326501 68.88894541453061 0 0 0
14091 2 12 0.1481030266381505 5.768075405013832 7.810948556941937 65.89584012554442 0 0 0
14116 2 7 -0.1800572131988333 5.831857725505971 7.53000859002117 66.89105601800895 0 0 0
35775 2 7 0.2607059563206655 5.888073410404989 0.8720278205607983 71.91862765743703 0 0 0
14102 2 12 0.1291204338231629 3.374973989897783 8.786048060632558 70.3577168929298 0 0 0
22589 2 7 -0.182987161566413 6.286094961123011 4.892289974785502 64.69371713952248 0 0 0
22590 2 7 -0.1228352486086435 5.416122160332562 3.7888169234017184 64.67624581858078 0 0 0
22600 2 11 -0.322656847983342 2.6057031458517548 3.1245660819460555 64.51466523054142 0 0 0
22574 2 12 0.16368839248796 3.0318893566333256 3.3418327328606647 65.51960261853891 0 0 0
22576 2 12 0.1879349810680778 1.7544478032610769 2.502572962240675 64.69170062729945 0 0 0
14129 2 7 -0.1259384189725891 1.420097685211023 5.602160367999408 68.64681854865655 0 0 0
14101 2 12 0.1387748866738052 1.829803711433487 7.8410457358900745 70.46253172056642 0 0 0
14131 2 7 0.2623789458360278 1.4270839273389342 3.2571247259527407 67.89629051473621 0 0 0
22605 2 7 0.001849747571379823 4.099006681402187 0.9844758430735082 64.18726039353697 0 0 0
14089 2 12 0.1364393520091587 6.105082938900302 6.8588349350575175 70.63554847008545 0 0 0
35774 2 7 -0.1683621947851356 4.968129103432706 1.89832736940188 72.28741837460596 0 0 0
35749 2 12 0.1285641133573447 4.827038089983051 2.735729387106851 71.69844851119775 0 0 0
14105 2 12 0.1173961069598022 0.9389095608943847 6.473589552117519 68.76128375563768 0 0 0
37468 2 12 0.1522430588992967 3.7642231411317586 8.767539701718034 64.44306907930171 0 0 0
14130 2 7 -0.1426102946726656 0.7807516983709047 4.4633540965946175 68.04977852736404 0 0 0
22565 2 12 0.1315542310517795 6.854771398372648 5.04496114283094 65.51008209610953 0 0 0
22575 2 12 0.16906253880904 2.2982133832558294 4.069656424193513 64.11141199500979 0 0 0
14122 2 9 -0.5610741022642586 0.9144867264959342 2.230972893258292 67.22417615866918 0 0 0
22606 2 7 -0.1291644301985088 3.613865181499655 0.2954701045668416 65.351087629235 0 0 0
22582 2 12 0.1205674693094864 2.874388272324948 0.747424500047019 65.94064653752794 0 0 0
37961 2 12 0.1350277345158326 1.701863945590754 9.659542191544462 66.81649925345351 0 0 0
37495 2 9 -0.5489915733885269 1.9284770279531784 8.422658896764762 63.831867618995474 0 0 0
37986 2 11 -0.345379051345413 0.7480607143643608 9.993562603878539 66.49342568449671 0 0 0
31442 2 12 0.140708424782066 7.306667402656604 10.01190004864826 73.52161011941904 0 0 0
22602 2 11 0.01702171815647861 3.603870099822699 2.3211377774502986 63.641990337856015 0 0 0
14095 2 12 0.1118367458280502 0.28999553561326424 0.9326485773992458 68.72939555201778 1 0 0
35769 2 9 -0.5474013640718082 6.699611476273966 0.918960432217075 70.81791424058146 0 0 0
37950 2 12 0.1530959571175032 0.469999323750147 9.648638462389918 73.62733996401587 0 0 0
14117 2 7 0.2566287867837201 7.057181996469359 7.631545202475814 67.52402153651312 0 0 0
14112 2 7 -0.1645530870622788 7.177775632700785 7.288582100563262 68.8621766807091 0 0 0
22588 2 9 -0.5337540041598675 7.0590328709152335 6.8642121225618205 63.6070690875549 0 0 0
37960 2 12 0.1272282039476829 0.6823400718706097 9.938652408435066 65.39377709854087 0 0 0
35748 2 12 0.1182145107176835 3.4922723653089167 2.457596866132979 73.51875742890104 0 0 0
35773 2 7 -0.1280090356442166 4.160461760583873 1.7573462268879867 73.43763165911155 0 0 0
44028 2 12 0.3035958441091688 0.2807787654237127 6.149481602085713 72.97873801488178 1 0 0
22591 2 7 0.00134964226933144 4.661708027744248 3.3640822632452902 63.49243011842979 0 0 0
42557 2 12 0.1396847597024136 0.10721448435395624 3.937428719090774 72.17647534696246 1 0 0
37494 2 11 -0.04141189675889539 3.2875240529205434 8.45575761841273 63.51386628967195 0 0 0
22604 2 7 -0.1299668625170474 5.23128067306929 0.4656416710446915 63.48523619752827 0 0 0
22594 2 7 0.2578434147315027 6.425972745134237 5.658133841276419 63.53939277644351 0 0 0
37962 2 12 0.162023927747403 0.004842089856957443 9.268977713567153 66.76243079471381 0 0 0
50596 2 12 0.1142166272712155 13.388479166166967 6.641002709378724 73.29491372479094 0 0 0
50615 2 12 0.1304806571772155 14.256085753389957 1.1755605399881712 72.50681541508673 0 0 0
11808 2 9 -0.5430150699493179 8.798953190714949 10.367849817377254 71.24421088032443 0 0 0
50592 2 12 0.1121781898616301 14.035345669397023 4.9187947301926656 72.05884031504878 0 0 0
49918 2 12 0.1313204202687589 13.213542954193054 4.288710760372248 66.12214398753893 0 0 0
20405 2 12 0.1359397384135527 7.658198093666572 2.041381140128428 66.85881504054849 0 0 0
33586 2 12 0.1264879572272712 13.708509645317571 0.3591598468503895 67.65206349632638 0 0 0
50604 2 12 0.1213935625599155 10.054727612768398 5.817258967782492 71.57931754858893 0 0 0
50591 2 12 0.1025630969972359 13.337016390808534 3.192963117249116 70.38729333375512 0 0 0
53727 2 12 0.1256462992316025 14.041425916653614 4.181734703595215 63.830386468227104 0 0 0
53736 2 12 0.1189993029749955 13.832450845985774 6.619992242123959 63.781833044752084 0 0 0
49895 2 12 0.1238433471280901 13.276400875958098 7.78300044010545 67.11690006077532 0 0 0
53723 2 11 -0.2059942283875379 14.132446132968779 9.693697789244007 63.952963771139665 0 0 0
14107 2 9 -0.6793180706377477 9.81587819504489 10.150419361092077 67.83554358409697 0 0 0
50617 2 11 -0.2037058759243649 13.868263478267608 0.5451794366883883 70.39064472893774 0 0 0
14085 2 12 0.1392359437286927 10.576478920222343 8.817190604959878 66.33771152757863 0 0 0
22561 2 12 0.148475058346477 10.47135810610442 4.773577730396908 63.77943379754234 0 0 0
49913 2 12 0.1169375121628212 10.185818300889874 5.1529460748910685 68.61398275211333 0 0 0
14087 2 12 0.128790476232023 7.633086882080388 9.827208278311412 66.1946955874049 0 0 0
53725 2 12 0.1217879378745033 14.697247120673557 10.5131760145893 64.38455395851427 0 0 0
53719 2 12 0.1002209226162913 14.693910931078355 8.803856394399386 64.31255585651246 0 0 0
33610 2 11 -0.1320347550000162 14.658347748005596 0.03450015638848036 67.28675853786253 0 0 0
35766 2 11 -0.1490982350184172 8.948481099968264 2.637969785730662 68.84878784925549 0 0 0
49920 2 11 -0.2060556657626268 11.923763703780871 3.255480815143207 67.56243950357405 0 0 0
53713 2 12 0.1602213675334748 12.13643742772289 8.876832372707069 64.14273734770397 0 0 0
20429 2 11 -0.1303542360054455 8.613367170566054 2.2688239179466647 66.31401941010954 0 0 0
49919 2 12 0.09988225265038214 13.985572876436713 4.024392057814533 67.6874156341033 0 0 0
50601 2 11 -0.05841666801317032 12.652353655147785 3.8365065064123516 73.40553678468504 0 0 0
11781 2 12 0.1374682815214409 12.647286371719288 8.472207996814921 71.93653665881075 0 0 0
31464 2 9 -0.6784894283332914 8.033640304197194 7.4021964743785675 73.05117456186177 0 0 0
50597 2 12 0.1162270141151832 11.818931424678498 5.908909183432484 71.32089885354603 0 0 0
14111 2 9 -0.5627232793299409 8.240553661438517 7.916532773509201 67.0054542870534 0 0 0
14086 2 12 0.1233660560871504 8.50804253858296 8.654437416084141 65.21561849487404 0 0 0
35765 2 9 -0.6531715604296092 10.114267096529058 0.6234520198234724 69.56118960471011 0 0 0
14088 2 12 0.1375101678700622 8.099323784100243 7.308702328204214 69.27633929873933 0 0 0
49893 2 13 -0.1983613244423222 9.494038839629317 2.7083810757267233 67.43455701289868 0 0 0
35743 2 12 0.1804530890305852 8.207259192655796 0.4726913311038685 68.84960138965893 0 0 0
49926 2 11 -0.2114801447719387 10.16558733168622 5.084409751136828 67.50804675223199 0 0 0
49922 2 12 0.1569616922020809 11.247625299097193 6.176034784604523 65.9853685473364 0 0 0
50621 2 11 -0.07032603381961028 14.045309193963439 2.9135696011079353 71.20324571764681 0 0 0
49898 2 11 -0.2320719517381784 13.818110535983788 6.76708093010145 67.24515526184103 0 0 0
20406 2 12 0.1165393048459479 8.177041169958517 0.7706670151800367 64.67224980573407 0 0 0
49892 2 12 0.1651215127107607 10.689522434686479 3.712808599611979 65.97063859209014 0 0 0
35741 2 12 0.1250385117662303 9.60785632342888 3.1920347203165336 69.51170131684222 0 0 0
11780 2 12 0.1300154462363532 12.061654216554954 9.748010416126178 72.90713042957546 0 0 0
50613 2 12 0.1222888886557985 13.010940508207899 0.800922099059367 69.68132405745779 0 0 0
49925 2 11 -0.200115782572211 11.241681925773456 6.114481868426329 67.09494435584955 0 0 0
49921 2 11 -0.2076343316019735 13.052603635536336 4.266040894558932 67.1684870541652 0 0 0
50586 2 13 -0.2100547405001276 10.810328025693682 8.063500317023136 73.01098934825755 0 0 0
20408 2 12 0.150086610041042 11.060638261813839 1.0426409809972481 65.5115762967302 0 0 0
14110 2 11 -0.03024856200821271 8.432879429079517 9.103158127361173 66.21006590663113 0 0 0
20404 2 12 0.1147072967277945 8.320574788817003 3.1195014648428323 65.69854397390526 0 0 0
50606 2 11 0.01607328382592045 11.165362002820169 6.619976603927692 73.35549792569631 0 0 0
20431 2 11 -0.02482523589683775 10.320641788397337 1.075684406112325 64.70375193592584 0 0 0
49896 2 12 0.1208385802518797 14.248217983562665 6.443624020901124 66.26276306776958 0 0 0
35742 2 12 0.123203919886285 7.983495865747074 3.0717344664745694 68.82466920868492 0 0 0
49917 2 11 0.0006403568864341814 10.574339693327262 3.7124806216833153 67.05128311066696 0 0 0
49914 2 12 0.1358182226686613 9.117405284793229 5.378755171428252 67.22198475643782 0 0 0
50595 2 11 -0.2347897607646487 13.888920947683918 3.906175200058541 72.40391357321761 0 0 0
35767 2 11 0.1209640942650087 8.802875269727895 1.1921425195979722 69.45623660897367 0 0 0
50609 2 12 0.1230039382424657 10.464910685872312 3.958374983566448 73.16786209754343 0 0 0
20407 2 12 0.1461047043408851 10.467758954538704 0.08294477044793218 64.18493079058653 0 0 0
50616 2 12 0.1594421895394787 12.59537042690113 1.4352921629768245 71.93157392390714 0 0 0
11782 2 12 0.1199259611748287 10.593917031908406 8.625749089903342 70.46513307294323 0 0 0
50583 2 12 0.3064233135436052 12.090729825769628 9.650315212336018 69.30971302075662 0 0 0
50603 2 12 0.1066585198749898 11.257002061994177 3.521544436239398 71.71095669240084 0 0 0
49894 2 12 0.1007751058562499 12.559852852536816 5.757906344279394 68.70863022286366 0 0 0
11806 2 11 0.1216662228392471 11.099890824081136 9.51409916620768 70.94636675068033 0 0 0
49891 2 12 0.3093176501253511 10.568709850436523 0.5621145622150907 68.66508334070248 0 0 0
50607 2 11 -0.2057954947689768 11.317352917379448 4.186259376850237 72.55670497556947 0 0 0
49924 2 11 -0.07007878335085245 12.63694036025971 5.711705806846325 67.60921152984352 0 0 0
20430 2 11 0.1097848460705031 8.941720556085956 0.972043608016883 65.46220251611754 0 0 0
49915 2 12 0.1193014637964445 12.117921316318071 2.2802626852606758 67.21046683804548 0 0 0
53700 2 12 0.3050865130985256 9.662097518748148 9.396657803046423 68.42732318520054 0 0 0
11805 2 11 -0.1240635835096242 11.745435670645547 8.9582036153595 72.22568032569205 0 0 0
14109 2 11 0.1118149783694908 9.836066949578093 9.652442732634388 66.52060379697154 0 0 0
53718 2 11 -0.2120970121539276 12.649934201084987 9.732542876796446 64.48456450537948 0 0 0
49916 2 12 0.1262596209571768 11.899901016581591 3.165991174644103 68.66232987277988 0 0 0
50602 2 11 -0.2061575849506963 11.048940031924783 5.68948711315701 72.14200849827311 0 0 0
50618 2 11 -0.2010731743826183 13.64687632492284 1.4179688094422698 71.61687257545879 0 0 0
11804 2 9 -0.6865086139582417 12.27550582622443 9.928863536974244 70.12922352828282 0 0 0
20432 2 9 -0.5482641621808992 10.57124587710361 2.259639734486316 63.92138208769943 0 0 0
35768 2 11 -0.02321605933505012 8.115330578272221 1.1500521214133534 70.8473813793738 0 0 0
49923 2 12 0.1381147172081922 11.085160163551897 7.10183507194381 67.52894268335935 0 0 0
35744 2 12 0.1337839862287788 8.322027086074328 2.0783315386343646 71.47283110267902 0 0 0
22560 2 12 0.1455953148824965 9.139783110460147 5.736560358712565 64.69311859339722 0 0 0
50584 2 12 0.3362577944631254 8.379236502864376 7.744487025575645 72.1752644942029 0 0 0
22585 2 11 -0.06218035273612985 9.839468996518155 5.648490750499172 63.86207845748984 0 0 0
35745 2 12 0.1667627756295532 8.519815094993302 0.28205544736289156 71.40631830414094 0 0 0
53720 2 12 0.1177938242260481 12.647407191126524 9.804281714229866 65.55654459005878 0 0 0
49906 2 12 0.1284887674036652 14.637729443964156 8.838690656149156 68.77160280938512 0 0 0
18942 2 12 0.1436762690785849 14.687847466412702 10.56826942951663 73.18699584465067 0 0 0
49897 2 12 0.0898818319361037 14.640061345083112 6.386812616131222 69.19461302899497 0 0 0
31438 2 12 0.1641734975822947 9.85404280169913 9.827922853170914 73.77809880898454 0 0 0
55371 2 12 0.1222717395675939 4.401517304512979 4.704247309562793 75.98537302033374 0 0 0
35786 2 7 0.00154796851827041 2.2948256284631197 1.5679245892747926 75.79627433690422 0 0 0
40344 2 7 -0.1037833408802268 5.854702655423047 2.369855961154625 81.84724366933067 0 0 0
55348 2 12 0.1158443336444283 3.3721514724962414 5.905300352138417 77.98545128688622 0 0 0
55374 2 11 -0.2117949218594352 4.960258841491781 5.573199511901208 75.75310134754058 0 0 0
55377 2 11 -0.06664659103683145 5.269428130235545 6.353947365788341 77.08807456054005 0 0 0
55351 2 11 -0.2330417813097536 3.926187315015732 6.798778423249371 77.7462618167064 0 0 0
55350 2 12 0.09085290281333337 4.406393156818805 7.138371882813743 79.80315591062059 0 0 0
55349 2 12 0.1180779003776229 3.3563073641139844 7.260539649560075 76.90241255368424 0 0 0
55357 2 11 -0.06414095540324485 3.918456769511613 7.746618479711601 79.03219943774228 0 0 0
55363 2 11 -0.2081556349962788 2.4600718922021634 8.121232313085605 79.40159206129746 0 0 0
55361 2 11 -0.2027264927944579 4.741794869845372 9.022649557778228 78.83915163578358 0 0 0
55354 2 12 0.1278211714619207 5.73669657364701 8.805085616028451 78.53293223745261 0 0 0
55365 2 12 0.1166020049588968 2.4491129882629328 8.55786167992304 80.37791127488582 0 0 0
55372 2 12 0.1052264074417111 4.343433480010314 6.234425363794861 75.09502292747425 0 0 0
55359 2 12 0.117237935613499 1.8761118402671835 7.175027554791535 79.5944103527408 0 0 0
55353 2 12 0.1429349246562381 1.4556275297988943 8.587567949362047 77.55643456093847 0 0 0
40317 2 12 0.1331684633105708 5.346422230532497 5.674477802208932 81.29166295428864 0 0 0
25388 2 9 -0.6508970705948531 1.906946752110312 3.1833948912293573 82.14718635782918 0 0 0
40345 2 7 -0.1453053465061099 6.125194583342334 1.2467752155948235 81.02778630673758 0 0 0
40320 2 12 0.1458301622203247 4.990231037352191 2.2391076372260486 82.48295506908697 0 0 0
35785 2 7 -0.1146946048199148 2.4062747519419916 2.486980354980119 76.93726535546496 0 0 0
35762 2 12 0.120852394856101 3.1744260168775673 2.5219275109106722 77.63290465712416 1 0 0
47304 2 12 0.3154735665081396 1.415348047971151 2.7948134946699357 81.39982999515924 0 0 0
35784 2 7 -0.1550412211475856 1.2471780399650045 3.244671099215538 77.38766750432629 1 0 0
55358 2 11 -0.2057558610990012 1.825027112504796 9.151296955471235 78.46834493992662 0 0 0
35787 2 7 -0.1201622844641635 1.188086810510911 1.8016561732369059 74.96560539261804 0 0 0
55375 2 12 0.1223151318038912 5.544734448532439 4.570813028028549 78.33329057131337 0 0 0
37946 2 12 0.123942412104382 2.138347073941935 9.850609979916882 75.55758581682618 0 0 0
18921 2 11 -0.1402058613186589 0.640708024176551 5.848691660716774 82.29797248830633 0 0 0
35761 2 12 0.150822967834257 1.2707029164580153 3.7528002022361022 78.25089715965873 1 0 0
35760 2 12 0.1723171870213281 4.909286549926323 1.1973418075486018 76.75790386662352 0 0 0
18897 2 12 0.1332891325216206 1.141183762599333 8.60156758043902 82.42263574644169 0 0 0
55352 2 12 0.1250531815008702 4.223503693241213 9.532051047868348 76.81471248525962 0 0 0
18895 2 12 0.1501847597808485 1.6450738517681196 5.3964139756951015 82.31820220844614 0 0 0
55360 2 12 0.13511312466078 0.8843393937620306 9.529822866854214 78.90073225945743 0 0 0
25390 2 11 0.1094658798476272 1.106357218861138 3.033242253228276 83.33331796053565 0 0 0
18894 2 12 0.1395291478805925 0.60282595702637 6.4411256784965145 81.40521880016618 0 0 0
55347 2 12 0.1182348027122093 5.840749126898341 7.246941472047044 76.76338318993929 0 0 0
35772 2 7 0.008262973292030969 4.168252585445771 0.5430898598380519 74.20098583475469 0 0 0
55364 2 12 0.1073390311799379 4.799425315806481 9.536230721151133 79.81496406676749 0 0 0
40340 2 11 0.03404993082862794 6.421950402895462 4.621115027436106 82.8786817316307 0 0 0
40339 2 11 -0.3505186000121182 5.138708679368185 5.353467035749349 82.30746488209284 0 0 0
55378 2 11 -0.2049167584858847 6.094790037817531 5.512259095775567 78.04533181219419 0 0 0
55373 2 11 -0.2197671769463265 6.247353412324922 4.925001678475551 75.18499804551695 0 0 0
18922 2 11 0.1073846298952206 0.3964112365072435 6.865416351280273 83.4523680733884 1 0 0
31441 2 12 0.1227390584577266 6.377558550682256 8.908354234623381 74.42089735722614 0 0 0
40468 2 12 0.1594628245553403 4.42033376691957 7.843092626118245 84.27054604477257 0 0 0
18923 2 11 -0.01595491565539809 0.30985771766028414 8.37129138094541 83.05808266826018 1 0 0
35783 2 11 0.02983680142484478 3.318523333385897 0.42399409342651523 75.49767964419287 0 0 0
40321 2 12 0.1795056673680989 5.408164663009188 0.4320637058154789 81.01219706263286 0 0 0
40315 2 12 0.1153013922963746 4.283754740044511 4.7338101677884366 82.23026477084935 0 0 0
55376 2 12 0.1024910546252406 6.2455704466738355 6.032843625322727 79.02886158601453 0 0 0
35789 2 7 0.2628422724005851 0.1131077985316915 3.3343836499733817 76.61603804793252 1 0 0
40316 2 12 0.1412115537491638 4.842506994374086 6.217332320851699 82.93086339680018 0 0 0
35788 2 7 -0.1646648291053405 0.1249291717723151 2.5769660765773303 75.4012333090655 0 0 0
55368 2 12 0.1181671367737141 6.071849528321679 4.45787068721073 74.24370714021912 0 0 0
55345 2 12 0.1384887078666416 6.514036931590273 3.2711711907794054 76.45005492549468 0 0 0
55356 2 11 -0.1995623400915865 4.112920082559603 10.004364136608649 77.8073976973956 0 0 0
35782 2 11 -0.3322462518918904 4.320385605339131 0.29243759132124986 76.66400424452097 0 0 0
35763 2 12 0.1237842972548601 1.1041576436759826 1.1928535780977325 74.12152356204749 0 0 0
25365 2 12 0.1420108975444258 2.0355234219307583 1.4528856988464975 84.03422892385836 0 0 0
25391 2 11 -0.03795594769338839 1.1271784168996846 1.5607766938470267 83.6666594864369 0 0 0
40343 2 7 -0.0050237160726805 6.7071555264100935 3.4815474114055975 81.96157676644648 0 0 0
40304 2 12 0.1136367816267541 6.7746044766187135 7.306381232297344 82.03999927333903 0 0 0
25364 2 12 0.122861818517833 1.627930486729664 3.6729827844952285 84.07762859227041 0 0 0
25366 2 12 0.1359036425380433 1.0172241019827386 0.8986638763399271 82.78190633176081 0 0 0
40491 2 7 -0.1212823247621726 4.541849081563782 9.863216988983451 83.6568422672771 0 0 0
55369 2 12 0.1574732076813671 6.8094928492071825 5.810637433252736 74.88142338192954 0 0 0
55370 2 11 0.06310756646687674 7.0803998015610015 4.1632126604977815 76.15811699775688 0 0 0
42783 2 9 -0.6755152928712435 7.3237588620571845 0.7132643570586505 76.16468951049045 0 0 0
31467 2 11 -0.0329302643119991 7.355655200309898 9.361492029804754 74.35361093785558 0 0 0
40346 2 7 0.2621397872478291 7.278705703371142 1.2242969281305949 80.27341720083294 0 0 0
40467 2 12 0.1201042806229624 4.583372249934993 9.728564592929152 82.66031415699653 0 0 0
18898 2 12 0.146877275484626 0.38459572382144813 8.983131929580821 83.91509153876368 1 0 0
55362 2 11 0.01753582999055011 2.6726792361619696 10.409843652262515 78.14511596253394 0 0 0
42587 2 9 -0.5008369030627533 0.1280354112599244 0.43745181952700507 80.3951152612243 1 0 0
40338 2 11 -0.3406329782347708 5.900465996951201 4.143706631237045 84.26636080376872 0 0 0
40313 2 12 0.1216975261955229 5.056951848408902 3.466717253955152 84.22346188228198 0 0 0
35753 2 12 0.1266379902655557 0.017525635175580055 5.954827835868317 76.57089128912297 1 0 0
42786 2 11 -0.03707142653223091 9.411684223457602 0.009052269401670393 75.03433193353591 0 1 0
40298 2 12 0.140820068448036 11.474890204081744 10.543710022230083 81.52476900069249 0 0 0
50594 2 12 0.127637437443077 12.513479337462863 2.8265427260751754 73.90823843360127 0 0 0
40330 2 7 -0.1108159143420611 8.787850968277105 5.277179763431425 83.68996227954355 0 0 0
27226 2 12 0.1261770406583368 13.949580025071066 1.2425183549151713 78.06531943182948 0 0 0
40300 2 12 0.1215032126263213 13.16842652364964 9.580482553623728 83.74984315460496 0 0 0
50585 2 12 0.1363693781049403 10.387383365061053 6.368816426171108 74.04494779363571 0 0 0
27224 2 12 0.1341100592498873 12.149885929218065 2.6138191641634743 79.38050293211855 0 0 0
40331 2 7 -0.1661983917114756 9.837282337926446 6.175427389922338 83.93503269571438 0 0 0
55293 2 12 0.1143451464192631 14.192581430650165 5.40437238958587 81.12264335992084 0 0 0
55296 2 11 -0.2116711240333984 14.398321268792897 4.8246958080885 82.02585227267087 0 0 0
31465 2 11 -0.14038184387521 9.940586606267821 8.76699945509185 73.99560729565215 0 0 0
42787 2 9 -0.548383014479972 10.435749956656327 0.33678658006064954 74.07854018253127 0 0 0
40322 2 9 -0.6700711623849823 13.862922684920381 9.194236223105362 81.82113360777228 0 0 0
18948 2 12 0.1219569432143544 14.646895247458945 8.569657584912479 78.91599745174746 0 0 0
40337 2 9 -0.5671917191362025 7.579939079627594 0.17290352566176379 79.49013140974094 0 0 0
40305 2 12 0.1266854535340222 8.850172347020907 4.356111912357782 84.1219300902873 0 0 0
27225 2 12 0.1105722462665491 11.498947155506944 1.0575848168024218 79.91245378625504 0 0 0
55346 2 13 -0.4438140680815393 8.306304333161668 3.6708113623497662 75.4831994616379 0 0 0
47345 2 12 0.2840399350210968 14.46368075470837 10.005178427961818 81.83436015771072 0 0 0
55294 2 12 0.1161696818958485 14.178572472550611 5.412292867597066 82.90567046053708 0 0 0
55344 2 12 0.3257709656847868 7.68744899299141 0.5619693949395125 77.08435120223383 0 0 0
50608 2 12 0.1036032221666799 11.962915484376344 4.800061395514287 75.35651608705174 0 0 0
50599 2 12 0.1052519459887735 12.656175091683282 7.1610725651723675 74.9513250003594 0 0 0
55297 2 11 -0.2184244088046247 13.597738285237737 3.515750910592738 81.9525747578681 0 0 0
42637 2 11 -0.1343352506691403 13.050800719867633 0.38361135280088554 81.82457420335102 0 0 0
40329 2 7 -0.001362137044440871 7.604869291902115 5.627777517055038 83.04464028603606 0 0 0
50600 2 11 -0.2182762710564413 12.622715387682351 6.442039398668058 74.04321666706527 0 0 0
55367 2 12 0.1265804862434582 7.942801887029907 4.286431615716671 78.078971593954 0 0 0
55264 2 13 -0.251307647002162 13.39606401254735 1.3590535876897853 80.67334650646659 0 0 0
55366 2 12 0.1123392377652467 8.067266513186464 5.782654043628915 77.07916281179871 0 0 0
42785 2 11 0.1162529437923901 8.400366300474932 1.1741671572086245 75.29012728271624 0 0 0
50605 2 11 -0.2103565892356417 12.736701929784408 4.932095838113575 74.5449506473364 0 0 0
42758 2 12 0.1329432203996279 10.105455471727339 2.607456668195073 75.45050933319199 0 0 0
55285 2 12 0.1081390873459137 12.59952721854875 3.7903752536404296 81.72838711743454 0 0 0
31468 2 9 -0.5544125114754321 7.490009455979259 10.050023955626262 75.57057402904735 0 0 0
55288 2 11 0.01504249825686604 14.2175654224169 2.547684358635068 80.86199884279513 0 0 0
55263 2 12 0.1104401158065462 14.260265415238841 3.0637180838345652 79.92945011017757 0 0 0
55262 2 12 0.2946855250177902 12.360574966611484 1.5340129490804568 76.34440832249331 0 0 0
42757 2 12 0.1208493367830732 9.233176175159864 2.454800360110896 76.92992134093153 0 0 0
40318 2 12 0.1257572249348077 8.922411734256354 2.6122857505445984 79.56109400537521 0 0 0
40341 2 7 -0.1773618542319747 8.084123442602117 2.427620219638585 80.15703415802535 0 0 0
42611 2 12 0.1289007747768087 12.567223475955903 0.9704274730413754 82.62296098547425 0 0 0
27252 2 11 0.1106255279691068 12.904548777700702 0.9643247305242647 78.18644627379999 0 0 0
55343 2 12 0.2123667808992645 8.902923019968577 4.484238330176174 75.17179333887722 0 0 0
40325 2 11 -0.01803059395537215 11.868202071363516 8.254663215389263 82.82343054530398 0 0 0
55379 2 11 -0.2264697674973292 7.415591418088 4.9873345095944845 77.42030602532593 0 0 0
40332 2 7 0.2615525032428471 9.72315162877677 7.516495621935691 83.52718402586521 0 0 0
42784 2 11 -0.09949633838998584 9.09559712549576 2.4755467864627945 75.8857656220052 0 0 0
31439 2 12 0.1119735955528506 10.317160624997838 8.66177816168348 74.99090453884351 0 0 0
31440 2 12 0.1147695522877239 8.39034919907168 7.637095401445319 74.9674963499982 0 0 0
40319 2 12 0.1187453819827701 8.364082335516978 4.3840004549747915 80.95967453397964 0 0 0
40301 2 12 0.1297806620770298 12.572698647263456 7.493079234615278 83.13391740209173 0 0 0
50598 2 12 0.1270748046728095 13.638735947647271 4.701600543847284 75.12691823759482 0 0 0
40326 2 9 -0.5561045713690541 10.70548419032468 8.439522919218826 83.77069567750975 0 0 0
42759 2 12 0.1642456134730214 7.858316945779007 1.4404094531805707 74.38617610777602 0 0 0
55284 2 12 0.1162100293920782 13.578680841532831 3.047101101399194 82.93109247165947 0 0 0
40327 2 7 -0.164009651544144 8.589622070461404 7.843102788546348 82.75794573476881 0 0 0
40303 2 12 0.144060269773669 8.653398580031517 8.8123626541461 82.46146558486484 0 0 0
27251 2 11 -0.1507494815750593 12.354174284444161 1.5585026004280973 79.54525341393433 0 0 0
40302 2 12 0.1357215603884833 11.585611079401376 8.03946239456463 81.85853247380653 0 0 0
40324 2 11 0.1133703899467019 12.769419011878403 9.503583709144197 82.73628176674298 0 0 0
31466 2 11 0.1153859731614972 8.405231662677817 8.247694048249874 74.09292304531171 0 0 0
27250 2 9 -0.6681679622721112 12.075560773667577 1.5850882920110727 77.24263147128909 0 0 0
40328 2 7 -0.1290767066558114 7.558899692396103 6.94505043403988 82.54862527095732 0 0 0
40342 2 7 -0.1298429548594226 7.752859351830514 3.554974390850949 81.00257751244699 0 0 0
18949 2 12 0.1422995515850861 14.490223409475991 7.648953111653865 77.38020984493163 0 0 0
40454 2 12 0.1274158755014676 6.02239614678592 6.890910414900156 89.78000277610386 0 0 0
40455 2 12 0.1408661111146177 4.367611229263055 7.099405071420794 89.1117575442683 0 0 0
40456 2 12 0.1250925730933571 5.123767948664236 5.375378525751705 87.42441631275152 0 0 0
40481 2 11 -0.1345663091959875 5.201435631371438 6.378794757987592 89.29277131659713 0 0 0
40482 2 11 0.1152769313510879 5.784748142180333 6.114093942934087 87.87961406412497 0 0 0
40504 2 12 0.1268699724868576 5.062608616167596 3.5137277745881663 91.1086819549515 0 0 0
40530 2 11 -0.1333566454769284 5.622930491363846 4.231933573623467 90.60435639193837 0 0 0
53906 2 12 0.10650207231855 2.7165897458066754 5.450654437410338 88.99693788573418 0 0 0
53907 2 13 -0.2528018352087405 4.63300618533751 5.1558901661556895 89.95993322478118 0 0 0
53917 2 12 0.111351686388293 3.039430327625647 3.7511513470927964 91.670549439998 0 0 0
53918 2 12 0.1141382734171107 3.9010148076592075 2.6612605707810406 89.00844882675077 0 0 0
53921 2 11 -0.2157778506051138 2.442207079718294 4.438877199430154 90.99223902185938 0 0 0
53923 2 11 -0.2098675145933651 3.177079829875524 3.3998238659872992 88.75780092597256 0 0 0
53925 2 12 0.1294773490800456 3.580788055405026 3.7719425991001176 87.75634895761283 0 0 0
53927 2 11 0.01531475745014775 3.200035815092313 4.683902166229456 89.6410914179987 0 0 0
40483 2 11 -0.0340554112158462 5.836818816025982 7.42261124089945 86.99583506960256 0 0 0
40484 2 9 -0.5430517828598423 4.501714180536428 7.988186083365505 86.82688483862232 0 0 0
40458 2 12 0.1378462167723399 6.487995712221782 8.127987794407133 87.43111413704901 0 0 0
23581 2 11 -0.347987335307267 2.517879288850076 8.889821533395557 92.53071277581027 0 0 0
53920 2 12 0.09859185182713157 2.304153472369691 5.418425943213437 91.5036792192226 0 0 0
53913 2 12 0.1078657716193158 2.6459449712029497 1.2305871622370714 90.86028186106088 0 0 0
23559 2 12 0.116526142594521 3.0622703179871125 7.974405302971525 92.58221890869581 0 0 0
23558 2 12 0.1334263117344046 3.210391261228371 9.70561916154355 92.39435038515654 0 0 0
40507 2 12 0.1062356306235466 5.369217289946878 6.42740517423458 92.35355916313117 0 0 0
53928 2 11 -0.2101409481273339 1.7431770102027782 2.826171512109434 88.58111929814204 0 0 0
53924 2 12 0.1162069122449402 1.9062940814762275 2.032625621616982 87.87206016577892 0 0 0
40493 2 7 0.2687526819170762 4.5109037757557005 9.032266374572691 85.9318366304492 0 0 0
53916 2 11 -0.233326423258352 1.5900407743775606 1.0610455699131613 90.60053229501655 0 0 0
23557 2 12 0.1215298589350602 1.8580672111507306 8.754219853067777 91.68220977209654 0 0 0
40503 2 12 0.1576067882366812 6.124694832397965 3.764364487203165 89.73341075095496 0 0 0
40532 2 11 -0.03121755635489848 6.244177292524307 5.80569562788557 92.64138222706389 0 0 0
53922 2 11 -0.05283495918278273 1.0679517113983263 2.387852771779574 89.89001841987665 0 0 0
53930 2 12 0.121820758044821 1.1202829676126511 3.496836838240685 88.03289481489199 0 0 0
35991 2 12 0.1696195838227284 5.625131241727304 9.87054750982257 89.72613267370595 0 0 0
52437 2 12 0.1121300475263481 3.4986523303989414 2.6881582435973144 94.32393093694535 0 0 0
40457 2 12 0.1391579091436913 6.281320131002143 7.07010418933487 86.05602987609805 0 0 0
40506 2 12 0.1229624323948892 5.949907072337045 5.096059168331557 93.41621892964135 0 0 0
23582 2 11 0.03362297731257017 1.8513639111524507 9.031671833333784 93.95600913400585 0 0 0
23585 2 7 0.001690560849782069 1.1654846244112052 10.397343546353637 93.959276753837 0 0 0
23547 2 12 0.1023803929715367 0.9066885011129043 6.677003800832441 92.61815842008049 0 0 0
25392 2 9 -0.5480881580309946 0.2337176107584008 1.2121417140704978 84.77018394649693 0 0 0
53926 2 11 -0.2089560396981835 1.0618022996968635 3.6937428074763234 90.85436296382655 0 0 0
23572 2 7 -0.1428466117689809 0.5271577728564812 6.809263582114529 93.53993423482865 0 0 0
53914 2 12 0.1387719312458011 1.0788555050323334 0.9247092371089733 91.52337446069073 0 0 0
40531 2 11 0.1091590115624194 6.695356242714142 4.911532821855774 91.44277130731061 0 0 0
40312 2 12 0.1479448969638368 5.6976999700808175 4.955939562644627 84.9220969373823 0 0 0
53929 2 12 0.112860293880221 0.26166296548426604 4.384292528596031 90.52086861571856 0 0 0
18920 2 9 -0.6633267118137695 1.439503176740474 6.793117766474927 84.41149370250207 0 0 0
40492 2 7 -0.1684698514494751 4.521694526016909 8.82001162614939 84.59849606832202 0 0 0
14196 2 12 0.1424664600231394 6.3158573645142 0.3122472868359921 89.79908530003883 0 0 0
53919 2 12 0.1261361243730268 0.7295565426143801 3.3812546858882793 91.82719641425531 0 0 0
40314 2 12 0.1447510026452253 6.683910651411321 3.500700161557943 84.72639322234264 0 0 0
14211 2 7 -0.1242468654140767 5.80818060008508 0.1001888370973928 86.80294093200996 0 0 0
23571 2 7 -0.004534601144377651 0.8330484446069923 7.922063756341185 94.3360022275022 0 0 0
40542 2 7 0.2560532538496935 7.165406512220605 7.80892542628966 93.69618395947298 0 0 0
52448 2 12 0.1232431362537458 6.110064474542155 1.4553637665703572 94.11322228904172 0 0 0
14186 2 12 0.1384344980312159 4.243698562943443 0.19708707397489067 85.45798983335357 0 0 0
47303 2 12 0.2867809392320548 1.1944647224460732 6.00613162825923 84.94980904535389 0 0 0
12037 21 12 0.1451112546039978 0.9514194385626298 10.0706617249991 86.70385820954303 1 0 0
23555 2 12 0.1412994847150304 3.9638750447525997 9.277120709311214 94.56506582966995 0 0 0
14195 2 12 0.1372521492632659 6.867622520184174 1.560132820111524 88.78345650705577 0 0 0
14221 2 11 -0.3444240857110544 7.24160289668248 0.7126048983928954 89.3219745019748 0 0 0
12048 21 12 0.1381646353187294 0.8707105504298885 8.584723356095068 89.2965839347897 0 0 0
52443 2 12 0.1049856055668013 3.6170279914058447 0.6590304711212073 93.31429328885957 0 0 0
40488 2 7 -0.1573894451561996 4.469575111125284 10.36425269925888 86.43525203953192 0 0 0
52450 2 11 -0.2058225524451659 3.6805591181280035 0.014508877949578891 94.20491750075014 0 1 0
40480 2 9 -0.6582330453255755 7.0779290581443295 5.427337489283173 87.98653973350491 0 0 0
53915 2 12 0.1308561658756672 0.08001681148076384 2.064586462726359 89.58541310966204 0 0 0
14187 2 12 0.1126456263079128 5.3623128895419985 0.719821263881128 87.4829993401601 0 0 0
40533 2 9 -0.5361302613339664 7.345762884899245 6.584417718514021 93.12084045986286 0 0 0
23580 2 11 -0.3450479956060621 3.0897595477511746 8.757463848283155 94.90492105095899 0 0 0
40465 2 12 0.170799821743172 4.361017317421408 10.443309685485506 87.44238581279463 0 0 0
27466 2 12 0.1144760810160958 13.757532031347742 0.1510831742171727 93.17753185476134 0 0 0
27465 2 12 0.1473050042591335 14.52558227222393 1.2493634883379752 91.12730016172601 0 0 0
40538 2 7 -0.1305589216114306 7.409196848778786 10.254458578593809 93.72062134779861 0 0 0
53298 2 12 0.1231082076204387 13.269992876398987 8.250713383422406 91.75002346311972 0 0 0
53321 2 12 0.1317972650479719 11.2867299140269 8.963659794972527 93.66819717045693 0 0 0
53319 2 12 0.1339611843551366 9.752739414989142 6.329615382633591 94.55333401570621 0 0 0
14220 2 9 -0.5542094992631589 13.240539137862667 1.4621503781823997 87.24079603834787 0 0 0
14191 2 12 0.1289308186829531 14.430578912849262 3.4663678263410977 86.7196093159332 0 0 0
53323 2 11 -0.1923611121803732 10.29947710546163 7.245320133224748 94.71405512096126 0 0 0
53326 2 12 0.1283994464493779 13.440161300126992 5.577276721408722 93.21499065911071 0 0 0
35987 2 12 0.1423674951472132 10.259037555178743 10.236108506430972 88.90087050353932 0 0 0
35988 2 12 0.1299690800899952 8.735107243207732 9.67409695064175 86.61903742261818 0 0 0
14197 2 12 0.1131585712655315 7.934261968941229 1.0346092656101524 90.0911869403972 0 0 0
40537 2 7 -0.1634452903105351 7.443681656568204 8.986250728531633 93.06877754484462 0 0 0
53324 2 11 -0.2020513104856775 10.814623605536967 7.9580108527354865 93.41498740235004 0 0 0
53328 2 11 -0.1999248294781619 12.912029040226228 6.338566838953193 93.7073030277051 0 0 0
53292 2 13 -0.4589463228629915 11.08900904689892 9.06669582050365 87.05176047164724 0 0 0
14226 2 7 0.001904359954184883 9.364154435038927 0.07819295129945046 88.06318348696313 0 1 0
36011 2 11 -0.09499606650147806 10.495414328452862 10.288493833941171 87.77495162063549 0 0 0
53303 2 12 0.1192160071177396 12.802904196252 9.491183964129425 89.11437728391816 0 0 0
53291 2 12 0.1043828322815916 12.434481427968786 7.484890098236236 86.82577178893584 0 0 0
53314 2 12 0.1136337597977093 12.409156755586647 5.479080208707781 88.62004506636127 0 0 0
53905 2 12 0.2913166289703669 7.4232448047861075 5.196675742208229 87.07492201509099 0 0 0
40505 2 12 0.1200688169572387 7.39884121298603 5.449360494831705 90.83094194537512 0 0 0
53310 2 12 0.1101771169630088 13.910641930224001 9.212229488579707 87.77516585427485 0 0 0
14225 2 7 -0.1194806892561391 9.625768056161279 1.1105843134239481 87.14176418113688 0 0 0
53311 2 11 -0.203205424963317 11.952118163014335 6.121530810311543 89.39374412375975 0 0 0
53302 2 12 0.1328650791039962 10.42210422870764 7.648322123241977 89.15379034310722 0 0 0
53301 2 11 -0.2293854549895292 12.463680431841997 7.704200942412394 91.39321627410874 0 0 0
53290 2 12 0.2562719316369413 11.550064657907129 9.33232389341314 86.17017285062069 0 0 0
53299 2 12 0.1230656920474531 11.704650613303803 8.328785206882953 91.08851570348166 0 0 0
53308 2 11 -0.2110149826591135 13.21520182153483 8.709622301255571 88.42657996889318 0 0 0
14201 2 12 0.1387930274901177 11.048929607966732 2.2572039966573336 86.20297068643511 0 0 0
53313 2 11 -0.2075808217643559 13.957705019736649 7.663173347841469 89.22484249084144 0 0 0
14224 2 7 -0.1607259018763167 10.942330637193951 1.5287212855149601 86.86230111183873 0 0 0
40529 2 9 -0.6552511842925076 7.484400727158445 3.8375282857334994 92.00039931377674 0 0 0
40514 2 12 0.169503687217702 7.700481679706008 8.913727552676052 92.13757951447214 0 0 0
53325 2 12 0.1478937010596367 13.66237363377706 7.107280582639659 93.87245379649633 0 0 0
53304 2 12 0.1091147236184424 11.252847859475924 5.585049780481706 90.0441511475561 0 0 0
53297 2 12 0.1021341906477197 11.283410692477476 6.209131266989734 92.41824439109494 0 0 0
53306 2 11 -0.2152533014126523 11.09851803848751 7.131581495810062 88.50098936564078 0 0 0
53327 2 11 -0.07278460341502913 11.867096209412512 7.031048470161469 92.73505954936634 0 0 0
53904 2 12 0.314797991033403 8.091883354680256 4.291218536230358 92.69663013702551 0 0 0
53312 2 11 0.06086390285443574 11.970855798687968 8.025513622579917 87.6471678737426 0 0 0
14202 2 12 0.1289912948838921 8.82462885873129 1.679335223122158 86.70846006606985 0 0 0
53300 2 12 0.1085086327517505 13.638495466216309 6.041178295278194 90.61046999155064 0 0 0
14219 2 11 -0.01874596926971489 13.99398670364084 0.8422726186579979 86.19702502070346 0 0 0
14194 2 12 0.1448841503874791 13.578498028511621 1.1450005318203293 85.20684814940529 0 0 0
53315 2 12 0.1092783409283061 14.42072305646985 7.003258153359286 88.54753004520768 0 0 0
53307 2 11 -0.0578198353603418 12.990062014766119 6.842719305621756 90.18725796421845 0 0 0
53305 2 12 0.1167522783901195 10.439390218582647 6.632293495114016 87.75700831311616 0 0 0
53322 2 12 0.1244113651941816 10.098317527537398 8.105250314479886 92.63757607955124 0 0 0
14229 2 7 0.2662513789670197 12.034391306755234 0.974879973521499 87.52008754038219 0 0 0
40306 2 12 0.135767990151885 10.649841792948589 5.838761888165998 84.44136215575239 0 0 0
36094 2 12 0.1671945811912203 5.1438377561818625 6.594865657105556 99.4227375944742 0 0 0
36120 2 11 -0.1632419818373672 4.369758494399986 7.145206312124842 99.93002865051592 0 0 0
52434 2 12 0.1614745908885803 2.080662208611607 4.943400104683658 98.64493119795894 0 0 0
52435 2 13 -0.233259375920347 3.1847309659973586 6.321294836323974 99.74417139823917 0 0 0
52457 2 12 0.1464149574834269 4.215469692220439 3.578935014671222 99.72064793663957 0 0 0
52458 2 12 0.1290233729709283 5.095340112340432 4.499813875347661 98.50983924070609 0 0 0
52459 2 11 0.02475532017781241 3.125606534963841 5.272668760724407 98.63437681950842 0 0 0
52462 2 11 -0.2184732120941681 4.122699809281366 4.02232915850308 98.69585165601586 0 0 0
52463 2 11 -0.2035996960476771 3.761696718664755 2.904356441483548 97.70469618865978 0 0 0
52468 2 11 -0.2135892148071797 3.262426992673095 5.806197998302701 97.11087061870786 0 0 0
36095 2 12 0.1391232906640111 4.351624929257949 8.395873031510522 98.10594980581095 0 0 0
36122 2 11 -0.02823710024242976 3.417333265521967 9.609664807643426 99.51598903424734 0 0 0
36119 2 9 -0.6185393367131903 5.829073703067194 9.003339140134031 99.52969535124545 0 0 0
36121 2 11 0.1136361288899853 4.4777570116759 8.533232402594205 99.21494696354294 0 0 0
52460 2 12 0.1378852143588073 2.736310337907667 2.4919580942553914 97.9715450202379 0 0 0
52455 2 12 0.1393063302836491 4.2940266336839885 6.157232722254173 96.97841190249414 0 0 0
52433 2 12 0.3045577176243616 6.1435761960834165 8.826223507335712 100.48283654390616 0 0 0
10207 2 7 -0.1200749469008843 1.3049603436753925 9.435977945578518 104.03837937996477 0 0 0
36093 2 12 0.1288492280841627 4.691079562567136 7.2049542729811975 100.93833519661275 0 0 0
36097 2 12 0.1283186328166204 2.4262537842202523 9.125096612864061 99.49547404185383 0 0 0
17160 2 9 -0.5685469637162027 1.9384247686297582 3.0175846549638163 100.68280164110465 0 0 0
52461 2 12 0.1117765367425446 4.553159579654626 2.1197548716169994 97.91025502770198 0 0 0
52466 2 11 -0.05850310719211715 3.8690797553298295 3.4362864542386804 96.2739894644011 0 0 0
17157 2 11 -0.1394472074606206 2.3114488111454925 6.146184912634521 100.99322133537433 0 0 0
17132 2 12 0.1378459340170433 3.763265611911393 4.689236288128385 101.6690720030574 0 0 0
17158 2 11 0.1216721190217496 2.7611692083002333 5.025157729907725 101.9451078882024 0 0 0
17169 2 7 0.2634372705914881 2.1345013002925977 1.675079180855734 100.7395852060967 0 0 0
17141 2 12 0.1408541886050774 3.5126486653320326 1.6090877234411431 102.22774872266079 0 0 0
17130 2 12 0.1390204990958201 2.292970674198794 7.061221270791751 101.58833889638142 0 0 0
27677 2 12 0.1332911174093299 5.971280484585489 5.110383472723585 103.34519809197857 0 0 0
17156 2 9 -0.653877921094808 2.8158340790917524 5.647925447275368 103.2105590981223 0 0 0
52456 2 12 0.1243764150245426 2.5849191745012643 6.70436407932227 96.96485094866433 0 0 0
17159 2 11 -0.01485503209565896 1.8336822263006138 3.7225741741262017 101.89910094970884 0 0 0
52467 2 11 -0.2050882208515071 2.9316860365168322 4.643846809289538 96.06949820547871 0 0 0
52436 2 12 0.1204348991919981 4.897131745236474 3.839799604457047 96.0482237732644 0 0 0
36096 2 12 0.1246330699447763 3.6557721447479543 10.045986208784488 100.51923910351397 0 0 0
10206 2 7 -0.1701385989740757 0.6053077541016686 8.46380221395002 103.34613573201997 0 0 0
27700 2 7 -0.1227389795263616 6.584518797137663 5.751412025926894 102.8848683484815 0 0 0
52464 2 12 0.1311361027879331 1.8585583992949406 4.332433483291821 96.07230012868662 0 0 0
17134 2 12 0.1303278913205062 1.7854471886300176 3.178530712922326 102.78057180330302 1 0 0
52432 2 12 0.3129295660355709 3.4926393786206713 5.313925876997409 103.78360536007186 0 0 0
23556 2 12 0.1454129181428083 2.8163758275955906 9.17708614720824 95.94431597397049 0 0 0
10183 2 12 0.1389866229550034 0.5374201863184634 7.534919544497122 103.84873188208208 0 0 0
45526 2 12 0.1496193810530371 6.630771695069439 2.597077845745335 104.23937884752922 0 0 0
17131 2 12 0.1439514653002349 1.2376788846412157 5.992059397961496 100.6970273581718 0 0 0
17164 2 7 -0.1602546437346026 3.1089137582282835 1.069955486523463 101.54769345985102 0 0 0
40540 2 7 -0.1196127560538049 6.742375703118579 9.153299418681513 95.74676904379793 0 0 0
40516 2 12 0.170157940280225 6.596469864095287 9.093751408114022 96.75416730337898 0 0 0
27673 2 12 0.1200160370675171 5.488247835697866 9.06121633011161 104.13949459843538 0 0 0
27674 2 12 0.1261608222624107 4.56956676097722 7.6925627150911815 103.83913811796992 0 0 0
27701 2 7 -0.002937507895650823 7.048966963738628 6.929933159585013 103.59462752952103 0 0 0
52454 2 12 0.1001903719006538 6.37834614311125 1.8074702634336082 95.77331738756847 0 0 0
27668 2 12 0.0820247126818124 7.108060701171218 5.218371132747251 98.71964264004518 0 0 0
27697 2 11 -0.3488649159146106 5.148819170334308 8.168424928997512 104.60728247637286 0 0 0
27698 2 11 0.03420067431289147 6.425124240984426 7.388803931006039 104.89386206383239 0 0 0
10184 2 12 0.1317186961244127 1.7219654654865504 9.129046457532736 104.92274168800394 0 0 0
27676 2 12 0.1268267713217832 6.83955195646162 4.4988160075198635 101.21538409764585 0 0 0
45527 2 12 0.1239336601292639 6.596672155564537 1.4041577931292033 102.92551332202858 0 0 0
23546 2 12 0.1330380108400255 0.3987682269525731 8.74629644843407 96.25325938109796 0 0 0
17133 2 12 0.1347060622181371 0.8600435481364775 4.229463573498252 101.92691474050528 0 0 0
10169 2 12 0.119934254159303 4.153156338543393 10.446421575124782 102.78925644608364 0 0 0
40517 2 12 0.1511279902747856 6.611430213043763 7.069985020503167 95.6047238768444 0 0 0
17168 2 7 -0.1610488136554898 1.2885573266364863 0.9156714235623895 99.87479005305231 0 0 0
33783 2 12 0.1299844240859725 3.775812091861336 0.5179726225199995 104.1921539128847 0 0 0
23570 2 7 -0.1223161932206042 0.19959209756825247 7.978160459768954 95.61343948614292 0 0 0
33805 2 9 -0.6897687986671639 3.970353615189474 2.4905196324917642 104.59629664638888 0 0 0
52440 2 11 -0.2412881668535872 3.43286613632494 2.3020483786550128 95.37044565249131 0 0 0
33807 2 11 0.1216483211423588 3.799459480865781 1.109347006194605 105.07641925409908 0 0 0
52452 2 11 -0.2110204844193016 5.852067695022125 1.1319883703422544 95.0878946347024 0 0 0
27699 2 7 -0.1767950782275109 7.119520360957827 5.419650596294503 101.62149680364618 0 0 0
10210 2 7 -0.175062482111834 0.24425408206791513 10.001755635507628 101.50842410799574 0 0 0
52439 2 12 0.1225568292106172 4.2630493530471965 0.5247545572906753 96.34198418418137 0 1 0
40541 2 7 -0.1708577224187891 6.817666279446737 7.905120695248006 95.03980020572158 0 0 0
45539 2 11 -0.2086369205791885 7.205389246042647 1.7515564218970336 103.76834408701026 0 0 0
52446 2 11 -0.05559750796017042 4.275352117091352 1.019119909111911 95.28285845579452 0 0 0
10211 2 7 0.2615529385274016 0.04825102654516703 8.766084410592951 102.11012123560249 0 0 0
17144 2 12 0.1571567882096686 0.44544762895448703 1.2565590999497345 99.40666567293825 0 0 0
45530 2 11 0.03190011317729642 7.3062855373900755 0.48423637144137804 104.6977794133952 0 0 0
52465 2 12 0.1057127688308992 3.0876615025477996 5.006430629984984 95.07872120580416 0 0 0
52438 2 12 0.1232292002695009 2.4094499757425516 2.014143497058832 95.5454253460443 0 0 0
40539 2 7 -0.007615412640177822 7.0814603109803125 10.37278485399623 95.08464979277339 0 0 0
27675 2 12 0.1327472005634177 4.510905310012696 8.467196850584576 105.42019493092693 0 0 0
33784 2 12 0.1091568697375559 1.7237641873479919 0.9527848504060712 104.94416389661299 0 0 0
45503 2 12 0.2799812911549471 3.7136021473404646 3.0907975697570156 105.4231985893801 0 0 0
32125 2 12 0.1318523458956637 0.0922472161124161 0.3394433154887435 96.37387653074511 1 0 0
23554 2 12 0.1290349040956503 3.354907007360276 7.731339266868481 94.94208645910264 0 0 0
45531 2 12 0.1273662711553776 10.22419524060488 0.5054838300068883 104.6954198780066 0 0 0
45514 2 12 0.1065498679557084 11.280505304083581 5.304253873154956 105.03243700475791 0 0 0
45509 2 12 0.1102244508528175 11.853085085634504 2.9664421625469255 104.35135173306205 0 0 0
40497 2 12 0.1364333682134933 13.19087137423567 9.42415212935 100.07398571838934 0 0 0
23459 2 12 0.1050005186172884 14.121412266913177 1.9761260779185448 104.22996247316144 0 0 0
27669 2 12 0.1096138017770931 7.929331998077969 6.775254706120408 98.28009216328623 0 0 0
53294 2 12 0.2797169448651893 13.559115659729784 6.745509623497159 98.18873480890055 0 0 0
23483 2 11 -0.351403355710346 14.163376989951075 0.960524941496214 103.96994371870797 0 0 0
45535 2 12 0.1078519818844221 8.906485688201595 1.7550022126591136 102.43121790235816 0 0 0
53320 2 11 0.005673881353300809 11.453338467270274 7.0315570807222585 95.73856737180513 0 0 0
53329 2 11 -0.2066684161387723 12.35263347885453 5.908914067718616 95.07697094059894 0 0 0
45507 2 12 0.1050638233977026 9.307450867991228 3.3784073478504872 104.9110329946417 0 0 0
27694 2 11 -0.03998810435839809 8.059915681898051 5.729490901123489 98.6670811135663 0 0 0
45513 2 12 0.104051024590008 13.68039459002507 3.5814139624387242 102.19301486127246 0 0 0
40518 2 9 -0.669127291289399 13.15752138663779 7.180152443425854 98.99825782164282 0 0 0
27691 2 9 -0.6322125429714629 8.246129341399802 5.016320416167735 96.4361699583286 0 0 0
40496 2 12 0.1218664124170101 12.888292128795701 8.81796006927269 97.69308498067828 0 0 0
45525 2 12 0.1462316024018426 11.44145032073886 5.378053124779557 100.98831206216283 0 0 0
53295 2 12 0.1160093770684381 12.018398844836625 7.914599219646261 95.80277668318416 0 0 0
45501 2 12 0.1193541344311823 13.481412033616953 6.60158810785884 102.19282095082342 0 0 0
45534 2 11 -0.2096452547282512 9.738582659332694 1.3593748732552984 105.23406093211973 0 0 0
40519 2 11 -0.1398032702164781 10.952432401333615 7.652438259712505 98.20839869582679 0 0 0
53318 2 12 0.1650228300636646 9.659758934064392 7.92779417977174 95.15558806733827 0 0 0
23461 2 12 0.1235127931813531 13.099535450008062 0.7658452847999463 103.67628777978149 0 0 0
45538 2 11 -0.20390048083738 8.533058335908844 2.3442601180334584 103.2547693676191 0 0 0
45537 2 11 -0.06510855669623805 9.691063956593982 2.5623345760413323 104.25234997102264 0 0 0
27693 2 11 0.1065346660249117 8.920739210831252 4.904681021844315 97.7156724687883 0 0 0
45508 2 12 0.1116247485304156 11.313155369725346 2.220054716165979 102.85687960514791 0 0 0
45519 2 12 0.09020754311752664 11.5092861937088 3.6725143354399554 101.05808996870375 0 0 0
53296 2 13 -0.1745164747226957 10.919644480935796 6.618119157808894 97.14478728468856 0 0 0
45523 2 11 -0.2113462142370917 11.774130138704658 4.518854996746825 101.66636008855954 0 0 0
45510 2 12 0.1085820805129488 9.988799056848979 4.902680093401667 102.92327961689844 0 0 0
45511 2 11 -0.2365363021051178 11.058303710834185 3.0043954317881556 103.60998846447683 0 0 0
53293 2 12 0.3494520179748853 8.59396353412883 4.3255051520741 95.86069670619551 0 0 0
45536 2 12 0.1145589852542381 8.273681803888547 3.300275276863073 102.82102262667603 0 0 0
45516 2 11 -0.1898173327791838 13.134950046339075 5.7039148359282486 104.03727418521892 0 0 0
53317 2 12 0.1312172027055278 13.157233201921073 5.584468529790897 95.70261807460074 0 0 0
45524 2 12 0.120538804816326 11.147826556181732 6.596127650065497 103.79346695018245 0 0 0
45520 2 12 0.1011133191815284 13.57879761292563 4.739730193458256 100.81517031614442 0 0 0
40521 2 11 -0.02926436804909371 12.259819472261977 9.377941107373074 99.59109601129124 0 0 0
27695 2 9 -0.5112273995998019 8.722930245745932 5.850373598923781 99.84365889396608 0 0 0
27666 2 12 0.09097045279805736 10.752011930741176 4.39971562959459 96.81368363422733 0 0 0
27704 2 7 0.255687363110168 7.996742820886053 6.311968935735576 100.93376960305945 0 0 0
45515 2 12 0.141594642371025 13.447123176161544 6.476847999282384 104.76848820439021 0 0 0
27702 2 7 -0.1330347830360327 7.902084486670005 7.828751059941417 102.8394557451429 0 0 0
27665 2 12 0.1416152352192262 11.051066353211475 4.902589346056159 98.3419988313698 0 0 0
27678 2 12 0.1212999991380331 8.233878550466168 8.735368422210236 103.1865392693089 0 0 0
40520 2 11 0.1080723356289238 12.372064812939014 8.284060693119091 98.55243001536263 0 0 0
27679 2 12 0.1438046835852658 9.132919634932216 8.08381859512909 101.13035911720007 0 0 0
40498 2 12 0.1197692975900631 11.591974433161205 9.052288052903513 100.3746666025098 0 0 0
45512 2 12 0.1445184481564891 13.529976910818856 4.747198364361044 104.41968860166057 0 0 0
45517 2 11 -0.05498709758156035 11.03246865801199 4.503356501154834 103.02064344161194 0 0 0
45522 2 11 0.00493387622488171 13.857611331725217 5.740947897570854 102.68166458108634 0 0 0
40494 2 12 0.1938955843797596 10.518976616188828 7.230669889787538 99.11077296021894 0 0 0
40495 2 12 0.1388257297059481 10.349013349289892 8.489160488629354 97.82468483399362 0 0 0
45518 2 11 -0.208613885240902 13.286036405250472 4.526932103153414 101.86753685564 0 0 0
27667 2 12 0.08267102209534917 8.915644424084793 3.90814262704726 98.09007129267356 0 0 0
27692 2 11 -0.1436427713742707 10.454144701157269 5.222443814232149 97.48253712827879 0 0 0
45521 2 11 -0.2148459692849854 11.570769408868525 5.603094297869894 103.99535553650085 0 0 0
27703 2 7 -0.1700085074886835 8.384491843013857 7.496523435514634 101.52970589363214 0 0 0
53316 2 12 0.1106690120894463 11.808508030294828 5.05336941131712 94.94249545241469 0 0 0
17215 16 7 0.001782397704122205 2.8955596164490633 5.001376073117603 112.14221714757609 0 0 0
17218 16 7 0.2623014408608532 2.629689665657062 7.135877937149644 110.22269052068356 0 0 0
19764 2 7 -0.1190676983563778 4.134307306041475 8.850150489831282 113.65197973735499 0 0 0
19765 2 7 -0.1618798236565632 3.2963558005247546 8.528920800824725 114.72714619215124 0 0 0
19741 2 12 0.1570308637189333 2.359242266126187 8.141287383871997 114.58593031292436 0 0 0
17209 16 9 -0.5316279523780434 2.633291333509426 8.105596264690544 109.29787712516018 0 0 0
17212 16 11 0.03269121046655327 2.925249709722251 3.9030329402169173 113.17732747792014 0 0 0
17193 16 12 0.1303473989554356 4.576166741359064 6.582331183120395 109.6543785610886 0 0 0
17217 16 7 -0.1786533348593682 3.8204277292099547 6.39916967850154 110.31379880124912 0 0 0
17216 16 7 -0.1335627127200252 3.963398389284767 5.351788182619412 111.29493563432494 0 0 0
17192 16 12 0.1078707544930184 4.849082343040869 4.770433077079401 111.27763570630083 0 0 0
17211 16 11 -0.3445345875771093 4.127230720318793 2.9833526815733418 113.17597449867105 0 0 0
19740 2 12 0.150774012059422 3.7722940172242314 8.631891857737918 112.67207174318109 0 0 0
17188 16 12 0.1209471034447295 4.217350434080295 2.4802275520828134 112.29282685360037 0 0 0
17177 16 12 0.1046029724460416 2.0230418691664163 2.4007248349545764 111.01684130741805 0 0 0
17208 16 11 -0.01763510292089616 2.20328864412047 7.856619212665649 107.96414248746181 0 0 0
17202 16 7 -0.1283595249924227 1.4172302840982676 2.309204696817518 111.78501120859322 0 0 0
17201 16 7 0.002991746243295045 1.6942299872954323 3.055889592242244 112.95988496592922 0 0 0
17214 16 7 -0.1133553249463524 1.6742156479083141 5.707688655462451 111.95702279968859 0 0 0
17213 16 7 -0.1553149727673889 1.5274049378245755 6.81352715568409 111.07497632102977 0 0 0
17183 16 12 0.1285371840132361 2.8800220883515166 7.140311079508791 107.42947631074406 0 0 0
27672 2 12 0.123544192691935 5.623990579710712 6.639262283490792 106.90383382851552 0 0 0
19763 2 7 -0.002080918500227049 5.500888508849078 9.27363002223972 113.75051864729733 0 0 0
17187 16 12 0.1349932631829169 3.968123232972341 2.1956314957214955 113.89628711981366 0 0 0
17189 16 12 0.1292478311892901 5.055182096255883 3.485616378040374 113.59090284847478 0 0 0
36303 6 12 0.1386925280402171 7.092273469608729 1.3067774934811476 115.28923233107948 0 0 0
33782 2 12 0.1336290501613403 5.5674689130595265 1.6072778309108409 106.3079943550796 0 0 0
19724 2 12 0.1286313742210215 5.979980004397997 9.250142634156205 109.73106486373692 0 0 0
17210 16 11 -0.3405252576214001 2.956370742452513 4.633485370194159 114.51132670208268 0 0 0
19732 2 12 0.1280796891283737 5.6370531748710055 7.519996982023731 111.83909440750323 0 0 0
17207 16 11 0.05294861290166555 0.7464349435997861 7.359613343437808 107.80629015884723 0 0 0
33806 2 11 -0.1241990799969521 5.019023578584482 0.6990044054581089 105.97224534832438 0 0 0
19760 2 11 0.03730133234412737 6.271535922400191 9.52237355153125 112.5053216091257 0 0 0
17200 16 7 -0.1261207935297274 0.6943050120159887 2.8844047051048816 114.0209053460578 0 0 0
17191 16 12 0.1469078793032753 0.8166973901953459 5.48463515430867 112.52579952405488 0 0 0
17190 16 12 0.1840786757987562 0.5998562941382328 7.358294029642299 110.9716772461648 0 0 0
33785 2 12 0.1173410498245153 2.227643028465756 1.5590638141218107 106.54680107826866 0 0 0
27686 2 7 -0.1299121759332308 7.207609226906749 9.645439637449725 106.08975869350476 0 0 0
17203 16 7 -0.1768168053102957 0.384294847635207 1.402019367108059 111.70470901613317 0 0 0
27696 2 11 -0.3556460914372199 5.922937915772321 6.313670456411087 105.89417709264124 0 0 0
19748 2 7 -0.1012778597993499 5.729127056928683 10.185488673240881 110.060971663619 0 0 0
17184 16 12 0.125465767181666 3.9173347322084133 5.200216796174594 114.67193999281102 0 0 0
19758 2 11 -0.3462236265604675 6.544706977172702 8.050748749036371 112.00102100416018 0 0 0
19733 2 12 0.1263109670728582 7.220285777408029 7.993658156495941 111.06792022407214 0 0 0
19734 2 12 0.146341554885299 7.132658712921579 7.448778211496818 112.67785052864969 0 0 0
19739 2 12 0.1066092228628822 6.985199328502431 9.666555767081322 115.27614141671587 0 0 0
17185 16 12 0.1362165310364612 2.205536617170659 5.467351635153667 114.59175575185135 0 0 0
19762 2 7 -0.1264495844611931 6.031839180092101 9.38888697074973 115.04640585676887 0 0 0
17176 16 12 0.1108473773185078 0.8020771826189648 3.4397519705675723 114.80302077674729 0 0 0
17186 16 12 0.1261205194984334 2.8351468065332854 3.947602764739991 115.3688104951114 0 0 0
27671 2 12 0.116856156820256 6.755942727421661 5.565511845834362 106.07191588715413 0 0 0
33808 2 11 -0.0417286182615207 2.406027788350105 0.8002127446771032 105.75759747307349 0 0 0
17182 16 12 0.1383139901549069 2.1665028126731176 8.852552359155421 107.4568950717292 0 0 0
17178 16 12 0.1207115453143944 0.14702591806335044 0.9002181463788571 110.83384288484854 1 0 0
27662 2 12 0.1158044895006379 6.33718765016457 10.078583564655492 105.96898281659429 0 0 0
17205 16 9 -0.5044637826874439 0.26420838501224964 7.587469638507578 106.45989754108372 0 0 0
19749 2 7 0.006351974953241813 5.76786272991087 10.546807670221883 111.46675635335683 0 0 0
54808 2 12 0.1243493191517016 6.570587121775932 0.5997768932469735 111.70900432469878 0 0 0
33781 2 12 0.1379113667457354 4.641634999853859 0.17353898489487263 106.93668216421405 0 0 0
54832 2 12 0.1137638262988051 4.032104030078485 0.7179982496720487 110.86726057833879 0 0 0
54827 2 12 0.1351841827457496 6.00301383433473 0.2854182181972458 109.46443487714468 0 0 0
32278 2 12 0.1145306873864015 2.3378987414070465 0.4356422326383674 115.8015020600257 0 0 0
17181 16 12 0.1256295994718953 0.039127899550759015 7.5761654073714935 108.50423819824243 0 0 0
17179 16 12 0.1038742026426906 1.3932366289080167 5.748031362224554 106.40654041865477 0 0 0
17206 16 11 -0.06620584021746521 0.43218449160838585 6.221294462486023 106.82430673568803 0 0 0
19766 2 7 0.2553939677045061 3.8221490848838235 8.71918475391407 115.99666541408375 0 0 0
27670 2 12 0.1494167053050245 5.096016669272851 5.7833488546814795 105.48824592214716 0 0 0
27664 2 12 0.1264840255579523 10.657814528552766 8.112533051727844 106.75856696595471 0 0 0
27683 2 11 -0.02898344669660602 11.171406265467652 10.349996517552508 108.71301497268942 0 0 0
54146 2 12 0.1422028509958979 11.877375495083964 7.307918910634698 115.62422029367613 0 0 0
19759 2 11 -0.3457266215601433 7.7461906307936 10.116908784488594 112.83456955985388 0 0 0
19737 2 12 0.1328353714434877 8.308568113185132 10.408597807827718 111.95238848840347 0 0 0
29873 2 12 0.1137316398543613 13.2527574001942 5.179120517325193 110.7375197022099 0 0 0
23467 2 11 -0.1496855435870458 9.094290169423008 0.5320102701873266 111.52399131183407 0 0 0
27688 2 7 -0.1320132242447184 8.683977761760152 7.821126737993195 106.09538751638985 0 0 0
27687 2 7 -0.006710481464301121 7.435109497876418 8.325002524681928 105.68967202027966 0 0 0
27663 2 12 0.1106061056284316 8.897629736823143 6.846146469256782 105.87309922415534 0 0 0
29899 2 11 -0.02354401343944076 13.339654634475247 5.909533396513328 111.53426771824242 0 0 0
27685 2 7 -0.1759681210412331 8.212590235544695 10.432559431135811 106.73687510574105 0 0 0
23443 2 12 0.1511450531408096 8.715364274864081 0.9499335358373072 112.45893299576464 0 0 0
29882 2 12 0.1528411069508808 11.682048383319081 1.4620883570692915 113.20534069759375 0 0 0
23444 2 12 0.1146617459158796 9.848345708849646 2.4816953665524015 111.1731174962906 0 0 0
54118 2 12 0.102444314861313 10.370133357773422 10.364067636688091 114.88208353980316 0 0 0
36292 6 12 0.1085950639105436 7.867272427281373 3.90928036448771 115.60124668281263 0 0 0
36300 6 12 0.1473404745473997 11.234531317832165 1.7624328818829553 115.96986045189458 0 0 0
54134 2 12 0.1170271410917264 13.711174928406983 10.23825461432466 114.18362483859214 0 0 0
54121 2 11 -0.2473646716856155 11.175145926144165 9.809098627534098 115.37236142767838 0 0 0
29871 2 12 0.1028329274995615 14.548180117366577 9.14025658282639 111.75873523947782 0 0 0
29898 2 11 0.07657512461665809 14.216395772149715 7.092803179570701 111.028582213484 0 0 0
54807 2 12 0.2797345693111181 7.652497586178015 2.746466546553229 110.97012695941766 0 0 0
45532 2 12 0.1121517190743675 10.353240143313476 1.6861662536398552 106.04051226196916 0 0 0
29874 2 12 0.1285087873919169 12.313439624317285 6.3225000663330535 111.64074659873368 0 0 0
23473 2 7 0.002266869939251442 14.019615861081553 0.30926163706832377 106.43927307009099 0 1 0
45533 2 11 -0.207092122480559 8.329804140260611 0.8627744325000983 105.84325903581222 0 0 0
36327 6 7 -0.1701974799951503 7.997881833738419 1.000273637920427 115.66993705719844 0 0 0
36291 6 12 0.1004651705576374 8.184910087102434 4.794213366383653 113.20949100001285 0 0 0
45529 2 12 0.1189096388803487 7.9170253714712855 1.697670280945742 106.4847891899413 0 0 0
54119 2 12 0.1205964357961668 11.560689430167175 9.178127205394041 114.52872072437557 0 0 0
29909 2 7 0.2464573941848218 13.790591804459705 4.049471425767387 112.95538895827423 0 0 0
19736 2 12 0.1464564714110173 8.333361968283944 9.38313486950938 113.39944497988833 0 0 0
36317 6 11 0.05402181785801861 8.868166815765493 4.95590398060598 114.01498220576015 0 0 0
36290 6 12 0.1140311945408055 9.974365164767857 6.452049348278796 112.92715340774922 0 0 0
29896 2 9 -0.4937679041693693 13.583346006955724 8.013828598963075 110.12676129496025 0 0 0
23476 2 7 0.2560463766771588 12.410658204221681 0.984493438681285 108.73265183761526 0 0 0
27689 2 7 -0.1752293154924173 9.754830579159444 8.531642186855365 106.65374353506206 0 0 0
55462 2 12 0.3145106918974013 10.903262442218304 9.679487096448186 111.21416736189856 0 0 0
23468 2 11 0.1219544578861409 9.323974664130585 1.7624588287605447 110.58974963298678 0 0 0
29905 2 7 -0.1240518957371876 12.548241742446079 1.9638909003318032 113.07007811751501 0 0 0
36319 6 9 -0.5609307472383297 9.345751294792075 2.7371283145728125 114.59438562528564 0 0 0
23469 2 11 -0.003918894943928749 10.205125115562447 1.580503503122962 109.33009962018411 0 0 0
23471 2 7 -0.1764345491637285 13.339990881165564 1.9151884745868502 108.20582380472256 0 0 0
27690 2 7 0.2551101968347194 9.503609511011387 9.874310429198074 107.06780478126815 0 0 0
23446 2 12 0.1425509201501653 9.633057253322754 0.8320729100373112 108.77550077269163 0 0 0
27659 2 12 0.123863512098509 11.209178876296411 9.30482188567543 108.87095814051357 0 0 0
36328 6 7 0.2483825243224205 9.216021201296321 1.6822992840333753 115.40544106580073 0 0 0
23466 2 9 -0.6771480756888382 8.019410534913149 2.2867709324143233 110.26188190871758 0 0 0
29897 2 11 -0.06760462970872494 13.780111056860815 8.422262154554845 111.51997978339472 0 0 0
36289 6 12 0.1640474943583846 10.83940274532647 5.914691122944202 114.43504539687702 0 0 0
23447 2 12 0.1251522234535494 13.429310409124383 2.894182442005216 108.66822762559595 0 0 0
36318 6 11 -0.01952507280634267 8.840485947120916 3.923486071237554 115.2339121903831 0 0 0
23445 2 12 0.1164026064834871 10.189966245590487 2.467483605030769 108.77086257016724 0 0 0
36315 6 9 -0.5035529466631756 8.667829082701878 6.258750611955663 114.56757066489921 0 0 0
29906 2 7 -0.01181773483925833 13.73160894892712 1.246646287835854 113.1880134844144 0 0 0
29904 2 7 -0.1654731076401563 12.569015914281342 3.3604436670340188 112.95733754396284 0 0 0
29900 2 9 -0.5459961337865357 13.87893429770665 5.387940707950764 112.80263670339468 0 0 0
29870 2 12 0.1180830027860561 12.87306240117756 8.522797319881896 112.03605871191624 0 0 0
23470 2 9 -0.5490852072513859 11.496372196993688 1.2739559252334816 109.74856176014795 0 0 0
36316 6 11 -0.03922486378913558 9.92494170018246 6.025803655923009 113.93483648802764 0 0 0
29881 2 12 0.1517202358419376 11.634894445420578 3.790508103035409 112.82999334256216 0 0 0
23472 2 7 -0.1241181207158964 14.08971480693499 1.6220954932932625 107.07177584753917 0 0 0
32308 2 7 -0.1332121196624012 4.221033466068431 1.7551673636321217 117.72651332382591 0 0 0
32309 2 7 -0.1707428334207841 5.366046870149013 2.505937799406871 118.09864386410243 0 0 0
32310 2 7 0.2607835098433876 6.047674379313254 2.0827488339927775 119.23140843123399 0 0 0
48459 2 12 0.1032510607973013 5.276036303491958 4.803718190743285 124.24018657825208 0 0 0
48460 2 12 0.1274107280724717 4.0814339899436565 5.755167692709414 122.06991859443465 0 0 0
48463 2 11 -0.2345917957399324 5.212695998716416 5.676795856712044 122.2034120355726 0 0 0
48469 2 11 -0.06033692242533879 5.779245588999445 7.127640104400477 122.65965039327949 0 0 0
48487 2 12 0.1317269125756533 4.882041539028251 2.949097242071492 121.87988195771666 0 0 0
48488 2 12 0.154059149375026 3.559607856967247 3.6491637253613094 122.87994425937524 0 0 0
48489 2 11 -0.06007639756782587 5.5594742902444185 4.524646336208224 123.20866900489611 0 0 0
48490 2 11 -0.2178850391322414 4.666476454128395 3.3185963940256094 122.8698298197591 0 0 0
48491 2 11 -0.1989452935650405 4.798060767213527 2.1957664369966503 123.92869588214255 0 0 0
48478 2 12 0.1403190799871249 4.4086640443640235 2.565620281283718 124.84712169755815 0 0 0
48475 2 11 -0.2072953755045006 4.820804718791478 7.896166861326367 123.64195443213902 0 0 0
48464 2 12 0.134392472165856 4.3845796450472 7.573860908149949 120.33415118203193 0 0 0
48471 2 12 0.09948445315028347 4.475749958658376 7.233202576981184 124.42094662205942 0 0 0
48468 2 11 -0.1998105507269452 4.988333705145367 8.479514394764667 120.6559003246002 0 0 0
48465 2 12 0.1255792968731409 2.9483289293325083 7.720863251768282 122.41239097659968 0 0 0
48470 2 11 -0.2045803414650804 3.644591168192481 8.515041450383158 122.77957466244183 0 0 0
48472 2 12 0.1177509547971121 3.000905277569481 9.09539450239422 123.42002035128162 0 0 0
48477 2 12 0.1146323763888226 5.39135729510298 8.664505436260528 124.19520223112119 0 0 0
19727 2 12 0.1182969521841148 2.3438126586902626 8.097074376586525 120.13546740135669 0 0 0
32285 2 12 0.1335484580662538 5.6971751066033045 3.375004134877012 117.62015792126101 0 0 0
19754 2 11 -0.1388255590440333 1.8923407651299617 9.067724113196727 120.19554954121173 0 0 0
10411 2 12 0.1301350371108376 1.7109537281205953 7.628478431691082 125.1568354418957 0 0 0
48482 2 11 0.01261571259572023 6.27649685186645 1.769895618911931 124.02018404145748 0 0 0
48473 2 11 -0.2146324460742629 6.216231331045155 8.01517357059778 121.44626433232077 0 0 0
48461 2 12 0.128299857733174 5.6391905924084105 5.354885066443863 121.28390027385944 0 0 0
48479 2 12 0.1528856151362014 4.320187344625138 1.2945791586922502 123.5743580491503 0 0 0
48467 2 12 0.1258731983796989 5.238109719978153 8.999025437947932 119.77805791499944 0 0 0
48474 2 11 -0.001256978357043189 4.053513939476589 9.392079263066842 121.60796329364088 0 0 0
10432 2 9 -0.6846149856071847 1.4596287311989493 5.368603201882602 123.866294232438 0 0 0
48457 2 12 0.1207550894261054 6.498098734270651 1.4120392550963399 123.00940012251178 0 0 0
32305 2 7 -0.1721978768359684 5.52417942917065 0.9873371040722383 120.03273779978414 0 0 0
48462 2 12 0.08649762998973801 6.7214193797269495 6.966732516527043 123.18954047060359 0 0 0
48476 2 12 0.1247663464668666 6.841425989915873 8.895423832497968 121.62254448299224 0 0 0
48466 2 12 0.09899550892125403 6.821345726487182 7.359514207954661 120.85753982135762 0 0 0
19757 2 9 -0.5377045942212423 3.1559915391696873 8.495984751615909 117.20444386376867 0 0 0
32301 2 9 -0.5610055914261415 7.15202434593174 2.7156233170990283 119.74944058531128 0 0 0
10435 2 11 -0.02766033720794445 0.7363113004938356 7.17617790214318 125.41999800846665 0 0 0
32284 2 12 0.1049418156157709 3.797122604259683 2.127478641593974 116.89776614212461 0 0 0
48486 2 11 -0.2105641463866863 7.063688498857162 4.118091020556602 123.33077211753414 0 0 0
48481 2 12 0.1074994226860394 7.097819005769249 3.2622800124742284 125.35407697212487 0 0 0
19755 2 11 0.1180757660881942 1.446368736800002 9.49648412407864 118.80381666524295 0 0 0
19756 2 11 -0.03220740138609492 2.5325403080751934 9.695693885275507 117.69475666699495 0 0 0
48454 2 13 -0.215589267271021 2.8974729107182173 9.979354181229732 120.89732708168111 0 0 0
19729 2 12 0.1276793554134967 0.85588682649272 8.72000714918485 118.41930142292435 0 0 0
19728 2 12 0.1197648060753051 0.9823413291101257 8.97740211350352 120.83103018331894 0 0 0
32307 2 7 -0.001818022143709718 3.6368578977745565 0.6962056290055085 118.51062751295215 0 0 0
19738 2 12 0.1320206787353068 5.507390611250081 9.317436223427634 117.05724782322744 0 0 0
48485 2 11 -0.2176253715231041 7.2686685793174854 2.93276019448422 124.3104994975828 0 0 0
32282 2 12 0.144988900383611 5.916254978284454 0.721786253012007 120.92477495169152 0 0 0
19343 6 12 0.1270864907362195 0.8805095420663982 1.0639830794358798 124.38055379665637 0 0 0
10409 2 12 0.1663624683556215 1.1769442122494818 3.73572958271493 126.16119525847267 0 0 0
10434 2 11 0.1073107155477955 0.8326236004285424 5.67011145228889 125.13652716498548 0 0 0
28182 2 11 -0.1347572080652275 5.920294935165371 0.6455095448807328 126.25215549511694 0 0 0
19731 2 12 0.1523228239000237 1.9695631797873343 10.155062025670173 116.87241199670073 0 0 0
48453 2 12 0.1265159459308411 4.701423151976163 10.133456425022837 122.01417576510048 0 0 0
10408 2 12 0.1381011820709072 2.551790538554586 4.809291880651341 126.2995267175798 0 0 0
10412 2 12 0.1113729791853883 0.5581457088689744 7.26825364897996 126.50477532049011 0 0 0
32280 2 12 0.1162171124225614 1.3267063648082518 0.05875121531426471 120.09637604753108 0 1 0
28181 2 9 -0.6627793498654961 3.477583147955289 0.515683898359375 126.3268821426047 0 1 0
19761 2 7 -0.170709046352799 5.1435268013900295 9.149813518622347 116.1191342738609 0 0 0
32306 2 7 -0.1241768490547317 4.279305254970199 0.35603149299331177 119.73410187711445 0 0 0
51568 2 12 0.3113624890119484 1.125274989419725 5.90286966080271 123.12334498018033 0 0 0
48458 2 13 -0.2172523789597051 6.427666954097646 0.5506113006653905 124.84667746458442 0 0 0
10433 2 11 -0.1318888915188457 1.429521099459244 4.815499774101445 126.26487610767386 0 0 0
32304 2 11 0.03482397760505977 2.3418500488002976 0.0447332730743852 118.07523606134234 0 1 0
32277 2 12 0.1174082463876373 1.388970988968975 1.5174811365242125 116.71639437059474 0 1 0
32303 2 11 -0.3502959930721147 1.2284616976858953 0.5052143827778444 119.10804951456117 0 0 0
19345 6 12 0.1475420126692105 0.6044766394005976 0.2935474407938165 122.85108129291216 0 0 0
32302 2 11 -0.3486162978016862 1.696109007943091 0.5267809051258288 116.69724880893646 0 0 0
32281 2 12 0.126112143794099 1.1158862819246789 1.5310115332651801 119.1717983444566 0 0 0
51575 2 12 0.09939099785313679 6.343125769432051 7.736799672873277 126.38251636349764 0 0 0
36839 2 12 0.1256021373283453 4.065495425120928 10.194491741584203 126.51605738723988 0 0 0
19730 2 12 0.1622483397094556 3.2347123429816858 10.44914585647684 118.07925312478537 0 0 0
19367 6 11 -0.3434054978209523 0.6536194265801235 0.1340484668431174 123.93231931030164 0 0 0
32279 2 12 0.1144190379203047 0.28141340212932614 0.12210186098407222 118.84251214872782 1 0 0
28155 2 12 0.121248300094953 5.732811407349839 1.6979822760806922 126.52357505878078 0 0 0
51577 2 12 0.1038677088597367 6.226133141733252 5.466384285626876 126.53812351621876 0 0 0
48455 2 12 0.2756962676328087 2.650099547886908 0.0074420006272006844 126.4742725332348 0 1 0
48483 2 12 0.1401242188482197 7.429841919618354 3.9201867980249103 122.39322757961601 0 0 0
36323 6 7 -0.1625288635858071 10.36991440483117 1.29442202061083 116.12395475710247 0 0 0
48480 2 12 0.1112964313130187 8.288614831298329 2.5790660104381016 124.28291762811567 0 0 0
15073 2 12 0.1277503360254819 8.481855074405566 0.18150640811305832 125.00595098177888 0 0 0
54147 2 11 -0.05734719647997705 10.50766946465584 8.799774366474914 116.42334546590696 0 0 0
32300 2 11 -0.01662260893077762 8.384217641593864 2.5576565966732003 119.0452856790461 0 0 0
32275 2 12 0.1492465462704783 8.237799692458088 2.8891000518838403 118.03307820708211 0 0 0
32272 2 12 0.1182988439420383 8.062776807524088 5.1387301735928155 120.00616991506038 0 0 0
48484 2 12 0.08815685938423758 7.684725439246327 4.938540664639049 123.6762458167702 0 0 0
32274 2 12 0.1469294055891769 8.830359986185833 1.5759691287732134 119.10250164963368 0 0 0
54138 2 12 0.09928489436926248 9.014895817599008 8.677075178846728 119.6383271254148 0 0 0
32271 2 12 0.1283874616652739 8.65171526433959 5.304474399772535 118.37900395314304 0 0 0
36324 6 7 -0.1130514196021732 10.28979344375366 0.25287654660945935 117.06369431825416 0 1 0
54145 2 12 0.1361164121994145 12.555857543304608 8.260150530526593 117.02106816047366 0 0 0
30124 2 12 0.1186341004784621 14.37101554267376 0.7167332508266724 123.00000513210105 0 0 0
24227 2 12 0.135921049152964 11.54112909376328 10.081418581456658 126.17647381916973 0 0 0
9956 2 11 -0.04061721709444657 11.089734425391034 6.175041480999586 123.70642579636309 0 0 0
54115 2 12 0.1651799793856154 11.336233441578601 7.640339692073008 119.59594745763863 0 0 0
54148 2 11 -0.2022322355074462 11.616679814364744 7.728189051261412 116.62137589738194 0 0 0
9938 2 12 0.1306084026202632 12.791487589581605 7.872465084079327 125.7470783747813 0 0 0
36293 6 12 0.1459267092295868 9.51645043651433 4.141590528723524 116.05212642106594 0 0 0
9966 2 7 0.2474742351508743 12.094429662204826 5.936914627885767 125.72796674673386 0 0 0
54113 2 12 0.3603555200782458 11.412889898698083 3.783999077513794 119.18124578398111 0 0 0
32299 2 11 0.1157956071569902 9.4512586616497 3.593106116782814 119.54085760971107 0 0 0
9930 2 12 0.1386670121353374 10.2280032120235 5.776389017750926 124.2243997719095 0 0 0
9931 2 12 0.08651607070672362 10.998824487380178 7.2225220600281865 123.69095499753169 0 0 0
54141 2 12 0.1138658857138149 10.859879067526714 9.768245618102894 118.3438738116563 0 0 0
54144 2 11 -0.211419451698328 10.020154651458624 9.341079268017662 117.79154415199447 0 0 0
54142 2 12 0.09369765993570733 9.412771233359155 10.24334326643089 117.65241605644019 0 0 0
32297 2 9 -0.6309096048327153 10.602631741405656 3.355635293978941 118.75615533305569 0 0 0
51597 2 12 0.1116337414028876 8.192340378130947 8.750363362626215 124.91465261263212 0 0 0
54769 2 12 0.297048118003724 14.566926939792134 7.173013981970965 120.07664056223265 0 0 0
32273 2 12 0.1342546505695575 9.50769921764862 3.255323041091094 120.5898740718841 0 0 0
9961 2 7 -0.1748235064430996 12.34525207413368 7.155063681083769 126.3448415623574 0 0 0
27854 2 12 0.1213028264132802 13.946923781813457 9.525648653637983 118.56941905692837 0 0 0
27876 2 9 -0.6815926454415991 13.988730226278093 7.899071965085036 119.7505983698301 0 0 0
51602 2 11 -0.2141608291428148 8.449492383584646 7.149448095942329 126.33655338418848 0 0 0
9927 2 12 0.1092578911923803 8.958014883730623 6.153650283103518 121.82643221520154 0 0 0
51601 2 11 -0.2107530574402936 8.853233876575716 8.477777291248772 125.66671696161767 0 0 0
51600 2 12 0.09035496929092504 8.360076868737336 6.32438398008446 125.61037186093753 0 0 0
54139 2 12 0.1186561250975838 8.544904406420548 7.73028184776827 118.18483848119926 0 0 0
54140 2 11 -0.000295323747530932 10.528373366645642 7.146679748072576 119.05310819910176 0 0 0
54149 2 11 -0.1939283836205878 11.198431198714013 6.645290589487166 117.65244252363368 0 0 0
54136 2 12 0.1560878705369496 10.335364514278114 6.056455594997513 117.2219101746695 0 0 0
9954 2 11 -0.15608001839271 9.905240346206911 6.322781514661536 121.35528153861887 0 0 0
54116 2 13 -0.1665768088806806 9.954439866307075 6.030014987441775 119.89802264223944 0 0 0
51596 2 12 0.1056740101440141 9.816346552054066 8.326163630700098 125.23678767110708 0 0 0
9955 2 11 0.1047611821122052 11.087659104809324 5.6340481988607785 122.2065097351704 0 0 0
9929 2 12 0.1403105778744107 12.05465144243821 5.7408436885970024 121.71650176730226 0 0 0
32298 2 11 -0.1470446437339099 8.928843705984992 5.059114819921962 119.37327238299028 0 0 0
54137 2 12 0.158310380799076 12.058370225070417 6.026852099428456 117.89303499175624 0 0 0
9941 2 12 0.1344500324637964 11.524712177972596 3.9316601631354358 126.1286879856614 0 0 0
9957 2 9 -0.5442024441188302 12.26627755624815 5.749555813262066 124.4222276523684 0 0 0
54114 2 12 0.3160810776141791 11.53754157213176 3.7418404004677064 122.90251274027358 0 0 0
9953 2 9 -0.5949097937785318 10.86189070326477 4.2094059480087065 122.33135023510377 0 0 0
54143 2 11 -0.2184260561478064 9.43837572063726 8.195613207655166 118.68868500230786 0 0 0
9928 2 12 0.08440567836146048 10.030817566800097 7.424064944492751 121.56040864339796 0 0 0
9965 2 7 -0.1778499128137149 11.763915525619016 4.87117565163874 126.52257886656032 0 0 0
30145 2 9 -0.5381624465652624 14.555996056966165 3.490624712857088 117.50395094056601 0 0 0
30129 2 12 0.1453433969364991 14.515396752582745 0.7930672245500562 117.75709981271692 0 0 0
54120 2 12 0.1312082708717381 12.956461539136372 10.323786225587263 116.55487756040017 0 0 0
36301 6 12 0.1184271554218427 11.073429065801388 0.0456914360256905 117.67106712252915 0 1 0
54117 2 12 0.1428714425117277 9.557523665653662 8.247761037869235 116.0444277796047 0 0 0
27878 2 11 0.112869541946629 14.720717779026176 8.933382650770813 119.03343177389104 0 0 0
15086 2 12 0.1365341226078463 10.785663795964606 0.012279901031412521 125.98604063358006 0 0 0
51569 2 12 0.08383990674893793 1.4022143020473625 5.636203434083498 129.53449300425459 0 0 0
51578 2 12 0.1377110771667638 5.350239596176015 6.283166115017244 129.36341169365835 0 0 0
51585 2 11 -0.05903786770255733 5.077680066504308 5.912983537862156 128.3197613732355 0 0 0
51586 2 11 -0.2061028076074715 3.0655349834615038 4.371455011022153 129.05065632195263 0 0 0
51588 2 12 0.1159082190658827 3.2205042581294063 4.325022935810737 130.1377422957896 0 0 0
51590 2 11 0.02094695531387378 2.082308752547381 5.563639238704426 128.74624845818414 0 0 0
51591 2 11 -0.199740705510993 4.511402320774405 4.484261352321093 128.39687025431334 0 0 0
51593 2 12 0.1035096372209868 5.217838821524163 3.893554576968226 128.98073000249917 0 0 0
54038 2 12 0.1017549526401778 5.316980893456127 2.3302153470956855 133.48747080451793 0 0 0
54045 2 11 -0.05460454282566134 4.554903959873618 1.5848479169629448 133.82131767057248 0 0 0
54047 2 12 0.09352922916569645 2.9008370655746907 3.037692355308711 133.88786119125396 0 0 0
54051 2 11 -0.2081156464916233 3.128932073692106 2.139518677461713 133.35897067617822 0 0 0
54053 2 12 0.104010742757497 3.2431302009527854 2.5619899245673454 132.32062316593962 0 0 0
54039 2 11 -0.2346169924003821 4.712415188717875 1.4657349830834219 135.4337776530064 0 0 0
51583 2 12 0.1224917455513925 3.133272650207894 7.2448720554496635 129.58833391375632 0 0 0
36827 2 12 0.1268750594832634 3.9704450635116912 7.318924731232716 132.57297328428513 0 0 0
36852 2 7 -0.1654523765326112 4.542122777751908 8.101150967716839 132.23547443564885 0 0 0
40901 2 12 0.113014107409358 1.3716135349448557 6.965364425643888 132.99615200403684 0 0 0
51584 2 11 -0.2103654362470627 2.7425193012226736 6.916778048972553 128.63177525267668 0 0 0
36851 2 7 -0.1243594300557687 3.9897132246533284 9.338352096443245 131.91314999082962 0 0 0
51604 2 12 0.1219749033121676 6.276052600859286 8.646139646613673 128.59725701891094 0 0 0
54036 2 12 0.1144992440281379 4.52940640575702 2.503223332374427 135.89158943021093 0 0 0
36853 2 7 0.2717514407401536 5.912265647702103 7.963667126419357 132.1009653348956 0 0 0
51570 2 13 -0.2288928127797302 1.0694439310521033 5.226215839953449 127.62146855803772 0 0 0
51581 2 12 0.1343624625288859 2.59751293700482 3.4428707623737913 128.71323711727297 0 0 0
36826 2 12 0.117758105777424 3.002036592293738 9.440775122401888 132.0061761198865 0 0 0
51589 2 11 -0.1954459577436775 3.9679497149568435 6.868502456384091 127.71864571386246 0 0 0
36823 2 12 0.1367581490807981 5.954413161363237 6.096226231079557 134.3605568254866 0 0 0
51580 2 12 0.1079272753658237 2.0344519653705513 7.691416951888179 128.3426245640337 0 0 0
40904 2 12 0.1324991701051422 0.7270369094227176 8.534901474512827 135.29362987335807 0 0 0
40905 2 12 0.1269165646326073 1.5947603986105847 9.425156801260428 134.00859687366528 0 0 0
51592 2 12 0.1012736039290481 4.395877336693919 7.866569058483968 127.73723154274137 0 0 0
40927 2 11 -0.3465622101412143 0.5924168433214009 9.139863089549102 134.38057539608022 0 0 0
36848 2 7 -0.1585964628300497 6.767381279123184 8.92676034642979 131.55220268548987 0 0 0
36847 2 9 -0.5443587025971691 6.429403983605193 6.7334805571847225 132.42491032609536 0 0 0
54065 2 11 -0.05763739483358839 6.039306451047144 0.8643746828199362 135.96000612990926 0 0 0
54048 2 12 0.09268658354170436 1.0796501992071936 1.5920411577178408 133.02400616939417 0 0 0
51579 2 11 -0.2497836816636383 6.424903449034672 5.970654045588868 127.50247725182162 0 0 0
54037 2 12 0.1130270333491959 3.952502170632675 0.77505551141245 135.78308367233404 0 0 0
36849 2 7 -0.1195698857065637 6.158454571359411 10.156246338917315 131.20267830063162 0 0 0
51576 2 12 0.1096955157380447 7.130363020511543 5.36825478279935 128.0414037965851 0 0 0
32388 17 9 -0.5138220536352317 6.404815399508649 9.653128506591905 135.7111832027008 0 0 0
54046 2 11 -0.2119347036006152 1.9900674207514948 1.1083391548355872 133.3849426432957 0 0 0
51594 2 12 0.1295685629951183 6.965435537196713 10.110208283167896 126.87092513082746 0 0 0
54052 2 12 0.1094765928287778 4.94932136888276 0.6481683408998753 132.00715607029488 0 0 0
40902 2 12 0.1086112305966085 0.30563282383794327 6.330561010729914 134.35806435918374 1 0 0
54049 2 11 -0.2047377779466792 4.828169367109852 0.28489158833192274 133.00241964266368 0 0 0
36850 2 7 0.004289975471587452 4.780371226299006 10.387712419975314 131.42952915662954 0 0 0
36840 2 12 0.114093893177641 3.6944389933112807 9.983821433998502 128.85191789403498 0 0 0
36846 2 11 -0.005487086565356167 6.751139441337161 6.609340752770472 133.78823639196307 0 0 0
51606 2 11 -0.2054656943005883 7.277183114574563 8.419052896909538 128.17746992086006 0 0 0
54066 2 11 -0.2076764550185051 7.3575949195080135 1.275055837566612 135.3013079861947 0 0 0
54041 2 12 0.1110427798324939 1.6874046489481627 0.885440032294715 134.4755321676705 0 0 0
51582 2 12 0.1112162752057361 3.674548367959062 6.717962005420473 126.6536074117359 0 0 0
51587 2 12 0.1097173347209987 4.382352367167248 4.125872194300256 127.42473563553459 0 0 0
36822 2 12 0.1954461824526313 7.126847041187051 7.504759563479984 134.28939102449723 0 0 0
51605 2 11 -0.05845980670921221 7.044122842279875 7.33781250626987 127.10972872984016 0 0 0
40892 2 12 0.1017655837555002 0.8488375662538934 7.996271305282173 130.90727557668737 0 0 0
32387 17 11 -0.01960472597719867 6.360468477384001 9.219151698952823 137.05691664079836 0 0 0
28159 2 12 0.1148611138430405 4.906806816900293 0.018844251507708593 128.68975531139012 0 0 0
40926 2 11 -0.3506388239365004 0.33425158501310054 6.830033765389014 133.39316937507343 0 0 0
32384 17 9 -0.5002917513567052 5.760109767849713 6.819451515085349 137.03996604831937 0 0 0
40891 2 12 0.1369616629967767 0.204222916529023 9.242890036522311 128.96792451467567 0 0 0
54029 2 12 0.125842374188184 2.5476231307482653 0.22619369897935077 131.53892459241828 0 0 0
40916 2 7 -0.1348037122723067 0.13166957584516342 8.738911861161345 131.02887422928183 0 0 0
28156 2 12 0.1151446283879602 6.732228890234774 0.3307128835327996 126.89922641965612 0 0 0
32362 17 12 0.1365361819010928 4.320518412603359 8.323206138638554 136.8290966529357 0 0 0
26195 2 12 0.1091691228806259 0.4005662143005715 0.0005893952020795737 130.75212487787374 0 0 0
51599 2 12 0.1261763291459657 9.213847113551035 6.804237031454902 127.07491979384815 0 0 0
38819 2 11 -0.346150371953389 14.297916428065747 10.041875739282784 134.98957923313174 0 0 0
9951 2 7 -0.1757525644187238 14.665437469464706 4.731231759736008 131.2403522541067 0 0 0
54063 2 12 0.1381035276471483 7.394693319957926 2.3811934587546473 135.38958693422455 0 0 0
51598 2 11 0.01506269842360415 9.032008321383776 9.60833776501051 126.67895721313603 0 0 0
45026 2 11 -0.214010617871906 14.490271327393254 1.2802969135664688 130.7740661942242 0 0 0
24254 2 9 -0.5617988623672916 13.636655169401832 10.47413623704811 127.68666544660931 0 0 0
24234 2 12 0.1294457348707535 14.254600781286419 8.548855243955886 129.35346243675167 0 0 0
9962 2 7 -0.1357252957702351 12.119507925422036 7.39004708479883 127.73923052081642 0 0 0
54064 2 12 0.1054487472061661 7.399550474995722 1.1374439661277391 134.2052560518841 0 0 0
36824 2 12 0.149212504023009 7.749131717521619 8.736129930995375 131.3851358324766 0 0 0
38794 2 12 0.1267336037198131 13.820475217312133 9.085048836406333 135.15829468910414 0 0 0
51595 2 12 0.1086445815608733 7.999272831857048 10.577591182997537 128.27259465264552 0 0 0
45023 2 12 0.1013846723672971 13.459165333670647 0.5812566813544304 127.48990580636804 0 1 0
9952 2 7 0.2695458258458425 14.427604535625306 4.566869170713521 132.58870999968886 0 0 0
9964 2 7 -0.127558238966339 11.575071158404361 5.025824996777135 127.90434941049105 0 0 0
45010 2 13 -0.4730357009719535 12.246869551059476 0.6714561022998228 129.8456301294072 0 1 0
45028 2 12 0.1165140626789617 14.174511285518925 2.13248667829347 131.46079588039956 0 0 0
51573 2 12 0.1095049950809627 9.764761369286909 9.224094091129563 127.42135725580765 0 0 0
54055 2 12 0.1125950055657336 9.589190545994807 0.9413005644473187 135.4997991703608 0 0 0
9925 2 12 0.1167661745037246 13.994828001792415 5.511858096113335 129.42820018336744 0 0 0
15139 2 11 -0.02900024028167864 10.855601473682794 1.5235409879258193 132.56601574311173 0 0 0
32394 17 7 0.2708978652636561 7.363963538493409 10.558543782890037 135.31467364349047 0 0 0
15116 2 12 0.1197689920985 11.550745609246317 2.322631210838217 132.43705660485253 0 0 0
36820 2 12 0.1126125720204071 9.002086464171931 4.954302081381686 135.83756834397946 0 0 0
15115 2 12 0.1136042155313733 10.117178075003592 1.9477045684339278 133.28343000104724 0 0 0
9940 2 12 0.1132346499894198 11.295536688079354 4.220424330258331 128.4415105874577 0 0 0
9963 2 7 -0.009002187516530032 11.662272354485879 6.322966553745747 128.55267810047093 0 0 0
15136 2 9 -0.6849458648642127 9.05173180091909 2.2507686551667385 131.03404709625843 0 0 0
9937 2 12 0.1260054958791797 10.979029114532633 8.029434870316825 131.45554010124866 0 0 0
32368 17 12 0.1703804432281665 8.897362119965301 9.109871549020637 135.22494301076554 0 0 0
15114 2 12 0.1218619811616656 9.686667385714014 0.2736021275700403 131.05771100706926 0 1 0
15146 2 7 0.2630580860843467 12.440555304142979 0.4279519858160553 133.94621934217164 0 1 0
9950 2 7 -0.1289737703047384 13.692450466861436 5.321719463141211 130.38482217546584 0 0 0
15144 2 7 -0.1094858485382146 13.716791218199454 1.3672484973887917 135.83026416897908 0 0 0
9923 2 12 0.1579539812307574 12.879584103950311 4.970696428670173 134.09674767149332 0 0 0
9949 2 7 0.003873822462354881 12.418012082902285 5.811490695348132 130.83834257137738 0 0 0
9924 2 12 0.1587777576664745 11.383683197127784 5.991671547495247 132.59090961413074 0 0 0
15119 2 12 0.1227315716158396 13.797436846375774 2.156103532847651 136.43153743818073 0 0 0
15112 2 12 0.1237762079379736 10.473334569309383 1.4928279168268135 129.2145288495107 0 0 0
32393 17 7 -0.1452840954823214 8.646211722087337 10.049521689702697 135.0214615079566 0 0 0
45030 2 11 0.05085806392025795 13.619574742851505 1.1547262526896431 129.57391404003457 0 1 0
36821 2 12 0.1221343114170423 8.052108084912566 4.773352214444733 133.37108846334698 0 0 0
15120 2 12 0.1264618918254038 11.853687728132439 2.0993977354079707 135.08392084072568 0 0 0
45009 2 12 0.09783065931067317 13.593950028382075 2.2082716525591155 129.17751185169877 0 1 0
36844 2 11 -0.07789975667247032 8.420840374501683 5.794729347597335 135.46016315707743 0 0 0
36845 2 11 0.05970291234624713 7.94185376022813 5.713068343238486 133.95455704770112 0 0 0
9959 2 11 -0.3425127314005399 11.212376111386183 8.023375909931534 130.42309722335693 0 0 0
36819 2 12 0.1483079103455428 8.073842257537143 6.569958297969846 136.21080723980924 0 0 0
9948 2 7 -0.1210918809796677 12.313296076923255 5.695853220015034 132.22244703324364 0 0 0
9935 2 12 0.1185748067930499 12.206858080025661 8.53763113653452 130.41111594744984 0 0 0
9939 2 12 0.125818602664335 12.340173347873353 8.343766464600169 128.04804668023775 0 0 0
9936 2 12 0.1534748483676791 10.49336499816986 8.636589830945054 129.8132927998274 0 0 0
45008 2 12 0.2725742122588001 8.226436096991167 1.9088803010753637 131.51138051402498 0 0 0
9933 2 12 0.1521982621432385 10.047995477431789 4.828264512051264 130.66088922662638 0 0 0
9960 2 11 0.03651076190526148 11.311712743847472 6.5112709495463035 129.9924091595779 0 0 0
9934 2 12 0.1726857236555143 9.365052435209558 6.44924374676751 131.006853449716 0 0 0
9958 2 11 -0.3497124421510946 9.889510182952604 5.83262196500948 130.2911305061111 0 0 0
15145 2 7 -0.171804869601001 12.578649366080183 1.384715962409022 134.99239238977373 0 0 0
36843 2 9 -0.4659526789116594 9.148322144685869 6.425137892237113 134.3764345655095 0 0 0
15137 2 11 -0.08376051782103749 11.093970815199159 1.6354543227050855 130.08650109669404 0 0 0
54067 2 11 -0.212870810660424 8.646642300432244 0.6256623733805441 135.94744860680558 0 0 0
51603 2 12 0.1139131886551702 7.850060906323181 8.041597716284677 128.96382954437345 0 0 0
9932 2 12 0.1216424206217289 9.288770796667023 5.845189325884039 129.3884171746906 0 0 0
15138 2 11 0.1006638461370591 10.093887507793461 1.2883558853555108 131.19432574781402 0 0 0
15113 2 12 0.1304767358351562 11.406061219645933 2.735476447301663 130.1515939489112 0 0 0
51607 2 11 -0.2145202612473619 7.793914421811979 9.817735257893197 127.52341411473351 0 0 0
9947 2 7 -0.1587527347180437 13.22440617194944 5.0591676354347355 133.10481572161962 0 0 0
45024 2 11 -0.2193647246412984 14.097397147194085 0.2541444560413526 128.3626222073768 0 1 0
15140 2 9 -0.5491852651722011 11.398320048145404 0.29248628580878594 133.09204659942588 0 1 0
45021 2 12 0.1455797043734437 14.436338120098352 0.37080418472412385 131.35258194526176 0 0 0
15143 2 7 0.01133536869431801 14.638798461801834 0.30883599353834185 135.76371612147432 0 0 0
45007 2 12 0.2582641570244382 12.292705750382629 0.13897679345268774 130.7200967848754 0 0 0
26346 2 12 0.1466174244300825 2.5630354439670864 2.844260396314931 144.21168419021802 0 0 0
32686 2 7 -0.118876478509331 4.1915536935457895 5.859299859472803 143.69487542056288 0 0 0
32687 2 7 -0.1711133328697983 3.5829949038255453 6.445558534461413 142.58422522970736 0 0 0
54614 2 12 0.1482669074771591 2.2509098100164375 3.1382123727368274 141.26258196401895 0 0 0
54616 2 12 0.1251347633753147 3.268091260166962 5.054730153540004 139.8305941089449 0 0 0
54617 2 12 0.1160268036604128 3.897210781953138 2.9704577123934457 141.1591188569011 0 0 0
54618 2 11 -0.203540892391515 2.9992064507258083 2.8870993219358563 140.53603609481058 0 0 0
54619 2 11 -0.05905029140982757 1.752073385887547 4.113025031056552 138.4947645765447 0 0 0
54620 2 11 -0.1917868823253749 1.6445381864544633 1.5092844977953657 138.87369700373364 0 0 0
54623 2 11 -0.2018607286125992 3.0640850779961677 4.06905635073886 139.41514765610341 0 0 0
54624 2 11 0.0150333944773924 2.8264155135820266 1.5174967686019925 139.8855391341528 0 0 0
54626 2 12 0.1034620268433839 3.9155751130089684 3.9617009800272376 138.789118668879 0 0 0
32662 2 12 0.1344448869120494 2.7103263281719907 6.111784129604551 142.27836902199607 0 0 0
32661 2 12 0.1146414962521946 3.6753692516242813 5.202817423742333 144.19405984744697 0 0 0
32697 2 7 -0.1531777574486416 6.174888410011364 1.7429445363894756 145.13217751536567 0 0 0
32682 2 9 -0.5732966543628425 3.6410529802486193 7.9602398214829 140.73945595059894 0 0 0
32681 2 11 -0.01507310917237293 2.3744195478802568 8.623080865212792 140.87361712226354 0 0 0
32688 2 7 0.2600448033603175 4.17433101155381 7.463718041570611 141.87761042997352 0 0 0
32683 2 7 -0.1718085224524968 5.39414103344902 7.953251899823909 142.26915148776408 0 0 0
32685 2 7 -5.28079614581614e-06 5.442002423399615 6.333208635765874 144.1955129591974 0 0 0
32698 2 7 -0.1153735611095741 6.07567905827685 3.0375485510632463 145.66425397220777 0 0 0
26371 2 11 -0.03653099902830481 1.956408090709659 2.7872987919659473 145.099448086041 0 0 0
26345 2 12 0.0995766552118444 2.347891900949166 3.4343285612849432 145.8560158936514 0 0 0
26372 2 9 -0.5383971636519814 2.084524930021458 1.3663999666091786 145.41087658701107 0 0 0
32684 2 7 -0.1265992783107775 6.04149324405562 7.386608804741031 143.37428861888353 0 0 0
32657 2 12 0.1193346907560757 1.6460841517544051 7.8380882043371045 141.1269167148672 0 0 0
32659 2 12 0.1385432925904392 5.833026689954577 8.688674534815595 141.8000968885207 0 0 0
32658 2 12 0.1298721837533219 2.3181380656037134 9.270455602065823 141.74474220688637 0 0 0
54625 2 11 -0.2142368372199616 1.565133863233434 2.6549318945676186 137.8603784036507 0 0 0
54612 2 12 0.08629508413678021 1.8556868768308368 4.807021013189956 137.67335407287945 0 0 0
54603 2 12 0.09582331029074125 3.791441307769391 1.3973959024946325 139.3890449917915 0 0 0
32680 2 11 0.1116348024122875 1.9662735795083626 9.45207253047689 139.61058098985905 0 0 0
54615 2 12 0.176727034139685 0.796602737674499 1.7094661892495897 139.47848963809054 0 0 0
53408 2 12 0.1031602864123608 1.4058151100888012 9.087965787145793 146.22809113782182 0 0 0
32678 2 9 -0.6739061058559229 0.8771818703951423 8.912773742907545 138.9066902850144 0 0 0
32699 2 7 0.008956609571963392 6.457967760910716 4.212423905763885 144.90764388777754 0 0 0
32696 2 11 0.03786257597484442 6.12904179749952 5.625691840220891 145.3577009930918 0 0 0
32674 2 12 0.1563130676055573 6.011013346138855 0.9887510988014339 145.73359682969567 0 0 0
32702 2 7 0.2660628463930714 6.563697028510869 1.5783342414891313 143.79457843310473 0 0 0
32701 2 7 -0.1508950723567697 6.93085994285889 2.696577756001103 143.02624330959137 0 0 0
26381 2 7 0.2616273919690337 1.4792010690455462 0.9297807033777115 146.5571310821195 0 0 0
32700 2 7 -0.1092302259137507 6.924587305800828 3.947955819390253 143.6012850240962 0 0 0
54610 2 12 0.1486327550020662 0.589940554928519 4.159660012992932 140.3062491098283 0 0 0
32665 2 12 0.1132565967497157 5.462279334973034 0.7603418252296074 140.88165107244004 0 0 0
32660 2 12 0.1209964245617899 6.992620419275847 7.70391767475484 143.69756555139244 0 0 0
54613 2 11 -0.227573656878034 0.53116002488556 4.646592000484563 139.35902712275433 0 0 0
53410 2 11 -0.210679418958106 1.4824642517514612 9.890096307282674 147.009700904664 0 0 0
32695 2 11 -0.3383967559180703 5.036792284281998 5.813252714035163 146.55305482271467 0 0 0
32675 2 12 0.1144159044968792 5.890520276606533 3.1512824320110115 146.6542941677564 0 0 0
21923 2 12 0.1419516984482349 0.9113164002216987 1.1600022188562134 141.64994320940968 0 0 0
54622 2 12 0.1307236388212636 1.6485415080076418 0.543910525944055 138.3979393298304 0 0 0
32361 17 12 0.1136046851402384 4.291061909674169 6.740214264948443 138.58509394543168 0 0 0
32672 2 12 0.1182843521883716 4.23496656772796 5.1342512856477756 146.39428879154136 0 0 0
26368 2 9 -0.6733585393162906 0.7913394473868686 4.417803645876063 143.68737240544993 0 0 0
32656 2 12 0.1112428688602052 2.844312950265695 9.496451689029213 138.9667696468583 0 0 0
26370 2 11 0.1081429399497805 0.5780686683685878 3.220030248873258 144.5309662841025 0 0 0
54611 2 12 0.1234267371849055 0.6452983986944842 5.751593501735711 139.57123787881892 0 0 0
32667 2 12 0.1330352191082727 4.464416719467063 0.5380074394986882 143.22293750224654 0 1 0
52716 2 12 0.2735846696914037 0.9978361481302228 5.171827708980762 144.2736515223851 0 0 0
21924 2 12 0.122085297905794 1.71153481252152 0.06880137383600238 142.68163970708076 0 1 0
54621 2 12 0.09370828918763624 0.6894837018747096 2.573049425925959 137.2191875483795 0 0 0
53380 2 12 0.1383323547586859 3.097921889404968 10.441648297575266 144.69605358935075 0 0 0
54056 2 12 0.126298864095879 7.289392294983582 0.5461391351052134 139.20841289744132 0 0 0
54059 2 12 0.1073214181489789 6.278233398948246 2.174588706032572 137.65862758281727 0 0 0
53371 2 12 0.2906156569568833 1.127648370804701 8.05529915897477 138.51458898349875 0 0 0
32385 17 11 -0.07710740897932739 5.288928108618579 7.066346936262813 138.3599873572155 0 0 0
32360 17 12 0.1178675510136838 6.144432865315326 6.995163146765513 139.11143267814913 0 0 0
54060 2 12 0.1042725178805921 5.202381158460884 0.6047906147516066 137.8814420095997 0 0 0
32364 17 12 0.1315280071919408 5.967105227532835 9.993915910149227 137.72849358859096 0 0 0
32363 17 12 0.1667445013679797 7.32877725758538 8.760775372171583 137.41605210182476 0 0 0
54604 2 13 -0.2315721701196727 2.745519411707874 0.44166551228617495 140.93801645193093 0 1 0
32671 2 12 0.1269815187521382 4.57929913412913 6.813354635457831 146.476439147395 0 0 0
32676 2 12 0.124004487608583 7.3325900775642054 4.767698118937493 143.20210352061238 0 0 0
32677 2 12 0.1443474485190964 7.156124447780085 2.524036124290045 142.07169199990457 0 0 0
32673 2 12 0.1258012213937731 5.4672739282300284 5.617143066041473 147.54829091667182 0 0 0
32669 2 12 0.1148526267228527 7.139766207877263 7.390906600211401 146.25250836980013 0 0 0
26380 2 7 -0.1602860827290093 0.44153332537176765 0.010444953525334458 146.48570991321432 0 1 0
32693 2 9 -0.5422827361187281 6.55739607237702 0.353906625843464 143.22754801991243 0 0 0
54062 2 11 -0.2150232548649752 6.106126977243421 1.0596628190784092 137.53050791491984 0 0 0
32386 17 11 0.08494519432371549 5.270351338816601 8.124997524438568 137.32447775794373 0 0 0
21948 2 11 -0.1389554177223148 1.4395314544392657 0.2321954689349665 141.64695362967836 0 1 0
26344 2 12 0.1754668980150351 0.16892236866275284 2.4317698298899013 143.9503071683904 0 0 0
54627 2 12 0.09606518532199582 2.379057732194596 2.4775913819251154 137.16288047795354 0 0 0
54061 2 11 -0.214879693316755 7.369054653011138 0.34530246192589187 138.17993126999897 0 0 0
34574 2 12 0.1386729539805754 11.391212522175493 1.815983646394637 137.42933358778072 0 0 0
30335 2 7 -0.1628650093415694 14.690638949390822 1.4520161000063632 145.75916130602295 0 0 0
30330 2 9 -0.5404271732401914 13.488903559994222 2.732441020065991 144.04505836521807 0 0 0
38820 2 11 -0.347774567319226 14.621915572807582 10.463332105739571 137.40030083105123 0 0 0
30304 2 12 0.116278646726958 11.510553129625881 2.956204682764787 145.61592740734935 0 0 0
41050 2 12 0.1298544002536449 14.50899811896714 5.5540217639504155 141.19490725767255 0 0 0
44844 2 12 0.2738535138954244 10.155099115823255 4.354666301657016 144.29023017521334 0 0 0
34578 2 12 0.1203762746423851 13.288075289871927 2.8816749109458777 139.0099037421389 0 0 0
43248 18 12 0.1496203956361375 11.490524053493331 5.194086556117474 137.84266580192414 0 0 0
30303 2 12 0.1445722805872619 9.85348210669467 1.0613244321165762 145.66561732923418 0 0 0
43247 18 12 0.1166524318485801 11.43207885158375 5.671039506352579 139.73896304995264 0 0 0
34602 2 11 0.1218633387336712 11.330915404888701 1.9506029374892695 139.51610387357138 0 0 0
15298 2 9 -0.5450581949678165 11.38029740430254 8.40622088936709 146.15576194645314 0 0 0
34577 2 12 0.1150195979122654 12.77665269252542 3.1859130309110184 140.67168661970067 0 0 0
54058 2 11 0.02873587188916554 8.74533518971369 0.9054996152564793 137.54300227736903 0 0 0
43261 18 12 0.1401750725381471 7.853968717824072 9.879267694685097 140.60252699123973 0 0 0
43277 18 9 -0.5418373860150175 9.495856713953385 9.109706430050993 138.61269980460082 0 0 0
46360 2 12 0.3108236727617718 9.647058369513218 7.566816673181579 143.59611435199741 0 0 0
32670 2 12 0.1319588366637777 7.826893183367172 5.95444853440908 146.84799868009065 0 0 0
15270 2 12 0.1200303672149527 11.266687887225716 8.911564719358841 143.77136506241393 0 0 0
30307 2 12 0.1593201317858512 13.23535642776442 0.3072475689310577 142.99147568660433 0 0 0
30331 2 7 -0.1646594753679152 13.643187961834236 0.334375508164402 143.91189151597732 0 1 0
30305 2 12 0.1158599298675605 12.05641121433277 3.950642135063073 143.1817468536068 0 0 0
30329 2 11 -0.03477558612528143 12.161073452772031 2.9107156839713935 143.57987087758843 0 0 0
54034 2 13 -0.232611917624753 9.93435246998489 0.3313129234504864 138.22734798292637 0 0 0
34576 2 12 0.1256293835943536 10.984588948512545 1.3063024285323754 140.3260859685965 0 0 0
32694 2 11 -0.3425056994207876 7.39086290712532 6.389900789537361 145.9238374482839 0 0 0
15271 2 12 0.1528749843031831 9.38385162754856 8.948844546108441 146.0504140323006 0 0 0
15296 2 11 0.1001685839163732 10.316634765162457 9.30099719487247 144.10820232014524 0 0 0
43274 18 11 -0.08291713117734903 11.65601981971495 5.942446860286598 138.64436151639717 0 0 0
32668 2 12 0.1311655884690812 8.16117560322309 6.401957332496005 145.13474927902115 0 0 0
15307 2 7 0.263325526845404 12.134757518127268 8.873187224833497 147.18727347341314 0 0 0
30327 2 11 -0.07547141269908167 10.612535161002878 1.1843019046236278 144.8498212455058 0 0 0
34601 2 11 -0.1318919491497957 11.18438977337707 1.1306486614790408 138.2516796687738 0 0 0
43275 18 11 0.06707731880246995 11.301424232750495 7.359905427174433 138.19630159207728 0 0 0
44843 2 12 0.2736785835950646 9.361670746026126 0.9342171682384122 143.19222562529637 0 1 0
43250 18 12 0.1284833958403104 11.485603979756036 9.137367809721729 139.33793326302924 0 0 0
30306 2 12 0.1506333704095323 11.892844749169196 2.255909221915499 142.72481106014376 0 0 0
43273 18 9 -0.4620332900590634 12.672325676521172 6.964193430699597 138.460547561567 0 0 0
15279 2 12 0.1391659099177223 13.947885618217265 9.259227014373051 146.09039788120316 0 0 0
30336 2 7 0.2651635483591926 13.969736016523035 1.485105055176626 144.55253295151363 0 0 0
54032 2 12 0.2766846027833378 9.923009395514326 3.126160468329683 140.18189716555287 0 0 0
41049 2 12 0.1313557724195961 13.192357373105713 7.30258112097121 142.27025008028895 0 0 0
34603 2 11 -0.03563522746469893 12.776482937906675 2.4377547155191723 139.89134660686582 0 0 0
15272 2 12 0.1065958943935936 10.394605026987358 10.247390450396198 145.9975371145537 0 0 0
34604 2 9 -0.550776794324628 13.511751335099788 1.2444372800948926 140.2990752136025 0 0 0
38798 2 12 0.1188480956286889 13.963779857343011 9.586223203629565 137.60505359408558 0 0 0
15294 2 9 -0.6585692214737919 9.319131461832184 8.460722061628227 143.48744055326227 0 0 0
34600 2 9 -0.6875707236527021 10.41318613991297 3.068576703568445 139.36371174967883 0 0 0
41047 2 12 0.1255215675766212 13.997478698386953 8.361129168159477 143.33867590676073 0 0 0
43276 18 11 -0.02138470030438406 10.728740353936955 8.431543869141954 139.1274863427681 0 0 0
30326 2 9 -0.6355993512507742 9.884606123545874 3.3621734969490267 144.40010189402656 0 0 0
43251 18 12 0.107655275188288 10.56735000677105 7.9185970111756765 140.09678678248437 0 0 0
41048 2 12 0.1255964846681494 13.85405641813682 8.83421362873457 141.66548617636047 0 0 0
41054 2 12 0.1273176341349923 14.14513969806687 5.79605015537892 143.94553144526884 0 0 0
30328 2 11 0.08723147946586345 11.084348186414536 2.6322502279278246 144.65214134034085 0 0 0
54033 2 12 0.1441638486658168 8.739234034356759 2.044150508829334 137.80849198279208 0 0 0
15302 2 7 -0.169542994366882 13.466810841483188 9.330519696492878 146.9727028843786 0 0 0
41073 2 11 -0.3418544639453744 14.02829092190802 7.956846218999227 142.33083239906864 0 0 0
15297 2 11 -0.02661374445092286 10.322582032553008 9.256437840994396 145.65464005441757 0 0 0
34575 2 12 0.1491715142443538 12.033438800221887 0.41036683986960387 138.18638263401715 0 0 0
44846 2 13 -0.4609047290222085 10.201271229491004 0.51667612764009 143.57016726086914 0 1 0
43286 18 7 0.265954838453005 9.204874423542588 10.348049098818466 139.13062917506508 0 0 0
30302 2 12 0.144425819244716 11.480712540099562 0.6022295915893873 145.2789318881612 0 0 0
43249 18 12 0.1443301416623777 11.210319452260428 7.574113235494604 137.1548537724497 0 0 0
41051 2 12 0.1302295941395231 14.637237303695274 6.743061506250656 140.03228790029826 0 0 0
48687 2 11 0.1112453345136085 2.3101841367655283 6.295777976568628 150.79595574473504 0 0 0
7265 1 3 -0.5416666666666514 1.4339847912319208 5.900457072220689 156.25078963277687 1 0 -1
105 1 5 0.8 2.389454989054904 7.042548875328645 155.56226130174952 1 0 -1
8417 1 2 -0.15 3.1709690174015 6.612085579853068 154.370187582397 1 0 -1
8395 1 2 -0.15 0.8984366715165547 2.9137081869099593 155.46284306443997 1 0 -1
93 1 5 0.8 1.986866348555754 1.9086980076311484 155.61249610569828 1 0 -1
7266 1 3 -0.5416666666666514 6.318327268367896 6.177186050300226 156.26698798958276 1 0 -1
7243 1 3 -0.5416666666666514 3.175395229627018 2.5274423754393647 156.65089586995785 1 0 -1
7267 1 3 -0.5416666666666514 3.3835361532770354 7.646029571782644 156.7121879182496 1 0 -1
8419 1 2 -0.15 1.4625874242138628 8.084516648206916 155.04040198936804 1 0 -1
3897 1 3 -0.5416666666666514 4.515665357656903 10.01312374690077 157.26187613381643 1 0 -1
3777 1 3 -0.5416666666666514 4.516135204027683 4.647805991030852 157.20063040089343 1 0 -1
956 1 6 1.08 5.98073079717416 5.283503220907816 157.65153231537118 1 0 -1
955 1 6 1.08 1.0059952199177284 5.389096048005057 157.67872614241097 1 0 -1
48662 2 12 0.08186441592049358 2.7353749325941292 5.587740309686457 151.56383449180535 0 0 0
48663 2 13 -0.6942513956790851 3.5405053447660677 6.998314326668553 150.31409662767794 0 0 0
48684 2 12 0.1114688691728275 1.7188570365556215 7.73153405016591 152.29962133417942 0 0 0
48696 2 11 -0.2125250963418985 1.2616598619026467 7.283106050865169 151.42432790668204 0 0 0
26354 2 12 0.09975671038332029 1.5059901027877327 1.5718045360738788 149.75980413481116 0 0 0
26377 2 7 -0.1350811731734309 1.23786010250824 1.0419470959893724 148.98625794440153 0 0 0
7242 1 3 -0.5416666666666514 6.570895144895662 0.5109763154272894 156.34298329741324 1 0 -1
7241 1 3 -0.5416666666666514 1.5794760574389324 0.4919543932055738 156.18123915881299 1 0 -1
8420 1 2 -0.15 7.032086943349346 7.918083671761342 154.3975843125727 1 0 -1
8396 1 2 -0.15 5.9745838312983395 2.9506189446093365 155.97223164266975 1 0 -1
48661 2 12 0.2428021446733112 3.898783199921531 7.6620219022961535 151.01192063966135 0 0 0
8393 1 2 -0.15 2.6827527976275976 1.6690991114294207 154.31811073579686 1 0 -1
48660 2 12 0.2200104178222276 4.271106361818114 6.339489707182459 150.01811651187546 0 0 0
953 1 6 1.08 3.4939070885789003 3.6169610592299297 157.8691825165541 1 0 -1
48690 2 11 -0.2380393854482122 1.5968306575015878 5.421165703509546 149.76205889647093 0 0 0
48686 2 12 0.1080171041493292 1.3499892426506552 6.195354297212257 149.0153232656188 0 0 0
48685 2 12 0.07423038415078198 2.265581119840343 4.7153642518947985 149.20987575018347 0 0 0
1016 1 6 1.08 6.047213044469216 10.490032936138423 157.65745160200046 1 0 -1
26352 2 12 0.09886170298573145 0.2508147046127674 0.9664149860162056 151.79766428659485 1 0 0
49476 2 12 0.2358648000550845 6.712246725475498 3.4290539212034834 150.58868801936597 0 0 0
34531 23 12 0.1139365215972927 5.741040320797722 9.838442481176251 150.3570572437241 0 0 0
94 1 5 0.8 7.049975816789354 1.9509583686297718 155.72458095112415 1 0 -1
26376 2 7 -0.1893096173483788 1.9653708699290118 1.404431797801021 147.78623859117778 0 0 0
49477 2 12 0.2271787368603838 7.023140330914528 3.9358459542612847 149.1266371948843 0 0 0
1013 1 6 1.08 3.4987638886544308 8.838147857977813 157.80108748182738 1 0 -1
48683 2 12 0.1160677509341596 1.0205964488956984 8.087382081294155 150.72353089618056 0 0 0
48688 2 12 0.08529766364818965 0.5964043442520693 3.9820155133246984 150.94372767885514 0 0 0
3899 1 3 -0.5416666666666514 2.038727362746807 9.48777564561334 158.21209618815092 1 0 -1
48692 2 12 0.1172933951544062 0.34347046075002663 5.834746652653754 152.74497198184758 1 0 0
26353 2 12 0.1143985502408069 2.7964357099244332 2.042653355433103 147.79237245150702 0 0 0
53407 2 12 0.1087025433003342 2.266245488786603 9.625539625672955 147.77239645299045 0 0 0
48691 2 11 -0.207611660327872 0.3388140988513671 4.706439812837618 150.2199347530372 0 0 0
26378 2 7 -0.002450869466990616 0.2392716533755711 0.027080419485058183 148.99253314407653 0 1 0
34534 23 12 0.1133746443648429 5.253388050476756 10.587832516486532 152.77525546965867 0 0 0
3900 1 3 -0.5416666666666514 7.057663904274141 9.340719412164711 158.15332227590767 1 0 -1
48689 2 12 0.0844620804686641 0.01241957479257716 4.249141340686812 149.32361655577859 1 0 0
48695 2 11 -0.2111469246143892 0.029069447181724394 6.506863303209423 151.91249562963483 1 0 0
53411 2 11 -0.2096247289085682 0.05057031797880272 9.891443197780813 147.68100966641543 0 0 0
106 1 5 0.8 7.513704338210473 6.856088344131849 155.3235002220315 1 0 -1
51793 2 12 0.1024452055192352 11.458901586949382 1.3979985266339168 149.18521939362645 0 1 0
12867 2 12 0.1290119781725907 13.671066071246148 0.9074790064526449 151.00448392583684 0 1 0
3919 1 3 -0.5416666666666514 11.888934777597253 9.50458740995975 158.11580612676104 1 0 -1
51783 2 12 0.1242296498338612 7.374647895019162 0.4697591053906549 150.13943343056087 0 1 0
51791 2 11 -0.2361135754971987 10.780079200750746 0.5500305372853345 149.4282713059654 0 1 0
8394 1 2 -0.15 7.419587746216778 1.72105758666268 154.3006332660298 1 0 -1
3799 1 3 -0.5416666666666514 11.755078650666661 4.191547069494009 158.0195867560102 1 0 -1
49512 2 12 0.08590134724580248 14.264504971771434 6.613670369750878 151.99522409482665 0 0 0
49500 2 11 -0.2121126759405531 9.80219319025547 5.88259693588344 152.31767180000998 0 0 0
3778 1 3 -0.5416666666666514 9.290719091989065 4.719386884895612 157.19213099473902 1 0 -1
49479 2 13 -0.68386635759826 7.503796572338265 3.6856040192560005 149.99255717174947 0 0 0
15282 2 12 0.1186401515175515 10.55976863680649 8.814820009314456 148.46161816136652 0 0 0
49509 2 12 0.1138088861894931 14.114602553956388 2.8507446951148703 152.4883040032094 0 0 0
49487 2 12 0.09271014992606286 11.567780280196567 6.807288675549021 151.7286046852349 0 0 0
15306 2 7 -0.1848122144242424 11.569187745131245 8.980127279332425 148.44130266252907 0 0 0
7245 1 3 -0.5416666666666514 11.426293687341232 0.6015233353302761 155.99555551057125 1 0 -1
8421 1 2 -0.15 13.059280068193669 6.355219174293587 154.3283695550986 1 0 -1
8397 1 2 -0.15 12.840995603680064 1.7360125318699295 154.1315801517155 1 0 -1
51792 2 12 0.0884130379485852 9.083779182803973 1.6035936224100942 148.63643343295644 0 1 0
51774 2 12 0.1259867343021675 11.161523462179506 0.5003954161978225 151.53312374289058 0 1 0
8418 1 2 -0.15 8.258083340115357 5.8125029445210865 154.5659100368676 1 0 -1
15303 2 7 -0.1297509226810842 14.154064725778662 9.954344991171213 148.0424413051369 0 0 0
49488 2 11 -0.2315198078239394 12.116494257293958 4.671485263192042 152.01159179446444 0 0 0
954 1 6 1.08 8.458064378319325 3.486460565960148 157.84031447863356 1 0 -1
1014 1 6 1.08 8.521633591027662 8.704247756743676 157.73893687066789 1 0 -1
49502 2 12 0.08138966955170496 9.333862779013877 6.8194753953584435 152.21038139638495 0 0 0
49495 2 11 -0.236038570974851 8.68946241666625 4.775799191461105 151.92561507195012 0 0 0
49490 2 12 0.09717645101510385 9.097383403427639 3.821005669631198 152.3119285703217 0 0 0
15276 2 12 0.105976488086761 13.545341534917332 9.864610925103772 152.0415801605126 0 0 0
49478 2 12 0.08733522159731982 8.019377751137156 5.7581426681270145 150.22747505169977 0 0 0
15281 2 12 0.09905023995204412 11.799560339840417 9.637694524911742 150.39692779051313 0 0 0
107 1 5 0.8 12.332146609538206 7.111177054038171 155.38520974026312 1 0 -1
49498 2 11 -0.2080158547942715 10.81717523918567 5.794090294311921 150.0067731649854 0 0 0
3898 1 3 -0.5416666666666514 9.31043096773001 10.067681762516797 157.37504311043168 1 0 -1
49496 2 12 0.06463993874514842 10.105225290096513 5.817030200971754 153.36281876946714 0 0 0
963 1 6 1.08 13.253281423246603 3.5617653704506673 157.82062936369704 1 0 -1
49511 2 11 -0.2088409830374947 14.508426362383288 3.862297000899949 152.2428851247004 0 0 0
7268 1 3 -0.5416666666666514 8.36044194138865 7.622336206147484 156.47911636710694 1 0 -1
49494 2 11 -0.05450912492853385 11.160016638638734 5.8359394758076695 151.4916570427137 0 0 0
3797 1 3 -0.5416666666666514 14.195469659269566 4.740112255588487 157.19007977260233 1 0 -1
15304 2 7 -0.007171331530743263 13.574074628437323 10.129060092191851 149.30541355438075 0 0 0
7244 1 3 -0.5416666666666514 8.256775711925398 2.3880843857278014 156.72029522324516 1 0 -1
49493 2 11 -0.2160679149383561 9.776931317593824 4.73995060753873 149.60740560366543 0 0 0
51796 2 11 -0.1997109824200819 9.317867592799795 1.1033263004061575 149.53649608150803 0 1 0
49486 2 12 0.1176747483360893 11.661860133322287 3.6945784014822314 151.92673529618125 0 0 0
8399 1 2 -0.15 11.168980751808128 3.0736020547785947 155.20731574502705 1 0 -1
49485 2 12 0.09602796534973518 12.189208567791953 4.780456720413782 153.03158810020722 0 0 0
49501 2 12 0.1007045619641024 10.343062007598958 6.813064241151592 149.83333341139567 0 0 0
8423 1 2 -0.15 11.713201472127722 8.367579055597533 154.87976074175867 1 0 -1
49484 2 12 0.109983451633009 13.522191694726022 4.003466054666536 150.35044336266338 0 0 0
49489 2 12 0.1167698782117111 10.248926296329056 3.73963175632788 149.7279358801287 0 0 0
15305 2 7 -0.1396124535089215 12.296009661963256 9.564872026504943 149.52354187996275 0 0 0
7247 1 3 -0.5416666666666514 13.076865586150419 2.4145956092643814 156.6999648627946 1 0 -1
49515 2 11 -0.2060813893856158 14.153621375035561 6.069971266195321 151.00590986455836 0 0 0
49499 2 11 0.1114354109163844 8.439237908848282 4.756233776995907 150.42092649833066 0 0 0
51798 2 12 0.09746163545057808 9.232751262685827 1.8278380342583644 150.32653065900774 0 1 0
965 1 6 1.08 10.828467283331062 5.308801768665953 157.42538001138874 1 0 -1
49497 2 12 0.07679379614887051 7.684955837611021 4.966280039565793 152.43299767365258 0 0 0
1023 1 6 1.08 13.290938882761598 8.798103444660908 157.8394688982006 1 0 -1
49491 2 12 0.1178366612403561 11.622095232841927 5.555576971902083 149.29571642804066 0 0 0
49513 2 12 0.1198104617410203 13.49608069862209 6.688357485764069 150.45007738627055 0 0 0
49514 2 11 -0.05997774149362557 13.519738464189043 4.64201874665435 151.29557295606165 0 0 0
49492 2 12 0.126647197328303 9.522102574207153 4.927727116222989 148.56429310439907 0 0 0
95 1 5 0.8 12.133729953393983 1.9600316446291768 155.4225836063204 1 0 -1
3917 1 3 -0.5416666666666514 14.279788778859691 10.089379187306816 157.3791185109524 1 0 -1
7271 1 3 -0.5416666666666514 13.292380189543342 7.634431066611184 156.65089020410292 1 0 -1
7269 1 3 -0.5416666666666514 11.151815325430487 6.24380132645659 156.10978417763422 1 0 -1
961 1 6 1.08 3.394722366718041 5.2167677586920345 161.827317326934 1 0 -1
3791 1 3 -0.5416666666666514 1.9485025784188148 4.620683603799847 161.73846222989695 1 0 -1
3785 1 3 -0.5416666666666514 4.020511379980907 5.857716640974919 160.44653863851178 1 0 -1
958 1 6 1.08 4.9505310117680486 7.031280632021749 159.80881329393483 1 0 -1
3663 1 3 -0.5416666666666514 4.098434968900649 3.0070723751367283 159.19716408388393 1 0 -1
3668 1 3 -0.5416666666666514 5.860988388378266 2.260001174102402 160.9769555588496 1 0 -1
959 1 6 1.08 0.9402973174012698 3.435238773100165 162.13814719916778 1 0 -1
3667 1 3 -0.5416666666666514 0.8282695563368327 2.131565468087175 161.0569663548178 1 0 -1
898 1 6 1.08 4.837394745634951 1.7399655702034644 159.7556584887778 1 0 -1
960 1 6 1.08 5.9236675130188035 3.4927590801482418 161.94361560525343 1 0 -1
3789 1 3 -0.5416666666666514 4.425623458620862 4.088343093596255 162.40541375361803 1 0 -1
3675 1 3 -0.5416666666666514 1.455017587706672 2.857457496365873 163.5692629046023 1 0 -1
5217 1 3 -0.5416666666666514 4.334826521566652 4.7248485065436405 165.84302777883676 1 0 -1
1673 1 6 1.107999999999901 3.393282815417811 3.45023220810443 166.31277927736122 1 0 -1
5222 1 3 -0.5416666666666514 5.753728853385753 6.476375386616462 167.23473377212045 1 0 -1
5219 1 3 -0.5416666666666514 1.8717879561181976 4.056841890868445 166.67478585281071 1 0 -1
1676 1 6 1.107999999999901 5.816997178672243 5.323114843996883 166.11136307653487 1 0 -1
249 1 6 1.08 2.421823326800304 7.030562298309668 164.10122324754144 1 0 -1
7553 1 3 -0.5416666666666514 1.3634869037613597 5.91180745871494 164.66280266439134 1 0 -1
1675 1 6 1.107999999999901 0.9318083490728669 5.285379718248913 166.14787931338884 1 0 -1
7531 1 3 -0.5416666666666514 3.351222688311223 2.1819744449895535 165.3251924674956 1 0 -1
5221 1 3 -0.5416666666666514 0.91408956460801 6.4340564447621995 167.3324163247061 1 0 -1
237 1 6 1.08 2.4164380524823503 1.5628299443086027 164.1412575634246 1 0 -1
7554 1 3 -0.5416666666666514 6.430470364151866 5.760851524388818 164.61715091424907 1 0 -1
3793 1 3 -0.5416666666666514 3.4602167131644466 6.412589020892464 162.9314388773601 1 0 -1
3787 1 3 -0.5416666666666514 0.8091494434799518 7.519628324416942 161.1951286217007 1 0 -1
3676 1 3 -0.5416666666666514 6.319241120199867 2.859375953689379 163.38466091015275 1 0 -1
5101 1 3 -0.5416666666666514 0.8259059880086482 1.2136058523813498 167.26966852538936 1 0 -1
5103 1 3 -0.5416666666666514 3.806344000300061 2.9682915300774764 167.78232612133868 1 0 -1
3673 1 3 -0.5416666666666514 3.5365631490191665 1.042960954354627 163.05228021926698 1 0 -1
3788 1 3 -0.5416666666666514 5.975097522500831 7.515789583872983 160.98944799192424 1 0 -1
7555 1 3 -0.5416666666666514 3.3371287740621196 7.546249168516998 165.33817796473784 1 0 -1
3795 1 3 -0.5416666666666514 1.637291398022203 8.341254293135163 163.57405448632105 1 0 -1
3796 1 3 -0.5416666666666514 6.31467464978987 8.04080310773499 163.44657856442902 1 0 -1
3783 1 3 -0.5416666666666514 4.0266330325245905 8.149744737661715 159.22381021186422 1 0 -1
5223 1 3 -0.5416666666666514 3.9243576248456766 8.280627631200803 167.79344664903547 1 0 -1
3911 1 3 -0.5416666666666514 1.9528341334807238 9.854604507530569 161.48029989684025 1 0 -1
5337 1 3 -0.5416666666666514 4.313965993049007 9.969086862821367 165.85298423992577 1 0 -1
3909 1 3 -0.5416666666666514 4.421336417359237 9.314692508805447 162.22012724553812 1 0 -1
5339 1 3 -0.5416666666666514 1.972734286364303 9.515416588259077 166.81596656812863 1 0 -1
1020 1 6 1.08 5.895794284297227 8.726766228678523 162.01376877843973 1 0 -1
1019 1 6 1.08 0.9914528296183353 8.773227681190464 162.1446482613957 1 0 -1
1733 1 6 1.107999999999901 3.3620424974914456 8.87039689322744 166.41784406889113 1 0 -1
5102 1 3 -0.5416666666666514 5.776175911680681 1.1453483578382937 167.3295709893781 1 0 -1
5340 1 3 -0.5416666666666514 6.85906370085458 9.277651397622703 166.58241891160068 1 0 -1
5220 1 3 -0.5416666666666514 6.693968361385408 3.979964274199894 166.5244936498019 1 0 -1
3912 1 3 -0.5416666666666514 6.848177177763899 10.00352706622763 161.85365387990868 1 0 -1
3792 1 3 -0.5416666666666514 6.857956720395202 4.736006735329995 161.558743461958 1 0 -1
1678 1 6 1.107999999999901 4.768076151608674 6.9716420382111695 168.4566535661378 1 0 -1
3781 1 3 -0.5416666666666514 1.0001700739406427 6.57804243063545 158.75305272552347 1 0 -1
3782 1 3 -0.5416666666666514 5.993966328946638 6.4360268830560985 158.76655234177662 1 0 -1
3661 1 3 -0.5416666666666514 0.939882520679327 1.0210403774249774 158.7599608193158 1 0 -1
3665 1 3 -0.5416666666666514 3.8599116471028014 0.5815208583521884 160.43613334185608 1 0 -1
7530 1 3 -0.5416666666666514 6.2085982101858574 0.5088632813234646 164.73442507042 1 0 -1
7529 1 3 -0.5416666666666514 1.404103824588672 0.4622010633882453 164.8044389486877 1 0 -1
1618 1 6 1.107999999999901 4.719447363041449 1.7614233903867271 168.38013559726883 1 0 -1
3662 1 3 -0.5416666666666514 6.035223504539741 1.2302826951826804 158.8045755377353 1 0 -1
238 1 6 1.08 7.199061002840264 1.6787693020678227 164.01343319364776 1 0 -1
250 1 6 1.08 7.36083056831533 6.972785346329823 164.01070795720625 1 0 -1
1735 1 6 1.107999999999901 0.9454743673596598 10.575016774340455 166.2262909712847 1 0 -1
1021 1 6 1.08 3.3674936373727946 10.517168247476958 161.77775892719677 1 0 -1
1736 1 6 1.107999999999901 5.840473719692567 10.477551253607958 166.02567467996002 1 0 -1
3780 1 3 -0.5416666666666514 7.009391689530776 4.158167188703264 158.2760590286866 1 0 -1
3779 1 3 -0.5416666666666514 2.1173053355326066 4.327871389889914 158.217883833032 1 0 -1
968 1 6 1.08 14.656397142058838 7.0244985226895365 159.83419447107664 1 0 -1
5243 1 3 -0.5416666666666514 13.66048199847483 8.402355736652536 167.80522618050338 1 0 -1
1628 1 6 1.107999999999901 14.554303955439023 1.7745166647612096 168.38623582177783 1 0 -1
5357 1 3 -0.5416666666666514 14.187722015154254 9.83685413841694 165.65028374272035 1 0 -1
7559 1 3 -0.5416666666666514 12.954578342137054 7.517721708384349 165.43032697310846 1 0 -1
1688 1 6 1.107999999999901 14.515219612978624 7.090951381934938 168.36528568515865 1 0 -1
3805 1 3 -0.5416666666666514 13.67102984111333 5.869517157304369 160.45414741513895 1 0 -1
3784 1 3 -0.5416666666666514 8.821044733434567 8.151717221140258 159.19933762122236 1 0 -1
3807 1 3 -0.5416666666666514 10.742976940121997 7.550761401814091 160.9930920304819 1 0 -1
5104 1 3 -0.5416666666666514 8.870403331151987 2.8636658516201887 167.7436549680915 1 0 -1
3803 1 3 -0.5416666666666514 13.649496876875874 8.116850412251393 159.25387375765345 1 0 -1
967 1 6 1.08 9.778551167504709 7.012945044161107 159.8047870914836 1 0 -1
3695 1 3 -0.5416666666666514 11.227511018472928 2.6467973688376856 163.49457494472512 1 0 -1
5218 1 3 -0.5416666666666514 9.158073434195387 4.6725903602518315 165.84697740107302 1 0 -1
3794 1 3 -0.5416666666666514 8.430830586645904 6.317527603118728 162.94191312772256 1 0 -1
7556 1 3 -0.5416666666666514 8.360132900296483 7.51031194062839 165.21924265075 1 0 -1
907 1 6 1.08 9.884461515526029 1.6244054453335264 159.75462412569448 1 0 -1
5123 1 3 -0.5416666666666514 13.519759718680053 2.8959571868673177 167.80933384131717 1 0 -1
3801 1 3 -0.5416666666666514 10.754422561488933 6.47964112502269 158.61737500477034 1 0 -1
3929 1 3 -0.5416666666666514 14.336787636854638 9.438585223497874 162.44646705665573 1 0 -1
3811 1 3 -0.5416666666666514 11.889480690011416 4.515728201454437 161.6523096960378 1 0 -1
3674 1 3 -0.5416666666666514 8.387208783869761 1.0677805620248482 163.0033615538949 1 0 -1
1687 1 6 1.107999999999901 9.734653141261408 6.913982791492443 168.29466862251692 1 0 -1
7535 1 3 -0.5416666666666514 13.241304009015986 2.201999090790234 165.2310401583047 1 0 -1
969 1 6 1.08 10.754411624535706 3.357625368643384 162.10652748848898 1 0 -1
3664 1 3 -0.5416666666666514 9.107458765273707 2.910008543225421 159.22227610355156 1 0 -1
3931 1 3 -0.5416666666666514 11.768417136639506 9.961318078766281 161.53828815797672 1 0 -1
3790 1 3 -0.5416666666666514 9.244431207044792 3.9509472644093884 162.4063527498723 1 0 -1
5224 1 3 -0.5416666666666514 8.957384033685797 8.20975546220915 167.79529414211132 1 0 -1
3815 1 3 -0.5416666666666514 11.134476575417407 8.206551395034307 163.49528875897457 1 0 -1
3693 1 3 -0.5416666666666514 13.394689227246234 1.0984552864141173 162.9682653822823 1 0 -1
5359 1 3 -0.5416666666666514 11.658243686241931 9.571139251151946 166.63133304902723 1 0 -1
3786 1 3 -0.5416666666666514 8.874162292686066 5.776594787461695 160.31065149557006 1 0 -1
3813 1 3 -0.5416666666666514 13.17947579730725 6.464409963039741 163.03671524397075 1 0 -1
5338 1 3 -0.5416666666666514 9.184276942979468 9.923473286723048 165.74715913685108 1 0 -1
5237 1 3 -0.5416666666666514 14.124963825906814 4.751176677945907 165.95270067185297 1 0 -1
3910 1 3 -0.5416666666666514 9.331890529195185 9.245429045533124 162.50037336631954 1 0 -1
7557 1 3 -0.5416666666666514 11.101219765748986 5.775425725268778 164.61120255588614 1 0 -1
251 1 6 1.08 12.066196462720109 7.00368623737268 164.12805067204866 1 0 -1
239 1 6 1.08 12.314829637119287 1.6016309917044984 164.05306805282427 1 0 -1
7532 1 3 -0.5416666666666514 8.192847759614821 2.3145847906778863 165.17802574646717 1 0 -1
5241 1 3 -0.5416666666666514 10.713026152249503 6.350197364956344 167.1601019978981 1 0 -1
971 1 6 1.08 13.310563103844379 5.266618135166763 161.98464416965092 1 0 -1
1685 1 6 1.107999999999901 10.695079532317362 5.183945644067321 166.0608791292623 1 0 -1
1627 1 6 1.107999999999901 9.758438819931218 1.6117925872732384 168.4421399952531 1 0 -1
3681 1 3 -0.5416666666666514 10.773930745526608 1.0402830125387768 158.61722917730023 1 0 -1
1743 1 6 1.107999999999901 13.120502987093358 8.858840033461817 166.36373130230788 1 0 -1
5239 1 3 -0.5416666666666514 11.675575349464504 3.952271371901589 166.39904146521368 1 0 -1
3683 1 3 -0.5416666666666514 13.712292582667914 2.991713556873539 159.22640712977557 1 0 -1
5121 1 3 -0.5416666666666514 10.714333330353332 1.1450023654233021 167.17858733911817 1 0 -1
3685 1 3 -0.5416666666666514 13.824446741753068 0.45989703563769824 160.4104348347405 1 0 -1
7533 1 3 -0.5416666666666514 11.465359910421343 0.34797855806909866 164.68585265720307 1 0 -1
3687 1 3 -0.5416666666666514 10.889075332265847 2.1898128627121585 160.98284083689316 1 0 -1
1734 1 6 1.107999999999901 8.338837243101697 8.6858080036689 166.33922753679204 1 0 -1
962 1 6 1.08 8.3878444370872 5.19890089198847 161.79843453976486 1 0 -1
3666 1 3 -0.5416666666666514 8.768787121944712 0.6198472190062039 160.39104430070216 1 0 -1
1683 1 6 1.107999999999901 13.191371699934408 3.4257743338094486 166.29061019287317 1 0 -1
1029 1 6 1.08 10.794792531817322 8.761046705848061 162.03455102334328 1 0 -1
3809 1 3 -0.5416666666666514 14.223286520445322 4.038224147744048 162.49852364613096 1 0 -1
1674 1 6 1.107999999999901 8.222679891615407 3.4732897883107277 166.33401213924094 1 0 -1
908 1 6 1.08 14.627474215531297 1.7515067376151252 159.7418418644942 1 0 -1
1022 1 6 1.08 8.425192104826127 10.454596339155767 161.9198156821041 1 0 -1
1031 1 6 1.08 13.212726300276415 10.436724823752039 161.9431751484786 1 0 -1
6897 1 3 -0.5416666666666514 4.274275043312509 15.287496031450129 5.5481471297557245 1 0 0
5348 1 3 -0.5416666666666514 5.676653538970686 12.78687084629504 0.7573652627257165 1 0 0
1800 1 6 1.107999999999901 5.798243922701326 14.065705450298497 1.8002994834932515 1 0 0
5353 1 3 -0.5416666666666514 3.3105047207911324 11.717656259004656 2.538940780731299 1 0 0
5355 1 3 -0.5416666666666514 1.3039344256377612 13.214919388301306 3.139653507288337 1 0 0
5356 1 3 -0.5416666666666514 6.4262074782856615 13.548566284093633 3.133670093670383 1 0 0
405 1 6 1.08 2.391961621622848 12.270056654373013 3.886312371816417 1 0 0
7867 1 3 -0.5416666666666514 3.444647817245547 13.00783771012709 4.8648605387248605 1 0 0
5469 1 3 -0.5416666666666514 4.344876145616145 14.594013437726877 2.215568636638205 1 0 0
1799 1 6 1.107999999999901 0.8210264647301987 14.149425792408884 1.9039397805563012 1 0 0
5347 1 3 -0.5416666666666514 0.9059087463838067 13.054296555742896 0.6843013754743317 1 0 0
5471 1 3 -0.5416666666666514 1.8514245666956397 15.353326746259711 1.5126214623917014 1 0 0
2513 1 6 1.08 3.32797452465681 14.081143432144327 6.144111187782524 1 0 0
6899 1 3 -0.5416666666666514 1.796535232036126 14.523440951245982 6.3931269284019105 1 0 0
6788 1 3 -0.5416666666666514 6.005305473731723 13.028024396185128 9.111794047935058 1 0 0
2458 1 6 1.08 4.834355481531955 12.329094109799428 8.20068305606439 1 0 0
6783 1 3 -0.5416666666666514 3.812668472371403 13.49354052062441 7.610959235420537 1 0 0
6782 1 3 -0.5416666666666514 5.72856312854595 11.777949708382904 6.9850928495176 1 0 0
6787 1 3 -0.5416666666666514 0.8679225288382701 12.880656394750739 9.262768362432045 1 0 0
6781 1 3 -0.5416666666666514 0.7465171098070448 11.809023297310635 7.085230231844098 1 0 0
2515 1 6 1.08 0.8197557607369883 15.782673847675868 5.935417613836049 1 0 0
2516 1 6 1.08 5.757860654150391 15.916129225561905 5.902828103527764 1 0 0
1801 1 6 1.107999999999901 3.3998429345748717 15.751161084481378 1.7735165938780688 1 0 0
5475 1 3 -0.5416666666666514 1.4591125084136065 18.956792065115984 3.4815847307973 1 0 0
5589 1 3 -0.5416666666666514 4.388557494591373 20.16635995336893 2.108418856443152 1 0 0
1860 1 6 1.107999999999901 5.820101150556819 19.50135786047996 1.7654169852508153 1 0 0
5591 1 3 -0.5416666666666514 1.8279640987158567 20.553955220060505 1.2285355045832214 1 0 0
7891 1 3 -0.5416666666666514 3.3156082734065837 18.2060593081907 5.152398412746555 1 0 0
1859 1 6 1.107999999999901 0.8476967441520612 19.354760752390728 1.9712229370643983 1 0 0
5468 1 3 -0.5416666666666514 5.792799371188938 18.162383185669903 0.7730243778639633 1 0 0
5467 1 3 -0.5416666666666514 0.8346406701961359 18.27167925636205 0.8059995252022765 1 0 0
417 1 6 1.08 2.3780702776366462 17.608072518553502 3.9863216987397263 1 0 0
5476 1 3 -0.5416666666666514 6.38315499866596 18.90720582514232 3.130558787460223 1 0 0
7017 1 3 -0.5416666666666514 4.335326316502521 20.655404784400528 5.579679526061717 1 0 0
6903 1 3 -0.5416666666666514 4.034861753774249 19.041912387534826 7.705638660248443 1 0 0
7019 1 3 -0.5416666666666514 1.8347512011050167 19.94424993393638 6.511302759046157 1 0 0
6907 1 3 -0.5416666666666514 0.9400513889413733 18.325273818495948 9.216850226681203 1 0 0
6908 1 3 -0.5416666666666514 5.641882011415649 18.0828096103569 9.626536482279239 1 0 0
2518 1 6 1.08 4.8992488541587935 17.703214430486 8.243939538121767 1 0 0
2573 1 6 1.08 3.403645400977208 19.483839094570556 6.281241821853727 1 0 0
6902 1 3 -0.5416666666666514 5.8756091388196925 16.929201123779144 7.136890646706952 1 0 0
6901 1 3 -0.5416666666666514 0.8596624788127933 16.98460870974002 7.0402214729648245 1 0 0
5473 1 3 -0.5416666666666514 3.4110333240007704 16.979881738801016 2.845125992532422 1 0 0
7889 1 3 -0.5416666666666514 1.3749112488367845 16.415158576502296 4.529824671004026 1 0 0
7890 1 3 -0.5416666666666514 6.1551991372807535 16.605485572785792 4.4556067902944685 1 0 0
6905 1 3 -0.5416666666666514 3.9130768738226664 16.593083505986534 8.846244819735313 1 0 0
5592 1 3 -0.5416666666666514 6.832984279542855 20.54949211237706 1.1145787342923628 1 0 0
6900 1 3 -0.5416666666666514 6.753268979473694 14.638329870686675 6.249710627630596 1 0 0
5472 1 3 -0.5416666666666514 6.779722363318149 15.204094089835834 1.2830046143912828 1 0 0
7020 1 3 -0.5416666666666514 6.829930826785789 20.094906017543153 6.367932113407187 1 0 0
6785 1 3 -0.5416666666666514 4.098708146523205 11.004505291679717 8.858595343083419 1 0 0
7866 1 3 -0.5416666666666514 6.19244374132758 11.122243610681329 4.32778954388877 1 0 0
6911 1 3 -0.5416666666666514 1.888800715239827 15.233811469949133 9.737865104424088 1 0 0
7031 1 3 -0.5416666666666514 1.818921858853509 20.69503201719535 10.018724236599178 1 0 0
7032 1 3 -0.5416666666666514 6.747903408199803 20.42624221145494 9.69005166365196 1 0 0
7865 1 3 -0.5416666666666514 1.5223570199721068 11.116717239108475 4.638785297199665 1 0 0
6912 1 3 -0.5416666666666514 6.790686827058448 15.38318883138983 9.896631496558452 1 0 0
2521 1 6 1.08 3.268772640299079 15.912404845154992 10.184131317752916 1 0 0
406 1 6 1.08 7.212677408483275 12.30946644740608 3.7865534655158113 1 0 0
418 1 6 1.08 7.186721837677498 17.71175778589364 3.7808219527095703 1 0 0
2520 1 6 1.08 5.859373788057002 14.151768024176064 10.306296958526408 1 0 0
2575 1 6 1.08 0.8354728775403534 21.099134475643993 5.893510024536144 1 0 0
2519 1 6 1.08 0.9710981977881858 14.067775943205191 10.374781479050885 1 0 0
2579 1 6 1.08 0.9745962737067179 19.375672168093523 10.498430934552134 1 0 0
5345 1 3 -0.5416666666666514 3.94346239820378 11.201253933936217 0.07697071299629156 1 0 0
6909 1 3 -0.5416666666666514 4.252972376729883 14.572072226048803 10.508252824248 1 0 0
5465 1 3 -0.5416666666666514 3.770009784725233 16.464686218430977 0.3067170824099305 1 0 0
5365 1 3 -0.5416666666666514 13.78235365990251 11.085678509614219 0.19513667668150236 1 0 0
1871 1 6 1.107999999999901 13.23824130483153 21.087043218630658 1.6512916944214202 1 0 0
1862 1 6 1.107999999999901 8.2951162626739 21.1422176678955 1.5207153901392902 1 0 0
2468 1 6 1.08 14.564411099528277 12.334772951875724 8.090738180350115 1 0 0
2465 1 6 1.08 10.571145250660113 10.620911966318708 5.857950783752815 1 0 0
2582 1 6 1.08 8.144272800869224 21.170911900479854 10.00638536592529 1 0 0
5489 1 3 -0.5416666666666514 14.223989634233739 14.616639014589646 1.9930750324222817 1 0 0
2514 1 6 1.08 8.272557925377297 14.099363576288242 6.01821855597597 1 0 0
2589 1 6 1.08 10.661001865028558 19.499545319377788 10.406554269544923 1 0 0
7892 1 3 -0.5416666666666514 8.251355409070255 18.24909307245654 4.947928120599154 1 0 0
2583 1 6 1.08 13.249537215209772 19.34684020998759 6.105630547380826 1 0 0
2591 1 6 1.08 13.233044563249079 21.006903842913495 9.956080224000855 1 0 0
6904 1 3 -0.5416666666666514 8.749554048175522 18.925139704167904 7.591669378790926 1 0 0
6805 1 3 -0.5416666666666514 13.634909946848326 11.104369916962382 8.660448266697733 1 0 0
6917 1 3 -0.5416666666666514 14.292323502735396 15.302395858605468 5.622135385986655 1 0 0
7893 1 3 -0.5416666666666514 11.187460409514042 16.395818519205907 4.351885335869191 1 0 0
6803 1 3 -0.5416666666666514 13.640319670600944 13.422827232034427 7.436667166187133 1 0 0
5373 1 3 -0.5416666666666514 13.089977403121269 11.751419577458075 2.6369439465763587 1 0 0
5611 1 3 -0.5416666666666514 11.735811818355819 20.47136964144548 1.232267334991111 1 0 0
7037 1 3 -0.5416666666666514 14.137159765864304 20.498879362411476 5.3764434465176505 1 0 0
2528 1 6 1.08 14.647708067197156 17.533205405380127 8.07059973347486 1 0 0
6801 1 3 -0.5416666666666514 10.352113451194509 11.839894735865988 6.945645912352228 1 0 0
5590 1 3 -0.5416666666666514 9.243877488137466 19.927164659632368 2.0403857065553885 1 0 0
2531 1 6 1.08 13.110358877384467 15.999597270231588 10.147395440639098 1 0 0
6931 1 3 -0.5416666666666514 11.698546365695712 15.358119554597424 9.708025588746894 1 0 0
7039 1 3 -0.5416666666666514 11.697253934930906 19.937880670063663 6.268573336524168 1 0 0
6925 1 3 -0.5416666666666514 13.566435983654586 16.441435140265877 8.633262295670983 1 0 0
2462 1 6 1.08 8.25519202319191 10.615227819106252 10.243700178287291 1 0 0
6784 1 3 -0.5416666666666514 8.748909233661228 13.625738747535024 7.518194736748285 1 0 0
5491 1 3 -0.5416666666666514 11.704524480422867 15.332938282484976 1.273270993952372 1 0 0
5485 1 3 -0.5416666666666514 13.733451615421671 16.430300771490177 0.1648278148665795 1 0 0
2467 1 6 1.08 9.52846374180223 12.434548193882874 8.198726723724779 1 0 0
1869 1 6 1.107999999999901 10.735939426964736 19.27905063377601 1.752601895337853 1 0 0
5495 1 3 -0.5416666666666514 11.398473753022294 18.896394793046134 3.209605579648138 1 0 0
6807 1 3 -0.5416666666666514 10.558128082847357 12.952564797478272 9.323885674190416 1 0 0
1809 1 6 1.107999999999901 10.664268066084276 14.255295828202525 1.8299301637391359 1 0 0
2585 1 6 1.08 10.766138220039927 21.133708776647254 5.840125556448432 1 0 0
7868 1 3 -0.5416666666666514 8.218343848271735 12.800888689920637 5.0226920206051 1 0 0
6919 1 3 -0.5416666666666514 11.689153518856875 14.67155417690006 6.274131730563803 1 0 0
5354 1 3 -0.5416666666666514 8.21737215111845 11.77477050255487 2.5947005318512217 1 0 0
7871 1 3 -0.5416666666666514 13.249728806108052 13.052041008859076 4.805166547180467 1 0 0
6923 1 3 -0.5416666666666514 13.9065608498465 18.82284110222472 7.482697522490137 1 0 0
1811 1 6 1.107999999999901 13.249221495564669 15.81694876557786 1.6004616759005514 1 0 0
2523 1 6 1.08 13.212456153961723 14.074111988234204 6.036946983950659 1 0 0
7895 1 3 -0.5416666666666514 13.16124882681638 18.158261145503914 5.010400120203539 1 0 0
6906 1 3 -0.5416666666666514 8.643623598533155 16.51737911328474 8.777794770260364 1 0 0
6921 1 3 -0.5416666666666514 10.640986734400865 17.015522775311943 6.839624382625226 1 0 0
2574 1 6 1.08 8.295663059469065 19.420494616017578 6.073962898298953 1 0 0
7051 1 3 -0.5416666666666514 11.649586755792617 20.63287468501393 9.675256115902851 1 0 0
5474 1 3 -0.5416666666666514 8.147265770591563 17.065644698451358 2.694051226268231 1 0 0
5493 1 3 -0.5416666666666514 13.300789211837056 16.91995025259837 2.7827687208774545 1 0 0
6786 1 3 -0.5416666666666514 8.716967178671606 11.111549499688744 8.734611544503327 1 0 0
7018 1 3 -0.5416666666666514 9.316056208771974 20.53466439705709 5.4986750349704465 1 0 0
6898 1 3 -0.5416666666666514 9.132102880271503 15.325110180240378 5.3028574208040995 1 0 0
6927 1 3 -0.5416666666666514 10.56152494767481 18.206119145693776 9.342780748857457 1 0 0
5375 1 3 -0.5416666666666514 11.1966854896398 13.56723284603561 3.250487023315046 1 0 0
419 1 6 1.08 12.186299535833655 17.64513587133576 3.8346642120635446 1 0 0
2527 1 6 1.08 9.666717896494418 17.677334665148223 8.077632234198308 1 0 0
407 1 6 1.08 12.172537440799703 12.386375592706072 3.7629019433371482 1 0 0
2522 1 6 1.08 8.264567632201556 15.902606371222875 10.19695577005572 1 0 0
5470 1 3 -0.5416666666666514 9.178948911708618 14.846258700996893 2.023053742941079 1 0 0
1802 1 6 1.107999999999901 8.218705996471162 15.938259537568669 1.5140370416373543 1 0 0
7869 1 3 -0.5416666666666514 11.142442805738328 11.186610916278898 4.415313727061373 1 0 0
5367 1 3 -0.5416666666666514 10.610434410378724 12.941941466207894 0.838677496868852 1 0 0
5609 1 3 -0.5416666666666514 14.136219429960612 19.795467274875154 2.2113115700604395 1 0 0
2525 1 6 1.08 10.641626175061473 15.815610829500564 5.754497858385264 1 0 0
5487 1 3 -0.5416666666666514 10.669146822886221 18.193477811270803 0.6228391368509395 1 0 0
2529 1 6 1.08 10.720887923120593 14.224079180600677 10.37187717125546 1 0 0
5346 1 3 -0.5416666666666514 8.672914819676974 11.268556265318475 0.06142087259956983 1 0 0
8537 11 11 -0.3520082938720495 4.4618352660228 13.9071050580304 15.931306068765256 0 0 0
8539 11 11 0.03437667326514415 3.9494298749565893 14.68205236403513 17.249752656576273 0 0 0
6795 1 3 -0.5416666666666514 1.47547394988492 13.516793905055817 11.833738236257666 1 0 0
2709 1 5 0.8 2.161025509170869 12.106111283018887 12.391754077458547 1 0 0
8155 1 2 -0.15 2.8621816795030672 12.432398303858074 13.664159762779567 1 0 0
6796 1 3 -0.5416666666666514 6.29623179670454 13.579001343749777 11.713183578668744 1 0 0
8542 11 7 0.002128865149155501 4.62255503617339 16.03329152194724 17.399434815051215 0 0 0
8520 11 12 0.128956016407968 4.361471208160822 18.98782690881575 19.151811321022226 0 0 0
8543 11 7 -0.1316283486232056 4.218844531558101 16.949003821002588 18.40024579760066 0 0 0
8544 11 7 -0.1700421708273558 4.687419541065615 18.253278927003755 18.479892709042034 0 0 0
6915 1 3 -0.5416666666666514 1.5029109791561823 18.695273393697963 11.97621240141275 1 0 0
2721 1 5 0.8 2.118475421990111 17.33261959912024 12.588214459691548 1 0 0
8179 1 2 -0.15 2.83527627255732 17.59252696532671 13.867176662582128 1 0 0
6916 1 3 -0.5416666666666514 6.620480105717281 18.9022249620435 12.00079846015615 1 0 0
8177 1 2 -0.15 1.1599879484024944 16.220128739165315 12.834762677397443 1 0 0
6913 1 3 -0.5416666666666514 3.196323656071432 16.913538000413176 11.435893216803656 1 0 0
8545 11 7 0.2651119479993496 5.821374973142974 18.594035302350402 17.71851382349064 0 0 0
6793 1 3 -0.5416666666666514 3.316726558171293 11.594010692426242 11.353274070897932 1 0 0
8528 11 7 0.0009613578807489073 4.185728066121585 13.745093945011146 18.455399173884555 0 0 0
8503 11 12 0.1038065072751228 2.1614281005493896 13.140908401955738 18.87858485703448 0 0 0
8527 11 7 -0.1336291582177186 3.124221649336743 13.08734145479964 19.175931315840934 0 0 0
8513 11 12 0.1088684097851426 4.325341425495901 14.508242330733314 15.03304178102169 0 0 0
37116 2 12 0.1151281020891499 1.6317702623103565 20.181433318851866 18.8041395156765 0 0 0
8541 11 7 -0.1316658284444861 5.786168895957424 16.400318007617177 16.653787124201237 0 0 0
8511 11 12 0.1146581309148226 5.523396555483389 13.682674073154894 15.987492538027404 0 0 0
8540 11 7 -0.1730917163076637 6.360534615339263 17.661331302342322 16.80505297155425 0 0 0
8518 11 12 0.1049585374658845 6.1627857800518395 15.799083949004533 15.917930773446933 0 0 0
8519 11 12 0.1321877107896644 3.616312598299746 16.646672417865485 19.18521868665151 0 0 0
8516 11 12 0.1560656023906442 2.3933213450114694 15.688982088822286 16.10040933347356 0 0 0
8538 11 11 -0.3389842208326343 2.432979625685688 14.986354164417058 16.94703130628063 0 0 0
8514 11 12 0.1404159359856819 1.9736384337854342 14.024957124624127 16.638259505336485 0 0 0
8512 11 12 0.1087253251650072 3.9432316701706966 12.99856808076974 15.765245753122825 0 0 0
8504 11 12 0.1266679430495425 6.380263939048154 13.945724765723332 18.460595481228474 0 0 0
8515 11 12 0.1264520103385274 1.8336496838165597 15.3290396287578 17.807206005433187 0 0 0
8529 11 7 -0.1249363565034787 5.519562441426207 13.567990915263678 18.962411934046987 0 0 0
8536 11 9 -0.5415623113756305 6.398364758677466 19.829879052477235 17.734176165350988 0 0 0
8526 11 7 -0.1672583527307549 3.4219875208564687 12.379777888851555 20.356925962320556 0 0 0
47682 11 12 0.1004930431219354 1.9011131028819885 11.340155565340652 15.804480828682346 0 0 0
8506 11 12 0.09479733532312687 4.591040791066121 20.00980425977426 14.285271696781273 0 0 0
8178 1 2 -0.15 6.520985509114451 16.606698559530127 13.381458326024244 1 0 0
37140 2 11 -0.04437379375548883 0.7975879579964413 20.37489027732944 19.469403434034625 1 0 0
8153 1 2 -0.15 0.9723921171034089 11.247215321648733 12.64976267951848 1 0 0
8530 11 7 -0.164923270898068 5.791590313428886 12.821123030407906 20.08094461065802 0 0 0
8505 11 12 0.1398129028812787 6.729524475269803 12.853958996958555 20.544154749733487 0 0 0
8154 1 2 -0.15 6.02833761883758 11.313782142506806 12.641683070443143 1 0 0
51858 2 12 0.2742116823814975 2.512945826343091 18.45010735798763 20.652320321880794 0 0 0
8517 11 12 0.1223635800261904 7.220741623886151 17.884737515075877 16.242160563569872 0 0 0
47685 11 12 0.1234326469174103 4.539639389531443 11.16921859387026 17.161877008218223 0 0 0
8510 11 12 0.1102496127020631 6.6019666081478015 20.2102008442833 15.721551296509393 0 0 0
37118 2 12 0.1147136487131049 0.7488461674103778 18.669932446198068 17.11331963458467 1 0 0
2710 1 5 0.8 7.078283530263631 12.334714647418334 12.372553976297995 1 0 0
8535 11 11 -0.02215119913772123 6.263246862049518 20.6832193307562 16.588674571525754 0 0 0
8507 11 12 0.1068657796886231 3.0233428102913535 20.73690524556897 14.921632615749354 0 0 0
8533 11 11 -0.08100122912739229 4.1327092180801435 20.631128965516773 15.023857827798958 0 0 0
37115 2 12 0.1402741887362998 0.3240558402000953 18.49548266225313 20.182069364861647 1 0 0
37139 2 11 0.106050988466729 0.7362816997242525 19.38052800525791 20.672297306962104 1 0 0
8534 11 11 0.05536530524486624 4.83077029621327 21.11314989081301 16.266954815138007 0 0 0
8531 11 7 0.2684884810627969 4.725456497934671 12.198865204528495 20.787472211094908 0 0 0
37177 2 12 0.1691389645307567 6.967303070944084 17.540161412186215 20.379952755191088 0 0 0
7029 1 3 -0.5416666666666514 4.3077216696635485 19.997641367683755 10.78019822858583 1 0 0
8502 11 12 0.1223565439376246 2.7187083576727122 11.937278672204464 20.907300312347363 0 0 0
47681 11 12 0.1237572384916014 2.0373652351238087 10.773478076699499 17.436729868593467 0 0 0
2580 1 6 1.08 5.827262749899657 19.409266655045954 10.599335822873593 1 0 0
47709 11 12 0.1020971239688517 0.02454389783124368 11.365872074820066 18.410214113208117 1 0 0
7049 1 3 -0.5416666666666514 14.20389195582154 19.923613296766668 10.683449672462677 1 0 0
8181 1 2 -0.15 11.214235577730129 16.69294888597502 12.98801721337156 1 0 0
15776 2 11 -0.02564398592427071 14.489638093823777 18.47224186867498 20.145717434580682 0 0 0
13018 2 12 0.0971203258432104 9.650526044615848 17.21593449878617 17.508952382533664 0 0 0
15750 2 12 0.1635490649620395 14.446718976344036 17.591922384885674 17.162246220004725 0 0 0
6914 1 3 -0.5416666666666514 8.26874679773779 16.879330925576355 11.536524595549153 1 0 0
2722 1 5 0.8 7.368496821919302 17.599252127567333 12.664746216242037 1 0 0
13026 2 12 0.09604739178660318 8.321510123189226 13.192282214881319 15.561089148737278 0 0 0
13028 2 12 0.1334375027601542 12.593693143593695 15.253934463090747 16.069317527249023 0 0 0
13051 2 7 -0.1298558157947856 11.606303523262335 13.354869478444456 15.993710276283732 0 0 0
8156 1 2 -0.15 7.729027687857952 12.662303898148634 13.671136232344132 1 0 0
6910 1 3 -0.5416666666666514 9.219450725207578 14.69164685045275 10.649985793814649 1 0 0
13014 2 12 0.1307694116772292 12.862999355028622 18.411677102743138 15.908201648121358 0 0 0
37168 2 12 0.1591573763083772 9.855036997753945 15.343242218395714 19.156384651702535 0 0 0
45174 2 13 -0.2789385166672779 13.700823358461378 19.637805215454115 17.357234882652005 0 0 0
37184 2 12 0.1207233867317045 10.203129767910406 18.968776098720628 20.544324623529285 0 0 0
37196 2 7 0.2529385100146666 12.653272412458486 14.507381855037758 20.811153594599237 0 0 0
37190 2 9 -0.5435939173510077 13.747844323650158 13.658037432955759 20.86202609625512 0 0 0
8180 1 2 -0.15 8.231859600562366 18.17682412101348 13.731574088115552 1 0 0
8183 1 2 -0.15 12.928614167550862 18.39008304464005 13.680038021732322 1 0 0
8159 1 2 -0.15 12.742515980044352 12.593262604614026 13.589262535447316 1 0 0
2711 1 5 0.8 11.98891513521828 12.220874934045531 12.36023261806027 1 0 0
7030 1 3 -0.5416666666666514 9.311324563955855 20.237561792237784 10.689208262716624 1 0 0
13053 2 7 0.2440504842122402 10.586549640629926 15.634992309240662 15.806787365936243 0 0 0
13046 2 11 -0.3443597914343493 9.222578888922015 11.241955388025021 17.491202569194268 0 0 0
13025 2 12 0.1084196614438476 8.519903724728529 15.509373085238202 15.462949622282098 0 0 0
15753 2 12 0.1079256035397523 13.679024722754543 19.1662441349878 19.875101247620695 0 0 0
15406 2 12 0.1465782780411374 8.372554460813898 20.709494831370396 19.216953489054934 0 0 0
2723 1 5 0.8 12.1379170341514 17.784630251080284 12.573091785798102 1 0 0
13016 2 12 0.06687314102809941 10.88363024208177 19.295084834444584 18.120988029721417 0 0 0
15752 2 12 0.1374920636253538 14.09556806848201 17.49472661484081 20.390173708951508 0 0 0
13042 2 11 0.1066255313999863 11.351990936930287 18.547419298333672 17.46606333774237 0 0 0
13043 2 11 -0.02024183797370153 10.213877603297446 17.765577255029502 16.757569990179306 0 0 0
13047 2 11 0.04435228842833646 10.123748036869575 11.219082223657438 16.2022688662539 0 0 0
13023 2 12 0.1226325139455767 9.626108508986643 11.88293981124442 18.274559997639074 0 0 0
6813 1 3 -0.5416666666666514 13.016374525545745 11.743952047527497 11.117373008142152 1 0 0
13052 2 7 -0.1732492400695527 11.703028540288981 14.768971768654911 15.944660486290902 0 0 0
6933 1 3 -0.5416666666666514 13.013835595525975 17.280614582524073 11.279841567149427 1 0 0
13024 2 12 0.1194483399066557 8.197759245172403 11.54949917001547 17.28509770050484 0 0 0
13041 2 11 -0.1101995970840446 12.522071181235281 19.149983853078577 16.634580996249614 0 0 0
8157 1 2 -0.15 11.016208144372063 11.126515722843411 12.63104391359077 1 0 0
13050 2 7 0.007406061121345069 10.354770219723157 12.723205669261644 15.926756001747991 0 0 0
13017 2 12 0.09541836197031882 9.560198307257826 18.49705603325465 16.246069609855468 0 0 0
45194 2 11 0.01733359975299236 14.099457726719558 21.088360270482728 17.46805774436704 0 0 0
37178 2 12 0.1533594660005813 8.389859560947134 17.69553413191409 19.40111886359755 0 0 0
13015 2 12 0.152087107896676 12.027428558780514 19.987434539385355 16.017807783520446 0 0 0
37191 2 7 -0.1584377079688684 11.72714538840536 14.507952528562209 19.804075086770133 0 0 0
45172 2 12 0.2731608341846897 12.367739519886662 16.866718886728183 18.024234284495535 0 0 0
37167 2 12 0.1653028642535913 11.75971760182693 13.903122235145421 18.973889146581904 0 0 0
13040 2 9 -0.6474120293602502 11.845638377469314 17.6079616590219 18.430495306799543 0 0 0
13044 2 9 -0.5326174391694587 10.737114127986247 16.95883473603603 15.695629589692816 0 0 0
6935 1 3 -0.5416666666666514 11.328852065585195 18.987764716561028 11.869807040368094 1 0 0
6815 1 3 -0.5416666666666514 11.248081044515754 13.624042338150145 11.781794475800247 1 0 0
13027 2 12 0.1216970662925865 12.4145794832751 12.766813412992107 16.16248808528324 0 0 0
37192 2 7 -0.1256235606094223 10.534178854613995 15.315037240110724 19.96791906189823 0 0 0
37202 2 11 -0.3363516233206357 7.873233493157683 17.038830653298483 20.040804915784822 0 0 0
13048 2 7 -0.1790858910654775 9.381944731172366 14.954188285351538 15.610342404097727 0 0 0
6794 1 3 -0.5416666666666514 8.243201125177471 11.747440094354225 11.361160587321466 1 0 0
13049 2 7 -0.1223395703970364 9.264481117101603 13.564632633660928 15.66587680810452 0 0 0
37176 2 12 0.1541302459611268 7.632370717737267 16.107812305004746 19.499843411089433 0 0 0
6929 1 3 -0.5416666666666514 14.157242449209587 14.81668361888453 10.676168787567969 1 0 0
13012 2 12 0.127734484961573 11.596502251523948 10.874102195674478 18.61332109040669 0 0 0
13021 2 12 0.088094740753552 8.170761644658137 10.79404150295995 15.106187869195164 0 0 0
26617 2 9 -0.5573504940202355 3.5864758398286964 14.498990013040059 24.680060216432857 0 0 0
28783 2 12 0.1248009446104809 4.396655748880069 14.902927733593877 28.510645417809513 0 0 0
28808 2 11 -0.1618739862430194 4.6114655222371885 13.978496260779595 27.99847162498833 0 0 0
28809 2 11 0.1037855940576037 4.071500934762376 12.884220769284713 28.928074435078596 0 0 0
47921 2 13 -0.19795698454894 6.058687969051542 14.00798781308139 27.774130736026645 0 0 0
26626 2 7 0.2604313650017688 3.5919353459469825 15.881190436319068 24.632837764719675 0 0 0
26584 2 12 0.1290052299350398 5.91949041606022 18.619322765778765 26.489214623947042 0 0 0
26600 2 12 0.1105606690949979 3.2945878346469724 18.397463281827815 26.66689218050623 0 0 0
26608 2 7 -0.133530109327962 5.734397995156701 19.53001216894112 26.8053550569247 0 0 0
26622 2 7 -0.1178651015385651 4.172444721376425 17.933596973038846 23.4526778258408 0 0 0
26623 2 7 -0.001328275188182677 3.874916847049345 18.696942721401243 24.630345169657023 0 0 0
26624 2 7 -0.1348336380953274 3.43536838858332 17.97969958429862 25.756587302670738 0 0 0
26625 2 7 -0.1784220353228792 3.246855753368606 16.617089255453557 25.75018190839241 0 0 0
26621 2 7 -0.1657549611977301 4.031846888568597 16.540446658423896 23.49434434690275 0 0 0
26599 2 12 0.1175112834854379 4.357513371277783 18.37961493643521 22.54953422670775 0 0 0
26598 2 12 0.1349321037472559 4.251852851473517 15.973577616106912 22.67748950274564 0 0 0
26616 2 11 -0.0191629023740141 2.335378880705941 13.914737549737103 24.14534546707937 0 0 0
26601 2 12 0.1287366152776422 2.9226049119728104 16.170808870395387 26.584419073562653 0 0 0
26615 2 11 0.08278211416590527 2.3799049646100876 12.370764743327443 24.38327686558842 0 0 0
28784 2 12 0.1270706126620026 4.07536079324506 13.99937175544214 27.051360898937272 0 0 0
47939 2 12 0.1610310496360775 6.004318586408363 14.007291846748181 24.85553750267382 0 0 0
26589 2 12 0.1429391006796389 3.320321325671409 11.823447667802114 24.647253677404937 0 0 0
26591 2 12 0.1144392163914242 2.2547692100123555 14.011081321066891 23.094632542935685 0 0 0
28786 2 12 0.1076206427908105 2.0693526825004023 13.207615006765158 28.105805781535345 0 0 0
26607 2 7 -0.1768724111391193 6.527984319186314 19.955455903597457 27.935780900801486 0 0 0
28807 2 9 -0.6642245879754932 4.818123396807527 13.040628595549169 30.14748187735919 0 0 0
28810 2 11 -0.04431142460634559 2.481123460007912 12.956700845189557 29.06796481887062 0 0 0
47920 2 12 0.1149823602223971 5.739252578840263 12.176620832584643 26.64469138129965 0 0 0
28785 2 12 0.1589526326505681 4.4167735956258865 11.896855758035983 28.54352898742793 0 0 0
26620 2 11 0.0343579268079947 4.023698778564372 20.180076292815798 24.865307245590923 0 0 0
26590 2 12 0.1322571397289229 1.4326485813324126 14.25423445919018 24.613664794775787 1 0 0
8525 11 9 -0.5618367416244832 4.8774857993368 11.551203022007664 22.003182173281928 0 0 0
28787 2 12 0.1594847224592028 2.358399978601801 13.794286895326644 29.6981708912383 1 0 0
28811 2 9 -0.5135396232778555 1.7966602415328732 11.803920819409127 29.618509246698345 0 0 0
26613 2 9 -0.510465463106252 1.2280077549897424 11.747520535631455 24.92976390498207 1 0 0
47941 2 11 0.001073749093326879 6.562418399822036 12.931964544575333 26.766451991997485 0 0 0
15662 2 12 0.1727527129042465 6.3322615524519765 15.286224901370394 30.054097463116726 0 0 0
15660 2 12 0.126641481179984 6.198417143586214 16.143895964898864 27.697858518293828 0 0 0
26609 2 7 -0.001393280478778343 4.906010185932785 20.479936919341238 26.08705402948154 0 0 0
26614 2 11 -0.0741645197151472 1.4393124817865044 11.491804921555875 23.542473829472435 0 0 0
26583 2 12 0.1382683354940701 7.06025137415165 19.345663885966903 28.448246485600496 0 0 0
47919 2 12 0.2818180956900898 4.581635285073808 12.290013264739867 30.73301518556507 0 0 0
47937 2 11 -0.2091471170274209 6.852623868295986 13.453120739053507 25.286864616768238 0 0 0
15687 2 11 -0.1301516337881144 6.820297931516802 15.287956804831024 27.91501151321391 0 0 0
28788 2 12 0.1578964755656507 0.88721497565374 10.821426791104237 27.334731777355092 1 0 0
47944 2 12 0.1338878369941824 6.584486750225564 11.486766641374231 24.310723857278834 0 0 0
41974 2 12 0.156525176825196 0.8267947006359891 18.312687564821644 23.913692402473266 1 0 0
26594 2 12 0.1280394634351018 1.9925432759273518 20.297127137698233 25.770378026677573 0 0 0
37179 2 12 0.1149442667506789 7.054741587774709 16.011592092867577 22.25353305285401 0 0 0
37137 2 9 -0.6761772973057304 2.021833005364294 19.169182127016647 21.189153339720928 0 0 0
15688 2 11 0.1249158955689711 7.18422508813929 15.563804039395604 29.448064177122184 0 0 0
47942 2 11 -0.2052517595705335 7.335103892987363 12.325087287700224 24.322063331758173 0 0 0
26618 2 11 -0.3440611724872072 2.535684835845312 20.743407877885023 25.01002847074303 0 0 0
26597 2 12 0.1675711403437966 3.931096975481655 20.669062391347136 22.719547805396907 0 0 0
26619 2 11 -0.3432795412326538 4.734641096344543 20.694885966322566 23.555161388464004 0 0 0
26596 2 12 0.1242806630014219 5.613565375964607 20.13830527226928 23.254364936588416 0 0 0
26593 2 12 0.1393569277456362 1.9868673380236446 20.745126464725516 24.03610670164508 0 0 0
41976 2 12 0.1512934679240987 0.47643843768761035 18.00181403854308 26.816166771368735 1 0 0
50247 2 12 0.1013253986486965 0.46337807621453464 20.2404781500237 29.604594738211794 1 0 0
41977 2 12 0.0968558920954835 0.39521600020583086 16.542707550580968 25.859440540703506 1 0 0
15686 2 9 -0.692013108516623 7.229801841112537 16.951317823799833 29.810752796027632 0 0 0
28817 2 7 0.2664680166921329 2.0515812182331614 10.603431544979376 28.995330303597466 0 0 0
26587 2 12 0.1144474247767095 0.8125154753002641 12.012642062725394 22.81587712351739 1 0 0
37113 2 12 0.114708315619394 0.31443765222571163 20.441888705925592 22.464993581301588 1 0 0
41987 2 12 0.1373044188520266 0.00594895359097839 14.684537695424318 27.61225750189331 1 0 0
15692 2 11 -0.3424776898972112 14.54697859740459 10.941960935543886 31.0247442477144 0 0 0
37204 2 11 0.03576876965090797 8.86800139280156 16.80887255297254 21.27000423864162 0 0 0
15696 2 7 0.002809558560314563 12.792632192460868 12.871142819031881 31.13759930663519 0 0 0
15783 2 7 0.2578915845519983 14.448377672059356 18.65345844700083 22.43518785414808 0 0 0
15698 2 7 -0.1603749976011818 11.411001799122149 14.857283204373559 30.906517954163334 0 0 0
47940 2 11 -0.210354209237382 8.33516553505663 11.046904957889929 26.347311423965174 0 0 0
15671 2 12 0.1146727346680167 10.573968458483442 12.672818252551222 28.570219206879713 0 0 0
47945 2 12 0.1138283174987153 13.868223542956862 10.9382994739618 23.50367440943115 0 0 0
37180 2 12 0.1201165239081527 8.121860061493171 14.74809191820386 21.343082902921694 0 0 0
15756 2 12 0.108716407080542 14.514902853038793 16.34768269031841 24.971212923509988 0 0 0
37182 2 12 0.150820064395151 8.203710943681486 19.749179766776127 24.79910271235207 0 0 0
37185 2 12 0.1388397461048319 10.48660574171419 21.17038460942462 21.603915919790666 0 0 0
43807 2 12 0.1314472202830638 9.674377003996264 17.83952476617829 31.311599603873432 0 0 0
47938 2 12 0.114293047464268 7.584850745073068 12.647964106872921 23.34374328323126 0 0 0
47932 2 12 0.130593840219274 7.619226425773921 14.318627084655178 25.378048460514442 0 0 0
37183 2 12 0.1267116970450961 7.793284615291085 17.678293081100552 23.759669194283653 0 0 0
15789 2 11 -0.3319810066191548 10.995405558747773 18.13793530767918 26.35734621629048 0 0 0
13750 2 12 0.1463045255156357 12.341146756025315 19.84161043187852 31.34229055825823 0 0 0
47924 2 12 0.09821145584769274 14.221752247982396 13.084985370468756 25.63420577017323 0 0 0
26603 2 11 -0.1280493058888365 9.995730150228779 20.0980056793498 29.58655263755083 0 0 0
47934 2 12 0.151481142145322 7.4150223332260845 11.627426621264952 28.24457606018824 0 0 0
37181 2 12 0.1172931440393069 8.604561530373624 15.285094495418646 22.883707990764858 0 0 0
37195 2 7 -0.181709691520664 12.439598473522178 15.318287140353338 21.95896281686981 0 0 0
47950 2 12 0.1109137208665642 12.014989100237864 12.799474898842782 26.649058090060738 0 0 0
15664 2 12 0.1124457615107046 8.653896640268343 15.01413278856481 31.053636396746946 0 0 0
43804 2 12 0.1511185479942756 7.53843385639427 19.56311730613089 31.28544155013253 0 0 0
37206 2 7 -0.1229962356298546 8.469612713677769 18.32790920520288 23.330146386910613 0 0 0
15694 2 7 -0.181886763613737 11.118036844834622 13.0628657608291 29.3689362684401 0 0 0
15674 2 12 0.1485635458580498 11.058518754191441 15.691924084816407 31.33302181170831 0 0 0
15689 2 11 -0.01318523846746996 8.413792269351475 14.797167561898295 29.9894505610695 0 0 0
15766 2 12 0.1167805296384865 11.358666060070266 15.61921471447388 26.91281406317329 0 0 0
47949 2 11 0.05543418660880879 14.22516648638805 12.041348313031348 25.377215056061427 0 0 0
15765 2 12 0.1915298983346332 10.47643553596223 18.0107617573902 27.29676042376371 0 0 0
15771 2 12 0.1430363236677631 13.173498719206226 19.556191673888527 27.456617779492667 0 0 0
15767 2 12 0.1625608578458523 10.970352021505978 15.877010884641209 25.19271973120301 0 0 0
37169 2 12 0.1057252192186918 11.185166142880368 16.647264896197978 22.946824170889606 0 0 0
47952 2 11 -0.2082611639356607 13.407375617397026 11.22295111268507 26.410061338296345 0 0 0
47958 2 11 -0.2251463857486739 13.72074845293565 11.935457702788767 23.89257735760585 0 0 0
47957 2 11 -0.2079681068822515 12.211822788042557 12.22922129985864 23.866213233991765 0 0 0
15780 2 7 0.001521159590669142 13.028541186439549 17.816550841266388 24.824242627050978 0 0 0
47956 2 11 -0.06042349191575057 11.281944917836887 11.670598361699692 24.948072255256587 0 0 0
15699 2 7 0.2544086746201875 10.722247064763803 14.298252399337343 29.859353558264893 0 0 0
47953 2 11 -0.2188719814126526 11.918355216977314 11.752245962608084 26.359940006016934 0 0 0
47928 2 12 0.1288741864891055 9.893642303568878 13.277276626612823 25.45393600258581 0 0 0
26578 2 12 0.1183559743186022 10.818392273587904 19.4945543926837 29.335226670730435 0 0 0
15672 2 12 0.10736859981157 12.253484084478636 11.405889013943245 29.633737054474924 0 0 0
47930 2 11 -0.2340721088143185 9.903556442230405 12.402382902329814 24.79622506218181 0 0 0
15793 2 7 -0.1238409521756743 13.748400776599402 16.383315953341576 27.99352008952932 0 0 0
15778 2 7 -0.167110651671545 13.267592675967279 19.29072285520513 22.82695670933143 0 0 0
15754 2 12 0.1315211635749261 12.869721031161427 20.080133774582116 22.28951602369644 0 0 0
13776 2 11 -0.1417795029786965 11.760425355488255 20.85108386860847 31.23303769093101 0 0 0
15795 2 7 -0.1193364267017903 13.49662760660868 18.710814451728773 27.96431860131111 0 0 0
47947 2 12 0.1112933924434395 13.752045640568147 11.327321855026181 27.38462672845509 0 0 0
37209 2 7 -0.1712600498846759 10.024477958789829 20.35432182234054 22.056217698866842 0 0 0
15779 2 7 -0.1295885643097295 12.578905844217921 18.88226355863224 23.987559345312466 0 0 0
26580 2 12 0.1276584624714346 9.443281086015949 20.697584958785907 27.54310365639277 0 0 0
15764 2 12 0.1741407750299469 10.238325607520228 17.960956888987464 25.58311593377903 0 0 0
26579 2 12 0.1275827947667457 9.170275202335832 19.3880466764558 29.550634856569182 0 0 0
47954 2 12 0.1127428070861311 12.164257799188404 13.276956345726283 23.869231623628256 0 0 0
15794 2 7 0.00482242063700389 13.175302768173852 17.485209752707863 27.299494889051303 0 0 0
37170 2 12 0.1159820191023263 13.04703396356073 15.113285111918865 22.734099674705085 0 0 0
47936 2 11 -0.05772644840202933 8.555709211603489 11.579919617171395 24.92374095162643 0 0 0
47918 2 12 0.2952666191307566 8.066305343835925 17.363491111132586 29.40538993281453 0 0 0
15790 2 11 -0.3430245381159486 11.787982102266877 15.87665967217481 25.965541339003945 0 0 0
47931 2 12 0.1483763548040292 8.543888783810877 12.902411289858915 27.57411180206937 0 0 0
15755 2 12 0.1107286155886727 11.728905482336693 19.32229086305918 24.204797964132094 0 0 0
37210 2 7 0.2519608979594917 9.397065349983766 20.643718440174005 23.30593798555301 0 0 0
15770 2 12 0.1153730596015447 13.590283535406526 15.470283763780298 27.63109813628086 0 0 0
47935 2 11 -0.1920460136808433 7.766498814112863 12.166261610468132 27.33151865010044 0 0 0
37194 2 7 -0.1266324413993218 11.258214850157568 16.074594173436513 22.098113392765985 0 0 0
47927 2 12 0.1204586045798591 9.83490152831322 12.80624809361944 23.826640828803484 0 0 0
47946 2 12 0.0924885919172978 14.258172516821114 12.61715094506354 23.22972194245982 0 0 0
43784 2 13 -0.209157996290557 10.277008787507233 20.67870993248715 30.977213127060494 0 0 0
15768 2 12 0.162076312913925 12.575838676544375 15.184704911825255 25.599674143455182 0 0 0
15763 2 12 0.1551568306708334 11.21287706000676 19.24537993134647 26.388121050196112 0 0 0
15791 2 11 0.02797801990679012 12.306784801291073 17.335776523675428 26.071208231006594 0 0 0
37208 2 7 -0.1253810328931969 9.773483819300637 19.098338856551145 21.490896162045264 0 0 0
47955 2 12 0.09749655760102799 11.73598560269207 11.953129557651435 22.877666121780045 0 0 0
15661 2 12 0.1195447264809007 7.7861508199427165 15.421316361658103 27.349576368695573 0 0 0
37205 2 7 -0.1672923457097573 8.685431668170192 19.592110377477827 23.943009569971093 0 0 0
15663 2 12 0.1275480206084051 8.100729296708574 13.755372372825859 29.972624571297647 0 0 0
37207 2 7 0.003415906505495136 8.980046865753351 18.090693783658114 22.064096477164703 0 0 0
15690 2 9 -0.5437747781509764 9.658699734454036 14.968728370492073 29.31633090020772 0 0 0
15695 2 7 -0.1289245518887153 12.100104059126997 12.340093617732746 30.023346396058145 0 0 0
37203 2 11 -0.3478722391554268 8.095011662117777 15.676376792538896 22.025469770335135 0 0 0
15781 2 7 -0.1280692853320519 14.243947177669723 17.200832242082548 24.397774855726755 0 0 0
15796 2 7 -0.1698865412338439 14.259841174697769 18.82625765524728 29.17443021891919 0 0 0
15697 2 7 -0.1237708455200174 12.467632109906049 14.196065667456189 31.555518507871454 0 0 0
47951 2 12 0.09983874508021967 11.397013984083944 11.22615194689772 27.132587807982972 0 0 0
47929 2 12 0.09681172595027643 8.76395216460328 10.747134134506842 24.299041914293394 0 0 0
15772 2 12 0.1742306294577553 14.386721928806624 19.665833847673508 29.69115365406799 0 0 0
26604 2 11 0.1059825776463255 9.763808914887365 21.164725184497357 28.476365161769994 0 0 0
15792 2 7 -0.1861848437805289 14.504833738571415 16.459241564078688 29.17246461722026 0 0 0
37193 2 7 0.003038262571650576 10.239917269741765 16.138703432459558 21.10368914517642 0 0 0
47933 2 12 0.101241830643927 9.265481418780212 10.639015097575651 26.684881356738757 0 0 0
47926 2 12 0.1094904574559807 11.14829424752801 10.667411806746827 24.797835646183255 0 0 0
10952 2 12 0.1441838695235661 3.857364892888825 14.656030466929437 38.248384988335204 0 0 0
10975 2 9 -0.5468647969152906 3.8300303271393235 14.21026433772052 40.801126925321114 0 0 0
10976 2 7 -0.1694831564892281 3.1165246421161994 13.989236779758892 38.521322602826565 0 0 0
10977 2 7 -0.1221724746386218 2.130877953788174 13.568855601769283 37.6057330356493 0 0 0
10980 2 7 -0.1809467320087744 2.1427482895515126 12.62447625759327 40.228463550131366 0 0 0
10981 2 7 0.248879204143345 3.053416265187391 13.603054436606786 39.867333135911316 0 0 0
10947 2 12 0.1166151980550301 6.104166091456299 15.585631792619688 41.162456610788 0 0 0
10972 2 11 -0.1181411533660181 5.632463543469294 16.578902203814845 41.05603892254756 0 0 0
18144 20 7 -0.1736956060704679 2.483059413412971 17.60969671962378 37.02696231868684 0 0 0
18149 20 7 0.2572773718463806 2.9624106813057045 17.696753191948353 35.72303703877286 0 0 0
18140 20 9 -0.5351379037254883 3.4953279782268893 16.560044710346478 35.07383185532107 0 0 0
43790 2 12 0.1411356290318346 5.221939146531594 17.909611124581822 37.984129671670075 0 0 0
18121 20 12 0.1334495186058515 2.573006600310093 16.708695927209217 37.52400746517982 0 0 0
43792 2 12 0.1386339018623289 6.033524067568356 19.155402406495664 36.00225084191736 0 0 0
10949 2 12 0.09432328278156715 4.240048422855271 16.590412649013775 39.455655112938764 0 0 0
10953 2 12 0.1836384824970899 2.3015658082225405 13.923966019224393 36.65554515148948 0 0 0
43814 2 12 0.1195547885911342 6.363543451138142 19.555531414028223 33.414788018816196 0 0 0
18148 20 7 -0.1687941405061356 2.9912293652435777 18.92715019678926 35.08919670470636 0 0 0
18114 20 12 0.1325510268853393 2.159858511679813 16.655711922965512 33.354142880701204 0 0 0
18139 20 11 -0.01150950342386961 2.48841690618627 16.000905511052462 34.12613285634656 0 0 0
10973 2 11 0.1044195397759617 4.182902355495932 16.671250913692123 40.50386565109575 0 0 0
35300 2 12 0.1398148172861859 6.15248480019453 19.42410626484678 41.11106519668476 0 0 0
18113 20 12 0.1534491251074729 1.543985802652415 15.840221021350951 34.613479290577764 0 0 0
18124 20 12 0.13109976480566 3.355243811600516 19.09100142039561 34.15395728890999 0 0 0
43794 2 11 -0.2091871787507859 6.166607512577402 18.374823768315682 38.07926020794941 0 0 0
37323 5 12 0.1231685554475401 6.262753606226411 11.706952058396805 36.97101933715165 0 0 0
18138 20 11 0.07462386954183992 3.0445597787747096 14.710474324096921 33.389627177598136 0 0 0
18112 20 12 0.1305278231820085 3.9529584108164793 14.71762721042326 32.82366840676138 0 0 0
18137 20 11 -0.06060691567805017 2.04076104756508 13.691086713735132 32.875378010902054 0 0 0
10955 2 12 0.1494604580591838 2.2302476386384695 12.232813799939933 41.207950631522785 0 0 0
18136 20 9 -0.4580946931926839 2.7889422527651164 13.443329091116935 34.04833821395593 0 0 0
18145 20 7 -0.1314799391328005 1.8454317801920073 18.721282728720254 37.64753134671933 0 0 0
43787 2 12 0.1704333975083185 5.96121126819152 17.286830077149393 34.49467757920374 0 0 0
43793 2 12 0.1170049994226886 5.923746667880334 19.28480636328784 38.58962214529931 0 0 0
18146 20 7 0.0003119676849582873 1.750790003505888 19.957755164641362 36.94823265452353 0 0 0
43797 2 12 0.1041746581259332 5.865519236064321 15.945131242782928 36.73248447204379 0 0 0
43799 2 11 -0.2047815683502943 6.790851319387846 18.650752795743916 36.66864879953531 0 0 0
43780 2 13 -0.2241737131494022 6.75150818197273 17.475111762851053 40.445704765968394 0 0 0
10978 2 7 -0.005924740534028279 1.0779440581905362 12.723609786876173 38.01267735561224 0 0 0
10979 2 7 -0.1230195068291765 1.2047704458680384 12.146136866838665 39.31698624974701 0 0 0
10974 2 11 -0.03026667269458017 3.3077209456803103 15.541006488172016 41.09855702556834 0 0 0
35325 2 11 -0.1451998662330749 7.007123233292064 18.758234102326277 41.16021282095239 0 0 0
18147 20 7 -0.12826760996563 2.4481934511570227 20.070648175547362 35.756754522881316 0 0 0
18122 20 12 0.1146523206017174 1.4222114215657442 18.656764697287937 38.51203777879386 0 0 0
18110 20 12 0.1530919937344135 0.9962712223555675 13.933786030418423 33.113238191406765 0 0 0
10992 2 7 0.007204642353741098 0.6359312072028057 11.509097323798908 35.83087191362956 0 0 0
10971 2 9 -0.6738192303432149 3.6866976728825285 17.88129759513388 41.064423168619705 0 0 0
43777 2 12 0.2799557171308295 2.849720877647278 18.12264919933641 40.66544558809598 0 0 0
43800 2 11 -0.00124053381989954 7.116213175511357 17.498312332937015 38.94156711008983 0 0 0
10950 2 12 0.1137642493709406 2.296963745893278 15.697294150997664 40.69107046021662 0 0 0
18111 20 12 0.1478745617152612 2.276910816720005 13.070891419834336 32.01503743121116 0 0 0
43791 2 12 0.1298872241472671 6.594981960310894 15.438364085909619 38.819678200704296 0 0 0
43789 2 11 -0.2365987862960487 7.013537998600177 17.04251861658511 34.51830508228705 0 0 0
43786 2 12 0.120722082259241 7.147075328216147 15.99545062349702 34.27089117103238 0 0 0
43801 2 11 -0.2123212271917953 7.010973275492044 16.044554631207443 36.779089892303574 0 0 0
43796 2 11 -0.2053796840031702 7.305340497639063 16.048840634711844 38.313277655819995 0 0 0
41836 7 12 0.1200803168659345 0.44907397391392034 17.004535907113485 41.61174663767162 0 0 0
10954 2 12 0.1215062812692206 0.5742418569046187 11.414369294337646 39.58901709704651 0 0 0
18107 20 12 0.132070744061025 3.610851368054016 20.765359813780655 38.6683752778109 0 0 0
10993 2 7 -0.1006265852547535 1.8060938300877492 10.734166731421396 36.0854197972582 0 0 0
18123 20 12 0.1064917484102375 2.435636794461202 20.93033081998257 35.19176392638552 0 0 0
37325 5 12 0.1426723772448412 6.821131818940024 10.65266048460621 35.663975188414064 0 0 0
10969 2 12 0.1459991161071835 2.232821988490675 10.702666988907525 36.995971684233325 0 0 0
10989 2 11 0.03393827611596432 0.013388965945207562 12.409925302094416 36.93260875266116 1 0 0
43785 2 12 0.1367003595001448 7.25472766577784 17.485352014648548 32.42774778213537 0 0 0
10948 2 12 0.124135601787202 5.540170307674512 16.71918480244856 42.16639714596643 0 0 0
37349 5 11 -0.3462584884807952 7.02177825040188 10.955195565060798 36.71418454440376 0 0 0
18143 20 11 0.03132029113895694 1.0649294893969912 21.186757077159537 37.52018745733652 0 0 0
34970 79 12 0.1332289944928501 0.08521831961078319 20.026075701854253 34.05374164438753 1 0 0
37316 5 12 0.1319141475443842 8.010369982885694 12.015409368857652 38.946654796718015 0 0 0
43802 2 12 0.1251241413882639 7.560107108568776 19.440943714053674 36.87755125281527 0 0 0
15656 2 12 0.1343600929908736 14.514974656948082 12.395037207428167 36.43840500227148 0 0 0
46544 2 12 0.1273800733171923 13.653975894235721 21.0459115381369 37.107189526578054 0 0 0
43805 2 12 0.1265266794186647 7.780744896735348 21.023007388127702 32.16859697949329 0 0 0
15762 2 12 0.131051670203278 14.71239508636211 16.633007536876907 32.37670054495821 0 0 0
15683 2 7 -0.1289710901708754 12.527585608966533 10.933934745396131 33.486556138615626 0 0 0
37342 5 7 -0.1447325530380744 8.011561735754489 11.427902599016665 40.963989228507735 0 0 0
35301 2 12 0.1235172081635317 7.8883146086930775 19.227038060638108 40.787072363536595 0 0 0
15681 2 7 -0.1222554180984542 14.391270837562987 12.242866276494446 34.28065062970587 0 0 0
43795 2 11 -0.05650503424667787 7.388885167302398 17.351958572329366 35.99323915271612 0 0 0
43798 2 12 0.1174381895283316 8.318279742836944 15.59212261671739 38.521017297550586 0 0 0
37341 5 7 -0.1126458178017504 7.8391986535287606 11.240146712091462 39.58613493050587 0 0 0
15680 2 7 -0.1725637248916923 14.053075828086477 11.950628882990191 35.63076043588966 0 0 0
43808 2 11 0.01651355598120942 9.550626669216486 19.842996928167288 32.08169936587665 0 0 0
43817 2 11 -0.2159878150810667 7.989185114627705 19.978161600618204 32.14803775523071 0 0 0
15685 2 7 0.2582545002330421 12.986741689585434 11.047226388422041 35.8908038725871 0 0 0
37317 5 12 0.158645286257328 8.323505873592 12.28530837499451 41.376484690194694 0 0 0
25015 2 12 0.1274669051648396 10.921140226409392 20.007101126616757 36.4980025962414 0 0 0
25037 2 11 -0.04148689055412978 12.116499777823869 17.507664105753165 37.34603038033078 0 0 0
43803 2 12 0.124305419455788 7.454665661623179 15.21011787408532 36.253543695468615 0 0 0
15693 2 11 0.03777887477899941 14.00901829235241 12.255779216709268 31.757946722968608 0 0 0
35193 2 11 -0.3413620660296189 12.490901841117244 13.239121295253566 39.953532850932994 0 0 0
43806 2 12 0.1312114749603464 11.04088539271854 18.256617188697877 32.44274494367423 0 0 0
46525 2 12 0.2726216788594898 12.42176555165795 16.00563491373418 35.4234686859056 0 0 0
43815 2 11 -0.06763421486597106 7.668607706197104 17.849727216984167 33.3931657265229 0 0 0
37324 5 12 0.1395143672375225 7.949986794707443 11.447876790560487 36.5305482047289 0 0 0
35169 2 12 0.1238873138047541 11.827572494157847 14.152825290763005 40.06254099207824 0 0 0
35159 2 12 0.1103667666008669 14.07454205250705 15.453246512596753 39.817937844804966 0 0 0
25013 2 12 0.1150801150651731 11.840865312357423 16.680699527269052 37.969876200343414 0 0 0
13775 2 9 -0.650180485433685 12.20855542600326 20.9207889196495 33.61295077165771 0 0 0
25018 2 12 0.1342623266334499 11.346565246028172 19.37444806542631 40.59681337421279 0 0 0
25038 2 9 -0.5624290592296975 12.34685426221082 18.65171754978555 38.221865246767024 0 0 0
25011 2 12 0.1385607911811991 13.329278428510245 19.33389698559746 35.77984691914081 0 0 0
46556 2 12 0.1170367473715865 13.444781079115739 19.59237670653265 41.70006098907614 0 0 0
43788 2 12 0.1048588044946753 8.460791528127327 17.356249453601862 36.095439127780075 0 0 0
35195 2 11 0.03529840255770264 13.535823207233998 12.989817570276033 41.12869362086018 0 0 0
35167 2 12 0.1268741411164764 12.994431059114161 13.42145206679572 39.02157984174912 0 0 0
43816 2 11 -0.2029681269813701 7.400828927489928 19.371370185043418 33.39593810514683 0 0 0
43809 2 12 0.1273666192408821 9.611741393148858 17.977579392028296 34.35516307874699 0 0 0
43783 2 12 0.1671045865893821 9.860982477798476 20.282922305095525 33.03230818811981 0 0 0
35172 2 12 0.1163128288403179 13.602809420638463 10.929380452831328 40.45855873777441 0 0 0
25012 2 12 0.1156331539217943 14.233531392965928 17.149350473944487 37.15853844885829 0 0 0
46534 2 12 0.1352814262025283 13.488996580675435 20.919236482246717 39.660192535562885 0 0 0
43812 2 11 -0.2055055659992766 9.255284167535578 17.600279930317605 33.40827193721374 0 0 0
25042 2 7 -0.136056247734473 10.401225202237388 21.12456383986052 40.136189634751915 0 0 0
25043 2 7 -0.1727730504507985 10.988647501630957 19.904940058570773 39.81592457247301 0 0 0
43813 2 12 0.1253845360767833 7.814777517338953 19.813490231081293 34.3476039499766 0 0 0
25035 2 11 -0.1274665263249638 13.77151864312809 18.390045421882935 35.4633469842149 0 0 0
43811 2 11 -0.2073596951707075 9.953810342280502 18.34870320530068 32.242298181230886 0 0 0
15673 2 12 0.1151778235021541 12.947869236169817 14.614838153094551 32.347893273269904 0 0 0
25010 2 12 0.1483015074450826 13.263875167777158 18.269562182232026 34.481055407953505 0 0 0
43810 2 12 0.1075594598135468 9.50409956655499 16.60945757787524 33.247854552527386 0 0 0
43779 2 12 0.1112246300411124 8.128499669461622 17.943636669189818 38.84484001386076 0 0 0
25034 2 9 -0.6605105813485955 13.311816395537294 15.950645491181094 35.89221480282907 0 0 0
25039 2 7 -0.1904657142230157 10.788352296734574 20.30505428547814 37.46030906578536 0 0 0
25036 2 11 0.1100886030166106 13.404591720285904 17.254489643344876 36.49731768862722 0 0 0
35168 2 12 0.1595978868963196 11.868414436119352 12.3647414311476 39.88412714432366 0 0 0
25044 2 7 0.2501693128937713 11.371247349508563 19.541552790091767 38.467941231606574 0 0 0
15682 2 7 0.002860162434941236 13.64352187126473 11.814539852927725 33.17246217566304 0 0 0
25014 2 12 0.1103073956669499 11.34573046447731 17.700442078688667 36.6801583681742 0 0 0
15761 2 12 0.1163648189742625 14.575195438464496 18.42480823546693 32.423959427450775 0 0 0
35194 2 11 -0.3492986446238723 14.3546871177972 11.703789563462758 40.75794100466595 0 0 0
35184 2 7 -0.000608256041725739 14.579903208785337 14.01191454721379 41.34028198701996 0 0 0
46559 2 11 -0.2040345160936025 14.52233794940903 19.693299586695503 41.605491428397094 0 0 0
35318 2 12 0.1511957770082312 4.52576834039823 13.834376988462921 49.31482395285877 0 0 0
35319 2 12 0.133547989738542 4.395198915010726 13.72026210370391 47.47790007195786 0 0 0
35341 2 11 -0.3483880377355929 4.977009268792172 14.119913952763952 48.33919410295538 0 0 0
35340 2 11 -0.344886047975393 3.5287951339183325 16.04694267520117 47.907652960414005 0 0 0
35314 2 12 0.1371877501853434 3.4258311315516883 17.12751297310891 47.83998582823055 0 0 0
35342 2 11 0.03272135951184066 5.024528082071994 15.663517349929487 48.214084155687594 0 0 0
35316 2 12 0.1786541478491458 2.906777935308478 15.717603491484358 48.72087892892024 0 0 0
35331 2 7 0.003791978797934505 5.886742597841965 16.096913996034175 47.05573371326307 0 0 0
22920 2 12 0.1632207744843418 2.5149964469791763 19.497910317748705 49.44236307710016 0 0 0
22944 2 11 -0.3453339707473912 3.357996467264933 20.00485339695024 48.9511448193776 0 0 0
35306 2 12 0.1254913733856708 5.609200471159388 18.20898590282652 47.444437201993715 0 0 0
35330 2 7 -0.1207627475128713 6.0890673530746655 17.491005816804737 46.831954180744724 0 0 0
35344 2 7 -0.1322185790641601 4.881314890931768 16.59767920689129 50.67119631863746 0 0 0
35315 2 12 0.1282479713400123 3.065535135233763 15.704679381174453 46.951980660148095 0 0 0
35345 2 7 -0.002426306907739117 5.620069497515654 16.25733218531166 49.48592873066633 0 0 0
35321 2 12 0.1203871224379451 3.847547710361581 16.473504628254144 50.62405252777686 0 0 0
35317 2 12 0.1297367938761669 5.9498939371562205 13.569231092201601 48.33847079572824 0 0 0
22921 2 12 0.1596761927452812 3.3580004686003035 19.677398882005956 47.929337513079226 0 0 0
22922 2 12 0.1218172404696613 4.3383825786929835 19.568887439173835 49.318922772601546 0 0 0
22451 2 11 -0.02609643392502228 2.3607729680726415 11.450085456727297 44.8671112025074 0 0 0
55171 5 12 0.1118503631739004 1.7421107418585549 11.848121257839212 49.14978462901963 0 0 0
35343 2 7 -0.175199415439158 5.4197427540596435 17.0955983568491 51.90939172468602 0 0 0
35332 2 7 -0.1208271490578251 6.6437066834483085 15.23346260300459 46.23282044180545 0 0 0
35307 2 12 0.1229339349734734 6.590258021013343 14.23243802277692 46.2004728434051 0 0 0
35302 2 12 0.161696953510581 6.319016296947406 18.44535696909081 43.216937348034705 0 0 0
35346 2 7 -0.1279015752351964 7.016183910426181 16.467140728275563 49.65216129181419 0 0 0
22426 2 12 0.1224466920562682 2.7516230724732296 12.405838108362216 44.451840569080396 0 0 0
55135 5 12 0.2712220340306774 5.481374457946898 12.20316787749753 45.56400205126424 0 0 0
55161 5 12 0.1692110309726943 0.9678181253197837 11.549809405416791 51.445696084474235 0 0 0
35348 2 7 0.2553376875389874 6.795109738282028 17.437992078989375 51.90221378108895 0 0 0
22924 2 12 0.1129200804339563 2.8173350361872043 20.33899148041454 51.65618331557601 0 0 0
55173 5 11 -0.2065389831894286 1.0462773235983513 11.02408457018302 49.40910487358693 0 0 0
22450 2 11 0.07611486260193852 1.2439771133537243 11.850399703591583 45.82421828380047 0 0 0
22448 2 9 -0.5098254492055725 1.6731837783258507 12.846450045937594 46.82805862610711 0 0 0
18102 20 12 0.1511966791634151 3.4979660891841675 19.030627599241793 43.34302450316498 0 0 0
18126 20 11 -0.07945478192684648 2.816492413831548 19.856346640648585 43.51065109105005 0 0 0
18101 20 12 0.1140051552099483 1.848733838268195 19.69470579408983 42.95451011546717 0 0 0
35329 2 7 -0.1470546625481582 6.991473074115553 17.98601564115231 45.86583221222126 0 0 0
22422 2 12 0.1064299728359455 0.940964251078654 13.790009404884312 44.95559375726498 0 0 0
35320 2 12 0.1329185502570102 4.798344606491508 17.213452265500592 52.69617116246931 0 0 0
18125 20 9 -0.4934924793750309 2.7767741539089545 20.36064947955767 44.89318633219458 0 0 0
22449 2 11 -0.06981107547240635 0.6786448487099767 13.226698873436204 45.90086830169218 0 0 0
55170 5 12 0.126602599458955 0.4247613465518043 10.988029470315567 48.582374016926465 0 0 0
55174 5 11 -0.206869886438002 0.2262097911148974 11.414556724751225 50.683676440175205 0 0 0
37333 5 9 -0.6891273757292098 5.924599982747471 11.502813641942918 46.08980294517644 0 0 0
22424 2 12 0.1098346860477807 0.5291774854722802 11.070385611874643 46.16376481801243 1 0 0
35305 2 12 0.1708425441054564 7.1899672779962795 18.99139774482028 45.798010134597135 0 0 0
22452 2 9 -0.5614742271802292 1.7901519912610973 10.694999860435304 43.787266348841094 0 0 0
43778 2 12 0.3100450014129919 6.824995807681057 20.645233107389497 42.962945969497625 0 0 0
25066 5 12 0.1122719518992736 5.541437516640588 13.459805213040747 52.57472869530527 0 0 0
35326 2 11 0.1080016580111224 7.285448549409506 18.726715389026403 42.644078947674835 0 0 0
35313 2 12 0.1250284130599355 7.051652277750185 19.9788382413464 51.92876890459838 0 0 0
18201 78 12 0.1064027360816356 1.2304212016435796 18.662077041218403 46.388377083783766 1 0 0
45351 3 12 0.1171558858984189 0.18286827910868933 20.09396268132514 51.042133770160795 1 0 0
25067 5 12 0.131555736574591 3.201964480777644 13.04617426357098 52.66739458964601 0 0 0
45337 3 12 0.09366173886361283 0.44677137057490723 18.48934556641125 52.63716927023807 1 0 0
22425 2 12 0.1101033033350261 3.072387922808802 10.882424644861787 45.43747908324283 0 0 0
18225 78 11 0.06740782485772386 0.228773445221734 18.86220900195365 46.85902950017855 1 0 0
37312 5 12 0.1178114174390061 5.916234573920889 11.13434273179095 43.45992694727179 0 0 0
18223 78 9 -0.5052132498679119 0.09564962527846042 18.395608088928768 48.21551323388217 1 0 0
18202 78 12 0.1083114461886113 0.14829146276609273 20.937586322448922 46.136868009455334 1 0 0
37335 5 11 0.1230002506016483 7.134426374179777 11.21574734040175 45.280913630941974 0 0 0
41840 7 12 0.1516952171706258 0.02020611736257302 12.411904060865139 42.69384829554636 1 0 0
41839 7 12 0.1113314659438648 0.12658341485917693 14.884388275082934 42.257378254924824 1 0 0
10951 2 12 0.1480583722180742 3.215164802538706 15.59561554039077 42.190495562724294 0 0 0
35347 2 7 -0.1793205758740426 7.6048471230965795 17.066294964965213 50.797272564186464 0 0 0
25076 5 12 0.1376309014331969 7.899001682082216 13.422042425749384 51.90537788459141 0 0 0
24885 2 12 0.1211323110362627 14.351574411016548 11.649390444847018 48.84093662006257 0 0 0
35199 2 7 -0.1271907293661706 12.084630758470395 11.63856487866214 42.95175202894897 0 0 0
35189 2 11 -0.09044542460251426 10.25724362346126 14.208358457624096 49.31689318746315 0 0 0
35175 2 12 0.121409369666674 12.27879454527245 10.70858084443029 42.590601370891754 0 0 0
35174 2 12 0.1271436621197642 12.270881700845495 14.837760438736549 42.343477167061195 0 0 0
37337 5 9 -0.5084984060402316 7.870697167235709 10.622885118276775 43.161533367398356 0 0 0
35166 2 12 0.1429513722129663 10.828501070509645 14.588068947472157 46.68920974763829 0 0 0
35304 2 12 0.1181493330663269 8.280729865714182 16.86101296294944 42.54773524144789 0 0 0
35324 2 9 -0.6502681604309258 7.599080347708899 20.055138559778285 43.04583584567876 0 0 0
22904 2 12 0.1018003628588725 11.606724758085948 20.698831110378734 43.874964407563056 0 0 0
35333 2 7 -0.1651313593505424 7.508268796871527 15.675895714793146 45.23855556930738 0 0 0
35322 2 12 0.1177241342767383 7.724013657539871 16.125705103561465 48.941016090847995 0 0 0
22928 2 11 -0.09765207813569142 10.963825202305918 20.60612228373964 44.79830484684547 0 0 0
35338 2 11 -0.01814353303445848 7.76207506990359 19.486885860717393 52.59278153827075 0 0 0
35303 2 12 0.1372857913725923 9.282220858049875 18.280201718935007 42.566505056479045 0 0 0
42183 2 12 0.1469412666375164 12.528022146551272 11.863329673998022 51.01129468516908 0 0 0
35191 2 11 -0.02984731924252505 10.798963269749658 13.537239816513617 46.92654448528111 0 0 0
31154 2 12 0.1441803201978684 10.70647054792968 21.12493823643837 51.03535954364596 0 0 0
35176 2 12 0.151345018812489 11.063122831830833 10.801350299573762 44.68547453117827 0 0 0
35198 2 7 0.001668161078373933 12.560170740306072 12.806342435596 42.36553687723739 0 0 0
35197 2 7 -0.1186994749089496 12.026314541357443 13.981214191030464 42.857411399370946 0 0 0
31152 2 12 0.1369260112564958 10.62293487879602 20.903857660506084 49.31755881212506 0 0 0
35173 2 12 0.1609318324054612 10.60932242586068 14.914050025539728 44.03288688369595 0 0 0
31150 2 12 0.1359482689657211 11.48182415518419 17.894617542940942 51.73723536983225 0 0 0
25073 5 12 0.1588767092673365 8.065847079288124 11.461607345923891 50.77964854310486 0 0 0
35162 2 12 0.1213001964363803 11.2933207687289 14.464518923499993 49.47319676373362 0 0 0
35190 2 11 0.07187072259571629 9.776110470492952 13.431645106154098 48.09284220290858 0 0 0
31151 2 12 0.1090699873541906 13.016641256555383 18.53897158339729 52.05699745521071 0 0 0
35312 2 12 0.1202239694575103 8.72091003203077 19.27395358051254 52.16104282318866 0 0 0
35334 2 7 0.2721336708758342 7.737667356758916 17.06527649336464 45.10453532349558 0 0 0
31149 2 12 0.1326514276694784 11.637137141044656 19.553860703872356 52.469587173673524 0 0 0
22903 2 12 0.1408950052219397 10.684311874847127 19.632790475392728 45.14895521978455 0 0 0
31166 2 7 0.003933398863178656 13.1681868051519 20.44768297392283 50.09136870699766 0 0 0
31176 2 11 -0.3379743051412299 10.700486875944692 20.37765641433204 50.2170954088237 0 0 0
31153 2 12 0.1412507916858267 9.820693837398618 19.784287138209613 50.330446426376824 0 0 0
31167 2 7 -0.1200498504342332 13.31923727341443 21.02155513726704 48.793374808542616 0 0 0
31165 2 7 -0.1325728808564985 14.372764634015097 20.496075620299372 50.85150782520823 0 0 0
24877 2 12 0.1486446741644706 13.64040432661692 11.900809323149062 46.68901643810125 0 0 0
35163 2 12 0.1039041019222224 9.58142405173669 14.606620888787502 50.10023379634602 0 0 0
42207 2 7 -0.1641457575840503 12.496146336585081 11.015882569284827 51.50935792574399 0 0 0
31178 2 7 -0.1739850271121502 11.73786520285853 17.239201317050426 47.10485977966579 0 0 0
35308 2 12 0.1625743970183869 7.944431829949237 15.059854180042311 44.584319156706854 0 0 0
31175 2 11 -0.3453364956340409 12.001339023520998 18.84080801733464 51.71271474243211 0 0 0
31177 2 11 0.03491666088336638 12.047410519878696 19.53138517476466 50.32805561425406 0 0 0
35164 2 12 0.128760259482419 8.646506107773998 13.587028900185219 47.98166314182523 0 0 0
35328 2 9 -0.5111691273409531 8.811842222633398 17.52389920925615 44.439199861416945 0 0 0
31156 2 12 0.1369419631428584 10.815601272349863 18.9056829912354 47.869940847963356 0 0 0
35188 2 9 -0.4915594801897278 10.21711167104686 12.779192079971263 49.26491358184145 0 0 0
31158 2 12 0.166860997054751 14.442869299683336 15.926035916837263 48.62382728974631 0 0 0
31145 2 12 0.1466069388077987 13.864100473087108 18.85144281134968 46.136012511066774 0 0 0
37310 5 12 0.1392718554370037 7.893701853666925 10.81796634430682 47.209475338992284 0 0 0
31179 2 7 -0.1131540873917633 11.519247023423468 18.22790560206045 48.068787386629616 0 0 0
35165 2 12 0.1364573739030906 11.786095565577432 13.16648533734629 47.26504800865693 0 0 0
25099 5 11 -0.3415869374229074 8.36737847533225 10.92116117266903 51.6526719458388 0 0 0
31182 2 7 -0.1504719514345426 13.658557969741278 16.52995628546912 48.52515760457644 0 0 0
31181 2 7 -0.1284490124175011 13.343320942619945 17.51114780064092 49.44437122142786 0 0 0
35196 2 7 -0.1627837894201775 11.131286837035434 14.093781286320034 43.94080696382774 0 0 0
37311 5 12 0.1471301519618201 7.7848668632702775 12.180883098388414 45.074881696800375 0 0 0
31183 2 7 0.2668236666316308 12.885559721345183 16.39821007378683 47.30648544736624 0 0 0
35200 2 7 -0.1530153748492258 11.308434870942872 11.68201122156861 44.16132018096372 0 0 0
31173 2 11 -0.03520362613389592 14.027904794537928 16.31418922248877 45.275481246281046 0 0 0
31180 2 7 0.00352196095991044 12.240605942726415 18.37532822747561 49.301431589869104 0 0 0
35201 2 7 0.2670030767777279 10.854333184351155 12.886406501797811 44.64288525346285 0 0 0
31174 2 9 -0.5317482458849498 13.358724622975018 15.573193421517814 46.30041042108212 0 0 0
46530 2 12 0.1183731603743352 13.81495579268513 20.056712635639034 44.27370655234184 0 0 0
35192 2 9 -0.5149130754955265 10.132451132091191 12.847561971177916 45.79898735228775 0 0 0
31155 2 12 0.1585635137756739 11.140826556706713 17.058339641732633 46.269681531935106 0 0 0
31141 2 12 0.1006927784188828 14.478881880027252 20.01405348372265 51.74664559162878 0 0 0
31157 2 12 0.1118101498231485 13.967646313623936 17.57212552446917 50.30225966570674 0 0 0
25074 5 12 0.1065929789919232 9.410996267894213 10.969818394346904 51.68686333251489 0 0 0
31148 2 12 0.1109244725722881 13.224738163981394 16.844137843351373 44.75542382631195 0 0 0
35327 2 11 -0.009017799290022029 8.451899479410141 17.789753833276997 43.047287017994336 0 0 0
35323 2 12 0.1265275962167326 8.58989743152943 17.157615181542955 50.844812666431466 0 0 0
22906 2 12 0.1531549452578458 8.840511457993744 20.536587642295643 46.30466923933408 0 0 0
24903 2 11 -0.3373360307579201 14.560767276779787 12.245116499177648 46.17053858496115 0 0 0
31147 2 12 0.12438393441613 14.510806190664786 15.588495274716557 44.50662557515802 0 0 0
31142 2 12 0.1521786520953287 12.615293571405326 20.805921269959743 48.15856304631915 0 0 0
24879 2 12 0.1327866949881541 14.328889818405523 12.550655904751615 45.125572095535915 0 0 0
46553 2 12 0.1240499661163338 14.651734449460863 18.216326826206373 43.16598511248017 0 0 0
47238 2 11 -0.1969569145719404 3.9981620304778827 12.730734220720889 60.82656741520981 0 0 0
47243 2 11 -0.2133775080476495 3.430173307553911 14.075128574509678 60.28710825663589 0 0 0
47245 2 11 -0.2098345720646585 1.8481845137095732 12.87308514440356 58.73143964008555 0 0 0
47239 2 11 -0.05646042788688222 1.8886543282114838 14.01416996016456 59.786691022399864 0 0 0
37512 2 12 0.14384099630425 5.185788394857705 17.245770935701792 60.07430307425666 0 0 0
37522 2 12 0.1186108925244969 3.2835819503399195 17.06118262444259 56.78093815015468 0 0 0
37523 2 12 0.14525198200488 3.808829908946449 15.508463595906907 57.365311564417745 0 0 0
37546 2 11 -0.3502492108911536 3.9298415928108077 16.54331875470193 57.4919938296442 0 0 0
37524 2 12 0.1231688996512565 3.480147441847807 16.744943308432664 58.48041401831328 0 0 0
47246 2 12 0.09459331445691052 4.0935424520777275 14.44422598596424 59.52405905002238 0 0 0
47247 2 12 0.1262169025318923 2.3378622215765335 13.198121830947144 57.74474261793517 0 0 0
47244 2 11 0.01047800409247321 3.8724969325447716 11.641987713120582 59.68275835460999 0 0 0
47240 2 11 -0.2062305645483419 2.348792390223044 11.515180344364975 59.21405324745372 0 0 0
47223 2 12 0.1056484289675065 4.468662991417122 12.042621762993909 58.88068457513347 0 0 0
37550 2 7 0.002044078889101096 5.678008952096324 18.483899500008746 57.69812692805767 0 0 0
37547 2 11 0.03310402828387191 5.437861421907487 16.99319917863249 57.442685040716974 0 0 0
37537 2 7 -0.1227563391514462 5.914910483575022 16.58793659215003 59.88191355508518 0 0 0
37521 2 12 0.1749712208624389 5.415946368552189 17.274979785994578 55.2911643412781 0 0 0
37536 2 7 -0.001273349164124153 6.18542528017032 16.297018464358775 58.52199498747041 0 0 0
37545 2 11 -0.3425581905676717 5.86412029235843 16.61739909878111 56.04502462195686 0 0 0
37520 2 12 0.1298213288359654 5.619653698680696 15.569726042265968 55.76838260904052 0 0 0
25086 5 11 -0.03142314325603573 1.3280350704088388 11.155157126734478 54.65837240685685 0 0 0
47237 2 12 0.1540282304799714 5.033239377678814 12.857413085301731 61.15430855404503 0 0 0
47232 2 12 0.1001837025987019 1.6466778068872465 14.93900492802279 59.19728825802782 0 0 0
47235 2 12 0.1257987270511728 1.6479932357613858 11.093955761938249 59.89304869375345 0 0 0
47234 2 12 0.1424722139408581 3.348329853804501 12.468607818701631 61.66464816396649 0 0 0
25063 5 12 0.1149611627947634 1.2230547021757805 12.182778324033388 54.9053252117091 0 0 0
37526 2 12 0.1392451136714022 3.6639213774430024 19.163545642837192 57.643772928414755 0 0 0
47236 2 12 0.1035819509531132 3.4874924384364103 14.7062391876075 61.13015621606211 0 0 0
37551 2 7 -0.109030426264729 6.965444684905772 19.019372120024332 57.93128267678254 0 0 0
37538 2 7 -0.1696182060347435 6.541963330803462 16.00296255384241 61.00523960378027 0 0 0
28689 3 12 0.1396899534281153 1.5396130064488611 16.18082203900852 54.39500884778787 0 0 0
37549 2 7 -0.1140591579433193 4.634685586796735 19.469939546668027 57.71880170457295 0 0 0
22693 2 9 -0.6741436821923955 4.131660341224002 20.0739159060896 61.28236889517008 0 0 0
37513 2 12 0.142003505421261 6.3389578548824375 16.247691652206147 61.94163338437882 0 0 0
22671 2 12 0.1189967802396981 1.7311086197296264 19.98051072095535 62.061623239811325 0 0 0
47231 2 12 0.1116018398087043 1.2673469978043277 14.060922143851771 61.949107980994995 0 0 0
50505 2 12 0.2954749456551503 4.75225836472494 20.36794734199082 60.60430317194837 0 0 0
37519 2 12 0.1322350535788716 6.971757100112049 16.769052089218828 55.97882533036256 0 0 0
28686 3 12 0.1330886832637982 0.975598883975841 18.667486509578797 54.61132738169144 0 0 0
28688 3 12 0.1071277758688318 0.9790809436796875 15.26672821822979 55.69269325274455 0 0 0
47233 2 11 -0.2451917673915108 0.885933274172785 13.841598637769724 60.975931955297476 0 0 0
48069 2 12 0.1318010472255624 6.823878821563849 19.699682336815567 62.43401291724272 0 0 0
25093 5 7 0.2631453356255598 3.379966462602449 11.068093631708367 53.370812507387704 0 0 0
25090 5 7 0.003251239733408717 6.207331488589088 11.430224873894087 53.07378198873539 0 0 0
28712 3 11 -0.03907602693467808 0.6106858610887703 15.866401424571917 54.85519523264064 0 0 0
37535 2 7 -0.126947973749004 7.212251669389192 15.343831879285204 58.3683805032566 0 0 0
20414 2 12 0.1181169035721077 6.491959470739537 10.915913082478257 59.73612267017551 0 0 0
47241 2 12 0.1242389686612676 0.8305498120929524 12.816849780403395 58.49443089268511 0 0 0
47230 2 12 0.117995583392437 0.5645195530743737 12.814403682468846 61.02951047035817 0 0 0
37548 2 7 -0.1533006301773842 4.88709485449062 20.888639860114864 57.81712294429974 0 0 0
22695 2 11 0.1176400492629605 3.476645978059301 21.10306342576628 61.94774582995269 0 0 0
45336 3 12 0.2633827894952632 0.6533606021640821 16.82698143035794 57.52266210004376 0 0 0
37508 2 12 0.1238288250109471 7.180237128405361 13.263337211336825 62.74853575613738 0 0 0
25087 5 9 -0.5590449358407842 2.0448904369356167 10.938006818116914 53.44529833602405 0 0 0
25092 5 7 -0.171472947958103 3.879994919259225 12.282607149372314 52.93511989844365 0 0 0
28709 3 9 -0.6643050858690434 0.7966559198725067 17.3882121550771 56.73805478456016 0 0 0
25062 5 12 0.1393710291926445 1.9439349851506722 10.740060944402067 55.459013748241226 0 0 0
37552 2 7 -0.1717061811549674 7.254299003285436 20.422888475944106 58.062611778123696 0 0 0
22696 2 11 -0.01626957764167162 2.322042437126302 20.4944722502678 62.73893507308741 0 0 0
47242 2 12 0.1363459729523729 2.3713317847306805 10.896268912032033 58.295271882942416 0 0 0
25091 5 7 -0.1266898093967433 5.29147558793998 12.51211004794183 52.80765766460345 0 0 0
48068 2 12 0.120733451019246 7.136294002046421 21.109371067408166 63.24697440879968 0 0 0
47229 2 12 0.1054502364282083 0.042232699434739625 15.750027723690563 60.838462135811014 0 0 0
53714 2 12 0.1093686861105264 13.626253500261317 10.900080741121789 60.809368372716015 0 0 0
31246 2 12 0.1117136512493001 12.581965692087818 17.998859307807695 56.22343529652393 0 0 0
45989 2 11 -0.2015012587558291 14.605504492121998 16.345852160486263 60.46746816197635 0 0 0
53716 2 11 -0.2105930309538796 12.15231849830523 10.983034564575025 62.302963842050815 0 0 0
45988 2 11 -0.06204205743579236 14.501841158473885 16.657195965305355 61.99983135706181 0 0 0
25079 5 12 0.1397232288213927 8.549510423332297 11.664134064481855 57.738482603022916 0 0 0
45956 2 12 0.1083038807083706 11.371373839921038 15.160562590064968 60.010095240399416 0 0 0
37528 2 12 0.1548555199107904 8.184963015006977 20.786630469935954 58.18529571104187 0 0 0
25102 5 7 -0.1708436098869665 8.733161375508068 11.254414453136423 56.77720170763377 0 0 0
42172 2 12 0.120335822230405 11.969292725403587 13.492389119221457 52.92259388615001 0 0 0
35339 2 9 -0.5535713202751847 7.381094643888759 18.11607072706939 53.01078614898643 0 0 0
45978 2 12 0.1067092093611786 13.580942349636528 14.388689612305178 60.13441570956028 0 0 0
42199 2 9 -0.5467695688142195 13.38613011813637 11.992985908291072 53.511582318839075 0 0 0
53721 2 11 -0.2093846667429867 13.616517824909083 10.893988430795778 61.87019060884051 0 0 0
45983 2 12 0.1422530719713834 12.78550670335403 17.93193766523309 62.22559581894832 0 0 0
42171 2 12 0.1051217523916745 13.843137755709035 14.7469313247233 53.66337582269823 0 0 0
37511 2 12 0.1243258363836861 7.53745863002896 15.108667147863345 57.4295543951744 0 0 0
48079 2 11 -0.06401041505673187 10.020181373305379 21.090106543473293 62.45027226399656 0 0 0
45981 2 11 0.06533793674873931 12.106236786490374 15.963207476445284 60.273821198393804 0 0 0
45987 2 12 0.1278703769907996 14.639492695323966 17.24938781769424 59.939248881618276 0 0 0
25071 5 12 0.1217149698088115 11.295176484924138 11.377670238206209 58.513014110368466 0 0 0
35337 2 11 0.06570925399317862 7.8634064008854905 20.287302348584625 53.92425669963142 0 0 0
45985 2 11 -0.1856942122842051 13.051253119217616 16.935491113518072 62.43473904634596 0 0 0
53715 2 12 0.1050349435668712 11.84455212331948 11.957253519271227 61.89970740391541 0 0 0
48080 2 11 -0.1976656091199182 8.705310143025887 20.417573838276216 61.84954007020978 0 0 0
48073 2 12 0.09994160308426818 10.728038101612851 18.968519446761672 63.060866486462054 0 0 0
31268 2 9 -0.6714999488036721 9.987554660216093 18.666565154966364 56.593853653184745 0 0 0
48081 2 11 -0.207982673629523 7.608810176230856 20.160869750259703 62.891141058233856 0 0 0
37539 2 7 0.2535672040863288 7.543722661310423 15.09131293370469 60.772959723308546 0 0 0
42198 2 11 -0.01976370992194266 12.451259166204046 13.077838161722559 53.810596530789546 0 0 0
25101 5 11 0.03784238408052255 7.769225485516525 11.600559366920507 52.973633499819215 0 0 0
37509 2 12 0.09656373447090225 8.328263599474068 12.631792031023299 61.40864523832166 0 0 0
25104 5 7 -0.001557093714751067 8.409724301932322 11.15285682107296 54.26782418607397 0 0 0
42173 2 12 0.1501146466454442 11.725795374179855 12.74701377040851 54.555699154519004 0 0 0
37510 2 12 0.1445493332082153 8.6538198048067 14.11599151517844 59.33693899850962 0 0 0
42170 2 12 0.1917626709397446 14.25987324809662 12.68301489702983 55.571769687237264 0 0 0
45984 2 11 -0.2124853709349112 11.987497386873827 16.074285385950645 61.78474491838162 0 0 0
31270 2 11 0.1029010294624091 11.034711867584253 18.48382012955582 57.54959018237158 0 0 0
53724 2 12 0.1086467138263339 14.158455973748227 11.818662802634504 62.17318604203856 0 0 0
48050 2 12 0.1136880611076034 11.384995901670113 20.434543307060654 60.884944523665126 0 0 0
25103 5 7 -0.1236164366771935 8.142454381418572 11.73008929639704 55.53373770613181 0 0 0
45979 2 12 0.09406517697557186 12.150409124573788 15.10556937655331 62.31323280568338 0 0 0
37527 2 12 0.1457614169961685 7.759492037503842 18.356201680676286 58.01448018088459 0 0 0
37507 2 12 0.113956913534228 10.083209938899945 13.24185599056964 63.17005199109494 0 0 0
42195 2 9 -0.6688299284031918 12.173896009355934 15.180139202653198 54.91152090226121 0 0 0
25080 5 12 0.1230876527969466 7.46798783870598 12.515183252375515 55.659990141862 0 0 0
31243 2 12 0.1510021494970001 9.898751646022557 16.820043966017426 58.3813887252531 0 0 0
45977 2 12 0.1375351033396539 13.592250786094098 15.44409056855594 58.77580325068511 0 0 0
37532 2 11 -0.04264925920155807 8.158474563028618 13.336327953377934 62.273881843701695 0 0 0
37506 2 12 0.1031153285869957 9.356270161188124 10.83782541786606 62.49336882256538 0 0 0
45957 2 13 -0.4230344388884694 11.61609699026087 17.14678339400266 59.644983545351145 0 0 0
31242 2 12 0.136391001071351 11.448031341352655 16.316189517278822 57.715786553376645 0 0 0
45980 2 12 0.1399275011802064 10.954250309153224 16.403836268012597 61.978304437942086 0 0 0
37534 2 7 -0.1715678975181089 7.887591710343905 14.755346803145287 59.47465049683624 0 0 0
45954 2 12 0.2851772582714107 10.000563559038353 17.92842108755075 55.9492027451166 0 0 0
45990 2 11 -0.2011455614385823 13.492060908090203 15.452835589982865 59.842937871132285 0 0 0
25100 5 11 -0.3401125450696192 8.227862001319858 13.081155817684905 52.83796221448749 0 0 0
42169 2 12 0.12336270103083 13.695367809978688 13.983494872406972 56.59474883083031 0 0 0
25077 5 12 0.1209942328315872 7.724610264125695 13.788106194915379 53.525335951205285 0 0 0
48082 2 12 0.2762348189709697 11.713083755193752 15.668448036511728 54.16244987985691 0 0 0
31269 2 11 -0.103014881576377 10.977423991506827 17.11680853308785 58.298079604745325 0 0 0
31271 2 11 -0.02826465208829913 12.340112573033183 18.848565813367642 56.8463394998226 0 0 0
42197 2 11 0.1053490608985694 13.208530463968946 14.293994783889598 54.45388772755753 0 0 0
42196 2 11 -0.1235567421342456 14.1963672679728 13.793799330943846 55.61242402799303 0 0 0
31272 2 9 -0.5595317943859628 13.386086879893647 19.14877706751118 57.85933097220627 0 0 0
48077 2 12 0.1205587824140355 8.996241163838445 19.459545329403028 61.475179544152425 0 0 0
31245 2 12 0.1266607480906783 12.164855009160478 19.74291886990061 56.19889561781948 0 0 0
31244 2 12 0.1378562230697784 10.79416985449474 19.30628045590887 58.296736078786985 0 0 0
45955 2 12 0.2689735418670949 12.38306383041157 17.91138005695253 59.66778908700668 0 0 0
37533 2 9 -0.5300051806847396 8.398205074522544 14.682451808538676 61.803386980236695 0 0 0
35311 2 12 0.1189215879748303 8.390361460689068 19.934618461575848 54.73615387101078 0 0 0
42208 2 7 0.2542348758188997 12.772053757930223 10.910377198828277 52.884156904587726 0 0 0
31281 2 7 0.2599274880899785 14.657587047365249 19.240407611241935 57.43177064344513 0 0 0
25078 5 12 0.1521935394411413 9.29728966951808 13.30286214307575 52.96520586757902 0 0 0
48078 2 12 0.1346244188928238 8.35305086707011 20.971949881304752 61.0219574460441 0 0 0
25070 5 12 0.1055423132683418 12.656177429115788 10.616804183485646 56.417900815804394 0 0 0
11798 2 12 0.1700620704242031 4.577781725322772 14.495887538437628 68.76898558547606 0 0 0
11801 2 12 0.1503184936679391 3.733499493591661 13.15745599861602 72.22870567309174 0 0 0
37993 2 7 -0.178160214860508 3.444718851245255 13.304316833110343 65.39401063414559 0 0 0
37994 2 7 0.2531758283133273 3.2872973558593928 14.575540120709757 65.8646956190559 0 0 0
11821 2 11 -0.3364517337670002 4.163262579022478 14.6854833724095 69.73397855385538 0 0 0
11797 2 12 0.1441210761612722 3.698354629965004 15.6153003385393 69.56500933128378 0 0 0
11794 2 12 0.138420840331694 5.5429826522774555 16.92248670745639 70.19991249385556 0 0 0
11799 2 12 0.1580230459443322 3.3329178090805347 13.920882867818692 69.96865852072867 0 0 0
37985 2 9 -0.5457402963925061 4.119904523892906 15.631561645866435 65.61284710755163 0 0 0
11825 2 7 0.001097344861715911 4.699875504600573 15.069627225850786 72.22321610511436 0 0 0
11822 2 11 0.02871158120659132 5.258843403084656 14.815553760053755 70.86328666057362 0 0 0
11786 2 12 0.1184199125549701 5.310532428220208 12.276021395737313 69.54245218803598 0 0 0
11820 2 11 -0.3446905178344158 6.080086871098745 15.973846879419618 70.31529643322615 0 0 0
11811 2 7 -0.000304019293309436 6.180865850426474 13.58161473079428 70.94127409353474 0 0 0
37984 2 11 -0.02135975757829986 5.539643942297489 15.49761036619514 65.9110449209433 0 0 0
37957 2 12 0.1696101429674911 5.5151799697648265 17.43166628897429 66.99459027281367 0 0 0
37983 2 11 0.1221188179654608 6.065066376298256 16.945953675709028 66.18991207380513 0 0 0
37982 2 11 -0.1256845989139957 6.021823908969607 17.862174522980574 64.9848750293578 0 0 0
37969 2 12 0.1389496892413843 4.1858331629629095 13.11534761592034 64.75708300480566 0 0 0
37992 2 7 -0.1287499483471326 2.476698190675935 12.243171703686167 65.66992465129815 0 0 0
37966 2 12 0.1478921507625038 2.0489866652820625 15.730887467577023 67.14302635356697 0 0 0
37989 2 7 -0.1602931974787778 2.2450175450735683 14.805507894758156 66.76091605042966 0 0 0
37991 2 7 -0.005978690045022928 1.439840492593403 12.48395759694829 66.55542140167637 0 0 0
20880 2 9 -0.6358262464294354 4.353380762942088 19.64525940252478 66.97679369086175 0 0 0
11810 2 7 -0.1290105541812495 6.042590984256934 12.405093130455718 70.15432470484369 0 0 0
11824 2 7 -0.1047768714806905 3.820986807703254 14.058704291458332 72.69989935657136 0 0 0
37990 2 7 -0.1226692713139056 1.3586836803256541 13.786777784816117 67.09487153546468 0 0 0
20882 2 11 0.1072723854307933 5.65919005624101 20.20114618567626 67.3187004397537 0 0 0
48045 2 12 0.2970103448429228 3.8106055780265624 19.45979942582586 67.79272808848997 0 0 0
37959 2 12 0.1623811229461119 6.09046673913591 15.032697973259229 65.05911047785641 0 0 0
48048 2 13 -0.2203317934554787 6.871120352109775 19.135680991668654 65.1303486040456 0 0 0
11826 2 7 -0.1322693134618013 5.016951056874895 16.107975311506227 73.12327340216015 0 0 0
11802 2 12 0.1118972455098002 5.6650357929973145 16.87303738967704 72.87603888158878 0 0 0
20881 2 11 -0.1365722664905654 6.2966880899267705 20.328031046573674 65.87410401488505 0 0 0
37958 2 12 0.1354547397416672 5.693421861216322 14.789324661426251 66.75462260185998 0 0 0
11796 2 12 0.1412944533276923 6.383793005082046 15.755990118315923 69.27003457250812 0 0 0
35899 2 12 0.1272052340538262 1.78204863469119 16.11074358980638 71.92541847715614 0 0 0
11795 2 12 0.1217487183871436 6.95361039085579 16.109753622647013 70.88999227067166 0 0 0
37956 2 12 0.1563528568495652 5.018569740876624 18.154832473701344 64.78158983243961 0 0 0
20856 2 12 0.1270522588936466 6.174422768204614 19.445750079934577 68.0257470778417 0 0 0
37980 2 7 0.2793468885614293 0.6828109548788224 11.262691210402757 71.47786320048836 0 0 0
37976 2 7 -0.1202656402402604 1.7456147478601578 11.165765253588349 69.22105159044656 0 0 0
35923 2 9 -0.47204435159405 0.9076480303041577 15.460250719133718 70.05755010230912 0 0 0
37975 2 7 -0.1634087791077227 1.844627054726808 11.18829220421307 70.6308725419295 0 0 0
37974 2 9 -0.5636496440854342 0.8188420985598287 11.537812222597113 72.79797053510984 0 0 0
37977 2 7 0.009051586016136544 0.5125380944970974 11.309813452650218 68.59721662919107 0 0 0
35925 2 11 0.0643315575669247 0.8261357843725486 15.91277748389639 71.43013067211784 0 0 0
37968 2 12 0.1324899142936785 2.5851071581108442 11.343917148965623 65.24607955378798 0 0 0
12002 2 11 0.1131557418943525 7.080349775788211 20.79565073481416 72.55761512372906 0 0 0
11787 2 12 0.115191629342226 7.347171670786943 14.515883028977804 72.45254518903575 0 0 0
37955 2 12 0.1436303533024193 6.268362632240312 17.26714353874099 64.12661751429579 0 0 0
37967 2 12 0.1458359302094517 0.573635788385624 13.929359857659765 67.77196075570359 0 0 0
37951 2 12 0.1367452048687347 2.7560297063720935 11.142843389682236 71.1060920534856 0 0 0
37952 2 12 0.1192539452901483 2.585171798913522 11.082656667303663 68.65787394238292 0 0 0
11980 2 12 0.1262186628645476 6.900522163735549 19.017855118002945 71.45027805666693 0 0 0
35898 2 12 0.1081249077353848 1.0516090339544002 17.63052191856426 70.0428740454151 0 0 0
11812 2 7 -0.1236692442235171 7.2010504899710694 13.631801061623177 71.91805862203003 0 0 0
35924 2 11 -0.07601536783482052 0.3798882938086812 16.776935488888707 70.23229635666188 0 0 0
20855 2 12 0.09827807037576933 7.180040567872608 20.952578526117676 66.05359998785754 0 0 0
20854 2 12 0.1740952013078524 5.577393588186787 20.846835879567543 65.24374127874368 0 0 0
37988 2 11 0.02933313558127581 0.4475993918851664 11.411131778262183 67.03890336067504 0 0 0
22670 2 12 0.137497082306848 2.747985244645502 19.81983958020926 63.477867112835895 0 0 0
11809 2 7 -0.1645754401256454 6.978979273304199 11.375201131624102 70.23085823250032 0 0 0
35900 2 12 0.145978335869287 0.4591138214373782 14.369366951668779 73.05054997501726 1 0 0
37973 2 11 -0.0167388933150168 0.1605431414206873 10.641023403368406 73.77673225596241 0 0 0
11785 2 12 0.1469752565988044 6.96523234928314 10.6252434615989 69.55982365656223 0 0 0
48071 2 12 0.1232638202291515 9.162284344177225 20.75805969609926 64.9137166664515 0 0 0
53701 2 12 0.1029149672039209 12.377431990086471 11.819543805702983 64.267469542126 0 0 0
12024 2 7 0.2595478553830988 14.716900869266533 13.63131695603365 69.9390811601118 0 0 0
52033 2 12 0.1188990109455313 14.470824087553623 20.985767220213845 72.7443775182745 0 0 0
18934 2 12 0.126955854107699 14.336563114138935 16.247841109193125 72.85735244015626 0 0 0
11979 2 12 0.1474436167491196 7.862476260962822 20.339900172765198 70.49786706441921 0 0 0
37530 2 11 -0.1448965413742217 9.262921782724598 11.29261138269682 63.48340425516261 0 0 0
45982 2 12 0.1047238364501548 12.957938802194395 16.92731340434664 63.574032371242424 0 0 0
11995 2 12 0.1541388912132417 10.610814377482233 16.69439300763457 66.67560963632017 0 0 0
11984 2 12 0.1298241496648885 9.165414256633923 16.806058864610062 72.40998311470415 0 0 0
53699 2 12 0.338811876084866 8.752427835072627 14.441254382086058 64.41334285089228 0 0 0
12005 2 7 -0.1791479524827543 10.147868009442027 18.89791100724516 70.01646591442297 0 0 0
52035 2 11 -0.2107094525157374 13.734512053087812 18.96911585298893 72.41604608889452 0 0 0
18961 2 11 -0.0300026999807692 13.691653008069988 13.467944016853393 73.3739388604794 0 0 0
11783 2 12 0.1439311538900228 10.216367356990272 11.259500180058225 70.13728750014128 0 0 0
18959 2 11 -0.08455501916118408 13.477447556985497 16.054519907573667 73.45127024140963 0 0 0
12006 2 7 -0.1280159925076798 10.694285606392933 17.992017619824068 69.09774936288255 0 0 0
11993 2 12 0.1089627586510724 12.2967011384406 16.75311047624172 66.98407594305105 0 0 0
53722 2 11 0.009040046936307123 11.918338177940525 10.91556870782819 63.878102118431265 0 0 0
37981 2 9 -0.6725423881817226 7.449124459558946 16.719431593918507 66.59550368537666 0 0 0
12017 2 11 -0.3444161749380313 11.43766448190042 16.064229439831987 67.00609415552545 0 0 0
14084 2 12 0.1552791740717177 9.594620899991629 11.727565640305842 65.96877200288624 0 0 0
52029 2 12 0.1361862460974974 11.61224903092085 20.649388677247906 71.9084582209284 0 0 0
37505 2 12 0.1429472293288398 8.352861633019097 10.90837833279558 63.83930589040961 0 0 0
48074 2 12 0.0907141540141931 11.379967960546864 20.372314031765775 63.88663085015731 0 0 0
12008 2 7 -0.117280955767424 10.198407823451845 16.227071140840245 70.69203836411198 0 0 0
12023 2 7 -0.1640414355681044 13.63582413575227 12.83203002322929 69.62144843490469 0 0 0
11788 2 12 0.145068846442954 8.768445591347366 12.473378690415036 72.80102791356286 0 0 0
11997 2 12 0.1157659052836217 13.39373149148819 16.626493197105116 69.24202518043006 0 0 0
11992 2 12 0.1318617127062717 9.733472893690626 13.818374062290072 68.99479003881463 0 0 0
52040 2 11 -0.205499676736659 13.743372174877763 20.515396615444462 72.15574546445015 0 0 0
12019 2 7 -0.1758380254156908 14.599103144097278 15.00968458522805 69.74748047503158 0 0 0
52034 2 12 0.1187432337779493 13.51507290187408 18.55065247480089 71.45118950950929 0 0 0
48046 2 12 0.2931928104404608 7.819227018604439 17.553648673967626 66.9782537098412 0 0 0
11999 2 12 0.1666205901941531 13.744552205157579 11.809940291457544 69.73431908185832 0 0 0
48076 2 11 -0.2138175862875308 10.476454735653492 19.96516249074149 63.46346711778461 0 0 0
48047 2 12 0.1220531948386083 8.177826537381254 18.372364449849723 63.574872505815186 0 0 0
52041 2 11 0.06994148530506847 12.74902683302635 18.49225196328372 73.57493272607209 0 0 0
11784 2 12 0.1302931590532629 10.661890796640213 11.360283414718017 71.89565565630794 0 0 0
12004 2 9 -0.5724995206003698 8.977564080965614 19.467881432899937 71.9956220707036 0 0 0
12009 2 7 -0.175555037870142 9.61151738962406 17.133555661671615 71.59104253166882 0 0 0
11998 2 12 0.1295470476513824 11.78498182786837 12.681111999488722 68.95345370190242 0 0 0
11994 2 12 0.1274012685297682 11.60978762014453 15.285720958727596 66.31401280457692 0 0 0
52020 2 12 0.1532832436302317 11.701952036348228 18.366173220496886 73.1822021971558 0 0 0
48070 2 12 0.0999419677699253 9.707949712940291 19.181811906805596 65.40843557604082 0 0 0
12007 2 7 0.003982101199362974 10.640325696968144 16.600695842516373 69.37366049225473 0 0 0
11982 2 12 0.101055730119441 11.010021183573777 18.371666839630723 68.23530620453721 0 0 0
12003 2 11 -0.02696755071983351 7.703457029454827 19.84883517705655 71.50768547751342 0 0 0
48072 2 11 0.008055390168511237 7.979621067317428 19.313774842910853 64.10206299213728 0 0 0
12021 2 7 -0.002651825345661035 12.371504265606012 14.789123121199772 68.89062835020843 0 0 0
11983 2 12 0.1298631444573514 10.2947221320462 15.203524001469027 70.9388355184898 0 0 0
14083 2 12 0.1442591883139407 11.07012442325979 11.39448418601431 66.22845107993828 0 0 0
37529 2 9 -0.6503382941541914 8.733221346147728 13.426772186406048 64.62727586114792 0 0 0
52043 2 12 0.08939403151932702 13.896749744326533 20.76828796403891 71.07780634395849 0 0 0
18938 2 12 0.1298022468195207 13.154012687003592 13.638947321135843 72.47354559369685 0 0 0
48075 2 11 -0.2127485582373068 9.37472519606913 19.77638007384971 64.60428356389859 0 0 0
12020 2 7 -0.1259598311629687 13.47658192733539 15.599738067202189 69.198367744168 0 0 0
11981 2 12 0.119306798443469 10.22183577249768 19.915485514564587 69.82485661010674 0 0 0
11991 2 12 0.1409860406487402 10.047563160520204 13.890936695628 67.23297311622191 0 0 0
12018 2 11 0.03902620627168024 11.088435156467648 15.50633362933458 68.39156245383862 0 0 0
12010 2 7 0.253885158257919 9.578473653646931 18.506374062810355 71.23630277816095 0 0 0
12022 2 7 -0.1273363689462472 12.509945800977267 13.37545301792559 69.07910691813392 0 0 0
12016 2 11 -0.3393908404577458 9.873440156816246 14.48204361336943 68.09947117433948 0 0 0
18935 2 12 0.1478460367890539 12.724394933457779 15.904547902751528 72.61967322726707 0 0 0
11990 2 12 0.1650241234112261 9.056342018567191 15.124488976431042 67.91557314108033 0 0 0
53702 2 13 -0.2355041816647226 10.387086438093347 10.790437964044457 64.31623879253048 0 0 0
14108 2 11 -0.1342830047511178 10.216277062531054 10.918517004068043 65.77381893752937 0 0 0
11814 2 7 0.2499012265293672 7.9748645478438895 11.43626969716375 71.17508720748069 0 0 0
11813 2 7 -0.1712749203984218 8.05828611531196 12.51058172283221 72.10726272066259 0 0 0
11807 2 11 -0.02574328967148433 10.197343941347148 10.728193885103472 71.10598867502532 0 0 0
18937 2 12 0.1303100466888284 14.689082141162967 13.237863387122134 72.99630642546848 0 0 0
52036 2 11 -0.0574039778614456 12.397301470223805 21.173259495770168 72.52580548388507 0 0 0
37531 2 11 0.1064614604293534 9.182727346647441 12.866232100786483 63.394146245830974 0 0 0
11791 2 12 0.117445472290902 3.813132783675677 13.075258344189498 76.45589940307869 0 0 0
11815 2 9 -0.6685415014995137 4.112333536272613 13.479965371198366 78.46530085322185 0 0 0
11816 2 11 -0.123918868211609 2.0068271924135614 12.855934906255303 77.4439373804268 0 0 0
11817 2 11 0.1058712718466229 3.3360510287527845 13.576224401978521 77.25447010959479 0 0 0
31451 2 12 0.1236163519616164 6.2651161895562835 14.401440248096408 75.3976735184967 0 0 0
55340 2 12 0.2898555875712648 5.078980774271832 13.32346699588509 78.2427136149666 0 0 0
11818 2 11 -0.04179236054528817 3.1704944562765296 15.089861012201004 76.97470541228124 0 0 0
31430 2 12 0.1354965455886722 4.035103916289359 18.381386794041507 83.04794671194163 0 0 0
31437 2 12 0.1397931216858394 5.200527562202718 18.445985528714143 78.29822103800706 0 0 0
31454 2 11 -0.1432089958118435 2.9867949416000883 17.952524668727563 82.9580566199048 0 0 0
31455 2 11 0.1150425248732534 2.455471439441333 17.43718823909918 81.56347157909505 0 0 0
31456 2 11 -0.02454133071727155 3.4880437965321085 16.637633659886607 80.7302484237754 0 0 0
31457 2 9 -0.5394171651995583 4.776676889486349 17.30330268140337 80.60699902578317 0 0 0
31462 2 7 -0.1684268356727855 5.630201024560032 17.536858518441424 78.3742891283991 0 0 0
31463 2 7 0.2568008843896177 5.51667281546387 16.820207354508813 79.60712246828395 0 0 0
31432 2 12 0.1433343801358866 2.9687030818961624 16.471219782756624 79.74233898250867 0 0 0
11793 2 12 0.1405989929302207 2.6109253139068223 15.572914804266112 77.7229659423843 0 0 0
11792 2 12 0.1231994017236721 4.144600302574711 15.509790609765364 77.02052894024771 0 0 0
31433 2 12 0.1231845075404128 3.6790157661557035 15.643102244737307 81.2188141138179 0 0 0
40486 2 11 -0.3422875662951597 3.2321758284556026 12.28672778847613 82.17066906582386 0 0 0
40476 2 7 0.001129006540908989 5.7752874957678975 12.220686008431494 82.3397065699728 0 0 0
11819 2 9 -0.5412210892067215 2.50389877033938 15.375644835166762 75.69751359670376 0 0 0
40464 2 12 0.142407627647847 2.2909038153533396 12.489011604207526 82.76756090009408 0 0 0
31452 2 12 0.1291515107938701 5.911078081699678 11.97895431594993 74.76999686902455 0 0 0
31431 2 12 0.1694748858726529 2.2659620511212983 18.30593645942388 80.9005534829778 0 0 0
40487 2 11 0.03207993756301884 4.513811601257666 12.32871025421086 83.10641413427082 0 0 0
40462 2 12 0.1354909597877016 3.248457761501071 13.110487219919035 81.41563297101537 0 0 0
11789 2 12 0.1466783957126952 1.7510908470300959 12.920428895363466 78.49242759084905 0 0 0
11790 2 12 0.1339175423536948 1.1862835404329957 13.208721935091534 76.80963102084186 0 0 0
31453 2 9 -0.6552541822969226 1.364708356952881 16.55215146509724 81.6231938137141 0 0 0
31458 2 7 -0.1776913614815014 6.41946479349986 15.776542794431363 79.79655369392394 0 0 0
40452 2 12 0.1174182383386014 5.100736501796943 12.103515126932937 80.33993819724304 0 0 0
31461 2 7 -0.1319045366605772 6.507733842425278 17.106867850007415 77.37233869115735 0 0 0
43989 2 13 -0.2168655781641924 1.9901197179861545 18.96586921631945 83.49600619503317 0 0 0
35905 2 12 0.1690312193533555 1.9377851187735098 18.732839384535676 76.84104887527702 0 0 0
35906 2 12 0.1335378101256398 1.506267592580729 19.173449539292363 78.50939678640374 0 0 0
31436 2 12 0.1063354229619069 6.488397566299477 17.614651107682107 76.51491446114655 0 0 0
11828 2 7 0.2615159839434373 3.2712996176826827 15.30583290820536 74.6126361051372 0 0 0
40477 2 7 -0.1216067152189964 5.885504318909846 12.189701548723301 80.9143799385501 0 0 0
37873 2 11 -0.1440204368781293 2.2151784944884025 20.36753192104709 82.98207183585583 0 0 0
31429 2 12 0.1236836972041632 2.977585320786596 17.13431642924502 83.67528274982067 0 0 0
55342 2 13 -0.2367015310074499 2.026479143800102 11.391180271784366 77.19862146937592 0 0 0
40460 2 12 0.1173379786449695 4.58466709380083 14.45391379260351 82.86959712362828 0 0 0
35929 2 11 -0.3349263129422568 1.2023200879909048 18.657377205643545 77.64230868608243 0 0 0
35907 2 12 0.1442468917856914 1.196479639386466 17.713902952602425 78.08278727987792 0 0 0
16593 2 12 0.1181764097372195 4.638865693978708 20.75665378854888 76.48131157994423 0 0 0
43986 2 12 0.30704078948708 0.5907588228112843 16.93674302985967 81.98114906542192 1 0 0
40463 2 12 0.1381972304163539 3.193578937408062 11.344079077497028 81.7247952624964 0 0 0
37947 2 12 0.1309780616472068 2.613284502356604 11.461162467404058 75.13690320559698 0 0 0
31476 2 7 -0.1746055166136047 6.785440007070196 12.348847623623046 75.24442423221855 0 0 0
40485 2 11 -0.347527498585013 4.427364026832373 13.757819319011228 83.62461428023488 0 0 0
37874 2 11 0.117172329757013 0.9488303362850689 20.92640139334851 82.27174035286751 0 0 0
31434 2 12 0.1266397837965046 6.424989429748151 15.286074426673544 80.6788797742372 0 0 0
37872 2 9 -0.6574009860087212 1.0050755231413506 20.646656748355674 80.85646345799843 0 0 0
55341 2 12 0.1419374689627981 2.6983947701697035 10.910032115413246 79.07096710639637 0 0 0
31475 2 7 -0.1211507847477784 7.023369494034775 13.686150734144363 75.53712781215275 0 0 0
37848 2 12 0.127109020810089 3.0697442926107437 20.502325492931597 82.27572101895238 0 0 0
55355 2 12 0.1433544803391434 4.794891102519486 10.82229496324088 77.8242648450058 0 0 0
37849 2 12 0.1404380525066856 2.5114150263907637 21.01901034464872 83.82600476244227 0 0 0
35903 2 12 0.1721883590433078 0.6411694606048453 20.964857093686888 76.36454768293143 1 0 0
11800 2 12 0.1693365591826289 2.467209810200854 13.517588711550914 74.22345240605932 0 0 0
37850 2 12 0.14267488982431 0.03998905427553703 20.353101163760503 82.69267158248671 0 0 0
40490 2 7 -0.001076416338006285 4.537186371123812 11.216129660209127 84.1244235008614 0 0 0
53867 2 12 0.2995779229825113 3.17243749306191 20.358324345692154 74.63775140264592 0 0 0
40451 2 12 0.1244506292786508 7.024503146452056 12.220776193591554 84.09191008787515 0 0 0
11827 2 7 -0.1720495290007637 4.275293630989886 16.239855211745795 74.3152248105977 0 0 0
40475 2 7 -0.1277504906519521 7.051194347421052 12.23453663941613 83.06408205962681 0 0 0
23011 2 12 0.1242330635943878 7.017793659412975 17.366376461737662 82.12152088896866 0 0 0
40453 2 12 0.1411811770385307 7.2616476816041295 12.020785088031563 79.31854522176371 0 0 0
40478 2 7 -0.1625060308235965 7.21074086221262 12.187871358243795 80.37396394610873 0 0 0
16617 2 9 -0.6770337010200532 3.007817917253017 21.050245230238513 75.38363627009046 0 0 0
37972 2 11 0.1168649533787987 0.40836831975047533 11.092798404792868 75.2305825220746 0 0 0
44011 2 12 0.1201110877536786 0.6847929043370214 16.73514151435006 84.37258535430915 1 0 0
12001 2 11 -0.1210030603214265 6.801734664320605 20.22697841469342 73.93134696026303 0 0 0
40459 2 12 0.1236719438490579 5.231520284149969 13.90204434359353 84.32173622421631 0 0 0
11803 2 12 0.13257658967613 4.592945381653068 16.90505029925722 75.04947545697732 0 0 0
37971 2 11 -0.1405005879393882 1.869412073496612 10.909367725112343 75.75785855594721 0 0 0
37948 2 12 0.1179611276974788 0.14013088073735394 12.156096404703979 75.27006959900767 1 0 0
11976 2 12 0.1311460892778047 6.0250703314955025 19.542152654646273 73.89274701086684 0 0 0
35902 2 12 0.1697296892707239 0.08538078078206457 21.12896596391061 78.02115462533853 0 0 0
40461 2 12 0.128229560711587 3.4906750263156585 13.875557101329463 84.16356824855104 0 0 0
53870 2 13 -0.2454981509968723 6.484461075004975 21.161688341516243 75.02962414380583 0 0 0
43987 2 12 0.290582432969114 1.7993366589584823 21.05868643521704 80.44152662771872 0 0 0
18908 2 12 0.1642805665744278 0.06484517921224353 11.216767418322215 82.86261336995183 1 0 0
11823 2 7 -0.1644103930711363 3.057543633263957 14.227694651089825 73.83710433281489 0 0 0
47364 2 12 0.1528449990983652 13.033314525128576 16.29192860933371 84.20347274521151 0 0 0
52044 2 12 0.09714049818786208 10.895860581854672 20.80584141265834 74.11071815237061 0 0 0
40450 2 12 0.1419633967163561 9.14823106255397 12.512937141246015 83.07472060388605 0 0 0
52037 2 11 -0.2305690077544237 12.607650938730492 19.591468109041443 74.60480376849225 0 0 0
31474 2 7 -0.003356619128810406 8.235621260573566 14.113413636523966 76.21050767898251 0 0 0
40469 2 9 -0.6571306215899049 12.1827996512452 13.86885530949798 78.89919551459388 0 0 0
18940 2 12 0.1204445316942252 14.273183615528149 10.845320432138218 77.95313955381424 0 0 0
18960 2 11 0.1209956721730901 13.707377506093845 14.731390532821576 74.26706454418492 0 0 0
53891 2 12 0.1203509126962954 7.684435879862965 19.67447901028644 76.97022386215342 0 0 0
23046 2 7 -0.004136381732884224 14.610242467845014 19.57244971491054 79.282894571921 0 0 0
40471 2 11 0.09852438185433003 11.836382774642571 12.810168361511991 79.85273419355833 0 0 0
47370 2 12 0.1294246421524231 14.602712940726445 15.550618525380814 83.8800293152567 0 0 0
22815 2 12 0.1339194451345813 11.208235374647218 20.215991613133053 83.95530197697944 0 0 0
23044 2 7 -0.1775719959909012 12.429625218056252 18.527082344331088 78.99713885618652 0 0 0
31477 2 7 0.2599461271559574 7.718973455448558 11.36959955503469 75.70953032692302 0 0 0
23039 2 11 -0.02647247473985025 10.549858030269885 17.85331024384311 81.61807647986201 0 0 0
22841 2 11 -0.1395066724080073 12.025751613294295 20.918223276212963 83.80870155027421 0 0 0
31459 2 7 -0.1234601701865617 7.426488877418049 15.41025598049572 78.87328715477233 0 0 0
47358 2 12 0.1324813679133177 11.85407250865656 14.233193418718754 83.5478724941328 0 0 0
47346 2 12 0.1050743437353972 14.566198124913903 13.045783933462523 82.73142961561203 0 0 0
52021 2 13 -0.4394462215231011 13.16255626538466 17.239158650015234 74.32137715807016 0 0 0
11977 2 12 0.1264106276340485 7.661119168249886 19.579734254926755 74.19056883698418 0 0 0
23040 2 9 -0.5262028916701837 11.45049403710512 17.13728373489382 80.71670035777028 0 0 0
18939 2 12 0.1379835109915277 12.871244386749085 12.210874764267981 76.47750377071101 0 0 0
31460 2 7 0.003130528449779944 7.388944419483602 16.01673530686325 77.54479171976497 0 0 0
23037 2 11 -0.08250226526235925 7.920586562023701 17.947574128630198 82.41105939646364 0 0 0
47365 2 12 0.1248390284350384 13.012145774925534 14.71815204133316 82.26766196010631 0 0 0
40299 2 12 0.1213475574882581 11.340290624356854 11.186058911425652 83.13801933122721 0 0 0
18963 2 7 -0.1723342725683899 13.623642309986975 11.586003174088132 76.12814887627698 0 0 0
53903 2 11 -0.2191132943523451 8.316446009157145 20.498488990570447 76.66815899069537 0 0 0
40446 2 12 0.1097336629954206 13.924154545506077 13.142375608838128 80.59358170505034 0 0 0
40445 2 12 0.1855718499660239 13.562182052981361 11.552306682510718 80.03341021892611 0 0 0
52032 2 12 0.1065386497507619 13.56414191787977 19.856275314402392 75.12097251660141 0 0 0
31443 2 12 0.1179238282200967 7.686851592094899 16.295958368892386 74.57853948692333 0 0 0
23010 2 12 0.1251461306365097 7.960492459168363 19.01125194392261 82.29561243388649 0 0 0
40473 2 9 -0.5379377044962185 9.609630748329659 12.067901088068977 80.39614772737205 0 0 0
23045 2 7 -0.1292127299777247 13.498271024983975 19.33873388469657 78.50167156676382 0 0 0
22814 2 12 0.1290816340877794 12.34002102807636 20.74810247908051 82.80745760825567 0 0 0
40479 2 7 0.2626705282794081 8.409497742309995 12.196621517039251 81.07821163545778 0 0 0
31469 2 11 -0.3514293042024353 8.598095002639457 16.274830918481467 75.12506459481484 0 0 0
40470 2 11 -0.1398589332431344 13.137712072039271 12.357710287925585 80.59390235375362 0 0 0
31470 2 11 -0.338874795156073 9.819063354935675 15.89748052583944 77.26057461263093 0 0 0
47367 2 11 0.009725987855209605 13.51912077416877 12.963387677429541 83.1402671689199 0 0 0
40447 2 12 0.1268679697056364 11.649699868825673 11.874656242277066 79.25516586100565 0 0 0
23022 2 12 0.1052685576609928 13.456609834120862 19.726299014466214 77.54799271904852 0 0 0
23038 2 11 0.07115731985270816 9.20279017743789 17.217902625795904 81.99615118982649 0 0 0
47344 2 12 0.310679725797394 12.271741388961328 14.727785178400323 79.38847465155737 0 0 0
23012 2 12 0.1259877111617143 9.045160311024182 16.22445930482323 81.54412056103634 0 0 0
31445 2 12 0.137013682714516 9.348669101787298 15.81513673484944 74.4857585759208 0 0 0
47363 2 11 -0.2080743018818592 12.906301105886806 14.340182346035581 83.26947936409924 0 0 0
53890 2 12 0.1080544927545952 8.999574001319955 20.126860941817384 75.86303616253382 0 0 0
31449 2 12 0.1656227985455478 9.594996654045818 10.996880486924217 76.57835389654454 0 0 0
31472 2 7 -0.1415068959767511 8.956037228290711 11.74165262296259 76.24850850090654 0 0 0
23021 2 12 0.1230728774255253 11.678715422575731 18.357945966636517 78.33426958356748 0 0 0
40472 2 11 -0.03460304161631127 10.497112459159679 13.159817658041602 80.50862778138887 0 0 0
31448 2 12 0.1297098837731319 10.709603626913866 15.872065981863996 76.51345155852212 0 0 0
47347 2 13 -0.2219981892977023 12.935833801124001 11.998750783041446 82.08008521272268 0 0 0
23024 2 12 0.1602668417213141 13.715378543508843 17.706184757486593 81.97186999491662 0 0 0
53900 2 12 0.1053436654872648 10.020780599333783 19.99800996481937 78.001834315477 0 0 0
18936 2 12 0.1391868476136672 12.824728760004833 14.687381402386748 74.94327734468283 0 0 0
40474 2 7 -0.1793931317570659 8.323070480799638 12.296241262238988 82.48151994295173 0 0 0
52039 2 12 0.1440738089124072 11.930621722920824 19.09597736978759 75.27390107326163 0 0 0
31450 2 12 0.1513347680983157 10.069044693929648 13.277634663567868 76.92609797514251 0 0 0
40449 2 12 0.1048300724085473 10.687924752401477 13.433069356118285 81.55644457645286 0 0 0
31473 2 7 -0.1047130796626341 9.197691336514573 13.08905277946693 76.45898782110109 0 0 0
40448 2 12 0.1391813668247684 10.049301007931485 14.021128839765733 79.96078506269262 0 0 0
18968 2 7 0.2601376934294795 13.787714954365155 11.549835794417286 74.76792018857229 0 0 0
23013 2 12 0.1527329567894191 11.050216684543194 18.034893305249565 82.60416788297015 0 0 0
31471 2 11 0.03533034191208979 8.460254848159005 15.575117587718434 76.53374191216945 0 0 0
23014 2 12 0.09776484872730749 10.270469518051248 18.875092484201428 81.23076691586247 0 0 0
23049 2 7 0.2515403450074047 12.450911936164871 17.944945646940372 80.27085094697875 0 0 0
31446 2 12 0.1417103376094162 9.819160983134182 16.90098403165479 77.65103003758391 0 0 0
31444 2 12 0.1144029299062252 8.87926493534856 17.326645704743953 75.15578433215249 0 0 0
23048 2 7 -0.1605146130893109 13.585880069850202 18.18934504221846 81.06819368985788 0 0 0
23036 2 9 -0.4848024025091549 8.787890179553584 17.32920456185823 83.39695185271863 0 0 0
31447 2 12 0.1483586551976774 10.083085399735554 15.276994677778895 78.10604318447893 0 0 0
31435 2 12 0.1401098516645258 8.091193058281743 14.676364110532104 79.07246547256239 0 0 0
40323 2 11 -0.1385455232742315 12.035051573298938 10.826120505550573 82.39055379554476 0 0 0
18962 2 9 -0.5440791627263487 12.981806713756853 12.338131138965647 73.96079860920177 0 0 0
52018 2 12 0.2384143761802747 13.910706492294642 17.32942410308503 74.98528716834872 0 0 0
18964 2 7 -0.1276312238093937 14.396611732263224 10.788178414955135 76.93995550532307 0 0 0
53902 2 11 -0.2100825118324791 9.27861350340069 20.88560121573497 77.80691252724306 0 0 0
47368 2 11 -0.2020172354972031 13.58215439712477 15.362961380871704 84.24868184848408 0 0 0
52042 2 11 -0.1961185421297442 11.96530763215558 20.884571769047007 74.03240103537367 0 0 0
53899 2 12 0.1263684684047667 8.727518651662614 20.982946663290278 78.75054420348066 0 0 0
23047 2 7 -0.130031035600023 14.684159117846718 18.93904222924805 80.57734063902635 0 0 0
18967 2 7 -0.1778454463103854 14.621477335933465 10.60534449284328 74.18447145025708 0 0 0
35993 2 12 0.1179632428656463 6.058889400365293 14.653562396065878 90.6046424273379 0 0 0
36003 2 12 0.1348510320447858 3.1516909929342396 13.558754221486492 92.80935481505975 0 0 0
36004 2 12 0.1302743239439667 4.144604270232294 15.01792819146952 92.5548375835939 0 0 0
36007 2 12 0.1282493349243368 3.4338029199045637 13.947673146070542 87.95246019407907 0 0 0
36017 2 7 0.004570528059312779 4.668964565316874 13.039963007536965 90.58200023507203 0 0 0
36018 2 7 -0.1207571524198125 5.925540887550945 13.653464171527053 90.40432272465607 0 0 0
36026 2 11 -0.3419908742329081 2.181471697864195 13.169676244785265 90.41830679297522 0 0 0
36027 2 11 -0.3398911326760799 3.29677374452381 14.41694737870608 92.16294814819436 0 0 0
36028 2 11 0.03251622751881002 3.483406287070306 13.926454304552708 90.70635506580273 0 0 0
36030 2 7 -0.1186629593314561 3.52187189143896 14.838001279163251 88.30051783147205 0 0 0
36031 2 7 0.001603930946432267 3.6000216192618724 15.064406704568952 89.70388065018619 0 0 0
35998 2 12 0.1175750139933158 6.444579062806069 17.326277015076826 87.01067211940902 0 0 0
36009 2 12 0.143412195015394 3.952892799655451 18.417099371892565 89.38025178742187 0 0 0
36024 2 11 -0.02999617235186116 5.845415602724912 18.091021707392102 86.50754009342961 0 0 0
36025 2 9 -0.5477448861569321 4.40195689143935 18.118194721976778 86.90030779134122 0 0 0
36033 2 7 -0.1671143601532591 3.9316646471429544 17.41846342878338 89.14704039798956 0 0 0
36034 2 7 0.2517374598612022 4.052851661991629 17.152644232779277 87.8005109321301 0 0 0
36008 2 12 0.1550950544206987 3.6279679901006565 16.679232756167977 91.11880237944038 0 0 0
36029 2 7 -0.1785197932674766 3.814635286552022 15.865801434120913 87.3822213281153 0 0 0
36032 2 7 -0.1318281244793219 3.7009825859626653 16.429800167779526 90.14622374485002 0 0 0
36006 2 12 0.1250529208580315 3.9185333184447972 15.641946714247492 86.4355132045615 0 0 0
36005 2 12 0.1629730039954309 2.38520353133652 15.072239287580608 92.31785221734667 0 0 0
36023 2 11 0.1107027501859739 6.456721871339509 19.576185831088868 86.70112691649553 0 0 0
9486 2 12 0.1259946805370721 6.621070256856121 18.867739122373393 89.49609840305459 0 0 0
35997 2 12 0.1256438981140064 5.929281532881703 20.106239381932266 87.48364920366271 0 0 0
36002 2 12 0.1493170789331243 2.131602548794339 12.608786526424117 89.50249631394604 0 0 0
43988 2 12 0.1263665441145704 2.1966707674585098 18.3050843034094 85.49026363791292 0 0 0
35999 2 12 0.127453578315104 5.871310301036285 17.89724579371846 85.43738918545162 0 0 0
40466 2 12 0.128257155589335 4.652697445192251 12.424419926580274 85.9606973259069 0 0 0
36000 2 12 0.1462225562680007 1.8714965957032976 12.464902757374835 91.14014824702423 0 0 0
36021 2 9 -0.6612356929263437 6.280004899063819 20.32028245254871 85.57328444953062 0 0 0
9500 2 12 0.1392879244210013 3.513437412052448 20.320847851973493 90.8186381117698 0 0 0
47349 2 12 0.3084963892041971 5.280694551122543 20.236414351298585 85.38909505260993 0 0 0
33842 2 12 0.1551069699297139 3.449493365169171 19.64366731596816 93.92504074399756 0 0 0
9516 2 9 -0.5375355537036031 5.997465647663619 20.32365709000559 91.87108014042626 0 0 0
40489 2 7 -0.1261614279572949 4.552479987106909 11.439697474992863 85.5365251701448 0 0 0
36001 2 12 0.1401205442052529 1.4232543129653712 13.885379261639445 90.31352346322363 0 0 0
44018 2 12 0.1165821052812826 1.1690738576890995 19.07199091479516 87.65110651474785 0 0 0
43998 2 12 0.133514233454315 1.0903002677850642 17.8275419198304 91.53762510412706 0 0 0
12060 21 9 -0.4826183362671534 1.095841543820926 11.98256494829804 85.02272432828252 1 0 0
36016 2 7 -0.127798943667231 4.639350243407033 11.59731664957637 90.36317372453468 0 0 0
33868 2 11 -0.0188638707675678 2.641819317847325 19.407632490200033 94.79077038576669 0 0 0
44022 2 11 -0.2080715029511976 0.9034793290551083 19.888117235134892 85.7529300951897 0 0 0
33865 2 9 -0.4909455459126844 2.5129521079730583 17.316015677495294 93.35894559634595 0 0 0
12036 21 12 0.1372727530561971 2.144641984752634 12.353528401686267 86.69942472825365 0 0 0
12061 21 11 -0.08328283756502665 0.4998113415991567 13.169341212827678 85.49478291448312 1 0 0
43999 2 11 -0.2098407963448542 0.02818392376625891 18.08510230866606 91.81708085071062 1 0 0
33869 2 9 -0.539099163899615 1.465189687716125 20.26754089748697 94.60724428111995 0 0 0
44014 2 12 0.1211618014513755 0.3979470766387634 16.652215367474113 86.68054767281247 1 0 0
44010 2 12 0.1422667477449569 1.6640363839576744 20.59747426505056 85.96619904614391 0 0 0
43995 2 12 0.1464868404253798 0.10199338401456276 18.976298443750956 92.50703878051554 1 0 0
44013 2 11 0.001097380847460033 1.3710636420407745 18.72424796955471 84.90253424824833 0 0 0
44021 2 11 -0.2055787029419333 0.3113420329632161 19.496295121462524 87.1316864088715 0 0 0
36015 2 7 -0.150515947000225 5.772431791681712 10.857082575008905 89.94985454794977 0 0 0
36020 2 7 0.2563544045754239 6.959156311415106 11.520868351010103 89.7361296114252 0 0 0
36019 2 7 -0.1879438421966724 7.058156544912423 12.876748575208648 90.13963822030345 0 0 0
33839 2 12 0.1427074489087911 4.292316086456222 17.325745393627262 94.55170307788131 0 0 0
23583 2 7 -0.1717612357152121 1.0374433310495104 12.680678382766224 94.68859151311828 0 0 0
44016 2 11 -0.2126019007818685 0.28060728022289144 17.65963725411193 84.7655999995842 1 0 0
33866 2 11 -0.08638615845659985 3.241832106556996 16.96587404310321 94.56442175153853 0 0 0
23584 2 7 -0.1302327615793288 1.6567475431501966 11.436417804985574 94.74262870254051 0 0 0
12062 21 11 0.0684967484970747 1.093719315741306 12.179598150708873 86.44677917320433 1 0 0
33867 2 11 0.07529183206134446 2.0915950209041525 18.006920672884387 94.58022380256101 0 0 0
12064 21 9 -0.5401593723293564 0.4749082122291805 11.056407113143232 88.47708601412901 1 0 0
44009 2 12 0.1347757385329115 0.2139927487175786 20.507473778682286 85.21744709158821 0 0 0
40511 2 12 0.1173709515244462 6.449212847049801 13.152878556155056 94.6271404963882 0 0 0
12035 21 12 0.1231770184752996 1.061346783743016 14.112720067610484 85.2799509538488 1 0 0
23586 2 7 -0.1226730748085351 0.07412111678237977 10.696800316878376 93.11220951668894 1 0 0
44007 2 12 0.1029637364696167 0.12659669291041126 19.366938270832076 90.11093880846079 1 0 0
40752 2 12 0.1696071378417739 7.0566385669361384 20.091647218046663 94.80192073771096 0 0 0
35992 2 12 0.1246027101180762 3.7386509985487955 11.100563099462637 90.45614320230608 0 0 0
35989 2 12 0.1186855181994834 7.230917236217269 11.48835959617494 87.18376468646224 0 0 0
43984 2 12 0.1525257199943263 0.05685593592857463 16.417244539762034 93.06112032717682 1 0 0
12063 21 11 -0.01803293148239862 0.4119902615244594 10.918962603342527 87.08585403067862 1 0 0
9524 2 7 -0.159985047108931 4.104101812752129 21.174892869030742 90.60431804990048 0 0 0
9489 2 12 0.1494969893437599 7.915702728268871 21.068977010169007 92.3211004854927 0 0 0
36022 2 11 -0.1557047211201022 7.971317440254889 19.553778143510392 86.94981879825491 0 0 0
35994 2 12 0.1154938379434248 7.853730208991774 13.414770814137416 90.1693411245989 0 0 0
36014 2 9 -0.5606364395651267 7.98819999882202 10.837726547170877 89.13476850804365 0 0 0
9515 2 11 -0.03032858668286005 7.474467489606578 20.14232048652859 91.78301766532917 0 0 0
9513 2 11 -0.1466722674812747 7.675026045390192 18.80947772515043 89.5311654323648 0 0 0
9487 2 12 0.1061758791857265 7.967501998701635 17.909106580343085 90.07924503875228 0 0 0
9490 2 12 0.1240527375534374 7.799370716912986 19.185818125882047 92.32114089510459 0 0 0
35995 2 12 0.1280153704003371 8.27102833722118 20.56011722863915 87.15147040345579 0 0 0
22816 2 12 0.1427219374142629 12.939909813545135 21.116771734363322 85.66996147278951 0 0 0
53289 2 12 0.2911601018893004 9.929877830756451 10.79758621424764 85.03121234479627 0 0 0
22840 2 9 -0.6570122818134235 13.480524392659785 19.32410232886422 84.67447735438806 0 0 0
47360 2 12 0.1105354218981578 14.400590831463699 11.440363863337575 84.56958467776536 0 0 0
40515 2 12 0.1231874883478676 7.769511718622293 11.051025432601657 93.22371700556108 0 0 0
47359 2 12 0.1163669511104402 14.28682483844851 12.97160422977771 86.55677947868205 0 0 0
36010 2 9 -0.6874836729142213 9.623473407757684 11.372445483914936 85.77884383602574 0 0 0
47362 2 11 -0.06185429696514727 13.681541889981444 14.758486837861922 85.6492546926786 0 0 0
47376 2 12 0.1088005536824549 12.159282466238235 16.847757385731025 88.13865699326492 0 0 0
40513 2 12 0.1262911112283652 8.225105027806386 12.870127353249664 94.29682181025933 0 0 0
47382 2 11 -0.05970806776060251 11.220061884350828 15.811681977132231 86.53533018248537 0 0 0
36054 2 12 0.1308144482758337 14.65803564900643 18.959916728483197 88.82865143562921 0 0 0
9421 2 11 0.03508759515024961 13.430244567400221 13.133551078118519 92.28941368002823 0 0 0
47374 2 12 0.1364750024022569 10.356759992525928 18.29370782786496 86.09159830177657 0 0 0
9395 2 12 0.122187823491433 11.70695215192777 11.952104135738978 91.76219651331411 0 0 0
9393 2 12 0.1180099828834836 12.065205655662826 13.351430963742642 90.54990767248749 0 0 0
9488 2 12 0.1277191135457199 7.788548269064909 20.938988600864423 89.82950592902462 0 0 0
9419 2 11 -0.3460285126041144 12.468459604413638 12.509680508772687 91.22316290120857 0 0 0
9514 2 11 0.1161969960433884 8.096745778247884 20.022739584925578 90.36112795940551 0 0 0
35996 2 12 0.1414124879780109 8.48440598786163 19.350329354529435 86.02971356597847 0 0 0
47351 2 13 -0.2303755276137705 8.367678559501927 18.77836691310335 88.14920726158319 0 0 0
47372 2 12 0.1148670140429571 8.099572636729652 15.985164952575035 87.9362344331015 0 0 0
22842 2 11 0.1155216724622545 13.289282074389604 20.723310672498833 84.70173248606854 0 0 0
47377 2 12 0.1128526560206345 12.657630173092373 17.398316450391977 86.54066607545994 0 0 0
36076 2 11 -0.3442681146647759 14.440073427259629 20.039504321493006 88.70512870593065 0 0 0
36063 2 9 -0.550719894347429 11.623129810052621 20.156245489602167 94.57158592927318 0 0 0
47375 2 11 0.01639913728586836 9.401806177929194 17.731429000939208 87.98534906315165 0 0 0
47371 2 12 0.1238039417986458 8.568229765187928 16.543431720804456 86.41038960245434 0 0 0
9409 2 7 -0.1335385572276064 13.998154291698553 12.003010551340292 94.48330169561143 0 0 0
36013 2 11 -0.01531423056865364 8.166208418639409 11.45044975334035 87.77485511369667 0 0 0
47352 2 12 0.1431653076050812 10.814664734314514 15.98765643223657 85.56510260022173 0 0 0
47357 2 12 0.1231413075386679 12.849464188300287 11.96300315261868 84.99684286499723 0 0 0
47355 2 12 0.1122982233009514 14.312869889979837 15.390778064798385 86.24051287269201 0 0 0
36069 2 7 0.2663179696897431 12.496365119639377 20.342021037081476 93.51981682104581 0 0 0
47348 2 12 0.2944362678421014 9.895030554613625 20.037159719137662 89.71971164357626 0 0 0
9396 2 12 0.1245397426912712 13.071826221615591 14.685316959586391 93.91647143568395 0 0 0
47383 2 11 -0.2077319735696613 10.046526443077312 15.274182850204063 87.33843588786493 0 0 0
47373 2 12 0.10886048410489 11.085527536002422 19.16701220284822 87.47722045311919 0 0 0
36041 2 12 0.1155859909772006 13.041898248140063 18.856121990163672 90.58876688429 0 0 0
9400 2 12 0.1085398096057131 14.04559560113074 13.979712622073162 89.63243092668174 0 0 0
47366 2 11 -0.2055005541537715 14.348821062098558 13.34127591812548 85.5759666078002 0 0 0
47384 2 11 -0.2167745127323082 8.94577344913431 16.406849021065433 87.39237708882483 0 0 0
35986 2 12 0.1265505318927363 11.098954585480442 11.117784239738093 87.62074208457054 0 0 0
47378 2 11 -0.2156362072009173 10.701935289884142 18.19182319779874 87.14866495493531 0 0 0
9420 2 11 -0.3474204122163511 12.489048131411158 14.07710692364833 93.17419872835748 0 0 0
9398 2 12 0.1170401857100806 11.725285543427983 13.480606404107764 93.61724244622522 0 0 0
47381 2 12 0.1112503095253057 9.613121694815922 14.493054911433683 86.72467763989309 0 0 0
47356 2 11 -0.2350214042394679 12.26188905664061 14.598717423909223 86.36828386451886 0 0 0
47379 2 11 -0.2065869834377828 11.84202411485744 17.04660284635398 87.13667436761928 0 0 0
9394 2 12 0.1251318289759265 12.961019070654729 11.768281562980563 90.46860910999389 0 0 0
36052 2 12 0.1596178365145368 13.36406766747387 20.26535176379399 88.57398257579533 0 0 0
47361 2 11 -0.2043487403480618 13.75756486637739 12.297200641073053 84.57649275747902 0 0 0
36040 2 12 0.1651140657427823 11.452231144745076 18.972492708622415 92.32495664014681 0 0 0
47353 2 12 0.1478099353436003 11.719095987496479 13.76088647319954 86.0386361515996 0 0 0
36064 2 7 -0.1660685798374013 12.30483892746215 19.50983652587293 92.41753885238997 0 0 0
47350 2 12 0.1629991947122599 9.76162918296857 17.45866561185402 88.96100457865512 0 0 0
47380 2 12 0.1165467629198496 10.36594343631073 14.858396658540352 88.3266460461712 0 0 0
35990 2 12 0.1271258856603317 8.55710635065599 12.478016983870415 87.84187965208726 0 0 0
9410 2 7 -0.002186118286615638 14.039550817670268 12.033541724461665 93.06569279247338 0 0 0
9512 2 9 -0.6699251151735519 9.486752199692585 19.977510182884064 90.61346876196538 0 0 0
36065 2 7 -0.1204495849320261 13.143507741109314 19.507176753333862 91.30655448626952 0 0 0
47354 2 12 0.1119837636775488 12.540984717516004 14.340366886179996 87.38336075922643 0 0 0
9397 2 12 0.1308735952938359 12.057335782632489 14.813517552941411 92.48346035716524 0 0 0
36066 2 7 0.002198826297225661 14.136391918047478 20.52700115286098 91.19412379791943 0 0 0
9424 2 7 0.001332265116831399 14.505183973329666 14.001197496975303 91.70953268201731 0 0 0
36012 2 11 0.1145541955225079 9.186002050584856 10.639769101508172 86.94879500924559 0 0 0
53863 2 12 0.3025767264180942 14.264853243602929 19.196889925651902 85.14365160687626 0 0 0
9423 2 7 -0.1285796861257228 14.717249898205145 14.314256952626806 90.32024204099662 0 0 0
10170 2 12 0.1209949131229162 3.0467997154849433 14.483059934218504 103.5743557874491 0 0 0
10171 2 12 0.146562474494039 5.1182589159500305 15.199739711097696 102.5187300538089 0 0 0
10195 2 7 -0.1245397789682701 3.687976662413218 13.773672537917122 103.2499390102294 0 0 0
10196 2 7 -0.1628577807341322 4.80163392470658 14.215031819066118 102.52828641467048 0 0 0
10197 2 7 0.2536509076332677 5.677050351943247 13.329254492265495 101.89340872654483 0 0 0
36106 2 12 0.1389872664317245 3.2330396414938285 14.976440800623765 99.75320251704305 0 0 0
36130 2 7 -0.1266428249787109 2.62406850575214 14.141790152640514 99.43121798200764 0 0 0
36101 2 12 0.1156373472771126 2.3626324603366613 16.395235802898497 98.02510075915937 0 0 0
36113 2 7 -0.1738738485314288 1.626877587863372 18.127806718098604 102.05494122456324 0 0 0
36114 2 7 -0.1291893415916995 1.4576319620542444 17.588299301423728 100.74790221185381 0 0 0
36089 2 12 0.1357551241140953 2.0628392992742395 19.039692358222716 102.24126645631497 0 0 0
10194 2 7 0.0006916206926963975 3.4085855213939693 12.39748315589182 103.475405310065 0 0 0
36086 2 12 0.1180224434684158 3.655819469186895 17.77948353175019 103.84987986237142 0 0 0
49080 2 12 0.1296954405876704 5.805565190654154 19.105330676569338 103.64222684226624 0 0 0
36131 2 7 -0.1681928682408058 3.22683870651516 12.895990201240012 99.37029521599776 0 0 0
36090 2 12 0.1129813309112867 1.8936422330265474 18.143617918216354 99.9958292519546 0 0 0
36107 2 12 0.1502433726913122 4.1551645278485845 12.732109834551096 99.69252258948868 0 0 0
10192 2 7 -0.1751768580171252 5.419931363497523 11.969967412924726 102.05327241327542 0 0 0
49087 2 12 0.1165188392903825 6.002060707896121 17.66455105307361 102.60109216971344 0 0 0
10205 2 11 0.03802885143932795 2.201369942798863 11.87372600810951 104.23736995855269 0 0 0
36129 2 7 -0.00495578503989689 1.2620895072098126 14.27852807447066 99.1200586342769 0 0 0
36118 2 7 0.2577565044296456 1.0125440038760307 17.44241981922911 103.08422351182077 0 0 0
10193 2 7 -0.1232251989111286 4.349762255668128 11.502245800450913 102.85488895356072 0 0 0
36125 2 11 -0.3447974156043315 1.327717046046359 16.45498733992065 97.8964128272428 0 0 0
40508 2 12 0.1870178116421555 5.707591635260038 12.768619161998686 97.23736283051413 0 0 0
49085 2 11 -0.2023153269272413 6.475409602799712 18.27808636179655 103.35570553021758 0 0 0
36112 2 9 -0.5306288791684416 1.0073801817897166 17.963838339214345 104.3629023030993 0 0 0
36127 2 7 -0.1684312199863335 1.1505644805752577 11.93726955562745 98.56664218901858 0 0 0
40775 2 11 -0.06699535664840309 6.562599839149852 18.89767568221925 97.27819101719416 0 0 0
40534 2 11 -0.3470876551846758 5.844712253549779 11.841342237685724 96.70000054464738 0 0 0
10185 2 12 0.1297380743190304 1.2180320321214755 11.873943347116139 101.7753786949838 0 0 0
36115 2 7 0.000291015123822707 0.8597656058096907 16.311730993870345 100.47837253156817 0 0 0
49089 2 11 -5.272009379636373e-05 6.8039771944786755 17.337419879685665 104.53809735519668 0 0 0
36102 2 12 0.1299193911436358 1.2383119790205668 16.01880446012289 96.89549816102567 0 0 0
40774 2 9 -0.4903446661402762 5.316808059869095 18.96917901943722 96.53252892566623 0 0 0
10182 2 12 0.1610598050746037 0.6901974102245758 13.358702994427983 103.74495058461294 0 0 0
40749 2 12 0.1374750570196615 6.492208364972881 18.811116362354607 98.29233127781534 0 0 0
36110 2 11 0.1066394319835411 3.487196382105814 18.31805983868539 104.71205390097973 0 0 0
10191 2 9 -0.5375168330610641 6.769480444802409 13.962126819678494 101.36780724766855 0 0 0
49068 2 12 0.1149215689870397 7.287323631103526 16.370280617489296 104.19422702589236 0 0 0
10168 2 12 0.1323437034367043 5.974397084383442 11.306065426950086 101.48629861357017 0 0 0
36126 2 11 0.03387361155859182 0.6583184451035621 15.692512700715119 99.1220365838577 0 0 0
36103 2 12 0.1278584893167035 1.1048567733878245 17.478925275674303 97.80589716965639 0 0 0
36128 2 7 -0.1302910734424537 0.47434403477848086 13.167680598772506 98.65106674860883 0 0 0
10204 2 11 -0.3447795219170953 1.0938479160080776 12.895387832029101 104.56684001355399 0 0 0
23560 2 12 0.1349159859479258 1.4365297868141755 13.423142512753666 95.23081842839144 0 0 0
36108 2 9 -0.6548958764064763 3.327696787031252 19.73628114794325 104.46370544498275 0 0 0
40509 2 12 0.1288974904293055 4.968784894503531 11.837997160949051 96.00878813153489 0 0 0
10209 2 7 -0.119535875395442 1.0136019981315842 10.975320887202155 102.19092573437335 0 0 0
36132 2 7 0.2523309701090038 2.51217681032228 11.770675573445528 98.86923225578336 0 0 0
36117 2 7 -0.1781038926904185 0.436818707032371 16.194489810623487 102.92469474440995 0 0 0
36111 2 11 -0.02508425679596911 2.1145241435503115 17.718235577149933 105.20885559615307 0 0 0
10208 2 7 0.00492713358870747 1.4700723741323907 10.752334916966374 103.49760137120334 0 0 0
38310 2 12 0.1188467596577562 1.1470069734829775 20.455084475466126 99.18638933673255 0 0 0
23561 2 12 0.1240880047329853 2.5120966895459063 11.428752374546024 95.3490783906342 0 0 0
40536 2 11 0.03216492157456032 7.191842509496731 11.619988006596607 95.97426129096014 0 0 0
36104 2 12 0.1486774189979045 0.5706054101620452 11.10822160434178 98.31072966748678 0 0 0
36116 2 7 -0.1317338202604674 0.36762197766550697 15.656999532850156 101.62127338327826 0 0 0
49067 2 12 0.3304463895888525 3.0759549687683707 20.089775776476767 105.3262646886901 0 0 0
40776 2 11 0.07237432935229671 6.007454486132072 20.183615160442194 96.75781317062052 0 0 0
49075 2 12 0.1313812501640532 7.105091526306005 20.804709229095785 104.91996634831007 0 0 0
49086 2 12 0.1087920357497343 7.349380167545083 19.685161979026045 101.92325393771489 0 0 0
40750 2 12 0.1140218102809225 5.571055787221902 20.883178799792027 97.48775131723905 0 0 0
10180 2 12 0.1210031478923911 0.2321547760232988 12.430967763031848 105.01253552871684 0 0 0
40510 2 12 0.1252657088594738 5.694487932905086 11.006636784149652 97.43175244263857 0 0 0
40748 2 12 0.1295523827767405 7.311121935621019 18.474278950266207 96.69917151617436 0 0 0
33840 2 12 0.1052176109208662 2.978494440875776 16.033191124706814 95.0553266356798 0 0 0
40777 2 11 -0.01493053314667837 6.537393059279967 20.848520832940732 95.48774182053619 0 0 0
10181 2 12 0.1264550993670183 1.4932218513516744 13.700512318500381 105.12814471062877 0 0 0
36088 2 12 0.1114494333035949 2.252003546786355 16.67588020366721 105.40583982908178 0 0 0
36123 2 9 -0.5351742319958813 3.3061324781611323 10.688973401165924 98.5113040241151 0 0 0
33843 2 12 0.1443680666805009 3.1086987439736675 19.583308705186923 95.76778706297416 0 0 0
49069 2 13 -0.2408911257555552 5.54713704642604 16.908825836864196 105.27478192872515 0 0 0
36092 2 12 0.1248799020576538 0.11104285710827407 15.695961202135337 103.7500469532417 0 0 0
33841 2 12 0.1134375382720882 1.1999230133494592 17.65903241340077 94.9429976039592 0 0 0
38510 2 11 -0.08420394470658665 12.935378297649168 20.811720507610815 103.72870541284344 0 0 0
36060 2 11 -0.06451271825816905 14.539975739487735 18.7349723393303 96.35017102993633 0 0 0
9384 2 12 0.1328250133948172 14.351183066550135 11.112468922301401 96.36409130284481 0 0 0
55437 2 12 0.1467961285342152 13.154131126578385 16.015682139132142 101.8968826480866 0 0 0
40500 2 12 0.129754482955947 7.449638725100558 11.608193801995114 98.83246040479332 0 0 0
49078 2 11 -0.2271183452461772 8.01090875284807 21.08734940391119 104.32572334363516 0 0 0
40528 2 7 0.2623877086071282 10.769298323885836 10.992636436886796 98.39637861277535 0 0 0
40499 2 12 0.1410126591298314 9.377130843406986 11.044051826180391 100.00494419418524 0 0 0
40512 2 12 0.1168830313475658 7.604679167896497 13.82205944516491 95.72201806506068 0 0 0
40535 2 11 -0.3528401611174138 7.4248380390931885 12.925587920099977 95.08996478769723 0 0 0
9385 2 12 0.1111260142375703 13.300772856978584 12.586236165398986 94.96816845131724 0 0 0
16929 2 12 0.1212981228766127 11.851838856728671 19.309573836869227 99.58680026575342 0 0 0
40523 2 7 -0.1681861197532521 9.516357275708621 11.186130127408097 98.97998562642726 0 0 0
16953 2 9 -0.5493993051331009 10.216776061209897 20.40183709378196 100.28753812165499 0 0 0
32083 2 12 0.1442151616023281 13.18255957105805 15.775079455338485 104.7764655287607 0 0 0
32088 2 12 0.1308437358741905 12.354614115693908 12.898748081530579 104.20269819187743 0 0 0
32089 2 12 0.1392970173482101 12.86605854910256 11.101002325852292 102.63239001256709 0 0 0
16950 2 11 -0.150414394598105 11.001199285583393 16.654507101972182 99.32568635713638 0 0 0
55424 2 13 -0.202263606423868 11.003655631814508 15.417110361440328 100.20586701754273 0 0 0
40501 2 12 0.1206605038255992 9.83018853428695 11.300957985878142 95.23281381326078 0 0 0
40524 2 7 -0.1133264101161877 8.372324817442367 11.51362294862734 98.24054962762217 0 0 0
55440 2 11 -0.2128318462467233 12.768881173407392 14.010277324723047 99.08802035893055 0 0 0
38511 2 11 0.05884023114130301 13.05617981549592 19.49011245522431 103.15798773392557 0 0 0
40522 2 9 -0.5635395476793081 11.900840777857455 10.684219234122956 99.1833736080254 0 0 0
16925 2 12 0.1499952181066245 10.501327205269574 16.31617615579662 98.42456783526004 0 0 0
36037 2 12 0.1230199502676185 13.232323752139981 20.48011148677935 96.74771409913777 0 0 0
16951 2 11 0.1169478611880144 10.259601877369372 17.879687365775517 99.95193898244798 0 0 0
38512 2 11 -0.01876043223386214 14.34359605260706 18.60348863221576 103.37003297567966 0 0 0
38488 2 12 0.1410502501077513 14.120131844757855 17.6100064470859 103.76779975395561 0 0 0
32113 2 7 -0.1602673297740702 13.64005768887776 11.46110349219301 103.20970836652414 0 0 0
40527 2 7 -0.1768218681267023 10.90225835862887 11.130583870823926 97.01534256464556 0 0 0
38493 2 12 0.1261129327494923 14.038546414871186 19.21306761521542 100.0795108795948 0 0 0
38487 2 12 0.1322345009799502 12.29143583433495 19.143847195091958 102.48519565555874 0 0 0
10188 2 11 -0.1226987365319542 9.7310344352666 14.642320632159196 100.34562816293167 0 0 0
10165 2 12 0.1132299333017808 8.819253536808935 15.748875155553826 101.981015734073 0 0 0
32111 2 7 0.001456042057191885 14.38680033681023 13.092642157571504 104.94718457465103 0 0 0
36061 2 11 0.06051268228492169 13.193241588295097 19.466945390262584 96.44992383956607 0 0 0
55441 2 12 0.1138049903468889 14.321983988931981 12.786092201688316 98.25805127034792 0 0 0
55421 2 12 0.2694217812504489 10.748531965177015 15.28303215465079 102.79388239010262 0 0 0
49088 2 11 -0.1973221746366962 9.091230617943129 18.801608707277968 104.80530263438997 0 0 0
32112 2 7 -0.1311350744826516 13.32038011811339 12.516673497578308 104.12096610654268 0 0 0
10164 2 12 0.1676915517668065 8.98568940807568 14.990233554558472 99.63219883728217 0 0 0
55444 2 11 0.01234662652745783 12.284288708343391 14.692047680950324 100.40242177908604 0 0 0
10167 2 12 0.1295285187993773 8.437734372763686 12.72685268046218 101.82425210489042 0 0 0
16952 2 11 -0.03546578320396599 10.77583396105775 19.305068660824332 99.50175994151422 0 0 0
10187 2 9 -0.6643189918616457 10.171147137056435 14.501285065231446 102.68450946322996 0 0 0
55442 2 12 0.1522571736765551 12.068997007901451 13.442069381171056 98.53623313335429 0 0 0
16949 2 9 -0.6536448281565459 8.900207575389175 17.757161297194838 99.57890993880636 0 0 0
40526 2 7 -0.1232501107644546 9.732553228774757 11.324233290969836 96.27073221875912 0 0 0
55423 2 12 0.1582798548833818 12.103438933555282 13.925572053460533 101.11738123835194 0 0 0
10166 2 12 0.1010674098629754 7.926227757634354 13.62478935870928 103.13590222046537 0 0 0
49092 2 12 0.1387230878789132 8.351594293152047 18.323006602206625 102.27555286727677 0 0 0
49090 2 11 -0.2026759643016756 7.687062742788254 19.082203012294084 102.74803237642482 0 0 0
16926 2 12 0.1166944305196176 12.058171869234368 16.945201807813817 98.96516612715709 0 0 0
36062 2 11 -0.01227998018760993 11.957300920779804 19.07936757097577 95.49288514660242 0 0 0
55434 2 12 0.1387479629296631 13.67882391283852 16.469774160873285 100.29060707508037 0 0 0
49077 2 12 0.1285030244470228 9.418951058370247 20.193617441596164 103.12525655536604 0 0 0
40502 2 12 0.133404682311203 11.76447214903263 10.943987110016637 96.45683640013192 0 0 0
55447 2 12 0.1325635186153655 13.848020442107044 12.203897775871551 99.88840451328205 0 0 0
36038 2 12 0.1280173847777367 10.990836146773866 19.030839221443912 96.02401565484236 0 0 0
55445 2 11 -0.2002608374414262 14.052199069695215 13.137078305189796 99.29133832135446 0 0 0
55435 2 12 0.1197959561839691 13.02894217853109 14.843176724240974 98.36304848756613 0 0 0
16928 2 12 0.1385398427233031 10.587043242816499 19.467893001927173 98.46771808274845 0 0 0
38509 2 9 -0.4835675512409718 12.43959058623525 19.688345135318784 104.4673201793576 0 0 0
16927 2 12 0.1450429367252911 10.368027253804058 17.851272508401323 101.05996938206573 0 0 0
40525 2 7 0.005291027319607395 8.437127312039157 11.487855693554819 96.81808252477728 0 0 0
10189 2 11 0.1134500276417781 9.147764906414935 14.743982429404632 101.76072541555014 0 0 0
10163 2 12 0.1367978003911002 9.929368233761188 13.590776026000947 100.11318805036375 0 0 0
49091 2 12 0.1265531759870705 9.732881935205144 18.066935680987495 104.35317843776394 0 0 0
36059 2 9 -0.4995519155688938 13.501052048439536 18.31670097506071 97.2903367156553 0 0 0
55438 2 11 -0.1933140157399827 13.413285999637008 15.590681997444959 100.93699024205632 0 0 0
55422 2 12 0.3042831649970452 8.441884865794835 18.49243490602703 100.0173746039254 0 0 0
10190 2 11 -0.0422092253660426 8.030685987430537 13.688415687287547 102.07021186973716 0 0 0
49084 2 11 -0.06063073531762045 8.6091753430387 19.847475461197522 103.74587797202496 0 0 0
9408 2 7 -0.1794906227912537 14.524874613206297 11.019322154519735 95.30866120422634 0 0 0
55446 2 12 0.1222024363337095 14.560832894541855 14.079952697512466 102.08778223132359 0 0 0
36035 2 12 0.1355498789726177 14.628031563783518 18.035138401085742 95.53089834699634 0 0 0
36039 2 12 0.124165031685937 12.10231314965233 18.048301354283527 95.07976996690213 0 0 0
32084 2 12 0.1271794251195737 12.089174799001286 14.629534717992517 105.45909229451955 0 0 0
55443 2 11 -0.1996428222345049 14.709743116110689 14.7500325803186 101.26077642493482 0 0 0
19726 2 12 0.1603584278990751 4.6455589827935615 13.685402084973557 111.03133984378933 0 0 0
19746 2 9 -0.5400915542713126 4.273456101601364 13.122028438788893 108.52041628046783 0 0 0
19751 2 7 -0.1532320310347088 4.796041411319384 12.705729025729092 110.81327869338412 0 0 0
19752 2 7 0.258046976149563 4.6750648576347675 12.310985542752322 109.48354251931691 0 0 0
55494 2 12 0.1338946948743663 4.224457236025898 17.739222153661874 109.44087436874072 0 0 0
55500 2 11 -0.06679944972235116 5.880443634895722 18.67323025744213 110.34458786300846 0 0 0
19744 2 11 0.1045601008605026 4.684591798000274 15.129578875038792 107.03195329933686 0 0 0
19745 2 11 -0.03884447399457668 5.261011026474198 13.9920161391179 107.95464548954256 0 0 0
55472 2 12 0.1294177819517906 6.156715075653714 16.69998658040359 111.1768368164444 0 0 0
19721 2 12 0.1231890415815964 5.7284615184472365 14.541530492539657 108.73823317124324 0 0 0
19742 2 9 -0.665075629275104 3.939424048243948 16.097072593356014 107.72962386681891 0 0 0
36085 2 12 0.1731061302564699 4.121098875984156 17.85435138515615 106.60959767144949 0 0 0
49066 2 12 0.3159024057807949 3.232703114871471 15.606665421060905 108.2879712140919 0 0 0
32448 2 9 -0.5709732897572387 1.9479218105717502 18.242205593965025 112.58731707442892 0 0 0
32457 2 7 0.2548527932966544 1.250026307692473 17.470037331031385 111.69831575112853 0 0 0
55495 2 12 0.1120553009319986 3.9865765690289683 17.95084032445983 111.21241315390756 0 0 0
9995 22 9 -0.5463455754759478 4.759257284486127 14.308762965852916 114.48382568388936 0 0 0
10001 22 7 0.2581222983487053 5.22207372090284 15.479333922229353 115.00371225924827 0 0 0
55497 2 11 -0.2112403899464479 4.325224680498134 18.402964897186727 110.23217472187851 0 0 0
19722 2 12 0.1085222499630548 5.99881137828773 13.362407437548159 107.48022176517682 0 0 0
9996 22 7 -0.1667701003020583 4.826491997488978 16.66303696462889 114.34961638979195 0 0 0
9972 22 12 0.1487852318899725 4.235051742791997 16.553669134488256 113.46311146868766 0 0 0
32421 2 12 0.1205499541724493 2.1314809360333307 19.82464848373521 113.75597500216554 0 0 0
55501 2 11 -0.2048626685573902 6.357151279338418 19.461004230090015 109.12391284262407 0 0 0
9997 22 7 -0.120837929628882 5.246366760413695 17.912838430741637 114.84341553383324 0 0 0
9973 22 12 0.1320310010303329 4.881837188200016 18.682488637585546 114.34108736846065 0 0 0
32447 2 11 -0.01404377752140628 1.3281260057702182 19.28172312109374 113.36730936395546 0 0 0
55470 2 12 0.1179739501747051 6.079615540025112 19.240196817272796 111.33399527255264 0 0 0
55498 2 12 0.1127250275685115 6.288649203026027 18.774333042872893 108.25533750386639 0 0 0
19725 2 12 0.1712300463215288 5.366667603663777 12.137821858826472 112.79690966983374 0 0 0
19743 2 11 -0.1487606069864817 5.822240215841109 15.86428020376027 106.32654725907308 0 0 0
9993 22 11 0.06646377034670875 3.0717963632577545 12.638275862655258 114.57913656634413 0 0 0
19750 2 7 -0.1101777632239684 5.344909090093278 11.812834486993983 111.78859340316502 0 0 0
55474 2 11 -0.2358108064751031 6.691285099422511 17.29311613955361 110.47951595118785 0 0 0
55471 2 12 0.1417615850870159 6.609381699045599 16.838717440112976 109.49137165729677 0 0 0
19718 2 12 0.1193588964537941 6.403378499900842 16.275276307819336 107.14607840380178 0 0 0
32424 2 12 0.1437057732628322 0.9146972396473202 13.338784673567787 107.84908080693617 0 0 0
32427 2 12 0.1275227163042766 1.0154115593279265 15.790370950792665 106.97149853312565 1 0 0
32456 2 7 -0.1697932222533149 1.8251214070425181 16.19347398761186 111.33513622452571 0 0 0
32455 2 7 -0.1242587009727464 1.299870741831577 15.451876715765994 110.30068281944284 0 0 0
32432 2 12 0.131669119904477 2.6244507661976635 15.765377090418779 111.89689012715736 0 0 0
9992 22 11 -0.06360680199117508 2.255060752969524 12.421587668656429 113.32420215795138 0 0 0
10177 2 12 0.1613461355334544 2.9828293653296867 12.402638224190301 106.28538529955763 0 0 0
55496 2 11 -0.2125764468836902 3.519789283673735 19.72867280089954 110.00360837234597 0 0 0
55491 2 12 0.1271767004252411 2.484071574263894 19.49511179119391 109.87376791775618 0 0 0
19720 2 12 0.1146304531357319 4.026514463638738 14.758377358827081 106.26782161579163 0 0 0
9991 22 9 -0.4845206716356737 1.6657579647802307 12.432128590038365 114.6747062350912 0 0 0
10179 2 12 0.1638305972851785 3.5805938978575913 10.808749974065336 105.7495886392419 0 0 0
32419 2 12 0.1331326042707035 1.4097866033971125 16.92405135377037 115.02819856696878 0 0 0
55468 2 12 0.1357676723297792 3.7144090869962962 20.05247117555709 107.94130246707374 0 0 0
32431 2 12 0.1232108927275388 1.5822079469403842 14.470413305368448 110.11313785890445 0 0 0
36087 2 12 0.1486703470719586 1.842292461095196 18.18391449463514 106.19239270849211 0 0 0
32445 2 11 -0.1355217239006929 1.0662449654783803 17.81718189093205 115.49992414750706 0 0 0
10011 22 7 -0.1167267682052023 6.671547938633969 21.05866846305136 114.79277210694285 0 0 0
9967 22 12 0.1367864793735969 1.9681396819085828 13.267031766465845 112.70349716530322 0 0 0
9994 22 11 -0.01746421109230567 3.4581718400752886 14.024053165472976 115.0785909229411 0 0 0
10178 2 12 0.124880644206255 1.8766666768807028 11.04339207188905 106.29930182399443 0 0 0
9971 22 12 0.1601802866576696 2.672201197882041 14.812933571828639 114.89172109168425 0 0 0
9969 22 12 0.1371411392796097 3.6368795944966483 11.798538512922118 115.08782025867549 0 0 0
10012 22 7 -0.002069847062441427 7.194046239614833 19.973897580346275 115.53885828609121 0 0 0
10104 2 9 -0.5050771109523137 0.9619354644907002 21.103565698900717 106.96350002257803 0 0 0
9968 22 12 0.1589818986165315 2.2114667786279427 11.443890667289848 112.84100465161524 0 0 0
32422 2 12 0.1245156935110401 0.6951984215272234 19.998903082591692 112.7989508205305 0 0 0
19719 2 12 0.09475607349213817 6.539797900289029 15.165849071662556 105.87612235725356 0 0 0
19747 2 7 -0.1471552376010732 5.176000858387758 11.072521706926121 109.1156856233515 0 0 0
32418 2 12 0.1550626079907554 1.9475760353156557 18.418250595242057 115.82714990478006 0 0 0
36109 2 11 -0.1338196633086259 4.612359751908536 18.009469855882625 105.65644600576078 0 0 0
19723 2 12 0.1511200640680355 5.265702019981025 10.727898124854484 108.14022121589983 0 0 0
36084 2 12 0.1286423763581764 5.140809179359515 18.927360747296014 105.85466427806207 0 0 0
10203 2 11 -0.3453459839691758 2.6999601609610466 11.49461516597258 105.71796042696054 0 0 0
55493 2 11 0.06061591528321193 3.993526796691389 20.663244862154517 108.81550984304373 0 0 0
32420 2 12 0.1105614108220844 0.012851566935489486 19.703308929278034 115.07305076928826 0 0 0
55492 2 12 0.125598218400195 3.603852876703612 20.28704663085784 110.94637777987562 0 0 0
32454 2 7 0.002470118895697614 0.19321007713492402 15.906555190605873 109.53202367593566 1 0 0
32452 2 7 -0.1794459956556731 0.18135090539394166 17.9289647721578 110.95890699755041 1 0 0
32446 2 11 0.1258753224367555 0.3775080256428679 18.841919206075037 114.48064252474255 0 0 0
55490 2 12 0.1165566950125473 5.8457219729100895 21.041407418336306 107.6992951167787 0 0 0
55502 2 11 -0.2251550189736446 5.572841754556474 20.76777224256446 108.7345086225093 0 0 0
49081 2 12 0.1543796817762934 9.6421441979261 19.347054355804477 105.59890589361821 0 0 0
54112 2 13 -0.1868635094312157 14.115811741330923 14.584805905868029 115.05048908397899 0 0 0
40606 2 12 0.1354243537959809 13.536742675256791 17.38860879383265 110.45315096814194 0 0 0
19735 2 12 0.1101878888616348 7.61148631322368 11.040079859432483 113.4098104370651 0 0 0
40634 2 11 0.03931292714057333 14.395243834055707 19.270658581716642 109.48220411639453 0 0 0
55475 2 12 0.1392962862791478 7.655825550898366 14.784514234659412 111.80900150558345 0 0 0
49079 2 12 0.1239903694842321 7.435739375937249 18.796807152572185 106.20139912645821 0 0 0
55499 2 12 0.1263661582242904 7.423312824311105 19.6677562483974 109.07190714269613 0 0 0
32108 2 11 0.0319082616638582 14.164992104269343 14.178189263010182 106.02723998699322 0 0 0
27680 2 9 -0.6832082966063567 10.927330788773451 10.685714862031928 111.19629288841868 0 0 0
10015 22 7 0.2512709609546206 8.61014417322417 21.111341042538644 113.2693350934568 0 0 0
40600 2 12 0.1632218195888205 9.869547265564282 20.352743338831548 110.13278589455089 0 0 0
32107 2 11 -0.3455711844554893 13.010146504974113 15.194065716979875 105.6908779908637 0 0 0
32085 2 12 0.1209979116253176 12.756650272905807 15.763304792105563 106.57771605591418 0 0 0
40621 2 7 -0.1648283101591052 11.563636246934278 20.827509006452594 107.22205066061511 0 0 0
40607 2 12 0.1225851535098237 13.942375503927416 17.20720179038421 108.73998193951509 0 0 0
42931 2 11 -0.1397449325102226 12.972725363810063 14.836406070062914 114.10741625016317 0 0 0
32106 2 11 -0.3380713610849526 13.807656580895024 13.389147552450215 107.37091775294826 0 0 0
49082 2 12 0.1006018434250917 8.167983408627135 17.205641691864923 106.15170295574531 0 0 0
42906 2 12 0.1150879736863665 11.897830685698823 16.4575834395984 113.14058485599776 0 0 0
40623 2 7 -0.004396152999137423 13.019086004682965 19.78430042067659 108.916198160842 0 0 0
32081 2 12 0.1653694845970806 13.539999661971288 14.098970997424844 108.16486954865523 0 0 0
55480 2 11 -0.06074416507339395 8.215338883568952 17.34106364126427 110.93302920389063 0 0 0
27657 2 12 0.1052065273760337 10.093457565318317 12.855272114606397 108.78294240808407 0 0 0
27682 2 11 0.1003162112700481 10.475994700479225 11.057660507337571 109.86565900792583 0 0 0
54126 2 11 -0.2130341982290976 14.58060467031513 12.047139009771247 114.84718691208829 0 0 0
55481 2 11 -0.2232164384346819 9.422325866903746 15.461447772325819 109.60654091851552 0 0 0
42907 2 12 0.1346272786481044 12.25131335202953 18.165954192075912 115.0604367922285 0 0 0
55484 2 11 -0.2036154750742783 8.506966019299602 16.609306792943972 112.36357379568405 0 0 0
54131 2 11 -0.1935695099252524 13.287050975784014 11.12801019016468 114.57287584697566 0 0 0
55465 2 13 -0.4696057880340883 9.674939562728234 13.3175607511511 110.85102877445532 0 0 0
54127 2 11 -0.05638416890198206 12.363439188030474 10.791336635562814 115.77099214370917 0 0 0
40626 2 7 0.2542884700471308 10.441038793815737 20.84750664791419 108.10263959317925 0 0 0
55473 2 12 0.117167066987914 8.397307613743719 18.34426298745855 111.25101853828384 0 0 0
32082 2 12 0.1388903377266725 12.969594366956077 12.711572785147666 107.22619214025404 0 0 0
27656 2 12 0.1394152131662598 11.482566511889504 12.796174836491252 109.90140401798595 0 0 0
55482 2 12 0.1092437612581633 9.036844914750063 17.562491652323533 109.00093779162438 0 0 0
9989 22 12 0.1544795461003659 8.907638136721223 18.604927986250992 115.54836555815956 0 0 0
40599 2 12 0.1279595078555157 12.041055840834728 19.417067441566513 110.6623590628439 0 0 0
55488 2 12 0.1165136728178054 10.238552480073187 17.330231877254356 110.10857442556082 0 0 0
40598 2 12 0.1190967367932401 13.642518903226023 20.578973003044947 107.04155929715988 0 0 0
54124 2 12 0.1149824377878732 12.643652975087283 11.48495169616522 113.76555055204423 0 0 0
55478 2 12 0.1234018705217991 8.885651813014155 14.672903885006075 112.97005188871661 0 0 0
54110 2 12 0.2766316825390587 13.466863555333504 17.920603981140147 112.950938501265 0 0 0
55476 2 12 0.1128850770056962 8.511620826494195 15.060510019300702 109.16621590554446 0 0 0
49083 2 11 -0.2113727741579973 7.864276852827271 18.068734657512653 105.49392249054051 0 0 0
42934 2 9 -0.5630463617250985 10.71561650692085 16.743171288765716 115.23775527917488 0 0 0
42915 2 12 0.1311581311851905 9.660515224845604 14.581572485132206 115.4076670047475 0 0 0
54129 2 12 0.1208443809421046 11.19228508013188 12.689338377917572 115.74272953285221 0 0 0
27661 2 12 0.1341699666278803 8.078015346688167 11.417641789185726 106.99880130287958 0 0 0
27658 2 12 0.1296737258442426 9.418441777892285 10.677077294025848 109.84170507201806 0 0 0
10014 22 7 -0.1674237630863427 9.122743720400978 20.044335848735138 114.02047995242135 0 0 0
40625 2 7 -0.1640213580923789 10.631029792173388 20.33809147057611 109.43191484716702 0 0 0
55483 2 12 0.1021219998427989 10.29711215547803 15.143145708513291 108.99048653356935 0 0 0
55477 2 12 0.1394516265140217 7.761395658322807 16.766634446198964 113.10858616959182 0 0 0
42905 2 12 0.1302167899434076 13.282991883727572 14.435229864141355 113.11954968998404 0 0 0
42932 2 11 0.1133045426100266 12.729690277388467 16.3468889751778 113.89708562689366 0 0 0
55485 2 11 0.05844316224539806 9.712251623721349 14.790513142812928 110.96462106817795 0 0 0
40622 2 7 -0.1227003899342632 12.861850817564786 20.407163233088312 107.67505112085321 0 0 0
42930 2 9 -0.6798034164879935 13.781733390784408 17.033576980825465 113.22641982869601 0 0 0
55479 2 11 -0.2085784106546434 8.630527893110777 15.129762711284702 112.00584596066923 0 0 0
42904 2 12 0.1157801824464935 12.021974667359531 14.417325753036922 114.52670458740843 0 0 0
27681 2 11 -0.08421261031278632 10.442877798927192 12.59428300362461 109.79919456504777 0 0 0
9990 22 12 0.1447245177709372 10.024018307008316 19.622394191692564 113.78572442867058 0 0 0
42933 2 11 -0.0298945334559239 12.176482159349353 17.065368450540355 115.16760017902098 0 0 0
55463 2 12 0.2611295036612891 9.948624987323308 12.847346611500324 111.73894927708974 0 0 0
55486 2 11 -0.2048031347025034 9.26811428904809 16.991270613330148 109.89365424888331 0 0 0
55487 2 12 0.1301882300804419 9.432703282545898 16.932234627380414 112.7981130498717 0 0 0
10013 22 7 -0.1233387633705984 8.432308747407617 19.418818805798 115.04737264256204 0 0 0
40624 2 7 -0.1206244342046346 11.88767991713544 19.760410847765257 109.76189128073533 0 0 0
55464 2 12 0.1016315265802616 10.695390932447426 15.173338968642748 111.22553147657213 0 0 0
40632 2 11 -0.3450047387543532 14.266788924355067 17.671299927134186 109.67649634935809 0 0 0
27684 2 9 -0.5455814995953588 10.535605297935076 10.649520695261854 107.48816907844412 0 0 0
54132 2 11 0.01534781880825194 14.247049562358857 13.287407283635607 115.82088727595192 0 0 0
27660 2 12 0.116173291110187 12.194532619224619 10.639723488485 108.6962218055063 0 0 0
32080 2 12 0.1309624536018812 14.626253839041974 12.801092449171884 107.79060130933671 0 0 0
42898 2 12 0.1475009036488782 2.8306425538548186 14.361635579681709 120.63150452738026 0 0 0
42922 2 11 -0.006880304989929454 2.7096797135508286 13.309149624453184 120.35960841335904 0 0 0
42924 2 7 -0.1681993021055815 5.334239296107717 14.652619599049988 119.50977874904619 0 0 0
42929 2 7 0.2647073244594021 4.876673670501582 13.307077469846813 119.3923730168028 0 0 0
42900 2 12 0.1465706280186473 4.709568087522094 15.45577789272685 119.47013530372014 0 0 0
43201 2 12 0.1219889103588966 5.4835321338810346 16.724730915945827 121.75507956330365 0 0 0
43237 2 7 0.2602002012493347 4.741394896030794 16.768179325770614 124.97269709381749 0 0 0
43228 2 9 -0.5451360791518124 5.362432574833409 16.513516345005005 123.78816556229106 0 0 0
43227 2 11 -0.01838208080330535 4.716371712685793 16.621733386370217 122.50831441338727 0 0 0
42923 2 9 -0.5440939661394751 3.5647974669041638 13.013211475401139 119.18491315738432 0 0 0
42899 2 12 0.1475328972594062 1.6563223990223885 13.37862040638954 120.13891428532122 0 0 0
43202 2 12 0.1384935313707047 4.210313935747354 15.665737041662595 122.34501995438445 0 0 0
43212 2 12 0.1787402096891414 3.625800903064784 14.939184193268815 125.21092912319715 0 0 0
36831 2 12 0.1659099739738659 6.027775618554942 13.055098097047486 123.66297102209035 0 0 0
42928 2 7 -0.176845801429784 5.700887883428909 12.247141571580046 119.51372251627487 0 0 0
36858 2 9 -0.5463098487471583 5.196135908844051 12.110674105421444 125.31233401360413 0 0 0
43209 2 12 0.1271911749294376 5.640622613295321 18.596628088282923 125.06186421024763 0 0 0
36857 2 11 -0.02574928983782711 6.329781298417011 12.713446824974982 124.69094857660363 0 0 0
42919 2 9 -0.6721401891039553 2.3485870763836285 13.175167389685608 122.76783118879462 0 0 0
48452 2 12 0.3075123438397379 2.8075883630347973 12.84060384894497 123.62738216541186 0 0 0
42897 2 12 0.133209425218352 4.00589827852498 12.282996308002465 121.95594349456476 0 0 0
42921 2 11 0.1026530189305061 2.926539082999706 12.465718220801625 121.7179734475649 0 0 0
43224 2 9 -0.518541099249421 3.2546763659989817 17.868760854569913 121.01324928062915 0 0 0
43225 2 11 -0.06891799159089418 2.3230189213223276 17.7303223491525 122.08702748142964 0 0 0
43226 2 11 0.04744735096125782 3.7801332445949893 17.87794021182932 122.33313574021322 0 0 0
43200 2 12 0.1023867042653878 4.127731624797721 18.848359779635388 122.67895071739679 0 0 0
43236 2 7 -0.1617195928892453 3.832479929395446 15.915012915070253 125.61008837032595 0 0 0
29813 2 12 0.1238327619530833 1.7242193711861091 17.489149842593818 118.13237941757906 0 0 0
9981 22 12 0.1431724969888927 4.418517810968415 19.537735746576804 117.8473852104947 0 0 0
29814 2 12 0.1286443015608515 1.350476629264891 19.400709688104502 119.35327477429506 0 0 0
29836 2 9 -0.660072618319078 1.205798384442318 20.23717535299905 117.41147544111234 0 0 0
25898 2 12 0.1237100564596382 6.337674921167875 19.566636287062313 121.72497841231478 0 0 0
36832 2 12 0.1082234473641621 6.630563630729938 13.630884358338502 125.10898562256648 0 0 0
43232 2 7 -0.1767568111554879 4.994982402885499 17.983535721646177 125.58232558621518 0 0 0
42925 2 7 -0.1183051904313813 6.728060118589392 14.790565441425786 119.74436580647104 0 0 0
42903 2 12 0.1449971667189332 5.189421792599867 11.318001049625318 119.48861015126062 0 0 0
43198 2 12 0.1401268812956964 2.078106424420611 16.739193349137945 122.38606602995208 0 0 0
42901 2 12 0.1340431497966272 7.040592986736013 15.755887571721846 119.90675666891302 0 0 0
9986 22 12 0.1480929823453433 6.860764934214507 18.87284451455992 118.72168371948963 0 0 0
25922 2 7 -0.1245668420343525 6.691176990982185 20.390403444717123 121.220012805185 0 0 0
42896 2 12 0.1518315001570256 1.2236258173030874 11.373521761967996 121.06148770383973 0 0 0
42927 2 7 -0.1222783223933266 7.063740232644972 12.406177485442782 119.74100777925106 0 0 0
42920 2 11 -0.1430019353417765 2.1615069270314957 11.159248262404446 121.58599079862071 0 0 0
9974 22 12 0.1155710033891436 6.998918488757694 16.802640365619496 117.5670688994349 0 0 0
9982 22 12 0.1448380206956144 5.250626653596516 21.063078697004048 117.50891563445457 0 0 0
25897 2 12 0.1625341615964223 4.843427591528429 20.68809314141189 120.5696847540802 0 0 0
10008 22 11 -0.3495210434155074 7.328640596134217 19.35864543296563 117.89877530136471 0 0 0
29838 2 11 0.129903885321193 0.7349194015355591 19.353108416301332 118.48534644799687 0 0 0
52531 2 12 0.1328636628338991 1.0043783442670577 14.811995918024062 116.85857529380333 0 0 0
36830 2 12 0.1181524530650095 7.215430410911279 10.77766858714645 124.70091166945595 0 0 0
10009 22 11 0.03676645559143998 6.4014181908161865 19.337641381357937 116.60346868818922 0 0 0
29837 2 11 -0.1362327283334383 0.7345742294951638 17.845020904984505 117.984357746464 0 0 0
10000 22 7 -0.1656118211885972 6.01100112836549 15.499742005528919 116.13504999110712 0 0 0
48451 2 12 0.3118958612550123 1.1087925495003697 11.472669735274506 118.92608956917954 0 0 0
10007 22 11 -0.3375427583519749 5.089371781074309 20.053326636151326 117.0567877109276 0 0 0
25921 2 7 -0.1565409548036124 5.697393875528479 21.15831642997553 120.60310375234684 0 0 0
43199 2 12 0.116079829698755 1.7516167856298495 18.55237144113768 122.52047943554906 0 0 0
9999 22 7 -0.1329689436544203 6.418035456982206 16.731940517186068 116.72858722270527 0 0 0
9975 22 12 0.1689934739651947 6.347644419914975 14.615804735049593 116.46970200558415 0 0 0
40911 2 11 -0.06337405068536142 0.3023736198411032 12.848096619124123 125.77309907899944 1 0 0
42895 2 12 0.1265284459996019 1.8288918670764085 10.864668399487762 122.62782486381356 0 0 0
40886 2 12 0.134598110548567 1.13034562627485 12.177870229483151 125.85126163504353 0 0 0
29812 2 12 0.1792181206737716 0.1418023692699378 17.287833336158727 118.78645970814031 0 0 0
9983 22 12 0.1439489771766555 4.420176636125862 20.215052675540644 116.20019826500157 0 0 0
40910 2 9 -0.4568254800403098 0.6384352357183677 14.044656968457163 126.47266915344792 0 0 0
19753 2 9 -0.6847539007139192 0.5581348595775977 10.647928902147845 118.85997581695891 0 0 0
52513 2 13 -0.1725515887994154 0.20637269743980582 17.47710301679074 116.6626992406271 0 0 0
9970 22 12 0.1336153060237564 3.5315452099242126 13.894611148249583 116.19675656727898 0 0 0
9998 22 7 -0.0005390928935683441 6.056982363963088 17.957546737640488 116.0597523425078 0 0 0
40887 2 12 0.1129191471513243 0.0739028781419966 13.127714217444534 124.74062982122334 1 0 0
52510 2 12 0.2878585707765635 1.181026753340669 21.134126952175297 117.7251154132883 0 0 0
40809 2 12 0.1374557586230661 12.13633318424871 14.437958245072227 124.97860094325752 0 0 0
25908 2 12 0.1455712395525045 8.934281569411445 21.167611009365967 123.77738238445941 0 0 0
40835 2 7 -0.165346996980124 14.653586266756164 17.411104472881323 124.8588299895914 0 0 0
32370 17 12 0.117185441963492 7.675673915424838 16.478578116485444 124.51541775684176 0 0 0
25933 2 11 -0.3486138981346127 8.978688399192674 18.393572739144645 121.77619452049167 0 0 0
25906 2 12 0.1582398288739486 7.759046390401709 19.850363851651576 123.81628880485114 0 0 0
36856 2 11 0.09495994107064561 7.598543371232234 11.796468303035356 124.65779768586792 0 0 0
40832 2 7 -0.1206106911253847 12.801760779217206 15.261602611567662 124.93782368437743 0 0 0
25938 2 7 -0.1225890118420218 11.372855181119638 21.018630542727077 122.5208945120095 0 0 0
42938 2 7 -0.1742347695644964 9.749913957741125 14.994002657228288 116.3296955848899 0 0 0
42909 2 12 0.1183975769635157 9.015456992565891 13.9976057010503 122.22600490395847 0 0 0
51574 2 13 -0.2373512383289514 9.602497057736647 10.872560924054126 126.06245266352794 0 0 0
42926 2 7 0.00372989315979886 7.588514918985938 13.694944065752678 119.8063680908573 0 0 0
54128 2 11 -0.1962700600474376 13.058921072854083 12.975946836982404 116.84896758878766 0 0 0
40836 2 7 0.2614701517869276 13.524154628854998 17.464288486169597 125.66204530657204 0 0 0
25932 2 11 -0.3390325457158702 8.804827374520611 20.110995609746553 123.59341258602916 0 0 0
42902 2 12 0.1382577345238394 7.645367337038847 11.584886121993568 119.85756959020819 0 0 0
42943 2 7 0.2654848079703727 10.317067935004232 16.235457554031612 116.41955482567786 0 0 0
42914 2 12 0.1197718550418859 9.95026484018297 12.0938193748992 119.13656151732458 0 0 0
42940 2 7 0.001610409012885517 9.527430044833315 14.80205172203101 118.74026774043924 0 0 0
25907 2 12 0.1476422514351664 9.437280926060225 19.535606788005893 124.26884633192836 0 0 0
25911 2 12 0.1219496009647271 8.163370646049072 17.948072471083943 122.34430767298281 0 0 0
54133 2 11 -0.2047290656261862 11.871541637687773 12.12102731267587 116.40978392204767 0 0 0
25912 2 12 0.1372006644516789 12.388519715326938 20.3193854787676 118.83065539280574 0 0 0
40793 2 12 0.1416987774759143 13.004019420722926 16.620243514896 119.5315819646578 0 0 0
42910 2 12 0.1226156330111182 10.33477832333086 14.83361898114515 121.5790001244364 0 0 0
25940 2 7 0.2604349544493631 13.02734695086693 21.055570814636514 120.71668008928049 0 0 0
25910 2 12 0.1666395757561525 9.906459306176805 17.95048354355192 122.14103881869745 0 0 0
42939 2 7 -0.1291192904616584 9.341102194339824 14.307084805786031 117.4703363745493 0 0 0
40819 2 7 -0.003023703242235591 14.445619993356203 14.407842257224209 121.7238608655316 0 0 0
25936 2 7 -0.1264703607908982 10.894451490147084 20.099199731188676 120.30794684943032 0 0 0
42918 2 12 0.1260869704742602 10.795777484556957 17.754457899831973 117.8382082658296 0 0 0
42936 2 11 -0.3496202118293364 10.08261689274038 12.728619673208412 120.00634109937207 0 0 0
24226 2 12 0.1329909035639261 11.49286665789977 11.586648432939176 125.32121721924317 0 0 0
24251 2 11 -0.1230786064614383 11.103857703957667 11.059368671505764 126.23324650810285 0 0 0
25923 2 7 0.002068934818955623 8.071865800149645 20.799785774270696 121.26611732676247 0 0 0
40816 2 9 -0.547304718317969 14.680897844722136 15.667329544242374 117.75616583442827 0 0 0
36855 2 11 -0.1358094125157669 8.654825187929166 12.049860777698713 125.6673578479473 0 0 0
36854 2 9 -0.6869324512719502 8.15490197118252 11.788525419652153 123.30653358059392 0 0 0
42917 2 12 0.1054299166890282 10.171230185679153 16.499346735039623 119.79215138411466 0 0 0
40803 2 12 0.1272681627369022 13.024504033041401 12.548898245042025 124.05419280524613 0 0 0
32369 17 12 0.1133339338575565 9.179923432800745 15.468588161393766 124.89905624211288 0 0 0
32396 17 11 -0.07262686859394872 8.59657620669848 16.321701962110083 125.12248857963797 0 0 0
40826 2 11 -0.0109106346757256 12.17845823894141 19.373220676931577 126.10028586495982 0 0 0
54130 2 12 0.1142491623320132 13.458699510609481 12.547864194477881 117.8002490263121 0 0 0
9985 22 12 0.1273483468735626 7.595319890177155 20.293856266424914 118.22478681350098 0 0 0
25934 2 11 0.02933865841455889 9.110375261230084 19.93865401399366 122.06549451901017 0 0 0
42916 2 12 0.1147262400919487 8.926276167703723 13.395737224757568 117.37531121915868 0 0 0
42911 2 12 0.1434709883320731 8.700964591479941 15.505496922275006 121.44498203358596 0 0 0
42913 2 12 0.1121398187398199 9.843437475856028 12.146197445492307 120.90823817723947 0 0 0
40817 2 7 -0.1611429521466185 13.693354988595996 15.894035883910798 119.89622311411365 0 0 0
40818 2 7 -0.1271341893389755 13.583554719538514 15.377917993333078 121.17551672164745 0 0 0
9984 22 12 0.1320697920516218 8.268098272654155 18.77736284902848 117.79744659541085 0 0 0
40828 2 11 -0.3496886488826806 13.168646237897146 12.921921338939585 123.05532146759492 0 0 0
40830 2 11 0.03511885635561853 14.226248591343174 14.026585751607632 123.19952073481097 0 0 0
40833 2 7 -0.002970506248642114 13.914704829882401 15.170505244894228 124.07364316350535 0 0 0
25937 2 7 7.961889569797903e-05 10.518983797950812 20.323567616753266 121.63699275312626 0 0 0
40804 2 12 0.1159976089862937 12.15564627661815 13.260210425996087 122.72864495255789 0 0 0
54123 2 12 0.1661818656543737 12.685067094361525 14.007044576323393 117.06389009033511 0 0 0
42912 2 12 0.150025747047898 11.134617050662817 13.068935392609774 120.1438170548146 0 0 0
32395 17 9 -0.5118750699234854 9.099153990235457 17.349927533654814 125.97249128664645 0 0 0
25935 2 7 -0.1710864624675279 12.127299520209402 20.489157905161875 119.83048334193653 0 0 0
42937 2 11 0.04168471729081692 9.09953055162471 13.933621224291603 119.97729369993061 0 0 0
40802 2 12 0.1171789623148031 13.430013191817416 12.065304191013821 122.42280583960124 0 0 0
42942 2 7 -0.1808414338543567 10.436157034632325 16.84425700581536 117.68056410072916 0 0 0
25909 2 12 0.1177999728678181 8.742850768343297 18.273810080941356 120.68865706959588 0 0 0
36829 2 12 0.1582803677233919 9.23659839720961 12.874023079899956 125.33964256364393 0 0 0
54135 2 12 0.09952019188194661 11.273267230572621 11.922809428616944 117.26696395058116 0 0 0
25913 2 12 0.109013767302237 10.271474650514497 19.762158963362168 119.59718538273484 0 0 0
42941 2 7 -0.131177736315622 10.063923430662216 16.11509940752203 118.83988480135196 0 0 0
40831 2 7 -0.1554710650941714 12.612978734470852 16.374768922910583 125.76914189242784 0 0 0
40800 2 12 0.1316347521364456 12.14110326742658 19.632138394997213 125.09035003938664 0 0 0
42935 2 11 -0.344040295478881 9.316904751049991 14.643412688379627 121.36389550842112 0 0 0
40794 2 12 0.1179196470347152 12.855179151662472 15.842717427694062 121.7801864441017 0 0 0
40799 2 12 0.09772252716406243 13.16290377717759 21.141421213322438 126.43943086110836 0 0 0
40808 2 12 0.1575991849428578 11.80488293214326 16.37562081850817 126.44434991708093 0 0 0
51571 2 12 0.2812321520384761 9.060867582235442 11.430445672599578 123.34776465142313 0 0 0
40827 2 9 -0.5504697989787525 13.357799995911433 18.5445494382701 126.47696382630514 0 0 0
40801 2 12 0.1466274229053106 11.239456200497074 18.826226049809666 126.28727654005624 0 0 0
40822 2 7 0.2523521917841162 14.677278830059047 15.238755232084744 119.06061150484838 0 0 0
36828 2 12 0.1275349272523767 8.119857438875687 12.341150615964503 126.56458712737815 0 0 0
42908 2 12 0.1521619644497521 12.752716767704866 16.718402336528413 116.02803975399713 0 0 0
36838 2 12 0.1319868754794606 5.796694617470445 12.936753976095687 131.75446471181007 0 0 0
36841 2 12 0.14623288244368 5.208698572649111 13.897807917521101 129.5278926325629 0 0 0
36860 2 11 -0.3397876099346662 4.7074930449181105 12.917740540845637 131.8568146425077 0 0 0
36836 2 12 0.1526755144718247 4.403436963781632 13.94366626294218 131.60617654771772 0 0 0
36865 2 7 -0.1220027600947662 5.07343549464985 13.15481828052847 128.87842868687233 0 0 0
43203 2 12 0.1193154665603728 2.5353788442623877 19.87913346068797 128.40039058620127 0 0 0
43204 2 12 0.1167507002885169 2.3185343112380585 19.582161361873084 130.015847248356 0 0 0
43229 2 11 -0.3517433813972299 2.9183484192841487 19.318089147959363 129.22437443688852 0 0 0
32743 2 11 -0.3393308595774008 3.807904211072782 18.44236522119579 134.5019441827642 0 0 0
43208 2 12 0.1245198247159808 3.499655676154676 17.246362493795598 130.8704509864061 0 0 0
43230 2 11 -0.3453379458357593 3.58543779569437 16.929182296438224 129.83819609606 0 0 0
32745 2 11 0.02933684780561963 2.794260530912944 19.396979281599425 135.1794875197352 0 0 0
43231 2 11 0.03669017551105142 2.803144049319928 17.79953807955822 128.81269618463955 0 0 0
43206 2 12 0.1407821474179524 3.360196229818883 15.819897851552271 129.79835865397416 0 0 0
43205 2 12 0.1167777062534813 4.012010119774407 19.549307812442173 129.36015900289365 0 0 0
43207 2 12 0.1654565843216989 4.632366114143126 16.924448115010446 129.61899399759247 0 0 0
32717 2 12 0.1665979753621205 4.551097409090018 18.955418737255254 133.92596006358758 0 0 0
36835 2 12 0.1321608619541615 2.3352654778914106 12.910285472200764 130.7360960039403 0 0 0
32719 2 12 0.14235593163469 3.3176467539561916 17.800621686549086 133.771684994434 0 0 0
43220 2 7 0.005333307816993466 1.3336385562489386 17.447059667758975 128.90926576464483 0 0 0
32718 2 12 0.1292773731690144 4.3527324192402945 17.807624187023695 135.19937789872935 0 0 0
32748 2 7 0.006878865123072239 1.9270439780104285 19.958397709134456 134.07367900709127 0 0 0
36837 2 12 0.1436379228034457 4.504971993759927 12.775381517204751 132.89107580791202 0 0 0
36864 2 7 -0.002802748679355699 4.490847285466021 11.990542290450337 129.42903672933136 0 0 0
28219 2 9 -0.4914598674074582 2.0908456336823313 13.694381383466757 133.55638155073675 0 0 0
28196 2 12 0.1338261643203937 2.4176847513745896 13.12895777582272 135.60294068551988 0 0 0
28220 2 11 -0.06674392434337344 1.8730616636136777 13.818491241527038 134.9401318816804 0 0 0
32734 2 7 -0.0003240487312033572 3.3197059555615382 20.493185129456506 136.07976164807584 0 0 0
43195 2 12 0.1185065972159522 1.2063179226017964 17.045705366212196 130.9182411739748 0 0 0
32744 2 11 -0.3363401403507141 2.0948901010219974 18.380546975970034 136.17125033128784 0 0 0
36861 2 11 0.03152648708247719 4.203949376554157 11.77549672324714 130.94505412722833 0 0 0
36859 2 11 -0.3382517231585553 2.6591670014690414 11.931684797152023 131.02246269856843 0 0 0
28195 2 12 0.1246347028589421 1.778775700232766 14.794355913879572 135.33675604567208 0 0 0
43238 18 12 0.1089378561977295 6.768668261336268 18.163556426798365 131.69873127445126 0 0 0
43234 2 7 -0.006923001836713539 3.4512399297758622 17.518723766954263 127.4495398730556 0 0 0
43246 18 12 0.1534607080773398 5.968592983477986 15.821091764665487 136.34351087712054 0 0 0
36866 2 7 -0.1682708300149148 5.334360464420595 13.220067525822303 127.52144675134802 0 0 0
32365 17 12 0.1477554852000844 6.028704361999159 12.19166668165178 135.1039308385305 0 0 0
32710 2 12 0.1392156865792354 5.471802930469715 20.218486389075956 135.8194041472125 0 0 0
32720 2 12 0.1607954833754042 1.5943316232191598 17.514185304328173 135.71510295493445 0 0 0
32735 2 7 -0.1210656208980855 4.705479115557573 20.666509000574642 136.32563825731793 0 0 0
43239 18 12 0.1113896321652337 6.375674503840687 19.9611918147104 131.91130690220373 0 0 0
43263 18 11 -0.0847062945176857 6.912261631572107 19.060262501476807 132.269507912418 0 0 0
43266 18 9 -0.5598585866887537 7.339602917741615 18.046063407783624 135.62902131811563 0 0 0
43271 18 7 -0.1648045685145977 6.806406816208446 16.077732744495098 136.9127922617096 0 0 0
36863 2 7 -0.1275816368989992 4.176118030270737 10.88590367152588 128.5705773635645 0 0 0
43219 2 7 -0.121276616930096 0.6776054635072363 17.022252830883122 130.04070632290154 0 0 0
28221 2 11 0.04554755450274007 0.7524944933482656 13.291414471165982 134.0359917595825 0 0 0
36834 2 12 0.1457517379459453 2.288786873219305 11.738405836758414 132.0161979145303 0 0 0
43211 2 12 0.1541567962542186 2.569972627944901 15.529485649290935 127.24263814035514 0 0 0
40890 2 12 0.1322037541173408 0.9552034821345962 12.191727996419118 128.52532943562653 0 0 0
52583 2 12 0.1331196094061471 6.838990951434442 20.201447496178154 129.13965738131927 0 0 0
43196 2 12 0.1462468796708185 0.8977767215843061 18.149411796051787 127.02401252001691 0 0 0
36867 2 7 0.2592073336283619 4.982545421095545 12.127449550611267 126.6640064095655 0 0 0
43233 2 7 -0.1347468060756584 4.433269653433747 18.37962703315856 126.83235607092243 0 0 0
43235 2 7 -0.1123154455987426 3.184556371811393 16.247845077743683 126.80137865760204 0 0 0
43221 2 7 -0.1075547801966433 0.5496026187233694 17.611247269039435 127.75324444445505 0 0 0
32389 17 7 -0.1568383111098771 6.9934762277529305 11.830678994380733 134.92434878948296 0 0 0
32749 2 7 -0.1199086404948337 2.350365190296291 21.053810999507377 133.22646739493584 0 0 0
32747 2 7 -0.115325771173893 0.6824431666376407 19.364594051901744 133.75723014009677 0 0 0
36842 2 12 0.1550738120171092 5.835981368956432 14.033580608562579 127.10605160666182 0 0 0
52584 2 12 0.1121996858487633 6.906163134276158 20.28542264558102 127.40891886554171 0 0 0
36862 2 7 -0.1714203870880256 4.378321141473993 10.946285647843434 127.17293919406022 0 0 0
36833 2 12 0.158479427240262 2.093325008026776 11.249969110016 130.35438963845405 0 0 0
32371 17 12 0.1224341099823796 7.203108432643567 16.73784649950935 126.73302733534932 0 0 0
28197 2 12 0.125328669798388 0.5099653111127685 12.222894699870382 134.05045466128394 0 0 0
36825 2 12 0.1171851818372881 6.686359839376863 10.841753095543526 130.75465881888988 0 0 0
32721 2 12 0.1692552351016398 2.8254089228884425 17.96402747593412 136.92242504778687 0 0 0
32724 2 12 0.1195466242662596 0.3760529138069436 18.543485759500136 134.2632322980418 0 0 0
32751 2 7 0.2570099597432703 0.2544738460721235 20.913079802986914 131.9866651948743 0 0 0
43210 2 12 0.1050448695775655 4.820106691388344 19.212044209675042 127.27731798095904 0 0 0
32722 2 12 0.1338214899758857 1.297420880632654 18.87750684308526 136.68729396353555 0 0 0
32392 17 7 -0.120302477961574 9.607856825600548 10.916119041620272 134.46227643607145 0 0 0
36599 2 11 -0.09896780147475348 14.543058149586345 16.834425172061053 135.16653309208823 0 0 0
43264 18 11 0.07724272839194214 7.673774802619935 19.268093213875055 133.5599420613276 0 0 0
43272 18 7 0.2560373765588074 7.578735730533608 17.207354788327187 136.66078218528412 0 0 0
43242 18 12 0.1224167747308019 7.917722936424917 17.116481023698576 133.82804584431986 0 0 0
43240 18 12 0.1314963234814828 7.545171270680267 20.266867411674657 133.95495171214577 0 0 0
43241 18 12 0.1423795408725585 9.126718143752935 18.042703696813387 134.6417451086942 0 0 0
36607 2 7 -0.1614089538208041 10.99658465839128 20.954064115940326 136.4315751103163 0 0 0
40825 2 11 0.1133559280772089 12.214769980143137 20.742405278814974 126.81800142253178 0 0 0
24250 2 9 -0.6692670269738911 11.085799361087906 13.198473966840092 127.42236410498016 0 0 0
32375 17 12 0.1281942756798931 11.154767684266455 13.65571126255854 135.29489104546033 0 0 0
32397 17 11 0.06389142002378505 8.214622186902783 16.399961183372625 126.60070122016158 0 0 0
52585 2 11 -0.2015792974068354 8.869319261709952 20.135038016420214 128.30287162473897 0 0 0
32373 17 12 0.1378936148665888 8.782746753792408 14.331119495831045 127.17221046966877 0 0 0
43262 18 9 -0.496967781277382 8.32856401726065 19.333245715308593 132.32756299334253 0 0 0
12379 2 12 0.1801952965053032 13.297974295632443 17.936478335142198 129.35892056081138 0 0 0
52581 2 12 0.1805660476846531 9.280503222325873 20.498495976793432 127.3468327500639 0 0 0
52558 2 13 -0.2014988356978179 11.189050459396915 20.05824831534164 129.21465165122308 0 0 0
32376 17 12 0.1572755159074004 11.393256079963669 14.914605301240162 133.99865732064845 0 0 0
36602 2 9 -0.5171223720796431 11.438505961293675 19.03424957409226 135.17974947365414 0 0 0
36598 2 9 -0.4669421764411378 13.614984067794925 17.05442562570723 134.11727425230347 0 0 0
40797 2 12 0.1727062683186036 13.170918569436198 20.099279129840774 128.57724287752893 0 0 0
24229 2 12 0.1152842344263335 13.386815054991391 12.379434444411778 128.48158640292985 0 0 0
32408 17 7 0.2552689401008162 8.31823053902464 14.684812900903022 129.83324477798217 0 0 0
36603 2 7 -0.1606501188318882 10.697466148617242 20.918552509576802 134.0092870269318 0 0 0
52586 2 11 -0.2080544261694843 7.406997421555994 20.618412203529925 128.29694058153177 0 0 0
12416 2 7 0.2764233979167723 14.289768780861868 20.7812974048219 131.773950939265 0 0 0
36579 2 12 0.1557473354403208 10.790464512408313 20.44201823922292 133.12709151400506 0 0 0
32378 17 12 0.1151841024269836 12.082122883789657 13.142858136207629 132.10665215363204 0 0 0
12403 2 9 -0.6569718985862898 12.249934256086716 16.600997508314613 130.4287175818374 0 0 0
32402 17 11 0.03352346500976373 10.242974005221438 13.109884239600545 133.32605693471572 0 0 0
32391 17 7 0.004132259331588858 9.295585866147578 12.255368339324122 134.05396106715858 0 0 0
36601 2 11 -0.02483468342709525 12.867515830837092 18.894663697444223 135.34765525471298 0 0 0
32403 17 7 -0.1760219882335284 8.512340012345375 13.32033494617252 129.8590347098204 0 0 0
38795 2 12 0.1319248881991058 13.40007855259972 10.736605316574416 135.03941388360306 0 0 0
32404 17 7 -0.1269904063899963 9.056828600540756 12.859316282219403 131.07864970794859 0 0 0
32398 17 11 -0.01161257746778842 8.72888154449828 15.293660566897973 127.58412510809868 0 0 0
36578 2 12 0.09745296304176738 13.225918243636631 19.35950762703167 136.28797761982122 0 0 0
32405 17 7 0.0004611543068289441 9.57717953243551 13.708938763821827 132.10651246600506 0 0 0
32382 17 12 0.123575479202367 9.746926457831222 15.785858458517293 132.572317763351 0 0 0
32390 17 7 -0.117749562241573 7.975303832184128 12.668021266551436 134.34695858183156 0 0 0
24230 2 12 0.1380140556378515 13.57109120353836 12.333730594099977 126.78964195806441 0 0 0
36600 2 11 0.06604148623523302 13.175391105860093 17.39407885629597 135.4682242088781 0 0 0
24252 2 11 0.1120639025781196 11.544737314340733 11.788353633531244 127.50886777197903 0 0 0
12405 2 11 0.116805117310064 12.556359980066155 17.993624514517872 130.10315667763462 0 0 0
24253 2 11 -0.03759697586001387 13.100366376531797 11.787346665188089 127.586748024026 0 0 0
32377 17 12 0.1431186147180142 11.323490000739712 11.572989842966859 132.11608359059002 0 0 0
32366 17 12 0.1211553048903689 7.729428563776224 13.618041310832433 134.1658253298762 0 0 0
32400 17 11 -0.3416717719530456 10.679542962102811 14.201766994924446 134.41988019018098 0 0 0
52582 2 11 0.01270795663701718 9.796602846331492 20.640215365551224 129.38719090702503 0 0 0
43265 18 11 -0.01894727082524533 8.048528593277585 17.9956278498882 134.4196064153032 0 0 0
24228 2 12 0.1070206148966573 11.220614136284945 11.293867476052043 128.4033929311759 0 0 0
12380 2 12 0.1513764351282814 13.807172498948727 18.100518312614206 131.7528236915115 0 0 0
40824 2 11 -0.1213116117639012 12.246715682462868 20.66501459980943 128.36702918842053 0 0 0
52555 2 12 0.2968550574504833 11.858185511604633 16.552581637641254 131.31023437589246 0 0 0
32380 17 12 0.1412941647213189 8.28981003877915 12.633737985900204 129.14886184939064 0 0 0
32407 17 7 -0.1700487866649975 8.807138870288465 15.584221472062664 130.8219610742928 0 0 0
12378 2 12 0.1318227550527527 10.489753510120824 18.255808520422818 130.21991397140337 0 0 0
12407 2 9 -0.5444255421681531 13.920503298737376 19.97338307403014 130.80555234046548 0 0 0
12406 2 11 -0.02647117838507424 13.17717987522755 18.75717588418641 131.30603621644659 0 0 0
32372 17 12 0.1256917924909296 9.723946175628878 15.626014851916786 127.86587060851991 0 0 0
32383 17 12 0.1637035373873746 8.51207735936893 16.511150368508144 130.63947295349556 0 0 0
12377 2 12 0.1589836029779834 10.955079201823219 17.97981379278805 128.6237648168502 0 0 0
32399 17 9 -0.5690317940606555 7.822674215364744 15.265021324646275 128.6669439913557 0 0 0
36608 2 7 0.2542312246600692 11.07275250952238 20.31829593011869 135.21221894443482 0 0 0
32406 17 7 -0.1288649603973545 9.407844259953377 15.118675803109948 131.96088806916023 0 0 0
32379 17 12 0.1175795876046351 12.219129387103372 12.138108380274957 133.5633095532196 0 0 0
32401 17 11 -0.3482214717127602 11.574648253191716 12.398435848485645 132.73593245658154 0 0 0
12404 2 11 -0.1417629913585773 11.256660250888833 18.572601424680855 129.50072734694024 0 0 0
32381 17 12 0.1109803006429597 9.1353475444068 11.808750732004107 131.16729975153117 0 0 0
12381 2 12 0.134620241095114 12.334031308389712 19.04999681739173 131.97692798454554 0 0 0
51572 2 12 0.2999629375873651 11.134866391558653 13.63965923727773 128.30933366161835 0 0 0
36576 2 12 0.1152219998862274 12.438362375811629 16.695510311631317 135.78324387964835 0 0 0
52557 2 12 0.1545315883173884 9.484439377626455 20.27244595852761 130.41008054210113 0 0 0
32374 17 12 0.1356116093869346 9.850088753158754 14.798596404582543 134.78892824653 0 0 0
36577 2 12 0.136352641946595 13.430624384117378 19.399676207602074 134.63250285856836 0 0 0
52580 2 12 0.1388132168367118 8.763773186501243 19.07410150538079 128.27591389497167 0 0 0
32367 17 12 0.1163889524296851 10.593088807045248 10.616355195267946 134.43332091297802 0 0 0
10517 2 12 0.1162201068780381 3.7854718286608753 14.542954970998677 139.4595966986438 0 0 0
10542 2 11 -0.1417372515759835 3.348186662202652 12.43421482961568 138.96306664506474 0 0 0
53373 2 12 0.09984141146384132 3.4725929846405834 13.438239001661685 141.53832066223657 0 0 0
53374 2 13 -0.2695885672962295 2.6693072187866407 11.878237414561871 140.21747260075603 0 0 0
53390 2 11 -0.2097094677950322 1.8687386324074902 12.434490122595658 142.6890926685507 0 0 0
53394 2 11 0.01959915157020664 3.044776772047128 12.38342323334158 141.6130846772832 0 0 0
53395 2 11 -0.204536467586487 2.3014456533387264 13.205372958988278 143.97687885805286 0 0 0
53389 2 11 -0.05767282565238475 3.5101022982467756 12.496621281041415 144.6921001337723 0 0 0
53397 2 12 0.1031262238911484 2.700720259542651 14.156656144661289 143.67136694375367 0 0 0
28397 24 12 0.1285333196904562 4.523181839707111 17.757573090280047 141.14307297858795 0 0 0
28420 24 7 -0.1552597008225541 3.0723762048163406 19.151051039373435 140.6273910232598 0 0 0
28421 24 7 -0.1174290161760475 3.913186615440446 18.4504778463784 141.54596283195937 0 0 0
28422 24 7 -0.006031622682103529 3.8701143357920267 18.863131468739432 142.91479986289912 0 0 0
28432 24 11 -0.3427335373028677 4.284416396479535 16.586103692486525 143.84965052750553 0 0 0
28433 24 11 0.03955765982021661 4.727920056781246 18.063387439518547 143.9204804294285 0 0 0
28436 24 7 -0.003467524841339805 6.259364384853186 18.218098591684097 143.56782721757278 0 0 0
28410 24 12 0.1452867150500476 4.8139799132757926 15.97120405988648 144.66094399880683 0 0 0
28431 24 11 -0.3451532810676071 4.580677347591314 18.529855488531947 145.34996086970085 0 0 0
28409 24 12 0.1250180836816801 4.495393103091414 16.17727282211712 142.85411958709994 0 0 0
28408 24 12 0.1136072007422742 3.1990017953555583 16.63316499908671 144.09552162571302 0 0 0
10526 2 12 0.1271400232267126 1.9087836426158975 16.00568766556319 141.6641705205714 0 0 0
28405 24 12 0.1463500598113093 3.5981482871854134 18.47199156423307 145.8282704893052 0 0 0
53396 2 12 0.0988635040071459 5.227163080159632 13.23865806770353 143.5612424519903 0 0 0
53382 2 12 0.09658555999721055 3.8236580895464307 13.222668890652693 145.43847950584095 0 0 0
28406 24 12 0.1180854646551688 5.333116305238832 18.028503343883163 145.99926512408038 0 0 0
10543 2 11 0.1060036084268682 3.1147923112718576 13.959408022144505 138.7673377485261 0 0 0
28396 24 12 0.1565112507411249 3.2032789215563007 18.958364682727407 139.63777429418556 0 0 0
10515 2 12 0.1235613475268256 4.413014041805568 12.158668155285302 139.09978807472706 0 0 0
10544 2 11 -0.02547111900125707 1.6650184964821013 14.441057097925048 138.93118204787254 0 0 0
53393 2 11 -0.2097380135843674 4.679841356429925 12.291680641089737 143.68126424873068 0 0 0
28412 24 12 0.1159159110296563 6.040159275850858 20.058344476540075 142.7166754432925 0 0 0
10545 2 9 -0.5496441078141172 1.6341493992315879 15.855464641758436 139.07350291152633 0 0 0
53391 2 12 0.1060785663192793 1.4472481529296561 13.370001436514295 144.65307403866794 0 0 0
28407 24 12 0.1749463150933684 4.745528832696099 19.625405296548646 145.38628829133114 0 0 0
28423 24 7 -0.1218827075799946 3.018633971586392 19.971473584837227 143.3218797275945 0 0 0
10518 2 12 0.1106415760627929 1.162543083747436 13.922199058690122 139.76198193039227 0 0 0
10549 2 7 -0.1666581769976507 0.9732209034212935 16.242366964916005 141.36928052000889 0 0 0
53392 2 12 0.1078050674106289 1.1464779250394423 13.06491734345618 142.21565616336758 0 0 0
28435 24 7 -0.1278904508174257 6.7567002031245025 19.405830180071757 142.9771490859582 0 0 0
43257 18 12 0.1460026092403349 6.224607354613603 14.260334091795496 140.67677619197667 0 0 0
53385 2 12 0.123628887507457 1.4368517529710445 11.452796492753032 142.90387894121358 0 0 0
53388 2 11 -0.2119278457701611 4.223970099551899 11.712942418707678 142.30507010171564 0 0 0
53379 2 12 0.1063929820550471 1.020829719539912 11.408613431218917 145.5904016114697 0 0 0
53387 2 12 0.1050870267158795 5.053404256648093 11.82869145057421 141.6032217450467 0 0 0
53409 2 11 -0.06124922700249839 1.8065512074692591 11.21270386201314 146.29309947964225 0 0 0
10516 2 12 0.1464078505869309 2.992271147862885 11.975716613513486 138.0590683080887 0 0 0
53386 2 12 0.1015496856751964 5.4539624894906344 11.65525851367992 143.99166275887904 0 0 0
28413 24 12 0.1136091451220141 7.070145959755578 16.455509764672527 144.3191713094345 0 0 0
53404 2 12 0.1169017613818292 2.015615979799324 13.356221274597184 147.16271366597516 0 0 0
28437 24 7 -0.1273772029580418 7.338776613213626 17.28845042141261 143.8338340649629 0 0 0
32655 2 12 0.1293964097330035 0.9477188013013298 11.358588801784194 139.1410753983879 0 0 0
43256 18 12 0.1222330118615959 6.869772478806395 15.939310595761922 141.01348509334707 0 0 0
34553 23 11 0.07221787790971411 1.2131225483236812 17.484125716030583 147.07103274610847 0 0 0
28419 24 9 -0.527410856382366 1.406840381766101 20.854218727458232 140.12159802033653 0 0 0
28425 24 7 0.2529546621992414 2.107599826728682 20.11883579076906 141.04578966348438 0 0 0
10519 2 12 0.1382984155173677 1.141532230347542 14.113173009291623 137.99692005222985 0 0 0
28424 24 7 -0.1657175399017278 2.078801140975679 20.53164594137126 142.3751632067762 0 0 0
28398 24 12 0.1479070480841552 2.906739581058163 20.235211126589874 144.34349237183514 0 0 0
34551 23 9 -0.4974130248037387 1.015288639909541 17.57606693515682 145.6746153509272 0 0 0
10541 2 9 -0.6628705111505053 3.6990136221006975 14.212044959467773 137.48674726211098 0 0 0
34528 23 12 0.1290127666322851 2.0123953762936777 15.579833187507601 146.99683497119128 0 0 0
53406 2 11 -0.1976201851544609 1.7127185530618865 12.29948604122622 147.45432944120503 0 0 0
43270 18 7 -0.1058469370776939 7.0606534953904125 15.201528182694576 137.9968090500856 0 0 0
43279 18 11 -0.3439991339631994 7.082552955114214 14.799374776127689 141.0068143923189 0 0 0
43255 18 12 0.1386939673080715 7.202152464390666 14.504863270330732 142.0576941186892 0 0 0
34536 23 12 0.1349959447133702 4.60569469270737 15.13802142910612 147.57169591457176 0 0 0
10527 2 12 0.128465010002055 0.2176399283837666 16.785512870185954 143.23513482984959 0 0 0
10554 2 7 0.2601557225649443 0.6841584071236084 16.272345389585563 139.9749908689515 0 0 0
53381 2 12 0.1102383661088492 3.9090057591969236 10.829937147990746 146.12377432627153 0 0 0
28418 24 11 -0.0250680622006368 0.27922703387763403 20.215841175009857 139.44573712130455 0 0 0
32679 2 11 -0.1365321926740021 1.552653265628192 10.947872136513718 139.93831865691706 0 0 0
28394 24 12 0.1476023315926255 0.6797985790021798 19.407995338239076 138.833824396093 0 0 0
53384 2 12 0.1631715963802161 4.064701757265959 10.63863072548656 142.42214566330193 0 0 0
53372 2 12 0.309226729508546 3.487358650355768 15.102497310803152 137.17867421813153 0 0 0
43245 18 12 0.1459588157805023 6.414052327440399 14.474861239480983 138.17166817640077 0 0 0
32654 2 12 0.1417964517078065 0.8094159327414143 10.942914346817176 140.7565738553099 0 0 0
53383 2 11 -0.2347605807222707 3.1434699958605363 11.214421130587784 145.4774400076365 0 0 0
46370 2 12 0.1159938482992784 14.217796332511698 15.127118603986624 144.68003698151605 0 0 0
28414 24 12 0.1540760353172517 9.43081836115307 16.856501352036062 143.834805338273 0 0 0
43259 18 12 0.1158993403735643 10.083208054449655 13.483498085251814 138.232628165667 0 0 0
36582 2 12 0.1479670116010054 11.251381674839942 20.429307843280878 137.35516243060187 0 0 0
15295 2 11 -0.1633189517516948 9.92287812269272 10.675521725204842 143.56063346640929 0 0 0
15269 2 12 0.1275184812042059 10.179039849405713 10.717729495803427 142.49083714770313 0 0 0
46362 2 12 0.1106202112740231 12.511744392442797 10.833174374075258 144.1966126372022 0 0 0
47551 2 12 0.1127730215469199 14.550922766855987 21.1665648518346 147.2621157754978 0 0 0
43285 18 7 -0.1639610679936835 8.323503934708972 10.685776997799577 140.18703395527817 0 0 0
22008 2 11 -0.1320587136818112 9.761153103650939 12.899944674230074 144.7149010537689 0 0 0
28427 24 11 -0.0793017864624181 13.945578612264303 19.270294502410252 144.12205579701464 0 0 0
28402 24 12 0.1334427294585797 12.942452050360986 20.28767163634323 142.40045033836847 0 0 0
46380 2 12 0.09971185707146392 14.367643915864328 13.218289914931878 141.7802807517628 0 0 0
21984 2 12 0.09002876827354249 7.547205682407481 13.593821543058247 147.40044970670732 0 0 0
46361 2 12 0.3067130219129942 7.816531364402953 10.946629454387004 146.24355522030064 0 0 0
22011 2 9 -0.5267282848665988 9.06165221132977 15.07051397452525 146.97685492722263 0 0 0
21985 2 12 0.1177731001222889 7.604452577048109 14.455620860848654 145.78834382242613 0 0 0
43244 18 12 0.1316442456690787 9.91314898622188 16.679985135899898 139.07171283665303 0 0 0
43283 18 7 0.001663529812398605 8.549109631793954 13.13119824907569 139.79126872297095 0 0 0
43281 18 7 -0.1683180917388947 9.812260912041285 11.407959631403337 138.4687802093257 0 0 0
46379 2 11 -0.2030890232785399 12.468055454407516 12.624903861651234 142.97886804954067 0 0 0
38797 2 12 0.1181078778458714 13.967494143124656 11.320240214439437 137.3316099634693 0 0 0
43260 18 12 0.116322916415134 7.372779032476603 12.215277260419416 141.2713948161203 0 0 0
15283 2 9 -0.6298320582834058 11.527389642132782 18.428546635947367 147.35011909188952 0 0 0
28434 24 7 -0.1707680952930322 8.106378111755705 19.663260624231054 142.67815033796882 0 0 0
46369 2 12 0.1264185400734704 14.158128795314376 15.19394467812465 143.01579899295868 0 0 0
47550 2 12 0.3412018865153357 11.263983094699988 17.501755438988894 147.1492438102299 0 0 0
43252 18 12 0.1555792882677189 9.446059075795636 14.52677756811668 141.96742100908455 0 0 0
46383 2 11 0.008295268826725181 12.093460003830266 11.849554363974942 144.24765429516046 0 0 0
46374 2 12 0.1266899718876832 12.167357021634237 13.700565334293762 143.039977535174 0 0 0
28438 24 7 -0.171213586207413 8.69223209884634 17.554273592620973 143.66803986758032 0 0 0
28428 24 11 0.06531702086765011 12.721957076113247 19.76774580593148 143.38018418136684 0 0 0
15261 2 12 0.1262093247113877 13.672524632715415 18.587920501365126 147.09938674029885 0 0 0
43267 18 7 -0.1494990098102837 8.76044472361151 17.386778837796584 137.44700865378337 0 0 0
21982 2 12 0.1157337082282517 10.432038812953286 13.816445746747345 144.8498895192841 0 0 0
43282 18 7 -0.1234896336224301 9.535804715899964 12.737015711896802 138.78115224170537 0 0 0
43253 18 12 0.120516858282918 10.48398824930927 14.803236296406983 140.56318380282264 0 0 0
46363 2 13 -0.2157871224306479 10.599770724134858 11.76219608984729 144.32793170627414 0 0 0
46384 2 11 -0.2125797243965717 13.992711398277791 12.665017816220052 142.6788206870223 0 0 0
28411 24 12 0.1374532736741642 8.339889308402118 20.489476263837926 142.2421392703171 0 0 0
46382 2 11 -0.2078935267722575 14.365126466015457 12.593462428696718 145.30263638956308 0 0 0
28439 24 7 0.2571486834999115 9.091843725532685 18.734608777280055 143.0493384612933 0 0 0
46373 2 12 0.1546430319180279 12.551649018523642 13.710283486454642 145.66003077098497 0 0 0
28430 24 9 -0.5371291509905181 10.422948728164966 18.932489133877933 142.70456974718846 0 0 0
46377 2 11 -0.2043124278117028 12.809606171467792 12.62594491962556 145.47334692841633 0 0 0
22009 2 11 0.1147472119576298 8.888769389997778 12.701511584308095 145.98178848193118 0 0 0
21983 2 12 0.119461285877802 9.522384084353762 12.243882057941756 146.6839735859632 0 0 0
22015 2 7 -0.1356245220692154 8.1946873989461 17.326658189577795 147.40673973886265 0 0 0
28403 24 12 0.1284969063670166 10.842035003545451 20.238651041976794 144.357575064251 0 0 0
28404 24 12 0.1277110308446106 11.360416199011897 18.575062326214077 144.60902830627947 0 0 0
21992 2 12 0.1587307032378577 8.547462771077235 17.724877997746134 146.49143640772706 0 0 0
46376 2 12 0.1382641689525623 12.55760974962651 12.080037052792159 146.3534403454856 0 0 0
43280 18 11 0.03750641767800791 8.3271223233468 14.62927722609168 140.0746228313973 0 0 0
22007 2 9 -0.6507274676315719 7.795212053938805 11.804624199321536 145.66464002153947 0 0 0
43269 18 7 -0.001838102083472697 8.145140759163258 15.480088959592406 138.8068061548507 0 0 0
28429 24 11 -0.02208882856477718 11.269388636410763 19.348338151673655 143.8206956169782 0 0 0
43284 18 7 -0.1223610518311521 8.044225427843736 12.027942367349043 140.5550336496987 0 0 0
43254 18 12 0.1451080002564572 9.45937812466052 16.16424980834579 141.24632538600977 0 0 0
43268 18 7 -0.1166679440574238 9.061225391789764 16.452113649346188 138.50166068338368 0 0 0
22010 2 11 -0.04556227735486033 8.1878071557312 13.960380215160452 146.59985348504574 0 0 0
28426 24 9 -0.4992083935443646 13.337033573159053 20.50585672321324 144.4451005890241 0 0 0
43278 18 11 -0.3445844748780136 9.537032121788267 15.092299464789411 141.00552807961375 0 0 0
28400 24 12 0.1189934825958844 13.878997867091469 18.425576913592604 144.80754974005458 0 0 0
21981 2 12 0.1540360734037335 9.12109033689627 13.108547255254429 143.80336517887926 0 0 0
46381 2 12 0.1280456504883759 11.992250900964843 12.249586709936661 142.10760769816957 0 0 0
46386 2 12 0.1045136172474727 14.167856594716838 11.570658092588314 142.43601893383348 0 0 0
43243 18 12 0.1661712342874328 9.408768333366863 18.168972399058358 137.28360741851773 0 0 0
15268 2 12 0.1255056426249232 8.901701846726088 10.81907186377362 143.5744199358643 0 0 0
43258 18 12 0.1294479844328683 10.429987160086952 11.191583054074922 137.68007705095053 0 0 0
46385 2 12 0.1020520595066547 14.659905582557467 11.541261272890663 145.39144902441714 0 0 0
34561 23 7 -0.004610414167138835 4.571462461383847 13.12273314635796 150.36129591596242 0 0 0
34562 23 7 -0.1298370965282628 3.56662357027107 13.864807547680014 151.0587152609425 0 0 0
8443 1 2 -0.15 1.06800798282902 13.749533865155326 155.57882410270508 1 0 -1
117 1 5 0.8 2.0826084465753736 12.660965016757011 155.52662533023008 1 0 -1
7291 1 3 -0.5416666666666514 3.2679844971952905 12.996817518868557 156.59489225695003 1 0 -1
8467 1 2 -0.15 1.5542532568773104 18.582470936575646 154.97190685624997 1 0 -1
129 1 5 0.8 2.4912637101159687 17.593469762335125 155.57274309592012 1 0 -1
7315 1 3 -0.5416666666666514 3.4013845370291063 18.31718282792544 156.69567641263293 1 0 -1
7313 1 3 -0.5416666666666514 1.6420470233312945 16.299674524145853 156.32078142402406 1 0 -1
7314 1 3 -0.5416666666666514 6.5079163835870935 16.37042364362202 156.1848607595633 1 0 -1
8465 1 2 -0.15 3.30655806983674 17.086821051985538 154.43445208215792 1 0 -1
34523 23 12 0.1044527124873989 6.2259015543950715 14.045469797310945 152.62270816035095 0 0 0
34558 23 11 0.04040130132306213 5.3312881649864865 11.976601014348406 151.009768181566 0 0 0
4017 1 3 -0.5416666666666514 4.40394592981957 15.288629644079315 157.4062716763607 1 0 -1
34538 23 12 0.1248394210462098 3.3454904612578535 13.57836694573028 151.94829920777934 0 0 0
1075 1 6 1.08 1.0310934350340195 15.761418152281207 157.74500298065965 1 0 -1
4137 1 3 -0.5416666666666514 4.39481538966005 20.72049542636674 157.39672994957306 1 0 -1
21986 2 12 0.1057783748957075 5.723524197101985 17.722026980285644 152.23256535958632 0 0 0
1076 1 6 1.08 5.904468758484533 15.873729427143612 157.60268162186466 1 0 -1
34547 23 7 0.006190729908884177 6.790309405098231 12.423611628592635 151.40076313788074 0 0 0
34563 23 7 -0.1767906726052612 2.9310876235949634 15.01053089627576 150.43679844091736 0 0 0
34560 23 7 -0.1309569967006183 4.919268762083726 13.608504415221397 149.0544558493825 0 0 0
22013 2 11 -0.3462160600958323 4.819682960863994 18.82098727447033 149.94791036080397 0 0 0
34535 23 12 0.1084280590725179 4.551583976191285 12.170048182805083 153.1249654717819 0 0 0
22014 2 11 0.03433884757481863 6.304705860952846 18.897549843925546 150.45006166597304 0 0 0
21988 2 12 0.1042152678383452 5.947001105687178 19.37125662557088 152.59807676642586 0 0 0
7289 1 3 -0.5416666666666514 1.443842784895872 11.32250467276335 156.2465414722031 1 0 -1
8444 1 2 -0.15 6.34102292683315 13.386067441914049 155.0389123393453 1 0 -1
34539 23 12 0.1455957863560163 2.2925389496818003 15.64559153716458 151.02276260922397 0 0 0
21991 2 12 0.1732023936762214 4.153946213462949 19.281222429650335 150.63977923021133 0 0 0
34564 23 7 0.2530775898905619 3.2945751788671345 15.381942303833622 149.18890188619764 0 0 0
1133 1 6 1.08 3.400259441915813 19.476860288394754 157.86721783230448 1 0 -1
8441 1 2 -0.15 2.788245780283322 12.673545968275361 154.21551282885147 1 0 -1
22012 2 11 -0.3468098060894416 6.340202028372833 18.624970312716275 151.97273371982587 0 0 0
8468 1 2 -0.15 6.35032366233186 18.466388355265156 154.7887471526388 1 0 -1
21990 2 12 0.1327469585045913 4.432625738379021 17.857314180403392 149.6386502155963 0 0 0
7290 1 3 -0.5416666666666514 6.4909028434407885 11.127491299819573 156.21451888054636 1 0 -1
34548 23 7 -0.1316229878998496 6.998950778765656 13.543044937849126 152.28334600777822 0 0 0
26400 2 12 0.1232778384439664 2.109675255222833 20.60078027141608 150.09351924877282 0 0 0
34537 23 12 0.1114652699903045 5.73165262568852 13.258791796163024 148.594306894284 0 0 0
34554 23 11 -0.01998930559449502 1.678369240418578 16.24193553268634 147.79268880751627 0 0 0
34557 23 11 -0.3524865925200711 4.675891360208336 11.343115538666948 152.32327481748166 0 0 0
34533 23 12 0.09481692567214738 3.707280720794889 10.960469134343159 152.09694264149599 0 0 0
22017 2 7 0.007127441773015009 7.061803776368183 17.873353485853553 149.57331596666285 0 0 0
1073 1 6 1.08 3.5067766506274327 13.990119629373336 157.92419527385155 1 0 -1
22003 2 7 -0.005160879611388158 6.97576493162365 20.33405464178215 150.3044203057173 0 0 0
21987 2 12 0.101431413009515 7.322382826544839 18.39985486903254 152.36939240507 0 0 0
130 1 5 0.8 7.358266215017121 17.58666253264432 155.44239058629213 1 0 -1
1015 1 6 1.08 0.9865579785292141 10.651801955638257 157.70558391904905 1 0 -1
34559 23 7 -0.1661332341417026 4.301736000397529 14.722843217364746 148.47812031229702 0 0 0
21994 2 12 0.1185893620096468 7.24797148521689 16.270190044729542 150.90406558168104 0 0 0
53403 2 12 0.1355670397410521 2.388952863724341 11.90650821567112 148.29572871241353 0 0 0
118 1 5 0.8 7.349635465459972 12.402562728797756 155.52113357394055 1 0 -1
26398 2 12 0.09602203693847405 0.794452002931902 20.668707439045633 152.2861647031241 1 0 0
21989 2 12 0.1068692547777231 4.677278964941598 19.428790468166103 149.03867681651167 0 0 0
26423 2 11 -0.3477981369724792 1.1703632211162585 21.012547093018753 149.64844279480772 0 0 0
21730 2 12 0.1308097694563375 0.3261625843313834 16.724913346655647 150.9797928155619 0 0 0
34529 23 12 0.1265018349400437 0.7662060864060357 15.856098790730732 148.26122568308298 0 0 0
53377 2 12 0.1052948382029972 0.5534777229199828 10.77274291898714 149.61347093338247 0 0 0
53400 2 12 0.1398577031156946 0.40807991494554624 13.081387201711982 148.9007974975389 0 0 0
26401 2 12 0.1075226481770809 0.6001633080766381 20.199073636247682 149.35183588544675 0 0 0
21727 2 12 0.0864641850485342 0.8746610396959447 15.59956480504669 153.2952408010161 0 0 0
53405 2 11 -0.2082971509776228 0.3566467317536252 12.391001126318889 148.14796039431815 0 0 0
34530 23 12 0.1183894058941087 5.660320674461841 10.995799762128453 149.12555824749705 0 0 0
34555 23 9 -0.550546301871531 2.748421513565248 16.5290917890023 148.7165803969312 0 0 0
21993 2 12 0.1253048430623375 7.115058883290306 19.074132739552294 147.81975635456482 0 0 0
34556 23 11 -0.3536087334469729 5.211404531162636 10.750253432399516 150.02221436783282 0 0 0
4019 1 3 -0.5416666666666514 1.9688390392364687 14.47596168686216 158.20707656478277 1 0 -1
4140 1 3 -0.5416666666666514 6.799037752764323 20.070485908212316 157.82245226207354 1 0 -1
4139 1 3 -0.5416666666666514 1.9116971753575136 19.968184572811516 158.20938254048167 1 0 -1
[truncated: 18,401,595 more chars]
