# Supplementary material for: Effect of inorganic material surface chemistry on structures and fracture behaviours of epoxy resin
Source: Nat Commun. 2024 Mar 8;15:1898. doi: 10.1038/s41467-024-46138-6 (PMC10923874; doi:10.1038/s41467-024-46138-6)
Supplement: Supplementary file 5 — Supplementary Data 2 [file 41467_2024_46138_MOESM5_ESM.zip › DGEBA_PACM_Interface_cured/AtomicCoordinates DGEBA_PACM_SiO2_OH1.4.data]

LAMMPS data file via write_data, version 23 Jun 2022, timestep = 5000000

65016 atoms
13 atom types
70128 bonds
15 bond types
132192 angles
13 angle types
203988 dihedrals
13 dihedral types
8640 impropers
1 improper types

0 58.9 xlo xhi
0 63.6 ylo yhi
0 196.18917807433505 zlo zhi

Masses

1 1.008
2 1.008
3 15.999
4 15.999
5 28.085
6 28.085
7 12.011
8 12.011
9 15.9994
10 1.008
11 12.011
12 1.008
13 14.0067

Pair Coeffs # lj/cut/coul/long/omp

1 0.0459783 0.400014
2 0.0219896 2.35197
3 0.152028 3.15378
4 0.152028 3.15378
5 0.599717 3.91995
6 0.599717 3.91995
7 0.0951 3.47299
8 0.0951 3.47299
9 0.0957 3.03315
10 0.0152 2.84642
11 0.0951 3.47299
12 0.0152 2.84642
13 0.0774 3.26256

Bond Coeffs # harmonic/omp

1 0 0.975
2 0 1.489
3 303.996 1.682
4 301.997 1.698
5 324.996 1.68
6 525 1.39
7 350 1.53
8 350 1.35
9 350 1.42
10 350 1.022
11 350 1.462
12 350 1.46
13 350 0.98
14 350 1.09
15 350 1.02

Angle Coeffs # harmonic/omp

1 33.984 122.5
2 29.9859 119
3 43.9792 118
4 29.9859 117
5 29.9859 121.5
6 31.9849 126
7 29.9859 117
8 33.984 150.5
9 33.984 150
10 50 109.471
11 50 106.7
12 50 104.51
13 50 120

Dihedral Coeffs # charmm/omp

1 0.2998 3 0 0
2 0.3499 3 0 0
3 0.2 3 0 0
4 0.18 5 0 0
5 0.18 5 0 0
6 0.18 5 0 0
7 0.18 5 0 0
8 0.0833333 6 -180 0
9 3.125 2 -180 0
10 0.333333 3 0 0
11 0.111111 3 0 0
12 0.5 2 -180 0
13 0.111111 3 0 0

Improper Coeffs # umbrella/omp

1 20 0

Atoms # full

4931 1 3 -0.5416666666666514 2.3236632672445285 3.4745288020939586 1.4491784544876287 0 0 0
1529 1 6 1.05199999999993 1.3431253092609046 2.368537556399428 2.061046972506784 0 0 0
7781 1 3 -0.5416666666666514 2.075013661324074 4.623601808730497 4.5557300971978965 0 0 0
4815 1 3 -0.5416666666666514 1.9473758629208935 1.9102780410956834 3.4677282474333477 0 0 0
1531 1 6 1.05199999999993 3.864290123227668 4.012486627874934 1.7632933733372749 0 0 0
7759 1 3 -0.5416666666666514 3.6854828522011895 1.2252947854265797 5.311914923059672 0 0 0
4807 1 3 -0.5416666666666514 1.1895795231164197 1.2097808928383884 0.9722811384402734 0 0 0
4933 1 3 -0.5416666666666514 3.7578987101109913 5.32122775683721 2.733683826229736 0 0 0
363 1 6 1.08 2.8815132297242085 5.894220508462815 4.00496220607547 0 0 0
4929 1 3 -0.5416666666666514 4.833023899291416 2.875777561004741 2.433581395987549 0 0 0
6357 1 3 -0.5416666666666514 4.756384115390773 3.5372811267185367 5.814080725454435 0 0 0
2245 1 6 1.08 1.278356647314373 4.1840564862140015 5.9044523578446855 0 0 0
2243 1 6 1.08 3.743977222231944 2.383073521153367 6.402187980826872 0 0 0
2249 1 6 1.08 1.3025787192713194 2.460970651944596 10.755208757773229 0 0 0
6371 1 3 -0.5416666666666514 2.2932838558095416 3.7214135130340362 10.408396421078221 0 0 0
2251 1 6 1.08 3.8361100531374306 4.173599213671697 10.501135856610944 0 0 0
6247 1 3 -0.5416666666666514 1.2635586620731079 1.3478647266539994 9.586828297289138 0 0 0
6361 1 3 -0.5416666666666514 1.3155905144500863 5.2477663279293685 7.087015166121835 0 0 0
6365 1 3 -0.5416666666666514 4.31364302666082 4.771375683858082 9.02156231680894 0 0 0
6243 1 3 -0.5416666666666514 4.224861540002724 2.008586768919542 7.889504095191611 0 0 0
6369 1 3 -0.5416666666666514 4.81715841015575 2.9890914484322377 11.0481102301237 0 0 0
2248 1 6 1.08 5.212873700152006 5.902348841486709 8.277217433224086 0 0 0
6359 1 3 -0.5416666666666514 2.2026307770672022 2.9408936354663546 6.511157120352368 0 0 0
2250 1 6 1.08 6.301106351881352 2.3277431859804425 10.711973888667357 0 0 0
6248 1 3 -0.5416666666666514 6.065358622931934 1.0828650311328505 9.611638973401128 0 0 0
6362 1 3 -0.5416666666666514 6.284115499612242 5.29136574515119 7.2136775960553505 0 0 0
2246 1 6 1.08 6.256887937039212 4.0835331009378635 6.039135924219243 0 0 0
1530 1 6 1.05199999999993 6.263073351512256 2.3781061939118744 1.9952724830689146 0 0 0
4808 1 3 -0.5416666666666514 6.179477204539205 1.059263587656116 1.0218154035714058 0 0 0
6368 1 3 -0.5416666666666514 6.217289288837463 6.576557814675397 9.399529104365447 0 0 0
4927 1 3 -0.5416666666666514 1.5830844978053042 6.660437155101369 0.8238468251499462 0 0 0
6367 1 3 -0.5416666666666514 1.4117197375108823 6.5030686345504805 9.369624034906668 0 0 0
4928 1 3 -0.5416666666666514 6.268162556356962 6.547738597626701 0.9356952069271679 0 0 0
7783 1 3 -0.5416666666666514 3.7698968358455396 6.272427285271161 5.279232608067213 0 0 0
4925 1 3 -0.5416666666666514 4.391052523535894 4.594606655813434 0.30624714251712093 0 0 0
4935 1 3 -0.5416666666666514 1.8507422588614835 7.0808851598452405 3.583057718549864 0 0 0
6363 1 3 -0.5416666666666514 4.220076339568876 7.058184153019825 7.758882099136692 0 0 0
1590 1 6 1.05199999999993 6.26613052488052 7.737707738632602 2.042841898391028 0 0 0
1589 1 6 1.05199999999993 1.3455554643631242 7.618249457875611 2.1386515785992626 0 0 0
2309 1 6 1.08 1.442373785627245 7.660530514100807 10.570171492070116 0 0 0
2303 1 6 1.08 3.804108761538317 7.557825064099264 6.266523841528631 0 0 0
2310 1 6 1.08 6.307826131841232 7.790464607291846 10.474595329871121 0 0 0
6477 1 3 -0.5416666666666514 4.6878659906890805 8.771489383038219 5.835711937265991 0 0 0
5051 1 3 -0.5416666666666514 2.2686199711115775 8.88968159386311 1.8760489434510184 0 0 0
1591 1 6 1.05199999999993 3.819809568350994 9.387512547332193 1.9086577554052888 0 0 0
2305 1 6 1.08 1.4424951712593146 9.408791945883284 5.993657754798928 0 0 0
6491 1 3 -0.5416666666666514 2.3441063675274774 8.998052328315723 10.350819537538476 0 0 0
2311 1 6 1.08 3.8291058241077067 9.594030611474885 10.497763484985803 0 0 0
2306 1 6 1.08 6.1557475496319185 9.384663824032055 6.007356218703374 0 0 0
5049 1 3 -0.5416666666666514 4.753447918255682 8.238740236958387 2.506408819176461 0 0 0
6479 1 3 -0.5416666666666514 2.281717989862072 8.059536514586863 6.522690430980084 0 0 0
6489 1 3 -0.5416666666666514 4.817211558441431 8.365782176883009 10.976868459856442 0 0 0
2188 1 6 1.08 5.122788180295375 0.7766226542872297 8.302634682128184 0 0 0
351 1 6 1.08 2.7631262273497885 0.6255680076321567 4.042977249636698 0 0 0
4936 1 3 -0.5416666666666514 6.939974311352657 7.182180306383257 3.4786086779053704 0 0 0
4816 1 3 -0.5416666666666514 6.837291433304042 1.9506431242405702 3.4497773376441265 0 0 0
6373 1 3 -0.5416666666666514 4.076275035737891 5.404152543318686 11.589312608832172 0 0 0
7782 1 3 -0.5416666666666514 6.8013616930496426 4.711965967722845 4.648994501613676 0 0 0
7805 1 3 -0.5416666666666514 1.9836333835444564 10.050747136138844 4.618056410713054 0 0 0
5045 1 3 -0.5416666666666514 4.175265573001026 10.034025373534423 0.41614555966624966 0 0 0
7806 1 3 -0.5416666666666514 6.665868366127959 10.118487403288984 4.693065038211274 0 0 0
6485 1 3 -0.5416666666666514 4.351533370853317 10.113876039901875 8.982184089186928 0 0 0
2187 1 6 1.08 0.31124349799035245 0.8278126741726468 8.319467352741695 0 0 0
2247 1 6 1.08 0.43333298815329796 5.974644246017214 8.243557955653012 0 0 0
6492 1 3 -0.5416666666666514 7.177742832244358 9.089475403364036 10.116390789370929 0 0 0
6480 1 3 -0.5416666666666514 7.12318217628118 8.204589414653462 6.497344359583126 0 0 0
6255 1 3 -0.5416666666666514 1.679427094911895 1.8608356043419907 12.21045646430904 0 0 0
6375 1 3 -0.5416666666666514 1.7558317480896939 6.791475865047825 11.915737826793471 0 0 0
5052 1 3 -0.5416666666666514 7.292515325511343 8.888973985422078 1.5123265721605148 0 0 0
6376 1 3 -0.5416666666666514 6.828210326725384 7.0603143366668855 11.798923114489014 0 0 0
6360 1 3 -0.5416666666666514 7.226702054751228 2.874994772106745 6.542560331508001 0 0 0
6253 1 3 -0.5416666666666514 3.568472273226166 0.1362206862942631 11.357987544087084 0 0 0
4932 1 3 -0.5416666666666514 7.254513496210037 3.495530486898308 1.3358216202031816 0 0 0
6242 1 3 -0.5416666666666514 6.116388065001271 0.11999784271843521 7.2021979374972425 0 0 0
6372 1 3 -0.5416666666666514 7.274852844194775 3.520515630698325 10.09559000383278 0 0 0
6482 1 3 -0.5416666666666514 6.134600393450783 10.534879316697685 7.156752045774263 0 0 0
6256 1 3 -0.5416666666666514 7.117563300843327 1.890813052234383 12.075709422919369 0 0 0
5053 1 3 -0.5416666666666514 3.886784987838316 10.446549176835262 3.021494337662698 0 0 0
6481 1 3 -0.5416666666666514 1.4728342641724774 10.598477131456752 7.1551435613253975 0 0 0
6267 1 3 -0.5416666666666514 11.256113676147564 0.9848036753330347 9.37578883539938 0 0 0
5073 1 3 -0.5416666666666514 13.722462319930125 10.59335089925941 2.889062680776785 0 0 0
8649 1 1 0.32 10.654401010541227 4.3177323318484095 12.158667691802968 0 0 0
5054 1 3 -0.5416666666666514 8.605334786860023 10.56299389000596 2.8923304691343903 0 0 0
6486 1 3 -0.5416666666666514 9.429476988072825 10.087522686386952 8.91433381243918 0 0 0
6254 1 3 -0.5416666666666514 8.787072951304141 0.14179098857264377 11.370135330757055 0 0 0
1539 1 6 1.05199999999993 11.312703126890472 2.4900083143585494 1.9579885550163612 0 0 0
4835 1 3 -0.5416666666666514 11.592755159834773 1.8120721211930686 3.3554640017445756 0 0 0
2259 1 6 1.08 11.325691689658369 2.268943851213866 10.364514999492188 0 0 0
6275 1 3 -0.5416666666666514 11.677185063043021 1.5597065062433575 11.864318142434922 0 0 0
352 1 6 1.08 7.7159844773026975 0.7033170610613927 4.063472933035921 0 0 0
365 1 6 1.08 12.592034642602163 6.009447731855093 4.0821032856031305 0 0 0
1599 1 6 1.05199999999993 11.397775542380044 7.737735414791001 1.9052967203370792 0 0 0
6509 1 3 -0.5416666666666514 14.691777542385688 8.246255603238406 10.924372492888923 0 0 0
4953 1 3 -0.5416666666666514 13.71121009789165 5.444973936641517 3.0620038360889787 0 0 0
6511 1 3 -0.5416666666666514 12.271488164553745 8.870881851037401 9.795074298541385 0 0 0
2253 1 6 1.08 13.837581889935567 2.420379410802083 6.213803348237922 0 0 0
4833 1 3 -0.5416666666666514 13.657081977424708 0.04165122153469261 2.8654709465078505 0 0 0
4945 1 3 -0.5416666666666514 14.236032628817274 4.9233201224704715 0.394557752648043 0 0 0
6385 1 3 -0.5416666666666514 14.308951819763243 4.724830165627994 8.921804391157378 0 0 0
5050 1 3 -0.5416666666666514 9.855743286113382 8.129400490841146 2.202118301574427 0 0 0
5065 1 3 -0.5416666666666514 14.280481824682223 10.28072715244893 0.38991742688479125 0 0 0
2312 1 6 1.08 8.721313137206222 9.601399708076201 10.350200159379952 0 0 0
6505 1 3 -0.5416666666666514 14.248531464522992 10.068724590081137 8.963722541348398 0 0 0
7809 1 3 -0.5416666666666514 11.601678309515348 9.947403565477064 4.592233767187245 0 0 0
5071 1 3 -0.5416666666666514 12.362797535034254 8.911337380617969 1.484423519739298 0 0 0
2252 1 6 1.08 8.83965345620437 4.045952488835137 10.259421574567993 0 0 0
2257 1 6 1.08 10.129753431939694 5.918959189822537 8.26990769409842 0 0 0
7763 1 3 -0.5416666666666514 13.602024612110366 1.193167635986477 5.1576564824182505 0 0 0
6263 1 3 -0.5416666666666514 14.518208331733305 1.8511696068854973 7.575151499533204 0 0 0
6381 1 3 -0.5416666666666514 11.272484675102382 5.304016245059929 7.337480399655758 0 0 0
353 1 6 1.08 12.579710459083932 0.6402934540052888 3.9361857607955284 0 0 0
4827 1 3 -0.5416666666666514 11.4056322247953 1.40475147270571 0.7808405579040516 0 0 0
6370 1 3 -0.5416666666666514 9.958145845488191 2.989908962201662 10.810253086065096 0 0 0
6358 1 3 -0.5416666666666514 9.886441349040744 3.447792564336551 5.8853562687658565 0 0 0
6478 1 3 -0.5416666666666514 9.496303593209602 9.059259158041547 5.868961582556724 0 0 0
2244 1 6 1.08 8.735812325970482 2.3723673151539835 6.2946378753724535 0 0 0
6379 1 3 -0.5416666666666514 12.312043323656079 2.895370864520126 6.654389685146546 0 0 0
5046 1 3 -0.5416666666666514 9.12882044258101 10.134225894193962 0.3324429415412917 0 0 0
6499 1 3 -0.5416666666666514 12.06127461985586 8.342875970412647 6.693252331666541 0 0 0
1601 1 6 1.05199999999993 13.87397351539886 9.487807534704533 1.7151577965092377 0 0 0
6366 1 3 -0.5416666666666514 9.252560061825061 4.650979513766064 8.809053590323746 0 0 0
2261 1 6 1.08 13.810860840770486 3.9964699241758246 10.323738367839645 0 0 0
2304 1 6 1.08 8.629180654236674 7.769555492758212 6.2482550732172735 0 0 0
6393 1 3 -0.5416666666666514 13.583180168850728 5.161157316448452 11.448503241753697 0 0 0
2319 1 6 1.08 11.24837091603755 7.725504670219715 10.381028091835056 0 0 0
1541 1 6 1.05199999999993 13.749369934061473 4.3268531216115695 1.9199124152469107 0 0 0
1532 1 6 1.05199999999993 8.70247220611857 4.157485873459021 1.6736123191729173 0 0 0
1592 1 6 1.05199999999993 8.780398893597694 9.359900537449187 1.7706276620856896 0 0 0
6490 1 3 -0.5416666666666514 9.757094733736988 8.376035471523917 10.70653143671175 0 0 0
6383 1 3 -0.5416666666666514 14.057411552078108 7.033704828826502 7.861706398338378 0 0 0
2313 1 6 1.08 13.533532805878654 7.658118252272953 6.410709713867767 0 0 0
2197 1 6 1.08 10.174157793712922 0.41627324420122336 8.287128316958634 0 0 0
4930 1 3 -0.5416666666666514 9.755379296334493 2.9873256041283462 2.159626779023812 0 0 0
6374 1 3 -0.5416666666666514 8.73789953194402 5.352930448446233 11.338098142495392 0 0 0
2321 1 6 1.08 13.682859259755901 9.44202147616709 10.316695685618251 0 0 0
7787 1 3 -0.5416666666666514 13.567179917945214 6.533346978462111 5.288178783714107 0 0 0
6364 1 3 -0.5416666666666514 9.190554121149985 7.107886966561869 7.693581829243807 0 0 0
4926 1 3 -0.5416666666666514 9.124924849889439 4.837217112236043 0.23478120027180624 0 0 0
4955 1 3 -0.5416666666666514 11.752278533578302 7.195873001682117 3.3960142436593412 0 0 0
364 1 6 1.08 7.73671476626905 5.877646374680347 4.036154593649936 0 0 0
7785 1 3 -0.5416666666666514 11.678218498395756 4.784970601846952 4.821661151011005 0 0 0
4934 1 3 -0.5416666666666514 8.694525301139624 5.193446441946243 2.912381672009848 0 0 0
7784 1 3 -0.5416666666666514 8.676842469800393 6.519207055462802 5.239413998259061 0 0 0
6391 1 3 -0.5416666666666514 12.378047311283039 3.402756051997073 9.853014329161406 0 0 0
7760 1 3 -0.5416666666666514 8.715622635931597 1.1967371025815214 5.179350980215741 0 0 0
2315 1 6 1.08 11.045619724317119 9.533061170355674 6.062019768146865 0 0 0
4951 1 3 -0.5416666666666514 12.301535257530443 3.5968492455926206 1.6019064888399435 0 0 0
2255 1 6 1.08 11.30060723546092 4.127357343799878 6.260923755457982 0 0 0
6244 1 3 -0.5416666666666514 9.237564388519786 1.6549285844075794 7.7037094727014335 0 0 0
4947 1 3 -0.5416666666666514 11.17191530919474 6.564253255124013 0.7431704063594147 0 0 0
6387 1 3 -0.5416666666666514 11.102771854103224 6.443559437593134 9.361789629400953 0 0 0
6395 1 3 -0.5416666666666514 11.770663830716368 7.13901274460659 11.807965896014807 0 0 0
6377 1 3 -0.5416666666666514 14.694007843037685 3.6640464640270234 5.733989127908359 0 0 0
6497 1 3 -0.5416666666666514 14.572841630164648 8.81463430088751 5.883021692942698 0 0 0
4814 1 3 -0.5416666666666514 8.737363067245271 0.09669103030301356 2.9234647740350557 0 0 0
6513 1 3 -0.5416666666666514 13.396698959888358 10.57598030096036 11.431791507190457 0 0 0
44560 2 12 0.1101377428081103 3.965819011663982 6.146752022373478 15.917594959521685 0 0 0
44567 2 12 0.1240690853928923 3.7197067873401335 5.178043663211039 21.662774694757683 0 0 0
44569 2 12 0.09237424716624695 2.9410483779295564 3.8870148512084 19.183814092802912 0 0 0
44570 2 11 -0.231539644654283 3.5830993188434466 4.256868554038393 21.17463974588646 0 0 0
44576 2 11 -0.06264712967690973 3.533172609928788 4.57617637340213 19.66239652454765 0 0 0
44577 2 11 -0.1997927750892425 4.787953221963763 4.842061551756435 17.390565567463668 0 0 0
44580 2 11 -0.2096285438947258 2.8488100188352403 5.939825542560205 19.271977190186796 0 0 0
44581 2 11 0.04266065152906488 4.126601363415646 6.207442379697592 17.010079270490277 0 0 0
44582 2 11 -0.2124654212963199 4.919254016884531 4.523061166803143 18.928094463830234 0 0 0
44583 2 12 0.09346112558997563 1.8137804718497448 6.100949811771298 19.751062320215354 0 0 0
46597 2 12 0.1260723276322372 1.8829781719174228 2.911871939613021 16.99441221309135 0 0 0
46598 2 11 0.03331153232977135 0.9233075844442529 1.1233069638391973 16.72767766600156 0 0 0
44573 2 12 0.112883572809784 3.390824212626612 6.767046136675713 19.856708702349742 0 0 0
44575 2 11 -0.220818109304886 2.773170026549062 6.3092676606128135 17.717778340019567 0 0 0
44571 2 12 0.1202787909503482 2.3508140670024775 7.291386302441475 17.421512008175362 0 0 0
8069 1 4 -0.54 2.4527719237815973 5.268739154101253 13.869656243424982 0 0 0
8071 1 4 -0.54 3.9056212894467763 7.307786864205878 13.564190813809835 0 0 0
44574 2 12 0.09738387089202198 2.115730941024114 5.598611452322754 17.237755648897107 0 0 0
46601 2 11 -0.217956183178681 1.144467547678294 2.5659826975197477 16.252179167375914 0 0 0
8647 1 1 0.32 4.478784717493224 7.9424202314898125 13.09584465692397 0 0 0
44579 2 12 0.1520110482443127 4.309888436903672 3.9706277781902655 16.890253532017766 0 0 0
44596 2 11 -0.06274556769668087 4.619116434512473 3.2084623769791105 21.723694745783906 0 0 0
44568 2 12 0.116026770066236 2.62211997193027 3.9541132361748943 21.58570547866678 0 0 0
2667 1 6 1.08 3.1168801171269527 6.099218325844584 12.661794572340671 0 0 0
44584 2 12 0.0979258714927541 5.438010650652581 3.5878554442484916 19.115380370990234 0 0 0
44566 2 12 0.1181968006823578 5.601399996600894 3.613671436625272 21.427168383645487 0 0 0
44561 2 13 -0.3763281121211764 4.918838592007365 7.451242391053046 17.274829056441863 0 0 0
44558 2 12 0.2519185935107183 5.104218361902912 7.467830005981585 18.308013275103043 0 0 0
44591 2 12 0.1032698826520249 4.377460773599624 1.6583410334040747 20.173184580228632 0 0 0
44593 2 11 -0.2077889709432252 4.444752334100434 1.7427761540351054 21.26321622696089 0 0 0
46594 2 12 0.1066772940956676 1.150947140418532 1.5829459786715172 18.901580655420016 0 0 0
22881 2 9 -0.5344328883178254 5.413784585264795 8.984007243121033 22.846808786455178 0 0 0
22890 2 7 0.2617524075809696 4.074352093806615 9.027794278310893 23.023246280308197 0 0 0
44578 2 12 0.123865697314378 5.6495599890810935 5.312244873354791 19.21612882193054 0 0 0
22887 2 7 -0.002889321381959783 1.2299760281635863 9.17601793875921 23.268133210838133 0 0 0
8047 1 4 -0.54 3.768086379400942 0.8711895840612188 13.852973954147737 0 0 0
46572 2 12 0.2524204887649943 2.9822619877790815 0.8822208099412213 16.720687192423423 0 0 0
46596 2 12 0.1333008314112604 1.5299817699592115 2.544110828323422 15.280438034137418 0 0 0
44597 2 11 -0.2074131666361912 4.679167236754259 3.265330647191941 23.326560633704208 0 0 0
2655 1 6 1.08 2.644870875877183 0.6344731980527596 12.658813697373958 0 0 0
40098 2 12 0.1516474533690038 6.189837994621602 2.2423548381938736 15.397291498587458 0 0 0
46574 2 13 -0.3524025382432467 2.195261032289077 0.42861399172575976 16.426450279878072 0 0 0
22854 2 12 0.1206299692793803 5.188079545548839 7.166005685224591 21.649941947649104 0 0 0
40124 2 7 0.2422944052779159 6.53892387991405 0.5843949042935319 16.711013018547657 0 0 0
44572 2 12 0.1380155123276774 5.856533018842126 4.7247066407173826 16.97042326778481 0 0 0
44590 2 12 0.1129575009560707 3.503420767926266 1.3645705940591148 21.651968310544927 0 0 0
22889 2 7 -0.1594960793680775 3.320802789274017 9.890189388008977 22.149463179913514 0 0 0
22885 2 7 -0.1678836667490565 3.4175068087210856 8.243782587071914 23.977843718385554 0 0 0
44592 2 11 -0.2222854501351555 5.520684820752938 0.8328335854562404 21.868456803338436 0 0 0
44589 2 11 0.05805035003135529 5.436362778591564 0.8707345664890468 23.40058877922066 0 0 0
22855 2 12 0.125849046605768 5.622507491541569 8.584748578360573 20.783477306219673 0 0 0
8645 1 1 0.32 1.6837513308298084 4.750321596028346 13.568865432978232 0 0 0
44595 2 12 0.1173071944212814 5.017428032069117 4.306922167070029 23.638886384133148 0 0 0
8623 1 1 0.32 3.616862975709462 0.40284139217197346 14.6946409248986 0 0 0
40100 2 12 0.1765057579765485 6.219116819985655 7.495431737510092 15.44929665420694 0 0 0
40126 2 11 -0.08406835883651607 6.217614821110049 7.621691223471625 16.574427928349923 0 0 0
22880 2 11 -0.01305835158273797 5.7441452758965506 8.073400617877432 21.772022778205912 0 0 0
8646 1 1 0.32 6.232458602588892 5.329702927291537 13.918320377751735 0 0 0
40123 2 7 -0.1739410721748024 6.778426170455228 1.8307361859352103 16.102420713553713 0 0 0
22888 2 7 -0.1329237748368784 1.922740319021807 9.926027362673867 22.255705455992786 0 0 0
8094 1 4 -0.54 6.844699522464427 10.087337576863376 13.373824490462365 0 0 0
44588 2 12 0.1473977092071704 6.515057725230924 0.9586943471375661 21.548542942890833 0 0 0
8070 1 4 -0.54 6.874468246035806 4.90917432217866 13.31698625835433 0 0 0
46607 2 11 -0.2288158366232613 0.34363221062888666 1.2130889979381276 18.20240926968886 0 0 0
44594 2 12 0.117235519273945 3.6702987917061822 3.1184548948324884 23.7647494183806 0 0 0
22886 2 7 -0.1167918213735219 2.038814610341824 8.38777657281415 24.109944840355272 0 0 0
8093 1 4 -0.54 2.041103130800182 9.908470441245775 13.45306501844554 0 0 0
44585 2 12 0.1492187438753565 6.7604932222005845 2.647884091233916 23.596813521800918 0 0 0
44564 2 12 0.09946964739219105 4.467952420565852 0.5236243339020956 23.73949924192928 0 0 0
40118 2 9 -0.538210080599384 5.299414225367465 0.06930241257379068 16.417093990273926 0 0 0
44598 2 11 -0.2192061240863775 5.758165919950109 2.310720272682968 23.863224250416696 0 0 0
8670 1 1 0.32 6.668864073592015 10.311053595160333 14.306376945232046 0 0 0
8669 1 1 0.32 1.5143251259132384 10.116900288338487 14.24659140001818 0 0 0
46573 2 12 0.108413616912818 0.21870674129884207 0.7013030479344733 16.01839406076333 0 0 0
46595 2 12 0.1319056414160176 0.12326268946124745 0.17521358377110746 18.55302302211295 0 0 0
44559 2 12 0.2461009493232466 5.455208723783003 10.135235579885382 15.945254000809916 0 0 0
40101 2 12 0.1034982870788567 6.724901510878304 9.300323948695087 17.94069696885022 0 0 0
40127 2 11 0.05997393607098258 6.815463916947498 9.023283553351407 16.85567889851854 0 0 0
40099 2 12 0.1362227042200387 6.966350418124173 6.8952092386848145 16.889197747247046 0 0 0
46575 2 12 0.09677382686407869 0.0710047163708729 4.138889837363835 18.398270003185704 0 0 0
22848 2 12 0.1122006188735567 0.16905225685968375 7.439861386529602 21.701354164067048 0 0 0
22865 2 12 0.1367609016909307 3.795764144704772 10.391965863696221 21.376094268228478 0 0 0
40125 2 9 -0.5284583987326604 6.421935839779466 10.063440944329185 15.959847031211357 0 0 0
22879 2 11 0.121945746142134 7.2647877585815355 7.686340599613543 22.04288549695643 0 0 0
46600 2 12 0.1399079675499154 0.19373744098936888 4.53893046545675 16.089122092113048 1 0 0
46536 2 12 0.113640213000936 11.754655769544721 3.7900320702183836 24.465453769368395 0 0 0
40119 2 7 -0.1911803912411983 7.48872480384966 0.07756553709250309 17.59843072198651 0 0 0
40102 2 12 0.1367230176015483 8.762696458273615 9.92781985104494 16.504229408616087 0 0 0
46528 2 12 0.08802954906437213 13.54771509150663 0.29309788389159114 22.85614989025644 0 0 0
50556 2 11 -0.2464900446178768 14.52273180718597 10.405189322295888 23.381840846700207 0 0 0
8624 1 1 0.32 9.728156425735111 1.6853248059023205 12.936322966371556 0 0 0
50561 2 11 -0.2199575097103376 10.976851318190386 10.499290375433196 21.715742594659844 0 0 0
50557 2 12 0.1140266227293436 10.865489847753805 9.865271682388395 20.86096085371585 0 0 0
57529 2 12 0.09970715303759989 14.17361385900811 4.601579941039107 19.605863360354878 0 0 0
50562 2 11 -0.06030184816725327 12.970923794622387 10.336883823479782 23.298451846562944 0 0 0
46542 2 12 0.1092662244180131 11.35438998827715 1.1745057597748099 22.014808269253713 0 0 0
8651 1 1 0.32 13.945978927010074 6.695591128541354 13.763919129968595 0 0 0
46541 2 12 0.1046417166260379 10.30616407796534 1.6040308257343174 24.25769029642963 0 0 0
2657 1 6 1.08 12.738339535644975 0.4878218378937159 12.653434551058876 0 0 0
50547 2 13 -0.2234040755625751 8.825820004378789 9.586296624443827 22.723011604192667 0 0 0
57530 2 12 0.0955347358506253 14.213194960695466 5.150229906719331 21.96652369837138 0 0 0
22852 2 12 0.1410824597408276 7.825422853101736 9.30325362877485 20.69062935931031 0 0 0
8048 1 4 -0.54 9.229209712746016 1.1610890205083955 13.589662149046314 0 0 0
46548 2 11 -0.2062344397894958 11.406655609250056 1.2782839664002414 24.215656330491708 0 0 0
40128 2 11 -0.01216139508260103 8.396537992359743 8.927471665695162 16.60632014107022 0 0 0
46551 2 12 0.09937695877269463 11.453484622956381 0.18028678737442505 24.26116976879518 0 0 0
8673 1 1 0.32 11.9357523291043 9.040238794105015 13.57218921080227 0 0 0
57539 2 12 0.09657057741306228 14.40347032576587 6.331748008076153 20.037912423045434 0 0 0
50567 2 11 0.02358542164373544 10.291569016082423 9.833491307984616 22.860968313517677 0 0 0
8097 1 4 -0.54 11.499908674531424 9.903568915415232 13.44838963143501 0 0 0
8627 1 1 0.32 14.355038425742428 1.7803351236825047 13.197631251197373 0 0 0
40111 2 12 0.1306028730282115 11.681372265471568 4.874149626881293 16.32630863026762 0 0 0
40109 2 12 0.1564988027422611 10.774194228894212 2.9035093677981867 15.361173422718023 0 0 0
40096 2 12 0.1132679396755063 9.262068374815934 0.3664973533543887 18.55014385675176 0 0 0
40133 2 7 -0.1859636926132573 10.486412032437158 6.620975748791659 16.908302379702096 0 0 0
46540 2 12 0.1155165079892703 14.103653607382565 3.247039021045001 23.49983818927881 0 0 0
22878 2 11 -0.1303574554760172 8.296444277730856 8.733736981816694 21.524234799518585 0 0 0
40136 2 7 -0.1219777046677203 8.929721708516725 4.746819559636697 18.380417113982336 0 0 0
46539 2 12 0.11370918603802 11.762254478589357 2.760939437305859 22.473393553484268 0 0 0
2656 1 6 1.08 7.959975742732705 0.6136174856420158 12.649606343892685 0 0 0
46543 2 11 -0.2329996824916048 11.915296700391705 1.7270371112573515 22.776778575442787 0 0 0
8648 1 1 0.32 9.685133760712219 6.637178778390426 13.497861661565771 0 0 0
50544 2 12 0.2765085948247055 8.341146531732404 6.06417597994679 21.61085704149461 0 0 0
8075 1 4 -0.54 13.089770428887531 6.239052577605336 13.859336684057599 0 0 0
46529 2 13 -0.7008866772869127 13.862325180963698 1.7441014585733992 21.25735922246429 0 0 0
8073 1 4 -0.54 11.305811713391144 4.545419170643106 12.847467850400479 0 0 0
50558 2 12 0.1120417064255047 10.862819475678325 7.801432542192482 22.53732954619472 0 0 0
50565 2 12 0.1406971832123145 10.581721333935175 8.209786216308158 24.280319202237255 0 0 0
22851 2 12 0.1389297117985041 9.090244023234424 8.199740879406033 20.99724355618251 0 0 0
46526 2 12 0.2496558125612162 13.336638704515014 1.4321245511980114 20.44944304998077 0 0 0
40112 2 12 0.1217764046742171 8.372698031142427 4.039198115180851 18.851576770771903 0 0 0
40130 2 11 -0.3474017311102823 11.017524554347663 2.4314602463070396 18.813902902658565 0 0 0
50563 2 11 -0.2075478019344472 11.050265691900485 8.571570880958221 23.34095794491197 0 0 0
46545 2 11 -0.2158714886699278 14.127460514480406 2.1896468019852917 23.708906827829093 0 0 0
40110 2 12 0.1388153845973818 11.014252795287367 7.310931138221216 16.285168526062115 0 0 0
40097 2 12 0.1503084680788059 8.199801328707709 3.3683232465776283 15.823071640683182 0 0 0
40108 2 12 0.1461759612958216 11.178108361541268 1.3348205805504982 16.08466940383067 0 0 0
40107 2 12 0.1339627406065858 12.226676407361259 2.7126396536164914 16.429790540685318 0 0 0
50564 2 12 0.1008680748450946 12.980059803917488 8.26787497800666 22.548015447246023 0 0 0
40122 2 7 -0.1257119780831458 7.993953527024318 2.44161747252322 16.33522153077856 0 0 0
40106 2 12 0.1412106081168403 11.359258624690648 1.4206757141064807 18.88601948288119 0 0 0
40104 2 12 0.1214339469159349 11.879925652904458 3.077615966082917 19.070406354394585 0 0 0
22853 2 12 0.1473388977811482 7.413172827477073 7.524694731461278 23.10396186670378 0 0 0
40135 2 7 -0.001324532159076233 9.943170477088769 4.267776835468232 17.451265399076505 0 0 0
2669 1 6 1.08 12.332999561566105 5.74711808820259 12.411752281038446 0 0 0
40138 2 7 0.2586658306952355 9.376024941511032 7.055224487621045 17.705355566960886 0 0 0
8051 1 4 -0.54 13.698528412021883 1.3127735887249277 13.74626998470203 0 0 0
40105 2 12 0.1176277990201702 10.271991763954025 2.542024695164707 19.62730953378925 0 0 0
40120 2 7 -0.1318416314932435 8.617708898548743 0.777315771361662 17.885064891240905 0 0 0
40103 2 12 0.1292078490779116 8.67715490606571 8.40213398072297 15.655375184636041 0 0 0
40137 2 7 -0.1620501508470862 8.664383084830217 6.125075874039084 18.456208708566944 0 0 0
40131 2 11 -0.3446553476258248 11.163749650761277 2.4246544003248247 16.272373161418773 0 0 0
14046 2 9 -0.6776261265700479 14.18359941659786 0.3319937409401805 17.696554169883665 0 0 0
22877 2 9 -0.6804540383285267 7.454811895389044 6.4364090458663 21.361434820827004 0 0 0
40113 2 12 0.1614585323268853 7.860719338832103 6.414596099212449 19.045739285656392 0 0 0
8072 1 4 -0.54 8.720796792270523 6.684896391918706 13.63351605788968 0 0 0
46549 2 11 0.1128989350686065 13.40739966212509 1.3801377935735142 22.641930553773438 0 0 0
40134 2 7 -0.1279103388498434 10.757261033625602 5.193558392804405 16.762291975240004 0 0 0
40132 2 11 0.02806597385394539 10.254033558169754 2.7457561852370653 17.428434705629886 0 0 0
2668 1 6 1.08 7.773035622461874 5.974006841531591 12.471318794007189 0 0 0
40121 2 7 -0.009318229369887902 8.959049863603635 1.9548696702199473 17.246557178747377 0 0 0
50568 2 11 -0.2106939148592809 12.551952490197502 8.845257237090678 23.393360449794454 0 0 0
40129 2 9 -0.5645504195949737 9.062846726192182 8.39712896528057 17.793870432322677 0 0 0
44563 2 12 0.2825431335458128 7.3887984218273255 0.2145701225335369 23.818694889118728 0 0 0
50570 2 12 0.1083447413414905 12.978847444351498 8.432693704545208 24.326967342094548 0 0 0
50546 2 12 0.126051158450357 10.38247332175173 10.566349965896022 23.59866280469508 0 0 0
9131 2 12 0.1242650983589397 6.070637822397151 3.4187307540731533 27.617465563227405 0 0 0
9132 2 12 0.1305248712171425 5.397984605768954 3.6877591327325887 29.079225665699514 0 0 0
9133 2 12 0.1385447252837568 4.119538321418115 5.522319399432105 28.381011760914383 0 0 0
9158 2 11 -0.1356189184771493 5.781765625917295 4.237663476689662 28.18842047483563 0 0 0
9159 2 11 0.1272598652589653 4.5787890751352815 5.000162239566666 27.57146476993516 0 0 0
9161 2 9 -0.5474270897063348 2.9813859839736145 3.114157901174528 27.946204754752085 0 0 0
9169 2 7 -0.1568754420607232 2.6121987425083963 0.8784495535235439 27.045888207307918 0 0 0
9170 2 7 0.2649791136874926 2.1305176961366206 2.128760581317 27.482176570576847 0 0 0
21034 2 12 0.1351496276347071 5.406056045723715 3.1138344635265742 33.020164867769786 0 0 0
21057 2 9 -0.5525198538223949 5.838235494198037 5.424710277099165 32.998760578667856 0 0 0
21031 2 12 0.1276319995448807 4.883991331940089 5.6964614096990935 30.66240040726175 0 0 0
42412 2 12 0.1638269541625974 2.3204607499152763 6.04907677792275 31.106890519372815 0 0 0
42434 2 11 -0.342038737350038 1.5466369043525499 5.559781561897801 30.49261324817679 0 0 0
21055 2 11 0.0961254173458832 5.801198332958695 6.257618942409344 30.67727145936624 0 0 0
9160 2 11 -0.02249178632831331 3.385928839156485 4.114154777822108 27.01429513887835 0 0 0
42411 2 12 0.1367124955434322 1.0097301915278576 6.19816054551729 29.832940429356377 0 0 0
21053 2 9 -0.6612421866782257 5.609757563959356 7.4234841030953405 29.873311632937785 0 0 0
9157 2 9 -0.6705243418212423 4.955336589764206 5.956851073479765 26.56345542047061 0 0 0
9134 2 12 0.1209352534456871 3.7000066645140346 3.7341726782896414 26.090654732799212 0 0 0
9135 2 12 0.1297145252621866 2.5295999445017685 4.768983764759053 26.91031444552281 0 0 0
46531 2 12 0.315717538454337 5.353940575184564 6.7533413477003545 27.086979675792886 0 0 0
42410 2 12 0.1275530439639257 2.0898897482368617 4.843569834343173 29.914605111466365 0 0 0
21032 2 12 0.146174885264459 5.158364041083722 7.260878836321882 32.42588602711671 0 0 0
42407 2 12 0.1357140265577224 1.8693323763845704 3.3294579559578366 31.76007052959292 0 0 0
42408 2 12 0.1308657954191979 1.7484602209841509 4.472991950492408 33.16559936085378 0 0 0
21056 2 11 -0.0428292370874024 6.003236778376762 6.5968130100599485 32.19888031235875 0 0 0
9287 2 12 0.1266785080830949 3.600334458164413 1.6974187915248404 34.35103653278 0 0 0
9274 2 12 0.1604304305901451 3.8824017372085917 6.301904293318501 35.06778295612813 0 0 0
9275 2 12 0.1288692958648059 3.473793932008929 3.9902358101203834 34.74404309629954 0 0 0
9286 2 12 0.1288898422481912 1.9292084498459103 2.082289238955447 34.715999953987335 0 0 0
9310 2 11 -0.3430739015833708 2.7719849357777657 1.4912679377569364 35.029329956348874 0 0 0
50523 2 12 0.1351393537260641 4.792749858383561 9.278546425396652 27.808646806875508 0 0 0
9145 2 12 0.1631502687343341 3.57467592518826 0.6508595353946927 27.23359734148512 0 0 0
42409 2 12 0.1493872517135868 0.47775761665432154 3.3170819642337457 32.88913935058895 0 0 0
42433 2 11 -0.34600151010564 1.1524811925877396 3.9626985040133405 32.40147259820807 0 0 0
9299 2 7 -0.1226613601307934 3.4941060070900103 4.350685911572898 35.70118377026752 0 0 0
21058 2 7 -0.1702592707055002 6.428485422541038 3.225835163381151 33.1244808921457 0 0 0
50512 2 12 0.1257216773794107 2.831723098790239 9.28332854790486 28.891655966638055 0 0 0
46530 2 12 0.2853746425685531 6.4564955995194335 7.932896579497279 29.844241060514616 0 0 0
33039 2 12 0.1383185660945151 5.883508513247885 0.7386888994371067 30.763988275224087 0 0 0
9288 2 12 0.1299957415158289 2.514509253822213 0.3858754897619442 34.9716962580421 0 0 0
21063 2 7 0.2614896468226423 6.833642446066827 4.573139450029681 33.15043798921937 0 0 0
46533 2 13 -0.1996699125431693 6.938426730077214 5.118925433481124 28.620105785413337 0 0 0
21054 2 11 -0.1604032797429445 7.047337392804157 5.5055269494414905 30.06087129097512 0 0 0
9167 2 7 -0.008436504429756022 0.3932636585523926 0.07090597572589886 26.371475452916844 0 0 0
21033 2 12 0.1149101639498541 6.827160351452617 7.258195291134796 32.38004062559984 0 0 0
33036 2 12 0.1113792036040252 7.050730836868897 1.0652129176323943 26.59802641557813 0 0 0
50540 2 12 0.09548599598386727 0.6034252482496457 8.794628959480633 28.054608959386517 0 0 0
9290 2 12 0.1311759261049375 5.708106086753957 2.6737255498536023 35.806130739471435 0 0 0
44586 2 12 0.1085454581959356 5.812685279323908 2.309907703867917 24.932241985129505 0 0 0
9273 2 12 0.1138355192783911 3.0078305952036546 8.279844855132664 35.70689897205985 0 0 0
9313 2 7 -0.1268038992467978 5.728643793778671 1.8721274985539453 36.43607183780962 0 0 0
42415 2 12 0.1116405842041516 0.7594906430690069 7.5601693048958145 32.145651710749874 0 0 0
9298 2 7 -0.1658983779843498 3.690408825888423 5.702819484514777 35.83153857540498 0 0 0
9165 2 7 -0.1549660858020435 0.8356656286406774 2.4383936106022577 27.13236192638376 0 0 0
21059 2 7 -0.1295735409744214 7.35346867060378 2.168433216705455 33.27207845991599 0 0 0
9300 2 7 -0.007635037844971207 3.396787512712076 3.435634350787605 36.77078364608041 0 0 0
21030 2 12 0.1217895041669464 7.212132645302694 4.546769967569932 30.588186703290685 0 0 0
9269 2 12 0.1317953910154055 0.2769926202539542 7.916777470964611 35.89341608178524 0 0 0
21035 2 12 0.1112268112787682 6.94946231024309 1.2484972958325584 33.26891515547526 0 0 0
42399 2 12 0.1338959234311742 0.03701968031481437 2.216925152883462 30.725560864934053 0 0 0
50542 2 11 -0.2090096673230713 0.32041238022354135 9.424728208177704 28.90342287686149 0 0 0
50515 2 11 -0.234880826036804 2.6340424725850276 10.403883129381352 28.915908746740463 0 0 0
50527 2 11 -0.2001028068630689 4.8826527701869304 10.370848156397857 27.695435735514515 0 0 0
9142 2 12 0.1574987695755176 0.49692564353977925 3.3879972858141407 27.507512393900107 0 0 0
9311 2 11 0.0360021223209039 3.1879082576087328 1.9255620685912238 36.54592478841588 0 0 0
42435 2 11 0.03663525345051585 0.4438673497955592 4.880804726099605 31.414016171953833 0 0 0
35895 2 12 0.1558888249105677 7.291991049106901 6.7417633680717195 36.042261931887246 0 0 0
22863 2 12 0.1314477893415962 1.6286291377994344 7.762566757733617 24.812469858410697 0 0 0
18737 2 12 0.2035205384875637 7.0522720679944 9.949984351052066 24.749765498295318 0 0 0
50539 2 12 0.1128409980671635 0.547354985650057 8.859606147397589 29.80979393872003 0 0 0
22862 2 12 0.1746200037387243 3.9533080994832623 7.638053558801237 24.524858413717137 0 0 0
50529 2 12 0.1610187219262919 5.333188674894792 10.532438511018496 26.714888113454666 0 0 0
9296 2 11 -0.02992768631969217 3.1555756751185315 8.428636669686808 36.746847333649534 0 0 0
22860 2 12 0.1193455090782077 0.062088701286709985 9.491108343021102 25.81315974583944 0 0 0
50524 2 12 0.1295745752838549 6.866383843336321 10.556178596753828 28.710503961254226 0 0 0
9312 2 7 -0.1749100064304983 6.979260657454618 1.294399667683797 36.76670939279951 0 0 0
9272 2 12 0.1471317294261113 3.6891166117445597 9.36996608451738 36.73985885388278 0 0 0
35889 2 12 0.09125055712152566 14.325764528578773 8.141739252020493 36.500009943501574 0 0 0
35914 2 11 -0.04891395897896657 14.471724199111872 7.756740048565913 35.50525583593616 0 0 0
53538 2 12 0.2774770139242084 14.139669827274409 1.9557755859045611 30.169215179420547 0 0 0
46555 2 12 0.1457418246042393 7.6741314605902256 6.071604509025068 26.084859029952163 0 0 0
35923 2 7 -0.1665601110370563 11.505351511408344 8.213927447061709 36.448863295867184 0 0 0
21029 2 12 0.1073229970849608 7.970214260412282 6.078282489900665 30.281017856509184 0 0 0
18741 2 12 0.1131055412407588 13.11931056826461 9.79892762868236 31.061934454354663 0 0 0
46556 2 12 0.1285097536695869 7.513311597413803 4.384336010118271 25.98146500689719 0 0 0
35897 2 12 0.12481552407881 10.208071265639656 4.653658940525064 36.31655041078339 0 0 0
35899 2 12 0.1333429916425033 11.810104670771139 9.150899332859053 36.4297677313709 0 0 0
44562 2 12 0.2713825203669083 9.096863715795912 0.24578687268444396 26.505632808966965 0 1 0
18773 2 7 -0.1747205076769396 11.279589033177428 9.9765388830062 27.216679868260606 0 0 0
46534 2 12 0.1068882653464087 9.739111048324244 2.8053532478834553 25.864227922669418 0 0 0
35885 2 12 0.09846568357636523 14.015908457845079 4.908179025141635 35.94435754247815 0 0 0
18748 2 12 0.1089909923275141 12.809700855745987 9.936977215835924 28.691029102650806 0 0 0
18768 2 11 0.03939208808149262 11.67435704234035 8.23281276879002 30.708339257339023 0 0 0
46560 2 11 -0.1984920278684019 8.21514608134447 5.122495107832527 26.342437555581967 0 0 0
46552 2 12 0.09392651838359116 13.838083383284175 0.6628224658640971 25.281085094826636 0 0 0
21068 2 9 -0.5297610874981685 14.593021642801157 1.787827887098008 36.42730521913376 0 0 0
18766 2 11 -0.3496534249309095 13.125170858092883 8.764660250837139 31.102177274244973 0 0 0
21052 2 12 0.1424367349628263 14.495639888650743 2.2599913022995497 33.86884168661867 0 0 0
21061 2 7 -0.1273109505692878 9.125857419175043 3.780591753299354 33.480036975114515 0 0 0
46535 2 12 0.1069651474421992 12.556350584806527 4.19687229618125 25.839347789503922 0 0 0
18757 2 7 0.004778300401364058 10.766983788820703 8.83442679718857 31.779398156989863 0 0 0
21050 2 12 0.1259473875359892 10.188847493883786 1.2475388461583683 35.90468193236523 0 0 0
35920 2 7 -0.127022179996644 10.462596722563742 5.65668866162403 36.34165691402094 0 0 0
21037 2 12 0.1299428555284425 8.500430963072041 5.865002865083509 33.45622914742285 0 0 0
46559 2 12 0.113628523186919 9.412046340917192 4.872623173161783 24.59878765401672 0 0 0
18733 2 12 0.1213626654323861 10.317125150668879 6.985767933907969 32.705292006392504 0 0 0
18746 2 12 0.1378586699519095 8.213627258695807 8.501562069122244 27.50437059581404 0 0 0
21047 2 12 0.1153121277328273 10.929414965942302 0.7797196198417986 31.399694529079465 0 0 0
18770 2 7 -0.1232255806661909 9.74295622121084 8.396567117279927 28.99575154314639 0 0 0
21076 2 7 -0.1659500907553554 13.563867046521228 2.148256708985445 34.29322008482246 0 0 0
18760 2 7 0.2568814977237779 9.094169952108162 9.935316961796284 33.810326776503985 0 0 0
21075 2 7 -0.1370384050695351 12.40278442801215 2.0316452955339677 33.50563927003259 0 0 0
21062 2 7 -0.1846200286664517 8.209953985696446 4.882271946195425 33.385330824397705 0 0 0
21051 2 12 0.1172788694820068 12.4399851936903 2.3792796886683236 32.49664135655086 0 0 0
46550 2 11 -0.2158327001598075 13.677450702754566 1.7715989911557302 25.142814790331222 0 0 0
21073 2 7 -0.1225441906503986 10.99890522150267 1.4641579063933308 35.437796041828896 0 0 0
46565 2 11 -0.2081117789620375 10.442084361006588 3.6930231860362905 27.66967336869075 0 0 0
18769 2 7 -0.1701014617493993 9.199535834090312 8.778615806033455 27.748580066060768 0 0 0
18758 2 7 -0.1131477365616145 10.084119629981313 8.018090433495296 32.7047315371738 0 0 0
46557 2 11 0.0006343563539812613 8.2398565106479 5.012902558171707 27.891777398511344 0 0 0
18771 2 7 0.003358902844325485 11.096217128860495 8.732229892132429 29.352117910342514 0 0 0
46563 2 12 0.09897587649721505 10.905337967100628 2.7553905702779025 27.94519897554098 0 0 0
18774 2 7 0.2557409591927736 9.951415857718047 9.622398657272205 26.85114939729618 0 0 0
46544 2 11 -0.05922130356458557 12.190023608799674 1.980185973853337 25.37145079523077 0 0 0
46566 2 11 -0.2169726698814207 9.0178610028358 3.7321056363604246 28.335860892270354 0 0 0
29492 2 9 -0.6942462530998547 14.601547614978317 1.4204828216221483 29.546092483188023 0 0 0
46537 2 12 0.09094968175667434 12.02995750020684 1.5558147499091761 26.34642006808492 0 0 0
35924 2 7 0.2612510158470733 12.09058509981915 7.2876868492070574 35.57999793843775 0 0 0
18745 2 12 0.1317824354009137 10.78416559598608 6.262830352321161 30.473857621762207 0 0 0
18747 2 12 0.1147767917485097 9.156275132408535 7.85069678658963 29.65926842934941 0 0 0
18743 2 12 0.111683873515933 12.448634426672555 6.541132951484566 29.7952068845292 0 0 0
35915 2 9 -0.5358599103030787 13.191952231041164 7.629459840668519 34.79909700747017 0 0 0
21074 2 7 -0.00527011487551123 11.085797587807049 1.6724598633593963 34.027136448250154 0 0 0
46564 2 11 -0.06687247830614869 10.358523137447007 3.669427947006078 26.120783110974525 0 0 0
18754 2 9 -0.5162589263915383 8.17087738511714 10.358410290526269 34.687934416762964 0 0 0
46558 2 12 0.1283634688445687 10.271491846790207 5.81036120177359 25.9124023976648 0 0 0
21048 2 12 0.1123869797450049 9.223791659181527 1.159637146809372 31.151295274994325 0 0 0
21036 2 12 0.1234543773703298 10.146140471325262 4.018539200620593 33.4451531169422 0 0 0
46554 2 12 0.1034786243874669 9.15161253026871 3.587719871980254 29.415615911212374 0 0 0
18772 2 7 -0.1211806234701183 11.842451558558789 9.573129375285392 28.432906278154277 0 0 0
18740 2 12 0.1413316952752376 13.8657445562121 8.33869523858597 30.406809530670138 0 0 0
46546 2 12 0.09694257749502645 14.190197001707212 2.285050426730542 25.929212090169386 0 0 0
18734 2 12 0.1566086647957085 8.883433113826559 7.961807887250741 34.41061782567345 0 0 0
21072 2 7 -0.1752713054883069 12.176150500532641 1.499373224442232 36.222420861556664 0 0 0
35919 2 7 -0.1631115171726232 11.546421419629235 6.026543523224376 35.49049279574591 0 0 0
18765 2 9 -0.5439076809874578 9.366816335148096 9.816645375507905 25.603047432968516 0 0 0
21077 2 7 0.2642915011678278 13.471246717733981 1.7570309049751198 35.629013438552775 0 0 0
46538 2 11 -0.2371484819930332 11.797471369883942 3.4864152515554756 25.487796445799745 0 0 0
35896 2 12 0.1537510302517882 12.035544665417923 5.341351178303579 34.929036775561606 0 0 0
46553 2 12 0.1193956219884236 8.380204775719482 2.884291861409495 27.983836076827366 0 0 0
46532 2 12 0.1092889938893149 8.810571186535405 5.963111296709958 28.27111282882494 0 0 0
21060 2 7 -0.001137778832479517 8.78036261301706 2.393079554367913 33.37009609010274 0 0 0
18742 2 12 0.1211662390106025 13.396587020224146 8.423980407675352 32.098747406709485 0 0 0
18756 2 7 -0.1154377731135832 10.486708812782815 10.25386233620401 31.8456047469485 0 0 0
46561 2 11 -0.2146390476485878 9.595416033640175 4.9727655590546025 25.687637412138514 0 0 0
18759 2 7 -0.1474626996543364 9.251270778643526 8.560797989551975 33.68963587614351 0 0 0
18744 2 12 0.1180216221195908 12.179924477920538 6.24778867295515 31.546475170497413 0 0 0
46562 2 12 0.1032202749215545 10.98639872368274 4.525267730996795 28.18078101084895 0 0 0
21046 2 12 0.1185238327156293 10.434139417767419 2.4757499755252175 31.46271927376417 0 0 0
21071 2 11 0.03592961083626411 9.861545869229827 1.3355460468198075 33.187608978137035 0 0 0
21070 2 11 -0.3531977216880236 10.128596921541382 1.466384306026471 31.681345543760717 0 0 0
18767 2 11 -0.3491040489180406 11.786146055689965 6.7040298694295455 30.658285211174423 0 0 0
9289 2 12 0.1331735779308112 7.821926081282051 1.7559943917604766 36.41810568612234 0 0 0
18749 2 12 0.1231709806009641 11.794275522299035 10.57546376652775 26.592097002063415 0 0 0
9276 2 12 0.1080786610130258 3.6853552460684 3.394364032626068 38.91227308874849 0 0 0
9277 2 12 0.1251052146594568 3.839373380085942 5.735804955202539 39.17457608892823 0 0 0
29368 2 12 0.1279559533007651 4.040595113669053 4.4721769523531405 46.324411142979294 0 0 0
29370 2 12 0.1152081405812472 4.293564321832453 2.6049293174408343 44.597714331759484 0 0 0
29371 2 12 0.1179765673472601 4.0055286407988016 4.000240227484163 42.45190497297388 0 0 0
29372 2 12 0.1154294523200894 4.153255428326936 5.383438649749183 43.48321495489048 0 0 0
29395 2 11 -0.08181146115521443 4.953599707848942 4.3224641904785726 45.81528690434961 0 0 0
29396 2 11 0.09686176494950831 4.759833857314248 3.57262878574006 44.39180791328478 0 0 0
29397 2 11 -0.03448570240871153 3.8314080005190037 4.29657086724458 43.49641556637524 0 0 0
29398 2 9 -0.5704323475992679 2.417076973031502 4.1346678328362705 43.71089549277328 0 0 0
29407 2 7 0.2590647665338074 1.7055129278863255 5.037439320389202 44.44814065805544 0 0 0
56058 2 12 0.1053371578014261 1.5852297081468458 2.564944830418466 40.757128516819066 0 0 0
29406 2 7 -0.1768639687017151 1.881317572787547 6.431189475977166 44.57620807416467 0 0 0
9302 2 7 -0.1769734513012138 3.706611605867135 5.3248628372608815 38.23083167692494 0 0 0
29382 2 12 0.1260936195882871 2.5914566714355143 6.93291090133022 43.96919541473913 0 0 0
9301 2 7 -0.1320656365782622 3.5330203160704237 3.9375586012225123 38.08348455274521 0 0 0
29405 2 7 -0.1203547542893895 1.1274329574604403 7.225867582396997 45.431569959843216 0 0 0
9285 2 12 0.1124454406812657 2.1333911836259514 1.5607258021554853 38.4498547574973 0 0 0
45836 2 13 -0.4591392782899773 5.746491167815032 3.4497457981281916 46.74756568792798 0 0 0
9271 2 12 0.1223995612617077 1.9123544340468255 8.599999786443723 38.39103759882387 0 0 0
29369 2 12 0.1501781514473418 5.452230289119175 5.294245125737402 45.54414287181782 0 0 0
56064 2 12 0.1254740212469782 1.9661648364385753 1.5815125306400803 42.1868193271244 0 0 0
56062 2 11 -0.2003984871677717 1.1960647038808856 1.7805502023945081 41.469987339471864 0 0 0
29402 2 7 -0.1718303161757541 0.6728926575428205 4.471097602115477 45.20488460071605 0 0 0
29381 2 12 0.1369784376027068 1.3555800053625153 8.253680165015343 45.40137315110968 0 0 0
45860 2 11 0.05301294238004253 5.919533250110789 3.9596650660035033 48.11458748220319 0 0 0
29379 2 12 0.1271409585605454 0.5026486882410383 3.431191458346679 45.14590709957013 0 0 0
35990 2 12 0.1389148874020004 1.5884118379015941 1.298763846304076 45.875538897274076 0 0 0
9295 2 11 0.1058617135620251 1.7807562530754675 8.782371737246352 37.35034338592143 0 0 0
56068 2 12 0.1209672021059018 0.9522019208464817 6.056843469456974 39.25067209314429 0 0 0
35988 2 12 0.1239299042384646 1.6147616370933753 1.269673541139714 47.71878037709417 0 0 0
29377 2 12 0.1547334928652697 0.7114618406870608 9.137528882131944 47.55552857254409 0 0 0
29394 2 9 -0.680695508664237 6.087927928229978 3.514969601909726 43.87032236505603 0 0 0
35989 2 12 0.124485690265001 3.0741461816633175 1.331938174322008 46.74133870345112 0 0 0
36014 2 11 -0.3438923584777616 2.094621172544293 0.8531477441942604 46.748680523672235 0 0 0
45834 2 12 0.239401895744429 6.694385752895196 3.115588817514202 46.34568667713812 0 0 0
29404 2 7 0.00419932341908757 0.13414976856189295 6.632383598121519 46.20457248346216 0 0 0
9315 2 7 -0.1273639992491145 4.580351537086947 0.14559795649212376 37.605890605322834 0 0 0
45833 2 12 0.2707995522604121 6.0465706221751665 2.876770752976814 43.13064646441402 0 0 0
24558 2 12 0.1457345008711898 5.058376159918954 9.538242110173398 39.036444236990526 0 0 0
35893 2 12 0.1549545386393771 6.392916526132339 6.577695960964584 37.519613094660016 0 0 0
24908 2 12 0.1370244791880435 2.889056520333416 9.85530009008534 46.729204029186285 0 0 0
9309 2 11 -0.3482438323825449 1.9862646323590862 1.397437049714352 37.395528857457315 0 0 0
49605 2 12 0.3086241116928091 3.6071759977416944 7.892800177667113 48.145880727792594 0 0 0
45835 2 12 0.1370779874445282 6.310835622979732 4.987783543063147 48.12270197095709 0 0 0
35882 2 12 0.1227946958583184 6.667888056254306 7.3868868826131875 39.68011791902745 0 0 0
45863 2 11 -0.218101883556917 6.968324583351417 3.103829821962129 48.88161689969694 0 0 0
9294 2 11 -0.1268933969488755 0.5920226554269278 7.753949716963118 36.98874941292934 0 0 0
45859 2 12 0.1270998718988597 6.680928936115897 2.017363981630069 48.86071059275641 0 0 0
9303 2 7 0.2539945671137139 3.812699730401057 6.21726761829834 37.13836310206675 0 0 0
9297 2 9 -0.565467283483273 4.102444732565538 7.544553799316334 37.39934494912606 0 0 0
45869 2 11 -0.2051534719372743 4.580764580093321 3.9605389637070423 48.97121151792299 0 0 0
9293 2 9 -0.6747579511727569 1.3502750861204529 10.058618350047903 36.81508730734449 0 0 0
45857 2 12 0.1398379655187656 3.8223078597141265 4.574085240400071 48.45567826540584 0 0 0
24928 2 9 -0.5236079279820637 5.265430538247326 10.140864564495029 48.013685052152006 0 0 0
48208 2 12 0.3389316717057236 6.6713658824869695 7.784990728333767 46.95199778400078 0 0 0
9314 2 7 0.0002157731355825228 4.516987595130726 1.305658427274033 36.83483229323807 0 0 0
45856 2 12 0.1189030082515571 4.19100053386449 2.9738013559496106 48.9321961777363 0 0 0
9317 2 7 0.254304907032413 7.033656154470876 0.09218907040269946 37.51027953525587 0 0 0
35981 2 12 0.1076744997863178 3.6053206960625452 0.3218328771108708 44.51312669300393 0 0 0
24582 2 11 -0.07558288277742381 4.559521092297393 10.217656867448019 39.76780922006584 0 0 0
9283 2 12 0.1214922435711806 1.0574715869697209 1.8774224407291564 37.12433183999392 0 0 0
29365 2 12 0.1616998695292131 1.1713212227181469 6.458372905276481 48.73155018429651 0 0 0
9270 2 12 0.1171120562228804 1.0327771326484665 6.737197147491053 37.06069457861136 0 0 0
35881 2 12 0.1451712725194531 6.74610614049806 7.698398118473518 41.95529864179139 0 0 0
35900 2 9 -0.6606198247394042 6.9804764714076555 6.898353771726932 46.74767492164465 0 0 0
35879 2 12 0.1362409856299639 6.94706582930551 7.473886608387094 44.2587691123155 0 0 0
56072 2 11 -0.2111843159274479 0.07187376560699721 6.389363508307444 39.731945770648736 1 0 0
35917 2 11 -0.3350237543118637 7.355230524725308 6.8912354490615115 37.106844659733326 0 0 0
35891 2 12 0.1341256228295039 7.257288808206521 4.52152210355238 38.50042149941031 0 0 0
56057 2 11 -0.2070095194022469 0.9565846194453077 0.3607545964171935 40.79171691406787 0 0 0
56052 2 12 0.1371889933574059 0.2555832071550842 0.4098666991301341 39.99661389325777 0 0 0
9284 2 12 0.119613815068988 1.8775253022411267 0.3674187225425824 37.18880493083387 0 0 0
56049 2 12 0.1351841468676847 0.12521125389183643 3.2468057383340274 42.64954063643935 1 0 0
56067 2 12 0.116007113754825 0.414718375279347 7.230540813467383 40.32700508267196 1 0 0
24557 2 12 0.1120068070800904 4.055394836351069 9.793905310639104 40.64790529918634 0 0 0
56071 2 12 0.1229689192052833 0.5448444223763066 4.998262750518994 41.367480019984455 0 0 0
48210 2 13 -0.2252372496681337 10.279476530205743 5.471769355976751 45.55006416148181 0 0 0
35918 2 11 0.03079466359955691 8.531957035644638 6.26818476660859 37.93846453831188 0 0 0
48218 2 12 0.09740657162846564 10.988058613104318 0.4020173807314417 43.71096277482502 0 0 0
31376 2 12 0.161740411592446 10.821620816125169 9.024465769099631 48.590341798975906 0 0 0
53732 2 11 0.05133409552765118 14.681456230089482 4.762484272453852 38.69330436179065 0 0 0
35880 2 12 0.1452365003453389 7.489534289145585 5.8563727092893805 44.13255458699484 0 0 0
35906 2 7 -0.1118806482718814 7.545717698822861 7.1863845320040705 40.059580875372006 0 0 0
35905 2 7 -0.1587102751737414 7.585209743012899 7.407696614988068 41.472685933182895 0 0 0
53711 2 12 0.1268174269841308 14.214748180720722 3.6297310524288977 43.56581865293453 0 0 0
64157 2 12 0.3275626048524855 7.783148076771072 10.329738308987517 39.76525106401529 0 0 0
53721 2 12 0.1198507172536691 14.56533490891435 0.7637246804636274 44.45006135253698 0 0 0
31401 2 7 -0.1556573422668107 11.144223883575961 9.969173234102586 48.483473325982466 0 0 0
53707 2 12 0.1050567241843437 13.861129688238671 4.167265428372226 38.31781558142011 0 0 0
45858 2 12 0.09375777409249324 7.904366954819004 3.2209331972509765 48.29455064419224 0 0 0
35892 2 12 0.1237003869414475 8.080994022087832 4.31715165226976 36.982029143864516 0 0 0
17218 2 12 0.1387954893106076 14.294233842219462 6.794122104843551 47.875062684865945 0 0 0
31402 2 7 0.2678739950566139 11.480577639859586 10.410733169085232 47.22735215910568 0 0 0
48232 2 12 0.1037193690693133 11.07447552691764 2.642029726072868 42.725623573172086 0 0 0
35894 2 12 0.1674169477588402 7.4957080948363455 7.9641803860918134 37.20309701588141 0 0 0
48229 2 11 -0.2145570763408409 10.15525089125607 2.361630478633713 43.26081893511539 0 0 0
53735 2 11 -0.2221738208295748 14.16348797037738 5.608286625334269 39.96351065927747 0 0 0
35946 2 12 0.1362905582390779 14.299630274971708 8.510464332653909 41.33389093511823 0 0 0
48221 2 12 0.1073421295974091 10.18863256621166 2.9250445686488384 46.75066522241193 0 0 0
35960 2 9 -0.641023858664082 8.646686188078931 10.041733403927067 39.492469281773204 0 0 0
17216 2 12 0.1146219541878318 14.07894108370262 4.2355378805765955 48.02980877861799 0 0 0
35903 2 11 -0.02047219108470495 7.819446093560902 6.918716972351625 44.39116591720169 0 0 0
35921 2 7 -0.0002474278810224155 9.740521475131853 6.60806586649553 37.12942867172736 0 0 0
35909 2 7 -0.1613395559223376 9.857110630587142 6.732339421724523 41.49988782391579 0 0 0
21049 2 12 0.1348117454756766 12.168366971003243 1.3886089254473706 37.213349173329995 0 0 0
48225 2 11 -0.05241811965824413 10.451210788634585 1.183901168483746 44.234970431231865 0 0 0
48231 2 11 -0.2127735137656111 11.433424214393783 1.6503349870193527 45.366600740303895 0 0 0
48228 2 12 0.09557593655724245 11.851699526614574 3.3725781976208187 46.671918480990165 0 0 0
31392 2 9 -0.6719561201142012 13.030953091327074 6.806699622749884 44.41599117606265 0 0 0
53715 2 12 0.1109519620125949 14.290067113718631 2.9142409479930147 45.68835516083569 0 0 0
35902 2 11 0.1127344258533187 8.143192695806826 6.917379275664638 45.88095589532282 0 0 0
31370 2 12 0.1789405891871807 11.113922222391675 7.73097392274711 44.397509779996795 0 0 0
31396 2 9 -0.5435292936085397 11.325907076581558 9.526131339154302 46.216291181459056 0 0 0
53710 2 12 0.1046226440640926 13.86746146267156 2.2818424164997886 42.60341120256605 0 0 0
48227 2 12 0.1047768958888088 11.449380010015604 0.9168247823051173 46.212936697929436 0 0 0
35910 2 7 0.2604074460920335 8.767761151860585 7.228352750369646 42.186940731545796 0 0 0
35969 2 7 -0.1168375373674582 13.93372439433166 9.46888701948792 41.4773215818403 0 0 0
35877 2 12 0.1295872149640644 8.972639755697813 5.5891091643453406 47.363334982290084 0 0 0
48207 2 12 0.2747060247284912 13.366260499740129 7.424613127052496 43.690163265038144 0 0 0
9281 2 12 0.1108411264880306 9.210059613560135 0.9868199836983428 38.83955582799469 0 0 0
35890 2 12 0.1340972101629667 9.017138848954858 4.267985089832039 38.39130256730554 0 0 0
48219 2 11 -0.2319894427463209 9.080601953959833 0.6996918850957493 44.75890982172786 0 0 0
35876 2 12 0.1323909758447127 8.260991137222598 4.805279016874543 46.064117955628696 0 0 0
35884 2 12 0.1330811438935655 10.71618195264888 6.64662329914618 42.044086983992166 0 0 0
35945 2 12 0.1609698146832355 12.033298469929395 8.90473390412793 42.122536048394956 0 0 0
53733 2 12 0.1222789822320044 12.965589595730775 4.132354770746141 40.920621850366125 0 0 0
35937 2 12 0.15824347883106 9.777535317899623 9.521028230546648 41.71354806878541 0 0 0
31395 2 11 -0.02214337661427832 12.465831589723416 8.678624292078785 45.81571071473646 0 0 0
53730 2 12 0.1086913952130543 13.378640714698841 6.29246581728477 39.61438217696989 0 0 0
35883 2 12 0.1187174035206125 10.583496185684886 5.909336066085636 39.64883869443452 0 0 0
48223 2 12 0.1310889945423204 9.69953828480436 4.49276577642337 43.06224458740254 0 0 0
48226 2 11 -0.2135342034828265 11.041423779764287 2.9748522279458283 46.11058091307952 0 0 0
31394 2 11 0.1254857724392163 11.91177235799378 7.431751418844926 45.06631152464556 0 0 0
35904 2 9 -0.5349143377942042 8.835922208799074 7.521260395712441 43.55606610534169 0 0 0
35901 2 11 -0.1191738909091109 8.898995817543288 5.65647100353086 46.25272589728323 0 0 0
48224 2 11 -0.2050343450802585 9.753856203485627 3.6961962849205308 43.870800649905206 0 0 0
48220 2 12 0.1509178612046664 8.757377031886739 3.5683663066673748 44.252738966777066 0 0 0
31393 2 11 -0.146351680677116 11.386379639988204 6.398285195522764 46.08936641120264 0 0 0
48222 2 12 0.1043619514346272 9.400657840766742 2.1225341246786726 42.520583520360475 0 0 0
35908 2 7 -0.1199557624121938 9.863871402250952 6.392352380792636 40.139299509907445 0 0 0
48230 2 11 0.006702024953230496 10.665069056961132 4.130304914939664 45.03203494184739 0 0 0
35916 2 11 -0.3438789448055377 8.210849494456163 4.746222731489923 37.93247671575718 0 0 0
31372 2 12 0.1415224105679502 13.075774769453432 8.422460570802818 46.682552409518564 0 0 0
35968 2 7 -0.1671013150574212 12.624578352190166 9.666570674152966 41.93676749783288 0 0 0
31369 2 12 0.1349565498630997 11.051483894414433 7.01503721827258 46.932128328426316 0 0 0
48209 2 12 0.1004573370884749 11.591092578377435 4.280507858670138 44.48017604346541 0 0 0
35898 2 12 0.169967706835528 9.934395765398547 8.65899811031808 37.73350772015503 0 0 0
48233 2 12 0.09793819908903323 12.40415975556057 1.8006351146760375 44.92379671763735 0 0 0
53734 2 12 0.1322238325796014 13.5362399357212 5.379218265908543 42.03413906529416 0 0 0
31371 2 12 0.1473599211471101 13.195108672984567 9.202138674882844 45.168170475252104 0 0 0
48216 2 12 0.1088612284686695 8.607776504152069 1.4771969136862189 45.35609355679373 0 0 0
35922 2 7 -0.1103801705405059 10.305621448411154 7.911509575926204 37.108796238468486 0 0 0
53736 2 11 -0.2004712256483225 13.836738346949303 4.768780489636837 41.162780798153804 0 0 0
35907 2 7 0.00831782594365698 8.688720095426913 6.676194660258724 39.39623545000146 0 0 0
35878 2 12 0.1757727840716957 8.799613501239632 7.758564894874719 46.09553244210572 0 0 0
31368 2 12 0.120250352705441 12.310143365579263 5.810798506211275 46.41324739168635 0 0 0
17217 2 12 0.1243993521585424 14.667348784924746 5.002301767387166 46.66102864790167 0 0 0
48217 2 12 0.1228951888916838 8.335256117819682 0.4523761103941211 43.941939946036136 0 0 0
53713 2 11 -0.2353948724853903 14.671052786398924 2.9645679593298606 42.771255822161244 0 0 0
53722 2 12 0.09912579248190471 14.68074246195598 1.5912554399069614 46.784707954299634 0 0 0
9304 2 9 -0.6927310687068602 11.334022476826775 0.01627372476317238 39.58128604901753 0 0 0
21042 2 12 0.1169108716341864 14.354277991756549 0.2986557991080102 37.67720634329069 0 0 0
31664 2 12 0.106053869713199 4.883544934373229 4.051128743515728 59.03244406293197 0 0 0
31688 2 11 0.1099840217858333 5.775684707268667 3.657655443820523 59.586888439006934 0 0 0
45831 2 12 0.101609016140507 5.352495586571733 3.543870638851683 56.90805288955418 0 0 0
45840 2 12 0.08796577109584805 4.1454431133621625 3.9759313273516486 53.056936960761185 0 0 0
45847 2 11 -0.0628918549045534 5.058955180528871 4.001052822541535 53.70386953776361 0 0 0
45854 2 12 0.1096903305191188 4.228563743401421 2.436888233924173 54.90802104389279 0 0 0
49628 2 12 0.1133113442551121 2.693105185099514 8.199251039682977 54.24824676647249 0 0 0
24900 2 12 0.1617092569233149 2.3040639754221166 8.544000082345974 51.33113143659165 0 0 0
24925 2 11 -0.1281315779417725 3.250458421179437 9.041499297883355 51.14078203535208 0 0 0
24901 2 12 0.1261960581474988 3.9823694012531337 8.417670760211479 51.50552422409843 0 0 0
31689 2 11 -0.02559436704465846 5.69714358250809 2.190245671553807 59.83446437612125 0 0 0
45855 2 12 0.09642841832034714 4.064655282306562 5.12821810334379 55.18385958913318 0 0 0
33614 2 11 -0.3501279784027862 2.1045949584013233 1.4154959042665616 51.90226014289997 0 0 0
45866 2 12 0.1177946196957759 3.881050887351409 4.545507859007773 50.90872805047242 0 0 0
45837 2 12 0.101944402594609 5.476613410034373 2.571053761804141 51.26744703332468 0 0 0
29364 2 12 0.1284387586313555 1.0028955441028093 5.581712191756103 50.958433138268134 0 0 0
45851 2 11 -0.2003701939744176 5.222276218555385 2.6933269837145377 54.486131503547334 0 0 0
45853 2 11 -0.2137262390899954 5.018244387123263 5.153157501311447 54.772659936823175 0 0 0
45849 2 12 0.09501746397145615 5.071902590682831 6.153903338785982 54.38081145187013 0 0 0
45867 2 11 -0.06901687402867895 5.859056110382185 3.6404431572625877 51.236633445316365 0 0 0
49641 2 11 -0.2071793685088328 2.573739443326517 9.282244599021505 54.364106699281386 0 0 0
49638 2 12 0.1252580136136088 2.1276541175742194 8.77029305210472 56.2977463104839 0 0 0
49625 2 11 -0.2153899408715376 2.4885694356850063 9.140636255762393 59.28368723097766 0 0 0
49639 2 11 -0.06771529310950759 4.252405756866504 8.984501770236626 56.15958122763672 0 0 0
49640 2 11 -0.207419533509277 2.848472246347471 9.45559211045701 55.84352538274629 0 0 0
45844 2 12 0.1131666389265933 5.308570399344711 1.916377511256125 53.6995770667508 0 0 0
33589 2 12 0.143134927007717 1.9304349603966768 3.1885699609327776 53.643154947830304 1 0 0
33591 2 12 0.1524460743001885 2.2173040615781607 2.1101553700216473 51.069875205268225 0 0 0
49609 2 12 0.09781431938218244 4.430195081344598 7.9185714730571375 55.807445504442605 0 0 0
45868 2 11 -0.2005543351322618 4.839602118839966 4.471885043108531 50.46419159298957 0 0 0
45865 2 12 0.1377799486763152 5.293663271759405 5.5018408436384725 50.38386910229303 0 0 0
49631 2 12 0.1125432578647974 5.263124678884268 8.838206681845545 53.46309703654902 0 0 0
31666 2 12 0.1078171981064877 5.775996501828614 1.6230279437269493 58.9461463210204 0 0 0
49627 2 12 0.1332614497153515 1.6909506819402558 8.606021467440499 59.712329574825254 0 0 0
49619 2 11 -0.06102524686676237 3.545270084288828 8.232731443733195 58.62234718243329 0 0 0
49613 2 11 -0.2379450865528893 4.538348539635017 9.03147628403865 57.697067159053454 0 0 0
49612 2 12 0.08658657138881594 3.145607732053524 7.487174759425947 57.90244129602296 0 0 0
49623 2 11 -0.2095170235058664 4.1949535692073034 7.338513184389256 59.8075224097146 0 0 0
45852 2 11 0.0287228510776342 6.267855304972345 3.674165920054532 56.50040518633143 0 0 0
45841 2 11 -0.2362454644304427 6.206678011329643 4.233326745990834 52.6636068377038 0 0 0
33615 2 11 0.0340768451974126 0.8431738143189976 1.5416217892735293 52.64774025716338 0 0 0
49629 2 12 0.1172303512418343 1.5171528743597136 9.381706888414886 54.14354724822773 0 0 0
45848 2 11 -0.2068163781562887 6.0581071800708814 5.055938063112342 55.86599992511397 0 0 0
49621 2 12 0.1087539461647139 2.135669577791152 9.899926574645189 58.53914798020194 0 0 0
33613 2 11 -0.3388439890934208 0.9667928496903243 3.036031711278009 53.1648445645998 0 0 0
33592 2 12 0.1331413437394968 3.0100373383072063 1.3450675749144825 52.541584296547164 0 0 0
29388 2 7 -0.1724391136671261 0.12883984397814405 5.845319159771418 50.388176264984516 0 0 0
33587 2 12 0.1104256035758043 0.9703985021982168 3.7637504309100587 52.359093520972195 0 0 0
24926 2 11 0.09949572462053671 3.6347962885427596 9.141750015908679 49.63438943128651 0 0 0
45850 2 12 0.09629800972141339 5.814149472229255 5.778747762115669 56.64786197650959 0 0 0
49611 2 12 0.1134165114956369 5.531855645663117 8.65767438888018 57.89939408447673 0 0 0
49620 2 11 -0.1953287334484442 3.12033400668859 9.970538465279756 60.382562583140874 0 0 0
45846 2 11 -0.2063216329507977 6.403056420722206 2.491802523647464 55.44259814919017 0 0 0
49635 2 11 -0.2142665332069654 5.022866235726616 9.867725345910644 53.780114385729576 0 0 0
45838 2 12 0.1138365320744341 6.38429527359582 5.280320123022481 52.53369886689507 0 0 0
24924 2 9 -0.6778490893793633 3.669002538325413 7.81625825037854 49.13956898999258 0 0 0
49626 2 12 0.09593412753949936 3.3162587857002146 6.740669405733283 60.10882853325815 0 0 0
24903 2 12 0.1414171284779861 5.793856455740625 9.432256401149884 49.924192515313955 0 0 0
49636 2 11 -0.2066050251132813 5.299950885353022 9.905498147807732 55.36622872387307 0 0 0
49610 2 12 0.1034729690048005 4.5324450681046935 10.06056366677652 57.970620683166544 0 0 0
49616 2 12 0.09581919160555596 4.872395547826929 6.610469252196437 59.398671141559866 0 0 0
33605 2 7 -0.1332560673269192 0.9337795315944706 0.7362272012007394 55.05397108155895 0 0 0
45845 2 12 0.1305562797684237 6.282678800220278 1.5795042027657777 55.98751348055695 0 0 0
31690 2 9 -0.5452683863100081 4.545817948737224 1.8141726708861836 60.57086573357717 0 0 0
24927 2 11 -0.03216892740555873 4.939638754921507 9.92729266109402 49.410662311328515 0 0 0
33604 2 7 0.001141632230550688 0.8205274756589523 0.4439131257461643 53.696300937496986 0 0 0
49618 2 11 -0.2149742492639522 4.745416927703831 8.141157409798998 61.00420843610257 0 0 0
49634 2 12 0.09878886399786886 6.3403846097265255 9.53847415937144 55.53504876524027 0 0 0
33590 2 12 0.1082688272461062 2.1514411531784297 0.5101669877956724 51.345784663276476 0 0 0
31687 2 11 -0.142348798192685 7.090811429807229 4.07575661726623 58.85965861981861 0 0 0
31662 2 12 0.1227317678838157 7.211743787562244 5.156777854496194 58.72393622756362 0 0 0
29389 2 7 -0.116492379688808 0.23870019453285582 6.32604582311087 49.11123784209214 0 0 0
49608 2 13 -0.228961806151499 3.155659455653627 10.285386290153532 52.02471362005877 0 0 0
49632 2 11 0.01160523921110767 3.530251717020895 10.189877640487113 53.48026432950684 0 0 0
31686 2 9 -0.6757889620573707 5.771443114479885 4.330773518071126 60.917462589533855 0 0 0
50755 2 12 0.07531277042736891 0.8761956040726387 5.93702248312491 61.19459806050267 0 0 0
33595 2 12 0.1078827547521606 0.5070179287292784 1.4277731413163095 49.84381805888243 0 0 0
49614 2 12 0.1108996867344216 5.552147904051522 8.705878109146692 60.540442670634725 0 0 0
33580 2 12 0.1020450146203569 1.2044120500365472 1.6545475639743705 55.349760629871774 0 0 0
31665 2 12 0.1142286791503073 6.536483709730825 2.091803335972941 60.45980848004496 0 0 0
49637 2 12 0.1140248948665558 2.7478750259764806 10.419509954251433 56.19908498303603 0 0 0
45842 2 12 0.1377770041546723 7.286196993437085 2.7000454686937654 54.881484180784476 0 0 0
45843 2 12 0.1587864623290681 6.912973513142285 5.370828753655094 55.33959085186882 0 0 0
45839 2 12 0.1281984488456883 7.1816653833269095 3.908831874754759 53.01577451610603 0 0 0
45864 2 11 -0.2102504545890735 7.1972525026554885 3.46472529854146 50.32510455408704 0 0 0
45832 2 13 -0.2700621621880917 7.325965604272199 3.4354874470979224 57.53341770386285 0 0 0
31696 2 7 0.2482343185458337 4.577909135536936 0.49537323521961135 60.96092353719791 0 0 0
24902 2 12 0.1256455926814315 2.7935113658398274 9.687405184251324 49.197710154112066 0 0 0
33588 2 12 0.1542544909455564 0.09905491726751975 3.314111016665471 53.73077696523159 0 0 0
49630 2 12 0.1363207312670949 5.675525542356334 10.587451066021938 53.301112150537236 0 0 0
49615 2 12 0.1423471452838562 3.9953027612126535 10.479121964657335 60.041648725822206 0 0 0
45830 2 12 0.3081681051943022 4.845498342228781 4.258111055977755 61.288090530455605 0 0 0
17225 2 12 0.1389646602646135 10.199660064620971 0.38270301040779725 53.90520922207442 0 0 0
19114 2 7 0.007702906461628117 14.436109501155716 5.95418709943856 60.91042384006321 0 0 0
19078 2 12 0.1249487309631631 9.402156325385915 2.891665133128903 57.90178621060989 0 0 0
56340 2 12 0.1043486226276312 9.458683395100259 0.20532331895114952 58.52213106543322 0 1 0
19080 2 12 0.1140142068844316 9.038987953863295 5.596944637522428 57.08491572315184 0 0 0
19116 2 7 -0.1756328588296671 12.342454328097308 6.709664302028117 59.89598923032882 0 0 0
19104 2 9 -0.6768058440002788 9.523878305512186 4.778961404550731 55.3343102712519 0 0 0
19091 2 12 0.1370973183759022 13.580675793968044 7.859320836302755 61.08760907596494 0 0 0
45861 2 12 0.1180942738624863 7.821531883668103 4.427926990271758 50.30141688911356 0 0 0
17226 2 12 0.1196605992866403 11.46132736646386 1.533765152946318 54.38782562919511 0 0 0
17221 2 12 0.1157337945624811 9.514068354039637 0.5579645972671521 51.402521462790936 0 0 0
17248 2 11 -0.3400932677709479 10.814530943086325 1.153503570104153 53.61895421823744 0 0 0
19089 2 12 0.1251255662566554 12.959842532353585 3.4291776645155183 59.336405239429425 0 0 0
19105 2 11 -0.1130603892584407 8.81323158794112 3.34109604788881 57.14509703400125 0 0 0
19112 2 7 -0.1763582297859802 13.004915833652195 4.345791545283505 59.729163804537166 0 0 0
17254 2 7 -0.1729837346539638 12.072150113270423 3.8707763314467423 49.9275495891338 0 0 0
17245 2 11 -0.03539657503304991 14.6637620593371 6.264939784961694 49.81504280202426 0 0 0
38641 2 12 0.1194776789026792 14.22377488853653 1.3551573141791968 56.68347756423079 0 0 0
19108 2 9 -0.560528882081522 10.882308900574513 5.026276783768352 58.79643070753665 0 0 0
19107 2 11 -0.03771238968582594 10.931743349004787 4.789503417817037 57.413199102393456 0 0 0
19092 2 12 0.1348647342679155 11.671377246644715 7.445262340296942 59.62255257007488 0 0 0
45829 2 12 0.279205919659311 9.978727798071722 5.693333092655418 55.129321540554585 0 0 0
17252 2 7 -0.004981879173971814 12.044837047714037 2.0778417385775723 51.62643530778633 0 0 0
19115 2 7 -0.1193819194064516 13.465546409721503 6.950464373901769 60.69910368735016 0 0 0
19113 2 7 -0.1274779627397102 14.209473441263444 4.660619801072472 60.40671968218309 0 0 0
17227 2 12 0.1675947341511743 13.893868879273846 4.850896440335226 52.44790214208287 0 0 0
19117 2 7 0.2581262756507117 12.068811420278454 5.371704483460743 59.47156053330368 0 0 0
17255 2 7 0.2598121285262771 12.960832437275265 4.6630616139198295 50.637894129472805 0 0 0
19081 2 12 0.1089725803860697 11.466463296826284 5.646943354951583 56.981311535051425 0 0 0
19106 2 11 0.1133454926556047 9.562695739919015 4.706655215492066 56.7407427141558 0 0 0
45862 2 12 0.0982271958782424 7.7306738122197265 2.675284581095027 50.798770613548406 0 0 0
17228 2 12 0.1416583167080147 13.447774612302805 2.569514544054029 53.28869297224351 0 0 0
17229 2 12 0.1017096045607081 10.764799897201462 2.3041392545073878 49.931598901855544 0 0 0
31375 2 12 0.1289802466550293 11.160024247234468 10.43257515521094 50.555658395446244 0 0 0
17250 2 7 -0.161849867700654 13.366998039247724 4.158314121288267 51.90692522485677 0 0 0
17246 2 9 -0.5383113921156547 13.274662753086973 5.908207017294221 50.15801851367255 0 0 0
19079 2 12 0.1352435636844407 8.955055094809534 2.5865676189741595 56.36522414768972 0 0 0
19082 2 12 0.1227365958918449 11.560018062114356 3.904290015758773 57.10275350779366 0 0 0
17224 2 12 0.1457348261616443 10.08323281813718 1.977292132030641 53.3656299672851 0 0 0
17253 2 7 -0.1367239569238694 11.524721165552274 2.69573424460147 50.49182981259623 0 0 0
17251 2 7 -0.115106154074364 13.010820294021354 2.8675365735591622 52.374175794569865 0 0 0
17249 2 11 0.03239112360058573 11.50238926900221 0.784150412117067 52.267357495837786 0 0 0
31663 2 12 0.1525072295669509 7.9073057467983725 3.834395076997097 59.51968926702347 0 0 0
56350 2 12 0.1089828558282308 7.818369965984472 0.26999320220433 58.23519593617391 0 0 0
38664 2 7 -0.1260794897787089 14.396305932135078 0.4382997152677114 57.2283502470621 0 0 0
17230 2 12 0.1345076106813301 11.711604683671087 4.225004993232907 49.048535602204346 0 0 0
17219 2 12 0.1413098431705752 14.659340554569988 7.288898410606731 50.098841146045494 0 0 0
56362 2 12 0.1021027012669343 9.325946030793087 0.34938364010194284 61.15881395169234 0 0 0
56352 2 12 0.1301901963767719 11.491951493489712 1.2372021375547975 61.27750568140977 0 0 0
48623 2 12 0.1105714299859392 4.797002605680162 1.7934361797968854 67.30549980930066 0 0 0
62783 16 12 0.0966515087897387 4.679574158044223 4.916783567779638 69.96128411349495 0 0 0
62771 16 12 0.1372441058107097 4.477727673467807 3.885612078739659 66.2298391812181 0 0 0
62772 16 12 0.13469618682464 3.947837747568986 4.697412516456344 64.86606937236544 0 0 0
62774 16 11 -0.2299737830883567 4.593441787892419 4.780327996754733 65.73379347168604 0 0 0
62775 16 12 0.1373006561397836 2.1291757598580663 4.0239712754805845 67.3792062705756 0 0 0
62776 16 12 0.1212070725865538 4.360736124980603 3.7954739904259798 68.6087777371421 0 0 0
62779 16 11 -0.2096019487077605 2.0206799914396463 5.045407435017533 67.73527879764548 0 0 0
62780 16 11 -0.06244975992081753 4.207891318446057 5.935510948370513 66.66505582736553 0 0 0
62781 16 11 -0.2219608140049618 4.207437250466037 4.79597737436741 68.96972069970096 0 0 0
62784 16 11 -0.2074553999572501 2.629031308322897 6.063465191595401 66.77007649975741 0 0 0
62785 16 11 0.1084308285302923 2.7131338590000924 4.997679535932045 69.1150423825132 0 0 0
62786 16 11 -0.2056720036761535 4.854865098115138 5.8676212143397155 68.06158888631485 0 0 0
62764 16 12 0.08573404555553474 2.617490399276706 5.957168520181765 69.67192939998773 0 0 0
62777 16 12 0.1117827081759267 2.165218859974414 5.981705669396605 65.78893038275304 0 0 0
62773 16 12 0.1039139981470838 4.583742385587893 6.83544048867322 66.1647498114698 0 0 0
62787 16 12 0.1113610118199456 2.389192890398945 7.0283809972537865 67.11117654877025 0 0 0
62788 16 12 0.1186221984108933 4.747748661113317 6.835814456225384 68.55248393207444 0 0 0
25175 2 7 -0.1258143378980647 1.375713029794964 8.909793700934843 70.15754085875172 0 0 0
62765 16 13 -0.6899770761383016 2.1415536295739623 3.8839302054342273 69.97715087496978 0 0 0
62782 16 12 0.1117251134119693 5.931714233495785 5.666657856320733 67.96182290162719 0 0 0
36058 2 9 -0.6754631385925881 2.275450028162331 8.26086674172791 64.43883315640988 0 0 0
49602 2 12 0.2828735829850384 3.070123245726406 7.724747637323532 64.09346078015804 0 0 0
48653 2 12 0.1156964789161578 4.670235403923447 1.9242241032273741 69.72015678347854 0 0 0
25151 2 12 0.118673813027002 1.50192594711626 8.414430103489643 69.27468151439311 0 0 0
62778 16 12 0.107677370970145 0.9505197421912673 5.133060789655903 67.76800309977237 0 0 0
62794 16 12 0.123234473746469 5.723022126129102 5.618573516278768 63.287782526460624 0 0 0
62762 16 12 0.2518141242601908 1.1238487029110655 4.110586101572008 70.07110893905923 0 0 0
42984 2 12 0.1361228857717686 2.9260559795790746 6.119527789132774 72.33971684756261 0 0 0
48626 2 12 0.1132145590202478 6.301289231477749 2.0614303450381817 71.26202707919289 0 0 0
62763 16 12 0.2439786084962599 2.481825218154172 3.8915965566169013 70.89563151935016 0 0 0
16966 2 12 0.1055872073584982 5.803865293171135 9.003206762042376 64.90322593472457 0 0 0
25174 2 7 -0.1642383541886517 2.5310638142459236 9.418958023552069 70.71322553219808 0 0 0
62800 16 11 -0.06669394452128478 6.108443374708415 4.713460468247357 65.25148873017386 0 0 0
48631 2 12 0.1163260377697709 4.398784413514006 1.6558283585608125 72.75599155109614 0 0 0
36060 2 11 0.1192410941258043 2.735154565857601 9.564600626749655 64.78191784435019 0 0 0
36035 2 12 0.1340845327671108 1.380066174614872 9.678605302043898 66.53303478738856 0 0 0
62798 16 12 0.1630874170094305 5.855562134525913 2.9737397575113933 63.93321205280515 0 0 0
42982 2 12 0.1182700811697268 4.317277096813496 4.010283466125588 73.07786767620384 0 0 0
62797 16 11 -0.2055967661249979 6.440226862238225 5.741072498091997 64.07165550257122 0 0 0
62795 16 12 0.115891911994312 6.232823822685911 6.7388210702753515 64.36464194739659 0 0 0
25150 2 12 0.1372200313098909 3.4561581631392158 9.41082817116914 70.28850231596552 0 0 0
36034 2 12 0.1237761965995587 3.6190112405711696 9.437716311548062 65.29065984932883 0 0 0
40923 2 12 0.1292278533932619 2.3513328872166603 2.1198678202966037 66.41257868117764 0 0 0
40927 2 12 0.1412138205287994 0.7892427714134385 3.0889556716220987 64.44645634901154 0 0 0
48649 2 12 0.1029690093029726 7.07906490169569 1.4706496049403996 68.3324493479265 0 0 0
49604 2 13 -0.2573763495940897 4.176594946548144 9.892259466884653 62.799766579797755 0 0 0
50756 2 13 -0.6711010338334801 0.7879120939176533 5.226401855792528 63.08443822764658 0 0 0
48630 2 12 0.1204737882257968 6.743414467205843 3.4596036348388495 73.03638583808069 0 0 0
48656 2 11 -0.2085343566054282 4.6193722459106885 0.8165026298631054 69.80407052756131 0 0 0
16970 2 12 0.1404127513279037 6.750465280506324 9.712295951327757 68.34062281105025 0 0 0
16989 2 11 -0.03472195689783789 6.6214136025376895 9.664779781525391 64.6816590778721 0 0 0
48629 2 11 -0.2337332264562609 6.8606448977355985 1.185219471070997 71.02234325226549 0 0 0
25178 2 7 -0.1798851182528497 1.2234510034915003 10.22864309731674 72.66262321262766 0 0 0
48648 2 11 0.05879324915322107 4.5762755710611875 0.7379558036319321 67.30365292818198 0 0 0
25179 2 7 0.2641922888965014 2.4357734810844804 10.10901133502842 71.91833163327584 0 0 0
48635 2 11 -0.06206979769941005 7.110792155477072 0.6047382393293984 72.44246843214675 0 0 0
40947 2 9 -0.646592477474352 3.173249528976672 2.200220724658669 63.87489899331061 0 0 0
62801 16 11 -0.203402239839996 6.505882985055361 3.3448448253570704 64.72960384258465 0 0 0
40925 2 12 0.1307272993153579 2.0199558546424843 0.45731978483895114 63.93556156209426 0 0 0
36061 2 11 -0.03163887880513805 1.559990127022345 10.255687780397544 65.60378833238858 0 0 0
62799 16 12 0.140195816966061 6.39291617394286 2.538109652811108 65.45628727257902 0 0 0
62770 16 12 0.100307357477436 6.74002496760771 4.998024632655926 66.06271124331631 0 0 0
40949 2 11 0.1148044893550308 2.126016569769381 1.3560985657664584 64.47792881080537 0 0 0
40950 2 11 -0.03369413095413653 0.7530927226541179 2.0646759946706257 64.29959071790827 0 0 0
48621 2 12 0.3101125460616964 3.000198797339338 2.2924987938942474 62.90181356849812 0 0 0
48641 2 11 -0.2022190876603967 5.8316164945227165 0.10671529234919852 73.18297076982444 0 0 0
40948 2 11 -0.07637193148680979 2.4596575550646333 1.1594148880373083 65.94402556846511 0 0 0
40926 2 12 0.1190392029278305 0.40681514086435133 1.9252392450722213 63.2370663397221 0 0 0
49624 2 11 0.01552371111108703 3.632908759356338 9.139009450235639 61.58424520089706 0 0 0
48652 2 11 -0.2076714055222065 6.797412484960815 0.453193378215427 68.4902069504424 0 0 0
50754 2 12 0.2543973799303604 1.6400925872610035 5.693014100917864 63.40976278817311 0 0 0
50778 2 12 0.1398038615887287 0.36227544413588497 7.990342445036516 62.54075619681699 0 0 0
50753 2 12 0.2627756887998027 0.09148631651100553 5.144114076522752 63.843793716569486 0 0 0
25177 2 7 -0.1252436443570152 0.09427596941389978 9.536527966543217 72.20666063755219 0 0 0
48655 2 11 -0.06308564141402927 6.087403929219777 0.38560441483342534 69.91635520241826 0 0 0
49603 2 12 0.09846251620240724 2.7947871678940093 8.478558437563796 61.87434352050118 0 0 0
49617 2 12 0.09470703284119777 5.205264270537315 7.462357730267569 61.74247952366718 0 0 0
36059 2 11 -0.1155017849267758 3.079202450254275 10.487168537884758 63.59360206958507 0 0 0
64130 2 12 0.1011830156436535 0.20489251255909208 0.2619385212563318 70.8590438886057 0 0 0
42985 2 12 0.1511227839735335 2.595261518010009 7.409559761755806 73.48478227907191 0 0 0
31670 2 12 0.1447123127329971 5.741003117460209 1.062389329250519 62.569489857314004 0 0 0
48624 2 13 -0.4178989226587326 3.780890833923993 0.4399340158248048 66.08841591543236 0 0 0
16963 2 12 0.117495739954471 6.049710696208631 10.402709551882685 61.87747160251373 0 0 0
40924 2 12 0.1157565006852778 1.726532415426725 0.4842068256896318 66.39498945339254 0 0 0
48622 2 12 0.209308103773572 4.312320936779981 0.5788434593987746 65.20102742533298 0 1 0
36036 2 12 0.1349528990561676 0.6238348194749446 10.17796462627111 64.98390849812843 0 0 0
48657 2 11 -0.2263895448475619 3.826934549557035 0.4025356960342726 68.56352249116527 0 0 0
43008 2 11 -0.01899393609846588 2.6973982108223287 6.285602564540838 73.37187307163451 0 0 0
48654 2 12 0.1064994143134132 4.054264476061177 0.4725634392783147 70.68204177458307 0 0 0
25176 2 7 0.003703372816510635 0.14731630683272137 8.871338651624573 70.91878466427835 0 0 0
16965 2 12 0.119629849619615 7.254018399945597 9.1992721892674 63.92396365634588 0 0 0
25161 2 12 0.1581228661678724 0.09526451651157684 6.2923665819443615 70.27694788626225 1 0 0
16990 2 9 -0.5358991288234398 7.349058397748138 10.007261935733249 65.89719027504563 0 0 0
31695 2 7 -0.1615452198309356 5.213600981863091 0.25060485178013475 62.209140134659314 0 0 0
48645 2 12 0.1037608288078153 2.799421848840476 0.8662100726464996 68.56391422933908 0 0 0
50780 2 11 0.1068450882312311 0.10471258956946557 5.884856658920311 61.97163175391235 0 0 0
62766 16 12 0.2640847446669357 9.995298961024744 3.5241987543339017 62.38706723567633 0 0 0
38541 2 12 0.1335413090335786 9.863271858181005 10.129624679970135 64.52168259217754 0 0 0
14704 2 7 -0.005506090244544517 12.61751279061683 1.0531521242130384 70.72733918425521 0 1 0
16982 2 12 0.1606544285086615 11.42010235303147 6.742284211753768 73.55858237902558 0 0 0
38543 2 12 0.1031469759969648 13.452780837044335 8.685358688099464 66.97117512977078 0 0 0
16995 2 7 -0.1633124644311835 7.372399061667359 8.942121688789035 68.0807348241416 0 0 0
14677 2 12 0.1226436515431935 10.073688366174725 0.7735987464279732 69.67651807606879 0 1 0
38542 2 12 0.1307253308137513 13.884877313719935 6.509983549861522 66.86071049538862 0 0 0
14680 2 12 0.101169531410869 14.194325900319578 1.2805840183945578 69.29759556783345 0 0 0
62767 16 12 0.2645667633511335 9.858639450120071 5.085721038892729 62.153498845269205 0 0 0
14678 2 12 0.1178271616099913 11.28823982846447 0.9925925545692829 68.47330108801258 0 1 0
38539 2 12 0.1393107784246057 10.094179211256064 10.413547277818536 66.25686091651079 0 0 0
14681 2 12 0.1321982191010657 11.25485182086022 1.5008531292855412 72.30580661080775 0 0 0
38531 2 12 0.155626687451308 12.59813374338829 2.9093698769994907 62.83454301214646 0 0 0
62790 16 12 0.1178020885684587 8.281289698007331 2.3469237843575668 63.90233320653847 0 0 0
38564 2 11 0.03303748648397465 12.017561018263596 10.36807076422324 65.10868693627592 0 0 0
14702 2 7 -0.1836189618439596 14.118445662903522 2.961501234474197 70.3506710232186 0 0 0
17009 2 7 -0.1556525692097437 12.096653091214275 8.436752019838265 70.80638536650709 0 0 0
27551 2 12 0.1518301033842758 8.46884635139789 8.885226069711964 72.31099103667654 0 0 0
62768 16 12 0.1340096337735781 7.7297319312681845 3.915616456854276 62.234119243764255 0 0 0
14682 2 12 0.172211357342768 11.955803288543853 3.710684323767415 72.61364877044466 0 0 0
14698 2 9 -0.5471125311117072 13.867122470718735 5.033428927602605 71.70136964406568 0 0 0
56365 2 11 -0.2054167343824851 11.229930232841095 0.6535678205866481 62.13511975842949 0 0 0
16983 2 12 0.1185037864589647 9.802921559817683 5.657721364291323 72.09576822553296 0 0 0
14703 2 7 -0.1304136217643854 13.738658074125599 1.6497101041798747 70.0655831618227 0 0 0
16969 2 12 0.1204070301228789 7.640359035634382 8.14033728397358 69.99304346229688 0 0 0
16977 2 12 0.123187623371523 7.597707504644685 5.600136659172354 70.80310210114283 0 0 0
62791 16 12 0.1037501548198428 8.042253337672156 6.3964254186995335 62.801038040485594 0 0 0
62792 16 12 0.1268686327733998 8.565921487857121 5.849327102787141 64.4235304655936 0 0 0
17005 2 7 -0.1608846169425237 11.309449512244743 7.083805738362047 72.60706548911357 0 0 0
38570 2 7 0.255118715473061 12.86058689597704 6.11117075840944 64.97336649367723 0 0 0
48639 2 11 -0.2087024594106193 7.8999392724239295 1.6334591479916358 73.33177743170329 0 0 0
56329 2 12 0.268638137448319 12.664393103562709 0.7207249386740618 65.87626169692555 0 0 0
48627 2 12 0.1079857689474073 7.843195900346546 1.4875117734405279 70.62480036133509 0 0 0
38568 2 7 -0.1290558063263862 11.825888887064009 8.042763092678696 64.01775753972483 0 0 0
14705 2 7 -0.1328152429018152 11.991360272032875 1.860369301185501 71.68946231897154 0 0 0
16985 2 12 0.1290294149855704 12.748173624588194 9.068529844568918 70.40818198876137 0 0 0
17001 2 9 -0.5310819392283537 13.003449984667448 8.722475066244874 73.01551802955534 0 0 0
38532 2 12 0.1509093860077326 14.16172921061131 3.0018527509242663 63.2352598972679 0 0 0
17002 2 11 -0.351462339395927 8.20199421230162 5.056300458477202 70.08366716933571 0 0 0
38567 2 7 -0.0003985764517398004 12.261435780759568 8.883032052180646 65.1114657054606 0 0 0
62769 16 13 -0.6855507237195988 9.712705928349717 4.325928179954981 62.89044980568621 0 0 0
38545 2 12 0.1399527379462572 11.704810682141474 6.052868464208189 63.12922750596818 0 0 0
62802 16 11 -0.2150184833327078 8.03830789305742 3.3407226918310444 64.34706541205861 0 0 0
16984 2 12 0.1222124892315693 11.356866187665451 7.942474496908591 68.95986297067053 0 0 0
38559 2 11 0.1132218858742472 12.951806586247102 2.4747491575716056 64.9783298602072 0 0 0
62793 16 11 0.1096211937777102 8.286545863293693 4.280477425402707 63.13310249070589 0 0 0
17004 2 11 0.03755392919970474 9.413499029178862 5.936064520112706 69.44513382579885 0 0 0
16996 2 7 0.2499183154028046 7.794906783157371 8.996510750258107 66.73261974309042 0 0 0
16991 2 7 -0.1892975682751438 8.561723322803726 7.918490086063298 66.23023731652735 0 0 0
38557 2 9 -0.6571413798249344 12.073940719702161 1.4583982175234236 65.47091572718934 0 0 0
38566 2 7 -0.1356600892332517 12.98796543283559 8.255076472639983 66.16262854728176 0 0 0
17010 2 7 0.2706045991251742 12.179274122716816 8.081156441796594 72.112287767915 0 0 0
16976 2 12 0.1225049423988516 8.567733268605311 4.211968611873536 70.65590661254262 0 0 0
16981 2 12 0.1374513558539617 11.266467603585458 5.19380235127717 68.21063136950211 0 0 0
16968 2 12 0.117201035688177 9.578870212273365 6.185947213883237 66.70571200063175 0 0 0
38565 2 7 -0.1722338637463339 13.231497137163881 6.878140478792849 66.1077308537728 0 0 0
38533 2 12 0.0996345563083801 13.825851600093047 2.3691199567044388 65.6159646378686 0 0 0
16992 2 7 -0.1337151711215658 9.02395720682924 6.911167942707924 67.1070689551803 0 0 0
16980 2 12 0.1117898018187314 9.799737417879514 4.0459915172987335 68.2633502647937 0 0 0
16978 2 12 0.1109253471211211 7.529305580787554 4.751802596517972 69.27132462053557 0 0 0
17003 2 11 -0.3472940292796026 10.384895462959138 4.837683394347458 68.82835612136489 0 0 0
16967 2 12 0.1151543697705041 8.832139558297415 7.968335335051946 65.27494222913313 0 0 0
38535 2 12 0.1479019741969169 11.37835958151206 3.7710035206275574 64.6564646892679 0 0 0
16979 2 12 0.172588332385627 10.864350202891147 4.270739334384953 69.69452221321282 0 0 0
56332 2 13 -0.2309659946156114 13.671134901943853 0.9990894724719704 62.857915235453376 0 0 0
62796 16 11 -0.2185154848981453 7.882827725238298 5.6732886271467775 63.58619073891963 0 0 0
14707 2 7 0.2505653121461278 13.509588211398482 3.7414864179169123 71.32115305552391 0 0 0
38560 2 11 -0.0374240980707635 12.290807479549008 3.7710947229827094 65.26623314542474 0 0 0
16993 2 7 -0.006867983822036076 8.78615183374289 6.992600426650895 68.52878463666795 0 0 0
48632 2 12 0.1155923866418565 8.711256857576041 2.122821601861064 72.8402014610759 0 0 0
62789 16 12 0.1381361778271385 8.709487551141434 3.489550432385464 65.20193920048904 0 0 0
38534 2 12 0.101656774013106 12.051255818108196 3.7606684803586345 66.30553125078337 0 0 0
38569 2 7 -0.1793658605307397 12.077309086126968 6.627596072819509 63.938382062536725 0 0 0
38558 2 11 -0.1163301911308027 13.332564918584833 2.3505430682745914 63.45580736921579 0 0 0
38561 2 9 -0.5530911223505749 13.298191356262768 4.793952476631892 64.88918367047755 0 0 0
16994 2 7 -0.1302449389636278 7.894245628687032 8.056462035297429 69.00864183970106 0 0 0
38544 2 12 0.1160099946736626 11.40923773328202 8.495790558237168 63.167357633880584 0 0 0
17006 2 7 -0.1148793787526305 10.459203539569772 6.380131131422831 71.78095588102568 0 0 0
14706 2 7 -0.1739916896469728 12.443781566432882 3.1627813370437052 71.98487189168266 0 0 0
17007 2 7 0.01398006638808545 10.34695848755228 6.686123893680087 70.38846387462017 0 0 0
27575 2 7 -0.1670529684243154 8.349533710172 9.634383043993374 72.96521413244179 0 0 0
17008 2 7 -0.1142592646810675 11.232954449886094 7.7560093765434495 69.94231275916376 0 0 0
56353 2 12 0.1590509766492642 10.95802539587649 1.214257019367381 63.01475475158469 0 0 0
14700 2 11 -0.3469025517468196 10.888182481398665 0.26059683086665575 69.2058264116386 0 1 0
16974 2 12 0.165546644778711 12.166555522440891 10.575958203709773 72.82309653928898 0 0 0
17020 2 12 0.1388010240623611 3.255621170068839 3.82130312601516 76.59692126148389 0 0 0
17021 2 12 0.1441347973531731 3.574308259640912 2.0890791276186507 76.2894660306562 0 0 0
17023 2 12 0.1255005427936472 4.714096613498081 5.074899629865455 78.33241219669749 0 0 0
17031 2 12 0.1278241415265088 6.011719075177233 3.6753659940112713 81.46491383226216 0 0 0
17032 2 12 0.1005270129296239 6.073901429683302 5.11120974661489 83.40568495041545 0 0 0
17047 2 11 -0.1483890948808516 4.051466086448029 3.0704480854632585 76.36331458965643 0 0 0
17048 2 11 0.1130327874549499 4.881742549857469 3.027305800235601 77.72259494634379 0 0 0
17049 2 11 -0.02977291234343463 5.581766479363792 4.407562030292333 78.10092826170565 0 0 0
17054 2 7 -0.1775595468931906 6.265845917293804 4.6740704702248355 81.32010331320875 0 0 0
17055 2 7 -0.1348394106401899 6.234249667274436 5.555032974382755 82.45458540552563 0 0 0
42995 2 12 0.1367646163053297 2.204775443740601 6.088342056694334 79.53586104044011 0 0 0
42996 2 12 0.1121276334962463 1.3231379190506043 5.566815705273294 80.90203267700761 0 0 0
42997 2 12 0.142472419166524 1.2850254104834082 4.506605711969832 79.45932998873717 0 0 0
43015 2 7 0.2622400182502417 0.8436361860441799 6.01073484546871 74.93865099706932 0 0 0
43021 2 11 -0.3451694115569198 1.341073259413341 5.544464987051212 79.81902076428999 0 0 0
17042 2 7 0.002598887757145474 5.756351189740648 9.277465819780499 83.06819407912508 0 0 0
17018 2 12 0.1203087923979565 4.0502122475690605 8.651282840510541 82.12856396306304 0 0 0
17056 2 7 0.003553459279340783 6.4782072056869335 6.947079772697899 82.28572882148427 0 0 0
42983 2 12 0.1191828833322221 3.6286383911542224 5.809115763656811 75.278822510003 0 0 0
48620 2 13 -0.2541087454605448 4.839451521819367 3.444832543890349 75.10571571282856 0 0 0
17053 2 11 0.03469698554119365 6.271929969815577 7.897370139599703 83.42019508808595 0 0 0
17043 2 7 -0.12196955885944 4.539436667797376 9.458521531876693 82.43117172033305 0 0 0
17028 2 12 0.1095953475920378 4.347861543931002 7.047078800926461 83.97396648424255 0 0 0
9922 2 12 0.1184742409159497 1.8147183237816498 3.23011869306157 82.6800855483532 0 0 0
17052 2 11 -0.3485725777812547 5.261045378248478 7.346842142102075 84.48146416420391 0 0 0
42998 2 12 0.1149196103614479 1.0501290863425796 8.170987912853647 79.69933520923507 0 0 0
27564 2 12 0.1447273058249918 5.265621667556975 8.606587883321774 75.90607707874024 0 0 0
17024 2 12 0.1174988344360191 6.013230469066609 4.791345860239325 77.1847899396323 0 0 0
9946 2 11 -0.3435605585755362 2.215695076516578 2.3058298417352496 83.0329274446808 0 0 0
49703 2 12 0.08964710774029086 1.547083522174678 7.1146972370450134 84.21850291155425 0 0 0
17046 2 9 -0.6499899677230297 3.992714530750577 2.6628098086189014 78.71850196014498 0 0 0
48618 2 12 0.3032994037712715 4.425443033318817 2.4732429336621724 79.57240696241551 0 0 0
17029 2 12 0.117238201217959 5.706091690661054 6.5176591602025855 85.04051413470701 0 0 0
9948 2 11 0.03354399758976959 2.278659171118934 2.344245423926718 84.60410410456701 0 0 0
43014 2 7 -0.1779602695263204 0.655072041192885 7.272044000976148 75.53309232014219 0 0 0
27563 2 12 0.12942774369467 5.5059721303315765 8.960673943098346 77.61934750515111 0 0 0
43010 2 7 -0.1767363110977807 0.5316341347621537 4.880448428573534 75.71217748632034 0 0 0
48619 2 12 0.1021521280369463 6.041882045570284 1.7366933806269165 75.38743096757527 0 0 0
17022 2 12 0.1184273473370658 5.619004625009886 2.2270764800987353 77.62900892272577 0 0 0
17059 2 7 0.2619175515550423 6.570908392897266 5.131653577730936 80.07035828633155 0 0 0
42989 2 12 0.1337725756120302 0.8350124869608098 8.159345414040333 74.94455265818604 0 0 0
43013 2 7 -0.1316752615794494 0.38880377140733235 7.357688537114604 76.94796682672524 0 0 0
9920 2 12 0.1295379748708504 3.1114210660019386 2.073676543170401 82.5223296092909 0 0 0
42986 2 12 0.1316835053224502 0.558693877839503 3.976100230212941 75.19958725470572 0 0 0
9924 2 12 0.117802244978711 4.179733290380093 3.562274544713756 84.45828542370221 0 0 0
49707 2 11 -0.2112849378280848 1.4212436182819947 7.711382060556529 85.13912816259673 0 0 0
43012 2 7 -0.001099511602813064 0.18598460884097587 6.214650884669746 77.7470251974259 0 0 0
43011 2 7 -0.1304358888501832 0.11365096565077387 4.953355755488692 77.05591834609575 0 0 0
9937 2 7 -0.004239577091203215 0.9451205676263555 2.680260688161421 85.23773473373927 0 0 0
43189 2 12 0.1472807317935297 1.142548606447915 1.78475754423791 77.60672605661624 0 0 0
9947 2 11 -0.353019312969728 3.1793625239353913 3.601632124321365 84.92299253485629 0 0 0
9921 2 12 0.1423364444929374 1.47769262766987 1.5431164753673452 82.77721052857498 0 0 0
43007 2 11 0.1019687294456456 3.847109284335886 5.705338849843649 74.25013478752692 0 0 0
17030 2 12 0.1261252435658075 4.92925885226658 8.117455748626108 85.14330305882496 0 0 0
9925 2 12 0.1089600083926747 2.7471235722731557 4.574508642526641 84.56325354307819 0 0 0
27587 2 11 -0.3431390519363828 6.010945953944104 8.876327154583036 76.6617898669943 0 0 0
17050 2 9 -0.5469502243419078 6.5898970483734 4.168223822105557 79.13007785561916 0 0 0
48640 2 11 0.01462069188884501 5.631170084251061 2.3027474870131184 74.5043830878226 0 0 0
43023 2 11 0.03488660001713108 0.05109981731268106 6.278657369655186 79.24279093712013 0 0 0
61619 2 12 0.2936512691094629 1.9510302946323868 10.040103641624402 77.99641435696863 0 0 0
27552 2 12 0.1372492419000188 6.939874350924361 8.564162059880944 74.19022583346558 0 0 0
49709 2 12 0.09469219800176205 2.1729203884062316 8.524813300560481 85.18610372391005 0 0 0
48636 2 11 -0.2086442559359406 4.880522142174628 1.271075773919075 73.6387405832153 0 0 0
55095 2 12 0.3081147325015816 1.4026824979306827 1.9868123509323166 79.87759960266547 0 0 0
43215 2 11 -0.01878329908532849 0.43322905886350604 1.0195029644517735 77.69636617489881 0 0 0
43005 2 9 -0.6681313836036253 5.077325881843198 6.274414447183988 73.86679114524541 0 0 0
43212 2 9 -0.6627555348218306 0.40804318516938937 2.1193586513177305 79.78884445602807 0 0 0
9950 2 7 -0.1401646051859712 4.280550944623582 0.8842935271003781 85.24403191234043 0 0 0
48617 2 12 0.2879698655114882 5.686461952304309 6.142063468257208 74.60432162496954 0 0 0
9951 2 7 -0.002923704534346078 2.870555584778109 0.9968103010240035 85.00459109772527 0 0 0
17057 2 7 -0.1169018907782512 6.876986789012777 7.365152115453774 80.98044106440325 0 0 0
17058 2 7 -0.1642098962952104 6.913987612146165 6.469028880356082 79.87106825522729 0 0 0
17033 2 12 0.1290619873046013 7.06794269685118 8.348983856371948 80.84256808540123 0 0 0
43006 2 11 -0.1413202067070632 3.9524364285671765 4.158720404164409 74.05558807454318 0 0 0
42981 2 12 0.1254517415222748 2.9079240211085775 3.820902748323306 74.14029484396454 0 0 0
9927 2 12 0.1006531544416634 4.827490774163116 1.683311161086456 85.15287701775172 0 0 0
17041 2 7 -0.1292441160406555 6.27738029212966 10.480544463985108 83.66183852049213 0 0 0
43022 2 11 -0.3488487341068383 0.13544616840336549 7.6942918267561655 79.83894382328779 0 0 0
17017 2 12 0.1201692392783512 7.020612480574721 10.464678219104258 84.35948424523438 0 0 0
42988 2 12 0.1363111774552335 0.39267830891243494 8.350294392989365 77.36851127046225 0 0 0
57616 2 12 0.09465331298488389 7.258924007645229 2.2948138655271486 85.3230928385898 0 0 0
43009 2 9 -0.5579716478352013 1.2988218216535319 5.830841705085525 73.66662741890364 0 0 0
27588 2 11 0.03735488788783413 6.61852303379497 10.292115254688852 76.33212067280411 0 0 0
27565 2 12 0.1518945900172225 6.786659815763265 8.108083347621312 76.63465639256081 0 0 0
49694 2 12 0.0855107290181895 0.006175427992201851 9.10360964501093 84.358674366693 0 0 0
43188 2 12 0.1414830741050558 0.255836092592516 0.14739157427376012 79.72266651987708 0 1 0
17034 2 12 0.140300662419025 7.114484971797503 6.715404783370151 78.96182663291279 0 0 0
48634 2 11 -0.2072185084967585 6.983191357499106 2.7944560783662458 73.879292290355 0 0 0
48638 2 12 0.1260057951569092 3.986365667964857 0.8347721588515479 74.20777704058469 0 0 0
27576 2 7 -0.1232085762252926 7.464864697822445 9.4544115899837 74.0570646570113 0 0 0
48633 2 12 0.1157780510762915 7.455486389532763 3.4426372260878257 74.58229800224984 0 0 0
53624 2 12 0.2510875276750172 13.422950378267288 5.928017834166743 82.334298792815 0 0 0
17000 2 11 -0.01307629796588267 12.311315971521196 9.83839457292867 73.59058879762267 0 0 0
38806 2 9 -0.5524077760493669 13.583607917433486 7.644422919148116 77.50619402114701 0 0 0
38778 2 12 0.129194109365644 13.240557632479863 7.771556537450809 80.23231859004163 0 0 0
17026 2 12 0.1488292662549804 7.535549757150886 8.26780229850261 85.13508944272003 0 0 0
48642 2 12 0.1183510036565408 8.289105571755156 1.0787318211425159 74.20628272131962 0 0 0
17267 2 12 0.107187691933875 10.466797196033015 5.598674400273423 85.57441140374964 0 0 0
57607 2 12 0.0859147493977122 8.784718478064475 0.40268454861767256 84.51149839709257 0 0 0
17025 2 12 0.1403153761956506 8.461557611892069 8.568596623202936 83.60645632290343 0 0 0
57618 2 11 -0.2054895172418273 10.594267634821259 1.282213614159526 85.1641866660161 0 0 0
16973 2 12 0.1386746655839826 14.192272231190989 9.767853178486526 74.84161798725813 0 0 0
17268 2 12 0.1420947690748785 10.306085361218726 7.926182976265322 85.714697944111 0 0 0
27577 2 7 -0.005238585984270999 7.4214776569137895 10.465271243685656 75.03663136594638 0 0 0
57634 2 11 -0.06738102988736251 9.80400800206944 1.6961214902106474 82.07498456208297 0 0 0
57613 2 11 -0.2092165083392771 11.042444613006397 2.656142724271779 85.77589880043904 0 0 0
57600 2 12 0.290433633794756 8.06835383347959 0.581458211717646 76.79974598430329 0 1 0
57609 2 12 0.1240001814933582 11.129800964713302 3.4840941160115677 85.05941413974597 0 0 0
57620 2 11 -0.2125958869835296 8.233555592500611 2.0183751530462155 85.73052180773678 0 0 0
57626 2 12 0.121609370777008 11.400248230228803 2.2304812599891273 79.66438911283979 0 0 0
27566 2 12 0.1526538642275661 10.649781529816911 9.862367014152516 78.86463739902501 0 0 0
27109 2 12 0.1395244550256155 14.217569804680352 0.8696636128560764 75.6586979480717 0 0 0
27107 2 12 0.09764118010089542 12.647749828591186 2.1107177306887963 77.83259292016537 0 0 0
38776 2 12 0.1233371357447098 13.61179016710782 4.770791264994096 80.05626262376897 0 0 0
57632 2 12 0.1240189128531343 8.500390466997846 0.1673521548351496 81.4696695332963 0 0 0
27108 2 12 0.1229216227480369 14.585260967454754 2.2838131423677734 76.75138771132423 0 0 0
57596 2 12 0.2866524771759004 12.161427731131205 6.4885856602428476 84.42134537347242 0 0 0
17291 2 9 -0.6968168238617988 12.426103386449935 6.3506289598117425 85.37037577779658 0 0 0
27590 2 7 -0.1250901183170746 8.835809012193351 9.979061284407202 77.70214089311443 0 0 0
53652 2 12 0.0895452121654423 14.227332618303521 1.7533637728097964 84.03852132760177 0 0 0
57627 2 11 0.02118754376213135 10.126593795272715 0.4549139087334034 79.29169406275743 0 0 0
27559 2 12 0.1266129845551452 9.47121967919123 9.89317291105987 82.27449491722467 0 0 0
38805 2 11 -0.03711163388788066 12.755934113727323 6.741406437598117 78.32084357589781 0 0 0
38780 2 12 0.1213515480904426 12.758805198923143 5.675380941778297 77.95942568079826 0 0 0
17027 2 12 0.1355253977155012 8.117529248815627 6.886910446444491 84.30505381446422 0 0 0
27557 2 12 0.09995490190054031 11.90904770117556 10.297372018022214 82.54398899135123 0 0 0
57635 2 11 -0.2025932453344444 9.538461208936047 0.23214399815203987 81.72990901475661 0 0 0
16999 2 11 0.07746947588859693 13.267111122451489 10.308925804511322 74.6792572285195 0 0 0
57628 2 12 0.1413849204722962 8.436337417349085 2.8012214122788617 80.57326029121039 0 0 0
57614 2 11 -0.05502736284472022 9.126884870766238 1.4255001716950249 84.62609992983896 0 0 0
53626 2 13 -0.4509869317130753 14.31424852839942 5.720609213342947 81.73705436352947 0 0 0
53648 2 12 0.1085713253601597 13.722662389230763 2.9732589988605893 82.01862658648426 0 0 0
27581 2 9 -0.6773028085948547 10.803377421662038 10.283754934559099 84.30534490018736 0 0 0
16975 2 12 0.1427244261552459 11.380304856668465 9.624244595325614 74.14493884162773 0 0 0
53623 2 12 0.2885913634817557 11.346415490871225 6.949968136761937 81.04577370449802 0 0 0
27567 2 12 0.1443803867003288 9.155149942562835 9.366995432370256 76.96616861651276 0 0 0
27129 2 9 -0.6678801896180477 11.974498024750957 1.5803273578166692 75.86764448216134 0 0 0
38804 2 11 0.09002491327329093 12.98296628667608 6.74413137545724 79.8760545862646 0 0 0
57604 2 12 0.1023854239712022 10.822643024742431 1.7763061668650404 82.39446767263239 0 0 0
38803 2 11 -0.08793129895866081 14.073899190275231 5.700624784324958 80.27418525688604 0 0 0
57611 2 12 0.09054977987259268 11.268901261588987 0.8625967324762124 84.38624780431752 0 0 0
38779 2 12 0.1394568296488748 11.716709097924815 7.040480120012345 78.15046280830454 0 0 0
38802 2 9 -0.6644791833064749 11.755003731394224 6.21999244321921 80.50905214890545 0 0 0
27132 2 11 -0.01822364560161634 14.169464201346463 1.2602891540832364 76.72303805621522 0 0 0
57606 2 12 0.1180825661748906 9.0878612746886 3.2669942120971407 83.50120615631894 0 0 0
57631 2 11 -0.2015908168180706 9.56173623431481 2.63814389457174 80.77694451008662 0 0 0
57605 2 12 0.1073236662060375 7.882496385947713 1.9876471185420657 83.0777587224234 0 0 0
27589 2 7 -0.1638566192776722 9.724576175444335 10.330785978087626 78.74045846877353 0 0 0
57601 2 12 0.2939968887627287 11.114041560059784 1.8323130730764365 76.15534262766896 0 0 0
27131 2 11 0.1143735191431656 12.672510371305687 1.2859835611477008 77.08957182291005 0 0 0
57625 2 12 0.1500747701933344 9.873476836016078 2.537794906510885 78.71464836667631 0 0 0
53653 2 11 -0.2202030870467916 14.173285218756638 3.4890378701666904 82.89006328855108 0 0 0
17051 2 11 -0.3381600721220909 7.719431670183796 7.880765198937207 84.10300590333843 0 0 0
57602 2 12 0.1503815574541503 9.121124566711883 0.3442400923650152 79.05268651089176 0 0 0
38787 2 12 0.1533461014314706 14.616846603968849 6.049267966583029 75.76921336441059 0 0 0
57629 2 12 0.1450554276831423 9.984184601698546 3.6270103274569854 80.96405999345134 0 0 0
57608 2 11 -0.231383836728196 8.9466712756494 2.1698490963310255 83.29250300429906 0 0 0
57630 2 11 -0.2048488633644891 10.290229611582001 1.9947340336736439 79.51792107589188 0 0 0
53649 2 12 0.1407922131184254 13.333748971532867 3.869493601357498 83.4724997916903 0 0 0
60303 2 12 0.2714153661086753 11.650952307892473 10.107055615728331 84.75806566537345 0 0 0
57610 2 12 0.1326922657617302 8.742927965855626 4.19196181840544 85.68962054571718 0 0 0
17257 2 12 0.1426135602392316 3.6972026875360586 6.948584572965378 94.77400273885132 0 0 0
17281 2 11 -0.1337349289197756 2.930861717984675 7.101823283281741 95.5407324745542 0 0 0
17282 2 11 0.1076888969610807 2.9848084947500415 8.693625945816713 95.79270227992322 0 0 0
17277 2 12 0.112170111604715 5.467163265265634 8.269435264349895 88.5141931411261 0 0 0
17258 2 12 0.1087892910922642 3.9289259252762188 9.029092474743592 96.23331209904725 0 0 0
45262 2 13 -0.2340694806591475 3.281316213853735 6.341600044356048 96.80729063817354 0 0 0
57781 2 12 0.1225349869259626 5.305122258627444 4.853103704810911 94.00558785576449 0 0 0
27949 2 12 0.1439097688030485 2.7728830726220695 3.850394673593038 96.12875770747165 0 0 0
27985 2 7 -0.1850785980826307 3.610605862104236 1.1474036667208969 96.83551713999252 0 0 0
27975 2 11 0.1031254966052263 1.8561273940289598 4.274187778498994 96.50397247962573 0 0 0
17574 2 9 -0.6519970304345856 2.5869296175058936 5.388208892368809 91.18293566820688 0 0 0
49684 2 12 0.3079839318170596 3.1380602643444195 6.117717183348088 91.51535824391172 0 0 0
45261 2 12 0.09917900784493408 5.311889740430678 6.936095805234309 96.7057847318496 0 0 0
45284 2 12 0.1094355000969838 5.335668353101771 4.275613010493418 96.68245816137812 0 0 0
17256 2 12 0.1752767206542558 2.013138194037339 6.8424339129084 95.16015839162911 0 0 0
43478 2 12 0.1298919957592246 2.4418841119251997 1.6808881208742146 92.66141639185373 0 0 0
45286 2 11 0.01124083332172916 4.715938976235212 6.3184071868990435 97.36668707428825 0 0 0
43490 2 12 0.1260545739536107 4.4428054351280135 2.50613516090115 91.24003335479595 0 0 0
49686 2 13 -0.4200050932111585 1.6496969291564032 6.956663404953955 88.90091414781145 0 0 0
43489 2 12 0.1248424746901067 3.0026569786077912 2.5299594285682447 90.24392442447174 0 0 0
43512 2 11 -0.3468988481975744 3.975024153264401 2.051844861568688 90.36355710398529 0 0 0
43488 2 12 0.1454669268950085 4.489109468126582 2.3337713667810878 89.47027359931037 0 0 0
49683 2 12 0.2499966742077456 2.6867060173160064 6.7523639468602425 89.07807486834491 0 0 0
17300 2 7 -0.1328499972093949 6.339792835748322 8.646970998266932 88.32965515109674 0 0 0
57780 2 12 0.1150536601503606 5.72992245385669 7.10620194034184 93.19206040342533 0 0 0
57784 2 11 -0.2075608013173229 6.225933613690034 6.305661803178405 92.7102642436718 0 0 0
57786 2 12 0.1096070213305837 5.616862256874129 6.015011459045404 91.87608562517335 0 0 0
49685 2 12 0.09476207850695198 1.9566750703455578 8.558585177193814 87.62118921076589 0 0 0
17284 2 9 -0.5740327584692337 4.026961192156424 8.982645831044854 93.58611605327164 0 0 0
17283 2 11 -0.0164198576993745 2.9768587506326 9.481869640994866 94.47308315360758 0 0 0
27961 2 12 0.1317952770917776 3.0148713856132803 1.2274866253455297 96.0537616922691 0 0 0
27974 2 11 -0.1318629141912543 2.1786853839709797 5.478544850632447 97.36673795225632 0 0 0
49706 2 11 0.04911865886983384 1.3397864388087366 7.638080110020938 87.67082204337673 0 0 0
17260 2 12 0.1278977770700493 1.981144056135123 9.424984280697945 93.96381844323211 0 0 0
9913 2 12 0.1165944389199383 1.733699620908629 2.4031135658304072 87.20900762465064 0 0 0
17280 2 9 -0.6668644869931002 1.8841495376740558 9.131142009322764 96.61266771870224 0 0 0
45289 2 11 -0.211187907932712 5.410268909854737 4.911982790029991 97.50865381416487 0 0 0
17290 2 7 0.2580632925376887 4.224920828568672 9.583451516913481 92.39703021179666 0 0 0
43503 2 7 -0.1283860713165633 2.4068742222617896 0.6652645464090908 92.72191809741021 0 1 0
43479 2 12 0.1413387718262289 1.4751181659615797 0.5218634834748086 94.69286761618187 0 1 0
17576 2 11 0.1126318904766646 1.1751821167376808 5.713088192348284 91.04547592163583 0 0 0
57779 2 11 -0.2100222331642612 6.282777381245033 5.123469830187055 93.66554311280153 0 0 0
17261 2 12 0.1304288254435763 2.338835809079402 9.282729422196349 91.43562901944759 0 0 0
17285 2 7 -0.1777954658730664 3.2631169663977744 9.620355556672983 91.34153362387492 0 0 0
45260 2 12 0.3017276995939356 1.9417321215795398 8.633069454478713 97.45868009539218 0 0 0
27984 2 7 -0.1283871663766672 4.871305875097912 0.5105539356889409 96.72942097299769 0 1 0
17550 2 12 0.09918068687811553 1.041194481851881 4.999536531034999 89.15375900082783 0 0 0
17575 2 11 -0.1055674554820206 0.8340872248488865 5.951779030175008 89.56199181851366 0 0 0
27950 2 12 0.1258829327461811 0.8237732769211344 2.4105312031797914 96.50024465822915 0 0 0
17552 2 12 0.1296272754663602 0.9107660610589736 6.571966904310452 91.6449361691126 0 0 0
43513 2 11 0.03189107037835562 3.837618200972298 0.49866526724990357 90.54731998197978 0 1 0
49697 2 12 0.1356514574351733 1.0376563533792997 5.952555308969723 86.39376640866121 0 0 0
17301 2 7 -0.0003385512771397877 6.568915960975808 10.089274325765341 88.23050225553831 0 0 0
27976 2 11 -0.0301047624555608 1.173222783401657 3.1113703431106 97.26043957057679 0 0 0
49702 2 11 -0.2232214121839526 1.6975049737454457 6.8014107506100245 86.385624175379 0 0 0
57774 2 12 0.1346153735929067 6.8278709848244565 5.445717531223701 94.56917503614963 0 0 0
57760 2 12 0.2621762977052068 6.2734689759216815 2.3621834344813055 94.29962100810494 0 0 0
27973 2 9 -0.6586139103951232 1.0522671664989436 4.6248213717012465 95.33797184025963 0 0 0
9938 2 7 -0.1325107846384485 0.872887965837446 2.571735828694697 86.67960997190464 0 0 0
57762 2 12 0.09770988042580166 6.453063438373461 3.4895465798557015 92.29339334483976 0 0 0
49704 2 12 0.09804939156992849 2.6570861460208572 6.406197811320052 86.26803616600249 0 0 0
43511 2 11 -0.3399476448391769 3.044927337291613 0.06840292266810118 89.3112900872586 0 1 0
17270 2 12 0.1095472232533831 3.982637582466361 9.977970421254179 87.39286155198361 0 0 0
17286 2 7 -0.1280598863139777 3.642601992006958 10.30358560526531 90.15848184912366 0 0 0
43485 2 12 0.1428927387998236 1.9952396662038259 0.11511261660102898 89.51245855239965 0 1 0
17289 2 7 -0.1721704657152311 5.505602340304285 10.092484830736762 92.25455167733061 0 0 0
27951 2 12 0.1371340596635496 0.2986869478486831 3.5042753507295656 97.72619530945587 0 0 0
27948 2 12 0.1579848275632284 1.2290935546842878 5.9656883190846495 97.44301870588953 0 0 0
27983 2 7 0.001663266995626398 5.662295025725179 0.4200288604081861 97.920627628266 0 1 0
17554 2 12 0.1248916573600377 0.5367132587663604 3.694880540886295 90.93527950396478 1 0 0
17276 2 12 0.1406825843233264 7.3062411113766625 6.758301425682209 88.32044166199988 0 0 0
43515 2 7 -0.1287331015685936 6.086327051832261 0.08741920928081963 91.82286624114313 0 1 0
9923 2 12 0.1130265601080238 3.3506991520938905 3.6884238511668346 86.02418973709231 0 0 0
17577 2 11 -0.02401508442051541 0.3596863114702852 4.593208533845857 91.61802404836575 1 0 0
43516 2 7 -0.002333708965955506 5.310968036349948 0.028237007128724775 90.63417987950976 0 1 0
43492 2 12 0.1122747397333974 5.5957648792166435 0.34441264073087413 92.63511486637961 0 0 0
17262 2 12 0.1112235041363561 2.889063812588495 10.366040943044512 89.3619093377288 0 0 0
43486 2 12 0.1407863279332774 3.266054383385649 0.667851042635188 88.387276240567 0 1 0
17553 2 12 0.1749164353050004 0.8485512707133515 4.275063932381526 92.5620019223444 1 0 0
45290 2 11 -0.2110908190171199 6.914186869077761 5.127994432229993 97.86680306860026 0 0 0
45259 2 12 0.2825438502352738 0.22943425866407352 5.119992486596515 95.60997474968654 0 0 0
57783 2 11 0.1110594610011161 6.987221363035271 3.8446594854329588 93.16961644131611 0 0 0
57763 2 13 -0.6917508524944664 7.124792904554428 2.8931228393506534 94.33438262520218 0 0 0
43504 2 7 -0.1763357348901574 1.8377193161355365 0.01950513568209032 93.85116414288497 0 1 0
45288 2 12 0.09549365385306249 7.344860637984675 4.116150835005246 98.07004367849083 0 0 0
27986 2 7 0.2542023376061782 3.2056076948323953 1.7844961420307284 98.00103419998177 0 0 0
49708 2 12 0.1021121509519375 0.06353942735912108 9.984544184136798 86.6459483154898 0 0 0
17264 2 12 0.1256491746316666 6.191919673928006 10.021862942521228 93.06648107790802 0 0 0
27960 2 12 0.1159910549894542 5.097439212754967 0.07199506082415948 95.7971197496047 0 1 0
17259 2 12 0.1247988686770495 3.2615101133382827 10.46258789409895 94.78275902962534 0 0 0
25591 2 12 0.1307621049579059 0.02790707516694742 9.374987210400596 91.57945627153812 1 0 0
19770 2 12 0.139427242364125 14.346099316153682 9.610714193687112 88.37412970522836 0 0 0
49875 10 12 0.1282466329048935 14.586011834615968 5.856368031092361 96.36678020871857 0 0 0
53645 2 12 0.1458669750929565 14.680615812830492 0.5346723972570315 87.74723434210343 0 0 0
53853 2 12 0.1123896423615611 13.216495821531403 0.5674766661913593 94.56489204873148 0 1 0
43491 2 12 0.1256679759672259 8.005729710088778 0.18955546837499998 92.72455906665986 0 1 0
19772 2 12 0.1131579276466269 14.548578047640193 7.008073471761015 86.92520011776924 0 0 0
57792 2 12 0.1127320164829691 9.802210186113225 9.641092763099035 94.48031374839867 0 0 0
19767 2 12 0.1105013477962652 13.778876624245363 2.193448634346047 90.90102804144836 0 0 0
17279 2 12 0.1281672689677585 9.764499960100325 9.889091088731089 87.4271844854821 0 0 0
17265 2 12 0.1274685923818215 12.641134037476295 4.603509360595215 86.86704769456517 0 0 0
57789 2 12 0.13630086069754 12.278035612588413 9.7274284341289 94.59564538237825 0 0 0
17304 2 7 0.2499363943883566 8.675929757164749 8.2257311279433 87.81158969205754 0 0 0
57764 2 12 0.2637186478712394 13.652771019894896 10.110648525347164 91.95807004732733 0 0 0
49880 10 12 0.1061006213841326 11.419272525511882 2.0100426898337256 96.87185899167717 0 0 0
17299 2 7 -0.1669436321264845 7.402777940256595 7.745274804597824 88.18979296411372 0 0 0
57775 2 12 0.1103204661250457 9.170069298082964 5.654448955887397 91.03629201030172 0 0 0
19765 2 12 0.1674230835238503 11.023686556933784 4.588610719107468 89.81501464904188 0 0 0
57622 2 12 0.1080699548994954 8.15978756551283 1.2087897433070562 86.51399168806677 0 0 0
19778 2 12 0.1480144681299551 12.6375763119381 6.511291439033144 91.37498402873784 0 0 0
57800 2 11 -0.2204461047470902 10.852976878508061 9.890169392754236 91.36054550491231 0 0 0
49882 10 11 -0.2079415828675858 12.344776705912333 2.6281329179835438 96.70846680966234 0 0 0
57795 2 11 -0.2132049406741987 10.393038159157092 8.843878441656798 94.06537872880229 0 0 0
49886 10 11 -0.2131878126696002 13.947370980098349 4.311080197604547 97.7213021414316 0 0 0
49879 10 12 0.1196294560277057 13.166235796288273 1.9906388681756166 96.25812048321416 0 0 0
57791 2 11 0.05301950644644485 11.673211136494414 10.465352756714555 92.59351786955406 0 0 0
57615 2 11 -0.1980938641100531 8.707093337502949 3.310389100111849 86.38965527757085 0 0 0
57796 2 12 0.1120331935257993 8.69713079838322 9.921780969567193 92.12465963946882 0 0 0
27954 2 12 0.1064505433921764 8.060849245100016 1.6691065773395246 97.70171051398667 0 1 0
57598 2 12 0.1371270305086764 9.965073308082872 2.197179373589003 87.52844039441929 0 0 0
19777 2 12 0.1097461540575448 13.67136993992009 8.108623348494948 89.91225715142326 0 0 0
19801 2 7 -0.128393399203854 14.15661188724645 7.268642202712521 90.03187676636075 0 0 0
49881 10 11 -0.2266445989921727 11.879180822679908 3.7507270255979184 95.70456916081648 0 0 0
19803 2 7 0.2621875484849083 13.974343880863147 5.030964744017175 91.01438079858316 0 0 0
57761 2 12 0.2609087739628198 7.929089976796739 2.3469108775092655 94.1804803302675 0 0 0
57799 2 11 -0.2000970211799658 9.472027352795129 9.219835818307462 91.76997356418939 0 0 0
19790 2 9 -0.6716589060563292 12.244714418867778 1.588810808252032 88.86480992486987 0 0 0
17302 2 7 -0.129223444341566 7.873165602662722 10.489337831055195 87.86546887542198 0 0 0
57617 2 12 0.1174777515364359 8.036985955138054 3.6524630260393756 87.28964389820567 0 0 0
45287 2 12 0.09787224363539707 7.4577682442212225 5.550318609129241 97.09057894084727 0 0 0
17269 2 12 0.135517995162851 11.453987329481361 8.064951141670512 86.96175951997948 0 0 0
57771 2 12 0.08191268100886852 7.367477981700947 7.400896133981826 91.34783798604558 0 0 0
57778 2 11 -0.06233472757717671 7.594853496723212 6.719042949824837 92.16260802562434 0 0 0
57785 2 12 0.1034393732099246 7.629591578806028 5.1477094640999805 90.76349274236766 0 0 0
57787 2 12 0.170457205922202 11.488030902534495 9.177436691204726 90.88240480478042 0 0 0
57790 2 12 0.1140881878384299 12.307150698619122 8.54604827266967 93.28912679627547 0 0 0
19766 2 12 0.1190154361263693 13.149543091435108 3.3272383728781834 88.83551333428058 0 0 0
49887 10 11 -0.219221913956793 13.721329811083214 5.382312926886366 96.64092971406268 0 0 0
17295 2 9 -0.5302473071808423 9.635001837050977 7.306353314818495 87.68198876956572 0 0 0
19791 2 11 -0.1229976978371427 11.012793338020906 3.6808598064469047 89.20027333579226 0 0 0
19792 2 11 0.1059401809886605 12.350461417614603 2.887692319150859 89.43306942412867 0 0 0
57599 2 13 -0.2188146934226801 10.7011914545365 4.227108913518442 87.8425684365232 0 0 0
49854 10 13 -0.6835401719749297 12.706074887207674 5.815650311370161 94.44792751851817 0 0 0
49878 10 11 0.1157504140806749 13.125679397575931 4.702030012376712 95.34722433120726 0 0 0
57773 2 12 0.1498089899275869 9.047434884862907 4.6034101795060325 93.37558206230672 0 0 0
57793 2 12 0.08913038032121791 10.457097262292882 8.13986951309899 94.94480537698897 0 0 0
57769 2 12 0.1430597218961057 7.827159444996649 8.187535132532377 93.83405171031174 0 0 0
57777 2 11 -0.2305001516757253 8.331320036212732 4.249377486908723 92.63256323432037 0 0 0
57776 2 12 0.1320379032141093 8.873844098197969 3.4195156987894526 92.18272005124302 0 0 0
49877 10 12 0.1253936676426936 11.121444175112593 4.4540459443521385 96.12057128069853 0 0 0
17293 2 11 0.1161707323002679 11.220294917436437 6.147028016212118 86.16409368368677 0 0 0
49853 10 12 0.1347561486939209 13.926035448077572 4.030460266539062 94.87144619350039 0 0 0
19794 2 9 -0.5689539967108729 13.127325251671374 4.0766820239673836 91.54019370934411 0 0 0
57798 2 11 -0.06390916014843979 9.687912777515741 8.140684178703268 92.83666885246333 0 0 0
19793 2 11 -0.03385402546043529 12.890443580923122 2.856166534417446 90.86504050518808 0 0 0
57794 2 11 -0.2143950648523102 11.7988157366978 9.357488297894097 93.68551121674061 0 0 0
17303 2 7 -0.174355009589138 8.849650136490038 9.572300669587017 87.58701324452059 0 0 0
17292 2 11 -0.1157774966570083 11.748815758960692 5.192688764570514 87.27541560149832 0 0 0
57612 2 12 0.1009883953703954 12.087469040080919 2.4278654841923824 86.17518890725975 0 0 0
17294 2 11 -0.024839992249845 10.637860191781995 7.408852828371531 86.59570506524801 0 0 0
57770 2 12 0.1098079495141239 8.650735543632091 6.740114751737534 94.09220022498246 0 0 0
57597 2 12 0.2751244444374156 11.60853908431107 1.0012409879553 89.34737405786402 0 0 0
57768 2 12 0.1087643164592655 10.41288834349533 7.365269651936953 92.51422373546478 0 0 0
57782 2 11 -0.2045837575451561 8.274046944523043 5.415998440492654 91.54395486255216 0 0 0
49851 10 12 0.2626895015601612 12.13345884834023 5.44440812401454 93.64399044180365 0 0 0
57772 2 11 -0.235362093411314 8.409700365640472 7.4289168500435725 93.31687898991342 0 0 0
17266 2 12 0.1500137205388581 12.124902513107061 5.758020729429919 88.12902211314459 0 0 0
57619 2 11 0.01648557842851563 10.138996216773128 3.0834935748988577 86.93312871391919 0 0 0
57797 2 12 0.1231032441543239 9.089327079829207 8.655934032960136 90.86218745429497 0 0 0
49876 10 12 0.1491758937405659 11.49027462159101 3.403440068463922 94.77949683235383 0 0 0
19802 2 7 -0.1643477978043417 13.581623357290255 6.356455726101782 90.96035861123502 0 0 0
19768 2 12 0.1265385299114523 12.069311588222037 2.4183579742159114 91.41415748976641 0 0 0
19764 2 12 0.1375299908383046 10.127521548885925 3.1230850423482512 89.6557735191488 0 0 0
49874 10 12 0.109665917636436 13.06351429279734 6.100364982215878 97.07410037411812 0 0 0
49852 10 12 0.2478365483357772 13.521175011980416 6.299403139813929 94.02922589708152 0 0 0
57621 2 12 0.1006526531244033 10.577847051145916 0.4869690445006677 85.96130862561114 0 0 0
49885 10 11 -0.06083142696139246 12.836265608685332 3.2208598450172423 98.02804716795659 0 0 0
41487 2 11 -0.1425228500811321 5.839610848428628 7.749986274103719 107.01597971522536 0 0 0
48783 2 12 0.1418399609589975 5.566315828323353 6.508497836849686 104.8209377958132 0 0 0
48784 2 13 -0.1880525425420502 4.735321899463899 6.795253454291418 106.77177628187735 0 0 0
48790 2 12 0.1178310751413374 3.642503727671 2.673041815690513 105.1759326152964 0 0 0
48791 2 12 0.09934919815281359 3.386260961825536 1.8694698387597777 103.72495857568398 0 0 0
48792 2 12 0.08100112594443877 5.3010723511270745 3.189143470645667 102.69698877176678 0 0 0
48793 2 11 -0.2379637315907177 4.216135733050444 2.21706946138745 104.33105467696878 0 0 0
48794 2 12 0.1260686819959229 2.9672205712374478 5.003289607913829 105.40358886429128 0 0 0
48795 2 12 0.123810938657575 5.462662230907533 3.900977447246659 106.36978660032764 0 0 0
48796 2 12 0.09271888015772591 2.9817335138950622 4.38077344620322 103.14569416872426 0 0 0
48797 2 12 0.1162940086708069 3.326838811437013 6.503162603332867 104.54080878807737 0 0 0
48798 2 11 -0.2033177577953949 3.7231501410518955 5.5705953880135155 104.79247132686122 0 0 0
48799 2 11 -0.05936155636431967 4.944759493364604 3.4522021678950914 103.67973532820614 0 0 0
48800 2 11 -0.206506209596791 5.9105507198683656 4.656100915098738 105.78796148769624 0 0 0
48803 2 11 -0.2166027868197036 3.97003921306071 4.696062339129465 103.54002708775232 0 0 0
48804 2 11 0.001107243732831141 5.024345411182447 5.893636892056092 105.57660979281759 0 0 0
48805 2 11 -0.2064946198021209 6.250986988188667 3.900522272297139 104.45618175192153 0 0 0
48806 2 12 0.1079788812878119 4.296997259304567 5.347806347572976 102.72463322033734 0 0 0
19436 2 9 -0.6563629838741255 1.3229693232719848 8.057777103902337 102.22673716688928 0 0 0
15198 2 12 0.1323690983228001 3.8489271131410416 5.0841696071805345 107.7347654230184 0 0 0
15223 2 11 -0.1418171121037315 4.484259204959342 5.975339828538571 107.97978325925892 0 0 0
48789 2 12 0.1043234635858677 5.755939262690889 1.3522306852905588 105.73624994508779 0 0 0
15199 2 12 0.1687368264989945 5.402502425127058 5.534638085472467 108.32573283245888 0 0 0
48819 2 11 -0.06355907231163795 5.050776504634604 1.061625772780524 104.93128021776096 0 0 0
15222 2 9 -0.6511072818919601 2.491642609647301 6.893921272026262 108.7211748162578 0 0 0
48782 2 12 0.3444802918547205 2.564755122778616 7.63719867457254 108.00374442593441 0 0 0
27958 2 12 0.1295767005431421 3.6749226108749373 2.1436876576114763 100.04586846322337 0 0 0
41467 2 12 0.1598331187549353 3.821642872599769 8.974215292780437 102.48486940441575 0 0 0
49933 2 12 0.304273778713865 1.3466034335818886 7.071176859522263 101.86465444384868 0 0 0
15224 2 11 0.1193360463914292 3.805577816427274 6.660644143889604 109.13772847343077 0 0 0
45263 2 12 0.1063986254315492 6.713790975242569 5.371633354181196 99.98020517348613 0 0 0
41466 2 12 0.1446303014758734 3.9184771843875543 9.039682227570644 105.09863474971722 0 0 0
41463 2 12 0.1196838159629192 6.224104263808952 7.7049489982122665 108.01096517468653 0 0 0
41488 2 11 0.1147382328505358 5.407230923419343 9.199655779781034 106.72930791136677 0 0 0
45292 2 12 0.1038872559372299 6.293538742787247 7.7811676455001235 100.12692029447749 0 0 0
15200 2 12 0.1255581161972155 4.274360809459253 7.547897893026125 109.56164753700315 0 0 0
41490 2 9 -0.5653057792934612 5.818663818663967 9.114825590499864 104.21245376112114 0 0 0
41489 2 11 -0.005454041887411204 4.901348728788214 9.503287586775597 105.30068651154915 0 0 0
27981 2 7 -0.1697203532161601 3.9614475720437676 1.7020969566853967 99.1398778512318 0 0 0
41491 2 7 -0.1673531721542819 4.486566166016705 9.721769519498855 102.19473212207785 0 0 0
48814 2 12 0.09455111931044358 6.349680346332754 1.0136932579976705 103.21575761429473 0 0 0
48807 2 12 0.1053944957567785 6.750093641220791 4.551127889457321 103.78891222320115 0 0 0
48801 2 12 0.1015043314487029 7.003679696970993 3.1172751701965247 104.65116250427296 0 0 0
27959 2 12 0.1071620856898076 5.745596856624267 1.0666447918011575 99.92744484251624 0 0 0
41462 2 12 0.1470892145133056 6.722886220609204 7.633033006921628 106.35905418999364 0 0 0
45280 2 12 0.1032270936063703 7.217995235297787 6.183035451793313 102.06020650898255 0 0 0
48802 2 12 0.1449752188221835 6.807820155228548 4.888575728000036 106.31992466782908 0 0 0
19415 2 12 0.1358449885969681 1.103932569796919 9.124328761683596 99.9343853775919 0 0 0
45282 2 12 0.1419392788977434 4.226978980766547 6.501025726633391 99.5302993537688 0 0 0
41486 2 9 -0.6501318294885524 4.462692058564757 9.384191883712948 107.81038797501817 0 0 0
27982 2 7 -0.129803131852684 5.156490605327676 1.008599876958794 99.12115157115458 0 0 0
45294 2 11 -0.2066856106777699 6.257302084002575 7.320195178370741 99.10682485473647 0 0 0
41464 2 12 0.09392972339094734 6.255438901101478 9.906171736128824 106.81063554871 0 0 0
41496 2 7 0.2598893737696792 5.59261526240658 9.973548277973372 103.0955661818343 0 0 0
41492 2 7 -0.1197612860330156 4.379403872341622 10.411520920524657 101.01109054157186 0 0 0
47439 2 12 0.07733132429096759 1.5532295068481248 0.11714084571168523 103.09302559868145 0 1 0
19440 2 9 -0.5466947766568663 0.26695182146797025 7.2782067431924515 99.55605085162959 0 0 0
45295 2 11 -0.2071928643949322 4.7595241012023415 7.027746279188129 98.77563585814788 0 0 0
48818 2 12 0.1191688433596136 3.6039327802176153 0.6248588181867736 106.60892477022882 0 1 0
21931 2 12 0.1278708691843545 0.13043549388488773 3.388554091938403 108.10021151548983 0 0 0
47454 2 12 0.1302510179020357 1.7650754519331033 0.7539365466522123 100.7727473845237 0 0 0
41377 2 12 0.1386290362178682 0.989229386610051 10.575483808674242 106.13126511340668 0 0 0
19438 2 11 0.1056592253829271 0.10468155441930782 8.609556220123686 101.71242886243606 0 0 0
45283 2 12 0.1123405573339414 4.310697850122998 7.996508419896551 98.79693054453558 0 0 0
45293 2 11 -0.0558215737961001 7.091328832470174 5.962432315001732 99.13622384102453 0 0 0
19439 2 11 -0.02770141917448982 0.1786085808873977 8.616359934404626 100.17611964695594 0 0 0
48816 2 11 -0.2108057996839782 5.805083769988518 0.2624676097555861 103.83614441346882 0 1 0
34321 2 12 0.134889849686698 7.265475243614351 1.5969446122903916 109.5328755023464 0 0 0
21918 2 12 0.1393954860498146 0.25656912482816513 7.416162064246662 110.29722777470243 0 0 0
41468 2 12 0.1377671922950466 3.6196857742081465 10.219855188398471 100.33952344818636 0 0 0
47448 2 12 0.1088363933882276 0.07000092025199016 0.9412467749809849 101.22210080501452 0 0 0
50179 2 12 0.3044637620139921 1.33941994282157 0.07701255454761037 109.84645398928728 0 1 0
47452 2 11 -0.197031832461959 0.8777614068450541 0.19813866295414392 101.07229399764365 0 1 0
48820 2 11 -0.212065632576096 4.080994291968715 0.10464876599842901 105.76419504133972 0 1 0
27977 2 9 -0.5450953286400031 1.9619534087707677 2.379773899633059 98.25730656869224 0 0 0
27947 2 12 0.1601757449865136 2.466301636717632 5.15323096351582 98.35868818379738 0 0 0
45291 2 12 0.1025091934524831 6.7532652480749515 8.024857589003924 98.47205345360719 0 0 0
48781 2 12 0.2847168239902966 4.226461476963529 10.339095063209943 107.87136823083631 0 0 0
15201 2 12 0.1344473923458649 3.1438564304455094 4.814165157193035 109.96412305866959 0 0 0
45285 2 12 0.1411087785468431 4.913688492197322 4.310746178420629 98.25766783301744 0 0 0
41480 2 12 0.1123119157767155 4.789043073627725 10.210432531951724 98.35308578491833 0 0 0
47461 2 12 0.09345776414302927 0.07064321143182457 0.4992761993166195 105.41432785131177 0 1 0
41465 2 12 0.1604736833684338 4.634201520769779 10.565287687197515 105.37265000090596 0 0 0
15225 2 11 -0.01714264772031248 3.6016791195232547 5.7199468707759396 110.34575255983755 0 0 0
17324 2 12 0.1117603301389276 13.68301465869056 7.590299414090199 100.08273642326536 0 0 0
45256 2 12 0.293984871396599 9.899990191101573 2.5254193722984013 105.79882256833862 0 0 0
17320 2 12 0.1090738283481538 14.024791040441931 9.310410685568423 101.80720111823942 0 0 0
49871 10 11 -0.2110288597291095 14.69363760775078 1.2468630311169346 101.14044620919137 0 0 0
60781 2 12 0.1431363217372798 11.780854051233351 0.018286092570485697 107.48854018782413 0 1 0
27978 2 11 -0.3498698322720675 8.158609694716308 0.7922678909690559 98.3428822403562 0 0 0
36900 2 7 -0.1279937216755023 13.084629748398882 8.962184171405731 108.67032429440927 0 0 0
27953 2 12 0.1060098779262478 9.196860409681696 0.3835724116579821 98.14434942351926 0 0 0
49884 10 12 0.09136054391580035 14.212987384156188 4.819920583864316 98.67859922600167 0 0 0
49872 10 12 0.08909026358839428 13.574836275799578 3.6995725590125437 102.24755675025463 0 0 0
49849 10 12 0.09471868182687636 13.24134380665786 1.369454973027615 103.65986037643555 0 0 0
49866 10 11 -0.2109778151242953 13.708135051133672 0.2793423877491743 101.73149476532559 0 0 0
36879 2 12 0.1285297079130389 13.524090994282655 5.241723680989792 109.28412777228341 0 0 0
17311 2 12 0.150984412749978 14.400191916181276 9.307354523041633 98.18344076325432 0 0 0
64488 2 12 0.2963493356907975 9.993033327556835 10.524690060095521 99.44259636590202 0 0 0
34346 2 11 -0.03962324378661084 8.392843959096774 1.4221481504205726 109.44740995572961 0 0 0
60789 2 12 0.1175425568105686 14.143327092411388 0.06531377815787558 106.63101500287101 0 1 0
45274 2 11 -0.2248407182562563 10.744029077682056 8.00715783656717 102.50307344694166 0 0 0
25679 2 7 -0.1361005184640459 13.91697990781963 10.420593429167432 104.91221933164759 0 0 0
49865 10 11 -0.05831144751972726 13.98864312524086 2.4783191860974094 100.45909987382217 0 0 0
49855 10 12 0.1044101806886686 11.998748088949538 3.828025270391938 98.44112571740865 0 0 0
49850 10 13 -0.425880928730844 11.594333573717163 0.05669367269316787 103.19585358053806 0 1 0
34345 2 11 0.1218854275636499 8.952244411642353 2.8119352685109877 109.93116894501458 0 0 0
60761 2 12 0.1191011321426048 14.638003588000739 2.171873986662597 108.74745567211757 0 0 0
36902 2 7 -0.1128662462099425 13.646840792377109 7.184067580017388 110.18081518634979 0 0 0
49856 10 12 0.1028676528791402 13.952519362596128 1.4546650683045603 98.60166914105477 0 0 0
45266 2 12 0.1036605205272382 8.447459108638075 7.923880499701668 100.7042348761317 0 0 0
45268 2 12 0.1475365213716311 7.961124425005107 6.730865972362418 104.17647588349529 0 0 0
27952 2 12 0.108246960028512 8.042967405291192 1.1909027546654767 99.34160123546346 0 0 0
34320 2 12 0.1154953540531153 8.650064444249935 1.286418606288151 108.4075003321435 0 0 0
34319 2 12 0.1149324914955162 10.013420542454192 2.894048914311617 109.57613526809317 0 0 0
49859 10 11 -0.2325475115374963 13.21837835692949 2.1139683102358506 99.07389717904067 0 0 0
60793 2 11 -0.2313303689327305 12.602448449827001 0.37759386840438197 108.11783704470471 0 1 0
45265 2 12 0.09763724426514288 9.199740026718336 5.295447293235883 99.47518533136692 0 0 0
36867 2 12 0.118747435412137 11.701558027373002 3.9728011555113065 105.19560526223451 0 0 0
49857 10 12 0.1154761231976813 12.379671498613702 1.4732071731069056 99.3396887463369 0 0 0
45273 2 11 -0.06143857079782547 8.936948784850905 6.978196891841202 100.83773366336463 0 0 0
49862 10 12 0.09053453810110443 12.497576938348109 4.012254590904398 100.89469161707635 0 0 0
45271 2 12 0.1318686457705121 8.0221746546828 8.184865716503587 103.1176474555695 0 0 0
60780 2 12 0.1343481154583843 12.277519052686674 1.2478734075255906 108.66555108904404 0 0 0
60790 2 12 0.1157633594332627 13.409445194004446 1.6720965210262835 106.73327097407707 0 0 0
36865 2 12 0.1297699470537495 9.228920695352434 4.625736681008715 104.57124889583636 0 0 0
45279 2 11 -0.2010058089283214 10.43580346118196 7.274650450961028 101.10374833091102 0 0 0
36903 2 7 -0.1759653092392356 13.415334333201816 6.247152915635007 109.16555075012502 0 0 0
25656 2 12 0.1057579233669044 13.104325680146403 10.005401797816178 104.59545230131793 0 0 0
36891 2 9 -0.6740507760522246 10.044740935001856 3.2727825958734864 106.39359841886218 0 0 0
36895 2 9 -0.5759618393460295 12.69092007631079 5.8331691513468 106.8452724491679 0 0 0
36904 2 7 0.2572584234504609 12.992685804692833 6.6893246457975 107.89536179944545 0 0 0
49860 10 12 0.122664943346036 11.463747196571646 1.9416006680491942 101.27726275737814 0 0 0
45272 2 11 -0.201034404981222 8.50961358800518 7.219479561289029 103.35074742181139 0 0 0
45264 2 12 0.1009783895599545 8.934572344119534 6.806591202076855 98.59972586484123 0 0 0
49870 10 11 0.04983455137740977 12.705763212538729 1.0056039582871685 102.75173260296677 0 0 0
49863 10 12 0.09787601075337629 11.417948929821781 2.9103179151131697 102.68071187907532 0 1 0
49864 10 11 -0.2151936025891874 12.068611512987353 2.254167459995876 102.06446472681242 0 0 0
60792 2 11 -0.2039378886289257 13.802824624729922 0.8771116091633239 107.29095678934752 0 0 0
36877 2 12 0.1149518064287536 12.985694978571676 9.937402601504717 108.34694464741843 0 0 0
45277 2 11 -0.19708020228692 8.325097818835301 6.313249820816097 102.09664975209827 0 0 0
36868 2 12 0.1411438769063207 12.069973351316426 3.978431537905413 107.60435097299502 0 0 0
59278 2 12 0.3083497686105667 8.286860810110971 3.9286928643026697 108.34003579451392 0 0 0
45276 2 12 0.1208049517626329 10.379990287305368 8.986596004090988 102.40620799545599 0 0 0
36894 2 11 -0.01979846354536362 11.620483320776398 4.807044019737046 107.15760523273296 0 0 0
45258 2 13 -0.4338041420046628 10.744540665670538 6.0790221305998475 104.11603770585765 0 0 0
36899 2 7 -0.168101368725088 12.79798765328441 8.037494295335732 107.65050518188 0 0 0
36869 2 12 0.1182232314750781 10.827819317295102 5.142805477991178 107.86390180675426 0 0 0
36901 2 7 0.003536720898376308 13.552840639993283 8.591826551037336 109.97370741048256 0 0 0
36892 2 11 -0.1145378255514845 9.966716828775622 5.233566991042868 105.0935621756236 0 0 0
36866 2 12 0.118135197707186 9.373239506640326 5.815717345722724 105.82601316782498 0 0 0
45255 2 12 0.2067865876049273 11.661702148488533 6.369587654209998 104.47214955593704 0 0 0
45278 2 11 0.05903347959413517 10.051829097518738 7.331193840498992 103.71494730440067 0 0 0
36893 2 11 0.1182957775449205 10.883992805969696 4.284914594577832 105.87326347072931 0 0 0
34343 2 9 -0.6707905100802934 8.151876143622928 3.8801570751316645 109.30415542829152 0 0 0
45267 2 11 -0.24605329869246 8.631677299684528 6.215526348847689 99.470163541318 0 0 0
49869 10 11 -0.2068435936677209 13.07883723791714 3.2491565524645942 101.41445478669627 0 0 0
36876 2 12 0.1323155273001246 12.597484504970295 8.253090680306055 106.66298906765816 0 0 0
45269 2 12 0.1005663700780213 11.81767009264314 8.050754258601835 102.69604419688994 0 0 0
45270 2 12 0.1175816053345322 8.870031527783313 5.367416319360931 102.19673057189016 0 0 0
45275 2 12 0.1080602945224839 11.028488156939442 6.311170317911838 101.09309817864144 0 0 0
45257 2 12 0.08699841358882612 10.062947323445286 7.995426410756392 104.610669219332 0 0 0
45281 2 12 0.09408690265120999 10.935235096729484 7.938942576676136 100.32034288839807 0 0 0
59293 2 12 0.1301835861046725 9.850175122544155 6.537568528082416 110.31170101232532 0 0 0
34347 2 9 -0.5498977904233449 8.858729235471909 0.3039299212010206 110.24339594115449 0 0 0
49858 10 12 0.07942485131608697 14.635668252023045 3.2533070258729224 100.1653685368522 0 0 0
15205 2 12 0.1155928102425095 4.003646831531971 4.780325839132936 115.62552094145553 0 0 0
15206 2 12 0.1235277211511855 4.239842372967938 6.16577786969817 113.70610610793433 0 0 0
15229 2 7 0.006864079975044993 4.442601215080546 2.9883133785784537 114.5347026967376 0 0 0
15230 2 7 -0.1218770517693608 4.202253953454214 4.35967752911198 114.68698456673377 0 0 0
15231 2 7 -0.1697251061565993 4.297549623651148 5.236063483077639 113.5266078510305 0 0 0
15244 2 7 -0.1274354782268206 5.9114064077608175 3.475695727298324 117.17465947660214 0 0 0
15243 2 7 -0.004072200805640566 4.709758599873883 2.685820088085474 117.00196105791684 0 0 0
15246 2 7 0.262003273752353 5.297867543014913 3.8309670562958362 119.49347097649235 0 0 0
15228 2 7 -0.1180221864693369 4.632579982671364 2.452811787856529 113.19287310994451 0 0 0
15245 2 7 -0.1819884194752091 6.190278805148136 4.010401011792576 118.42561202822054 0 0 0
15237 2 9 -0.5676112762863699 5.636421094731063 4.245756934118772 120.72943969067352 0 0 0
15241 2 7 -0.1759387762290043 4.032746357577238 3.1966878481444243 119.32070104044571 0 0 0
15240 2 11 0.04044117656948013 4.475981876623903 1.9781664439246531 115.681995879946 0 0 0
15242 2 7 -0.1303690671225532 3.756065886120662 2.510073087589912 118.07138525823275 0 0 0
15221 2 12 0.1246380086941574 7.057408653948463 4.5530517854520145 118.56700420282291 0 0 0
15220 2 12 0.1341546454716971 6.663634593038989 3.532477486816196 116.46669369113806 0 0 0
15235 2 11 0.1089237022111433 7.25278784013383 2.3742378179666392 121.3554761289449 0 0 0
15218 2 12 0.1698977155935123 3.343703883596198 3.0667633054888883 120.0776947972065 0 0 0
15219 2 12 0.1103785178640481 2.8328865203965083 2.0682606021148784 117.93018560000961 0 0 0
15212 2 12 0.1151263693377821 2.2589523581863657 1.6866506593789516 115.61804235269109 0 0 0
15204 2 12 0.1106580242730414 4.650340378380875 1.4307727696864174 113.04958935584253 0 0 0
54427 2 12 0.1179110351345592 2.0975742355685276 9.702447514512013 116.75636301079767 0 0 0
15232 2 7 0.2632474868422451 4.584762133102318 4.751209877772919 112.2113438720315 0 0 0
15227 2 7 -0.1624964755541266 4.786705308590668 3.32978175785589 112.02828911302815 0 0 0
15208 2 12 0.129098859370357 6.116296999702582 1.237217416828814 119.87364084557622 0 0 0
15236 2 11 -0.02767065021013719 6.0101209897833465 3.2450903066696433 121.75626379427814 0 0 0
15234 2 11 -0.1371407847198314 6.8801082756924705 1.108155951577038 120.57377609540526 0 0 0
54431 2 12 0.1015801512205409 1.653045888425839 9.582147545104018 119.29661460645089 0 0 0
15239 2 11 -0.3443776929001338 5.586085070263665 0.9099713005770076 115.5026947109234 0 1 0
15238 2 11 -0.3485314746027461 3.202944364492002 1.1053124217618762 115.59238188521644 0 0 0
15100 2 12 0.1311330877679528 3.7417967470851075 9.908369925649858 114.71339333913366 0 0 0
15215 2 12 0.1092834163190427 6.46866798230991 1.368189901668937 115.16249116848391 0 1 0
59297 2 12 0.1215411022455487 6.598527329866387 7.499545502275221 113.93652297152119 0 0 0
63092 2 12 0.08602304459313574 1.7966114529435826 6.840951596695962 115.42446970777294 0 0 0
54432 2 11 -0.2121702215021989 1.9633916107143017 10.584201567758072 117.34130641285714 0 0 0
63104 2 12 0.1392458743609989 1.5003925402934426 5.219738284453109 113.70772347550168 0 0 0
59303 2 12 0.1156991938362127 6.435515476419951 7.136401526997532 112.32902727081927 0 0 0
15211 2 12 0.1336696205291029 5.250458563625317 2.5824657978345287 122.1541539708074 0 0 0
15213 2 12 0.1166504808442569 3.1631276181550363 0.6234042228536342 114.60576992647626 0 1 0
15101 2 12 0.161025665230083 2.466099957257629 10.327876044267049 113.5003059183013 0 0 0
15214 2 12 0.111184819649281 3.1514276734474054 0.30156520182060703 116.32919351085599 0 1 0
63093 2 13 -0.6676989739539382 1.5191452128157803 5.139131657015756 116.34419892768578 0 0 0
54433 2 11 -0.2103829510053201 2.324328253784041 10.307822983417775 118.83396437653417 0 0 0
15124 2 9 -0.6670734117959358 4.736719189691961 10.39259611969198 112.417690375828 0 0 0
59298 2 12 0.1305529117173609 7.3465950827229385 5.218701527487593 113.65962917847607 0 0 0
15202 2 12 0.1283738441323665 2.81073065965472 6.222237905930702 110.9470122982866 0 0 0
54430 2 12 0.1239374080127352 3.299587465929778 9.883715769908875 118.96271596875886 0 0 0
54402 2 12 0.2812396926197494 4.13621536741649 10.356740336415749 111.62327136117223 0 0 0
15226 2 9 -0.565820873168009 4.7515414672596 5.5699379858563045 111.19887452746232 0 0 0
63090 2 12 0.2320534477122084 1.839563773390626 5.508015485214351 117.23333693052344 0 0 0
63113 2 11 0.1071906282310659 0.9100613749531471 6.235227970043873 115.49548654289316 0 0 0
15207 2 12 0.1447447092471922 6.425059885338133 0.44569483201247756 121.40991272517982 0 1 0
15203 2 12 0.1439057143115276 4.985437149397916 3.018638364268945 111.01617989224806 0 0 0
21919 2 12 0.1647109922794841 0.8927470242087214 9.045237264468964 111.89359696433172 0 0 0
15217 2 12 0.1294069084247298 5.4353504537969135 0.29736164906084467 114.64534000280541 0 1 0
52754 2 12 0.09184649810256501 0.7968027585178725 8.256761177086624 121.83520229145411 1 0 0
15216 2 12 0.1610773171027138 5.769013973846733 0.3026887125904238 116.36133809266911 0 1 0
50091 17 11 -0.2129591516333197 7.250194170912242 7.316167941728692 121.8037983160358 0 0 0
63111 2 12 0.1259191949466171 0.8953505851522359 6.731544702172408 113.47609155853178 0 0 0
50080 17 12 0.09946391077178651 5.732648706880751 8.840080866091043 121.38384103905605 0 0 0
63109 2 11 -0.2105369558265894 0.68915182223313 5.809382654081536 114.01288279611552 0 0 0
50207 2 12 0.1061337530864295 0.3130477794811021 1.1288645610287376 117.73875501241616 0 0 0
50088 17 12 0.1563434059894842 6.517518665700672 6.507785524448297 121.76026371973435 0 0 0
50079 17 12 0.1217440132494044 7.321770593813944 9.408805587851852 121.99240567554219 0 0 0
50092 17 11 -0.2194382943635146 6.513887306387712 8.601367518947336 122.12616731644452 0 0 0
21915 2 12 0.1242669963204255 0.3975625634299127 10.315343041001295 114.53505361267506 0 0 0
59301 2 11 -0.1986319774724353 7.1841395237614245 7.304547397395419 113.06441567411399 0 0 0
59304 2 12 0.108210874525733 7.111282792662146 9.915050890338557 117.32113958209725 0 0 0
59288 2 12 0.08708685921281235 7.335920483863973 9.366877736951398 112.38112685585591 0 0 0
21923 2 12 0.1273066127314021 0.9271097041793506 2.2614720725991253 111.14977433244499 0 0 0
21947 2 11 -0.146075861698919 0.43894074832382546 0.08973286521449561 113.08696654403293 0 1 0
21948 2 11 0.1154451554585359 0.15467034518623318 0.38892699263870384 111.57845368674599 0 1 0
21921 2 12 0.1231473265942714 1.153200606174241 0.8086964510711191 113.42124531705937 0 1 0
63091 2 12 0.2504608870944729 0.756845403015133 4.418415887169774 116.58674101892714 0 0 0
23892 2 12 0.1198524019307818 14.671314432271755 0.6577124221371181 114.55672172632555 0 1 0
34534 2 7 -0.1305998335751622 14.71553647549425 7.137679935807394 116.8529708788728 0 0 0
10897 2 12 0.1176077417476401 11.497949495900182 10.490622029107465 119.4700125875065 0 0 0
32014 2 12 0.1388018030398053 7.676669795177711 1.7281187639258875 118.164691945846 0 0 0
59302 2 12 0.1009923191454334 7.836422368333448 8.043742351171852 110.37670723024411 0 0 0
50075 17 11 0.1046471409632234 13.42853717340153 4.424639856282435 122.33291678262803 0 0 0
60783 2 12 0.1272528672777595 13.804861586281225 0.5527356029586201 110.8482506126548 0 0 0
59287 2 12 0.1047826255935107 9.715794931412963 9.827091795573246 113.06304348790182 0 0 0
50053 17 12 0.2885588829392083 14.353060978909175 4.069638421737785 120.50870397469073 0 0 0
59315 2 11 -0.0633314649314283 8.676076846553368 9.854653903906526 114.91838876351845 0 0 0
59281 2 12 0.2777470646828667 10.974967279699472 9.994311998591158 122.2848877980675 0 0 0
50089 17 12 0.09482171843144255 7.720782085637866 7.38213765717636 120.83073644613324 0 0 0
15209 2 12 0.1266962266765017 7.908517592584079 3.030192780737 120.73592546926163 0 0 0
23886 2 12 0.143079464005304 12.975298604517365 1.6462419963541015 117.7461263415441 0 0 0
50071 17 11 -0.2226930198809239 13.058127154930716 5.8986805956008 121.9855983265553 0 0 0
34508 2 12 0.127440773469792 12.674436496699602 4.049835241322481 114.71328455956981 0 0 0
50076 17 11 -0.2051202449348306 11.593412248110477 6.194523828241221 121.72257083418474 0 0 0
34532 2 9 -0.564676054414329 13.424787210583952 5.72087405673063 113.63417839164504 0 0 0
50064 17 11 -0.2333195298525954 9.122238761863949 5.747881541362193 122.49187655301105 0 0 0
32028 2 12 0.1903313696742401 10.921959432244078 0.9365724763637187 113.65625278044092 0 1 0
10895 2 12 0.105418957519203 9.249017926465328 9.599015111998412 120.2122539416844 0 0 0
59314 2 12 0.09799950271847892 7.840626572004696 8.049312514997883 115.86488065937526 0 0 0
36870 2 12 0.151103628341908 11.96421059659115 9.330582504672659 111.96195589157676 0 0 0
59283 2 12 0.1047858057223636 10.1429674445007 10.128054390534547 117.77850057017993 0 0 0
34317 2 12 0.1730602658274338 7.869261717427673 3.1277784713345924 111.74400238638023 0 0 0
59305 2 12 0.09232886118639734 8.159051933478526 8.818145131022574 118.23338130387914 0 0 0
32016 2 12 0.124055023177872 10.453737347455087 0.6108279082581508 118.2150850798992 0 1 0
34530 2 11 0.1208066128213562 12.164033939842952 3.9968472472476284 112.55815703690048 0 0 0
36878 2 12 0.138342397798149 14.01374914589802 6.812344178418296 111.06986288865603 0 0 0
23887 2 12 0.1358247883077355 13.571866424311345 2.913952757068015 116.8708343012253 0 0 0
32042 2 11 0.1036955991433786 9.713152162837853 1.309284744226783 118.12824632029444 0 1 0
52806 2 13 -0.2180665669408253 8.041308976079279 0.48615057619925645 119.95954803308504 0 0 0
32043 2 11 -0.03321268155565188 9.776768944049664 1.8083448749693423 116.70556791104735 0 0 0
32041 2 11 -0.1433984150344288 8.29457221371584 0.8721648245086958 118.53339831725256 0 0 0
50066 17 12 0.1620033220242141 13.630246236874683 6.284029107690262 121.1812495243159 0 0 0
59291 2 12 0.1122877536808251 8.775864763804822 6.222232309244236 114.05822046317981 0 0 0
34510 2 12 0.121222366774872 14.214125182078408 7.360610919773624 117.7652508533037 0 0 0
50072 17 12 0.1339109561742655 11.41329797447318 5.77173811943153 120.7539477483173 0 0 0
59299 2 11 -0.2118960126633817 8.641259604861643 8.174320363752129 111.18424137999152 0 0 0
23911 2 11 -0.3437463485529982 13.635236320210582 1.8383610495418303 116.86917119485153 0 0 0
59286 2 12 0.1213073017836926 9.926825500535175 8.358086340567235 113.87213268378785 0 0 0
59280 2 13 -0.2208329281971129 9.573246311581446 4.402093794268203 111.98102919842992 0 0 0
34509 2 12 0.1224388977730915 12.850877033539126 6.544145203468439 116.05498957053982 0 0 0
52804 2 12 0.2959299986747938 10.385752436294787 2.1209082843834324 119.83695662714933 0 1 0
15233 2 9 -0.654755370120599 7.911826418652095 2.075006466753038 122.52141400212132 0 0 0
34528 2 9 -0.6577861910736784 12.287019961836846 2.581837952847871 112.22297596637327 0 0 0
59292 2 12 0.09966294411456872 9.27104201892815 9.031743883408316 110.82177527272276 0 0 0
34533 2 7 -0.1773261524268852 13.890297318501117 6.621947575859545 115.87703851803995 0 0 0
34504 2 12 0.1333827784176883 10.462671172947113 3.2878096060956707 113.58758200437252 0 0 0
34344 2 11 -0.1257089420265077 8.890784982603437 3.095860593397008 111.47700741666343 0 0 0
59290 2 12 0.1301211460116911 10.390386704276388 7.031042303210667 111.89564369205262 0 0 0
59316 2 11 -0.2088822529412066 8.545365543627405 8.867346421436737 116.06965620779071 0 0 0
59294 2 11 -0.204723935458967 9.492529220847217 6.8333592745655585 111.34083118521768 0 0 0
50061 17 12 0.1520474993851384 8.865366787729576 5.440953495722331 121.42987095855173 0 0 0
50055 17 13 -0.694619935902999 13.577871735960755 3.7702182500493104 121.05275870463078 0 0 0
32017 2 12 0.1296721426449446 10.743331567469683 2.278327314338068 116.50842712239147 0 0 0
59317 2 11 -0.2218451056059104 8.113767140075458 9.54591842852427 117.37902195811996 0 0 0
36896 2 11 -0.3450312255282671 12.998014957364074 9.265911611481615 112.25453933800475 0 0 0
32018 2 12 0.109674271153327 9.066716435509422 2.695438478629083 116.59836275434019 0 0 0
59296 2 11 -0.2191383214062317 8.033887865606793 6.015044824242307 113.26685866094304 0 0 0
34318 2 12 0.1656930187163498 9.266215191750213 2.1894998418134084 112.01229770160303 0 0 0
34507 2 12 0.1406199359589987 14.006571038882699 3.7423780463236707 113.53297226099026 0 0 0
34529 2 11 -0.1430970287680769 10.661572327346224 4.175228139851634 113.00990734166295 0 0 0
59300 2 11 0.01506496708488965 8.710036132469181 5.635057771590932 111.93310679655681 0 0 0
59279 2 12 0.1585687680953868 7.872801081486175 5.530391386987285 111.16797470304644 0 0 0
23885 2 12 0.138592981150753 13.117135828385962 1.4964048182381355 115.94722060915258 0 0 0
34505 2 12 0.138118021790649 10.748064658406463 5.022375756781732 113.71357501226788 0 0 0
10921 2 9 -0.6903887010677039 11.369322612206421 9.7890575544886 121.40891767614839 0 0 0
59295 2 11 -0.06211917141550492 8.06679907217408 8.534232527757876 112.62391156136516 0 0 0
59313 2 12 0.1066673236023176 9.519211357361396 8.344065970205323 116.25707120181369 0 0 0
34538 2 7 0.2590461708482266 14.293506246042368 6.201944702282976 114.62708714461016 0 0 0
36871 2 12 0.1153683687096401 13.14472785577258 8.231335095281661 112.55910981363839 0 0 0
32040 2 9 -0.679658384834641 10.13352314602319 2.429733604168833 118.96256276107879 0 1 0
50052 17 12 0.2853336680790255 12.694916409235041 3.7205269233710587 120.55597702838823 0 0 0
59277 2 12 0.3041720734645049 11.774584976126496 2.433211207220602 111.41289795562157 0 0 0
59289 2 11 -0.2368283694949223 9.152420050631866 9.066768455325068 113.63292195991713 0 0 0
32044 2 9 -0.5423545580209884 9.346495666323268 0.844187246722244 115.69255849800099 0 1 0
34506 2 12 0.120953170063029 12.354617848652445 4.62145570909705 111.70748783531195 0 0 0
34531 2 11 -0.01457272907700623 13.124815720843877 4.337128116311405 113.73526962338545 0 0 0
52803 2 12 0.3054170102917068 8.793949552706154 1.6841133564304664 122.24172512151969 0 0 0
50078 17 12 0.119198024919145 11.36034477311139 7.265091512248654 121.71007410369639 0 0 0
36872 2 12 0.1272938077500472 13.117164324950213 9.923103006210221 113.09472913208967 0 0 0
50067 17 12 0.1041392902434268 10.669210732830312 3.545517589857797 121.89924568222767 0 0 0
36898 2 11 0.03152757920853705 14.014600140491677 9.500634566662434 111.10908744130165 0 0 0
59285 2 12 0.106354885551805 7.675140226447952 10.29912596904745 114.79657213072008 0 0 0
32015 2 12 0.09704559417693427 8.085156856755344 0.08448367554559225 117.87763448808013 0 0 0
25932 2 12 0.145451615666073 3.847048466787648 3.0876114553924383 126.78003584024249 0 0 0
25933 2 12 0.1350869615970247 4.081880233178454 3.6260390941098213 125.07766564702595 0 0 0
25937 2 12 0.1517664306441989 5.891509865405456 5.228979737099427 128.85758155772425 0 0 0
25956 2 11 -0.02236610265637413 4.571908891282176 3.2622490130369672 126.00685031312649 0 0 0
25957 2 9 -0.5369903710496244 5.500463841176133 4.268043230298234 126.52858304243223 0 0 0
25958 2 7 -0.1719644335494666 4.079730690331367 6.266288494507074 126.24665464530116 0 0 0
25962 2 7 -0.1615782372841329 5.23312486568723 5.784494640960974 128.3063181710639 0 0 0
25963 2 7 0.2532875387144776 4.997026839340299 5.463542034610475 126.97260064968145 0 0 0
42094 2 7 -0.1303066938999284 6.640570380719752 6.896617420346788 131.99089023200304 0 0 0
42095 2 7 -0.002776683474865328 6.555794413119163 5.7704489408705655 132.85204519411388 0 0 0
25961 2 7 -0.121615485153262 4.518969093053735 6.8594188743689095 128.9347117289227 0 0 0
25936 2 12 0.1290564243879624 4.686630251029586 7.046250446105313 129.95235745207975 0 0 0
25959 2 7 -0.1267283936743105 3.2958006032192118 7.290791456954274 126.88480170781476 0 0 0
42071 2 12 0.1173402135344224 6.037696780999625 7.675526817153089 132.20761902277138 0 0 0
25960 2 7 0.000380948362022218 3.684216752058554 7.686279940226844 128.21464186477064 0 0 0
58273 2 12 0.1316281354977935 5.247579024541776 3.0286277559192674 130.27641221274754 0 0 0
25934 2 12 0.1229967143310484 4.100087401146256 6.151496545930196 125.20652799125763 0 0 0
25935 2 12 0.1115719729611711 2.7070099526999805 7.847383791331991 126.33105822521446 0 0 0
42066 2 12 0.1265830337173513 4.024826649030996 4.795972957623385 132.35626773065036 0 0 0
25931 2 12 0.1500525020571757 6.257525295292019 2.394804528198244 125.17513295769072 0 0 0
25955 2 11 0.1167455352921695 5.372314216555756 1.9850223640613271 125.63812986391534 0 0 0
25948 2 12 0.1377690148389994 2.728391678422321 8.071726113856426 130.81843177151865 0 0 0
58271 2 11 -0.210592176227636 5.074192519673818 2.0224688249248906 130.03385491614983 0 0 0
58255 2 13 -0.2219711505324414 6.595048343257494 1.77102128377654 127.89802154192746 0 0 0
58275 2 11 0.009541396557231983 6.385368851019088 1.4374991134248958 129.3728917377052 0 0 0
25954 2 11 -0.1463176795264193 5.745944116374965 1.147656440646252 126.8888241448706 0 0 0
58278 2 12 0.1129799188367795 4.109423986953106 2.0573500684912656 131.97020297350736 0 0 0
58263 2 12 0.1172453559766992 6.522905258278583 1.6920110479375603 132.04998951354386 0 0 0
58276 2 11 -0.2070342778006662 4.653950797763407 1.3307139527802048 131.3426076430865 0 0 0
25953 2 9 -0.676048485097366 4.567664343434203 1.0932740308900346 124.83947006312276 0 0 0
41620 2 12 0.1410845361989348 2.0033761469747047 4.719712074782392 128.0433171610399 0 0 0
25970 2 11 -0.3463387351477764 2.083287950340242 8.416802628236882 130.00887318983058 0 0 0
25971 2 11 0.03447133591592298 3.0743269689816484 8.892903887768878 128.92192578566562 0 0 0
42090 2 11 -0.3423800870381331 4.475557896631479 4.522800263287326 133.3330030177299 0 0 0
42064 2 12 0.1269169075219845 5.013689588983167 3.6611679031033653 133.19999850562172 0 0 0
58266 2 12 0.128129470187592 4.2511875181277565 2.0781142629860407 129.2830831430584 0 0 0
25947 2 12 0.1150273478909837 1.4909294547601004 7.5540843711884404 129.71294823636123 0 0 0
58270 2 11 -0.06375004985844859 5.896427356306822 0.7823065328776947 132.113909668092 0 0 0
42068 2 12 0.1123444982193252 3.969470602624558 7.061147487428314 133.3811837514653 0 0 0
58253 2 12 0.3016993393246796 5.184933626102647 0.46032840109054746 124.3787988481052 0 0 0
42092 2 11 0.03477981576914327 5.449593058642081 5.579449953648604 133.92050129280332 0 0 0
58261 2 12 0.1143680345096888 5.098057269085682 1.174344434422115 134.03889828228287 0 0 0
50083 17 11 0.113253645468277 6.1052457318855895 8.749322034391524 123.60110836582722 0 0 0
50058 17 12 0.09495019715961008 5.3166443819698825 7.943605147735024 123.65703378677341 0 0 0
25974 2 7 -0.005245532706003538 4.19042047714615 9.86160420643134 129.38995607674926 0 0 0
58254 2 12 0.1586682641088618 7.219192839632415 1.965722184041257 129.82902628562022 0 0 0
25946 2 12 0.1179378363350125 1.3288462913266206 9.111485237499512 130.28972452197087 0 0 0
25944 2 12 0.1120193329146087 1.4343570353272586 9.292793658277322 127.49258114516934 0 0 0
52722 2 12 0.3129395739528243 1.002081439657645 4.32676981073671 130.12229352605186 0 0 0
41646 2 11 0.1087756505878382 0.8847661948415365 4.72296636890537 128.21716575019732 0 0 0
25951 2 12 0.1212018390900182 5.355316398859056 9.778105708916957 127.64432265815117 0 0 0
28256 2 9 -0.6420540231261871 1.2000251026249924 2.938163405511319 132.55813168942376 0 0 0
25969 2 11 -0.3500198472635319 2.254081704720805 9.875174954640968 127.98915213608691 0 0 0
50081 17 12 0.1017708685857394 6.753360315330723 8.412109725560395 125.61212190764783 0 0 0
41648 2 9 -0.5597830038040519 0.626273055875697 2.798618252429507 126.63479188473778 0 0 0
55468 2 12 0.3066074670207437 1.404290526399091 2.348076350967935 131.75828742121524 1 0 0
28236 2 12 0.1287845690226531 1.9749515954805794 0.9721359697268056 134.35871632947502 0 1 0
52745 2 12 0.1153626280099005 1.91844188352918 7.223028200370119 123.71663534993986 0 0 0
41622 2 12 0.1184269856092406 1.0235246705080698 2.6653695321602098 128.7236662593145 0 0 0
28259 2 11 -0.04311812705067325 0.9659484567127696 0.8882711551518523 133.85670271024884 1 1 0
52757 2 11 -0.2094901955227534 0.8473971342425719 7.0178147520566085 123.66094123906323 1 0 0
25930 2 12 0.1274197787504539 4.750498409839693 0.9466845023258758 127.2270359573064 0 0 0
52724 2 13 -0.4523405104800581 0.7417275835990479 5.888253061498709 125.90068163361711 1 0 0
50059 17 13 -0.6929009964083279 5.496136228808713 10.07955863451903 123.83466061645814 0 0 0
25975 2 7 -0.12022600906396 5.377796083080972 10.130052871717941 128.61973948473573 0 0 0
42065 2 12 0.1264441665916362 3.6199411896921463 4.339520390600264 134.0026650201386 0 0 0
42091 2 11 -0.3494962647854927 4.560082339379692 6.841873811041602 134.24729526758165 0 0 0
41645 2 11 -0.08004597897176186 0.18816824341044888 5.697538176424018 127.23895683566313 1 0 0
41657 2 7 0.2585736614304904 0.2935554990965651 1.4922306129130107 126.45430663473869 0 0 0
50056 17 12 0.2356644434168621 5.280395491431465 10.191552869699276 124.82286747397586 0 0 0
58264 2 11 -0.2460880513190929 5.5485132493434985 0.29202310218701427 133.58499810354115 0 1 0
41632 2 12 0.1219201002077128 2.1843053873820537 0.6490700344588664 126.77636161203134 0 1 0
50086 17 11 -0.22043473118119 7.180251675520309 8.505898246268124 124.58416848224105 0 0 0
50084 17 12 0.1497778354773423 7.282357332350221 6.3668306428995045 124.63446024779147 0 0 0
58272 2 12 0.1260555250367556 3.934846788269599 0.45209238205503793 131.06665243859598 0 0 0
28237 2 12 0.1408443176180007 0.3872079470436745 0.2298931402106648 130.2286720702416 1 1 0
25929 2 12 0.1288196119539854 6.121102885100212 0.3071570907204254 126.39994259893129 0 0 0
52744 2 12 0.1141048061932455 0.7133450277182924 6.143299760129826 123.03865971130375 0 0 0
25973 2 7 -0.138206540884234 4.265189309383176 10.380321276961006 130.73948690185904 0 0 0
41656 2 7 -0.1745220533347156 1.250011811786498 0.43496955343571636 126.50751231243545 0 1 0
42067 2 12 0.1197355657737007 5.336411160903223 7.645238840735046 134.4044746174451 0 0 0
28258 2 11 0.1045326133074329 0.3694039198692777 2.25300401408349 133.5101734966244 1 0 0
41644 2 9 -0.6884322092965542 0.7537761827746612 5.103462821676327 129.61267505168053 1 0 0
52721 2 12 0.2557974572285038 0.6875766177575716 4.957336933142243 125.44449891853895 1 0 0
52748 2 11 0.055996738875417 0.08023611800989537 6.846020330297357 124.97927553644658 1 0 0
41647 2 11 -0.02466576713978067 0.385417176142728 3.2413850840952074 127.9645785830065 1 0 0
25950 2 12 0.1045907609816295 3.4933627757767898 10.320619880891435 131.43485238011877 0 0 0
41618 2 12 0.128044469236946 0.3438868532098628 6.751883756180643 127.5866336787765 1 0 0
28234 2 12 0.1275002307542642 0.36343082993792714 2.8059025501579025 134.51052683512071 1 0 0
25943 2 12 0.1262674556784984 2.9029290366996046 10.280860539920694 127.19498123319124 0 0 0
52756 2 11 -0.2087891015957184 0.21979376980114493 8.167571137622998 122.78329275902865 1 0 0
52753 2 12 0.1381131434510669 0.4368029327339275 9.076374909620995 123.35753105395241 1 0 0
28235 2 12 0.1257959420173387 0.25374730191595857 0.5774829394837274 134.65665280069254 1 1 0
52723 2 12 0.1065007423684357 0.05174163266191406 7.773381930775865 125.4299216670355 1 0 0
15210 2 12 0.1480340863587842 6.369564253606121 3.805209129500317 122.64831856483353 0 0 0
63400 2 11 0.006047342846830433 14.564291323093837 8.128113487369351 125.8996110066767 0 0 0
63390 2 12 0.1261726800052154 14.508695722705378 10.27543954803049 125.90079786215385 0 0 0
42089 2 9 -0.5469603756992338 9.748105116102677 6.36905997374636 130.17237508441383 0 0 0
50090 17 11 -0.059442256172422 8.486893457556862 7.114637992868573 122.82684886315913 0 0 0
11036 2 12 0.1712716858900248 10.463784610271158 3.597711626457565 129.55989656133306 0 0 0
43679 2 12 0.1311532901644073 14.722035077706193 1.9124810389685574 128.90566737226578 0 0 0
63395 2 11 -0.06245419599119072 11.765674176141175 9.265282817593365 125.6591959516822 0 0 0
63394 2 11 -0.2154856677417742 14.331405687984388 9.440103698412061 125.2036788595831 0 0 0
50070 17 11 -0.05796089283727293 10.633888044972236 5.485547047490686 122.77231873606692 0 0 0
58252 2 12 0.3035401363675625 9.048583334567978 4.114433164082015 126.28179834574256 0 0 0
50054 17 12 0.08695502919725709 14.427937769846025 4.329504538152026 122.8160765029183 0 0 0
42088 2 11 -0.03547398408472668 10.600108482052466 7.503186100061002 130.5980672694631 0 0 0
42096 2 7 -0.1226930742817729 7.586798080933201 4.843629644069938 132.6712082699348 0 0 0
42072 2 12 0.1213273351041517 7.595457177470116 4.002838545503222 133.27751855804652 0 0 0
42093 2 7 -0.1755984081793892 7.6714801601423 7.156433260066123 131.08984382249386 0 0 0
58291 2 11 -0.2031657105739963 7.97960107184279 0.8699521412735263 134.46955291578578 0 1 0
42070 2 12 0.1472639226411724 7.579944453737178 7.974938455135001 130.51894265752378 0 0 0
42097 2 7 -0.1649881415529791 8.671488273160044 5.0362838496997275 131.75066285241928 0 0 0
63401 2 11 -0.2089289804543202 12.12512372475662 7.996953791888141 126.48015761613982 0 0 0
42062 2 12 0.1240986789156566 10.577220347056564 8.380025346477147 129.8751332081729 0 0 0
50074 17 11 -0.2091737208139262 10.91719917472459 3.960104540646877 122.84710088257476 0 0 0
63389 2 11 -0.239895332253923 11.484202470040053 10.462884075074808 126.62554318983126 0 0 0
11037 2 12 0.1514699586002354 10.936627774475294 2.2876613415489215 128.5876554249801 0 0 0
50062 17 12 0.1401861492344789 8.55385929854975 4.981386987617767 123.05649428886382 0 0 0
50065 17 12 0.1296893308227466 12.508298787045442 2.608645904838659 123.17667697972726 0 0 0
11066 2 7 -0.1709781981352027 11.346043571674599 0.15409050686350426 130.26586186294384 0 0 0
50063 17 12 0.1037502240617791 10.810473350835881 5.857967104290228 123.79193688323703 0 0 0
11063 2 7 -0.1270612075797843 11.904567331645456 0.9024215763704064 132.90188293741244 0 0 0
11034 2 12 0.1325440600261824 8.565738643902296 0.8772009449183504 127.60026662171254 0 0 0
42098 2 7 0.2568121734975414 8.716825727845858 6.177619668013547 130.9670439187712 0 0 0
50346 2 13 -0.1850840087707004 14.022808407679962 5.813345664598942 131.54644762863842 0 0 0
50367 2 12 0.09887375667455188 13.855574084557247 4.705050991931748 134.0137610104009 0 0 0
11000 2 12 0.1155698264551574 7.509727018583314 9.070778220247117 134.02705373369304 0 0 0
50085 17 12 0.102246175495924 8.752242190432282 7.150300727950929 125.02766434135647 0 0 0
50069 17 11 -0.2193704131994008 12.400378604326137 3.6805302671953717 123.27718486281604 0 0 0
50370 2 11 0.00826851440098623 14.624179838681561 6.247996460915366 132.8439479959493 0 0 0
58289 2 12 0.1191430801183025 8.387323734794156 0.8945579018554802 133.41818012970282 0 1 0
43704 2 11 0.1204374875338585 14.217998279852475 3.677502088940691 130.08088565126135 0 0 0
63386 2 12 0.1171031834033922 10.785591542601546 10.075911538527226 127.24151965205459 0 0 0
11024 2 11 -0.3459176681934161 8.532325349302468 9.28582883221572 133.7419614326939 0 0 0
11039 2 12 0.110247395339362 12.102901362359502 1.2109380993707235 133.85224731230005 0 0 0
63388 2 12 0.1077128944829189 10.841126230905525 9.03287761648268 125.19460960423466 0 0 0
50068 17 12 0.1081482562110044 12.535966028708302 3.956134862272196 124.37224238622746 0 0 0
50344 2 12 0.2972129299470768 12.929663433858996 8.936893206483152 130.1993246254397 0 0 0
42060 2 12 0.1614099612853963 12.144422628478548 5.0939893654405815 130.99407156973928 0 0 0
50343 2 12 0.3324433773518928 13.337036083684094 3.2040057238584065 131.7935170931684 0 0 0
11058 2 11 -0.1425010446561987 8.067743867801912 1.8148726061458604 127.49979612761273 0 0 0
11060 2 11 -0.01652267443033997 10.027296764248192 2.692383695135523 129.10742164865766 0 0 0
11059 2 11 0.1252831037815637 9.025052338201466 3.0121508800504913 127.9791257603184 0 0 0
43687 2 12 0.1407036369254882 14.341457061519488 2.172348866376539 125.831982744857 0 0 0
10998 2 12 0.1335564298638398 8.586501330585314 9.811389870440163 132.80824485670934 0 0 0
42063 2 12 0.1311171540063645 10.408328964461347 7.947576171449867 131.5669788269688 0 0 0
11067 2 7 0.2685960593209244 10.641632674101068 1.2143904346676 130.88835456829304 0 0 0
43702 2 9 -0.6266407543162028 13.901889352603575 2.769753505822027 131.11051414791828 0 0 0
63402 2 12 0.1229340085573733 12.714142380470873 8.98082301257016 123.82072609374814 0 0 0
63396 2 11 -0.2033174123846951 13.545921183907849 7.94743121407959 127.06236592339954 0 0 0
50077 17 12 0.1069278562213418 10.236795188848898 3.5523866440854643 123.58093672873518 0 0 0
42085 2 9 -0.6412464472230474 12.791446601339606 8.374311916208082 131.01708268883 0 0 0
42061 2 12 0.141403652516917 12.479674412086146 6.750708879453819 129.61238637197638 0 0 0
11038 2 12 0.1265843383446849 10.4554981495263 2.414396730849741 132.49759818905392 0 0 0
50087 17 11 -0.2053352944139764 7.954729086284456 7.243964005218695 124.2983903169413 0 0 0
63391 2 12 0.1370166174758805 13.66696058827345 8.806929796472385 127.81931681968835 0 0 0
50082 17 12 0.1168266219819983 7.869162650630255 9.321993835874867 124.60655753307839 0 0 0
42086 2 11 -0.1234384557944988 12.55657508775439 5.9588280437206835 131.444567938614 0 0 0
42087 2 11 0.1156969396646167 12.138377727568823 7.1553718944173665 130.59517900460278 0 0 0
42073 2 12 0.1647981227370165 9.494182265613258 4.353658297263802 131.6639793430157 0 0 0
42059 2 12 0.1120075256909819 12.14094040091899 6.149737791676825 132.46913234554472 0 0 0
63403 2 12 0.126446179121205 11.961624588209439 7.169981558166461 125.76528007421953 0 0 0
11057 2 9 -0.660406454561544 9.765896834096784 3.6451815658810953 126.79655743826781 0 0 0
10999 2 12 0.125686642501117 9.087604009260907 8.358947407815881 133.61355860894054 0 0 0
43678 2 12 0.1320139972321834 13.317893930169719 3.8951464508388463 129.53892777508457 0 0 0
63397 2 12 0.1033326879230509 11.443802957180132 7.808244696906708 127.28500196276137 0 0 0
63398 2 12 0.1260244422025858 13.64347083672247 6.935199807227383 127.43199971492191 0 0 0
11035 2 12 0.1529767254208255 8.313872570524616 3.7199014855293857 128.41987158655488 0 0 0
63399 2 11 -0.2089099152777123 12.878720489902706 9.631711543796978 124.64319064133066 0 0 0
11062 2 7 -0.1760806361320211 10.945777981270766 1.6112670657894794 132.14236105088577 0 0 0
11051 2 12 0.1106112886728751 14.390968426909376 1.2011599984196424 134.16838518983084 0 0 0
50345 2 12 0.1560398526685811 13.957003010555853 6.917931195046782 133.38048662097222 0 0 0
11061 2 9 -0.5744232095759968 9.613860031648038 1.7931060518477777 130.11454079917158 0 0 0
11033 2 12 0.1437716902482626 8.112071178918715 2.0162549921438235 126.45006266001575 0 0 0
63379 2 12 0.1506611940127541 14.372146506170692 7.399434511730981 125.14931504080108 0 0 0
11015 2 7 0.0006444853927882616 10.515751843659189 10.465739551168767 134.5248220892748 0 0 0
50073 17 12 0.1451772240913369 13.454113665811354 6.498303734613901 122.79409174674444 0 0 0
58288 2 12 0.120920700271907 7.524600306608338 1.8757089941983256 134.67864079058177 0 0 0
50060 17 12 0.1031639179772432 9.215157133313403 7.947908170670533 122.64647919191349 0 0 0
34951 2 12 0.1165254101349925 4.931324719710134 9.569817089796512 141.61390236732012 0 0 0
34959 2 12 0.1489515403624077 4.934535699452593 6.541583813760803 138.11832235401434 0 0 0
34974 2 7 -0.1680454534453474 3.9432662577091304 8.154503073722108 142.9400011635724 0 0 0
34975 2 7 -0.1291117285982351 4.467524354506819 8.650075955967075 141.72657659550933 0 0 0
34979 2 7 0.2607540415058561 3.2469432409722585 6.954396661864166 143.0048759119029 0 0 0
34978 2 7 -0.177817162533589 3.084861384950577 6.146807169268225 141.8763940657865 0 0 0
34985 2 11 -0.3426142654140413 4.562156390945828 7.546418781500607 137.93131226378898 0 0 0
34961 2 12 0.1300738193518298 4.987782379308473 7.9631794391222686 136.99366390550526 0 0 0
34987 2 11 0.03790251263816832 4.918674633173948 8.325219294989473 139.2445155925017 0 0 0
34960 2 12 0.1163038312811127 3.4685009161488702 7.4680899312068005 137.82941667295805 0 0 0
34977 2 7 -0.1249384325558181 3.6626830137684316 6.482154786562542 140.6889935170158 0 0 0
34976 2 7 0.002873487437556079 4.278957547253676 7.799314287379481 140.51940197175938 0 0 0
34952 2 12 0.1169025736047695 3.5882012721457333 5.870883614953077 139.88604953392627 0 0 0
42058 2 12 0.1302421723571766 5.846169817317006 3.141736215555057 137.92212015083103 0 0 0
42083 2 7 -0.1702615393135773 6.221531293697359 3.832420014822334 137.3072205578326 0 0 0
47490 2 12 0.1682817824628194 5.405449773173117 4.312319157124574 144.0711344270991 0 0 0
47488 2 11 -0.1878083694197386 5.8034335778174135 4.2258892529745555 145.09609037231684 0 0 0
34950 2 12 0.1332173115318137 4.113208571519073 8.669170685246096 143.79924556924783 0 0 0
34953 2 12 0.1292792202783578 2.673026269123759 5.228941631009467 141.97519036974828 0 0 0
34973 2 9 -0.570992449710455 2.7536599636967223 6.54974519910309 144.22898343700174 0 0 0
47483 2 12 0.1484601518412799 6.519687461244148 3.4191255727353846 145.1130123668105 0 0 0
47471 2 12 0.1452262858344141 5.847616587877629 6.309018482772894 145.31324182903043 0 0 0
34972 2 11 -0.01315286604571523 1.7166132775005034 7.3933812265366035 144.81520820113772 0 0 0
13139 2 7 0.2630072256746772 6.40115881036603 1.1366287918658344 142.59002545897914 0 1 0
34990 2 7 0.002199782381420444 6.43957424018558 8.33001663489534 139.4851899744398 0 0 0
13111 2 12 0.1409870663806102 6.112030033384961 0.9592030312654619 140.57944020129568 0 0 0
34949 2 12 0.1186437919470288 0.798009401209919 7.338370971262227 144.24197168348886 0 0 0
47489 2 12 0.107390124332915 4.126185831012871 3.1261383074648434 145.7677940962963 0 0 0
34948 2 12 0.1320914987926375 2.066863186627126 8.451789997607262 144.8282550650135 0 0 0
42082 2 7 -0.1420500915253661 5.520523862598317 4.2650391719139895 136.20586918806234 0 0 0
34966 2 12 0.1352625349796081 6.672301235112054 6.287343147667663 139.6116674661944 0 0 0
47492 2 11 0.01227419292546538 6.590604017330004 5.5390980583500795 145.4778693653692 0 0 0
13101 2 12 0.1480169085694074 6.855959230880944 5.147908241000996 142.6072942340198 0 0 0
13130 2 9 -0.5602228047748663 6.6672266820729735 2.493445732572016 142.68886505441245 0 0 0
47493 2 11 -0.2061644295903326 4.603455322582712 4.045094321448404 146.0199812945463 0 0 0
34986 2 11 -0.349058983502415 4.192112069572394 9.729589696799295 138.9919602881013 0 0 0
34945 2 12 0.1066880921482902 1.147581360495358 5.017297970728493 145.95789138165804 0 0 0
34962 2 12 0.1128431841794706 3.1655149559826725 9.523585535689024 138.99260753835992 0 0 0
13134 2 7 -0.1763936877590628 6.1632469211245295 0.4338173790303414 141.39285165838922 0 1 0
51474 2 12 0.1454629436136144 0.670753204175095 10.570035141688766 145.5682850626227 0 0 0
13114 2 12 0.1180314862867547 6.411640963082892 0.8353059290506004 144.59686895800849 0 1 0
34967 2 12 0.1076639789947441 6.704629227665426 10.389368196779031 139.4979503454817 0 0 0
22314 2 12 0.1159152909250734 5.221801689459235 10.218376633854133 145.73088232449896 0 0 0
42057 2 12 0.1071606113651417 4.636419536954882 3.888244802697396 135.97930689088665 0 0 0
30648 2 12 0.1211816249522778 0.6369427736925161 2.7028759252223398 144.59625912020252 0 0 0
34963 2 12 0.1119344858171345 4.25978051186995 10.431343027536647 139.78517534754653 0 0 0
30673 2 11 -0.3483262517314526 0.44347196247010573 1.9739978876868456 143.8208955392555 0 0 0
47495 2 12 0.1404513840433253 3.8799895080112865 4.799043763400443 145.76261322365497 0 0 0
30679 2 7 -0.1299821208420723 0.0483115913771652 0.9802159065097436 146.56968852971758 0 1 0
51482 2 12 0.1040267337809176 1.0645874119268048 10.455027682392501 143.18483855286962 0 0 0
30647 2 12 0.1149437407524281 0.40393338233741694 2.5121364284143946 142.89000365903723 0 0 0
34947 2 12 0.1153608325394641 2.3398131059594487 7.022169742932447 146.804844111382 0 0 0
34970 2 11 -0.09595720010819921 0.5872424143453187 5.754318838559844 146.52809696554945 0 0 0
34971 2 11 0.1122949602130613 1.3656617437851621 7.093544048346216 146.3443753609895 0 0 0
47486 2 11 -0.2044677477400433 7.005814881641757 5.436665990552436 146.94032845235992 0 0 0
42080 2 7 -0.1294958777561461 7.317955659302705 5.779686600461811 135.7363098482622 0 0 0
34989 2 7 -0.1226647917375784 7.1670384292542275 7.158366085610618 139.70457079034296 0 0 0
58284 2 12 0.1100165590470195 5.758553351844397 0.5680474939090677 136.24461932418842 0 1 0
34991 2 7 -0.1322408382218114 7.175426934346619 9.569056658220257 139.64959931006112 0 0 0
30655 2 12 0.105674019500469 0.9270400098732525 1.4094085562927465 146.31825309049876 0 0 0
34964 2 12 0.1171291115435855 4.5146719023416395 10.129841332881345 138.01544068742294 0 0 0
13138 2 7 -0.1803484910426138 6.318003841584343 0.3537004149308773 143.73971015669767 0 1 0
47477 2 12 0.1085084527782518 5.153497256023364 1.038036780842847 146.70566154759078 0 1 0
34969 2 9 -0.6686634735804498 0.5748294401178253 8.14269208217911 146.89219529125762 0 0 0
30649 2 12 0.119574738683674 1.2604175847504668 1.2852996372712933 143.6927581861322 0 0 0
42081 2 7 -0.004842685613660264 6.099635242586081 5.168792533195603 135.2703719639505 0 0 0
22340 2 11 0.1126783838138063 5.290443715480316 10.51040623305623 146.7931453546907 0 0 0
42069 2 12 0.1121215299150079 3.8231603291547134 6.677030318065926 135.0449281569162 0 0 0
28185 2 12 0.1428643868538548 14.185858504205767 10.494309048753868 142.12987627957736 0 0 0
57061 2 11 -0.2127775418343378 11.713659764796576 3.2599897942646687 147.03829979269025 0 0 0
18023 2 7 -0.1202382548745837 14.712409324562058 7.0962842988737345 142.2958671820738 0 0 0
42084 2 7 0.2539728541687172 7.531782855743862 4.3300111941098525 137.66355643931863 0 0 0
34956 2 12 0.13622173683334 13.079878583803913 8.9060349667785 140.69579615631565 0 0 0
47482 2 12 0.115177099103323 7.824573311685251 4.706886432724361 147.0970725480554 0 0 0
42075 2 11 -0.1415127137241404 9.491004189254742 0.7243868331808032 139.275818111337 0 1 0
42051 2 12 0.1689524285684447 9.972799375441722 0.14708068672362784 140.1005470940107 0 1 0
11026 2 11 0.03801861729471529 9.135423426827554 10.038221207074823 134.9456176516494 0 0 0
34958 2 12 0.1060018294811612 11.102577720152505 8.296288573752015 138.3612490555067 0 0 0
57052 2 12 0.1549806599175154 11.37283665724568 0.2665085369833128 145.781912415107 0 1 0
57062 2 11 -0.2094649769746938 11.790831726179784 2.9353242405532587 145.48030432041705 0 0 0
39833 2 11 0.1128310348951257 14.596772343053642 3.000500132233381 142.65482030431394 0 0 0
11016 2 7 -0.1256272235277583 11.666929223178311 10.18048775619971 135.21826142212643 0 0 0
39282 2 11 -0.1400301478983367 11.649004356805094 0.681397201724461 143.01379122548434 0 1 0
58292 2 11 -0.2058707840795645 9.106515649448946 0.4805206912628211 135.53557665559777 0 1 0
13100 2 12 0.1648334300339218 8.347112048345476 6.007573464862005 142.40646124446815 0 0 0
58283 2 11 -0.003195007396582456 8.549907518733498 0.24221571428152053 136.95110597749832 0 1 0
39257 2 12 0.1201036087623954 11.767134764077003 0.8544688436042425 141.93568465679627 0 1 0
10991 2 12 0.1053628887252042 11.700932714302352 9.529203071417735 136.02453284576174 0 0 0
17996 2 12 0.1527917332241484 14.229999785186257 7.7313359491859694 146.04338470604026 0 0 0
11025 2 11 -0.3451749979297464 9.004857407383891 9.02791727595828 136.1964643352855 0 0 0
39258 2 12 0.1205598692287673 10.689070878898999 1.0890010925276445 143.3116275141099 0 1 0
18024 2 7 -0.1570965968072678 13.393479627162804 6.996378260287283 142.85999117605215 0 0 0
11003 2 12 0.1354138713257791 9.234460345812433 9.496915260540701 137.1166936164448 0 0 0
47469 2 12 0.314865998548537 10.456098300456885 7.5192904817669275 147.053983054277 0 0 0
34983 2 11 -0.04444951005414766 11.509869162655107 8.099092523248975 139.3493342029116 0 0 0
58258 2 12 0.1368512743601427 8.1000627377985 1.15977023707185 137.19631914368043 0 1 0
34992 2 7 -0.1734474169296812 8.531648444682189 9.603543316385297 140.01141761847677 0 0 0
13104 2 12 0.1438522784448138 7.993530878424777 3.233968649249608 141.2126174194715 0 0 0
47470 2 12 0.2980875505834155 10.351222229057983 4.921741644783197 143.33092454476036 0 0 0
13126 2 9 -0.6438370393345746 9.951787107870457 4.273980684072743 142.70845943198285 0 0 0
13127 2 11 -0.1158354103817551 7.766073118804999 5.340120994258822 143.09707458572638 0 0 0
47472 2 13 -0.2415276755168216 7.663928340232849 5.93970587720146 144.47796870139425 0 0 0
42079 2 7 -0.1857355116415575 8.042321318853594 5.334780749628509 136.89105645622635 0 0 0
42078 2 9 -0.5574395772411518 8.194357204448904 3.5619490330965946 138.60312791277318 0 0 0
13129 2 11 -0.03514439662074681 8.043007874345854 2.8679519506472926 142.31754497849198 0 0 0
18015 2 9 -0.6726878120353142 9.62859835622568 7.808085063151574 146.60810679525994 0 0 0
57053 2 11 0.02181847870959145 12.757146977970976 1.7222802365657537 145.1829268770198 0 0 0
58280 2 12 0.1259645703837975 9.731847876245554 1.3253357476284655 135.67462036720195 0 1 0
56780 2 12 0.2688351545002532 13.761526101730317 8.676268657694232 137.87509842605 0 0 0
42052 2 12 0.1173044471487156 10.277216205811412 2.5016418904683344 140.2658847775915 0 0 0
34957 2 12 0.1240759647295576 11.883904407760108 7.126056070710381 139.37211613938882 0 0 0
17991 2 12 0.1524059374299084 7.6291022744460255 7.85544429584485 145.38817976944856 0 0 0
57056 2 11 -0.2070889642423437 12.329558491071394 0.5332931157371522 146.0543318785347 0 1 0
18020 2 7 -0.1550592220876601 14.321187551481604 7.723688213950838 145.03716779224504 0 0 0
34982 2 11 0.122662148868931 12.76668858422308 9.008274123150954 139.5992944155917 0 0 0
34984 2 9 -0.552015075263158 10.533200458139385 8.371040566756745 140.44092545485566 0 0 0
34965 2 12 0.1682208621603019 9.136696221142797 6.336501655805779 139.97953498711587 0 0 0
11002 2 12 0.1125793958984315 9.78125221194024 8.298586409171527 136.03859101587375 0 0 0
58256 2 12 0.313036043518897 12.169265304708295 2.716325657804765 138.730575196203 0 1 0
57028 2 12 0.1439255591429945 13.703228268005285 2.06734571717418 145.55475503419416 0 0 0
39806 2 12 0.1714934109291393 14.020756187423673 1.0793423242185658 142.056349568642 0 0 0
17993 2 12 0.1484683138267753 9.82845941787165 6.104836347723431 145.4687120794396 0 0 0
34981 2 11 -0.1305788531643815 12.504127354044023 10.513951060082016 139.2633853315901 0 0 0
18019 2 9 -0.5260341864828558 12.006308439989505 6.874779650655441 144.7946484390257 0 0 0
42056 2 12 0.114732687122419 7.852628254692834 6.46628030812085 135.24617900004336 0 0 0
42076 2 11 0.123749706587134 10.218958616363434 2.121847065776626 139.1983324170632 0 0 0
57049 2 12 0.1084887852629228 10.734126873689211 2.739098741815474 145.14855314124202 0 0 0
13102 2 12 0.1211498831488161 8.647830359581748 3.6628245415169673 144.23400517865844 0 0 0
42054 2 12 0.1312856819170963 10.197891152179556 4.102860160983521 138.42895654783155 0 0 0
18025 2 7 0.2614282212029956 13.23731576224696 7.303467389476142 144.23424889130143 0 0 0
17999 2 12 0.1789074866691941 12.636793306781096 6.620635168529752 142.27028188073203 0 0 0
42077 2 11 -0.01464082822202808 9.559782838622905 3.2216379647570297 138.30664203025788 0 0 0
34980 2 9 -0.6871540269023662 13.901644346911056 8.578860465263565 138.80716857853093 0 0 0
17994 2 12 0.1536110031798902 10.990774805825168 8.792832701534572 144.79629745818644 0 0 0
57029 2 13 -0.2261935975202878 12.781033698012623 1.463798416733881 143.696853004047 0 0 0
42053 2 12 0.1274241172710729 9.746479637559204 2.9297377429773963 137.28623682916665 0 0 0
18017 2 11 0.1237604024400936 9.648945371622451 7.187380928321802 145.31047929109954 0 0 0
39807 2 12 0.1442508718572141 13.787525276798634 3.554848904324889 142.2014832391703 0 0 0
57050 2 12 0.1404978147837346 12.097605609513947 3.8443500936567614 144.93548894983493 0 0 0
42074 2 9 -0.6572702516401764 11.578714544492541 1.9055151072360512 138.65981566551972 0 1 0
18018 2 11 -0.03333855372743963 10.888500244274649 7.714759194607536 144.5106518829438 0 0 0
18016 2 11 -0.1427030724102964 8.279419805978522 7.293467272306657 144.6603639000134 0 0 0
34993 2 7 0.2590399547119256 9.23218811020813 8.414436384327049 140.12010756435384 0 0 0
56781 2 12 0.3276810745067256 12.023148477374296 10.008533844149232 142.14363788906246 0 0 0
34988 2 7 -0.1648180642044713 8.539597426256599 7.193033638634065 139.99336016337222 0 0 0
39832 2 11 -0.126359949287214 14.081857514377873 1.6198999107863454 142.9967149757543 0 0 0
42055 2 12 0.1233852973714938 8.932466349545608 5.754340904199442 137.16368056409152 0 0 0
13103 2 12 0.1139677217995773 8.7200293339401 2.01990933302815 142.3317079764448 0 0 0
11001 2 12 0.1179907808865533 8.067440174773953 8.600681808020619 136.37017861351617 0 0 0
13128 2 11 0.1110778810933988 8.625940719483573 4.06983270875901 143.2172586391612 0 0 0
17992 2 12 0.1167856565623186 8.295133436815272 7.958815881079468 143.76257690923137 0 0 0
17995 2 12 0.1449587982216355 10.696323943292219 7.686560302675369 143.4681886580258 0 0 0
42050 2 12 0.1172413672065097 8.43505648277052 0.9119376748711144 139.62607703598164 0 1 0
34968 2 12 0.1281150681913016 9.020617336696068 10.497743141620333 140.13812981673607 0 0 0
50375 2 12 0.1182293469661887 14.675829616138238 6.161457855317142 135.6777961265108 0 0 0
17998 2 12 0.1276635444213905 14.720992505260002 6.887315289142814 141.32700246420555 0 0 0
26475 2 12 0.1112578417909466 2.7008141726801793 4.880979505123916 157.16445460480125 0 0 0
26485 2 12 0.1163654107465611 3.4364542822637993 5.334499313815404 154.87192204240665 0 0 0
26486 2 12 0.1112170956322079 4.404087603715878 3.784420820680466 155.197863377613 0 0 0
26487 2 12 0.1235356393395611 3.9077167613363057 4.2155751676624265 153.6270684838136 0 0 0
26499 2 7 -0.0001790894610738929 1.8134433867602915 3.1776365205787194 156.20757591378296 0 0 0
26500 2 7 -0.1286362378941365 2.0512577841143202 4.085610711511439 157.30926653784564 0 0 0
26509 2 11 -0.3473226308279846 3.5751110131382227 4.280996231512467 154.676257775631 0 0 0
26510 2 11 0.03599649632991025 2.2703058131239624 3.414911092907435 154.81180035552268 0 0 0
50307 2 12 0.1069030048969292 2.1311714979874106 7.7023228138840825 152.66836197298707 0 0 0
50334 2 12 0.1174190626450228 4.427294140349984 6.932002530598401 150.38598232099662 0 0 0
50335 2 12 0.09000858715728499 4.231379817843527 6.22258158553143 151.96978225396813 0 0 0
50337 2 11 -0.2095753370534961 4.6239125609302425 7.043185006010469 151.46284132312326 0 0 0
50310 2 11 -0.2361646495367551 2.460975928160636 8.41029701913597 151.89558619297168 0 0 0
50308 2 12 0.1142591161218511 2.1342126130252463 8.052652165817065 150.90537905478234 0 0 0
50336 2 11 -0.06097118380309264 4.052527411333829 8.419620734872705 151.97806657925327 0 0 0
50306 2 12 0.1085969806100329 4.381781147659309 8.54786626818157 152.98099490972416 0 0 0
47480 2 12 0.08468078307343352 4.036518167233305 4.170795898562114 148.0687199457882 0 0 0
26513 2 7 0.001270835118769965 2.4825214709174817 2.1341462673193092 154.11542486746188 0 0 0
26514 2 7 -0.1280981665508139 1.9066891349565924 1.813291421758166 152.85427134813395 0 0 0
15907 2 12 0.1248876613338188 6.010246138659438 7.835046977336344 155.49566285258012 0 0 0
50333 2 11 -0.2019280254195955 4.688676532648258 9.634333147079227 151.2300672753298 0 0 0
47494 2 12 0.1142591969081467 5.244006133905277 6.1988222203208565 147.80798572011977 0 0 0
47487 2 11 -0.06058683893733219 4.975004730284656 4.029373971299505 147.52256577332082 0 0 0
50312 2 12 0.1089444253722824 1.7405652085417438 8.666440542626438 154.67644237789696 0 0 0
50316 2 11 -0.05296019091889491 1.710574871509932 9.770991162752553 152.17784342433436 0 0 0
47481 2 11 -0.2395776896667337 5.618028226523827 2.7439178774810493 148.05204881008854 0 0 0
50338 2 11 -0.2260588412460583 6.212661474404741 7.146047200010926 151.56856507399553 0 0 0
50332 2 11 -0.1996188504645284 6.247517224476668 9.680876659331897 151.321937471602 0 0 0
47491 2 11 -0.2147029185543994 5.781712896304951 5.2655015545682735 147.9056587609247 0 0 0
53233 2 11 -0.2088293517287696 3.225803256740673 9.20401196355205 158.47165358723265 0 0 0
53229 2 12 0.1023479774119709 2.9767620302626234 8.356150179587166 157.94823627511852 0 0 0
50317 2 11 -0.2139126783742426 1.3534483588485062 9.67445791149935 154.74237405638448 0 0 0
50330 2 12 0.1566447244820202 4.472738742268772 9.515905190066219 150.20373975733057 0 0 0
53230 2 12 0.1195288154422199 5.376395714428702 8.671378392521738 158.20630430884023 0 0 0
15930 2 7 -0.1403685601289126 6.145094739670758 9.903909063616124 155.48401150325276 0 0 0
15931 2 7 -0.1702069070488727 6.676074563409006 8.59150474126812 155.47567430868128 0 0 0
50325 2 12 0.1226602675137353 6.530578188616474 7.13807541402385 152.6174589357408 0 0 0
47504 2 11 -0.2073686918556594 3.7199966289150566 0.947593531444175 148.27027360168157 0 1 0
47501 2 12 0.1185561717842252 3.7327127034827314 1.0235176777465416 149.3578187389834 0 1 0
47507 2 11 -0.06359620838005986 5.115821370445379 1.2859872778572947 147.79866066047686 0 1 0
50328 2 12 0.1396253843211807 6.468279091169102 9.976472782371099 152.3135774480442 0 0 0
22112 2 12 0.1454113170975425 5.01615536213919 2.2937441282223223 158.04669339392467 0 0 0
26498 2 7 -0.114566581668606 0.9126487412551265 2.091262718372002 156.52108595381864 0 0 0
26508 2 11 -0.3503978417915353 1.1622281706629556 4.332711321585593 154.14412538965786 0 0 0
26483 2 12 0.1042813833491777 1.462740167043841 4.65634019692748 153.14151889673713 0 0 0
26490 2 12 0.102469696252292 1.3196047449177513 2.41156374051932 152.31722031263146 0 0 0
26489 2 12 0.1227940973437248 3.888347949145675 1.3082098337185812 155.53479531259728 0 1 0
26512 2 7 -0.1202011698165975 3.3694909388937426 1.1637424855669118 154.6675815410745 0 1 0
50326 2 12 0.09298217845654387 6.596224985224377 6.201236700997654 151.19256445775517 0 0 0
50304 2 12 0.1333470115014231 6.658161721354888 8.264234639666372 149.7990334958185 0 0 0
47502 2 12 0.09488278980193637 3.006881878976531 1.6334838165937828 147.79257794535894 0 0 0
26501 2 7 -0.1738457538474952 1.4613834657026188 3.970971956397329 158.5946988736123 0 0 0
47479 2 12 0.09913135902035655 5.732561076065247 2.8582351583803116 149.11953119112636 0 0 0
22107 2 12 0.1160317076451386 6.987954581544529 1.4458770678626778 154.58283403324742 0 0 0
47484 2 12 0.08756043023739594 6.185535901232602 5.2515707323901895 148.88131739975788 0 0 0
15906 2 12 0.09902669565838886 5.1940089782831995 10.064819746640286 155.37214748303887 0 0 0
26482 2 12 0.1191994905500543 1.0357613191152935 5.26891551890135 154.72449561489196 0 0 0
50329 2 11 0.05717785659526439 6.8555563472897 8.372252656400478 150.82441202233375 0 0 0
55752 2 12 0.1995194544333247 0.9937332627168125 4.694796326003688 148.30656789579788 0 0 0
22111 2 12 0.1110534932167247 6.739409416695679 0.734633974476715 157.15726599014155 0 1 0
50320 2 11 -0.2085706791359783 0.1627307396485406 9.43852067904557 152.0374104003006 0 0 0
55754 2 13 -0.4550416071730607 0.3797615721323569 5.466996115109871 148.00068303906514 0 0 0
55751 2 12 0.295625521034015 0.68625181503139 8.136680999376185 147.85074019174598 0 0 0
22108 2 12 0.1426373198458881 7.076369204754841 2.8130255616340767 155.68468302893908 0 0 0
26474 2 12 0.1404758076386912 0.7128021937469374 1.3870741705356258 155.82512973471526 0 0 0
53220 2 12 0.08712414376011179 1.3305568141231985 10.081625942288351 159.1134238826163 0 0 0
22338 2 9 -0.6783085903431323 4.5216489945734555 9.599989784975914 147.5935591859917 0 0 0
26502 2 7 0.2591416444917599 0.6197092985022823 2.9064849948080194 158.83764700386516 0 0 0
47508 2 11 -0.2122116078874843 6.219302485419914 0.33582773164125773 148.39160133332905 0 1 0
22136 2 7 -0.1722126956984783 5.440027187225038 2.239162167829067 158.97754349204249 0 0 0
34763 2 12 0.1280917233638342 3.1526675694317725 0.0676205158325775 158.52342388060268 0 1 0
47478 2 12 0.1060072096009596 6.595638119350908 2.7481936265793645 147.548431488541 0 0 0
22141 2 7 0.2622993779646275 6.813998831814364 2.3290861576514503 159.16986682157417 0 0 0
26497 2 7 -0.1629086567709562 0.3812036725872152 1.9657602452956573 157.81571501098227 0 0 0
53235 2 12 0.09863825250263938 3.2131106014862376 10.02195595191346 157.78786702211826 0 0 0
50318 2 12 0.1063350405122437 3.0712910117252754 10.562381427606109 153.69945585769707 0 0 0
26515 2 7 -0.1812807808812207 2.2554707077398866 0.7309120377901696 152.07879102940322 0 1 0
53228 2 11 -0.2184758083953041 4.6759406584518395 8.967300328123295 158.97307733410693 0 0 0
26491 2 12 0.1252486023643977 1.8945408753207837 0.6579397625146913 151.16332682841644 0 1 0
22341 2 11 -0.0149172951068463 6.784081117477035 10.454810213567571 147.29646509467497 0 0 0
47505 2 12 0.1267037511661543 6.399635720178698 0.5850351994279156 149.4298222672907 0 1 0
50319 2 12 0.09240004938757532 1.6209654205996469 10.157277049230316 155.65611066066992 0 0 0
22315 2 12 0.1465902315901025 7.2046962947412565 9.518513081292223 147.17141562299736 0 0 0
47506 2 12 0.0966828866147157 7.202200848276449 0.5241396013885371 147.84756123816675 0 1 0
26484 2 12 0.1314775817634674 0.14728413460079093 3.871152563510111 154.12578825918038 0 0 0
51451 2 12 0.3299609896266815 1.2419525278487311 10.506933772880476 147.94395429857087 0 0 0
50309 2 12 0.1068535584602853 2.042580529918224 10.534022287153922 151.47227704997195 0 0 0
30656 2 12 0.1188678448136263 0.6266264607152693 1.0444307582744479 148.66949966792794 0 1 0
50322 2 11 -0.2051906988709864 2.0305328002262293 10.47507371539345 153.55120598782878 0 0 0
57043 2 12 0.1101584368423644 7.230967007940139 2.4321605765834446 151.5058097476599 0 0 0
50327 2 12 0.1301103624706589 6.597172249079248 10.411239444913907 150.6164149864539 0 0 0
53218 2 12 0.1143870802891646 1.023451184427455 7.616041107566707 159.3412569877649 0 0 0
51450 2 12 0.3153794276055429 3.700511142648275 9.399189510084561 147.19086714097313 0 0 0
57047 2 12 0.1099612141171632 10.833938812719476 0.130227324976517 151.9579918669217 0 1 0
22135 2 9 -0.5625456177417515 7.680026677450191 2.2456884505911976 158.12059201608824 0 0 0
18515 2 7 0.2666077203053884 11.8599191410991 9.648402950370155 158.47048905310217 0 0 0
18506 2 11 -0.09871886094962826 7.707634606808723 10.143624996543329 159.39379897226192 0 0 0
35316 2 9 -0.5518286146098965 14.21941389110989 2.6232939743977712 152.02400033235872 0 0 0
57058 2 12 0.1200483681077855 12.652654127218428 3.730050697843056 147.3809598115039 0 0 0
22134 2 11 -0.03662589007858614 7.801310734022107 1.0085244710424683 157.4190223842018 0 0 0
47485 2 12 0.1398683549186602 7.554825895853177 6.357266988809572 147.22753041662898 0 0 0
15932 2 7 0.2570915452516817 8.048992028076299 8.364612763315998 155.5777531044701 0 0 0
15893 2 12 0.1139916938263522 7.577398973033215 4.87903942989846 154.24060368935923 0 0 0
57048 2 12 0.141482308902707 8.378529551544572 0.6076051055418124 150.37716542405755 0 1 0
22110 2 12 0.1246772745285724 8.389963146064138 0.3087972995326599 158.08719464987973 0 1 0
57032 2 12 0.109180714184097 12.110920600271601 2.514616645806189 149.7652746234266 0 0 0
22131 2 9 -0.6767700026832344 8.955812518712042 0.1646928311500251 155.47208930065065 0 1 0
35313 2 11 -0.1355795025957807 14.455785692575526 2.088085860559054 154.89244673472723 0 0 0
18510 2 7 -0.166979640208319 13.07564637374111 10.324163685065004 158.5820288774312 0 0 0
35292 2 12 0.0997816424407495 14.274675272211743 4.343558407171703 153.33800616554964 0 0 0
58180 2 12 0.1250822445425802 10.128218474582534 3.2729129258531695 158.97697903266013 0 0 0
35293 2 12 0.1133227581327452 14.666983046796158 3.458166872020264 149.6385849869808 0 0 0
50302 2 12 0.2557043259740484 10.613565259247325 6.454768621522164 151.8679438295545 0 0 0
57039 2 11 -0.1987834497425378 10.544536783825032 2.221023060101732 152.64470057474935 0 0 0
18482 2 12 0.1273439917786864 8.273451186880932 9.224525162996729 159.3048374734182 0 0 0
57054 2 12 0.1117168115134819 13.309299174347101 1.1870974690627847 147.9186342931685 0 1 0
57036 2 12 0.1045021197486684 8.593164570037946 3.5681823963242105 151.1284484906999 0 0 0
18504 2 12 0.1526132710287106 13.93284201138557 7.490316964156338 151.12983758535682 0 0 0
58186 2 12 0.1002799752138952 13.311589097159523 0.3886196375468178 158.7890678694214 0 1 0
18518 2 11 0.0963598686721982 10.72218266447301 7.908853913052417 150.42830375536187 0 0 0
58207 2 12 0.136863654226192 9.572152466107445 6.2430173272853 158.77012099860792 0 0 0
18526 2 7 0.001258754188775585 14.4431378781309 8.870251768561943 154.30421827188135 0 0 0
57025 2 13 -0.2013752916542884 8.391171248275139 2.9093802386132666 153.96835070177454 0 0 0
57034 2 11 -0.2359601343221062 11.111572876281935 2.3827073141339303 149.37097540503547 0 0 0
57057 2 11 -0.2151304866407254 12.287208919009645 0.892341701622332 147.5184842093396 0 1 0
18517 2 11 -0.1203425428914351 9.220247371090911 7.780427559586996 150.06898796461283 0 0 0
35289 2 12 0.1247365139328765 13.938231456742812 1.4155948988937253 154.21654015732116 0 0 0
22133 2 11 0.1204089704838767 8.550421676740102 1.410341189212151 156.11482900934385 0 0 0
57030 2 12 0.09579099264416524 10.330631471666706 1.6954972583042818 147.42461449788814 0 0 0
15894 2 12 0.1188112385449133 8.925399215724736 4.770956418535634 153.15132686087645 0 0 0
18492 2 12 0.1061022837188968 11.272166196789225 7.315893042496353 149.70411618506208 0 0 0
15919 2 9 -0.6695374964221875 10.652543890537995 4.163814413470815 155.3669066113262 0 0 0
57033 2 12 0.1047427404117725 10.509913566584059 0.3857099971813867 149.77037626834306 0 1 0
18512 2 7 0.002457010079713252 13.929795356657259 9.005856469659076 156.67527504904126 0 0 0
18527 2 7 -0.1312637904200051 14.416104622485964 7.870226953227541 153.28083337349645 0 0 0
18524 2 7 -0.1760370496087412 13.250270203114246 10.37188857567153 152.70288891328576 0 0 0
15920 2 11 -0.1520562355495876 8.556257841343218 4.407330812816042 154.07841294100004 0 0 0
58192 2 11 -0.2011647277245736 12.022920655759414 1.7136570802363158 157.72834915136687 0 0 0
18516 2 9 -0.6369054880270886 10.928451913786747 7.41488661398474 151.80655949222384 0 0 0
50303 2 12 0.2547067149990456 8.560035083842548 8.36021723728128 151.94930745795648 0 0 0
15922 2 11 -0.03864098199667332 9.680197441447616 6.4663439859893375 155.40631399566107 0 0 0
58195 2 12 0.1034682363181563 11.116106730822642 1.1520725702601817 157.93544422907834 0 1 0
58193 2 11 0.01625714885138228 14.619344334298523 1.4686207273317309 157.41444010744203 0 0 0
18494 2 12 0.1228103976507326 11.013074201343056 9.86794688002846 149.4986106912295 0 0 0
15904 2 12 0.1399420711879877 9.917572489717692 9.269157776781089 155.49592116452033 0 0 0
15897 2 12 0.1374056519429348 10.422911309354086 6.637702195777514 156.19704550697082 0 0 0
58190 2 12 0.1607896344501312 13.227140910879365 4.125250782806411 157.03569718205526 0 0 0
58187 2 11 -0.2124405927127605 13.262639220701532 0.8382795702441331 157.77354131279606 0 1 0
57038 2 12 0.126768067480675 11.08722463285555 2.0033261928125166 153.59262326065192 0 0 0
18489 2 12 0.1414732509707815 10.802173768733462 8.053607432500936 157.61984231586248 0 0 0
15895 2 12 0.1540268212754019 8.895919024307428 4.482319955873097 156.14900617279272 0 0 0
57024 2 12 0.1580107977758556 8.596977265437754 1.049861228663237 152.9248444028933 0 1 0
57041 2 11 -0.21657827548055 8.315283391885826 2.511271408372688 151.3634687427176 0 0 0
57045 2 11 0.01767058340071781 8.947559023365649 2.113722516910408 152.75724003991857 0 0 0
57037 2 12 0.1056030328501213 12.043224422051209 1.2355045404556042 151.58494462449937 0 0 0
57046 2 11 -0.207447869704205 8.884040490795474 1.601048475988602 150.27467985396547 0 1 0
58179 2 12 0.1618908080642285 10.833675718163523 4.325245224322096 157.85632076207185 0 0 0
15927 2 7 -0.1786212646230574 8.912884315526712 9.449327841714451 155.5127405798333 0 0 0
58185 2 12 0.1275724320805529 11.87413887953752 2.0522482986153396 156.65821156885755 0 0 0
58196 2 12 0.1116007049780039 13.774243616874397 4.47280473752298 158.75120102847328 0 0 0
57022 2 12 0.2947549180172415 11.02155771700778 4.2853448668829985 154.54777680339672 0 0 0
57031 2 12 0.1076094045085828 10.642324421251839 3.3980009906340154 149.45531190701143 0 0 0
57042 2 12 0.09843335121992457 8.463009034845724 1.96001053461274 149.3185283834193 0 0 0
57060 2 11 -0.06691194963841535 11.278896545966973 2.0074631736260207 147.82793911438904 0 0 0
18514 2 7 -0.1692885897275993 11.718976909994858 8.586370592909779 157.59062417630415 0 0 0
18513 2 7 -0.1201286404636444 12.733371390821244 8.265883079295287 156.70274808122693 0 0 0
15896 2 12 0.1333306096515521 10.084699556193808 6.841673350434333 154.46462873194793 0 0 0
18529 2 7 0.2812197065084808 13.250889455507092 9.333728363647602 151.7306529607599 0 0 0
18525 2 7 -0.1208876072486218 13.819163427556797 10.109322120273198 153.9746727818072 0 0 0
15921 2 11 0.1189310288502781 9.412195726637398 4.888616079724004 155.2383125931575 0 0 0
18488 2 12 0.1376824000357287 12.557435269845485 7.455298076114082 156.15823069280196 0 0 0
15923 2 9 -0.5478885567317346 8.438410694434546 7.049571930128884 155.83996208708643 0 0 0
57035 2 12 0.1193476548718896 10.767331029981746 3.2475160956247806 152.249777774452 0 0 0
50305 2 13 -0.4430035258782226 8.34272959642934 8.56907767182108 150.94854827119755 0 0 0
22132 2 11 -0.1582980864049564 7.6393046051406435 2.20188275892024 155.0489828962765 0 0 0
57044 2 11 -0.2157860892433 10.991061861863525 1.1804466593989131 151.64550887115178 0 0 0
58194 2 11 -0.1881148622882799 13.48768794022139 3.736670631640039 158.04219754438736 0 0 0
57040 2 11 -0.05697106109163511 10.416016010917982 1.356993002354537 150.229661729111 0 1 0
18520 2 9 -0.5350310340783723 12.732370226852217 9.536910569726693 150.47284170653617 0 0 0
58182 2 11 -0.2378769669949763 11.049904752674845 3.840771693130918 158.84172861641602 0 0 0
18519 2 11 0.001261019274767414 11.278197343096458 9.387791388456469 150.46644822485845 0 0 0
18511 2 7 -0.1274160696849588 14.111185626712249 9.989345119137596 157.6675513428757 0 0 0
18490 2 12 0.1263299609605275 9.122901866077152 8.145274102498428 149.0679731494538 0 0 0
18491 2 12 0.09417111456935703 8.93841960910782 6.74353165286344 150.12871792005797 0 0 0
18493 2 12 0.144303470495644 10.795130545557855 9.934360712194973 151.32106360362633 0 0 0
18528 2 7 -0.143907380850751 13.911463212258239 8.150236446399044 151.9568184083126 0 0 0
22109 2 12 0.1461408737898831 9.44736052663745 2.0249710393872613 156.30625252121652 0 0 0
35288 2 12 0.1288416225264986 13.707347922974412 2.7395016306124647 155.26627526225772 0 0 0
58188 2 11 -0.05977411716814771 12.282882122075462 2.932241676766059 158.65545283206816 0 0 0
57059 2 12 0.09434918216605651 10.935868767798574 4.034083044822931 147.20350724576383 0 0 0
18481 2 12 0.143182968482712 7.394937155725591 10.511423775252457 158.33818117791475 0 0 0
18509 2 9 -0.5611448191771699 10.88719467683193 9.858140599510897 159.39291514677953 0 0 0
58183 2 12 0.1144111316862568 13.076893357939955 0.0014819557321672505 157.02788523768223 0 1 0
22138 2 7 0.0002408825643779925 5.149840204894977 2.4572652070177394 161.43775744437477 0 0 0
22149 2 11 0.03574490527203102 4.193140483536397 2.5035608511999596 162.6239976162325 0 0 0
26519 2 12 0.104174492817164 5.215493677249311 7.090372977051657 165.61913493863685 0 0 0
26520 2 12 0.1162695477258769 3.306794637581949 7.3962284079999945 163.80165898234398 0 0 0
63445 2 12 0.1139583080242266 5.798364906735241 7.691389800626002 168.08332660868493 0 0 0
26545 2 9 -0.5645610073975165 2.723328674795088 8.027234400560761 165.5665717776983 0 0 0
26543 2 11 0.101973813721538 5.198517348895536 7.947005737844281 164.95196490688542 0 0 0
26544 2 11 -0.03787500181254014 3.7085096394149297 8.143776119313836 164.4787585565897 0 0 0
22152 2 7 -0.00733729160402547 4.758839269258721 1.6004020513618822 163.71827930305236 0 0 0
26541 2 9 -0.6678327852043987 5.941652748372072 7.659852956912438 163.81748281375445 0 0 0
22124 2 12 0.1474966972718015 2.179992299057384 2.6073274801341086 161.84040938299276 0 0 0
22151 2 7 -0.1400863688438644 4.857087500734633 1.8527465475683138 165.1336037064324 0 0 0
22147 2 11 -0.3440523236202797 4.100473370523695 4.0196624433594845 163.0568043078065 0 0 0
53222 2 12 0.1152736138887177 4.356838495386241 9.460810140804647 161.7717207291284 0 0 0
22121 2 12 0.1270668727020358 3.48555129915441 4.078998031159183 163.8964794645136 0 0 0
22123 2 12 0.1197420394573911 3.598520873228259 4.498030673693558 162.2102978460169 0 0 0
26542 2 11 -0.1218051415579979 5.701911466163122 9.247996794684715 165.62733328448425 0 0 0
26521 2 12 0.1042260710017203 3.6993448566408547 9.08937150308474 163.90213093918408 0 0 0
26551 2 7 0.2628646272404379 2.136253489081741 9.185222044140968 165.95503356550037 0 0 0
26525 2 12 0.1307588747638955 2.7807274760050196 9.137720232509219 168.0297435322847 0 0 0
53242 2 12 0.1408371276627539 1.1608154710314844 6.266972769196511 162.11150154585314 0 0 0
22148 2 11 -0.3436931601652756 2.7314859590154077 1.9743435842764563 162.51676824793861 0 0 0
53217 2 12 0.1092042206602604 1.1489534795032472 8.613068598967422 162.18679438437147 0 0 0
22137 2 7 -0.1285309041284511 4.597905809846466 2.33554109209203 160.13107023649172 0 0 0
63423 2 12 0.2656564898888963 5.617115500550692 6.742077093907634 163.50594535596187 0 0 0
22139 2 7 -0.1296027419821865 6.546119008842187 2.7083009235842033 161.60807827363624 0 0 0
63432 2 12 0.1211178115586155 6.4080288468545845 3.291671320139605 170.57062866150557 0 0 0
63446 2 12 0.1554758383606183 6.275111993913883 9.176161771796083 168.93524688915272 0 0 0
26518 2 12 0.1347794863671327 5.021931591997776 9.4728925527715 166.42696281038525 0 0 0
63439 2 12 0.1215838432407292 6.264021168917235 1.62636054395 170.04343043720502 0 0 0
26550 2 7 -0.1678575116213551 2.2990081460663947 9.697054243066667 167.2797232953495 0 0 0
22128 2 12 0.102010834772991 4.651820026275522 2.776979216422388 165.5059113893453 0 0 0
22122 2 12 0.1172779994023681 5.084099922086819 4.469861237707041 163.26781789306042 0 0 0
63458 2 11 -0.210596745668704 6.655769824618487 8.263162797084044 168.45974988951892 0 0 0
53219 2 12 0.1171724834981558 2.413661598067305 7.564876386043403 160.42838949008657 0 0 0
53221 2 11 -0.2345272650226559 1.58201187379113 8.192619678497342 160.13742934805205 0 0 0
53226 2 11 -0.2147243134197362 4.213586493289116 10.241365068671822 161.05234882232924 0 0 0
26546 2 7 -0.1810037494345386 1.2471664512096283 9.913080126443722 165.11448197381517 0 0 0
26517 2 12 0.1600132901246336 5.532457739364984 10.088498427119347 164.91192034108408 0 0 0
26522 2 12 0.1157460102323528 0.9741013907417463 9.542231688428293 164.20075723482884 0 0 0
22127 2 12 0.128271450855935 5.757237206289053 1.263679016422393 166.9839036085659 0 0 0
54799 2 12 0.1204490629705235 0.41620892342982724 1.5940657597934376 169.13019375424568 1 1 0
53247 2 11 -0.06553793670502929 0.6010048125785744 8.265317157980245 161.36408680628355 0 0 0
53212 2 13 -0.4456246324948329 6.523564431623958 9.968408052621808 160.36578826237314 0 0 0
63437 2 11 -0.1999733538456353 6.924989097975329 2.398041713609327 170.4104649085546 0 0 0
22150 2 7 -0.175879097410136 5.49665246335574 0.9350193889827774 165.99640757157306 0 0 0
63455 2 12 0.1094226139311556 6.657751018600892 7.183799858968579 170.3881906384554 0 0 0
22114 2 12 0.1183458288042256 6.98562291010909 2.804658409857451 162.53907462887986 0 0 0
22126 2 12 0.1249417178037728 2.258324026090707 1.8701322593735115 163.38850962417737 0 0 0
22113 2 12 0.1429856667299433 3.6352533312122715 2.425756353021053 159.99769481793905 0 0 0
22140 2 7 -0.1837864372895333 7.315383840032203 2.6103097802994046 160.42482175240988 0 0 0
53209 2 12 0.23828835149105 6.625103349718871 9.17032834166129 160.98101435038504 0 0 0
54803 2 12 0.146016763386571 0.8836537189239528 1.2980513773827245 166.51088377704943 1 1 0
53232 2 11 0.0536076356940158 5.149456439875908 10.140138290535967 159.84827674201756 0 0 0
20202 2 12 0.1207275037050511 0.21501498425925164 8.652855433343625 171.0237788966301 1 0 0
63425 2 13 -0.1757150536934209 7.108032259109567 9.366383890489974 166.22119076513198 0 0 0
54802 2 11 -0.2089141861586424 0.12230817687026638 0.5512936451432933 169.14162599599794 0 1 0
22153 2 7 -0.1297901373664585 5.148597805362527 0.2670889617451818 163.33368707956342 0 1 0
63426 2 12 0.101106230279746 7.123529413393519 5.516849357775526 168.75514897770682 0 0 0
53223 2 12 0.1221600880850059 4.683072609134537 8.020281126815817 159.54124660086347 0 0 0
26496 2 9 -0.556844454348452 0.2342638366614021 2.6112397714065256 160.10421968792843 0 0 0
63457 2 11 -0.2097470218466446 7.356766103792442 7.369522205360748 169.58473329148666 0 0 0
53231 2 11 -0.2085675358708561 2.7257783578521293 10.531171209139048 160.59795673125691 0 0 0
63418 2 12 0.3026695287587669 4.476130634476182 1.1764825085628987 171.4441767912049 0 1 0
22125 2 12 0.1212224853835617 2.7423534490910595 0.989873504855154 162.01947291956094 0 1 0
54806 2 11 -0.2052747164746672 0.269237945599273 0.37815728695874956 166.59314797221694 0 0 0
53227 2 11 -0.05892293675552051 2.1266223615320015 9.503534673126325 159.58154933931837 0 0 0
54773 2 12 0.1508954627226921 2.743090892797249 0.17766001505098342 167.73923702306013 0 1 0
53244 2 11 -0.2110935714563515 0.23630548382857547 6.856361362931855 161.86179637725814 0 0 0
26476 2 12 0.1273015125836989 1.6836554747075427 4.644189316218898 159.43353667043607 0 0 0
58178 2 12 0.1257707247019514 11.778894534869318 5.6087361955386115 159.75424314430134 0 0 0
57133 2 12 0.1356684839448224 14.03075787280355 9.991391900986558 162.88975228051368 0 0 0
58206 2 12 0.1283969355049736 8.7374788574436 5.006264617340013 159.68177400634218 0 0 0
57108 2 12 0.2953477236150651 11.677335120502143 10.056167700548988 163.71362686734818 0 0 0
63448 2 12 0.1309890226645684 7.691167217134563 6.689260581743304 166.15827073275986 0 0 0
63438 2 12 0.09660345419058354 7.5513366048142325 3.038379879835885 168.49682671486954 0 0 0
24417 2 12 0.1357920763169122 11.933729259957923 7.783729254009662 171.4823620429472 0 0 0
63449 2 11 0.02283381881344244 7.65482194430318 8.600773128496586 167.38233382199545 0 0 0
44133 2 11 -0.1447549866182612 8.019978363815182 10.440238692541234 165.76660729676064 0 0 0
22115 2 12 0.117146194716868 8.278948498367768 2.65946286316499 160.48657840034627 0 0 0
24437 2 11 -0.03196097361355362 11.932662592467365 10.07320607395213 166.90024577656774 0 0 0
24444 2 7 0.2552334338294998 12.516678311463574 10.128713816995813 169.18625559030983 0 0 0
16378 2 12 0.1437801098964434 14.334978151350418 3.1836626625795614 171.3254318361837 0 0 0
24438 2 9 -0.5563570451595682 12.929287479079086 10.355766696348324 167.90266837433433 0 0 0
24434 2 9 -0.6435362702840729 11.361083930007819 9.902166428903374 164.6485596125086 0 0 0
45551 2 12 0.1245630435001048 14.416352722232666 5.904360233721951 163.96092010062802 0 0 0
58320 2 12 0.1245038213410375 12.626893381632764 2.1282320959645853 165.93345671532552 0 0 0
24436 2 11 0.1077556812312229 12.473955960440422 10.312174231160427 165.49972795731176 0 0 0
58304 2 12 0.1095669464299364 8.521018546784749 0.4651003797234016 163.88937150498745 0 1 0
58324 2 11 0.01006730643201572 12.81084269811686 1.034692676118075 167.79786818895107 0 0 0
45568 2 12 0.09976705068730328 14.29150586863688 4.239846330926404 162.14649323731916 0 0 0
16377 2 12 0.1513000575796883 14.67110670158969 4.832956574129444 170.726527209007 0 0 0
58298 2 12 0.3550203625729316 12.13952036137225 5.714811957700517 169.75716896514686 0 0 0
58309 2 12 0.09142019791096193 11.827876358313016 0.4408840502321141 161.0202510188364 0 0 0
16401 2 11 -0.01246833189431668 13.850317981969432 4.11683790533928 170.9327752266667 0 0 0
45562 2 12 0.1070093433853693 13.71501878998638 3.038851370122399 163.36156118579692 0 0 0
63428 2 12 0.125159014613101 9.464001686579007 5.690582948501638 170.77495781123756 0 0 0
63433 2 12 0.1380431947599998 10.628170944617706 3.5743721516826232 171.52305411745093 0 0 0
58202 2 12 0.1005733554087812 10.287635551627405 3.5403936843155104 161.4567098128588 0 0 0
63453 2 11 -0.2133282443308286 8.975898885668181 6.405524138915045 167.99516643296104 0 0 0
58200 2 12 0.1405005398462486 11.541736355399944 6.0329091555448215 162.60405819374373 0 0 0
58203 2 12 0.1023932634900183 12.025999206666809 4.00846528363923 161.55151179566428 0 0 0
58329 2 12 0.1119498594020107 9.979153316544059 1.0607469980275026 166.84175017865857 0 1 0
58301 2 12 0.1300467593041354 11.995849376673554 0.19322661891675041 164.58658264374228 0 1 0
58197 2 12 0.144554693977127 9.962816175892277 7.6580632850783115 160.73441836044273 0 0 0
58181 2 12 0.1025478687540202 12.441872327816867 2.520978487599558 159.6010882768372 0 0 0
63420 2 12 0.1497244488943196 8.025727755252646 0.8574912932581987 171.61482706381648 0 0 0
58332 2 11 -0.2016582034051141 10.82184750563537 1.1108129363629735 166.1143243428728 0 1 0
58201 2 11 0.1161576111842197 9.473057290340051 6.194549530554323 162.30026502679215 0 0 0
63444 2 12 0.1210762873437874 8.541882230283067 1.7510196668272406 169.19200878604528 0 0 0
58330 2 12 0.1091703339166031 10.43670242094652 1.7965266142808287 165.42315562871133 0 1 0
63456 2 11 -0.06302801190461639 7.943187901279194 6.0580023312953015 169.1165417480704 0 0 0
63443 2 12 0.1258170736369573 10.295279820784021 2.064769024992573 170.71689638894978 0 0 0
24418 2 12 0.1310314337720529 12.830519171082313 8.022246215143594 169.1381665270902 0 0 0
16399 2 11 -0.1517895017195848 14.06593264667386 3.222954190762873 168.5050918754204 0 0 0
58174 2 12 0.3159334435062724 8.421571511601686 7.575928460587266 163.34517438950263 0 0 0
58321 2 12 0.1139115911651676 11.522793907461534 2.7170983037908334 167.2756002718719 0 1 0
58208 2 11 -0.05897077109843726 10.921838583973454 4.925912574450905 159.9100327109641 0 0 0
45575 2 12 0.1129103075845511 14.40165047829965 6.440694457309009 167.15273148973972 0 0 0
63427 2 12 0.1377367930697663 7.917450668171166 5.114325058615976 171.11164479766498 0 0 0
58176 2 12 0.09247118978910313 8.617701337825368 5.50391093381388 162.453028474893 0 0 0
58199 2 12 0.1169228924730508 10.637726403385505 4.883561670462295 163.44483219217156 0 0 0
44109 2 12 0.134517258400637 9.012078752692439 10.2549695113773 165.97729706189324 0 0 0
58300 2 13 -0.1974784585756222 14.028296384312615 1.7241691665337027 168.38386400526537 0 0 0
16375 2 12 0.1216704245308922 13.838394625843922 3.7942361743683417 167.58629172048768 0 0 0
58315 2 11 -0.2106622086863146 10.110714018068192 0.7278045493391687 162.44756981398498 0 0 0
58198 2 12 0.1241420098065402 8.297651045546651 7.2058584305517845 160.73679399656643 0 0 0
63451 2 12 0.09188746371692248 9.395545159829059 5.473289003092123 167.53897037684357 0 0 0
63429 2 12 0.08547596680456997 9.932063751884899 3.748909450148197 169.20741121274182 0 0 0
37543 2 12 0.1149264689404191 14.375309852521712 7.730693072068314 160.2701648524689 0 0 0
45552 2 12 0.1013813883409105 14.222519586750447 4.775272535404959 165.31598756399376 0 0 0
24413 2 12 0.1075249562743223 11.622150558380358 9.061704011377863 166.95043596814887 0 0 0
58209 2 11 -0.2038758686894128 9.567924543809188 5.747967404245874 159.76814786054837 0 0 0
58299 2 12 0.1188738164070562 12.231963309491524 0.9048629864616053 168.73075661913896 0 0 0
58333 2 11 -0.211613399313699 11.972911316099758 1.8550413840714641 166.79555740573545 0 0 0
58204 2 11 -0.2213220819879797 10.71685995576294 5.352035689332705 162.48044636080547 0 0 0
63424 2 12 0.1185955293004122 8.47017492358718 9.203025054660703 167.80927541708306 0 0 0
63442 2 11 -0.2036207603507454 8.022617247764622 2.717047991332281 169.40858122436867 0 0 0
58175 2 12 0.3095758194541783 9.894975364776103 8.08363231530718 163.19486159376527 0 0 0
58205 2 11 -0.2126209237406109 11.04536433689225 4.38704492401227 161.37695067250243 0 0 0
63440 2 11 -0.2067380193219296 9.79201824908339 2.9639621637485924 171.10371820562406 0 0 0
63436 2 11 -0.05893221004893023 9.111038962049474 3.6916531998187887 169.92463389127147 0 0 0
24442 2 7 -0.1297493148526937 11.94560978436596 8.697036174380234 171.05901038531647 0 0 0
58210 2 11 -0.237375789777509 9.281126260701296 6.792929368485412 160.85286085865795 0 0 0
58177 2 13 -0.6980818801780142 9.397239216768327 7.204847882584934 163.40005447927012 0 0 0
58318 2 12 0.1047711593033631 9.453421950102202 1.1681459640904508 161.73192401524446 0 0 0
58308 2 12 0.0882817599863588 10.641886654853463 1.6362645507843092 162.9166980399519 0 0 0
16400 2 11 0.1153963609224225 13.14225271271301 3.9318092294483518 169.56839423701064 0 0 0
24412 2 12 0.09442604501018789 13.342825333372506 9.63144300198018 165.41508699433624 0 0 0
16376 2 12 0.1132185453874848 12.329859274215126 3.2969013786456216 169.66613363154687 0 0 0
63454 2 12 0.1260582281758906 8.094425474777863 7.953464779003676 170.10500657446025 0 0 0
63450 2 12 0.1115670990076908 9.830471312126125 6.98560081754475 168.52456938044156 0 0 0
24443 2 7 -0.1737974077619267 12.424037143799337 8.819834094692133 169.71621424636837 0 0 0
16398 2 9 -0.6510169773312547 12.766318222709414 5.303149456993786 169.1006502022144 0 0 0
63452 2 11 -0.2130075505285199 8.360454374974246 7.296913323082935 166.7994836300732 0 0 0
63430 2 11 -0.2302167486642684 8.581952417582745 5.17630666166841 170.29149393295614 0 0 0
63447 2 12 0.1305680400001293 9.150939029740913 7.6816257531180705 166.15083933846364 0 0 0
32505 2 12 0.1209143810282619 14.561568069263656 1.099577470789855 170.3931143499537 0 0 0
45574 2 12 0.1201008762837997 14.396675705838652 7.707702065645257 165.9086141167776 0 0 0
45566 2 11 -0.2002968992461437 14.583342310846088 3.4386172351504642 162.85798765679496 0 0 0
44108 2 12 0.1762331119817193 8.003944586738806 10.528859755118875 164.71158274493524 0 0 0
45556 2 12 0.1135931061528794 14.512136730326853 1.9772759107739022 161.17263424122183 0 0 0
8357 1 4 -0.54 3.328677251734127 4.908369680775196 181.84137118716706 0 0 -1
8335 1 4 -0.54 2.4970532343983387 1.8113611053031984 181.7256290907889 0 0 -1
8359 1 4 -0.54 1.8332434096132515 7.161036139307692 182.3635530136975 0 0 -1
8933 1 1 0.32 2.675137730183183 4.45118525282411 181.2805752061364 0 0 -1
13946 2 12 0.1221691714357284 5.403548267143109 8.932699380833004 175.86521300804125 0 0 0
75 1 6 1.08 2.752727297877601 5.910805450765832 183.0149064747495 0 0 -1
13967 2 7 -0.1492330048193359 5.954073011092954 9.097344734058584 179.65506221196972 0 0 0
13968 2 7 -0.1190380366649309 4.731884920529259 8.556002667134115 179.20119291367538 0 0 0
13969 2 7 -0.005337071936710611 4.402630379346733 8.492074925439178 177.81812614006617 0 0 0
13945 2 12 0.1632844253563693 4.043694845863584 8.224637539508223 179.8985126152383 0 0 0
13970 2 7 -0.1311655209612317 5.463614366531968 8.903521039625291 176.90653348682213 0 0 0
24446 2 11 -0.1335825211484822 5.702417140516939 2.7668392620863553 173.51220432001543 0 0 0
24420 2 12 0.1767164681503514 4.666410311693334 2.5228039447744357 173.75777760321557 0 0 0
13966 2 11 0.03410229632097103 3.1210442170565895 7.824406988788531 177.31737351162855 0 0 0
13964 2 11 -0.3478829753453507 3.2749758855565005 6.3280215367031305 177.72068044023314 0 0 0
13965 2 11 -0.352271245650526 2.9129854174156518 7.8082378946240745 175.71122740213684 0 0 0
13943 2 12 0.1124972074926181 3.096447585013216 8.800460918623868 175.39405389187363 0 0 0
13938 2 12 0.1223863102243054 3.2438363687648533 6.207003481568664 178.8530407395451 0 0 0
13955 2 7 -0.006257897509412539 1.945932891761981 8.470157954508668 177.98967857694626 0 0 0
24423 2 12 0.1305248810021288 5.26279039554635 5.364830272918737 174.716302316484 0 0 0
13940 2 12 0.1258736098547462 4.148208791796729 5.910911948018747 177.27404114798136 0 0 0
13941 2 12 0.1213344801232354 3.6771324238212233 7.170632754525959 175.20890000103114 0 0 0
24445 2 9 -0.6840778340971576 5.841869406629453 3.0088038422133074 176.05086287555082 0 0 0
13939 2 12 0.1260126333502644 2.451595077040031 5.680747842098656 177.37804211769685 0 0 0
13942 2 12 0.1121786374319673 1.9055831324619636 7.5332726845220925 175.35197710883577 0 0 0
24419 2 12 0.1378491450037968 5.647237379227655 3.6238735359766063 172.77278720147734 0 0 0
63421 2 13 -0.2265963343088248 6.583329400777158 1.6182196007003833 172.9720682006454 0 0 0
8911 1 1 0.32 2.033920599755125 1.4716208230515595 180.93777954956306 0 0 -1
13956 2 7 -0.1333373321291415 1.603019176423242 9.828056343789472 177.62779647221691 0 0 0
13944 2 12 0.168128769984157 6.128932352456063 9.256320668811172 180.67417909867268 0 0 0
63 1 6 1.08 2.8549916933878836 0.6531937951465926 182.87239767804192 0 0 -1
8935 1 1 0.32 1.2877981188808845 7.611305259764172 183.03464922616658 0 0 -1
24447 2 11 0.1044072364706761 6.301736692483952 3.4904442584791266 174.7705572719088 0 0 0
16410 2 11 -0.1150236266759406 5.011923429236696 2.4695975356864728 179.2713448699655 0 0 0
16409 2 9 -0.1540747797119663 4.890344559654246 3.7956881693325744 178.82531897495963 0 0 0
16411 2 11 0.03358821247180154 6.035785161407141 3.4880428171482896 179.6982785464344 0 0 0
16385 2 12 0.1350588478742652 6.008039921102831 3.7590857480069646 180.73458326885168 0 0 0
32796 2 12 0.1264917539288679 1.8746421576060124 3.269956795068879 175.49195127338373 1 0 0
32823 2 7 0.2542353401074456 1.129667053227957 1.7016726006590535 178.37841837258406 0 0 0
63419 2 12 0.2806947786847603 4.92211303159515 3.2980254850147688 176.1404184673543 0 0 0
32822 2 7 -0.1722789374372447 1.9282333376098162 2.1623196644355733 177.31514996218695 1 0 0
13971 2 7 -0.1834179498029847 6.642236560035091 9.414343439303911 177.46054702897283 0 0 0
32821 2 7 -0.1302345035136634 1.2751553783493539 2.918117351342531 176.27589675747817 1 0 0
13954 2 7 -0.1351567695653043 1.0765746631901278 7.80352572563861 178.85763533972266 0 0 0
13957 2 7 -0.1933924666995086 0.4338901203100882 10.431026909707073 178.1239387826178 0 0 0
13930 2 12 0.1014202415569267 1.1818356265001175 6.821394816586033 179.20349000672078 0 0 0
16384 2 12 0.1596623458201784 4.330307429893873 2.1150059439330304 179.9957776142058 0 0 0
16383 2 12 0.1382631082726975 5.385287274197114 1.7538176867225979 178.53357064487145 0 0 0
32808 2 12 0.114264984426563 0.966129465511741 5.394299818221896 174.55854065528533 1 0 0
13972 2 7 0.2432509407119798 6.874302170019698 9.571015720432726 178.77344283276048 0 0 0
13931 2 12 0.1055851967676427 2.1822123977553973 10.358970379493863 176.98600371704313 0 0 0
32797 2 12 0.1814597108570056 2.919368609356201 1.8799918084438898 177.4163541068203 1 0 0
8336 1 4 -0.54 6.607275463297225 1.8880701177664683 182.48563219396962 0 0 -1
32817 2 9 -0.5003152702662856 1.7962625379176338 0.9099221186546911 179.2929386399174 0 0 0
8360 1 4 -0.54 6.822603262185117 7.109025038026371 182.34964774545 0 0 -1
24448 2 11 -0.01397011603778461 6.316936723863603 5.015722078076918 174.69037696715932 0 0 0
24430 2 12 0.1365779992270194 6.727059551059271 7.915717490920647 172.9265648162672 0 0 0
20213 2 12 0.1206843422599537 1.1819881966987966 10.19547823983293 174.2074196509936 0 0 0
24422 2 12 0.125503637094417 6.846246245577643 5.3542812307534495 175.68751001463374 0 0 0
7205 1 3 -0.5416666666666514 1.6732214831551917 4.952845598780638 183.75517855367053 0 0 -1
16386 2 12 0.1738909411473907 7.3505778626556 3.4364187927967773 178.0165700958666 0 0 0
34921 2 11 -0.1241854976709646 6.1895323067930725 0.2656169544597979 173.45442259097757 0 0 0
34896 2 12 0.136532041202526 5.893846394064371 0.33148991943579115 174.5042855347437 0 0 0
7229 1 3 -0.5416666666666514 1.895853329791059 10.186819251308343 183.59386020527728 0 0 -1
7230 1 3 -0.5416666666666514 6.988097636722068 9.933915716110423 183.6045866332145 0 0 -1
7206 1 3 -0.5416666666666514 6.885372740301405 4.826069433663786 183.56652748709794 0 0 -1
8912 1 1 0.32 6.2420427989002905 2.5309764405272897 183.12116313807152 0 0 -1
8936 1 1 0.32 6.0976076531472385 7.06793633906841 183.00027526531744 0 0 -1
24421 2 12 0.1131399220295642 7.319029639380435 3.1877198022018765 174.74951216567194 0 0 0
34920 2 9 -0.6495837545649131 4.132133397455862 0.5693893768728638 172.18183655372252 0 1 0
20237 2 11 -0.3458154507365854 0.808539076742679 9.86374183961328 173.21777116382236 0 0 0
20214 2 12 0.1123275867036573 1.0048987688113311 8.74488650381149 173.18598996970178 0 0 0
24449 2 9 -0.5654715025136039 6.956881207583115 5.508089457734701 173.42315499614915 0 0 0
32806 2 12 0.1107190448958702 0.31178265595707094 4.025199382288475 173.6222841283711 0 0 0
8957 1 1 0.32 4.491255123912264 10.278810179143608 182.3670452967311 0 0 -1
20215 2 12 0.1230972324093873 1.4655908188395284 10.363405888246533 172.42594935442722 0 0 0
32830 2 11 -0.3504062040217293 0.04052469787990687 4.89844559029498 174.22986698562028 0 0 0
16412 2 11 -0.04689394137182282 7.4695401650275866 3.4252922857181307 179.12531656447985 0 0 0
16421 2 7 -0.1642536740576846 10.477813686708968 4.143950686810587 179.61103692917075 0 0 0
13947 2 12 0.1318636923078645 7.404604998674909 9.678233143334657 176.8627722860528 0 0 0
16403 2 7 -0.1829143764789933 14.036517701825705 5.7405952326095555 173.74167070188466 0 0 0
8937 1 1 0.32 14.551398477499786 4.87264441763859 182.4946759173307 0 0 -1
24453 2 7 -0.1661995600809127 7.685960179651837 7.744811647786784 173.17015815057255 0 0 0
24425 2 12 0.1204401121738001 13.31948161385809 9.85428512875837 173.97941973018732 0 0 0
37625 2 7 0.2561715204316539 14.354794460207122 0.39201393988623 178.17025568440428 0 1 0
16382 2 12 0.1355136792203974 12.210927366697542 2.8609256269776804 173.74192928437452 0 0 0
77 1 6 1.08 12.669331429024195 5.909650675098741 183.06976881372788 0 0 -1
7233 1 3 -0.5416666666666514 11.892114970274624 10.181990850854719 183.62743187788902 0 0 -1
13933 2 12 0.1141361710817348 11.558098860338136 9.960677588454367 177.52357935684083 0 0 0
24457 2 7 -0.1821542679804712 9.211886723307883 6.203050544542666 174.15408194291024 0 0 0
16417 2 7 -0.1559674695554675 9.699596827381137 5.546169665783195 177.81563592952415 0 0 0
16389 2 12 0.184182863617682 14.567341444085509 3.31311593390348 178.25146717649693 0 0 0
63434 2 12 0.1215054395754508 9.43830989095774 2.117702190603727 172.98717206706357 0 0 0
26571 2 12 0.1501034919418763 13.634543288717564 0.4867849681391059 173.26724656458117 0 0 0
24441 2 7 -0.00572498108725842 11.526676114846579 9.785573824519815 171.88985784101578 0 0 0
63441 2 11 0.01192801959435461 7.513167369391496 1.835022308200024 171.7915736067191 0 0 0
37606 2 12 0.1095214679620642 9.689969496613603 1.9146875011937947 177.39228167480067 0 1 0
16414 2 11 -0.3498199078035923 14.6705958970388 4.387151423920739 178.26326336405953 0 0 0
8915 1 1 0.32 11.26956937744734 2.5566797357558952 182.35020138733037 0 0 -1
16422 2 7 0.2451150975939084 9.423552511825493 4.76061466566323 178.9638400551273 0 0 0
63431 2 12 0.1447002048786684 8.612897026278642 3.5209074372474736 172.73384826192853 0 0 0
16407 2 7 -0.1647435574383523 12.790275988903394 3.662914160591909 174.04684625595317 0 0 0
37613 2 12 0.09768560383728216 7.374385294531572 0.13974862153687917 176.97834991268027 0 1 0
16379 2 12 0.1493546200362978 14.480873962791192 6.377369584290292 173.08372153377377 0 0 0
16402 2 9 -0.5672203891243346 12.883377783886226 4.6346550424116755 171.93569489801982 0 0 0
24433 2 12 0.1281776747134934 9.26447994106219 5.315961638570173 174.601607135192 0 0 0
16396 2 12 0.1348013517562562 12.619807468766098 3.8435195483452125 179.7065618105537 0 0 0
24456 2 7 -0.1157890235573509 10.225381804163245 7.09102491821247 173.94784604750944 0 0 0
16405 2 7 -0.004182677697665777 13.662894967285222 4.90381527485364 176.06581296797106 0 0 0
16418 2 7 -0.1235829770812412 11.032465988498954 5.688630807321196 177.3562758202995 0 0 0
24455 2 7 -0.0004505695115660211 10.067853412891134 8.429617506796989 173.3742981072427 0 0 0
7209 1 3 -0.5416666666666514 11.725271367213404 4.58517857900184 183.57494755017237 0 0 -1
16413 2 9 -0.3215844360694094 8.2068102747158 4.584825523338617 179.50553446254747 0 0 0
24458 2 7 0.258333490109578 7.95119095763464 6.414595024683789 173.53786146217539 0 0 0
8334 1 4 -0.54 8.090799816284232 0.39029334472581545 181.37421391980882 0 0 -1
8358 1 4 -0.54 8.764826683498738 5.650534801924875 181.79399425106476 0 0 -1
37605 2 12 0.1274176815978414 8.840495592933538 1.5317699428146725 175.83556350500234 0 0 0
24431 2 12 0.1161735388857608 8.451333221638256 9.578734669946108 172.58974700574046 0 0 0
63435 2 11 -0.1985780105713243 8.83284099653035 2.589564411423112 172.23673741632956 0 0 0
37607 2 12 0.1150001008401597 10.493295113430351 1.9438878992442985 175.8913833024704 0 1 0
8361 1 4 -0.54 13.821797493621954 5.322815735008475 182.03029247279218 0 0 -1
24450 2 11 -0.3418449782809201 12.492998070073229 9.068622553571311 174.09494105957268 0 0 0
16415 2 11 -0.3477797245047971 14.013360013943926 6.65158269224606 178.03067185565652 0 0 0
65 1 6 1.08 12.695625976619068 0.7620645193519459 182.97036876859042 0 0 -1
13936 2 12 0.1495094045164815 8.934375508329582 8.38311230213139 179.75365236261575 0 0 0
8939 1 1 0.32 11.276656376205759 6.636176337029219 181.4523805555137 0 0 -1
24426 2 12 0.1445172962723846 12.204827912419214 8.933656623142282 175.13594483183084 0 0 0
16419 2 7 -0.001944914337349967 12.128167215677752 5.047786070824791 178.04174459231078 0 0 0
13959 2 9 -0.5780238382152993 11.422291022824846 8.629116699616347 179.58819295281492 0 0 0
64 1 6 1.08 7.657730634252899 0.6724949628005316 182.90876834558642 0 0 -1
24452 2 11 0.0361430082257077 11.210584757140408 9.496984267740045 173.3369185257081 0 0 0
16392 2 12 0.1231601774504421 13.847732456902074 6.8376597339223455 179.09752845527788 0 0 0
37597 2 12 0.1540953730022055 11.115670637604286 0.8675571547511239 179.0250726868631 0 1 0
76 1 6 1.08 7.844305621670339 6.100449608534899 183.0636166596555 0 0 -1
16404 2 7 -0.1314606581182788 14.255965205262873 5.830680362399583 175.14085779140893 0 0 0
24454 2 7 -0.1338707451742047 8.679144472541843 8.69310134615623 173.00046291376077 0 0 0
13963 2 9 -0.4979974561429894 8.104833342890243 10.137113755497214 179.117022587825 0 0 0
37621 2 7 -0.1366880481123419 11.922027086011722 0.5861160897305595 178.45942089357612 0 1 0
16420 2 7 -0.1415957595854488 11.810023111779744 4.303542349611257 179.17083987880685 0 0 0
16416 2 11 0.0227796927571853 13.574691051899713 5.240102450695469 177.58296841729626 0 0 0
8339 1 4 -0.54 11.918705735060326 1.894788312676719 182.04829690388607 0 0 -1
37596 2 12 0.1352372497333315 13.506761675034104 1.3359722025119913 179.72510184750405 0 1 0
13935 2 12 0.1449901910087221 10.693673791689623 10.3623373956611 180.40688147106468 0 0 0
37620 2 7 -0.1881123098096073 13.266450177456937 0.7822576029361329 178.91370153319943 0 1 0
13961 2 11 0.09351402899434369 10.648959382662818 9.797046247340278 179.4437212445862 0 0 0
13937 2 12 0.1148258851618091 9.328329869652784 8.718307447664444 178.1044931272473 0 0 0
13962 2 11 -0.02611369142072357 9.230145981615983 9.20157484552477 179.0652815330729 0 0 0
16397 2 12 0.1342642954773687 10.243446250185778 3.6827471583833966 180.49949546096335 0 0 0
16406 2 7 -0.1243690979911886 13.064172407610867 3.75940922737515 175.4357179220303 0 0 0
59897 2 12 0.2902374359112331 12.383423193386614 8.936169200455053 179.7906586922375 0 0 0
16394 2 12 0.1442794295865055 9.013100385819676 6.095468452449217 177.3246252100686 0 0 0
16395 2 12 0.126457435867708 11.188496194574792 6.272145848912003 176.56104647622786 0 0 0
16381 2 12 0.1215842095969893 12.701388667357003 3.090638371494614 176.0750405199743 0 0 0
8934 1 1 0.32 8.3039375422872 5.121020186669885 181.11737150686224 0 0 -1
24424 2 12 0.131376273718245 12.932610640580473 8.150076080608734 173.73564516139885 0 0 0
16387 2 12 0.128966816096278 8.019912542822064 2.523299368505196 179.4139743417859 0 0 0
16391 2 12 0.1515329149546742 13.51345273737385 7.3444489352947295 177.39664488275147 0 0 0
8363 1 4 -0.54 11.79083402685282 7.026649606056988 182.18297932916073 0 0 -1
24432 2 12 0.1251090449953921 11.103205660417492 6.842668194769436 174.32028017310228 0 0 0
37631 2 11 -0.3544152358222274 9.737055601056383 1.3761678195273346 176.46400999718082 0 1 0
16408 2 7 0.2599617893225126 13.224509237537706 4.7202284347395045 173.22182527720025 0 0 0
16388 2 12 0.1289055203028396 14.709615636062871 4.615765477446662 179.3197033652855 0 0 0
24427 2 12 0.123473420271028 10.339594904988118 10.521701325238721 175.1709491657009 0 0 0
805 1 6 1.08 1.4256070253257234 4.1453664268667465 185.16903887916982 0 0 -1
3479 1 3 -0.5416666666666514 2.532633635407575 3.068398561023258 185.6317729280989 0 0 -1
803 1 6 1.08 3.9907092236868524 2.5463512128164685 185.1794238019087 0 0 -1
3367 1 3 -0.5416666666666514 1.491926696501955 1.3601620174625875 188.30401683271816 0 0 -1
3363 1 3 -0.5416666666666514 4.515001530004122 2.0129045707792184 186.59518394322313 0 0 -1
3485 1 3 -0.5416666666666514 4.424512826265012 4.976113478054355 187.96513405212968 0 0 -1
3481 1 3 -0.5416666666666514 1.5637389248056537 5.33954497144718 186.22509168992966 0 0 -1
3477 1 3 -0.5416666666666514 4.990081401676373 3.687165843498848 184.66426334016245 0 0 -1
808 1 6 1.08 5.448784546619685 6.066787418413903 187.34876792142444 0 0 -1
3491 1 3 -0.5416666666666514 2.386321713002679 3.7688285575497895 189.2078037587771 0 0 -1
3375 1 3 -0.5416666666666514 1.9451365020881235 1.7843488292023202 190.95885763379817 0 0 -1
4919 1 3 -0.5416666666666514 2.369825302045805 2.88256469973331 194.23536266688495 0 0 -1
1525 1 6 1.05199999999993 1.5117992959061548 4.2066905443572455 193.62986696892025 0 0 -1
7493 1 3 -0.5416666666666514 2.1560127014283808 4.605384694185779 192.17951037207698 0 0 -1
1523 1 6 1.05199999999993 3.853924836860148 2.3824801715408883 193.83555643168918 0 0 -1
7471 1 3 -0.5416666666666514 3.957380017828939 1.2510009762099659 192.68927561704064 0 0 -1
4921 1 3 -0.5416666666666514 1.5029825901699179 5.380942012302951 194.7133552351382 0 0 -1
4803 1 3 -0.5416666666666514 4.294845017865962 1.7839711108498573 195.21224114154288 0 0 -1
3493 1 3 -0.5416666666666514 3.886955007304425 5.514067712949391 190.47162567326808 0 0 -1
219 1 6 1.08 2.923195671974838 5.965331413504241 191.65159556148487 0 0 -1
4917 1 3 -0.5416666666666514 4.821154179758804 3.6893376031115177 193.45105143791693 0 0 -1
3489 1 3 -0.5416666666666514 4.871266783936608 3.1812387209252027 189.85926683150805 0 0 -1
811 1 6 1.08 3.8799990326903773 4.3272699357669495 189.37513991862323 0 0 -1
809 1 6 1.08 1.4946926162348548 2.434257665208673 189.52834405891977 0 0 -1
3482 1 3 -0.5416666666666514 6.4498073557298 5.447297343647882 186.12949091844928 0 0 -1
806 1 6 1.08 6.466192911709266 4.283407739210438 184.99523563107945 0 0 -1
3368 1 3 -0.5416666666666514 6.336552225546685 1.4274552464876842 188.39596554780562 0 0 -1
810 1 6 1.08 6.347223526125847 2.505864438224861 189.62340534451332 0 0 -1
4922 1 3 -0.5416666666666514 6.473462834021906 5.375078454026557 194.82409435533697 0 0 -1
1526 1 6 1.05199999999993 6.391656369159312 4.249556292900169 193.7096589525906 0 0 -1
7495 1 3 -0.5416666666666514 3.8809513511701574 6.482334665387733 192.84479400582606 0 0 -1
3487 1 3 -0.5416666666666514 1.5408974742207098 6.562305354166184 188.30441450007373 0 0 -1
3488 1 3 -0.5416666666666514 6.327676033019664 6.7531266614998495 188.53318974837632 0 0 -1
4923 1 3 -0.5416666666666514 4.342790178068797 7.086663349876665 195.48545493802462 0 0 -1
3495 1 3 -0.5416666666666514 1.691840496178471 6.807897096248284 190.98868722809448 0 0 -1
3483 1 3 -0.5416666666666514 4.537577806850891 7.284636883338493 186.75055782295334 0 0 -1
869 1 6 1.08 1.463164972112584 7.588908874531061 189.6002834676446 0 0 -1
1583 1 6 1.05199999999993 3.907934494047101 7.645953574523281 193.9715320296207 0 0 -1
870 1 6 1.08 6.345303115762442 7.892022707000066 189.73182608334548 0 0 -1
871 1 6 1.08 3.8994012772125357 9.523966044920888 189.34635392915504 0 0 -1
865 1 6 1.08 1.4719819912858665 9.506910524619787 185.03544089521617 0 0 -1
3597 1 3 -0.5416666666666514 4.949080660747842 8.7993722102949 184.6859588260122 0 0 -1
3611 1 3 -0.5416666666666514 2.4548232290592353 8.783359779188562 189.08786471540674 0 0 -1
1585 1 6 1.05199999999993 1.4335156705990533 9.445790558735668 193.7060254140365 0 0 -1
5037 1 3 -0.5416666666666514 4.71493984616782 8.930646933432408 193.3635594805722 0 0 -1
866 1 6 1.08 6.42678988717557 9.51239753446642 185.08014661410527 0 0 -1
1586 1 6 1.05199999999993 6.209005890574259 9.382294917042659 193.71956776369868 0 0 -1
3609 1 3 -0.5416666666666514 4.822894702876371 8.336939482488631 189.98019583028946 0 0 -1
3599 1 3 -0.5416666666666514 2.483304361091265 8.262300850558262 185.43882882212463 0 0 -1
5039 1 3 -0.5416666666666514 2.41547938670456 8.264188283567156 194.2031928686733 0 0 -1
863 1 6 1.08 3.931734925997897 7.655721102968268 185.3178661240768 0 0 -1
748 1 6 1.08 5.343094803337102 0.7584429470740187 187.31926749982392 0 0 -1
207 1 6 1.08 2.889254682633078 0.621701302942894 191.58253389489974 0 0 -1
3376 1 3 -0.5416666666666514 6.826288499853588 1.786536644840167 191.05624875375452 0 0 -1
3496 1 3 -0.5416666666666514 6.873687319510939 7.246078269620785 191.04126026496843 0 0 -1
7494 1 3 -0.5416666666666514 6.7563498115812965 4.840713444918144 192.17276172529725 0 0 -1
3605 1 3 -0.5416666666666514 4.45526952639419 10.10961562876289 187.91451502150525 0 0 -1
7518 1 3 -0.5416666666666514 6.803320980315716 10.056831111188577 192.33244033793642 0 0 -1
7517 1 3 -0.5416666666666514 1.9628553137316294 9.926139262594766 192.19333453929423 0 0 -1
747 1 6 1.08 0.41026851987541396 0.7559245429749032 187.2708158665049 0 0 -1
807 1 6 1.08 0.4685370932520937 5.932530001979926 187.2802202024269 0 0 -1
1528 1 6 1.05199999999993 5.354572052869083 5.8356351519896315 195.9840856288257 0 0 -1
1468 1 6 1.05199999999993 5.284837103104217 0.6503993360653647 195.912775221674 0 0 -1
4920 1 3 -0.5416666666666514 7.299850414236683 3.00279576966754 194.14568446761547 0 0 -1
1527 1 6 1.05199999999993 0.5632007267462668 5.99044365270953 195.89647375568575 0 0 -1
1467 1 6 1.05199999999993 0.29145832919072406 0.760042483873235 195.86026789991627 0 0 -1
3361 1 3 -0.5416666666666514 1.3102103498647144 0.1814362539774015 186.02657340531977 0 0 -1
3578 1 3 -0.5416666666666514 0.14954155425148852 8.710482266380653 184.47597868105902 0 0 -1
7207 1 3 -0.5416666666666514 3.8024138340111264 6.440202135227341 184.18310424366467 0 0 -1
7183 1 3 -0.5416666666666514 3.688978873973875 1.254758659908849 184.18865720873237 0 0 -1
5040 1 3 -0.5416666666666514 7.24717796579012 8.279058356988878 194.15569496283214 0 0 -1
4802 1 3 -0.5416666666666514 6.366096060080852 0.07962591593717495 194.89452173614163 0 0 -1
3600 1 3 -0.5416666666666514 7.335337716725254 8.251188223386494 185.630325431499 0 0 -1
4801 1 3 -0.5416666666666514 1.3675414725702175 0.053114988028206814 194.88705662147774 0 0 -1
3612 1 3 -0.5416666666666514 7.297049416324983 9.059509994915752 189.09383843024992 0 0 -1
3362 1 3 -0.5416666666666514 6.3375419582076775 0.11650915073564465 186.1755986243619 0 0 -1
3480 1 3 -0.5416666666666514 7.3162884196942555 3.0656473814040885 185.45670524769673 0 0 -1
3492 1 3 -0.5416666666666514 7.173789646354092 3.6907425081672955 188.96384130107663 0 0 -1
5042 1 3 -0.5416666666666514 6.221342942751142 10.485129984391902 194.90015468564533 0 0 -1
3373 1 3 -0.5416666666666514 3.9105174825216404 0.24375351231434567 190.33703188189534 0 0 -1
5018 1 3 -0.5416666666666514 0.018319258014929146 8.754383052368269 193.277396868397 0 0 -1
3458 1 3 -0.5416666666666514 0.004650620329612646 3.4721945020301637 184.6392440293898 0 0 -1
4821 1 3 -0.5416666666666514 11.494325193406025 0.12026719692592652 194.70216381585143 0 0 -1
821 1 6 1.08 13.685423563841201 4.253684925623173 189.30707582317862 0 0 -1
3497 1 3 -0.5416666666666514 14.662979315546433 3.663991066523034 184.931367611618 0 0 -1
3393 1 3 -0.5416666666666514 13.369700343024235 0.27222888553685554 190.28131928955688 0 0 -1
5061 1 3 -0.5416666666666514 11.159540239017335 10.563790024017063 194.80230039586942 0 0 -1
3486 1 3 -0.5416666666666514 9.092029031908792 4.914536352158201 187.8607409242499 0 0 -1
3374 1 3 -0.5416666666666514 8.734980261776444 0.22408353661637054 190.289905938311 0 0 -1
1524 1 6 1.05199999999993 8.781834101139522 2.438092155709917 193.9507229237396 0 0 -1
7211 1 3 -0.5416666666666514 13.733250822705477 6.558020812313308 184.20231074048147 0 0 -1
3511 1 3 -0.5416666666666514 12.162277873543642 3.780409878102828 188.8789863875052 0 0 -1
1477 1 6 1.05199999999993 10.433061289042563 0.7190009705849364 195.85998244071882 0 0 -1
221 1 6 1.08 12.773183813537884 5.994660755723006 191.55643791311257 0 0 -1
3478 1 3 -0.5416666666666514 9.793282756645523 3.7025273024485448 184.73489752524432 0 0 -1
1537 1 6 1.05199999999993 10.197681849191449 5.904222285822138 195.8556592439916 0 0 -1
209 1 6 1.08 12.600784099800812 0.8564807875829944 191.55477851451238 0 0 -1
3509 1 3 -0.5416666666666514 14.62133410672621 2.925233380835338 189.81527902860122 0 0 -1
3606 1 3 -0.5416666666666514 9.287612005385109 10.04103702861626 188.00875079785652 0 0 -1
813 1 6 1.08 13.6732059076791 2.494787319661001 185.3726080581106 0 0 -1
3499 1 3 -0.5416666666666514 12.118393364215825 3.0059308467041816 185.54563488613286 0 0 -1
3484 1 3 -0.5416666666666514 9.397700186363394 7.305901955056143 186.8459964714426 0 0 -1
815 1 6 1.08 11.223176526639337 4.264965676805303 185.09372098537182 0 0 -1
3494 1 3 -0.5416666666666514 8.63192715248573 5.515412663016087 190.37074836489933 0 0 -1
875 1 6 1.08 11.400940089320825 9.53877617149962 185.0814395749585 0 0 -1
1595 1 6 1.05199999999993 11.214643229952605 9.482349520174598 193.64514647600296 0 0 -1
4941 1 3 -0.5416666666666514 11.210880026198613 5.530787277212669 194.64294786290708 0 0 -1
7497 1 3 -0.5416666666666514 11.689948278129073 4.904432262697288 192.0545654411928 0 0 -1
7187 1 3 -0.5416666666666514 13.568463984089929 1.337950649288517 184.2358521566169 0 0 -1
5038 1 3 -0.5416666666666514 9.731692538038015 8.901938178728392 193.19646714719673 0 0 -1
3505 1 3 -0.5416666666666514 13.99438327490721 5.047802527232348 187.90915227625132 0 0 -1
3507 1 3 -0.5416666666666514 11.186468247183091 6.502454045278084 188.56155792210822 0 0 -1
4804 1 3 -0.5416666666666514 9.352053473612047 1.8058582400921932 195.31483731467685 0 0 -1
3383 1 3 -0.5416666666666514 14.245986327024255 1.8472458044458449 186.73375222846187 0 0 -1
1533 1 6 1.05199999999993 13.768978094118387 2.524878959457316 193.76191249928374 0 0 -1
3395 1 3 -0.5416666666666514 11.733200825270503 2.0388773278088124 190.89101305982058 0 0 -1
7496 1 3 -0.5416666666666514 8.762482871739149 6.6566692584983755 192.8676176812502 0 0 -1
873 1 6 1.08 13.824299913056102 7.810870872839922 185.21818194682913 0 0 -1
4943 1 3 -0.5416666666666514 14.395877210853243 7.311157126520357 195.38448768272292 0 0 -1
881 1 6 1.08 13.74100172347161 9.559891708865685 189.20408058062563 0 0 -1
7521 1 3 -0.5416666666666514 11.806343213247901 10.04466123869807 192.19988592439702 0 0 -1
7475 1 3 -0.5416666666666514 13.74884138659913 1.3846380019838445 192.55452540938907 0 0 -1
4939 1 3 -0.5416666666666514 12.315728359768414 3.2670761810100557 194.06035831299508 0 0 -1
1593 1 6 1.05199999999993 13.789053376799442 7.792469069252704 193.88581877762687 0 0 -1
7499 1 3 -0.5416666666666514 13.666313121037074 6.5496319835915076 192.81973708387503 0 0 -1
812 1 6 1.08 8.67844479684092 4.2931616062062945 189.33756608062558 0 0 -1
1584 1 6 1.05199999999993 8.786869341743492 7.819188621085317 193.9446670432182 0 0 -1
220 1 6 1.08 7.761642329084389 6.0064869386642314 191.71182929099484 0 0 -1
4823 1 3 -0.5416666666666514 14.358697490879914 1.9063909904144432 195.207888923153 0 0 -1
3515 1 3 -0.5416666666666514 11.89055319500296 7.210070498693795 190.95246296482432 0 0 -1
4924 1 3 -0.5416666666666514 9.33316117018808 7.267463330088492 195.4147779943147 0 0 -1
208 1 6 1.08 7.933437038353362 0.8257388992059652 191.57267266251984 0 0 -1
7472 1 3 -0.5416666666666514 8.977932791824887 1.5056786138107123 192.60433040370526 0 0 -1
3631 1 3 -0.5416666666666514 12.365069931001528 8.797184919564987 188.84106868360013 0 0 -1
819 1 6 1.08 11.196802578220893 2.5844822015567583 189.47870472939326 0 0 -1
1535 1 6 1.05199999999993 11.185207685102307 4.33797417190809 193.5368238513621 0 0 -1
4918 1 3 -0.5416666666666514 9.598604534557083 3.7489830176091328 193.48316866702328 0 0 -1
872 1 6 1.08 8.799769131236504 9.543342355256392 189.42471514120044 0 0 -1
7208 1 3 -0.5416666666666514 8.795430571952515 6.659376919931616 184.33813183273944 0 0 -1
3501 1 3 -0.5416666666666514 11.07023682545433 5.522009767338718 186.08955466510577 0 0 -1
3513 1 3 -0.5416666666666514 13.805657502546936 5.352063945092115 190.4471763801216 0 0 -1
3625 1 3 -0.5416666666666514 14.215776798963013 10.116278824793163 187.7361969594153 0 0 -1
864 1 6 1.08 8.870674398783878 7.850089129201795 185.43713527142745 0 0 -1
3610 1 3 -0.5416666666666514 9.789191852164532 8.402311474214022 189.9855880431956 0 0 -1
757 1 6 1.08 10.123717468030272 0.7424085297607016 187.31768682594492 0 0 -1
3364 1 3 -0.5416666666666514 9.08069990546547 1.750955122998582 186.59534333391915 0 0 -1
3503 1 3 -0.5416666666666514 14.44082360785651 7.490827549820657 186.70946856326577 0 0 -1
7184 1 3 -0.5416666666666514 8.790734589255205 1.2148942738142094 183.9734953042484 0 0 -1
879 1 6 1.08 11.261667564808029 7.772236961545435 189.6180244391245 0 0 -1
3619 1 3 -0.5416666666666514 12.28292546735412 8.254066289431194 185.49243385903833 0 0 -1
804 1 6 1.08 8.817231338776233 2.4434979593720794 185.13506603683592 0 0 -1
3598 1 3 -0.5416666666666514 9.86502957233606 8.988831478728999 184.86026985903214 0 0 -1
3490 1 3 -0.5416666666666514 9.645489105099973 3.0430657402534007 189.78409839859046 0 0 -1
5059 1 3 -0.5416666666666514 12.234555522441632 8.290218508108692 194.1097774195512 0 0 -1
817 1 6 1.08 10.187962913313605 6.001421824220367 187.3537072639159 0 0 -1
3387 1 3 -0.5416666666666514 11.144134686271885 1.5343754162797811 188.31845101932103 0 0 -1
3381 1 3 -0.5416666666666514 11.061261283090419 0.14691396017707828 186.07211023903355 0 0 -1
2363 1 6 1.08 3.843659057225994 13.052644236242578 6.259375596823036 0 0 0
5171 1 3 -0.5416666666666514 2.4326213579081313 14.22482298434379 1.509021473653423 0 0 0
1649 1 6 1.05199999999993 1.5202279848858733 13.034809484709701 1.9670014076604059 0 0 0
5047 1 3 -0.5416666666666514 1.5133929140137794 11.831004042257504 0.9221864813564468 0 0 0
5055 1 3 -0.5416666666666514 2.0057160528401727 12.39719971711868 3.384693169885293 0 0 0
7807 1 3 -0.5416666666666514 3.7277071343360824 11.71689435352037 5.321754005143386 0 0 0
5169 1 3 -0.5416666666666514 4.983107792693094 13.893535595345558 2.378843701486086 0 0 0
6597 1 3 -0.5416666666666514 4.842353886701786 14.308980523313963 5.778182118372823 0 0 0
6487 1 3 -0.5416666666666514 1.4579426612409516 11.607273946465144 9.489914203945302 0 0 0
2369 1 6 1.08 1.415671373819848 12.85078922163371 10.595372080271273 0 0 0
6483 1 3 -0.5416666666666514 4.243196337327906 12.500845885597297 7.735721281369619 0 0 0
6609 1 3 -0.5416666666666514 4.765350180681289 13.589224163690643 10.95658196116174 0 0 0
6611 1 3 -0.5416666666666514 2.335330300395797 14.130312770054756 10.13999200615875 0 0 0
6599 1 3 -0.5416666666666514 2.37523168601343 13.603788533551619 6.638329954468455 0 0 0
2370 1 6 1.08 6.210506459994725 12.965408196239071 10.519282598169466 0 0 0
6488 1 3 -0.5416666666666514 6.275596137540304 11.808284039641523 9.460164714240962 0 0 0
1650 1 6 1.05199999999993 6.303206237054884 13.032011035270653 2.0734431691269193 0 0 0
5048 1 3 -0.5416666666666514 6.054629909568796 11.813304072182218 1.041310400225444 0 0 0
2365 1 6 1.08 1.4036424174557456 14.749537052386179 6.050021432843331 0 0 0
1651 1 6 1.05199999999993 3.923280047867177 14.890715243122033 1.6707521053478205 0 0 0
2371 1 6 1.08 3.782286498514175 14.814219687907386 10.473376365535236 0 0 0
2366 1 6 1.08 6.348588862146651 14.772301710146516 5.99055212841689 0 0 0
7829 1 3 -0.5416666666666514 1.8770487014939927 15.371766052539929 4.578639930307837 0 0 0
6605 1 3 -0.5416666666666514 4.261796096196723 15.52272981627343 9.118095889651594 0 0 0
5291 1 3 -0.5416666666666514 2.355928719647669 19.51544729328719 1.743495537801325 0 0 0
1709 1 6 1.05199999999993 1.4148561018673158 18.261254978624542 2.080116878842377 0 0 0
5175 1 3 -0.5416666666666514 1.8023108762332152 17.662805468365505 3.5669824123524863 0 0 0
1711 1 6 1.05199999999993 3.8826755116111946 20.107728355943742 1.8956331341128074 0 0 0
7831 1 3 -0.5416666666666514 3.9724550643871126 16.96972462299777 5.227129731055324 0 0 0
5167 1 3 -0.5416666666666514 1.5139164290455038 17.106783673174924 1.0183562900079735 0 0 0
387 1 6 1.08 2.8731008584442663 16.505525881639503 4.016530792480156 0 0 0
5289 1 3 -0.5416666666666514 4.990115430351421 18.916029291126144 2.3046963118813415 0 0 0
6717 1 3 -0.5416666666666514 4.965986522529953 19.41448293846683 5.840132050632839 0 0 0
2425 1 6 1.08 1.3797250783830841 19.886526846065266 6.05295638535669 0 0 0
2429 1 6 1.08 1.3401981805864294 18.29167031415087 10.443713602046254 0 0 0
6731 1 3 -0.5416666666666514 2.3875143638739864 19.42889800578869 9.98258247299728 0 0 0
2431 1 6 1.08 3.8050227830745094 20.048363305809026 10.348905687620453 0 0 0
6607 1 3 -0.5416666666666514 1.2328111920271825 16.95292992280056 9.452877742063587 0 0 0
6603 1 3 -0.5416666666666514 4.562222718942864 17.66820604581395 7.7102656918844765 0 0 0
6729 1 3 -0.5416666666666514 4.811768999173766 18.941007900241818 11.037833395343279 0 0 0
2368 1 6 1.08 5.421343166732541 16.46758386657232 8.378106893221581 0 0 0
6719 1 3 -0.5416666666666514 2.380884759823672 18.692481456833306 6.5854201231239875 0 0 0
2423 1 6 1.08 3.9416621360682544 18.217327049025386 6.308447646025374 0 0 0
6608 1 3 -0.5416666666666514 6.397785821423629 17.09435118949529 9.536632985994673 0 0 0
2430 1 6 1.08 6.307240342569251 18.38891947710223 10.52526546468924 0 0 0
1710 1 6 1.05199999999993 6.494476683332863 18.351052466392353 1.9725430592575102 0 0 0
5168 1 3 -0.5416666666666514 6.294041610401352 17.14691886367965 0.9527696049353307 0 0 0
2426 1 6 1.08 6.451279361891561 20.095352950726827 6.077973938150503 0 0 0
6601 1 3 -0.5416666666666514 1.2437400100087224 15.895830583388465 7.125195349637986 0 0 0
5173 1 3 -0.5416666666666514 3.845055040256154 16.048213430142752 2.832799600377047 0 0 0
6602 1 3 -0.5416666666666514 6.334231860831702 15.81886454586696 7.2853474069727735 0 0 0
5165 1 3 -0.5416666666666514 4.332078166549828 15.55790831302339 0.2879961424495251 0 0 0
375 1 6 1.08 2.876753289929806 11.261199318857827 4.02617069684289 0 0 0
2308 1 6 1.08 5.245932449825486 11.30463961682958 8.26718712797702 0 0 0
7830 1 3 -0.5416666666666514 6.746395355529069 15.376307696139024 4.580367452332282 0 0 0
6613 1 3 -0.5416666666666514 3.768588218173588 15.920803273122806 11.664605580991584 0 0 0
5176 1 3 -0.5416666666666514 7.129749889948217 17.809402242688567 3.4024538486435274 0 0 0
5056 1 3 -0.5416666666666514 6.784682834196872 12.519320916876566 3.5392615951298425 0 0 0
7854 1 3 -0.5416666666666514 6.758056943105923 20.687877590156347 4.600116013683513 0 0 0
7853 1 3 -0.5416666666666514 1.8493922323567307 20.56812232634166 4.663570813159574 0 0 0
5285 1 3 -0.5416666666666514 4.433214519638825 20.813276825292856 0.5400582646268571 0 0 0
6725 1 3 -0.5416666666666514 4.27496961785071 20.676841419577837 8.963279985798987 0 0 0
2307 1 6 1.08 0.4629076996922058 11.201036064703295 8.278508616600009 0 0 0
2367 1 6 1.08 0.28691338236895625 16.47399868562031 8.306847058881578 0 0 0
6732 1 3 -0.5416666666666514 7.221500247033959 19.664486658540024 10.103940076586142 0 0 0
6600 1 3 -0.5416666666666514 7.1949162489178535 13.469247686931062 6.510462941802177 0 0 0
6720 1 3 -0.5416666666666514 7.312695616444932 18.835210649788742 6.557227912001985 0 0 0
6733 1 3 -0.5416666666666514 3.582037955919464 21.167059071936762 11.478696641051181 0 0 0
6495 1 3 -0.5416666666666514 1.8097153936134964 12.275222687076841 12.1076110422959 0 0 0
6612 1 3 -0.5416666666666514 7.231261491606638 14.16628117205998 10.061202550638683 0 0 0
6493 1 3 -0.5416666666666514 3.908408382370664 10.81837292417869 11.585553362781438 0 0 0
5172 1 3 -0.5416666666666514 7.256200424477348 14.19262569060518 1.4752291028067916 0 0 0
6615 1 3 -0.5416666666666514 1.7663805362103002 17.555434662914834 11.843791807202113 0 0 0
5150 1 3 -0.5416666666666514 0.006071787367806093 13.639150587814916 2.252062534213282 0 0 0
6496 1 3 -0.5416666666666514 6.683256604504595 12.379452816310987 12.008244063679092 0 0 0
6616 1 3 -0.5416666666666514 6.7581436272292885 17.908022142726505 12.001413879785698 0 0 0
6721 1 3 -0.5416666666666514 1.3207398820287672 21.059894747364076 7.110840668538485 0 0 0
6501 1 3 -0.5416666666666514 11.098129220328559 10.813264803626671 7.054612364009293 0 0 0
6749 1 3 -0.5416666666666514 14.605506610460452 18.763526979008102 10.838149887337739 0 0 0
5294 1 3 -0.5416666666666514 8.803961390257086 21.174183998249912 2.9401155159773698 0 0 0
6635 1 3 -0.5416666666666514 11.692735514403719 17.4463956154545 12.013610214862165 0 0 0
2364 1 6 1.08 8.712780921557135 13.000733171915874 6.270904580871276 0 0 0
6623 1 3 -0.5416666666666514 14.123586296900207 17.571689014489223 7.852491891137269 0 0 0
6515 1 3 -0.5416666666666514 11.719968654461116 12.461186047375897 12.104190147367717 0 0 0
6629 1 3 -0.5416666666666514 14.64375490947928 13.355207590058729 10.743873188261155 0 0 0
6484 1 3 -0.5416666666666514 9.084957856991517 12.371319978850405 7.7691697587508965 0 0 0
6753 1 3 -0.5416666666666514 13.6075335268696 21.09434311172559 11.48407351120779 0 0 0
6494 1 3 -0.5416666666666514 8.771940692229922 10.773770885394825 11.46791976747698 0 0 0
2372 1 6 1.08 8.739181482050583 14.769365329147274 10.427919338615563 0 0 0
5292 1 3 -0.5416666666666514 7.439218427868133 19.516938335830638 1.3613465728026855 0 0 0
6507 1 3 -0.5416666666666514 11.228646925402987 11.853389147251388 9.446081608081519 0 0 0
5170 1 3 -0.5416666666666514 9.640962983439227 13.303706403863169 2.1852366864320256 0 0 0
2379 1 6 1.08 11.166950718122749 12.951650626492384 10.638071629410025 0 0 0
6503 1 3 -0.5416666666666514 14.146778166030519 12.366371911611646 7.712001695760384 0 0 0
6606 1 3 -0.5416666666666514 9.186158781250782 15.215675554404415 8.926258988182612 0 0 0
5189 1 3 -0.5416666666666514 14.714634417083808 13.515013199884432 2.4129537507256407 0 0 0
5067 1 3 -0.5416666666666514 11.216791453015896 11.81192137896723 0.8012375535196785 0 0 0
6617 1 3 -0.5416666666666514 14.65506232177054 14.043045957154103 5.513633052469034 0 0 0
7811 1 3 -0.5416666666666514 13.637947474896878 11.68603674374231 5.168434594012469 0 0 0
1719 1 6 1.05199999999993 11.282662473417734 18.288324701712657 2.038846543432665 0 0 0
6610 1 3 -0.5416666666666514 9.71218147831103 13.571779017450504 10.98304530893235 0 0 0
2432 1 6 1.08 8.77899151868905 20.146755188817085 10.414728953460072 0 0 0
2373 1 6 1.08 13.7110361207554 12.894563872452693 6.232749482295014 0 0 0
7808 1 3 -0.5416666666666514 8.648209059773125 11.916372295963935 5.12441904340945 0 0 0
1712 1 6 1.05199999999993 8.960230322703532 20.019000304478368 1.7279332842175124 0 0 0
1659 1 6 1.05199999999993 11.245701616547205 12.900105159496356 1.9565578591145285 0 0 0
5075 1 3 -0.5416666666666514 11.692482560623523 12.340033378089542 3.4096424997436032 0 0 0
6718 1 3 -0.5416666666666514 9.863825249095187 19.46479005413151 6.005910377981142 0 0 0
2375 1 6 1.08 11.264961805658848 14.762133374683652 6.108597467250574 0 0 0
1661 1 6 1.05199999999993 13.70876033732914 14.676209397140653 1.8805297218349222 0 0 0
6739 1 3 -0.5416666666666514 12.317819155403935 18.92725230891695 6.827063252067167 0 0 0
6633 1 3 -0.5416666666666514 13.748024779484366 15.720474500558698 11.405257352248103 0 0 0
6598 1 3 -0.5416666666666514 9.74303496595006 14.2129279907992 5.957838112718658 0 0 0
5185 1 3 -0.5416666666666514 14.1108145131749 15.345537268734319 0.4346523805406871 0 0 0
5191 1 3 -0.5416666666666514 12.209379754678753 14.093580501222714 1.5058871496232538 0 0 0
2424 1 6 1.08 8.855432288207991 18.251816271432993 6.241861958253738 0 0 0
2435 1 6 1.08 11.29882462637077 20.05741593595101 6.178601141391883 0 0 0
6604 1 3 -0.5416666666666514 9.113394819011287 17.536200585527528 7.684056298977233 0 0 0
1721 1 6 1.05199999999993 13.863003166653685 20.01777306064575 1.8364688744380362 0 0 0
2377 1 6 1.08 10.094019181054913 16.378964765101788 8.333758509624605 0 0 0
6730 1 3 -0.5416666666666514 9.76519463088721 18.92607298183726 10.897500698242846 0 0 0
2433 1 6 1.08 13.777163437585498 18.30143967924719 6.402319796649413 0 0 0
5311 1 3 -0.5416666666666514 12.310013014192668 19.466427398425132 1.5537122387786237 0 0 0
6631 1 3 -0.5416666666666514 12.211247950059711 14.22184044309347 10.102236351858046 0 0 0
2317 1 6 1.08 10.184045912772927 11.35714188926983 8.288185868103442 0 0 0
6625 1 3 -0.5416666666666514 14.580256413282694 15.20744019156601 8.884178038437915 0 0 0
6614 1 3 -0.5416666666666514 8.586066605593691 16.088193148699585 11.448635103178514 0 0 0
5195 1 3 -0.5416666666666514 11.766419474470363 17.743371383043566 3.558025592922601 0 0 0
6751 1 3 -0.5416666666666514 12.215994644173945 19.237121837286434 10.006405217962413 0 0 0
5305 1 3 -0.5416666666666514 14.315740187017147 20.594768382840925 0.4200456268263155 0 0 0
6619 1 3 -0.5416666666666514 12.300375149091963 13.569865188100056 6.691558057909911 0 0 0
6627 1 3 -0.5416666666666514 11.03273226602092 16.92607047448339 9.546287323006883 0 0 0
389 1 6 1.08 12.61291394148179 16.462481744606748 4.126700293691837 0 0 0
6745 1 3 -0.5416666666666514 14.243073303330958 20.692474610802137 8.904877367457786 0 0 0
6726 1 3 -0.5416666666666514 9.186394247663424 20.67688270732175 8.918036051766999 0 0 0
2381 1 6 1.08 13.812904230888485 14.659628691082426 10.21568745792825 0 0 0
2439 1 6 1.08 11.17163888886205 18.134285576297433 10.628017786732867 0 0 0
2441 1 6 1.08 13.689663279238669 19.938690544137852 10.23929839194348 0 0 0
1652 1 6 1.05199999999993 8.825366399742157 14.640262834373408 1.6418098993405548 0 0 0
377 1 6 1.08 12.627842363103552 11.114018988104885 3.9727185114223644 0 0 0
7833 1 3 -0.5416666666666514 11.530788776949173 15.370921195574503 4.651908008957908 0 0 0
6621 1 3 -0.5416666666666514 11.268452654322687 15.944238961692792 7.231649963138563 0 0 0
5286 1 3 -0.5416666666666514 9.496145289655182 20.485978001950457 0.30917324849043903 0 0 0
5193 1 3 -0.5416666666666514 13.563480539370765 15.809565277339184 3.0170107863237954 0 0 0
5174 1 3 -0.5416666666666514 8.783093752398221 15.769103612792973 2.8400039128324375 0 0 0
388 1 6 1.08 7.850871906801786 16.482242103925103 3.979032993115861 0 0 0
5166 1 3 -0.5416666666666514 9.367679805589688 15.294944181156984 0.29619635549175294 0 0 0
7857 1 3 -0.5416666666666514 11.817417203849114 20.71250242666735 4.740023026330613 0 0 0
5187 1 3 -0.5416666666666514 11.292042920291 17.053982103987735 0.9725032464977164 0 0 0
376 1 6 1.08 7.712482611244276 11.233509504212874 4.025822021078567 0 0 0
7835 1 3 -0.5416666666666514 13.670749129769426 17.2209554417959 5.1762590756663664 0 0 0
7832 1 3 -0.5416666666666514 8.92097723818477 17.044735416328997 5.133340898780824 0 0 0
5290 1 3 -0.5416666666666514 9.79562861013266 18.793131824611617 2.247769388871443 0 0 0
54873 2 11 -0.2233176705007897 4.482166489816247 13.603100239619547 16.827950900363586 0 0 0
54868 2 11 -0.203064635147733 3.672101077711638 14.876512163328831 16.541460048600438 0 0 0
54870 2 12 0.1043242420069369 2.796364789148997 14.518573167905522 15.943736093040602 0 0 0
54874 2 12 0.1083176525478209 4.749966064605274 13.905640526333995 19.47050480916192 0 0 0
54863 2 12 0.1001228234315913 4.211106721858711 15.590133506175835 16.010617851380104 0 0 0
54851 2 12 0.08452321885082474 2.520563700771785 14.930695152528177 18.374437479077198 0 0 0
8117 1 4 -0.54 1.781386220059045 15.586084834086233 13.635385973641583 0 0 0
54872 2 11 0.01651701772139652 3.1974817326730807 15.602553173599459 17.82359053680025 0 0 0
54852 2 13 -0.3427033690076912 2.4762071536616643 16.92559444081159 17.585119911592496 0 0 0
54862 2 12 0.1088436701522805 4.995855055893945 16.670790941879247 18.23282169567544 0 0 0
54865 2 12 0.101056597906196 3.991876385000861 16.3277801671195 19.646845095788766 0 0 0
8119 1 4 -0.54 3.5642564278993163 17.31244822513539 14.061989984820949 0 0 0
54866 2 11 -0.2224936462833272 4.429374702731427 15.892330894226296 18.75131168872177 0 0 0
54871 2 11 -0.2083968450272224 5.338798269302048 14.660053734620165 18.98162641129536 0 0 0
8695 1 1 0.32 4.324046530057783 17.82723513216135 13.732842695903887 0 0 0
2691 1 6 1.08 2.734614627562095 16.602112519448927 12.751453681344382 0 0 0
54869 2 12 0.1245601018303353 4.626283021515187 13.190211149891214 15.84805247264716 0 0 0
54867 2 11 -0.06383731114897045 5.785077827572853 13.801609541222543 17.72262402630686 0 0 0
54849 2 12 0.2383433879361682 3.011170091565014 17.656472194602607 17.21529139301469 0 0 0
54875 2 12 0.0928278265521109 3.881704311287149 12.889657013538677 17.38437270340141 0 0 0
54864 2 12 0.09956477504699125 6.236075629922973 14.870548999733176 19.527478512047484 0 0 0
32915 2 9 -0.5394849053535079 1.9424793092117223 19.78696247368331 16.388005164369122 0 0 0
54860 2 12 0.09770804857691813 6.043604019629163 12.75332435688122 18.035034497869507 0 0 0
8095 1 4 -0.54 3.66033620615864 11.600715020633777 14.066521729389983 0 0 0
24620 2 12 0.1379147292495584 6.122075755321928 19.88560428686796 20.289019095296517 0 0 0
2679 1 6 1.08 2.819255312598308 11.13720681082138 12.743812800648753 0 0 0
32916 2 7 -0.1714589825309591 2.0732921136993108 20.25538580723108 18.82095067736938 0 0 0
32892 2 12 0.1486655807712709 2.3164288096625674 19.237065322393946 19.062775485017575 0 0 0
32912 2 11 -0.1009600238202625 1.0659036333419454 16.752124302617148 17.04102403233901 0 0 0
32921 2 7 0.2522119055361591 1.803766890497909 20.62376898999683 17.47448773109437 0 0 0
8118 1 4 -0.54 6.435169114107071 15.612856262393192 13.309744111078771 0 0 0
32888 2 12 0.09476605380297758 1.0080616458039622 16.28806215854688 16.094962461302647 0 0 0
24628 2 12 0.1011776398298841 6.500861750085025 18.627697412465345 17.956828201591822 0 0 0
24622 2 12 0.12000587187748 4.782910986224816 19.851644984835374 19.05487432824727 0 0 0
8693 1 1 0.32 1.1617874072912793 16.056887893557832 14.222808496299002 0 0 0
8718 1 1 0.32 7.099021314487098 20.46535325952041 14.47727749250999 0 0 0
8694 1 1 0.32 6.064794797151693 15.959446183116375 14.142402592175527 0 0 0
24646 2 11 -0.3443268828192138 5.490337034489652 20.502273441375426 19.643494722341504 0 0 0
54858 2 12 0.119266506473772 6.747112102924348 14.657009642094392 15.933989837016517 0 0 0
54861 2 11 -0.2410519423484823 6.9834543378159815 14.456202746213144 16.946811499787433 0 0 0
32913 2 11 0.08946349712579217 0.23627964311526528 18.054979292415727 16.934488796218965 0 0 0
32914 2 11 -0.0338816652795349 0.7213274910311471 19.137017720040724 15.935567992458127 0 0 0
32891 2 12 0.172848144801356 1.0761276678848264 18.63989115163766 14.974685597776451 0 0 0
8671 1 1 0.32 4.276649866447716 12.330196935817318 13.869955098849802 0 0 0
24652 2 7 -0.1155315883506674 7.137864826683547 19.248902430772723 17.434274175780935 0 0 0
8719 1 1 0.32 3.672473229122125 21.166808564329884 14.2568508220661 0 0 0
54859 2 12 0.1043739573614212 7.107438613033108 15.450359521454345 17.39662820543685 0 0 0
32893 2 12 0.114657541697683 2.0592924483906794 20.943071851306847 20.82681325166376 0 0 0
18761 2 9 -0.6575933712345583 6.623355367113259 11.980681133131961 24.27865871477846 0 0 0
8142 1 4 -0.54 6.970789330810569 20.65425551604615 13.529388557930039 0 0 0
8141 1 4 -0.54 1.164666089243846 20.66133721124043 12.970264714299969 0 0 0
32917 2 7 -0.1303599148773312 1.8991223221864781 21.178738065765653 19.874119715808334 0 0 0
24651 2 7 0.02047864800831012 7.316061312939552 20.672952551597792 17.728610364653093 0 0 0
32887 2 12 0.08973403183420862 0.46573385766750686 16.10710281837601 17.71601456767054 0 0 0
24621 2 12 0.1452206347848922 4.932146395204822 21.137016159836662 20.321577769063207 0 0 0
32889 2 12 0.09461927932773059 0.11433044586807074 18.393920938133704 17.944361599355986 0 0 0
18735 2 12 0.1554636788322171 7.0937167217750545 10.789799166986732 22.238532442050932 0 0 0
22864 2 12 0.1052420312043866 1.4373496486063322 10.610749704285462 21.656194136461053 0 0 0
8717 1 1 0.32 0.39192395571273214 21.16893721807809 13.279839287568858 0 0 0
8697 1 1 0.32 11.575750311464192 14.661674952265404 12.645396156030245 0 0 0
37911 2 11 0.0938695305613001 14.393810073256331 14.74892095998115 16.86510596724107 0 0 0
50566 2 11 -0.2005401550215156 12.45748337346173 10.888789795896082 21.97244948311905 0 0 0
8675 1 1 0.32 13.980318203411628 12.175234446899246 13.883343995773963 0 0 0
48306 2 11 -0.2202635350781902 11.152457693677283 17.236448318373224 20.85595849008531 0 0 0
50581 2 12 0.0933773170229551 13.901737511735996 13.074668968501555 24.377743667161617 0 0 0
37910 2 11 -0.1196004819597434 13.785936632124598 13.876712785558393 17.938934702690265 0 0 0
48299 2 12 0.1038483086604737 10.236669392195726 18.65063938511569 23.377724998367935 0 0 0
24643 2 11 0.05917044014032313 12.16150713794473 18.941107610687983 16.421404023445323 0 0 0
48315 2 12 0.1147650993051411 14.199862617041909 17.756594761376615 22.217740948348776 0 0 0
54877 2 12 0.1043483249371211 11.358801469726172 14.046467767995233 15.361340470924521 0 0 0
48310 2 12 0.1081429896395628 13.832802524751163 19.43237092544189 20.52871533251425 0 0 0
54883 2 11 -0.2329337832204736 10.321674717170453 13.094095867386287 18.44593875802245 0 0 0
54855 2 12 0.09078537125950201 11.34017651723998 14.707433258666628 17.750180649241237 0 0 0
48300 2 12 0.09497272360125106 12.755541728324287 17.203614287871176 23.980120235303414 0 0 0
8721 1 1 0.32 12.151775301609097 19.86387554833902 13.675220143924466 0 0 0
8145 1 4 -0.54 11.649447442585293 20.581353475544677 13.246832084006341 0 0 0
48301 2 11 -0.2380591240192495 11.224624334207496 18.830702596048685 23.78284907505833 0 0 0
37885 2 12 0.1060572138118502 14.57424439888198 13.168334821380318 18.229602059060703 0 0 0
18736 2 12 0.1073952079289869 8.518607015990003 11.672680773384295 22.58391305289359 0 0 0
37887 2 12 0.1305640916952186 13.576346276688904 15.486351203850443 16.577063138440376 0 0 0
24618 2 12 0.07940227487987173 10.598378299149571 17.265969894049423 16.535022660444604 0 0 0
48304 2 12 0.09007702214548431 10.740959333826673 16.317674307592632 22.878084037136656 0 0 0
2681 1 6 1.08 12.454871374162622 11.048114671808777 12.658829518846268 0 0 0
18763 2 11 0.1210970894377075 7.5717477089123975 10.90051780912622 24.40637402094189 0 0 0
48309 2 12 0.1103448774038213 13.826599085789121 19.364644616750947 22.871174266933718 0 0 0
24619 2 12 0.1612946971250602 11.605205584259403 17.245357179845808 15.081500898752916 0 0 0
48302 2 12 0.1149475120205454 10.355122214565347 18.000553835109223 20.96648630022487 0 0 0
48308 2 11 -0.2050450025175648 12.895472426822721 19.025876221926374 21.00059634720598 0 0 0
48290 2 12 0.2584100662545188 13.676651946334262 19.882460631323436 15.633590761083841 0 0 0
54881 2 12 0.09758147227680727 9.05213570784836 14.78479843311275 18.673580184474655 0 0 0
8096 1 4 -0.54 8.624833128298716 11.795676792844526 13.775023859417367 0 0 0
54884 2 11 -0.2080235395960046 8.930894773510863 13.731551029698725 18.399232589331376 0 0 0
50560 2 12 0.09982294469045468 10.50070140762927 11.398275383283769 21.376790779915858 0 0 0
8699 1 1 0.32 13.562360376550593 17.379545181291032 14.532274109269105 0 0 0
48311 2 11 -0.20921285622459 11.583493012235275 16.73540943506163 22.276714882190287 0 0 0
18762 2 11 -0.1354599813359341 7.947186401390715 10.788675851204532 22.904927701546107 0 0 0
24629 2 12 0.105577928267412 7.886080714814643 17.64206471472752 16.397032774499678 0 0 0
50569 2 12 0.09529064375356402 12.437603731160173 12.009014441522503 22.081572890543672 0 0 0
48298 2 12 0.1093533068915197 11.44602300727798 19.86371860655671 23.361233922911033 0 0 0
8120 1 4 -0.54 8.674266549404212 16.74292274224683 13.876747571749824 0 0 0
24649 2 7 -0.162797285037672 9.197399533064292 20.67995135808011 16.107378835732003 0 0 0
24645 2 9 -0.3878890339493957 10.100117085087705 18.63859600229782 15.16931170522914 0 0 0
54853 2 12 0.2072407761112603 12.723075244710081 12.207693827813248 16.95097164865137 0 0 0
2692 1 6 1.08 7.598660407461469 16.568013632063277 12.604016078570782 0 0 0
8696 1 1 0.32 9.105394623464832 17.549826065843867 14.213882736537395 0 0 0
54857 2 12 0.1132960877783254 8.051837729491474 12.598147889896158 16.737121918496374 0 0 0
54856 2 13 -0.4694290067594625 12.595690288450031 13.032621624296471 17.654313443547874 0 0 0
54880 2 11 0.05357459096412645 11.324048682434313 13.62468017366281 17.430848384373743 0 0 0
8123 1 4 -0.54 13.84974176454497 16.95621078193153 13.70232120524319 0 0 0
54887 2 11 -0.07252460666714829 8.334812036852343 13.60982547031799 16.97846672923015 0 0 0
54888 2 11 -0.2206522738294548 9.296453838278241 14.114609025660549 15.953797601537149 0 0 0
54879 2 12 0.1241146434828184 10.31721122043196 11.993530114507374 18.286624955527802 0 0 0
8672 1 1 0.32 9.198881644179409 11.185938412441322 14.27433468644313 0 0 0
54882 2 12 0.1060181090080202 8.408025961427091 13.19958049170612 19.136448787304737 0 0 0
48313 2 11 -0.2069210418888179 13.405063899337808 18.529531463157145 22.40941985530281 0 0 0
24615 2 12 0.1182742224105365 13.471717136871451 19.391318490732733 18.09641143503447 0 0 0
24654 2 7 0.2545606837666643 9.143274630482985 19.331470814916067 15.918502320968216 0 0 0
24653 2 7 -0.1577047370470731 8.073015412688639 18.612949573237092 16.60340721871526 0 0 0
48289 2 12 0.2057712535971405 11.157773551340073 19.162973812997265 18.981926264587575 0 0 0
8099 1 4 -0.54 13.556063065277534 11.297555064448742 13.900992642779872 0 0 0
48291 2 12 0.1231672694910149 13.054418985108676 17.102156565699108 20.016419137806363 0 0 0
24642 2 11 -0.1240256171901438 12.847842180659784 18.557976591963182 17.79585929118432 0 0 0
24616 2 12 0.134230980935532 13.43233692346392 17.6787079636276 17.631823782825297 0 0 0
24644 2 11 -0.02310707081367332 11.09495766257288 17.94015889680919 15.809583339117975 0 0 0
48292 2 13 -0.4649775046822404 11.854866603925284 18.398911239234014 18.880821270340764 0 0 0
54885 2 12 0.0973615356022192 9.418294981784648 15.197372252035578 15.938136402228048 0 0 0
48307 2 11 -0.05377838774399719 12.253788917234814 17.797015820609506 23.17662500656913 0 0 0
54878 2 12 0.0982593455468086 10.762691697431423 13.260763701748983 19.461223953619616 0 0 0
48312 2 11 0.06243669657144828 12.29641867076598 17.91205430787006 20.160175833764267 0 0 0
54876 2 12 0.1289511718870285 10.792916419683117 12.472681010923804 15.691715180547808 0 0 0
48314 2 12 0.1091342285538007 12.335203992110959 15.856668399367752 22.16481371850126 0 0 0
37886 2 12 0.118019318104726 13.59442877608576 14.412868927803991 18.886505847783948 0 0 0
54889 2 11 -0.2209186122927726 10.692780001851437 13.52043696473716 16.04803423400474 0 0 0
2680 1 6 1.08 7.698865883571603 11.287147039368204 12.609553919492775 0 0 0
48303 2 12 0.1244169720188284 12.177057102136498 19.854505753427063 21.075857659148557 0 0 0
54886 2 12 0.1301896358877253 8.991716022488362 13.89160513811426 14.920386152756542 0 0 0
8121 1 4 -0.54 12.110852396302366 15.137332171698043 13.307241300473509 0 0 0
24641 2 9 -0.455713463762573 13.216731997640503 19.03700143005103 15.476242937073097 0 0 0
2693 1 6 1.08 12.805572878595873 16.381647530344445 12.542872931032143 0 0 0
48305 2 12 0.09748978318454607 10.851100795934322 16.435916982332245 20.21213952181826 0 0 0
24617 2 12 0.1138817929543723 11.723958001646217 19.92626225562583 16.594404004858504 0 0 0
24613 2 12 0.1157638261850812 8.916586091338038 20.552951665405956 19.946475363070572 0 0 0
50555 2 12 0.0981007650424565 12.568771502368245 10.967958234173373 24.157018948157678 0 0 0
54854 2 12 0.3294628132833093 14.358462466062123 14.353766173894822 14.92900219413421 0 0 0
50559 2 12 0.1055005295209501 13.02792636777369 10.62532932135697 21.13403562987531 0 0 0
26773 2 12 0.1126926284563509 5.296634185836077 14.24280500413417 31.474006458450173 0 0 0
26785 2 12 0.1153734365951188 3.1441051464015035 14.574163597276156 32.15791067344087 0 0 0
26809 2 7 -0.182585263183633 2.6863743728994787 14.16745927716964 32.93078192434661 0 0 0
26810 2 7 0.2555129178677146 3.1278584375359872 12.888600760193746 33.442207884352904 0 0 0
50516 2 12 0.1560174097848033 4.05407879988058 13.093579589781124 29.673936228682123 0 0 0
50518 2 12 0.09674217222983778 2.483105674514567 12.990053780765177 27.761866190997146 0 0 0
50519 2 12 0.09916354438823934 4.6798712684232715 14.258128359995473 28.518869717513915 0 0 0
50520 2 11 -0.2121495805420796 4.529607739371601 13.13885853568077 28.702414060226115 0 0 0
50525 2 11 -0.2015684176146127 3.4916185347761712 12.542803091856374 27.710913685877774 0 0 0
50526 2 11 0.01680158664909154 6.009311967231996 12.507360497055439 28.672041835390942 0 0 0
26808 2 7 -0.1243710054721834 1.6276240517025333 14.802595280403704 33.551643612653635 0 0 0
50528 2 12 0.1141153814789273 3.816963497232606 12.81299467736861 26.738929323979793 0 0 0
57397 2 12 0.1386929597850334 1.731310445266659 18.28865979507853 28.37861020844491 0 0 0
57399 2 12 0.1047288882354535 2.8469536229266805 17.182422540165664 31.983578866656725 0 0 0
57400 2 12 0.1110288559794842 5.0336256036505596 17.58850058738359 32.5671784136925 0 0 0
57403 2 11 -0.2326311756557195 4.648051646834114 18.398572320434567 31.866260273406645 0 0 0
57422 2 11 0.01291572774281101 1.2129411005140809 17.574448508640703 29.04156414962176 0 0 0
57423 2 12 0.1038488825941092 3.934850124731204 17.756987909316486 29.141654372072267 0 0 0
57425 2 11 -0.2217673176289568 2.279280138970872 16.449593535679604 29.36241957594297 0 0 0
57426 2 11 -0.2068112649978414 3.587205989240337 17.02456041860351 29.95267644072934 0 0 0
57429 2 11 -0.06159025225615124 3.313633322798261 17.875083177287365 31.225188981986985 0 0 0
57430 2 11 -0.2074332220132533 2.1595098252568232 18.92159875974236 31.04543970531193 0 0 0
57431 2 11 -0.2042620855119504 0.8991753208994023 18.346347011856746 30.354752235569133 0 0 0
57424 2 12 0.09212012163591461 4.315049137866575 16.238363427781746 30.16246240634148 0 0 0
57420 2 12 0.09989167580645827 2.55471335877216 16.039780366045363 28.329543198195502 0 0 0
57427 2 12 0.1338507188374568 2.6158799603158562 19.66618989824032 30.383655164107097 0 0 0
26806 2 7 -0.1184884156207146 1.3245638520816643 13.001424926409804 35.1229605066037 0 0 0
26807 2 7 0.005419284944001701 0.9263138934174179 14.3222704829731 34.70139358840159 0 0 0
57401 2 12 0.127503730088931 4.397625088338524 19.26034511377256 32.571828035657504 0 0 0
57421 2 12 0.1111678920577587 1.8117504295251556 15.715748533810354 29.98234518711806 0 0 0
26784 2 12 0.113292835162512 1.3680973991520922 15.79263756108049 33.290891392725165 0 0 0
57428 2 12 0.1157502832353781 1.8939749807852202 19.379050950222247 32.00343167588161 0 0 0
50505 2 12 0.1509726732701031 6.351366182361424 12.767097278865846 27.62000220836607 0 0 0
57413 2 11 -0.2076741477807065 5.647957579340908 19.965319923217464 30.000882804006405 0 0 0
57406 2 12 0.1026649687611708 4.735599896264542 19.873946386944308 29.48651261782692 0 0 0
26805 2 7 -0.1652656973791534 2.412518846538892 12.33166844946602 34.55187795876695 0 0 0
31035 2 12 0.1028107794032288 1.1672955523650959 17.00234351454078 26.495832910581466 0 0 0
57418 2 12 0.1174951622354306 0.45800446604586953 17.619985187809483 31.016954377860706 0 0 0
26801 2 9 -0.5556265034782059 4.27741294950541 12.265773254971002 33.04661600768391 0 0 0
26800 2 11 -0.03229656988790713 5.4844428488137185 12.933306232365592 33.30221541161956 0 0 0
26799 2 11 0.1110305991798623 6.049283339208287 13.68383081288894 32.05886247045729 0 0 0
31064 2 9 -0.5447492722461124 0.8930849409238184 20.383537267422337 27.07684555237708 0 0 0
57419 2 12 0.1486728918258451 0.13675068109883196 19.145322857453703 30.231407868433337 0 0 0
50536 2 12 0.1093799823462388 1.2323116787949668 12.652466839171666 30.056817532954625 0 0 0
57409 2 11 -0.05408945533754505 5.834867863272174 18.77288801680386 30.983345984915196 0 0 0
57402 2 12 0.08636756946575631 6.041721780170157 17.89715856636093 30.370623685244315 0 0 0
50506 2 13 -0.2176467076354349 6.941282595380902 13.09155359233077 29.669489850674182 0 0 0
31063 2 11 -0.01559265756590224 0.8515204995141963 19.43624425813506 25.984556466423694 0 0 0
40385 2 12 0.09293453993705912 6.915945035890661 15.024283197637084 28.763925456317715 0 0 0
31038 2 12 0.1111263990281606 1.7924733488880524 18.84830907134055 25.953463709766293 0 0 0
50513 2 12 0.1504963288901414 2.977803869204823 10.658829454721683 29.87118031020675 0 0 0
26774 2 12 0.1430609036436131 5.437821323799255 13.57666287825775 34.16458090177981 0 0 0
50521 2 11 -0.05777412879263013 3.448632724960483 10.974703660019362 27.77988087783192 0 0 0
50538 2 11 -0.2059729390176711 0.7299845211448349 11.696175821901543 30.11527727326616 0 0 0
56243 2 12 0.2979025924685839 4.503729176657142 16.87108974613431 35.678668699716994 0 0 0
57405 2 12 0.1326656312261074 6.187559483969721 20.434421664372163 33.20249669371582 0 0 0
26783 2 12 0.1528595096651466 0.8897866224229886 12.594966844506223 35.97806109812272 0 0 0
26798 2 11 -0.128144802187567 6.942708106744779 12.79604329277292 31.102129653317288 0 0 0
31048 2 12 0.1496014955200662 3.596814106176934 20.242130857842564 27.50644662835864 0 0 0
26777 2 12 0.1367336251767654 1.2481469345574425 16.92813152485469 35.459718609327226 0 0 0
50503 2 12 0.2803249466118297 6.438312510938433 15.34383131813583 33.05995765188051 0 0 0
57416 2 12 0.09789471726350203 6.473410391572869 19.896896749862794 29.257399218228674 0 0 0
26772 2 12 0.1294975338521363 6.6997329129232925 11.738563466032794 31.247460925583542 0 0 0
26802 2 11 -0.3436870673859191 0.5839721498982673 16.320095788221487 36.09251723567405 0 0 0
56244 2 12 0.2703124831044442 6.587326322430255 18.867024405525214 35.59598413127688 0 0 0
50511 2 12 0.09821506408958187 0.9185344255370003 11.234240606054488 28.023822182689653 0 0 0
9489 2 9 -0.6532194834559528 4.725180778103431 17.27984465942378 36.52271974929458 0 0 0
26775 2 12 0.1544002920587724 6.217474675939507 12.163793549209283 33.58335285569956 0 0 0
26797 2 9 -0.6750774624079434 6.9525216534869125 14.674627754286542 32.5614677167524 0 0 0
31072 2 7 -0.1644331457225499 3.1842432161221352 21.08758781401957 27.206069947582534 0 0 0
26782 2 12 0.1387675237162755 2.832337730138957 11.581156595976823 34.93956159982415 0 0 0
18750 2 9 -0.6405883385130149 6.163227065555144 11.793502999021866 36.161522290333515 0 0 0
9466 2 12 0.1250580853261812 6.930680765773457 16.46709167769187 35.076144658634355 0 0 0
9490 2 11 -0.07649839882961086 7.049971645199316 16.85552946791891 36.05055713084934 0 0 0
57415 2 11 -0.2083522056932871 7.158030722563162 19.110962949671432 31.772285682699266 0 0 0
50545 2 12 0.2989057176026738 6.390480556398444 12.259446510513095 25.167481668160093 0 0 0
50522 2 11 -0.1988027322581224 5.848816507300419 10.954482860483276 28.746619228724704 0 0 0
31061 2 11 -0.1323604191775305 0.17645858828748856 17.14109897524772 26.709098791068623 0 0 0
50517 2 12 0.1467240142648764 5.442758395557763 10.714663274157811 29.74926159364254 0 0 0
64156 2 12 0.3261767546678959 5.885521148866465 10.950536877676218 35.73582140701523 0 0 0
50541 2 11 -0.06598729955511812 1.0706132009029072 10.764722312321872 28.977061227530935 0 0 0
57410 2 11 -0.2075619437670131 7.099792312864457 20.476978697282274 32.52042168413342 0 0 0
31037 2 12 0.1425097628522344 0.6851426797527875 19.951845496764722 25.007528283348226 0 0 0
50535 2 12 0.1291033188823324 1.045424229016518 11.264057798991027 31.029952667732346 0 0 0
22861 2 12 0.1045258709901446 0.04748036251361436 10.903707179511308 24.802367415857713 1 0 0
50514 2 12 0.09751928754435792 2.939065068020883 10.666990687684123 26.83724100359677 0 0 0
57398 2 13 -0.2040808887122655 0.02947665398508281 17.04848917680438 28.20828922698749 0 0 0
27015 2 12 0.150171285304444 3.804457104982994 19.902519288117205 36.75805098598695 0 0 0
18755 2 7 -0.1683190744455489 9.693121839320613 10.813440858708955 32.88698860111389 0 0 0
64158 2 12 0.1008401662746135 10.182624114540328 13.55604222860124 36.66108467810339 0 0 0
48320 2 11 0.1112503395071651 11.409529508344386 21.154203195162232 27.685488618001 0 0 0
40424 2 11 -0.3450927590552305 13.46185880963261 18.5909887645613 31.65625117832271 0 0 0
40418 2 7 0.2631810144904329 10.937659732424068 14.297223470611499 30.568997918079265 0 0 0
40398 2 12 0.1086428642951837 14.235252054338908 18.263322501145396 31.034286128463695 0 0 0
48325 2 12 0.09840660163051905 12.910902709626717 20.415580362929212 25.314348731382037 0 0 0
40409 2 11 -0.1387213710681197 7.5965923808573175 14.394639747571057 29.247530655452397 0 0 0
64181 2 12 0.1049640654328435 12.452037725730438 13.305350158956708 35.944089056347686 0 0 0
48317 2 12 0.1143214710183885 13.490424258025344 20.58561006434417 27.5687096690318 0 0 0
40384 2 12 0.1421025911234565 7.884562426054391 14.95347499197636 30.136951193689423 0 0 0
40416 2 7 -0.1277663701571371 12.987209365684388 15.515731003979058 30.891632637018194 0 0 0
56246 2 13 -0.4486969619219029 7.37092661236472 18.33034644952393 35.91279199390823 0 0 0
40429 2 7 -0.002362999791989421 14.514895873518824 16.724459194501065 33.257414444759945 0 0 0
48321 2 12 0.1053786373374008 10.145171297184632 20.979051417981353 25.18007725586883 0 0 0
40400 2 12 0.1275478368776452 13.650824777354215 19.56607920563881 32.10784436011741 0 0 0
40430 2 7 -0.1346970744207302 14.446157856049116 15.513222122552218 33.980251311209415 0 0 0
18732 2 12 0.1680382519255851 10.768728226310152 10.799313983671555 31.02736724005747 0 0 0
56264 2 12 0.09533599667062721 9.941837146669158 17.720081016929004 36.39530991046847 0 0 0
40401 2 12 0.1108259502885078 13.20024836513458 18.665124239788355 34.44153789919719 0 0 0
9465 2 12 0.1070641698665464 7.934606813322287 16.311560867214528 36.45450949427679 0 0 0
40399 2 12 0.1244101872342049 12.645200086281326 18.651541005195632 31.022126802386115 0 0 0
56256 2 12 0.1656941135878971 7.882619268300203 20.912379736741247 36.31535370046082 0 0 0
40388 2 12 0.1656703644424055 9.3670690239662 12.118154862765213 28.559581807100397 0 0 0
40411 2 11 0.0009951497336036189 9.854229520436977 13.089132530458688 28.70557137389028 0 0 0
57412 2 12 0.1005021507934958 8.00640558565405 20.586174242405985 33.06727238329679 0 0 0
57417 2 12 0.1078423924277779 7.947975141459611 19.13862433342551 31.046518914996497 0 0 0
40417 2 7 -0.1784756271220481 12.246737390329452 14.5814247759428 30.1612227534564 0 0 0
48327 2 11 -0.06623184710743826 11.192571111529947 19.024989617871785 25.353548471804036 0 0 0
26771 2 12 0.1935794815506291 8.015282751945364 12.784306483726859 31.456089771647353 0 0 0
18729 2 12 0.1135825869211028 9.516485546494444 11.106708263257394 36.19731872439212 0 0 0
40387 2 12 0.1200305420230103 10.670941645512022 13.016334959432614 27.993491697938662 0 0 0
40402 2 12 0.1119103271554367 11.561787644311714 18.522409841546345 33.58261526353915 0 0 0
64167 2 12 0.09402518652799058 13.546554595445553 15.365304998873087 36.61334228499153 0 0 0
57411 2 12 0.1039678932600046 7.4283140778046945 18.30729953186121 32.543296062841506 0 0 0
48328 2 11 -0.2142091145213636 12.61893824897963 19.595766712545686 25.950538948829582 0 0 0
48326 2 12 0.09267549464703234 13.401599833305065 18.807606186986035 25.853347978691975 0 0 0
40403 2 12 0.1112782001136642 12.272366700312782 17.22694653959908 34.63306988825045 0 0 0
18764 2 11 -0.02644335894461777 8.704688354218131 11.129615278357116 25.465613160966864 0 0 0
18738 2 12 0.1588014078237677 8.363230295458667 11.475437752223394 26.43770798091462 0 0 0
48297 2 12 0.1134977267948862 10.905041577664619 18.10224479627084 25.850475872167983 0 0 0
40392 2 12 0.1232756584211655 12.696803651872195 14.011833856693174 29.43876355448783 0 0 0
40426 2 11 0.03983645374294773 13.274598935236037 17.360641343708615 32.696777636247745 0 0 0
18739 2 12 0.1310164394424846 9.39845992831286 11.786947101760475 25.070012635432303 0 0 0
40415 2 7 -0.001975357180374197 12.462300036188172 16.286987719824022 31.936608397041844 0 0 0
18730 2 12 0.1379474044363172 8.700007035884191 12.25107796580572 35.15618119995779 0 0 0
48324 2 11 -0.2014796807476996 10.060477077657225 20.064885548073192 25.776011642025146 0 0 0
56257 2 12 0.1214432503889536 9.723342971366591 18.913533573491083 35.115404377904554 0 0 0
40413 2 7 -0.1708612227719076 10.403355523464734 14.914062842712527 31.692981077590936 0 0 0
48316 2 12 0.1680722062051286 12.498593550930028 19.30151102997529 28.087603508413167 0 0 0
48319 2 12 0.1282043312661453 9.771130453416388 19.611608027948193 27.85551335313378 0 0 0
18753 2 11 -0.02391011064864864 8.592652660202619 11.32018932838963 35.67719310753072 0 0 0
18731 2 12 0.1705322479996953 9.437181317026715 11.811641196582842 32.935888590407416 0 0 0
40412 2 9 -0.5534357699088739 10.237960763314804 13.222662984439152 30.12098684071192 0 0 0
64182 2 12 0.09431222991253958 11.246358201897353 15.775721166786866 36.371317220637366 0 0 0
40425 2 11 -0.348812393018152 12.537605381009714 18.021231474511506 33.9025367824134 0 0 0
40386 2 12 0.09094107227356776 9.352379628849596 15.174740402576338 28.289686437768292 0 0 0
40406 2 12 0.1208919892707077 13.55492985542929 15.098405682397793 34.17558287577363 0 0 0
56263 2 12 0.1113036620111093 10.794058862744404 20.728231834562088 36.33855088193689 0 0 0
40391 2 12 0.1092928377644669 13.7663592051624 15.83919617083833 30.558063636346226 0 0 0
40414 2 7 -0.1318812211811828 11.1286793698915 15.967557930156916 32.28106035741456 0 0 0
40408 2 9 -0.6819755513344247 8.557357302059184 13.927365781765111 26.933404659614162 0 0 0
48329 2 11 -0.2181871032642421 12.52046404447077 20.120489590130564 27.38140121515709 0 0 0
40389 2 12 0.1742061113504744 9.432312393302169 14.797837816917696 32.019817823458865 0 0 0
40390 2 12 0.1062857956242808 10.64573777658893 16.505670995989036 33.01203750517603 0 0 0
56262 2 11 -0.2142119240363091 9.701525304169529 18.759362441815025 36.1994788002393 0 0 0
48322 2 12 0.1044051951167507 9.09661003487754 19.559681228911483 25.56998178259031 0 0 0
40410 2 11 0.1080347273067541 8.867448102212256 14.237715281014747 28.291115251411863 0 0 0
50504 2 12 0.2663484587044516 8.117920583385395 14.713227164556573 26.528635590887294 0 0 0
48323 2 11 -0.2337012434306827 10.08521865512286 20.5492382934173 27.26139391531317 0 0 0
18752 2 11 0.1110091596342404 7.514830559828848 11.567490652729113 36.74806466725895 0 0 0
24584 2 11 -0.02285067141155057 3.041912327934015 12.488827577859592 40.05595742758804 0 0 0
24585 2 9 -0.5470422702326353 2.2594669715708875 13.147320209933703 39.05578819775826 0 0 0
24591 2 7 0.2572715872912667 1.4303082120655386 14.040104431307048 39.61473505063201 0 0 0
24914 2 12 0.1266074969986551 2.500229835547705 15.372095648717469 43.451677948598494 0 0 0
24930 2 7 -0.1287518242465605 4.51293096187529 13.311627312082544 46.32705617538622 0 0 0
24931 2 7 -0.004063229303489659 3.102553120830397 13.136018513064114 45.94237914477718 0 0 0
24940 2 11 -0.3486613148743699 2.943025527013566 14.50758734894118 43.968100577921064 0 0 0
24942 2 11 0.0334507119580496 2.3992559811757115 14.347161792586562 45.42228857561014 0 0 0
24916 2 12 0.1234058905753894 2.5840059937742867 13.669560187013259 43.36413527741368 0 0 0
24921 2 12 0.1098690068591793 3.6476436317416354 16.898069416550793 45.10125128981336 0 0 0
24944 2 7 -0.1340128394727101 3.2506164917131346 16.743868235431204 45.98726789243172 0 0 0
24915 2 12 0.1262920046819037 4.024463731307545 14.444276070136413 43.92330655557595 0 0 0
24945 2 7 -0.005219402815934463 2.5299893121229835 15.587768651267679 46.33558891459343 0 0 0
27024 2 12 0.1208439503815481 3.125634241948122 19.00594510126069 42.744416568801775 0 0 0
24586 2 7 -0.1692193310074776 1.7914732871179646 15.376456814171586 39.51690279190848 0 0 0
24562 2 12 0.140737103132934 2.647945479008971 15.575435425225905 39.00091158262984 0 0 0
24563 2 12 0.1176021185720587 1.1550893118406342 17.333059956710066 39.85780059991047 1 0 0
27025 2 12 0.1236081402949687 2.4392030571522922 18.9653854617768 41.16867627801132 0 0 0
27048 2 11 -0.3521290997193324 3.300802930994904 19.265870189872583 41.72005467143262 0 0 0
27026 2 12 0.1151207656723069 4.073734245377584 18.58663580319701 41.309304712708894 0 0 0
24587 2 7 -0.1343048620684915 0.889697678851912 16.39291152433805 39.92789647755263 1 0 0
24906 2 12 0.122043418193112 4.92247922598306 14.184031057432122 46.137870976811314 0 0 0
24560 2 12 0.1176863178101961 3.6962189735457383 13.125745302543715 40.70637806008996 0 0 0
24920 2 12 0.131307177686328 3.905329480502071 18.575650106177964 46.78019722641032 0 0 0
24943 2 7 -0.1738653033170887 3.4486842314076114 17.723580392868623 47.00909676650051 0 0 0
24941 2 11 -0.34874859018218 0.9074163142813586 14.180363714828674 45.05575408272883 0 0 0
27014 2 12 0.1246378102182137 3.445160231301846 19.267431940306047 39.04525219167996 0 0 0
9468 2 12 0.1223783795824483 5.123568255365964 16.445548360453337 38.97183339946175 0 0 0
24932 2 7 -0.1321956374321294 2.5352533628998657 11.827350559688567 46.03210037473143 0 0 0
24917 2 12 0.1365068227939416 0.6564648624229384 13.424901058569613 44.30182367613022 0 0 0
24929 2 7 -0.1733696267842412 5.202715546596237 12.27216213638049 46.99672746515556 0 0 0
24946 2 7 -0.1292263952265895 1.9916609267157526 15.48297436307772 47.67905154406884 0 0 0
24918 2 12 0.1235422296549722 0.35114017177800017 13.822888560865373 45.9070829743304 0 0 0
9492 2 11 -0.01920248541902489 6.0958707038284325 16.703589192438375 38.43932686385509 0 0 0
9469 2 12 0.1284219122244024 6.192948497763558 17.73161033293438 38.63011732868996 0 0 0
24561 2 12 0.1144694547556664 2.4785696558477954 11.870609757188678 40.68350828979607 0 0 0
27051 2 7 -0.1208384626056449 6.099723817204025 20.255884226483943 41.869523852394394 0 0 0
9470 2 12 0.1436800560027151 5.981469020391001 14.677075756973645 40.9686899972679 0 0 0
24919 2 12 0.1189927450112082 0.47202274066147193 15.064608535760135 44.76195105314415 0 0 0
27038 2 7 -0.006692002226572943 3.9526786813040142 21.117801682953004 39.99217775541897 0 0 0
27028 2 12 0.123104443811806 6.0420353256000645 19.71919858792951 40.98329982372767 0 0 0
24905 2 12 0.135540787927118 6.130819180799661 12.521186783684769 47.23643609341084 0 0 0
27039 2 7 -0.1271476665998439 3.7481378654347965 20.236276488057907 38.90448078938227 0 0 0
24907 2 12 0.1187138586304475 1.6318480582026127 11.581844845740836 45.692353177678015 0 0 0
24583 2 11 0.06758490502568862 4.1204768381211805 11.599860904003974 39.34714639344222 0 0 0
24922 2 12 0.1178048967695323 1.5255432626965528 14.595659459754986 47.944391580382685 0 0 0
9482 2 12 0.1246935583353994 6.7017949120769 15.646907833923288 45.63693241466386 0 0 0
9471 2 12 0.1154602982320659 6.474846241372291 14.792718387438029 43.24964885461602 0 0 0
9494 2 7 -0.1750102421498898 6.729909068511086 15.35138621281557 41.286625969368714 0 0 0
24948 2 7 0.262570299895339 3.0281295177375727 17.541859103250545 48.35723926825548 0 0 0
24581 2 9 -0.483932821219374 5.276654986999464 11.39103515973804 40.12025353975571 0 0 0
9481 2 12 0.1426529580573625 7.186332724628757 17.789691038163944 45.26970257567194 0 0 0
9495 2 7 -0.1283302435802486 7.056261616994787 15.390287165440474 42.66480239290863 0 0 0
24559 2 12 0.1708438853817532 4.246255815408906 11.852488535405511 38.28922003152214 0 0 0
56136 2 12 0.1193331174522145 0.641005537944948 19.53814903367414 49.01488430438534 0 0 0
24947 2 7 -0.1710329291602231 2.1750723338364333 16.494760700404154 48.61252456274007 0 0 0
9493 2 9 -0.5671889930589411 7.2581787597392795 15.936380464035295 38.98735459896015 0 0 0
24934 2 7 0.2575670100809355 4.585646653394176 11.057914388395535 47.257873904954266 0 0 0
56259 2 12 0.1244664333511643 7.038654021306936 20.426099629330626 37.71063365161617 0 0 0
27021 2 12 0.1081316132308862 2.1879644639395712 21.169101689495953 42.86209500642246 0 0 0
27040 2 7 -0.1639364624648878 4.080559529107248 20.53748484495779 37.56831887659619 0 0 0
27052 2 7 0.0007947315013827124 4.927706314594492 20.978556538054566 42.17936948994755 0 0 0
56042 2 12 0.3046686730315277 1.7473405910935316 10.723092548815417 37.45521835282314 0 0 0
9467 2 12 0.1333459700253139 5.606486488065817 15.385430898123449 36.803320102379324 0 0 0
18726 2 12 0.1760361251910354 7.012354185458382 12.709584811185762 38.46322111421757 0 0 0
24574 2 12 0.1085851199991043 0.344681587823117 17.77502645424489 42.517529606302745 1 0 0
27049 2 11 0.03660118464533836 3.6995660873152834 20.792029303871416 41.383163147077006 0 0 0
9491 2 11 0.09949643322967947 5.830453350117093 16.461482010087575 36.93737721990982 0 0 0
24933 2 7 -0.1687799799699125 3.2998820778219935 10.804553624284893 46.6550889575753 0 0 0
24590 2 7 -0.1736105429502183 0.22568980797974444 13.636940578532505 40.18462925006717 0 0 0
26776 2 12 0.1679086317708835 1.2384215425821221 15.879689347994345 36.79655792904942 0 0 0
24912 2 12 0.1295527018430428 5.368922709401893 18.58227203292207 48.8586302519116 0 0 0
56255 2 11 -0.24536568235246 11.494241536666745 20.915936054487158 39.024866043743536 0 0 0
35963 2 11 -0.03238775225001975 9.73459499423445 10.6796660692667 41.63038484182958 0 0 0
16913 2 12 0.1477280343620854 14.415458576830561 20.76318204260607 44.907287895946595 0 0 0
56265 2 11 -0.2028228973085957 9.089597630500998 21.015336367604593 38.27968287875523 0 0 0
56268 2 12 0.1057929140326969 8.612253377813301 20.91222309701259 39.31876478160929 0 0 0
64176 2 12 0.09335098604030181 11.600586081991697 16.759211853962494 37.79068783859251 0 0 0
64172 2 12 0.1071497005587584 11.545794073540032 11.71777227983195 37.495040350413475 0 0 0
56252 2 12 0.1014801318327423 12.374921269153665 20.403676423916814 38.75616934102303 0 0 0
64173 2 11 -0.2056693421567584 11.720845925071051 12.69809982042478 37.89349085360609 0 0 0
64193 2 12 0.1018473590656946 14.404454869767452 16.508007221912408 41.13662601867721 0 0 0
16914 2 12 0.1576051902838574 13.463375319763509 20.73194179469123 46.38811152935483 0 0 0
35971 2 7 -0.1367067848925433 14.265892981532522 11.890300966000781 41.33421525610241 0 0 0
56279 2 12 0.1160614940472938 12.8394850513757 19.875396266991885 41.021245639837026 0 0 0
64165 2 12 0.1140991542858256 13.192457253189955 14.861516010458677 39.529538248994925 0 0 0
9507 2 11 0.02810591247404807 8.527505058695262 16.29599450193107 44.61008053182052 0 0 0
9477 2 12 0.118116712924937 14.497994415572704 14.659344748011153 43.04444886676362 0 0 0
64194 2 11 -0.06759877953680016 14.389251106839472 16.65620828950021 38.90143527960016 0 0 0
27018 2 12 0.1200315799927582 10.31539684294449 20.07109157579773 45.698258139969425 0 0 0
56248 2 12 0.2788641758580189 10.874448991181112 20.47780254849395 48.06947880238361 0 0 0
56281 2 11 -0.05484578705641428 11.307431776427242 21.17325598593786 40.52562869913459 0 0 0
64174 2 11 -0.05827746196571765 12.965057496466835 14.952625044401136 37.39509463021551 0 0 0
35972 2 7 -0.1710457876267659 12.968927611301138 12.050337482136538 41.7664155730006 0 0 0
56254 2 12 0.09543711531585093 10.20720631099288 19.222492028533395 38.89551933533121 0 0 0
64171 2 12 0.09128657604718383 13.780848017420556 13.027407246074898 37.02536490298306 0 0 0
9484 2 12 0.1287630415474937 8.092457221369944 15.657042930043941 46.693942330451115 0 0 0
56270 2 12 0.1547222220681306 10.679926609469511 20.0968315691416 43.20823836826594 0 0 0
64169 2 12 0.1224709720180463 12.061986389907137 12.449095563916083 38.90579216943167 0 0 0
64180 2 11 -0.215069852161116 11.569926025307655 15.725872450501532 37.42391140604785 0 0 0
9487 2 12 0.1433615802596614 9.670916772500949 13.910337208316294 43.8627040271792 0 0 0
56282 2 11 -0.2043127396033383 11.805994060535593 19.993553821589153 41.364674164476135 0 0 0
56283 2 11 -0.2183750690230214 11.729384773658055 20.10126630921117 42.93375664638089 0 0 0
9486 2 12 0.1098206084337167 10.811806466780052 17.58900791683539 45.58197454603881 0 0 0
9508 2 7 -0.1753580144642661 12.363126456001682 16.27425097085428 45.29434876568062 0 0 0
64168 2 11 -0.2358325852608876 13.824066927635478 15.207204504932756 38.68239191908828 0 0 0
56267 2 11 -0.2123235502082376 10.704291738898688 19.74290931864353 36.84409815153069 0 0 0
9496 2 7 0.002866323103581372 8.13739651603292 16.253579643975183 43.14205459989686 0 0 0
9473 2 12 0.1186598712582285 9.15668069803773 17.217119142973253 40.045891093482744 0 0 0
9506 2 11 -0.3479210002484673 7.732681569626296 15.456092297237127 45.62819244001709 0 0 0
27027 2 12 0.1345324799145947 8.195198546283262 19.895511171642372 42.16434322345904 0 0 0
64179 2 11 0.008456982002401543 10.353297825186253 13.518224040292706 37.77706361750804 0 0 0
56260 2 11 -0.2210422368308465 8.038159813100059 20.349755920143235 37.22115290475026 0 0 0
9497 2 7 -0.1234727313888869 8.872314649240927 16.983395329465676 42.173479767861004 0 0 0
9498 2 7 -0.1760888027378074 8.560073536414405 16.811516160291873 40.76443205151867 0 0 0
35962 2 11 0.1053941070128478 9.679803372779602 10.876421742620753 40.09837064940742 0 0 0
31374 2 12 0.1290441002166858 12.719901015390613 13.420976225880914 47.95582553133808 0 0 0
64170 2 12 0.1230863468823159 10.733764773683575 14.978545877167326 39.26642781264997 0 0 0
56280 2 12 0.09965406011712809 11.244345623829775 19.12054832236084 41.020019009280055 0 0 0
56261 2 11 -0.05989572354702966 10.38839199601208 20.14525697390396 38.293944809906385 0 0 0
9511 2 7 -0.1173985838223438 10.353992686599378 14.541947428464585 44.32794793724371 0 0 0
31397 2 7 -0.1689302287914054 12.131723456999609 11.634106083531872 47.044662026505264 0 0 0
56245 2 12 0.118802561526792 8.271700549518886 18.31704037303896 37.80024237887488 0 0 0
18751 2 11 -0.1299955426948038 7.814473631511163 12.698415747062034 37.69583732495042 0 0 0
35938 2 12 0.1406976080194522 8.778131539826706 11.050248265915561 42.056528638577774 0 0 0
9472 2 12 0.1141926502846099 9.66847657046638 17.55787002883551 42.43322987333879 0 0 0
9479 2 12 0.1352690357617164 8.596554767970538 17.946758129317534 46.09143422154654 0 0 0
64159 2 13 -0.2223655212971227 9.217162228428846 12.681315345652909 38.30642938944484 0 0 0
9504 2 9 -0.5383340601680484 14.048091312875377 14.562091241104184 45.10445438018974 0 0 0
35935 2 12 0.1308284552545914 10.11823798160697 12.992656757868184 40.20949336590144 0 0 0
9510 2 7 -0.005649797114499846 9.998415116153792 15.841618814573065 44.68413806010573 0 0 0
35973 2 7 0.2529094257800054 12.110503169505284 10.95293650291994 42.078755401490334 0 0 0
31398 2 7 -0.129088169518829 12.227576832970689 12.547646224524982 48.12143129783893 0 0 0
9512 2 7 -0.1647812670604691 11.672159623278462 14.081309989476615 44.62129538092791 0 0 0
64175 2 11 -0.2090888642609402 10.527512395105308 14.941488710680344 38.252429677544455 0 0 0
9499 2 7 0.2600570276292292 7.504952570620997 16.05884841496714 40.334144781320276 0 0 0
35934 2 12 0.1397265917946996 8.41161949896355 12.752842479936257 40.34171317367545 0 0 0
9488 2 12 0.1703521524284698 11.828993012932376 13.047536259928018 44.57347349188989 0 0 0
56271 2 12 0.1140247327862361 12.271125445810766 19.31552774959723 43.50140797050433 0 0 0
35948 2 12 0.1332255463323837 12.542154030807659 13.012772518434177 41.720468860907836 0 0 0
9509 2 7 -0.1332468385511924 11.015672794894417 16.688841893865153 45.206950161815975 0 0 0
9483 2 12 0.1299164966937988 7.798921303664207 14.41681128122896 45.49831914852907 0 0 0
31373 2 12 0.1533761192714093 12.583813029377769 11.872533851701013 46.165739454114785 0 0 0
9513 2 7 0.2468124879463672 12.723775222807408 14.948886531312242 45.02716809407557 0 0 0
9505 2 11 -0.345278530982169 8.260540785447056 17.74052169537008 45.13406994097968 0 0 0
27050 2 7 -0.1584000448236695 7.37059804373426 20.321669096457892 42.54122435808932 0 0 0
9485 2 12 0.1283494447538442 13.050812472050863 16.89861793827283 45.69899958938763 0 0 0
9480 2 12 0.1566669829848162 8.719917181654138 18.466658310999026 44.51090874637347 0 0 0
64164 2 12 0.09450572957037723 13.555504241466306 17.380027439819273 39.09270411475507 0 0 0
64177 2 12 0.135601186689962 9.571616756288515 15.352458701649079 38.03967399024551 0 0 0
35964 2 9 -0.5495121735297098 10.81846227791986 11.241242688458549 42.43312202021777 0 0 0
35961 2 11 -0.1352911411936511 9.319287979915249 12.393417290220961 39.77106785299613 0 0 0
18727 2 12 0.1520940310988144 7.729328584701749 13.617378845975155 37.110274726048075 0 0 0
27020 2 12 0.1263066413462237 8.104137587946376 20.6571308301195 46.17586197984533 0 0 0
27042 2 9 -0.6739933092295076 10.12884740777456 20.98678387741092 47.56436055045408 0 0 0
56266 2 11 0.05693032700166252 8.306782221432675 18.930810770613604 36.92560389070554 0 0 0
27044 2 11 0.1177365667562242 10.193070501242849 21.052502439300923 46.10404642050676 0 0 0
64178 2 11 -0.2119033661492916 12.753126246410133 13.417692914767699 36.98023066083025 0 0 0
35936 2 12 0.1379828206270312 10.664364859515912 10.647564702099944 39.662933376980654 0 0 0
64166 2 12 0.1091749951945807 14.711158665440912 14.576336657711177 38.743610160203964 0 0 0
56269 2 12 0.08587449461703821 11.69464957420432 19.372282709881 36.80306383441419 0 0 0
18728 2 12 0.1531091124597413 7.557347243461134 10.713913100864586 37.355820579471015 0 0 0
12002 2 11 -0.009595788659927074 1.8478683150571324 13.886804804311879 51.68518414441804 0 0 0
62915 2 12 0.1251997471010934 3.9435903647598702 12.503905514259293 57.75375534751042 0 0 0
62916 2 11 0.01122777561423127 4.610396900946999 14.629180123515908 58.16177554587326 0 0 0
62919 2 11 -0.2158775707232748 4.03450213664964 13.186225777578322 58.58623230835728 0 0 0
62920 2 11 -0.2020300924328643 2.624324530721764 13.333387970254432 59.2953217163721 0 0 0
62923 2 11 -0.06566073386966999 1.5247895326623737 14.217040845870443 58.689478073649674 0 0 0
31377 2 12 0.136741199805798 4.883406089264775 13.635074639693784 55.71012058123885 0 0 0
62913 2 12 0.1134130107938662 3.858137782398348 16.46893846045982 57.312298006424555 0 0 0
62924 2 11 -0.209400940742133 2.2119145428894034 15.553304419617545 58.36133454695552 0 0 0
62925 2 11 -0.204731136130025 3.474859992683858 15.475247269278862 57.49917902471972 0 0 0
62912 2 12 0.161515777404222 3.1371023308566794 15.021384065835466 56.59847455146118 0 0 0
11977 2 12 0.124441577278262 2.378915486970208 14.778301583599177 51.35215689676713 0 0 0
62922 2 12 0.1048644323060837 1.5148326594021033 16.1639258836693 57.83707954929941 0 0 0
62918 2 12 0.09654201252521319 2.1645643388162292 12.347870119651866 59.392368858699385 0 0 0
62914 2 12 0.09932148488164536 4.705150611497352 12.781156781852765 59.297679876805645 0 0 0
62891 2 12 0.09977432464265525 4.768136103024841 15.222147599586197 59.092756307510925 0 0 0
62917 2 12 0.1068124865223268 2.8437910359178744 13.679581050797053 60.357157264040126 0 0 0
12011 2 7 -0.1625227900083097 2.1453002586422145 15.895965023151547 54.234393287791264 0 0 0
11987 2 12 0.1596492317177563 3.1094211220075856 15.657454751518399 54.37179336307016 0 0 0
11986 2 12 0.1358874226771298 2.4245427435431255 17.585742894376605 55.27396127302706 0 0 0
11975 2 12 0.1033970618018959 3.7747682847855697 12.731370679859273 51.753196841608855 0 0 0
12001 2 11 0.1136104096847813 2.794188769323904 12.674109379632084 51.21840986608133 0 0 0
57710 2 12 0.129204804389088 4.555821180485387 18.431368047735447 56.175598813437766 0 0 0
57713 2 11 -0.2051477296401393 4.703067706732658 19.506724562048234 56.232043869598286 0 0 0
31404 2 11 -0.1146950221420117 5.921812008004393 13.93511511286901 55.943450156046964 0 0 0
62921 2 12 0.1160694348883762 2.446876488245599 16.100892768597635 59.33821016273448 0 0 0
62893 2 12 0.1204798309169947 1.1956488721317449 13.820840176915652 57.71978784101514 0 0 0
12003 2 9 -0.5599388581205345 1.7578236955613382 13.855437393589849 53.12043155339128 0 0 0
12010 2 7 -0.1202130900485648 1.770393632974078 17.102498762459213 54.792497615547795 0 0 0
62892 2 13 -0.2302099321014299 5.920819215676455 14.396046368943464 57.36473561140714 0 0 0
24937 2 11 0.09918460449590147 4.888442152728365 18.399580715254025 51.078800913949905 0 0 0
57688 2 12 0.1154090518464433 4.886614335127913 19.262987067296837 58.78435573324427 0 0 0
57690 2 11 -0.2445970439548541 5.897795969741949 19.08785046454782 58.47485983361294 0 0 0
24911 2 12 0.1309829594911371 4.083161373908972 18.571351731728484 51.80243768012317 0 0 0
12012 2 7 0.258726690331086 1.2448770946883532 15.036729160980963 53.58531358049487 0 0 0
57716 2 11 -0.05641484781386343 5.991688976292059 19.793837240273458 57.118682596448146 0 0 0
57687 2 12 0.1233371474134108 5.891605669138202 18.02330697888073 58.320434060014286 0 0 0
31403 2 9 -0.6740570580292055 5.791641284268787 16.308776332757798 55.14936039931349 0 0 0
57709 2 11 0.02155263887718599 5.958626181164467 19.608735697419476 54.059653174738244 0 0 0
57684 2 12 0.1300322539332933 5.771616083422665 18.512454604772294 54.05672432702763 0 0 0
57712 2 11 -0.2065822173754271 4.8011508204360265 20.140077622596284 54.833195573536 0 0 0
57707 2 12 0.1320858926906318 3.8255161120060466 19.9626703101189 54.372886766345765 0 0 0
57711 2 12 0.1184015562210664 3.767133287821955 19.862989403712742 56.742962883106486 0 0 0
62890 2 12 0.2896633175064471 5.997866303456636 16.64194264660388 56.041950808345845 0 0 0
11999 2 9 -0.6657641979740673 2.8892565181579486 12.865276872013002 49.83129033399841 0 0 0
11995 2 7 -0.003227559972277749 0.9172314912049133 19.846850044447844 54.32556704468008 0 0 0
31381 2 12 0.1395601346491367 4.826047085588672 14.607615457450573 53.3701662216091 0 0 0
31405 2 11 0.1167729269431276 6.353945714307131 15.001812238071963 54.84664829284886 0 0 0
31378 2 12 0.1544666268416793 6.50828610378597 13.043759419419779 55.81352248040639 0 0 0
31406 2 11 -0.01713830481448173 5.894060150088375 14.601781408688103 53.381033653498314 0 0 0
11994 2 7 -0.1165290844150436 1.0682559094042676 19.60019617825347 52.94452519564766 0 0 0
57702 2 11 -0.2110001290539096 6.634484696556477 18.52207343868824 60.90764995541709 0 0 0
11969 2 12 0.1596296922386297 1.776876220563191 20.159758317317372 51.17074949645957 0 0 0
57685 2 13 -0.2508241598948329 5.8745229793827285 20.083142077086183 52.630896690756536 0 0 0
11978 2 12 0.1121498478038994 1.4508725868439913 18.907807274815855 56.84431878316643 1 0 0
31407 2 9 -0.5452391831540429 6.405852290106353 13.349941070382775 52.92393912165234 0 0 0
24923 2 12 0.1452484304846138 1.7692320713942142 16.3918191164535 49.56713988257083 0 0 0
49606 2 12 0.2761990857115486 3.6445349258612247 13.481032522898985 49.64107033576333 0 0 0
24936 2 11 -0.1370693619770554 6.221210350818523 19.020793985963476 51.59620732588657 0 0 0
57700 2 11 -0.2004385704658121 6.7674662227162115 20.975250264760515 60.07807859561154 0 0 0
31380 2 12 0.1327358973373249 6.278313263192339 15.390729800482806 52.6716194493476 0 0 0
31721 2 12 0.1289274697878308 6.966884596024957 14.39327079908363 59.218222934918266 0 0 0
57696 2 11 -0.06415589487156161 6.84302441229087 19.45325698993017 59.67818791601802 0 0 0
57704 2 12 0.1414946734601584 6.913488614693843 17.44361075669991 60.587376490417306 0 0 0
24913 2 12 0.1537387614231097 4.465255029115224 19.906562019119683 49.674623841374355 0 0 0
24938 2 11 -0.02450816031831932 4.578921347385635 18.83897928674533 49.6730343053774 0 0 0
11993 2 7 -0.1612251987038593 1.757853350669686 20.421143029454626 52.097901149270704 0 0 0
12009 2 7 -0.003611932720139151 0.41104288292857344 17.51023302708517 54.751970845444596 0 0 0
31747 2 11 -0.1493350319520975 7.099092083899579 13.97663425253055 58.239030117459876 0 0 0
31720 2 12 0.1072560691839704 7.053261895974841 12.880278779755375 58.317951891176634 0 0 0
11970 2 12 0.1269950402550036 0.559516376476401 18.826554089411626 52.56515689668363 0 0 0
31391 2 12 0.1376525414535503 6.9210633781279105 13.492534187408754 50.400870335187534 0 0 0
12000 2 11 -0.1342097676333871 2.1332133294349966 11.352228240955625 51.55993187041734 0 0 0
11976 2 12 0.1362102415996251 0.9236490155302091 13.8180802164828 51.272503269633184 0 0 0
49607 2 12 0.137091372876902 3.4331721506897117 11.258002588342926 53.85015629455353 0 0 0
24904 2 12 0.1188198273467685 4.857554571410987 10.92453017508393 49.84368237113228 0 0 0
62895 2 12 0.160450101897731 0.5895783383183509 14.397854906014937 60.59023387783264 0 0 0
24909 2 12 0.166284520716436 6.878758336659092 19.387712805515868 50.690953899714394 0 0 0
57682 2 12 0.3053970734321826 4.213300231250452 16.58407493901598 50.717691917031566 0 0 0
12006 2 11 0.03731573328254349 0.0557643922477744 18.949951488184364 55.15406685925049 0 0 0
57717 2 11 -0.2074416946690947 7.267658076513847 19.58076340131526 56.253995352718626 0 0 0
57718 2 11 -0.2122023605273011 7.234511924937937 20.135494991814312 54.796511753612755 0 0 0
57714 2 12 0.1332729196081045 7.33453730583985 18.484659572077152 56.04241481331977 0 0 0
11996 2 7 -0.1180438289259424 1.3920254838206818 21.099289434042305 54.763689723624715 0 0 0
24910 2 12 0.1410010000902644 6.841302678365175 18.251254166749575 52.03644250751251 0 0 0
62897 2 11 -0.2297947907198708 0.2502005046416387 14.374589388787738 59.56797023930274 1 0 0
11974 2 12 0.1151763361740394 1.3588615398931425 11.471513963530512 52.32985304723301 0 0 0
24935 2 9 -0.6505654645272901 5.0808765125249336 16.981036517140776 51.039527883222156 0 0 0
49633 2 12 0.109404310554766 5.225979464808075 10.896373142765112 55.832596704865345 0 0 0
62900 2 12 0.09916842032258585 0.3870659266858419 11.612916403209178 60.257289306428135 0 0 0
57686 2 12 0.120024548870483 5.88778586850294 20.894182166398952 57.314871544476055 0 0 0
11973 2 12 0.1392540584076326 1.6918477742392724 10.967817126322323 50.62009297176977 0 0 0
24939 2 9 -0.5420114237674206 3.248391506336726 18.55397725438955 49.26941020000487 0 0 0
12004 2 11 -0.3524432459777119 0.3905911062699421 18.9127332007368 56.697615028005785 0 0 0
49622 2 12 0.1473122496711067 2.449241361766562 10.639689232289951 60.832220336654196 0 0 0
57693 2 12 0.1550212444184959 5.724790028786148 21.17963653117346 60.16241537999548 0 0 0
57698 2 12 0.1084837820885455 5.602710594718062 18.525913405188543 61.245775677700394 0 0 0
38546 2 9 -0.6654684905615448 14.588760487358758 15.781832504388735 59.12456078288594 0 0 0
31409 2 11 -0.3457276439973212 11.940385338105504 14.649896634942737 50.16968076654202 0 0 0
31379 2 12 0.1419915193559296 7.416194913770616 14.953834784908942 54.85827279274353 0 0 0
27195 2 11 -0.3466055076675355 11.707406437751084 20.59958200045634 54.15603999858398 0 0 0
59076 2 12 0.290747336009572 14.649520244787121 16.21812136991419 58.20557838023095 0 0 0
31415 2 7 -0.1634672007055361 7.756979615553016 13.411642733650364 50.93214936820277 0 0 0
27172 2 12 0.134298182808485 10.912158606484386 19.824984187390633 54.12950054292678 0 0 0
62889 2 12 0.2839730199485237 9.677115153619557 13.591109829462875 56.21766265256914 0 0 0
27161 2 12 0.1330059154002534 14.335673777125386 21.04238451141649 56.41546739085119 0 0 0
18957 2 9 -0.6491399293730779 12.98013191503464 19.220327546993527 61.08500539428824 0 0 0
57706 2 12 0.1044848103848356 8.09686809492772 19.731762741465822 54.26480674949598 0 0 0
31411 2 7 -0.1704781054771355 8.760480088659257 13.136172943712152 53.12808969106849 0 0 0
31416 2 7 0.2667081241858633 7.622039288740491 13.288053089890633 52.30613985428559 0 0 0
31408 2 11 -0.346005286321832 12.864701388178272 12.775610634676024 51.516559232909536 0 0 0
27198 2 7 -0.1291317672855918 12.750075998140414 19.140181606751014 51.7098591265789 0 0 0
31384 2 12 0.1255644407009064 12.824790899835172 11.770594772779924 51.91134274505802 0 0 0
31388 2 12 0.1718717061142924 8.612523787251963 13.11145545650926 54.157378587198174 0 0 0
27168 2 12 0.1291166782420694 12.304759344507286 18.10692521431454 55.189799394521565 0 0 0
31723 2 12 0.1753081260460093 10.577055584183643 14.084516090998822 58.3999834443002 0 0 0
31722 2 12 0.1432552566876687 8.513147689460258 15.257794164103862 57.28772694864318 0 0 0
57689 2 12 0.1081143585053913 7.848704130656603 19.179724526274544 59.30970024188536 0 0 0
27174 2 12 0.1370617335020295 12.558176087347157 18.348723003174218 49.77305168928117 0 0 0
31731 2 12 0.1615517090950757 11.537276651893723 16.82732305228527 60.564798390106894 0 0 0
27185 2 7 -0.001862546334552902 14.063310987570059 21.13349145054375 54.33771077093145 0 0 0
53866 2 12 0.3030581997015112 13.611341627051276 18.482046778582646 60.80242904951179 0 0 0
38550 2 9 -0.5665900128226679 14.297063980835347 12.416957251235262 60.21370364745086 0 0 0
31385 2 12 0.1469150288642377 11.236829650987842 15.025524538539996 49.393515245392564 0 0 0
31410 2 11 0.03540472790795481 11.674733521140576 13.133919170001622 50.55734991711866 0 0 0
27169 2 12 0.1138495329757967 13.947348092181635 18.36401694924359 55.60324011917035 0 0 0
31748 2 11 0.1176250985508892 8.541695053001451 14.300114737805423 57.72148091064793 0 0 0
31749 2 11 -0.03329092757022564 9.619098417485741 14.175386994481668 58.88195961007111 0 0 0
31414 2 7 -0.1184941312527135 9.045260171926554 13.390668250576724 50.344388208328795 0 0 0
31386 2 12 0.1266523329627482 11.765350568178235 15.257006039317487 51.035196781611916 0 0 0
57715 2 12 0.09914131031133201 8.155020628749176 19.819116683794444 56.78201991929032 0 0 0
31382 2 12 0.12823717710685 13.785876054153988 12.899702662482756 50.98109766462606 0 0 0
31759 2 7 0.2592177607149784 9.904054274894373 15.559560377597377 60.87445392873282 0 0 0
27170 2 12 0.1222997151364762 12.700224582396203 19.31906522491652 56.312199442154416 0 0 0
27175 2 12 0.1151547030902934 11.919825550363893 19.739394745926536 51.47220687637206 0 0 0
27196 2 11 0.03286516365627738 13.119811568498811 19.952579853633203 54.154877658256645 0 0 0
31724 2 12 0.1125611712415659 9.571521887630485 13.22591477288358 59.47150075450198 0 0 0
27199 2 7 -0.004165673052288021 13.543865816349742 19.216020428959894 52.92082175700667 0 0 0
31746 2 9 -0.6605655857348818 8.947159431056104 13.270609901534716 56.74115453280181 0 0 0
27197 2 7 -0.1716786485343461 13.100695409189186 18.30033867263959 50.64208537957284 0 0 0
38525 2 12 0.1261112704498849 13.56168494691118 14.296212619315945 60.4525278531923 0 0 0
27194 2 11 -0.3496815782685287 13.033422005863954 18.875957311856894 55.39265761087427 0 0 0
31413 2 7 -0.001141645755492895 10.23416127571906 13.094712876996251 51.12034681155462 0 0 0
31389 2 12 0.116068066498442 10.80387157088279 12.765725322464336 53.092332403059494 0 0 0
31412 2 7 -0.1300278510774182 10.016603180877715 13.044595209986978 52.51963521316482 0 0 0
31750 2 9 -0.5651680538438991 9.500580982807234 15.489100977103195 59.54917969374687 0 0 0
31383 2 12 0.1163080069255636 12.878211168907177 13.464352588956098 52.37280619333257 0 0 0
31390 2 12 0.1246507389957026 9.086633448813432 13.626627730314485 49.3665535118739 0 0 0
38549 2 11 -0.01184073771538744 14.530323371444197 13.85417015022453 60.328234285416116 0 0 0
31400 2 7 -0.1197631917185761 11.393593999645164 10.796466890898829 49.57409989941273 0 0 0
31399 2 7 -0.002404927136961247 11.742264912653498 12.144881526245303 49.39060847011156 0 0 0
31387 2 12 0.1378227271371184 13.003206496926632 14.860080675731663 49.95040015580668 0 0 0
38527 2 12 0.1338654985142206 11.816988238688207 12.288529472629993 60.79258105158399 0 0 0
27202 2 7 0.2593072828200826 14.37292086489597 17.646845545563963 50.66656231316451 0 0 0
38524 2 12 0.1147546228130122 14.646351211255775 13.877811927172772 58.17107410618959 0 0 0
57694 2 12 0.09418288123924146 8.705333358538738 21.182157443111414 60.8870467004965 0 0 0
31754 2 7 -0.1642128244640155 10.942153230646309 16.40342199791209 61.305599025530725 0 0 0
25170 2 11 -0.1482949675719685 5.10408091166496 12.612797509764876 70.62074947962012 0 0 0
48509 2 12 0.1308214968477054 1.7145175090651454 15.029140114244566 65.461444747954 0 0 0
48527 2 12 0.1376908701190678 3.906326527266413 17.141888922761645 68.7817513066065 0 0 0
48528 2 11 -0.2101205390935929 4.873236316822655 15.427871094549241 69.3642997778606 0 0 0
48529 2 11 -0.2027789235461946 4.536852413683216 16.433758011785955 68.28312758928577 0 0 0
48519 2 12 0.1069501727621361 1.6116739204784967 15.259308332141966 63.6850461719194 0 0 0
48503 2 12 0.1246293841877662 4.823026865906634 17.269861477588076 65.57617884977475 0 0 0
48508 2 12 0.1554523868297579 2.0987262512429123 19.12899823572022 64.65125062802821 0 0 0
48513 2 11 -0.2009760548972659 1.8734461586879414 18.586353436291898 63.76000332264829 0 0 0
48518 2 11 -0.2170687200380094 3.1249076129356186 17.645444269609744 63.42765090919893 0 0 0
48514 2 12 0.138538558822829 4.108552503953692 18.170192473932886 63.41576269373799 0 0 0
48512 2 11 -0.05324666728922526 3.1967006167955576 16.44053851597655 64.42461281382865 0 0 0
48506 2 11 -0.2307474865270371 3.8199620101409115 16.8300131548826 65.83446726356952 0 0 0
48533 2 11 -0.2080646037978128 5.085360891013845 14.680313182097072 66.49657809005436 0 0 0
48504 2 12 0.1242216818492116 3.2843202085797083 17.671504047809325 66.22362507465178 0 0 0
48532 2 11 -0.06381279651004616 4.018349817196399 15.788830547272669 66.96642530780653 0 0 0
48505 2 12 0.1077133434756896 3.8515384046799297 15.616817044834358 64.12151326886509 0 0 0
48516 2 11 -0.2046965068188519 1.77478138343824 15.774208195391504 64.6335139403081 0 0 0
48502 2 12 0.1097046860905508 3.0311139480591622 15.307390444792976 67.12788040621268 0 0 0
48524 2 12 0.1365885087412771 3.9865830441106995 15.025695429242411 69.7559931481039 0 0 0
48534 2 11 -0.2096221687532069 5.267850012501604 13.669879887276503 67.55012745317195 0 0 0
48521 2 12 0.143185645640547 4.320670688473762 13.156049665582232 67.81866776585426 0 0 0
48531 2 12 0.1076223212967406 4.557525601509111 14.225492080754352 65.60739877293156 0 0 0
48525 2 11 0.01566074088526674 5.865702056253147 14.32751922290566 68.87571334578794 0 0 0
27355 2 12 0.1345475714456698 5.52512850665262 18.660466836333143 71.96285963984454 0 0 0
25145 2 12 0.1365828658679143 4.197046942933437 12.667138100023449 70.00868475518958 0 0 0
25171 2 11 0.1204175820250142 4.739496170971693 12.919718622157 72.0950970776285 0 0 0
48523 2 12 0.1364910946950071 5.339671223269889 15.963040550594936 70.25495660072347 0 0 0
48526 2 12 0.1292261641152607 5.462566180095977 17.047033643114368 68.09170712250777 0 0 0
27356 2 12 0.135588564328893 3.8377010930285147 16.730707905159157 72.29568575592181 0 0 0
48530 2 12 0.1127410833438559 6.064384055914291 15.178076433698134 66.15905217409771 0 0 0
27379 2 7 -0.1814432892194719 4.706544872018066 18.649685106176502 72.5805851582148 0 0 0
16962 2 12 0.1295066021850917 5.063510017100525 11.745207216713345 62.06300272415949 0 0 0
27380 2 7 -0.1326787498271532 3.770248238094329 17.599484589333336 72.7959222559852 0 0 0
25148 2 12 0.1170746392239922 2.711539327160668 12.71176618521002 71.8179584345642 0 0 0
36071 2 7 0.2606644719659933 1.1649168591623125 12.288033741812205 66.87350140411074 0 0 0
25169 2 9 -0.690418222548032 4.606574499941464 14.310522073266933 72.32007620633584 0 0 0
25172 2 11 -0.02395592417510332 3.4262355942017497 12.158495609767908 72.48977476947191 0 0 0
48517 2 11 0.01921592895101088 0.5431406821782809 17.792942404673656 63.791120633977094 0 0 0
27367 2 12 0.1166527504739605 1.6621667318352547 15.51346339823725 72.16252602387286 0 0 0
48511 2 11 -0.201853713011993 0.5784330281671046 16.704472942827604 64.94215581581086 0 0 0
48522 2 12 0.1316316841101257 5.9009176102066 12.86144812829863 67.15107199611535 0 0 0
36066 2 7 -0.1664291780421039 1.375312636737204 12.14403612622724 68.2519780788415 0 0 0
27400 2 12 0.1179357775346522 6.514283372268234 19.163540334510042 64.72060274101315 0 0 0
16964 2 12 0.1447693256756965 5.516872230419988 11.440493322098822 64.77552115654673 0 0 0
48507 2 12 0.1278189654103229 0.7372562825911136 17.173448941379146 65.93326690976124 0 0 0
48501 2 13 -0.2013511128612487 6.237239388079473 13.303971216863284 69.95372743462826 0 0 0
36062 2 9 -0.5555409319016799 1.929202101401548 11.60513633714547 65.98286699953914 0 0 0
36043 2 12 0.1432811869880775 2.125760480090568 11.574949138942294 68.52756925844086 0 0 0
25147 2 12 0.1154992361175377 5.485073779628071 12.465202261069491 72.7518916743527 0 0 0
27416 2 12 0.1370413195282627 1.2162409006894062 20.348250811956216 71.11813827083971 0 0 0
27407 2 12 0.1303333474797006 2.295361310426057 20.334352358893792 66.96008095889749 0 0 0
48515 2 12 0.1050592883196671 1.8101679285702255 19.266280330859985 62.93450579380092 0 0 0
48520 2 12 0.104213964294656 3.017577208035693 17.269340665672456 62.41788760677659 0 0 0
27403 2 12 0.1059670614584801 5.303219780417958 20.031912499887646 67.26696568472303 0 0 0
25149 2 12 0.1220942105423273 3.2393028976510316 12.497304893841982 73.4582340638129 0 0 0
36067 2 7 -0.1342115163886327 0.4736897537091542 12.757338779647771 69.1769674899504 0 0 0
27368 2 12 0.1611176406528809 2.558048485675708 14.794962648303548 73.44254254119073 0 0 0
25146 2 12 0.1296332160201501 5.399000671448443 11.572067314996753 70.62190583848003 0 0 0
27391 2 11 -0.3516645048447987 1.6687897608282625 15.405507631485682 73.27795286876763 0 0 0
27384 2 7 0.2597945205248567 4.617282024137945 19.810127708940463 73.38862457055421 0 0 0
36033 2 12 0.1299301673158902 3.404299455566286 11.377616668925587 63.986699177041515 0 0 0
16988 2 11 0.1121756411869653 6.169641088475731 10.99283394230061 63.99134274110414 0 0 0
48500 2 12 0.1318591608727466 6.760313420054143 14.766634575025602 68.57432542854441 0 0 0
27378 2 9 -0.5580391208148311 5.432739805970792 20.804328626586027 73.08805616638965 0 0 0
27390 2 11 -0.3505046382965211 0.18059082410828983 17.287735337021843 73.39865479729288 0 0 0
16986 2 9 -0.6657729539300588 7.1881886214039525 11.995389807174462 63.62363801934844 0 0 0
27425 2 11 0.09783228525017175 6.596473914555791 20.981083293104206 65.7556244237807 0 0 0
27406 2 12 0.1160812339429704 0.8286893223050886 20.60078965337425 68.84278160377438 0 0 0
48499 2 12 0.2856045301036448 5.546155743316119 14.595566488619545 72.43484522288041 0 0 0
16987 2 11 -0.1494377152937778 5.359035318781335 10.81223786522442 62.63299429841871 0 0 0
25173 2 9 -0.5444162362430655 3.578779455963463 10.69306358824696 72.35033508953843 0 0 0
36030 2 12 0.1096610317749422 0.5382701830870888 15.784029033532327 69.2975039544167 0 0 0
36031 2 12 0.117663225231467 0.6775065094032408 18.198829654714842 68.49866181136622 0 0 0
27353 2 12 0.131970695990177 5.9966496867959105 20.718686362123844 71.02460447889385 0 0 0
27432 2 7 -0.1717604130763937 2.405072911703463 21.059003185440826 67.64578666532506 0 0 0
48496 2 12 0.1249539100128644 0.5535050102060385 17.180055301964945 62.82624061897961 0 0 0
27399 2 12 0.09536771407534804 4.943458083508908 19.9977369013783 64.71415457814372 0 0 0
27366 2 12 0.1076713411733259 0.1837687276431791 17.60920354485725 72.36278503933347 1 0 0
57681 2 13 -0.4451027414251061 6.222719187228766 20.636775966694206 63.22013518630098 0 0 0
27424 2 11 -0.09867748575749495 6.061076570719875 20.10399274171195 64.60032927224334 0 0 0
36044 2 12 0.1114402156230763 0.5116337105188524 12.548052063791522 70.15961192801579 0 0 0
27426 2 11 -0.03796647803585302 5.5481727173307345 21.04400861498153 66.92855215694979 0 0 0
36070 2 7 -0.1758544999285296 0.1179313766436434 13.173519834772042 66.44423546392751 0 0 0
25153 2 12 0.1194801218573444 1.206302883035892 10.720910745732887 73.48677564292728 0 0 0
36032 2 12 0.1284729726703504 2.1420117590597325 10.716655786206296 62.995215568951664 0 0 0
27418 2 12 0.1168205106960671 0.5718637730135896 21.0684520071809 72.58109686459416 0 0 0
38563 2 11 -0.3464598596105301 10.468577677973743 10.692630412390088 65.27543291382028 0 0 0
12655 2 12 0.1426465168752878 8.365241671993163 20.890468395956606 72.45163145416652 0 0 0
38552 2 7 -0.1284113592469824 11.837359416725178 11.499641702938053 62.76572133050895 0 0 0
38554 2 7 -0.1268818624818587 14.014480134209222 10.866926719389667 63.5318217562779 0 0 0
38555 2 7 -0.1634402956209656 14.604896720258534 11.312192784619517 62.30966518348735 0 0 0
57701 2 11 0.05497164903039619 7.502873523526398 20.393922774885624 62.54508991292661 0 0 0
53693 2 12 0.1269629143572347 14.317618434615557 13.848970466548673 72.70645529904972 0 0 0
61778 2 12 0.2558964152338146 13.06703424036093 21.029921317881836 65.85566086878167 0 0 0
57679 2 12 0.2976248358743853 7.800447452045006 19.83369478500999 66.75397425631735 0 0 0
38562 2 11 -0.3446058752931824 12.629444217331288 11.135539576536253 66.36703419067446 0 0 0
27547 2 12 0.1373869965795469 7.836305774747051 14.670658113681156 70.67320575057647 0 0 0
27580 2 7 0.2605357701319694 8.97915243292344 10.821519433203745 72.76926422096628 0 0 0
38537 2 12 0.1103271747402086 13.675760399757971 10.924307603261722 66.38940409852646 0 0 0
38528 2 12 0.1170720421464538 10.789221522940931 11.62816385384436 62.84211893031257 0 0 0
12684 2 7 0.2725070112309557 9.401941502642266 19.19201690102943 73.02829872924606 0 0 0
57680 2 12 0.09228652256191772 8.312729600915139 20.604490278196003 63.16782970925594 0 0 0
53695 2 11 -0.2210868402336206 13.609687957556918 13.802526205543828 71.92872495304564 0 0 0
49601 2 12 0.313211342066142 7.88980602541746 12.049762339536285 64.3405302649506 0 0 0
57692 2 12 0.1225576548832615 7.424567133393588 18.317279158341456 62.935183452947875 0 0 0
27550 2 12 0.1230490167493431 8.018054018293086 10.917933152040531 70.46757303979477 0 0 0
53699 2 11 -0.2111067181056104 13.297057034994031 13.103883447701834 69.56707564748577 0 0 0
12679 2 7 -0.1595839816688817 9.137969241791964 20.57023853988799 73.07977425793328 0 0 0
61780 2 12 0.1054075429025404 11.961391899346797 20.623345046730982 68.01793006561944 0 0 0
31743 2 7 -0.1297883707252152 12.741131127167556 17.561976495422254 65.68560045494218 0 0 0
12650 2 12 0.1526116113273397 10.88126346268264 17.5656678939751 68.16814012087504 0 0 0
48498 2 12 0.3001856611131908 8.685002003521372 12.877430256044205 68.37865767201552 0 0 0
27571 2 11 -0.149147407487776 7.550542581496253 13.596276173641188 70.73424585790087 0 0 0
31732 2 12 0.1436420866335802 11.742138050196688 17.38384023376283 62.94808156938143 0 0 0
12653 2 12 0.124144498683404 9.864477644529059 16.898156372798642 71.71938665910409 0 0 0
18933 2 12 0.1230504532130792 13.467827845865514 19.21823557391162 63.18109312005892 0 0 0
31725 2 12 0.1348533854062454 8.646276185213171 15.782888985793845 66.35900785006896 0 0 0
27574 2 9 -0.5532643030547929 9.778286983159658 11.006319996113586 71.68711020434236 0 0 0
12675 2 11 -0.1490831713260786 10.699847315174589 17.178177068686466 69.20316713345981 0 0 0
53700 2 11 -0.2189593618341619 12.744324525667428 14.450512736036938 69.10639126436801 0 0 0
31751 2 11 -0.3434304742520204 9.654415392337048 15.455863096493175 66.10100400406318 0 0 0
31727 2 12 0.1265700505932216 10.177681212382852 15.39757624014669 67.02940509052348 0 0 0
9516 2 12 0.1615035382624886 12.741590213725027 19.551958458555575 70.39427081963031 0 0 0
27549 2 12 0.1430965789147819 9.536292581076117 10.943957473284321 69.60832014770133 0 0 0
9514 2 12 0.1036431970402226 13.147705161573736 18.18823769118403 68.48393772228809 0 0 0
38538 2 12 0.1250962654192121 12.437211962963216 12.236179652707516 66.2108649819657 0 0 0
12674 2 9 -0.6732032481412434 8.791568325468244 18.62058682904392 69.06128415360446 0 0 0
31728 2 12 0.1322206129103646 10.192982382436806 18.682980957248382 64.68799445781933 0 0 0
31758 2 7 -0.1646785270372086 9.095697557235912 14.942513518817169 61.83524692022748 0 0 0
12677 2 11 -0.02584289013011318 9.205518873541608 17.585644872523343 71.27199220709718 0 0 0
38556 2 7 0.2685447677374291 13.809181444089894 11.922379304619108 61.327019777437386 0 0 0
38553 2 7 0.0004868565080273349 12.596071180335226 10.907062857474228 63.81206450058093 0 0 0
53667 2 13 -0.2301052371761223 12.017013202982932 16.784371050512743 69.87709854352786 0 0 0
9539 2 11 -0.1365488500361792 13.207544451222793 17.67427436155581 69.4546217362094 0 0 0
27548 2 12 0.1252001827536253 9.699031328896627 13.348034205254939 70.98266899350779 0 0 0
31753 2 11 0.03647857297051352 10.42726600341855 16.485695263072046 65.15205866971162 0 0 0
53666 2 12 0.1044407303938402 11.256546173198656 14.961156665852666 70.5657753019658 0 0 0
31744 2 7 -0.1793364364769842 14.107553954293117 17.42470313253894 65.96214072120435 0 0 0
53692 2 12 0.1474174994429027 12.769983210764824 13.140784955743694 72.2814187865698 0 0 0
31756 2 7 -0.001923768396389238 10.221951023707861 16.18334185490683 63.63375398872995 0 0 0
53665 2 12 0.2873101615367622 8.544360375867715 19.52088449279502 69.31041640383347 0 0 0
38551 2 7 -0.1768846840918511 12.417537871726527 11.99427429714797 61.59489737144356 0 0 0
53696 2 12 0.1526360426956956 12.640442674895944 12.41357705807668 69.89416705300279 0 0 0
12652 2 12 0.1462094938426458 10.436516216144128 19.06304644658039 70.39777999907008 0 0 0
31742 2 7 0.00120480718215229 11.93929646683278 16.40382069116502 65.45245444366213 0 0 0
12678 2 9 -0.5370853341693327 8.590432037965336 18.381640729986433 72.31732246936066 0 0 0
9540 2 11 0.09778794157283878 13.489191245942331 18.76192245066052 70.45744691577538 0 0 0
12651 2 12 0.121546252730056 10.030862008771495 16.323897907590286 69.2356754037994 0 0 0
53691 2 11 0.0101633109063666 12.207998083304771 15.346454438669687 70.25478852842716 0 0 0
53688 2 12 0.1434390848729372 11.971123729757434 14.332045313219771 68.36300445914388 0 0 0
18959 2 11 0.1068764581106675 13.355866764672314 19.900595755993592 62.35786051838356 0 0 0
53698 2 11 -0.05696075374272217 14.310725319107869 13.179767027212744 70.74818543174734 0 0 0
31755 2 7 -0.1171500743700437 11.061621268404537 16.74490416651298 62.66255131499882 0 0 0
9538 2 9 -0.6469350706877732 13.539339819369141 18.2173965524995 71.83372768100052 0 0 0
31733 2 12 0.1244135378354172 8.642972974466067 14.820146155366357 63.81943713414937 0 0 0
27423 2 9 -0.6676065411811855 7.916653718594209 20.51945727417516 66.04855383670046 0 0 0
53697 2 12 0.1059080075406661 13.789758993284197 12.51146931408935 68.75383291116269 0 0 0
31730 2 12 0.137719850048289 9.737812493784839 18.242956875192842 66.36169197428985 0 0 0
53669 2 12 0.1401719817884743 14.257350017115755 10.882361158666766 70.67889006564965 0 0 0
18960 2 11 -0.01962144964011441 12.144388177298817 20.88346189194806 62.579909567949116 0 0 0
27570 2 9 -0.6743137411251352 9.331381009485186 13.322785343328388 69.07409047742122 0 0 0
12676 2 11 0.110589162520083 9.8123741607463 18.22640101783674 70.02165813205295 0 0 0
31741 2 7 -0.1183453134016481 12.616637764852683 15.175085179013978 65.27759178687414 0 0 0
38536 2 12 0.1370689258522242 12.126883093765343 10.835590883970534 67.35158017807953 0 0 0
12654 2 12 0.1534834473658258 8.41876496800953 16.971383525118732 70.80572156911421 0 0 0
27573 2 11 -0.02989343332322685 9.025545335044548 11.387061276563875 70.50318481816154 0 0 0
53690 2 12 0.1749042454255746 14.042838419841594 15.7754343449874 71.52321582441056 0 0 0
31718 2 12 0.1399971515746425 12.250384826071226 18.50495512584685 65.72203872347373 0 0 0
31740 2 7 -0.1674127264844809 14.031512161567004 15.056217981282721 65.51778948132154 0 0 0
53694 2 11 -0.2011112908594218 13.109489075586586 15.196872104609737 71.55055942408859 0 0 0
53689 2 12 0.1248192251971776 12.59767638806352 15.617089651192863 72.45431392698411 0 0 0
31717 2 12 0.1247678058310464 12.075250089231728 14.389099268937457 64.99366309765075 0 0 0
9515 2 12 0.1384489501012731 14.095490333351673 17.10500646006758 69.50581640276307 0 0 0
18934 2 12 0.1268712009914923 11.252635799508914 20.309724144733675 63.04546082556777 0 0 0
27554 2 12 0.1292282009373298 9.337793732658803 12.740393780195943 73.496363573629 0 0 0
31726 2 12 0.1377184065846292 9.676568118841027 14.397893258487326 65.7550586174667 0 0 0
27546 2 12 0.11536814823739 7.443124086982217 13.421451276148247 71.79157888535029 0 0 0
31729 2 12 0.152584750508026 8.660704609537621 17.788375456469765 65.01117277118495 0 0 0
27572 2 11 0.1029786789872762 8.91790792543891 12.926473761005578 70.30419361390214 0 0 0
53687 2 12 0.1177283921136355 13.5238527683208 14.924237003105496 68.53725716971306 0 0 0
31752 2 11 -0.34573221656 9.70288659526238 17.900711756550535 65.34388369515202 0 0 0
31757 2 7 -0.1238338239338299 9.302235072931966 15.226477848081228 63.18846925961824 0 0 0
53664 2 12 0.3130838518144642 12.615189798100765 18.087628448288346 72.05226724194529 0 0 0
38540 2 12 0.1337704944554772 10.285564644532585 11.789716871320884 65.18010098040159 0 0 0
57697 2 11 -0.211665233338814 7.588180336684603 18.887351719870395 62.0685760720645 0 0 0
46982 2 12 0.2462860207623803 8.21412473904787 16.2200599107872 73.4221622302967 0 0 0
31734 2 12 0.1373837034364334 8.340675084124276 14.363238805656218 61.471527100292555 0 0 0
57699 2 12 0.111866757303592 8.664836086704916 18.693807976219187 61.84269401500753 0 0 0
31716 2 12 0.1472690842133429 14.484467882822887 14.154940132679325 65.56032458564498 0 0 0
18958 2 11 -0.1342608268830202 14.712650238182786 20.626423290567647 62.226571853252246 0 0 0
31719 2 12 0.1318593526551248 14.58545335507499 18.262328173167163 66.22690516256503 0 0 0
17038 2 11 -0.0223620208425366 3.04951526811917 13.492582014099177 83.16668710966778 0 0 0
17039 2 9 -0.5557851694854505 4.101571093784925 13.161650542161647 82.20285147046776 0 0 0
27362 2 12 0.1297299015663857 3.4584298107676177 12.936944743545608 79.27452382885824 0 0 0
27363 2 12 0.1706911577955046 2.0318265050620603 12.515302041662652 80.27393070584975 0 0 0
27388 2 11 -0.01374357042479103 2.370843076407055 13.015583920572732 79.28923195056691 0 0 0
27389 2 9 -0.5539504236851688 1.7963199405812456 14.331969946915205 79.29343654405321 0 0 0
27398 2 7 0.2613758586816336 1.7828811671863058 15.011663664346987 78.05458968388608 0 0 0
27393 2 7 -0.1805878914690931 2.9066206050336443 15.200521295720558 77.20773616984435 0 0 0
27370 2 12 0.1216901318958045 3.8370318303781885 14.790711354266778 77.52722632872 0 0 0
17036 2 11 -0.138256987582833 3.2709871478116326 16.049052412049836 82.89652535211808 0 0 0
17011 2 12 0.11925455886137 3.778823554013194 16.146373498247335 83.8804650993663 0 0 0
17012 2 12 0.1273762907461772 4.050093210020569 15.883416260529923 82.14480141531254 0 0 0
27394 2 7 -0.1196732434325938 2.757332055137381 15.748265362554578 75.94538849519553 0 0 0
46979 2 12 0.1559899181443778 2.1159848028687844 19.018860060010045 81.5713707452216 0 0 0
46980 2 13 -0.2175003610049434 2.5560915180492523 17.326565743790677 82.64757613679096 0 0 0
46991 2 12 0.1068796390572233 5.0847299766373775 18.394048742866154 82.03530963402258 0 0 0
46994 2 11 -0.1913313126849684 2.764925024619231 17.615986400797578 80.18761737308726 0 0 0
46995 2 11 -0.0590842784572231 4.617080124946547 19.168380743780833 79.22976290153169 0 0 0
46996 2 11 -0.2089383811035974 4.242332031790941 19.065214662284358 81.82245078213228 0 0 0
46998 2 12 0.1036210005673158 4.155892247367385 19.674676298995813 82.66359681349857 0 0 0
46999 2 11 -0.2039241150228015 3.2580136964585624 18.51040735972363 79.00344520713644 0 0 0
47000 2 11 0.004821097094369358 2.921627171836955 18.34136716383457 81.56831869836564 0 0 0
47001 2 11 -0.2084295195483901 4.597955153019647 19.971780193074785 80.57283684258053 0 0 0
46990 2 12 0.1624685647388987 3.378413685065745 16.75932423351119 80.17424130539723 0 0 0
46993 2 12 0.1466353754016787 1.722628318321706 17.3302893612116 80.07533050212714 0 0 0
47002 2 12 0.1225636902729336 2.594404718045635 19.33060047549726 78.96242950635987 0 0 0
46992 2 12 0.133598756928855 3.2478912118843457 17.884351122977595 78.1380503181023 0 0 0
46987 2 12 0.1244885953238057 5.599931463203411 17.38954708745175 80.06626571206897 0 0 0
46989 2 11 -0.2335474926749717 5.808237653659104 18.108231338241865 79.21320488639155 0 0 0
17015 2 12 0.119965121381515 3.4138117603211504 13.618924702638841 84.18852237973093 0 0 0
17037 2 11 0.1214340914743511 2.361732847269016 14.788005179926364 82.84307094506322 0 0 0
27387 2 11 0.08695029644385426 1.7241948951077157 11.978685387025065 78.36541145333138 0 0 0
17016 2 12 0.1296072313264449 6.388743794951101 12.592363368703404 83.45702518936562 0 0 0
46988 2 12 0.09558586733056509 4.722654698318217 19.839792077028928 78.45854592942838 0 0 0
15051 2 12 0.1352988683218333 2.023240926248079 18.906042905813138 83.992581231361 0 0 0
47015 2 11 -0.06850013095607493 6.063515197753106 17.357987461892137 77.81990390320247 0 0 0
17014 2 12 0.1241058081605139 2.234753753254512 12.843363056514498 83.08299644747196 0 0 0
17013 2 12 0.139079826755636 1.8205506955325605 14.810758839854763 81.86954863569063 0 0 0
15076 2 11 -0.1313680752444685 1.7800920798641846 17.868735540650064 83.82711487872318 0 0 0
46985 2 12 0.09847656607971719 5.1376279283883 16.806328485851893 77.59100541628499 0 0 0
27395 2 7 0.001561069100882934 1.5684464570342158 16.294074728924222 75.47254898669124 0 0 0
46997 2 12 0.08991262818535854 5.584771595955127 20.373135878392716 80.83836058113381 0 0 0
27361 2 12 0.1103819585497265 2.1176806777407355 12.190944837436698 77.38571639675402 0 0 0
15052 2 12 0.14706657666765 1.9835135667849106 17.33420974818353 84.77559178922697 0 0 0
27562 2 12 0.1574079168122702 5.77981216095497 12.314872224693405 76.31114846660999 0 0 0
27396 2 7 -0.136231281020343 0.45986984163045813 16.090872050925142 76.35091898809623 0 0 0
27397 2 7 -0.1679554512064506 0.5729936670195522 15.588960591342596 77.65867385004691 0 0 0
27357 2 12 0.1045599506934244 2.0219745773834514 19.118327726411636 75.24483259206622 0 0 0
47004 2 12 0.1078807901627688 5.7491069913297075 17.234021519328618 74.95881209795277 0 0 0
47014 2 12 0.08826936306274699 5.509200336954461 18.996013996896746 76.51798421959465 0 0 0
17040 2 7 -0.1712006390480033 5.802593392369105 11.78072787059856 83.30683410082581 0 0 0
27371 2 12 0.136462900805479 3.520208601593449 15.841746762241648 75.31667180151864 0 0 0
17045 2 7 0.2576482481116178 4.594483385117183 11.926013956935487 82.55314793042886 0 0 0
17035 2 9 -0.6760339668168505 1.347918561217923 15.01959744370928 83.94630298650294 0 0 0
47003 2 12 0.1151703117915482 3.881745678638389 20.807761570256943 80.47604019088187 0 0 0
27358 2 12 0.1315483903716718 3.6025313685597533 20.791646195575648 74.90155924969011 0 0 0
25259 2 12 0.1258427969703328 6.12044233943917 19.18746586960265 85.2211609098105 0 0 0
47007 2 12 0.1204967073313161 6.3770550988513275 15.02404727591101 76.47859190764508 0 0 0
47010 2 12 0.1266315399202574 7.0116157425717365 15.718349761893855 78.83291968788313 0 0 0
46986 2 12 0.1161628537525768 6.65903799962866 18.740409504965204 79.58663999296542 0 0 0
27383 2 7 -0.1735665247966063 3.632108358534616 19.966725220539836 74.36129771788703 0 0 0
27382 2 7 -0.1330927728740349 2.659432164226519 18.95211701238749 74.52517501039527 0 0 0
40894 2 12 0.1241508125804317 3.537562818259826 20.988518889578707 84.37979862374532 0 0 0
27392 2 11 0.03527231460159134 1.5555779643057595 16.827555477135057 74.01580344056453 0 0 0
27560 2 12 0.118413929681753 4.884711574086148 11.267153008758147 75.29183881780665 0 0 0
27568 2 12 0.1268941917905011 6.275856605482383 11.902835068280995 78.62859583347928 0 0 0
25262 2 12 0.1191520278854791 6.241057020422474 16.708696052045454 85.14318018385111 0 0 0
47016 2 11 -0.2117969699377441 6.367221584913161 18.345946588177224 76.6759251166925 0 0 0
47017 2 11 -0.238936586951656 6.6620551354783615 17.604038387821657 75.30396446104417 0 0 0
47012 2 11 -0.2094234059956903 7.200079618317508 16.33607738051768 77.95509665737029 0 0 0
17019 2 12 0.1444824194960031 3.0846465658781796 10.794278569601888 81.54125386006557 0 0 0
15077 2 11 0.1232481266546887 0.25189821339571805 17.904973772742476 83.66134858811064 1 0 0
27386 2 11 -0.09375867000697893 0.15502015570457217 11.950238334404604 78.39049415989277 0 0 0
25284 2 11 -0.3502820489150973 7.2249224632117794 16.731512180297727 85.5673965898254 0 0 0
27586 2 11 -0.3492775077669746 5.383396331974971 11.277132025379622 76.25649615312007 0 0 0
27592 2 7 -0.1220035605020883 7.214923000619141 11.527772802473073 78.56176731626074 0 0 0
47005 2 12 0.09313069193109477 7.0340624486933825 18.274539919893083 74.58027419204174 0 0 0
47013 2 12 0.1016941920245911 7.287235555351579 18.95855631779449 76.95123464873157 0 0 0
46978 2 12 0.2919416590237175 0.5183953380460945 14.532295514832802 83.74818128196382 0 0 0
12615 2 12 0.1216513927595191 0.1321758026767355 19.77511795646671 77.87897742191332 1 0 0
27369 2 12 0.1137620829518811 0.8085710086189887 14.80355539855415 73.60089046941103 0 0 0
46981 2 12 0.264305988720187 7.207443806164924 15.02661709910422 74.03045105117596 0 0 0
27561 2 12 0.1427049322781315 4.605077182305861 11.283428351718475 77.06746386744001 0 0 0
27385 2 9 -0.6677089398787417 2.09601571951411 10.643519907625484 78.77271094046786 0 0 0
40887 2 12 0.1211281826229035 0.9444838643325493 20.92100617264063 82.16137322159078 0 0 0
46977 2 12 0.3039194801572346 0.1382031617082977 17.658422987048834 81.69405733255267 1 0 0
47011 2 11 -0.2133656830272777 7.338766097210553 15.494552730928048 76.63687461772567 0 0 0
27381 2 7 -0.003200261194218665 2.6775360981988676 17.82174082693483 73.71066257961455 0 0 0
17044 2 7 -0.169888195362535 3.9591261514842064 10.725459619077453 82.07084185472057 0 0 0
27365 2 12 0.1131025060568867 0.017623562020497988 18.283422191812054 73.90557833251178 1 0 0
16971 2 12 0.121238836053305 11.639636274376173 11.039870814012753 76.08578923311242 0 0 0
16998 2 11 -0.07619995547972098 12.692113823420838 10.877155099751967 75.94876461062874 0 0 0
27579 2 7 -0.1775984992625959 8.831734982259904 11.891524262327145 73.68402782305937 0 0 0
27593 2 7 -0.1786016726484803 7.987127094292452 11.801253600902712 79.70653967462367 0 0 0
25783 2 12 0.1283260594422767 14.534157989718821 15.936833904873385 74.29045610368352 0 0 0
60336 2 11 -0.2079207733763566 13.14591564421051 14.965942167830704 76.4362692927583 0 0 0
12683 2 7 -0.1695157924776886 10.370411973101493 18.612039685180566 73.90768679704931 0 0 0
60339 2 12 0.1365438823406122 12.990840400140167 17.513356183325808 79.46698302347414 0 0 0
16972 2 12 0.1089191868375173 13.315751910005366 10.842661705402497 76.83634654773438 0 0 0
60333 2 11 0.007317039356331771 14.506072468901388 15.570839611852469 77.00281172779381 0 0 0
27591 2 7 -0.004650274655690563 7.529454628904979 10.624849106533995 77.53013599586508 0 0 0
23286 2 12 0.1320638182862516 14.080889920303049 18.29933022236836 83.37539153577579 0 0 0
60324 2 11 -0.2147526430995594 9.38198994706128 16.044037583006542 81.67981710550553 0 0 0
60340 2 11 -0.07049289054163375 11.876598738428104 15.827730997507459 78.53815158468517 0 0 0
46983 2 12 0.09401320177079017 8.65423812093789 16.998051479386156 75.79358593701443 0 0 0
47009 2 12 0.1177045491195504 8.173287384704453 16.851768434270518 78.17963993262211 0 0 0
27558 2 12 0.1351062937135543 9.133083145684482 11.601637502133414 82.66842469443367 0 0 0
60325 2 11 0.004325835299576762 10.570204862789916 14.722447667407119 83.53201601963039 0 0 0
23307 2 9 -0.6852113935550382 14.322331003348147 20.343547291254588 84.84822984661486 0 0 0
60327 2 12 0.0988165809389476 9.146601230582043 16.900358415494008 82.36644615519813 0 0 0
60335 2 12 0.1158435848645441 11.303301523858408 14.206405641178721 77.19258164476028 0 0 0
60317 2 12 0.09349451293528553 8.507694986240564 15.823761035284278 81.00370512589407 0 0 0
60323 2 12 0.1294956334547289 12.37725649087234 15.954063383706732 83.85843325740979 0 0 0
27556 2 12 0.143298126101806 12.649269250810471 12.319638451486647 83.83655119321523 0 0 0
25258 2 12 0.1092010137927829 7.818493852908376 19.40820782544913 85.15721126719043 0 0 0
12689 2 9 -0.582539764758683 10.472100965892201 19.875961784007956 80.92904133591801 0 0 0
25260 2 12 0.1115150315892433 8.028669357419776 16.874498295127147 84.82379042960791 0 0 0
60332 2 12 0.1112526060568545 12.758203757757995 15.692585745624045 75.91696963022531 0 0 0
12658 2 12 0.131799165806898 10.52601117878097 17.61141080646611 73.99515752308331 0 0 0
60314 2 11 -0.2342444795698201 11.168367827216382 15.346151707765355 79.79078854445338 0 0 0
47006 2 12 0.138596099101283 8.18990269901335 14.819560173668904 76.74343296942011 0 0 0
27553 2 12 0.1129304139216942 7.90979574950987 12.50612876781602 75.43763622150846 0 0 0
60305 2 13 -0.1943712399812265 10.81871587353642 13.304090561073673 84.10509748506371 0 0 0
60338 2 12 0.1229758997006266 13.60878109802476 15.928569091072786 79.80640164107403 0 0 0
12665 2 12 0.1421925837098696 13.724000159234095 20.721446590453958 75.69726099626294 0 0 0
46984 2 13 -0.6894734793414056 7.937642467067305 15.692277638116371 74.25297768553 0 0 0
27585 2 9 -0.5666843992475221 10.051787367363245 11.437976057167742 80.81985980677501 0 0 0
12657 2 12 0.1084734927058915 11.649527255040832 18.981837240502553 75.53824685936814 0 0 0
60316 2 12 0.1320205786486228 12.57954390133615 14.802212780262623 82.7366668148382 0 0 0
12670 2 12 0.1291156661661292 12.839613037231283 20.70654501420972 80.04323527144777 0 0 0
16997 2 9 -0.518733473954923 13.236744186843044 11.721337397831098 74.86740208954329 0 0 0
60318 2 12 0.1093707262394334 8.536688965817254 14.379820210600096 82.88013260156423 0 0 0
27569 2 12 0.1326988876477578 7.641860125052089 12.316679080754078 80.47300003694293 0 0 0
27584 2 11 -0.005907068391476613 9.843998570448107 10.90569241251456 82.17751794844587 0 0 0
60311 2 12 0.1268475313536393 11.852910235626558 14.664338407964529 80.29166694948852 0 0 0
60331 2 12 0.1484245637608772 13.385128317230219 14.075229977022977 75.84071880576779 0 0 0
12698 2 7 0.2640643371186144 10.82329957183378 20.450880396223603 79.6909605014289 0 0 0
60321 2 11 -0.2074111018859267 11.891175885731412 15.450954481391264 83.03387907328441 0 0 0
12681 2 7 0.001244559451358511 10.961518565931785 20.888326206154787 74.72026199809582 0 0 0
27555 2 12 0.1242661263547334 11.844328175322884 12.780591413265384 82.28397067766387 0 0 0
12673 2 12 0.1217077146575038 8.896586406024365 20.44062155120492 79.00324574322732 0 0 0
60337 2 11 -0.2015174339306229 12.208841579991656 14.606414049178893 77.61956178494532 0 0 0
60319 2 11 -0.2042026947574802 9.533344166267135 14.707712358184397 82.44470926985525 0 0 0
27582 2 11 -0.1385127352371847 11.690014575713631 12.368757162948448 83.29613515489 0 0 0
12693 2 7 -0.1853893838947152 12.13235369579568 20.781051629733817 79.37385156397819 0 0 0
12688 2 11 -0.01218784022591605 10.378766726820208 20.94224758703719 81.9617875542071 0 0 0
60342 2 11 -0.2140052469922838 14.242446729270451 16.779234768813748 77.85496932324224 0 0 0
12682 2 7 -0.1247317462071214 11.139503535023415 19.469097477594957 74.7666896588547 0 0 0
60320 2 11 -0.05535520631573248 10.702523617271703 16.38094822473743 80.90108642632572 0 0 0
60310 2 12 0.09721604235127193 11.24386167617486 16.575910282793423 77.9502477868783 0 0 0
23302 2 12 0.1431393502790052 14.028913162517364 11.807693105174105 80.99923327277061 0 0 0
60334 2 12 0.1223189405986229 12.670156328415032 13.846654590565775 78.27473636418749 0 0 0
12697 2 7 -0.179363921930245 9.856510183546746 20.74061983307077 78.73725175295972 0 0 0
12662 2 12 0.1606890011440181 10.651125233900775 20.403494005034567 82.9438667438048 0 0 0
60328 2 12 0.1397348089079296 11.479164795820873 17.563894475754232 82.58232258849732 0 0 0
60326 2 11 -0.1920073530969514 11.731804290153137 16.653971529284913 82.03804134513669 0 0 0
47008 2 11 0.1103874600189556 7.7123462910596485 16.482615977575993 75.48163554210394 0 0 0
27578 2 7 -0.1298344303260708 8.030181321247728 11.689492264057451 74.83359258861007 0 0 0
60341 2 11 -0.2042889606568445 13.264406212416604 16.53510754218384 79.00765802457488 0 0 0
60322 2 12 0.1433810975974445 12.717648908969535 16.862966874198545 81.56463506667615 0 0 0
60312 2 12 0.1136556349415928 10.267571022384864 14.799502188246455 79.46704076766254 0 0 0
60329 2 12 0.1212247303778589 13.838588644006524 17.56359837256712 77.22668186182693 0 0 0
60313 2 12 0.1059625251334 10.514476183191848 17.362184738842643 80.452311110311 0 0 0
47101 2 12 0.3430988567356979 7.971108612157147 20.026724682861943 81.99214074371709 0 0 0
60315 2 12 0.1694229882217882 9.852543114301602 13.904264095855293 81.77378255560059 0 0 0
60304 2 12 0.09669555058815961 10.129558216121445 15.36642090415881 84.34287906228853 0 0 0
27594 2 7 0.2511134869397463 9.223416902333597 11.169445677983775 79.77609840355832 0 0 0
12685 2 9 -0.6335237873325348 7.978263327845064 20.828426631784442 82.60959684256356 0 0 0
23287 2 12 0.140537710627326 14.483795344491588 17.703493971953435 84.93821134092207 0 0 0
27228 2 11 -0.1239742820790238 10.757865916183817 13.069710864515589 85.5727941700055 0 0 0
27583 2 11 0.1119427131268791 11.15431365375979 10.904381990359196 83.07856344974881 0 0 0
25782 2 12 0.09277123923210355 14.641556636831307 17.540557330377844 75.0671660108998 0 0 0
23298 2 12 0.112003719560884 14.69083643607593 10.681667813792355 83.11841643861189 0 0 0
25586 2 12 0.1308609073008271 2.367852393568958 13.44250737254033 90.70248291575803 0 0 0
25587 2 12 0.1417994320309542 2.9867492822161217 14.374096981634857 91.97394628776638 0 0 0
25611 2 11 -0.1127165506324117 2.0416550218588454 14.05184195741526 91.57155996394351 0 0 0
47349 2 13 -0.1901715520702955 1.0722190715378699 15.241452797307257 91.37528865536412 0 0 0
47365 2 11 -0.2047341998241873 1.5641640051818702 15.155166723768383 88.81493518633641 0 0 0
47367 2 12 0.1495535659000184 2.6840739158515823 15.269518597784147 88.98962302720273 0 0 0
25254 2 12 0.1274175338476023 3.015877423147388 16.042945513748755 93.64334568261603 0 0 0
25280 2 11 0.1169287671708605 2.5090175357460627 16.851870602994843 93.15418842500182 0 0 0
25255 2 12 0.1219518367124987 4.356186314967087 17.60968340188451 92.7095408825408 0 0 0
25256 2 12 0.1262307661650713 3.178144040606288 18.36585638001284 91.85564914292797 0 0 0
25263 2 12 0.1285216689832997 3.318483634849668 18.428034086340876 89.12264149117455 0 0 0
25278 2 9 -0.6686247672744862 2.2668371515852166 17.833641848826982 94.09622865054929 0 0 0
25281 2 11 -0.006791197353579391 3.5489279811068735 17.43507431812802 92.12590319484194 0 0 0
25286 2 7 -0.1794124297853607 4.1910088182248515 17.91602248595638 89.09591678772946 0 0 0
25287 2 7 -0.133901499173205 4.999898667965999 18.219373748052693 87.97403123898424 0 0 0
25291 2 7 0.2523556711009942 4.561277356358776 16.88011432035946 89.99502829356767 0 0 0
25290 2 7 -0.167552603653461 5.657800448770081 16.117162101814635 89.7117167402371 0 0 0
25282 2 9 -0.550690494354555 3.7066569227024737 16.54423081939584 90.9447058585426 0 0 0
25279 2 11 -0.1290967643603123 1.1596473003470893 16.26811963619245 92.51010897518063 0 0 0
47346 2 12 0.3040940858594865 1.9280767399935541 17.47677892739451 94.91483567831408 0 0 0
27222 2 12 0.1358362367274285 6.0855309746972 14.829304304204431 94.53650049552894 0 0 0
17297 2 11 -0.3426884306496135 5.877223400176075 12.638000411228878 88.49765933899845 0 0 0
25288 2 7 -0.00364107311656487 6.161816482921227 17.484368543527754 87.7031591408799 0 0 0
25266 2 12 0.1477228742395116 5.879509213386514 15.306606818630653 90.26582505536177 0 0 0
27220 2 12 0.1244275232882942 6.224341690026272 15.083816728843106 92.81760400583941 0 0 0
17273 2 12 0.1331238997557587 5.005963283845726 13.198756570647774 88.74054433826839 0 0 0
17275 2 12 0.1423543885919824 6.311618473389465 12.90589477954411 87.50102679286144 0 0 0
25588 2 12 0.1168455922966106 2.0978994254925585 12.137620341539327 92.4968911418217 0 0 0
47360 2 12 0.1236512030274373 1.3720625808846418 14.037609900652233 88.7257394291367 0 0 0
27221 2 12 0.1307899826622441 6.542499381727083 13.51261677532292 93.57126554403192 0 0 0
47348 2 12 0.1346782220755382 1.2701964472397438 16.735690243366573 90.05813538072661 0 0 0
27244 2 11 -0.3440950120916673 6.69106546993204 14.560601751014994 93.67225895747131 0 0 0
17274 2 12 0.1327895236467726 6.642853195003223 12.91898872677984 89.2124134633004 0 0 0
47369 2 11 0.02416078728558385 0.8566311882968771 15.807168182212667 89.99797843007241 0 0 0
25289 2 7 -0.1254229286260554 6.450212644589774 16.423181311090765 88.58519927407352 0 0 0
47372 2 12 0.1390679650387049 1.3179311940673928 16.795894804859863 87.3781406778924 0 0 0
47370 2 11 -0.2034424599357008 1.1154923832913501 15.744999860022187 87.45070321800829 0 0 0
25612 2 11 0.113025780571041 1.4946324315309774 13.021785653304333 92.63016666313973 0 0 0
25610 2 9 -0.6563945944984494 1.6751058136102053 13.615017526887993 93.96190621067346 0 0 0
25264 2 12 0.1061964285326581 4.693954386853332 18.911752228474977 87.37593096360995 0 0 0
47347 2 12 0.2840087243733538 2.5952658253225405 13.649864787864445 94.27664731777476 0 0 0
15081 2 7 -0.1177640378637543 0.5518783585332862 21.078135112136167 88.82111443428391 0 0 0
15056 2 12 0.146526232127563 1.7116497134304336 20.256660030560134 87.29612826911855 0 0 0
25283 2 11 -0.348227764831848 7.000130333554981 19.224633935179575 85.84145414140526 0 0 0
25252 2 12 0.1353545826639233 0.6233493826094763 17.23338043250249 92.39911245579688 0 0 0
47366 2 12 0.1283473821751981 1.6938626941397783 15.372651309039654 86.57508678173475 0 0 0
17271 2 12 0.115735726187264 3.50928254953606 11.695988111807797 87.55127715004261 0 0 0
17298 2 11 0.03469089746600528 5.445389903332168 11.11223248247842 88.54829871421133 0 0 0
25261 2 12 0.1257456654918361 7.359412362266432 15.781647574617992 86.05030000998903 0 0 0
41481 2 12 0.119484041263413 5.318174960905484 11.693778504708723 97.39053277758785 0 0 0
17263 2 12 0.1168114360167968 6.785490079380214 11.055399630688523 90.93035002520728 0 0 0
25257 2 12 0.1271887541980765 6.946697656625843 20.181315262589983 86.38045997516305 0 0 0
17296 2 11 -0.3491155351005899 4.347887370481553 10.962402974434589 87.39180433147807 0 0 0
25285 2 11 0.03471419462346995 7.273464373867148 17.88620690758301 86.68783755902082 0 0 0
15074 2 12 0.1670929320127447 2.2135124704182365 20.51115457527555 93.52369652932707 0 0 0
25265 2 12 0.1403392531655797 7.2652504661987125 15.791278477600919 88.34715845499397 0 0 0
17272 2 12 0.1306173418895152 4.841947120606522 11.098490607790122 86.46288348389487 0 0 0
25253 2 12 0.1831233116928839 0.7002808942384928 15.724731509804322 93.30305996828493 0 0 0
40888 2 12 0.1152908054616627 5.018993472855671 20.972333867447443 88.89447715665504 0 0 0
41482 2 12 0.1437003052817113 0.9209636173804041 12.704961754425781 97.53509705518941 0 0 0
17287 2 7 -0.0002904553566476223 4.928543877401124 10.779417521354231 89.93994492335379 0 0 0
15073 2 12 0.1312936064881716 0.2660554478269709 20.220820996441475 92.00092131544011 0 0 0
15080 2 7 -0.1585421498057623 0.7805356162852922 20.390633319533983 87.61743046786258 0 0 0
17288 2 7 -0.1262213618407853 5.87622902440529 10.706448501069827 91.02700083297218 0 0 0
25613 2 11 -0.0249653028388207 0.05274410630190533 12.598882853686822 92.25723498273605 0 0 0
41483 2 12 0.1100156330984156 3.0346126388576553 11.8867115026733 97.50890496111134 0 0 0
15097 2 7 -0.1204529454485272 0.7031203456406185 21.149562439525315 92.12803568674033 0 0 0
15079 2 9 -0.5713116635280724 0.062158653719781076 18.73492456947556 86.02613909283413 1 0 0
25250 2 12 0.1109222921620771 9.845457982689064 16.714289974680696 86.33192009236843 0 0 0
57765 2 12 0.2814694508972991 14.568240734842218 13.957241388250923 94.64092247462227 0 0 0
25274 2 7 0.007869498080550151 8.612268660508603 18.162728954871874 87.39826273575086 0 0 0
64519 2 11 -0.2011620483984779 12.472204016951672 16.64265338345224 97.92813703583812 0 0 0
64492 2 12 0.1085145614766777 11.5843696015166 18.59926916083666 97.9695765308133 0 0 0
27218 2 12 0.1270852222781088 7.537399560312935 16.98109861220162 93.40992383125675 0 0 0
27219 2 12 0.1124743498601359 7.845350477855846 16.477333608120603 95.12031875623448 0 0 0
27224 2 12 0.1061148165496358 7.396763841723779 12.932969125821812 95.62389094392127 0 0 0
27243 2 11 -0.3461969643427843 8.181481053661512 16.47223086940152 94.14005214958404 0 0 0
14905 2 12 0.1335007581073882 14.344041318586022 12.365620319718994 91.53404165979931 0 0 0
17310 2 12 0.1441982926363306 14.708278715306767 11.373947184757013 97.00894312319778 0 0 0
27229 2 11 0.1130709505051368 11.753359320272391 13.947380027205975 86.39700304449131 0 0 0
64502 2 11 -0.0688334278458675 11.524513779937054 19.187790480938745 95.01739045262372 0 0 0
57767 2 13 -0.438645374727983 12.960305706385581 10.853806334482698 91.90294444275358 0 0 0
14928 2 9 -0.6845677820800633 14.644363298570639 13.693176014767124 93.70966033296448 0 0 0
64504 2 12 0.1076368839462669 11.737379876694296 17.95105906523037 93.2405231051134 0 0 0
27204 2 12 0.128315855191476 9.771556491086306 13.360809703796077 85.97952756140816 0 0 0
64497 2 12 0.1345026653108648 14.04708170553503 20.433312918129335 95.92765258352145 0 0 0
64496 2 11 -0.2333325311067559 12.11858848740185 18.01009331332218 95.82604523790341 0 0 0
27227 2 9 -0.6735681145415584 13.105763337184689 13.667829255709515 86.06901968158392 0 0 0
60302 2 12 0.2705994649368738 13.293047134994856 12.723698145582095 86.11074291793024 0 0 0
25247 2 12 0.1759625789305863 13.274521346057043 19.727863749991368 87.5673032963541 0 0 0
27210 2 12 0.1097399245677269 8.515952128714966 12.59628044447975 92.31527513463918 0 0 0
25246 2 12 0.1523874950509559 14.246039446378088 19.530666991444917 88.93491049349629 0 0 0
14930 2 11 0.1065255198646033 14.200768099017925 12.290287390377456 93.65340869168767 0 0 0
27242 2 9 -0.5326884939177642 11.323827748905781 11.680211833333148 97.3009460424865 0 0 0
64498 2 12 0.1366240694914499 14.2655495052943 18.418107956108184 93.797453053977 0 0 0
27249 2 7 -0.13136926383324 10.442789014902045 14.27434060040651 94.74816548926509 0 0 0
64507 2 11 0.1074643162995609 13.96183022478037 20.59900200782807 93.78368826589679 0 0 0
64501 2 11 -0.2142765147882031 13.49021268081884 20.95400107672849 95.18632245525569 0 0 0
27232 2 7 -0.1703245570097036 9.872901754163884 15.450714476183876 90.1756638507422 0 0 0
27207 2 12 0.1185253819264385 11.850258854563993 13.04094447676903 88.3987880955597 0 0 0
27223 2 12 0.1211324345606719 8.859562085858716 11.69178456171554 96.83710845534694 0 0 0
64520 2 12 0.1128910308322815 9.925190329695976 16.40972528322757 96.48001414322111 0 0 0
14904 2 12 0.12694517860297 12.820162779191937 12.943353909266792 91.97480853147451 0 0 0
27205 2 12 0.1068045293376195 11.483344762084716 15.008634018088241 86.12841524294144 0 0 0
27237 2 7 0.2558724281318759 9.736025455334454 14.174220371278222 89.58446151325376 0 0 0
27236 2 7 -0.1793712137188797 9.19801118517257 13.165336920444668 90.38665466904986 0 0 0
27226 2 12 0.1293168886285012 12.277577375091836 13.706288750348241 95.73948535920874 0 0 0
64499 2 12 0.1348405151509274 11.909722086416052 20.581173850507334 96.60038673778149 0 0 0
25275 2 7 -0.1164048759100782 9.798007765596543 17.47126829651235 87.00816715326995 0 0 0
27206 2 12 0.1130556572279909 12.036480541098177 14.784538512544684 88.35748755004387 0 0 0
25248 2 12 0.1262067962193271 10.011862426460073 20.01454726677624 89.81315659443135 0 0 0
27231 2 9 -0.5594263483731179 10.046690889611721 14.138250139657423 88.24890438382255 0 0 0
64493 2 12 0.1129097850875013 12.199155252604202 17.127155350630588 95.2739345984999 0 0 0
14906 2 12 0.133056667973082 13.384304618111118 12.02359176763743 94.32000591873107 0 0 0
25251 2 12 0.13724633314285 11.843622303809989 17.26501486342352 87.4146651622262 0 0 0
27211 2 12 0.1289769244303279 9.096908597015778 12.276540464403237 90.02154791602646 0 0 0
64495 2 12 0.1074638897111277 10.396536480492733 19.190198975795244 95.00845184364208 0 0 0
27248 2 7 -0.00507360843017705 9.002172418564026 14.148654722753944 94.7080371368119 0 0 0
25270 2 11 -0.02812328487264935 13.280474755814236 19.853157078765026 88.62916153184008 0 0 0
27246 2 7 -0.1779671238636643 9.272892702901814 12.441086527300916 96.39635254183649 0 0 0
27230 2 11 -0.03442363749915655 11.452650003198801 13.964341777088961 87.91486834923897 0 0 0
27225 2 12 0.1164826024816816 10.869241917197396 14.94513709978624 94.16127255747605 0 0 0
57766 2 12 0.1194362733345348 11.308253491805319 11.370579365201813 93.14265417103833 0 0 0
27245 2 11 0.03433151947272163 8.196288478194253 14.962131900447517 93.65577778039132 0 0 0
64516 2 12 0.1303758727714396 12.470607142109575 15.76300618489027 97.27362138964965 0 0 0
27217 2 12 0.1293508251334379 9.190121660813725 16.950986250929628 94.03871043673702 0 0 0
25276 2 7 -0.1565302529449153 11.017312903653385 17.790804190204547 87.6355397522266 0 0 0
27208 2 12 0.1455205434486701 10.205830657004327 16.222186323649986 89.5567510983005 0 0 0
27251 2 7 0.2569067232670222 10.660672273486353 12.64264885403784 96.53125156341463 0 0 0
64503 2 11 -0.2164706083653145 13.545041918577153 19.195098586765965 93.32378200277626 0 0 0
64494 2 12 0.1613107816748491 13.164317669341251 18.247323533575877 96.06798652301332 0 0 0
27235 2 7 -0.12585807284875 8.884187364780313 13.35749391587881 91.74474293854632 0 0 0
27209 2 12 0.1126046560122746 9.424706459830553 16.645050327159375 91.86677329959083 0 0 0
27233 2 7 -0.1295717984722649 9.440650128021215 15.716860648318299 91.48660182518871 0 0 0
64505 2 12 0.1259444280066231 13.732774603828485 19.22561677927294 92.28398485356502 0 0 0
14929 2 11 -0.0941853461998777 13.561776059530798 12.187279998812178 92.22197179070774 0 0 0
64506 2 11 -0.2001925280123342 12.055544388258859 20.572565842250153 95.50321352565254 0 0 0
64522 2 11 -0.06304362265041118 11.540261435969295 17.712424762907844 97.2780282392906 0 0 0
17278 2 12 0.1352128669228612 8.122810959315123 11.469229734581559 87.72698552489527 0 0 0
64521 2 12 0.1039784719801762 9.430441023368791 18.09149006711675 96.92115961907963 0 0 0
25273 2 7 -0.1166993181795918 8.696995652260334 19.058595911992516 88.48509916977416 0 0 0
25277 2 7 0.2780262508906095 11.12354912512885 18.768521236440794 88.62966746091008 0 0 0
27247 2 7 -0.1359113380901778 8.379592964151803 13.166419955506546 95.5517743225819 0 0 0
25271 2 9 -0.5564971294772306 12.281115405334173 18.965386339626612 89.3106951198773 0 0 0
27250 2 7 -0.1751342407952881 11.247074999876663 13.663342706977728 95.74734658723177 0 0 0
25272 2 7 -0.1650133510128843 9.930319269727285 19.36978167028274 89.09045046647094 0 0 0
64510 2 12 0.1116426687654371 11.542585408169257 19.679317417814016 92.85656013219273 0 0 0
64523 2 11 -0.2094285433401973 10.057835373573257 17.218912065887764 97.23045670452049 0 0 0
27234 2 7 0.0007840913812722394 8.919829229413134 14.669551445190676 92.3304893962478 0 0 0
64508 2 11 -0.2070661749936662 12.075223370617879 18.98941416026044 93.56214941923271 0 0 0
25249 2 12 0.116393956955753 7.8326963190625 19.465672378085483 88.85140188614237 0 0 0
17308 2 12 0.1191136606736551 14.504058867211187 13.953787452890058 97.23255363347924 0 0 0
25244 2 12 0.1198914708527539 12.661459279879088 21.1833074414701 90.94338730034102 0 0 0
57788 2 12 0.1140686237571921 10.565320437270302 10.722206439500239 90.67800327694776 0 0 0
27203 2 12 0.1601992264592891 10.951392370021612 12.025295476244805 85.85545310697991 0 0 0
41484 2 12 0.1314659649791322 3.956523335628162 14.124831046688906 100.96784353453417 0 0 0
41508 2 7 -0.1140218322453178 3.2905967943677132 13.683694602462415 100.31442452705733 0 0 0
41509 2 7 -0.17787002561524 1.9522176333787673 14.041534680962139 100.42584263524722 0 0 0
52885 2 12 0.2578585932879331 3.152099216192977 13.886135205822459 103.4992623119462 0 0 0
52888 2 13 -0.4555483832033237 2.2149094697374627 14.049299451177475 103.95890454430653 0 0 0
52910 2 12 0.130744291022336 3.9649002474973782 15.838833294110854 105.06304883935891 0 0 0
52915 2 11 -0.2153891955990474 2.9300034315503956 15.880330346397772 105.49641288184253 0 0 0
52912 2 11 0.0665449570591307 1.962288111925547 15.497474209695643 104.33678788111331 0 0 0
52913 2 12 0.1408832759578576 2.9028428557964583 18.076497483268305 105.05409283570957 0 0 0
52916 2 11 -0.2112817914085164 2.6273912909470702 17.39251979133664 105.91483116243423 0 0 0
52887 2 12 0.1143593611047076 2.2455576807615 16.057485932277366 103.43063528522285 0 0 0
52914 2 12 0.1011647919223739 3.3159398143160153 17.71036488157544 106.67923773460379 0 0 0
52911 2 12 0.1443070384889762 2.819497001505576 15.190910635661044 106.33896417394685 0 0 0
41485 2 12 0.135731720886238 1.6209328851105647 14.701497168613884 101.14974044347187 0 0 0
41494 2 7 -0.1311195470235116 6.363308962782017 11.768413232618173 101.64473298005363 0 0 0
41477 2 12 0.1397894204159765 6.062000145911994 14.131434837129177 99.84746164746758 0 0 0
52891 2 12 0.1101686345629223 1.539382954491857 19.38796833931409 107.6380181476933 0 0 0
41399 2 9 -0.6522901755800592 2.8107296712464507 12.247572381398511 106.18098190140026 0 0 0
41493 2 7 -0.002259287158181903 5.325095178537835 11.453920441532452 100.67328479266237 0 0 0
52890 2 12 0.1314089030553149 1.2995665810236128 19.760647387459738 106.00113384266679 0 0 0
52919 2 11 -0.06058020531149761 1.1522900724283767 17.663539541541944 106.29374089336461 0 0 0
52893 2 11 -0.2342445493551887 0.8864929534554054 19.14692430939583 106.79168291434162 0 0 0
41504 2 11 0.03870210452801687 5.160092313369289 12.232938206495115 99.43276638416631 0 0 0
52886 2 12 0.2941161413743687 3.366767368652978 12.987603602187898 106.09076791328215 0 0 0
41401 2 11 0.09523155666761528 1.4243333121842745 12.589462362810973 106.00753356131686 0 0 0
39154 2 7 -0.1235749237037183 4.743819162113948 15.247709332184707 109.19070167753168 0 0 0
39153 2 7 -0.1685944789621357 3.372049613757142 15.599198019395002 109.02181882777124 0 0 0
39158 2 7 0.2611004493426227 2.4486543641468583 14.567273017364316 109.15427603017847 0 0 0
41510 2 7 0.2619361895140467 1.0591276337655695 13.666885366365465 99.37711848516335 0 0 0
39155 2 7 -0.004118721891332931 5.180378540028222 13.945713222213437 109.54698041956138 0 0 0
39130 2 12 0.1243472845334906 3.080105463909835 16.586706029574373 108.79565119747103 0 0 0
41507 2 7 -0.0003629257064172632 3.729174902260739 12.769817551642397 99.32856719043114 0 0 0
39117 2 12 0.128079123567359 6.2158480486461265 12.773927640880007 107.20378017276393 0 0 0
39131 2 12 0.1057458788246009 5.46623200356428 15.943964645421213 109.06420773266622 0 0 0
39149 2 9 -0.5407871990162216 1.196582356345792 14.831461026964213 108.73455647189364 0 0 0
41400 2 11 -0.0640088084558332 1.362830383630369 12.945383353474 104.49928729593346 0 0 0
52917 2 12 0.1399235249253584 0.343844536513235 18.015017083553566 104.23360991785671 0 0 0
39142 2 7 -0.1314333130836256 6.987782058126704 13.467664052760027 107.145091560661 0 0 0
10187 12 11 -0.08207578527519539 6.415275523238017 19.055015526969516 106.13668553754758 0 0 0
41375 2 12 0.1083304617811012 1.1599032982225417 13.46278912346498 106.62729213829421 0 0 0
10163 12 12 0.1173096773126514 5.750232481692628 21.117432462543068 103.64617532721832 0 0 0
52889 2 12 0.1114816465169247 0.9759911013915434 17.005925703039352 107.2120456687276 0 0 0
41502 2 11 -0.3421481585216873 6.170322333046683 13.334160853771584 99.06899322015198 0 0 0
52921 2 11 -0.2168091816666221 0.4391639377892861 15.788068813758699 104.76358400548379 0 0 0
41374 2 12 0.1370762985124512 1.6414645116596311 12.093504750336496 103.86479910587323 0 0 0
10188 12 11 0.06801542304965048 6.1637443509051355 19.298567481418015 104.70236811395179 0 0 0
10161 12 12 0.1186477542006282 6.245690505738293 17.96172984436549 106.3523179466819 0 0 0
39152 2 11 0.03267578400133898 6.690383355077655 13.689988567259281 109.70867473211544 0 0 0
39157 2 7 -0.1606870318120329 2.820636618075604 13.315761107283356 109.54155725717091 0 0 0
39124 2 12 0.117412986436662 6.678840365693865 11.52347154794708 109.18916920916456 0 0 0
52920 2 11 -0.2073778873713001 0.17230419658267376 17.29523283398054 105.06358740919784 0 0 0
41503 2 11 -0.3471142154618297 5.43256373782412 11.131424260340543 98.31158457161051 0 0 0
41495 2 7 -0.170439143870637 6.506623548207353 10.998024792365433 102.83868640387956 0 0 0
39132 2 12 0.121202353456703 4.356334789971017 11.953679107883413 109.69962015608962 0 0 0
10190 12 9 -0.5524687634123369 3.901844419254226 20.30576045882236 104.36537334954667 0 0 0
10162 12 12 0.1263031856960757 6.004406951719513 18.369331686509422 104.11920872738057 0 0 0
41402 2 11 -0.03114002381095446 0.6095675818858824 11.426507269863034 106.62448714870928 0 0 0
54139 2 12 0.1270883947244766 0.8460117296996037 18.353519738318553 99.79109419141028 0 0 0
39156 2 7 -0.1265707475931369 4.180309454101454 12.947781589058701 109.65282344400535 0 0 0
10189 12 11 -0.01953050003567732 5.275892168614683 20.58983587429602 104.53793121099609 0 0 0
10160 12 12 0.09656347099966006 6.219950043667673 19.791642034912645 106.92187692931162 0 0 0
41469 2 12 0.1225660173762699 7.086086588262234 12.4606768515732 101.54394042944605 0 0 0
41478 2 12 0.1680407424106685 7.241045188096373 13.139013411951169 99.08361696951118 0 0 0
64489 2 12 0.2780556516249508 6.515224345105605 16.020865005898106 101.60334148821016 0 0 0
41373 2 12 0.125603979980363 0.33291073392685366 13.199093151604481 104.31182772205591 0 0 0
39133 2 12 0.1703975181454964 2.1316954984812218 12.59608030705161 109.64581884210374 0 0 0
41376 2 12 0.116936063125883 0.7701669932087282 11.277230289115282 107.69803625682776 0 0 0
10171 12 12 0.139854221711484 2.7955634322055394 20.885902914006515 101.90432931442264 0 0 0
19412 2 12 0.1359940627912159 0.6473249208122589 10.677442213508268 102.0082451895422 0 0 0
41506 2 7 -0.1308248539742128 2.7778486373079523 12.46024493186497 98.30206483121465 0 0 0
39122 2 12 0.1140589829883219 0.7351694616127707 16.421904450581025 109.96508134298865 0 0 0
39118 2 12 0.1342879308696885 7.2143624738069505 13.25234927590791 105.06037393912204 0 0 0
52895 2 12 0.1148126466904113 0.7614744407249605 20.861265661840303 109.62966301064684 0 0 0
41479 2 12 0.1298320453697266 6.460718925459883 10.793253264941537 98.3488347019836 0 0 0
39148 2 11 -0.01466958358514715 0.3344946555318156 15.46046207603641 109.71602268900284 0 0 0
41470 2 12 0.1299653968289471 7.3001116399783 11.153266243267439 103.41825014959625 0 0 0
41505 2 7 -0.1619322696052212 1.4825215081290766 12.965923860995984 98.2935522401596 0 0 0
54138 2 12 0.1276898498294756 0.2684157398910038 19.472404851653657 98.48697584045594 1 0 0
39150 2 11 -0.351910897148998 7.0691523113610275 12.186535369676852 109.96362425326774 0 0 0
52908 2 12 0.123392999920034 0.08985746585546939 15.254299251958837 105.69167304523413 0 0 0
41476 2 12 0.132544603408334 5.970536940815463 13.735514499534188 98.1264873679259 0 0 0
54116 2 12 0.264484388849394 0.6105720083161519 16.449977930713697 98.10979811513101 1 0 0
39139 2 7 -0.1642116327364548 9.06212921650098 15.276354521013676 106.99367016098678 0 0 0
10487 2 11 0.03475369797193877 11.49305992687163 21.04143642995373 101.96601084877076 0 0 0
25668 2 7 -0.1786006007725618 14.561107849211195 13.890062185808912 101.64358124341886 0 0 0
59567 2 13 -0.1934713613907366 12.177609468768361 20.93305846918828 108.24010924796053 0 0 0
25640 2 12 0.1278214477804355 13.700955548705508 16.965825354652615 102.81119774741634 0 0 0
45158 2 12 0.1250633391789031 14.315004410181148 20.705348468250968 98.6535436390436 0 0 0
10485 2 11 -0.3433109812688282 10.125301965664299 20.887797147547595 102.76092993832638 0 0 0
21719 2 12 0.1477877103613638 13.672168244360442 18.106198725998343 108.15805861407587 0 0 0
36873 2 12 0.1353614820631799 12.831658571042686 11.188519108046853 110.19560859852362 0 0 0
21716 2 12 0.120287358750937 10.90140285630184 20.43848835902615 106.72960050790618 0 0 0
39134 2 9 -0.6847168869661465 7.416089100158145 16.453771622452408 101.71544441914571 0 0 0
39125 2 12 0.1149438825806819 8.07068593274096 12.089168831975464 110.01032865057685 0 0 0
64524 2 11 -0.2135217200363703 9.523680446663477 16.69957763467811 98.56682312183244 0 0 0
10461 2 12 0.128449401791454 10.394703417621189 20.220859591434785 103.60247513804192 0 0 0
25654 2 12 0.1536448956485502 11.051623822339598 11.481211613078301 105.16412855423607 0 0 0
64512 2 12 0.1094778486864281 8.559303773330196 16.2087988637344 98.35361855865303 0 0 0
21741 2 11 0.1246854670159799 11.985326634951477 18.59656352904208 106.98087763518524 0 0 0
64490 2 12 0.1134656133620206 10.644397621086204 14.847264195318207 98.42254148708352 0 0 0
39113 2 12 0.1348225393755114 7.401519613006555 15.980890933737937 104.13869382346581 0 0 0
39143 2 7 -0.1705354017319758 7.5448257135191605 13.734747415417768 105.9129480543727 0 0 0
39141 2 7 -0.006051091765482737 7.366993220781033 14.087002775875009 108.36460711982747 0 0 0
25641 2 12 0.1164708717328022 12.644079916166243 15.632062385916539 104.48866107499381 0 0 0
10491 2 7 -0.1130950725018949 13.71825287546464 20.985094607097615 103.32083522060373 0 0 0
21743 2 9 -0.556027508608018 14.192471026059307 18.450662970274177 106.10412694223093 0 0 0
25669 2 7 0.2549642566474504 14.458813010743228 15.310255563917915 101.78772741288456 0 0 0
64514 2 12 0.1244668875115953 11.831841269269185 17.119548067156654 99.91058821713408 0 0 0
39111 2 12 0.1394556602634102 10.577269670531074 15.612292988599851 102.32062983997258 0 0 0
10186 12 9 -0.4898638343324248 7.466897411069555 19.406913711222977 105.22055277377946 0 0 0
10456 2 12 0.1561578208160292 14.554557744681457 20.623748163439338 107.06362148958522 0 0 0
25653 2 12 0.1560807930289212 11.62118821302157 11.585846045164079 103.37057767133287 0 0 0
10486 2 11 -0.3434435271184517 11.842571929689967 19.61482175150398 101.58922636868556 0 0 0
39114 2 12 0.1323019436260145 8.94220744346204 16.850898987327845 103.88855093610813 0 0 0
39144 2 7 0.2595322591669656 8.621339360472305 14.681342038994973 105.83659016040788 0 0 0
39110 2 12 0.1241320338878693 9.95613789930918 16.84559017121974 101.37260820169844 0 0 0
25677 2 11 0.03321951533652064 12.828906224861662 12.752873875791153 104.83516158992644 0 0 0
25650 2 12 0.1190929112617297 11.511923214180875 14.147704510762209 105.90588010750668 0 0 0
25667 2 7 -0.1184703455761714 13.918873091621379 13.099124860175044 102.63962097824952 0 0 0
59587 2 11 0.01637966781821634 11.100351738233549 21.022852231337755 109.28951382214389 0 0 0
25652 2 12 0.1152844941727814 10.728350437532152 12.942319324901092 104.19706160460673 0 0 0
25665 2 7 -0.1267204627424295 13.159653547145593 15.125811618828804 103.77981362623562 0 0 0
39112 2 12 0.1230190611481233 8.175237620457395 14.556394283126867 102.14707052745337 0 0 0
27239 2 11 -0.1475130728731794 10.553486073171271 13.519307574578724 100.69926424997306 0 0 0
21715 2 12 0.1480679801573594 12.49149205659407 20.427951574432736 106.06860858895459 0 0 0
10463 2 12 0.1353557162399346 12.09812598988398 19.027271345682703 102.46421684704465 0 0 0
27212 2 12 0.1737406180441457 9.981673055006878 13.133824603445069 101.58314047597821 0 0 0
21742 2 11 -0.01030539936308969 13.382581066658492 17.950057056724404 107.19618447811793 0 0 0
25666 2 7 0.003332137669434361 13.307617024513263 13.751264994011846 103.79749202278403 0 0 0
10460 2 12 0.1174877142075312 9.370741482330988 20.34070209456212 102.22422562515354 0 0 0
39137 2 11 -0.01508695339415428 8.405075331662315 15.888084952842755 103.76535610527489 0 0 0
27215 2 12 0.1560987128074412 12.26902779971364 11.565901047672124 98.9944787435891 0 0 0
21717 2 12 0.1174190763019629 11.726970356569199 18.357798202580454 105.95460611989023 0 0 0
27241 2 11 -0.02712029282042365 11.62642500963665 12.324896117535697 98.57099470383659 0 0 0
25649 2 12 0.1360731810098773 13.165261340892918 14.077928728349724 106.5547591057964 0 0 0
64515 2 11 0.01931586312092468 10.528213201051845 15.65843348371516 99.14390087226316 0 0 0
27216 2 12 0.1015874402853543 12.30713619500552 13.208059155428337 98.48597659896588 0 0 0
59565 2 12 0.2971966996907759 10.169510334569503 17.981424975158852 107.52169484266197 0 0 0
25664 2 7 -0.1753310145919744 13.741190042971782 15.933536505900774 102.76997484571032 0 0 0
39136 2 11 0.1157027150396092 8.430913932192766 15.608729030245852 102.26033599326668 0 0 0
27240 2 11 0.09861152258610879 10.354591148011714 12.498479887099014 99.55386628229222 0 0 0
39116 2 12 0.1263828852211654 8.892248874375992 15.357452793818512 109.03772848256506 0 0 0
25642 2 12 0.1263482429524785 13.980821061258897 12.104919362713591 102.56106965871551 0 0 0
21718 2 12 0.1344700942469187 13.168424050909334 16.923238012820274 107.12766881950678 0 0 0
39140 2 7 -0.1286649828539256 8.521271742021959 14.96599147405156 108.22990890835482 0 0 0
27214 2 12 0.1186078538514653 9.444885679780672 12.78676303293235 99.0139103260342 0 0 0
39115 2 12 0.1401444641520307 9.879253338622913 15.897295805542514 106.86440708631329 0 0 0
25651 2 12 0.1206184883014074 12.080536233919702 12.798731632455192 106.96446951979382 0 0 0
27213 2 12 0.1393368356468411 11.631996251467502 13.497882105812582 100.99996423009426 0 0 0
10467 2 12 0.1219152900815451 13.963358772471988 20.128575874882852 102.95439029955891 0 0 0
39138 2 9 -0.5578473395462143 9.162161376670813 14.909895613743714 104.57932243128127 0 0 0
10464 2 12 0.1236359969800254 11.02207030536795 19.181815327718414 101.05001309606725 0 0 0
64513 2 12 0.1331795027544335 12.60875266578107 15.564636667039752 99.68190024259869 0 0 0
64518 2 11 -0.2135569021374598 11.916003700556953 16.279792939507463 99.31086080221621 0 0 0
64511 2 12 0.1192195870490906 9.353007554995417 17.471142806066034 99.27574638249479 0 0 0
21740 2 11 -0.1510389321990816 11.880702469302506 20.2181296985439 106.97364554992957 0 0 0
25680 2 7 -0.001159236440137797 14.013460237430607 11.788401305601484 105.2487910430549 0 0 0
39135 2 11 -0.1367390126483536 9.803779397693283 15.818239787067245 101.59565671795536 0 0 0
59566 2 12 0.115446488666484 10.27097584746489 20.343174362467497 109.04309042487401 0 0 0
25675 2 11 -0.3502374274127156 12.344577273491794 13.509593908059445 106.15423524929002 0 0 0
25676 2 11 -0.346192580921653 11.456780222228954 12.092218394959724 104.36501321420457 0 0 0
21739 2 9 -0.645556377458992 11.049924167372986 18.005079020094087 107.89885656129185 0 0 0
27238 2 9 -0.6782243851573936 10.129172792131715 11.203197238703119 100.10567229963877 0 0 0
64491 2 13 -0.2599551857266101 10.05312458086901 14.932483366730382 100.39348505905605 0 0 0
10462 2 12 0.1256067163770528 12.707988877468472 19.665423223611484 100.95020676975747 0 0 0
10451 2 12 0.1064632141615038 9.635272591544604 20.93320269406743 99.9711153488467 0 0 0
36875 2 12 0.1338570985493712 14.518871945321596 11.386089646969026 110.07072732508698 0 0 0
64517 2 12 0.148866896830062 13.467190981727343 17.02948972145615 98.17765064414104 0 0 0
15105 2 12 0.166704782972275 3.552997239765671 14.525495326953177 112.92711120709306 0 0 0
15128 2 9 -0.5379946822049807 5.093521642509854 13.33092614348251 114.780662175531 0 0 0
15129 2 7 -0.1392876448370198 4.3236834206001316 15.045336398270361 113.2116401058661 0 0 0
15133 2 7 -0.1670247418806175 6.321787114004604 15.321611327656095 114.57128397824111 0 0 0
15134 2 7 0.2594331495305994 5.194426959946226 14.549588591021795 114.18450218856346 0 0 0
54426 2 12 0.169223601322631 3.591879754525828 13.54234926082509 116.97143002598652 0 0 0
54435 2 12 0.1116351117046442 3.1819473755035945 13.676626347560736 119.412568301738 0 0 0
54438 2 11 -0.2060871832550281 2.8959990030205423 12.912415013929209 117.40412061988815 0 0 0
15130 2 7 -0.1074046651257712 4.516670071817625 16.307627682889905 112.69147888061529 0 0 0
15121 2 12 0.1411453252085136 4.052093119669436 18.322520063439068 114.91824446184643 0 0 0
15141 2 11 -0.3510835901044292 4.46443057223205 19.12605268575677 111.74175434274154 0 0 0
15142 2 11 0.03829657479711575 5.615452700795954 18.67570889580518 112.77601388270882 0 0 0
15144 2 7 -0.1223631222022552 4.58497614481351 19.205785612648025 115.00634932650416 0 0 0
46323 2 12 0.1019982802579072 2.481306419719995 18.39939609694917 118.90966861526739 0 0 0
46344 2 11 0.06826578512794776 2.398097174803158 18.060962537785006 119.98987297710336 0 0 0
15131 2 7 -0.005273744313594652 5.563450193172244 17.20679377578918 113.13637488109097 0 0 0
15106 2 12 0.1346794606092623 3.826430017634349 16.67221838200606 111.98102339013025 0 0 0
15132 2 7 -0.1243594548260498 6.550979071950596 16.640389434139948 114.03727724310853 0 0 0
54437 2 11 -0.2039564482676793 3.23156985546873 12.767401045887578 118.87347782760807 0 0 0
15145 2 7 0.0008579453587460786 5.479772032893582 19.574954681369867 114.04080754173621 0 0 0
46338 2 11 -0.206376556285508 3.7816237447338152 17.730512821431702 120.51194664559863 0 0 0
15118 2 12 0.1680591025916371 3.5226141457403624 18.93547518133374 112.25735312150942 0 0 0
46340 2 11 -0.2172668829023844 1.617709548424219 19.151911409258933 120.81896086870954 0 0 0
46337 2 12 0.1252729283509631 4.29818300811931 16.98860938454318 119.89643276460694 0 0 0
34171 2 12 0.133530582403495 2.2982878853142474 16.18138212653235 118.02783681887594 0 0 0
46334 2 12 0.1362630823958394 3.695411419539021 17.285402626905316 121.57083159545809 0 0 0
46343 2 11 -0.2055999439205413 4.603425820341579 19.043299795926934 120.66419082536623 0 0 0
15143 2 7 -0.1769992475386889 4.396851512365792 19.91157783578875 116.22497349737527 0 0 0
54434 2 12 0.1508670060806252 4.193119370174105 12.273452196103836 118.97607631255143 0 0 0
31862 2 12 0.1425592831961974 5.883722462577689 14.417623370632745 119.92091164468263 0 0 0
15140 2 11 -0.3505870222977142 6.958913730485778 18.81010339863071 112.04505511518303 0 0 0
34197 2 11 -0.08507805304757612 1.385147452445085 16.185896662819545 118.58408715792639 0 0 0
46324 2 13 -0.4690141605577279 1.5219883996869508 16.841366037328026 119.925945614937 0 0 0
15127 2 11 -0.02095095341967228 5.447653990160701 12.163884330892694 114.0140273506656 0 0 0
15103 2 12 0.1113057259397873 6.197547711830702 12.499945980080026 113.35254941033422 0 0 0
54436 2 11 -0.06402431422235151 2.2455052728371228 11.75648472793065 119.60184104762823 0 0 0
15108 2 12 0.1615102828361672 7.064209499666283 14.917524561587125 115.19424003155973 0 0 0
54406 2 12 0.102688608432241 1.2386353126329643 12.168661182924893 119.50783802875627 0 0 0
46335 2 12 0.1239237581313557 1.313694804750398 18.764760423929825 121.8419597336766 0 0 0
46336 2 12 0.1324566332824187 5.621052348851661 18.956515231148845 121.15204895331605 0 0 0
46346 2 12 0.1149989393910079 4.8456476707939915 19.342656259415723 119.59455510836503 0 0 0
54409 2 12 0.1247060427454616 3.1695474560223915 13.645679726510688 121.6591660040675 0 0 0
54425 2 12 0.15268665455247 1.9182319078152454 13.371032398741225 117.37016635933819 0 0 0
15120 2 12 0.1272800070686174 3.793126088401457 19.561791401208183 117.00066251197694 0 0 0
54416 2 11 -0.04983982109723593 2.404618529731942 12.983938264973506 122.05563309685766 0 0 0
15107 2 12 0.121967240969286 7.155821830582113 17.29751387171419 114.45544481571149 0 0 0
34198 2 11 0.1029111252229809 0.45880743449904876 16.705700354423858 117.40759921470357 0 0 0
34172 2 12 0.1464297747193599 0.7306781394424087 17.699898103181063 117.13064506656929 0 0 0
21911 2 12 0.1516426515914784 1.8413559008902458 12.91302620986601 113.55138297026829 0 0 0
21936 2 11 -0.122764772177668 1.571945285020536 12.750614373613832 114.60260587094041 0 0 0
21912 2 12 0.1584231528920675 1.7108921518125497 13.731210025266394 115.14477913975715 0 0 0
15119 2 12 0.1166696872473271 4.415134247333519 20.220138747835897 111.57663083968082 0 0 0
54420 2 11 -0.2054220854583192 1.0626173969747188 13.699362274393984 122.07906254279045 0 0 0
46345 2 11 -0.2122058274836406 2.516734420558788 20.417779672470985 120.86475101271084 0 0 0
46339 2 11 -0.05941828472008334 3.9793589020876587 20.22153258816434 121.43110700690792 0 0 0
15102 2 12 0.1543264280017698 3.821898774601904 12.217705223612706 112.65048432121253 0 0 0
21937 2 11 0.1254483047097835 0.08291205402962674 12.468410724286036 114.70005033227916 1 0 0
34196 2 9 -0.6712982253726749 0.5444043750170678 15.825483357542478 116.26956084334466 0 0 0
54410 2 11 -0.2302148451413201 2.4038959744355677 11.659867365056963 121.1709743659157 0 0 0
31866 2 12 0.1360536195811029 6.512037573850748 17.32299950810733 118.27108221396037 0 0 0
31885 2 11 -0.03033541859378374 6.891499000301878 14.599927904873818 119.75826175591072 0 0 0
31861 2 12 0.1481628666800381 7.178712928087795 15.368576270947646 120.48237358538171 0 0 0
15146 2 7 -0.1375638005857644 6.282286999049475 20.71801159183993 114.22376125043665 0 0 0
34170 2 12 0.1226173760303882 1.107731840044742 15.159503037710662 118.66787739019465 0 0 0
39127 2 12 0.1199205393283442 6.540743080479755 14.26048669276543 111.81935454414305 0 0 0
31859 2 12 0.129828045588816 6.74722806999004 11.143740438092346 119.7316009898738 0 0 0
15122 2 12 0.09571452164728925 6.901625046437546 21.12353730195712 113.52429778943193 0 0 0
31858 2 12 0.1372306318499221 6.944394268908006 12.083861669422635 118.41170693548793 0 0 0
31886 2 9 -0.534871711629591 7.041403386264106 14.91518091157225 118.31117333786386 0 0 0
46342 2 12 0.1491198379957274 0.5950186341947633 19.36193410701347 120.291401427088 0 0 0
54429 2 11 0.03942831511298265 2.929775685091039 11.590515151560162 116.62105283097232 0 0 0
46322 2 12 0.2524272960194072 0.5477432396539698 16.883062440017152 120.28922813425854 0 0 0
15116 2 12 0.1237373608936449 6.880147127335486 19.732147684163085 111.39578629246675 0 0 0
39428 2 9 -0.6801756348989858 1.4853525566013908 20.036873181193428 112.9391962619917 0 0 0
54413 2 12 0.1047513006013727 0.7171004765250486 13.74624911003316 121.01527638354386 0 0 0
46321 2 12 0.2933802239618453 0.1051062422038772 16.31037930371314 115.48690133601492 1 0 0
54405 2 13 -0.2056891101559153 2.5426978066909034 11.699892607159958 115.13490822701127 0 0 0
15125 2 11 -0.129356602800291 3.194405423615442 10.758677715694445 114.21665252048348 0 0 0
54404 2 12 0.1268257459858438 3.9209601444999413 11.184184887864232 116.65867617212248 0 0 0
46332 2 12 0.09945857200757943 4.4984978483823745 21.13766340883465 121.0772000450103 0 0 0
39121 2 12 0.1220022108651118 0.23245583748078735 13.48446642615698 110.98297292545283 0 0 0
39407 2 12 0.1334598329863298 1.1984268475890358 20.64520247440577 115.34279099817796 1 0 0
54428 2 12 0.1691494818761909 0.9814795791602515 10.979257938036744 117.2566120833595 0 0 0
63381 2 12 0.3173874240798422 6.898217644235289 17.03569649621428 122.19644948711864 0 0 0
15104 2 12 0.1210753705648651 5.909306580575774 11.535416502020992 114.78733661560132 0 0 0
54407 2 12 0.1311965976338108 3.367834428603927 11.167435124843799 121.34792069642664 0 0 0
15117 2 12 0.1072952413489547 4.581244792220435 18.619703164804378 110.78625485971122 0 0 0
39126 2 12 0.110223811280522 6.614498077259632 11.835582201594757 110.90445786131392 0 0 0
39431 2 11 -0.01437082890795542 0.21031980348010926 20.31989036213827 114.89070326979079 1 0 0
15115 2 12 0.1165824277863152 7.275354859894803 17.927729425420964 111.42261291541239 0 0 0
39408 2 12 0.1310172889551798 0.2400922258289835 19.185265767254492 115.05765164909664 1 0 0
15126 2 11 0.1101026735535093 4.254240541591573 11.440457135928929 113.2896195855588 0 0 0
46341 2 12 0.1021839850801312 1.9925045604189233 21.185717400642595 121.51378211030683 0 0 0
39151 2 11 -0.3480121654395743 7.174306648467422 14.479027935116466 110.97915270124892 0 0 0
15148 2 7 0.2621158385978776 5.186524728696079 21.03111417386391 116.43145295330946 0 0 0
54423 2 12 0.1177470644386054 1.2154736639754864 14.737736129801322 122.3377501141112 0 0 0
39129 2 12 0.1247394085169697 7.025924504849631 15.525498833667212 110.82309819620455 0 0 0
31882 2 9 -0.6918871127943292 7.179396144629062 12.942518667805968 121.42948201332436 0 0 0
39145 2 9 -0.5116572034481194 0.27320453281920737 15.191767737366776 112.24854401313752 1 0 0
39430 2 11 0.1126713751300327 0.2227572925070006 20.602671914659677 113.39921534271393 0 0 0
54408 2 12 0.1059116991294089 1.6391999922863905 10.96638405871788 121.57368619655621 0 0 0
46347 2 12 0.1117336365548471 2.545618738301258 20.813706520713065 119.90514164872059 0 0 0
52881 2 12 0.2964361592828214 1.7878978447314802 20.52345289631482 112.19043156128838 0 0 0
31891 2 7 -0.1738170008591487 7.472607436173844 17.205471663493427 117.9786715564976 0 0 0
31874 2 12 0.1165005268761624 9.411869058602829 20.96461691278336 117.01819449093814 0 0 0
36874 2 12 0.1509901655171942 13.83184478318615 11.609683809650035 111.73384345558027 0 0 0
15114 2 12 0.1049734934335966 7.76028364433958 19.002118388916834 112.80343755044416 0 0 0
36897 2 11 -0.3404607315846168 13.803472382322324 11.021048741861575 110.74970412047931 0 0 0
10923 2 11 0.1147088408231109 10.995825053728652 10.792581904607568 120.41673266727273 0 0 0
59590 2 12 0.1186880711631483 12.894810970467299 20.97726202065971 112.3932402479757 0 0 0
39128 2 12 0.1243117477152453 8.21819287494546 14.323858892752643 111.23888663049927 0 0 0
10896 2 12 0.1344502444632632 8.798563865714662 10.9504538932136 121.13263195957903 0 0 0
31870 2 12 0.1334058316795237 14.16160075695705 16.0107721707336 110.73428837290379 0 0 0
31883 2 11 -0.1205717675344064 7.433411334820969 11.90370328607243 119.30427370400699 0 0 0
31869 2 12 0.1199067003359506 11.81512694672445 15.033170647146155 110.49738477234726 0 0 0
10898 2 12 0.1261902718827285 12.451891149866253 12.142206965042483 121.37336183979747 0 0 0
31865 2 12 0.1266648868344781 7.859086908234791 19.220264902492843 117.74092933120244 0 0 0
31892 2 7 0.2590592012065783 7.9108779504455935 15.893494917875646 118.03214840794436 0 0 0
59282 2 12 0.2901468128087462 7.5306693388772885 13.55328540720941 122.11237895353972 0 0 0
31901 2 7 -0.1735795725703642 10.926681023540777 17.657737799287307 112.88543411416795 0 0 0
34685 2 7 0.256221704582357 8.242681927155402 20.44981726337196 122.42304892082788 0 0 0
31888 2 7 -0.1214766810950501 10.026666157529972 16.658273380057835 117.15713543380252 0 0 0
31902 2 7 -0.1284316354125727 10.423716248286528 18.03270742853907 114.14321780133396 0 0 0
59284 2 13 -0.2048667690111179 8.756670934805632 11.234170549292786 119.08190320891721 0 0 0
31906 2 7 0.2650207156259817 12.328900973158333 17.81047452781424 112.68320516360177 0 0 0
34656 2 12 0.1339583209916739 8.030927270969556 19.495235586633072 120.68522092909825 0 0 0
31884 2 11 0.1269808436111914 7.63024841176722 13.260222327274615 120.12992935833674 0 0 0
31890 2 7 -0.1267909694889192 8.277902444337656 18.292455193143496 117.60958565888048 0 0 0
59583 2 11 -0.1972499920183073 11.673918567521655 20.44194311858919 110.65932776434946 0 0 0
31898 2 11 -0.3472237749461653 9.853197400858226 20.378650686680256 116.16353282747697 0 0 0
59310 2 12 0.1068184855607255 9.566011876945481 11.910109209229269 114.6617247785299 0 0 0
31879 2 12 0.1126052592283775 9.455575628036629 17.816733573430078 114.29871825859496 0 0 0
10909 2 12 0.1175785699390013 14.013242093060757 13.84065777860844 119.32261360171049 0 0 0
31878 2 12 0.140104277071954 10.426116889925465 17.136585079119445 112.17619495925264 0 0 0
30061 2 12 0.1380743614633821 14.115445455001733 12.215127439960755 114.52989950849113 0 0 0
31881 2 12 0.1459256305216855 14.13543437495579 18.501382268965124 113.48778481593133 0 0 0
10933 2 7 -0.1829933972134586 13.371421813800199 14.558705123737932 119.76449672566088 0 0 0
59312 2 11 -0.2176328635488132 9.63291627944582 11.04751101131543 115.26099418683003 0 0 0
10930 2 7 -0.1296484112470101 11.821833864056892 16.5373492914581 121.02439105318392 0 0 0
30051 2 12 0.1489885027855571 14.167850982756137 14.343428000106236 116.12813268625356 0 0 0
31877 2 12 0.1332818027726459 10.995107427571751 19.62379175729584 118.57125306898841 0 0 0
31863 2 12 0.151185908615186 9.564580770981394 14.670794763314209 117.56610064203791 0 0 0
10931 2 7 -0.009577291242652726 13.211712080541748 16.74887349142472 120.82509765425945 0 0 0
10899 2 12 0.1134039960835 10.805586359890972 12.652243346331847 121.56855826749967 0 0 0
10901 2 12 0.1315697642990425 12.419944224495794 19.237750187592063 120.56527356260979 0 0 0
31889 2 7 0.003621212681821732 9.611682968688129 18.013317479085735 117.02368789809437 0 0 0
30050 2 12 0.1441418653127614 14.12312585172916 16.644327147892405 116.91281268618407 0 0 0
10924 2 11 -0.007205344282890037 11.514663546792521 12.221576989636214 120.78146295497521 0 0 0
10934 2 7 0.2475914569506772 12.010179983518901 14.37242358365031 119.94493163297724 0 0 0
59311 2 11 -0.2000018168362232 9.23751953298882 11.672915323383283 116.61221079657085 0 0 0
31904 2 7 -0.1230856144000289 12.634485719785838 18.73393070972345 114.93021365510585 0 0 0
10925 2 9 -0.5429960550891173 11.475998489490866 13.107031028431946 119.64017896071485 0 0 0
31868 2 12 0.107600054562754 10.714830730248849 13.928782352914908 112.27850149688075 0 0 0
31893 2 9 -0.4898728118458962 12.826059887010896 13.758643598687426 111.76591756736062 0 0 0
31895 2 11 0.06164995019437387 12.421382358803763 15.046046207125425 111.34126219712707 0 0 0
31871 2 12 0.1380439933543341 14.062352340297142 16.108919242911384 112.44666109785173 0 0 0
31867 2 12 0.1359513266142011 11.929577935670416 14.825531151770745 113.40633840591256 0 0 0
31864 2 12 0.1376606082631467 10.908114622299271 16.368596895485705 116.76405493303908 0 0 0
59585 2 12 0.111927202467436 10.857471631271759 20.054702291900487 111.27344249289806 0 0 0
31896 2 11 -0.01634898021436677 13.461308278783239 16.1880099577672 111.53813892113222 0 0 0
10906 2 12 0.1707514474944227 10.145388529627892 15.324850232038052 120.59543278135934 0 0 0
10929 2 7 -0.1598461490732836 11.206621056597909 15.43960848770029 120.46324741372857 0 0 0
59307 2 12 0.153148885010761 8.260943154410445 12.192714589223645 116.54143865824011 0 0 0
31887 2 7 -0.1570759259858493 9.205611383782825 15.6441716427108 117.58582622972978 0 0 0
31894 2 11 -0.07240058020800615 11.747360814243635 14.290750830455671 112.49313898590655 0 0 0
31899 2 11 -0.348171829581674 11.575597036563764 19.368007859972224 117.7097036547019 0 0 0
34680 2 7 -0.1806796398982426 8.440754529248037 20.3185410137764 121.05030758037363 0 0 0
31875 2 12 0.1170292556981389 12.267144713071948 18.5647597149533 117.86892411415658 0 0 0
31897 2 9 -0.5300185796301337 12.910750255094102 17.439658595839425 111.46161943452995 0 0 0
31860 2 12 0.1372183216176086 8.692510387080695 13.612183394484752 120.12015793282488 0 0 0
31900 2 11 0.03776139946989877 10.581795464309849 19.04239767020797 116.49259782127959 0 0 0
31903 2 7 -0.001508936167075836 11.299229970066893 18.596509981806552 115.19345150784254 0 0 0
31873 2 12 0.1352995837013785 9.022538043703445 20.13996116302828 115.52233408501763 0 0 0
10900 2 12 0.1204471569408632 13.855929328318645 18.975849659770333 119.54211419654482 0 0 0
10926 2 11 -0.3432780279114294 13.50669207939628 19.126217073781596 120.53589868132681 0 0 0
10907 2 12 0.1230582377440027 11.21770570359159 17.264129049005636 121.42870004045602 0 0 0
31876 2 12 0.130177826213843 12.134068550378279 20.263558273624238 117.48678478568154 0 0 0
10928 2 11 0.03254166911229689 13.926954756209543 17.94001828712077 121.42339023415093 0 0 0
10932 2 7 -0.1325857716041677 13.949535128020248 15.801153496216436 120.05389346175419 0 0 0
31905 2 7 -0.1685794859095636 13.153044238341032 18.365593918512147 113.664441275018 0 0 0
59306 2 12 0.1384459722774866 9.882441280722094 12.482439803202654 116.91624786329403 0 0 0
31880 2 12 0.1542720825000988 13.233326861276925 19.030603981039196 115.73034689325168 0 0 0
10902 2 12 0.1285207262288271 13.953296724126261 20.04570512546408 120.89900203639333 0 0 0
59309 2 12 0.1116821777284651 10.662439421936856 10.657860268415483 115.33728323465662 0 0 0
31872 2 12 0.131629552449162 10.548020929189658 21.012579121452486 115.60746418076151 0 0 0
59578 2 12 0.1782729100321624 12.322655626477516 19.655769131481044 110.41101667686897 0 0 0
10922 2 11 -0.149281943856095 9.37698956719445 10.661636836202455 120.28560964643127 0 0 0
59308 2 11 0.01041351475596007 9.153191489670977 10.631721371155542 117.77819660506428 0 0 0
22069 2 12 0.09360532926981539 6.247264459830129 16.460741964076792 126.99649486607302 0 0 0
22071 2 12 0.1180958208784536 3.734190647256873 14.982065330754008 126.2850329756174 0 0 0
22093 2 9 -0.6609560547315795 6.104700111397768 14.570722539943903 127.78760155431678 0 0 0
43805 2 11 -0.344602784686904 3.385865045503632 13.795857377320347 132.22442323536518 0 0 0
22095 2 11 0.113905186509237 5.75424488341466 15.50932931091964 126.76113411940328 0 0 0
22096 2 11 -0.03711908549992014 4.234159521670355 15.79714811572043 126.76608141552369 0 0 0
22070 2 12 0.1202158308974098 3.960555093653398 15.798395478764316 127.83179297498589 0 0 0
22067 2 12 0.1656435280951192 5.786304443116171 13.93123840923878 125.20436088402516 0 0 0
22078 2 12 0.1263690810097351 2.3149396308020083 18.118504355635505 127.6917033738747 0 0 0
22106 2 7 0.2601812831828785 2.5888214427966165 17.245792184483296 125.90748222649937 0 0 0
43772 2 12 0.1190817970913345 2.901535324512125 16.757177315477712 129.98914282202222 0 0 0
43773 2 12 0.1273032724103039 4.753108332330127 18.052727348297413 129.47158761584296 0 0 0
43796 2 7 -0.006579134824196966 3.6522424898178425 16.123741928641856 131.87132755358553 0 0 0
43797 2 7 -0.1295734074698571 3.6339151520910504 16.865930163779428 130.66618407156037 0 0 0
43798 2 7 -0.1839093441742444 4.713335825691562 17.686880248150093 130.3632066761955 0 0 0
43799 2 7 0.2435190526643124 5.812722146413043 17.783770073722636 131.20775585616326 0 0 0
43795 2 7 -0.1299381350102363 4.6647749948660895 16.392669331363777 132.7718054452607 0 0 0
22068 2 12 0.1373398383111743 5.804848409280909 15.508535883213215 124.66690986696007 0 0 0
22097 2 9 -0.5315561455491699 3.937290987815189 17.048592660867396 126.10851491256697 0 0 0
22094 2 11 -0.1476102250218799 6.232920204785606 14.9124644233997 125.43015184884534 0 0 0
43807 2 11 0.03808321078637714 2.5754016595307307 15.15989669424347 132.2980118140194 0 0 0
63382 2 12 0.3204981725382025 5.873648114543824 14.876138816272814 128.64075947518575 0 0 0
22101 2 7 -0.1702831015076055 1.8262212435976908 17.917603024520126 126.83260068782269 0 0 0
43771 2 12 0.1203651735673076 4.7552490714642905 15.956564646797403 133.66458928852063 0 0 0
43810 2 7 0.0008520889518917466 1.351428045208569 15.142398729243652 131.43579743468604 0 0 0
22105 2 7 -0.1748099456046296 2.0452014032970545 16.983242422760174 124.6094571635627 0 0 0
43786 2 12 0.1124222380142274 1.4116469300674608 13.180830891521916 130.57407196479554 0 0 0
43780 2 12 0.1499139692152079 3.9104242026147826 13.665496986793537 131.32720209564937 0 0 0
43794 2 7 -0.165116907527016 5.717758759529249 17.248298198771266 132.45750061884172 0 0 0
60944 2 12 0.1346169485724908 3.2594743762076015 19.885046914115286 131.1631475901426 0 0 0
54424 2 12 0.1498274537771944 3.326464045967785 13.548826236388601 123.89766450244521 0 0 0
43779 2 12 0.1241482379563277 2.647223221972142 13.019880750628037 132.46802397411219 0 0 0
43781 2 12 0.1246909851261496 4.152063861854772 13.709347014710293 133.00216148607777 0 0 0
43767 2 12 0.127057364197475 6.745765151345476 18.778169320215273 128.38214569755806 0 0 0
25977 2 7 0.2556553459534411 6.482780146065462 11.267210001303592 130.480211462107 0 0 0
22081 2 12 0.1319212785548889 2.7041283210118103 16.61507594539317 123.88033199166803 0 0 0
54417 2 11 -0.2181368004433772 1.8677317401892897 12.023955428413384 124.50000407152544 0 0 0
43806 2 11 -0.3500864720713363 2.087512651819806 15.360144873190556 133.7841839315293 0 0 0
43768 2 12 0.1207417033583498 5.99662972839954 20.232592756338555 130.17410093318745 0 0 0
54419 2 12 0.09892648190976339 2.252987306955169 12.079469779822695 125.49018860083459 0 0 0
43792 2 11 -0.01412203515393083 6.946622895174552 19.73347631677291 130.1915614931887 0 0 0
25942 2 12 0.1114389357638815 6.657223850802713 13.935635983536994 130.7081592883885 0 0 0
43770 2 12 0.184416831434357 6.452506377224137 17.409983431916373 133.1508321180545 0 0 0
25972 2 7 -0.172033518622506 5.41902780277486 11.01561459163822 131.28138168215068 0 0 0
60945 2 12 0.120468583821631 2.041760807404358 19.728162614407022 132.37511750248652 0 0 0
60957 2 11 -0.213735608492913 2.640959908828118 20.487450724383603 131.8572510111835 0 0 0
54421 2 11 0.1131221817485417 0.5437657995287373 12.793595789278571 124.49188701692835 0 0 0
43793 2 9 -0.55279288114285 6.920067242884484 18.43703620211403 130.86921824280424 0 0 0
60922 2 12 0.2133790390973688 1.802436733267382 20.500574727049223 129.2006044925203 0 0 0
60954 2 12 0.1219850668235681 4.128955214319449 20.447728901259122 133.36981469389684 0 0 0
34653 2 12 0.1321605144969691 6.882400517984079 17.483679225354795 124.60559872825473 0 0 0
25949 2 12 0.1357225469925424 5.494497696874443 11.38819554857561 132.22625657128117 0 0 0
43809 2 7 -0.1267690933087246 0.8273494049256345 13.974693699131386 130.79053150672058 0 0 0
43783 2 12 0.124079495435251 1.7017625923732442 16.318728938225263 133.87119100049367 0 0 0
60932 2 12 0.1149830122030719 6.806558015189293 20.843948373635133 132.950996184468 0 0 0
60924 2 13 -0.4760715990821188 1.1245372545685872 20.783586105364243 129.9342025287426 0 0 0
43811 2 7 -0.1279824690891755 0.4862149987948252 16.28703471991958 131.3870290909257 1 0 0
54400 2 12 0.07904413948199365 0.5814419721650492 13.748357748284528 124.92804214476793 0 0 0
43787 2 12 0.1216291495187892 0.829345035578202 17.196856101662274 131.77278202860634 1 0 0
54418 2 12 0.1118984034085808 3.8000649742217805 11.988197732584336 123.57128797869467 0 0 0
22104 2 7 -0.120708443135856 0.7072091195260259 17.275666119512387 124.30062274425443 1 0 0
54422 2 11 -0.2128531051452657 2.932844551055897 12.618264214392713 123.51077587320012 0 0 0
43784 2 12 0.1207490280123151 1.2033592628892755 14.750306658329537 133.94741785701382 0 0 0
25945 2 12 0.1147997439441069 1.847219512579111 10.620699772745636 128.63418995605787 0 0 0
22102 2 7 -0.1219956072137163 0.48897329596787786 18.22960672376403 126.5563502352461 1 0 0
22080 2 12 0.1273244604559778 0.3228712381890756 16.854008967728163 123.37216707505446 1 0 0
43782 2 12 0.1459489772687816 2.7710469963149267 15.089893488747414 134.5388847266185 0 0 0
25976 2 7 -0.1684804716824764 6.510582537649776 10.755238135565612 129.20258234678388 0 0 0
54412 2 12 0.1240459951635056 1.694430243061402 10.93858466861584 124.38193075077834 0 0 0
43789 2 9 -0.688854764056311 6.817783465770685 20.718843774846263 127.99753586974296 0 0 0
46358 2 12 0.1090023159245081 2.91011094176836 20.691018447040964 125.63658757049456 0 0 0
46333 2 11 -0.2373766482129669 3.97822219826167 20.091928612307374 123.00551012810888 0 0 0
54415 2 11 -0.2160211989992864 0.037225364834092146 12.996871653904774 123.05800650195592 0 0 0
11028 2 7 -0.1277952620131017 7.094652255486232 11.699640290956992 134.76543189559774 0 0 0
46330 2 12 0.1045685388422591 3.06739125023573 19.591105332495786 123.31869813031562 0 0 0
34675 2 9 -0.6751037529005491 7.2803379841990505 16.34158631632525 122.90325458878517 0 0 0
46357 2 12 0.09839444527474268 4.686843004920027 20.603217858371366 125.64997735347025 0 0 0
11005 2 12 0.10629590316396 6.7580276224201485 11.165507825200336 134.0097536724254 0 0 0
50057 17 12 0.2424519063083261 6.099554566821317 10.831468443778665 123.61728745170913 0 0 0
25952 2 12 0.1389066765957518 7.321633788793926 10.913828314880416 128.51844456921813 0 0 0
46331 2 12 0.1288675325409351 4.806362062757399 19.463356628076475 123.29702714213373 0 0 0
59405 2 12 0.2845222016083928 6.454044888611394 20.493525735718496 127.08003071296382 0 0 0
34679 2 9 -0.5596392913809372 7.629670250985784 19.370381051002393 123.00125955675878 0 0 0
60942 2 12 0.1222998694956802 7.520229785370772 20.615217962350368 134.41206862254776 0 0 0
47572 2 12 0.1023137232243504 14.439175167326624 14.053083983658684 128.6688107879159 0 0 0
11013 2 7 -0.1651001090372952 11.945035233015004 11.981251911777562 133.10633000190504 0 0 0
63414 2 12 0.09889066004266013 10.021566910448216 11.058713894212405 124.19272811625453 0 0 0
59428 2 12 0.1078435925549032 10.165470032932184 21.033657320622552 126.28451915699277 0 0 0
34654 2 12 0.1348400190765423 9.251324319874655 17.96986365226319 122.97814283659002 0 0 0
64733 2 13 -0.4539375403033755 9.643779055012374 14.489416680026997 133.62190485982177 0 0 0
43769 2 12 0.1215216559731931 7.664720152460031 20.31314376825301 130.7437823963004 0 0 0
43791 2 11 0.1220491316072224 7.378673281298333 19.609250020879667 128.71216626212893 0 0 0
[truncated: 21,843,844 more chars]
