# Supplementary material for: Effect of inorganic material surface chemistry on structures and fracture behaviours of epoxy resin
Source: Nat Commun. 2024 Mar 8;15:1898. doi: 10.1038/s41467-024-46138-6 (PMC10923874; doi:10.1038/s41467-024-46138-6)
Supplement: Supplementary file 6 — Source Data [file 41467_2024_46138_MOESM6_ESM.zip]

Archive with 2 entries (2 files):
- ADF-STEM interface/ADF-STEM_H-terminated interface.tif
- ADF-STEM interface/ADF-STEM_OH-terminated interface.tif
